# Supplementary material for: Reactant Discovery with an Ab Initio Nanoreactor: Exploration of Astrophysical N-Heterocycle Precursors and Formation Pathways
Source: ACS Earth Space Chem. 2024 Aug 9;8(9):1771–83. doi: 10.1021/acsearthspacechem.4c00120 (PMC11418024; doi:10.1021/acsearthspacechem.4c00120)
Supplement: Supplementary file 2 — sp4c00120_si_002.zip [file sp4c00120_si_002.zip]

Archive with 260 entries (210 files):
- nr-si-data/
- nr-si-data/reaction1/
- nr-si-data/reaction1/TS2/
- nr-si-data/reaction1/TS2/optimized.xyz
- nr-si-data/reaction1/TS2/optimize.out
- nr-si-data/reaction1/TS2/irc.out
- nr-si-data/reaction1/TS2/ccsd_sp.out
- nr-si-data/reaction1/TS2/irc_result.xyz
- nr-si-data/reaction1/TS2/freq.out
- nr-si-data/reaction1/Int1/
- nr-si-data/reaction1/Int1/optimized.xyz
- nr-si-data/reaction1/Int1/optimize.out
- nr-si-data/reaction1/Int1/ccsd_sp.out
- nr-si-data/reaction1/Int1/freq.out
- nr-si-data/reaction1/C1/
- nr-si-data/reaction1/C1/optimized.xyz
- nr-si-data/reaction1/C1/optimize.out
- nr-si-data/reaction1/C1/ccsd_sp.out
- nr-si-data/reaction1/C1/freq.out
- nr-si-data/reaction1/TS3/
- nr-si-data/reaction1/TS3/optimized.xyz
- nr-si-data/reaction1/TS3/optimize.out
- nr-si-data/reaction1/TS3/irc.out
- nr-si-data/reaction1/TS3/ccsd_sp.out
- nr-si-data/reaction1/TS3/irc_result.xyz
- nr-si-data/reaction1/TS3/freq.out
- nr-si-data/reaction1/TS1/
- nr-si-data/reaction1/TS1/optimized.xyz
- nr-si-data/reaction1/TS1/optimize.out
- nr-si-data/reaction1/TS1/irc.out
- nr-si-data/reaction1/TS1/ccsd_sp.out
- nr-si-data/reaction1/TS1/irc_result.xyz
- nr-si-data/reaction1/TS1/freq.out
- nr-si-data/reaction1/P1/
- nr-si-data/reaction1/P1/CN/
- nr-si-data/reaction1/P1/CN/optimized.xyz
- nr-si-data/reaction1/P1/CN/optimize.out
- nr-si-data/reaction1/P1/CN/ccsd_sp.out
- nr-si-data/reaction1/P1/CN/freq.out
- nr-si-data/reaction1/P1/Pyrrole/
- nr-si-data/reaction1/P1/Pyrrole/optimized.xyz
- nr-si-data/reaction1/P1/Pyrrole/optimize.out
- nr-si-data/reaction1/P1/Pyrrole/ccsd_sp.out
- nr-si-data/reaction1/P1/Pyrrole/freq.out
- nr-si-data/reaction1/TS5/
- nr-si-data/reaction1/TS5/optimized.xyz
- nr-si-data/reaction1/TS5/optimize.out
- nr-si-data/reaction1/TS5/irc.out
- nr-si-data/reaction1/TS5/ccsd_sp.out
- nr-si-data/reaction1/TS5/irc_result.xyz
- nr-si-data/reaction1/TS5/freq.out
- nr-si-data/reaction1/TS4/
- nr-si-data/reaction1/TS4/optimized.xyz
- nr-si-data/reaction1/TS4/optimize.out
- nr-si-data/reaction1/TS4/irc.out
- nr-si-data/reaction1/TS4/ccsd_sp.out
- nr-si-data/reaction1/TS4/irc_result.xyz
- nr-si-data/reaction1/TS4/freq.out
- nr-si-data/reaction1/Int2/
- nr-si-data/reaction1/Int2/optimized.xyz
- nr-si-data/reaction1/Int2/optimize.out
- nr-si-data/reaction1/Int2/ccsd_sp.out
- nr-si-data/reaction1/Int2/freq.out
- nr-si-data/reaction1/R1/
- nr-si-data/reaction1/R1/Cyanomethyl_radical/
- nr-si-data/reaction1/R1/Cyanomethyl_radical/optimized.xyz
- nr-si-data/reaction1/R1/Cyanomethyl_radical/optimize.out
- nr-si-data/reaction1/R1/Cyanomethyl_radical/ccsd_sp.out
- nr-si-data/reaction1/R1/Cyanomethyl_radical/freq.out
- nr-si-data/reaction1/R1/Azete/
- nr-si-data/reaction1/R1/Azete/optimized.xyz
- nr-si-data/reaction1/R1/Azete/optimize.out
- nr-si-data/reaction1/R1/Azete/ccsd_sp.out
- nr-si-data/reaction1/R1/Azete/freq.out
- nr-si-data/reaction1/Int4/
- nr-si-data/reaction1/Int4/optimized.xyz
- nr-si-data/reaction1/Int4/optimize.out
- nr-si-data/reaction1/Int4/ccsd_sp.out
- nr-si-data/reaction1/Int4/freq.out
- nr-si-data/reaction1/Int3/
- nr-si-data/reaction1/Int3/optimized.xyz
- nr-si-data/reaction1/Int3/optimize.out
- nr-si-data/reaction1/Int3/ccsd_sp.out
- nr-si-data/reaction1/Int3/freq.out
- nr-si-data/reaction1/Int5/
- nr-si-data/reaction1/Int5/optimized.xyz
- nr-si-data/reaction1/Int5/optimize.out
- nr-si-data/reaction1/Int5/ccsd_sp.out
- nr-si-data/reaction1/Int5/freq.out
- nr-si-data/reaction2/
- nr-si-data/reaction2/C2/
- nr-si-data/reaction2/C2/optimized.xyz
- nr-si-data/reaction2/C2/optimize.out
- nr-si-data/reaction2/C2/ccsd_sp.out
- nr-si-data/reaction2/C2/freq.out
- nr-si-data/reaction2/P2/
- nr-si-data/reaction2/P2/CN/
- nr-si-data/reaction2/P2/CN/optimized.xyz
- nr-si-data/reaction2/P2/CN/optimize.out
- nr-si-data/reaction2/P2/CN/ccsd_sp.out
- nr-si-data/reaction2/P2/CN/freq.out
- nr-si-data/reaction2/P2/Pyrrole/
- nr-si-data/reaction2/P2/Pyrrole/optimized.xyz
- nr-si-data/reaction2/P2/Pyrrole/optimize.out
- nr-si-data/reaction2/P2/Pyrrole/ccsd_sp.out
- nr-si-data/reaction2/P2/Pyrrole/freq.out
- nr-si-data/reaction2/Int8/
- nr-si-data/reaction2/Int8/optimized.xyz
- nr-si-data/reaction2/Int8/optimize.out
- nr-si-data/reaction2/Int8/ccsd_sp.out
- nr-si-data/reaction2/Int8/freq.out
- nr-si-data/reaction2/TS7/
- nr-si-data/reaction2/TS7/optimized.xyz
- nr-si-data/reaction2/TS7/optimize.out
- nr-si-data/reaction2/TS7/irc.out
- nr-si-data/reaction2/TS7/ccsd_sp.out
- nr-si-data/reaction2/TS7/irc_result.xyz
- nr-si-data/reaction2/TS7/freq.out
- nr-si-data/reaction2/TS6/
- nr-si-data/reaction2/TS6/optimized.xyz
- nr-si-data/reaction2/TS6/optimize.out
- nr-si-data/reaction2/TS6/irc.out
- nr-si-data/reaction2/TS6/ccsd_sp.out
- nr-si-data/reaction2/TS6/irc_result.xyz
- nr-si-data/reaction2/TS6/freq.out
- nr-si-data/reaction2/Int9/
- nr-si-data/reaction2/Int9/optimized.xyz
- nr-si-data/reaction2/Int9/optimize.out
- nr-si-data/reaction2/Int9/ccsd_sp.out
- nr-si-data/reaction2/Int9/freq.out
- nr-si-data/reaction2/TS8/
- nr-si-data/reaction2/TS8/optimized.xyz
- nr-si-data/reaction2/TS8/optimize.out
- nr-si-data/reaction2/TS8/irc.out
- nr-si-data/reaction2/TS8/ccsd_sp.out
- nr-si-data/reaction2/TS8/irc_result.xyz
- nr-si-data/reaction2/TS8/freq.out
- nr-si-data/reaction2/TS9/
- nr-si-data/reaction2/TS9/optimized.xyz
- nr-si-data/reaction2/TS9/optimize.out
- nr-si-data/reaction2/TS9/irc.out
- nr-si-data/reaction2/TS9/ccsd_sp.out
- nr-si-data/reaction2/TS9/irc_result.xyz
- nr-si-data/reaction2/TS9/freq.out
- nr-si-data/reaction2/Int6/
- nr-si-data/reaction2/Int6/optimized.xyz
- nr-si-data/reaction2/Int6/optimize.out
- nr-si-data/reaction2/Int6/ccsd_sp.out
- nr-si-data/reaction2/Int6/freq.out
- nr-si-data/reaction2/R2/
- nr-si-data/reaction2/R2/Acrylonitrile_radical/
- nr-si-data/reaction2/R2/Acrylonitrile_radical/optimized.xyz
- nr-si-data/reaction2/R2/Acrylonitrile_radical/optimize.out
- nr-si-data/reaction2/R2/Acrylonitrile_radical/ccsd_sp.out
- nr-si-data/reaction2/R2/Acrylonitrile_radical/freq.out
- nr-si-data/reaction2/R2/Ethenimine/
- nr-si-data/reaction2/R2/Ethenimine/optimized.xyz
- nr-si-data/reaction2/R2/Ethenimine/optimize.out
- nr-si-data/reaction2/R2/Ethenimine/ccsd_sp.out
- nr-si-data/reaction2/R2/Ethenimine/freq.out
- nr-si-data/reaction2/Int7/
- nr-si-data/reaction2/Int7/optimized.xyz
- nr-si-data/reaction2/Int7/optimize.out
- nr-si-data/reaction2/Int7/ccsd_sp.out
- nr-si-data/reaction2/Int7/freq.out
- nr-si-data/nanoreactor_products/
- nr-si-data/nanoreactor_products/Figure_3/
- nr-si-data/nanoreactor_products/Figure_3/Fig3_15.xyz
- nr-si-data/nanoreactor_products/Figure_3/Fig3_6.xyz
- nr-si-data/nanoreactor_products/Figure_3/Fig3_14.xyz
- nr-si-data/nanoreactor_products/Figure_3/Fig3_5.xyz
- nr-si-data/nanoreactor_products/Figure_3/Fig3_18.xyz
- nr-si-data/nanoreactor_products/Figure_3/Fig3_17.xyz
- nr-si-data/nanoreactor_products/Figure_3/Fig3_NCH.xyz
- nr-si-data/nanoreactor_products/Figure_3/Fig3_4.xyz
- nr-si-data/nanoreactor_products/Figure_3/Fig3_3.xyz
- nr-si-data/nanoreactor_products/Figure_3/Fig3_13.xyz
- nr-si-data/nanoreactor_products/Figure_3/Fig3_9.xyz
- nr-si-data/nanoreactor_products/Figure_3/Fig3_C2H2.xyz
- nr-si-data/nanoreactor_products/Figure_3/Fig3_12.xyz
- nr-si-data/nanoreactor_products/Figure_3/Fig3_10.xyz
- nr-si-data/nanoreactor_products/Figure_3/Fig3_7.xyz
- nr-si-data/nanoreactor_products/Figure_3/Fig3_8.xyz
- nr-si-data/nanoreactor_products/Figure_3/Fig3_N2.xyz
- nr-si-data/nanoreactor_products/Figure_3/Fig3_11.xyz
- nr-si-data/nanoreactor_products/Figure_3/Fig3_2.xyz
- nr-si-data/nanoreactor_products/Figure_3/Fig3_16.xyz
- nr-si-data/nanoreactor_products/Figure_3/Fig3_CNH.xyz
- nr-si-data/nanoreactor_products/Figure_3/Fig3_1.xyz
- nr-si-data/nanoreactor_products/Figure_4/
- nr-si-data/nanoreactor_products/Figure_4/Fig4_NCH.xyz
- nr-si-data/nanoreactor_products/Figure_4/Fig4_31.xyz
- nr-si-data/nanoreactor_products/Figure_4/Fig4_21.xyz
- nr-si-data/nanoreactor_products/Figure_4/Fig4_20.xyz
- nr-si-data/nanoreactor_products/Figure_4/Fig4_14.xyz
- nr-si-data/nanoreactor_products/Figure_4/Fig4_24.xyz
- nr-si-data/nanoreactor_products/Figure_4/Fig4_29.xyz
- nr-si-data/nanoreactor_products/Figure_4/Fig4_C2H2.xyz
- nr-si-data/nanoreactor_products/Figure_4/Fig4_27.xyz
- nr-si-data/nanoreactor_products/Figure_4/Fig4_23.xyz
- nr-si-data/nanoreactor_products/Figure_4/Fig4_28.xyz
- nr-si-data/nanoreactor_products/Figure_4/Fig4_CNH.xyz
- nr-si-data/nanoreactor_products/Figure_4/Fig4_25.xyz
- nr-si-data/nanoreactor_products/Figure_4/Fig4_30.xyz
- nr-si-data/nanoreactor_products/Figure_4/Fig4_19.xyz
- nr-si-data/nanoreactor_products/Figure_4/Fig4_26.xyz
- nr-si-data/nanoreactor_products/Figure_4/Fig4_13.xyz
- nr-si-data/nanoreactor_products/Figure_4/Fig4_22.xyz
- nr-si-data/reaction3/
- nr-si-data/reaction3/Int11/
- nr-si-data/reaction3/Int11/optimized.xyz
- nr-si-data/reaction3/Int11/optimize.out
- nr-si-data/reaction3/Int11/ccsd_sp.out
- nr-si-data/reaction3/Int11/freq.out
- nr-si-data/reaction3/TS10/
- nr-si-data/reaction3/TS10/optimized.xyz
- nr-si-data/reaction3/TS10/optimize.out
- nr-si-data/reaction3/TS10/irc.out
- nr-si-data/reaction3/TS10/ccsd_sp.out
- nr-si-data/reaction3/TS10/irc_result.xyz
- nr-si-data/reaction3/TS10/freq.out
- nr-si-data/reaction3/P3/
- nr-si-data/reaction3/P3/CN/
- nr-si-data/reaction3/P3/CN/optimized.xyz
- nr-si-data/reaction3/P3/CN/optimize.out
- nr-si-data/reaction3/P3/CN/ccsd_sp.out
- nr-si-data/reaction3/P3/CN/freq.out
- nr-si-data/reaction3/P3/Pyridine/
- nr-si-data/reaction3/P3/Pyridine/optimized.xyz
- nr-si-data/reaction3/P3/Pyridine/optimize.out
- nr-si-data/reaction3/P3/Pyridine/ccsd_sp.out
- nr-si-data/reaction3/P3/Pyridine/freq.out
- nr-si-data/reaction3/Int12/
- nr-si-data/reaction3/Int12/optimized.xyz
- nr-si-data/reaction3/Int12/optimize.out
- nr-si-data/reaction3/Int12/ccsd_sp.out
- nr-si-data/reaction3/Int12/freq.out
- nr-si-data/reaction3/Int10/
- nr-si-data/reaction3/Int10/optimized.xyz
- nr-si-data/reaction3/Int10/optimize.out
- nr-si-data/reaction3/Int10/ccsd_sp.out
- nr-si-data/reaction3/Int10/freq.out
- nr-si-data/reaction3/TS11/
- nr-si-data/reaction3/TS11/optimized.xyz
- nr-si-data/reaction3/TS11/optimize.out
- nr-si-data/reaction3/TS11/irc.out
- nr-si-data/reaction3/TS11/ccsd_sp.out
- nr-si-data/reaction3/TS11/irc_result.xyz
- nr-si-data/reaction3/TS11/freq.out
- nr-si-data/reaction3/R3/
- nr-si-data/reaction3/R3/Cyanomethylene_diradical/
- nr-si-data/reaction3/R3/Cyanomethylene_diradical/optimized.xyz
- nr-si-data/reaction3/R3/Cyanomethylene_diradical/optimize.out
- nr-si-data/reaction3/R3/Cyanomethylene_diradical/ccsd_sp.out
- nr-si-data/reaction3/R3/Cyanomethylene_diradical/freq.out
- nr-si-data/reaction3/R3/Pyrrolyl/
- nr-si-data/reaction3/R3/Pyrrolyl/optimized.xyz
- nr-si-data/reaction3/R3/Pyrrolyl/optimize.out
- nr-si-data/reaction3/R3/Pyrrolyl/ccsd_sp.out
- nr-si-data/reaction3/R3/Pyrrolyl/freq.out
