# Supplementary material for: Reactant Discovery with an Ab Initio Nanoreactor: Exploration of Astrophysical N-Heterocycle Precursors and Formation Pathways
Source: ACS Earth Space Chem. 2024 Aug 9;8(9):1771–83. doi: 10.1021/acsearthspacechem.4c00120 (PMC11418024; doi:10.1021/acsearthspacechem.4c00120)
Supplement: Supplementary file 2 — sp4c00120_si_002.zip [file sp4c00120_si_002.zip › nr-si-data/reaction1/TS2/optimized.xyz]

12

C         0.2982900588    0.4634966879   -1.8361971724
N         0.2115375960   -0.0424929044   -2.8683609713
C         0.1072522287   -1.3279419218    0.9776087735
H         0.5318976436   -2.3101376544    1.1315206354
C        -1.0149489344   -0.8229272488    0.4236271491
H        -1.9144702095   -1.2236402998   -0.0147651431
C         0.4178065876    1.0553023706   -0.5514284157
H         0.7100007492    2.0992991428   -0.5397263695
C        -0.4483261555    0.5580726681    0.5856338723
H        -0.9822388624    1.3133595356    1.1555004828
N         0.7280686089   -0.1103187792    1.2868920941
H         1.3551306903    0.3479284023    0.2496950743
