# Supplementary material for: Reactant Discovery with an Ab Initio Nanoreactor: Exploration of Astrophysical N-Heterocycle Precursors and Formation Pathways
Source: ACS Earth Space Chem. 2024 Aug 9;8(9):1771–83. doi: 10.1021/acsearthspacechem.4c00120 (PMC11418024; doi:10.1021/acsearthspacechem.4c00120)
Supplement: Supplementary file 2 — sp4c00120_si_002.zip [file sp4c00120_si_002.zip › nr-si-data/reaction1/TS2/optimize.out]

Running Job 1 of 1 qchem.in
qchem qchem.in_32654.0 ./qchem32654/ 0
/home/leeping/opt/qchem/5.3.2-openmp/exe/qcprog.exe_s qchem.in_32654.0 ./qchem32654/
                  Welcome to Q-Chem
     A Quantum Leap Into The Future Of Chemistry


 Q-Chem 5.3, Q-Chem, Inc., Pleasanton, CA (2020)

 Yihan Shao,  Zhengting Gan,  E. Epifanovsky,  A. T. B. Gilbert,  M. Wormit,  
 J. Kussmann,  A. W. Lange,  A. Behn,  Jia Deng,  Xintian Feng,  D. Ghosh,  
 M. Goldey,  P. R. Horn,  L. D. Jacobson,  I. Kaliman,  T. Kus,  A. Landau,  
 Jie Liu,  E. I. Proynov,  R. M. Richard,  R. P. Steele,  E. J. Sundstrom,  
 H. L. Woodcock III,  P. M. Zimmerman,  D. Zuev,  B. Alam,  B. Albrecht,  
 A. Aldossary,  E. Alguire,  S. A. Baeppler,  D. Barton,  Z. Benda,  
 Y. A. Bernard,  E. J. Berquist,  K. B. Bravaya,  H. Burton,  K. Carter-Fenk,  
 D. Casanova,  Chun-Min Chang,  Yunqing Chen,  A. Chien,  K. D. Closser,  
 M. P. Coons,  S. Coriani,  S. Dasgupta,  A. L. Dempwolff,  M. Diedenhofen,  
 Hainam Do,  R. G. Edgar,  Po-Tung Fang,  S. Faraji,  S. Fatehi,  
 Qingguo Feng,  J. Fosso-Tande,  J. Gayvert,  Qinghui Ge,  A. Ghysels,  
 G. Gidofalvi,  J. Gomes,  J. Gonthier,  S. Gulania,  A. Gunina,  D. Hait,  
 M. W. D. Hanson-Heine,  S. Hammes-Schiffer,  P. H. P. Harbach,  
 A. W. Hauser,  M. F. Herbst,  J. E. Herr,  E. G. Hohenstein,  Z. C. Holden,  
 S. Houck,  Kerwin Hui,  B. C. Huynh,  M. Ivanov,  T.-C. Jagau,  Hyunjun Ji,  
 B. Kaduk,  K. Khistyaev,  Jaehoon Kim,  P. Klunzinger,  K. Koh,  
 D. Kosenkov,  L. Koulias,  T. Kowalczyk,  C. M. Krauter,  A. Kunitsa,  
 Ka Un Lao,  A. Laurent,  K. V. Lawler,  Joonho Lee,  D. Lefrancois,  
 S. Lehtola,  D. S. Levine,  Yi-Pei Li,  You-Sheng Lin,  Fenglai Liu,  
 Kuan-Yu Liu,  E. Livshits,  M. Loipersberger,  A. Luenser,  A. Manjanath,  
 P. Manohar,  E. Mansoor,  S. F. Manzer,  Shan-Ping Mao,  Yuezhi Mao,  
 N. Mardirossian,  A. V. Marenich,  T. Markovich,  L. A. Martinez-Martinez,  
 S. A. Maurer,  N. J. Mayhall,  S. C. McKenzie,  J.-M. Mewes,  P. Morgante,  
 A. F. Morrison,  J. W. Mullinax,  K. Nanda,  T. S. Nguyen-Beck,  
 R. Olivares-Amaya,  K. J. Oosterbaan,  J. A. Parkhill,  S. K. Paul,  
 F. Pavosevic,  Zheng Pei,  T. M. Perrine,  F. Plasser,  P. Pokhilko,  
 S. Prager,  A. Prociuk,  E. Ramos,  B. Rana,  D. R. Rehn,  F. Rob,  
 E. Rossomme,  M. Scheurer,  M. Schneider,  N. Sergueev,  S. M. Sharada,  
 S. Sharma,  W. Skomorowski,  D. W. Small,  T. Stauch,  C. J. Stein,  
 T. Stein,  Yu-Chuan Su,  S. P. Veccham,  Zhen Tao,  A. J. W. Thom,  
 A. Tkatchenko,  T. Tsuchimochi,  N. M. Tubman,  L. Vogt,  M. L. Vidal,  
 O. Vydrov,  M. A. Watson,  J. Wenzel,  M. de Wergifosse,  T. A. Wesolowski,  
 A. White,  J. Witte,  A. Yamada,  Jun Yang,  K. Yao,  S. Yeganeh,  
 S. R. Yost,  Zhi-Qiang You,  A. Zech,  Igor Ying Zhang,  Xing Zhang,  
 Yan Zhao,  Ying Zhu,  B. R. Brooks,  G. K. L. Chan,  C. J. Cramer,  
 M. S. Gordon,  W. J. Hehre,  A. Klamt,  M. W. Schmidt,  C. D. Sherrill,  
 D. G. Truhlar,  A. Aspuru-Guzik,  R. Baer,  A. T. Bell,  N. A. Besley,  
 Jeng-Da Chai,  A. E. DePrince, III,  R. A. DiStasio Jr.,  A. Dreuw,  
 B. D. Dunietz,  T. R. Furlani,  Chao-Ping Hsu,  Yousung Jung,  Jing Kong,  
 D. S. Lambrecht,  WanZhen Liang,  C. Ochsenfeld,  V. A. Rassolov,  
 L. V. Slipchenko,  J. E. Subotnik,  T. Van Voorhis,  J. M. Herbert,  
 A. I. Krylov,  P. M. W. Gill,  M. Head-Gordon

 Contributors to earlier versions of Q-Chem not listed above: 
 R. D. Adamson,  B. Austin,  J. Baker,  G. J. O. Beran,  K. Brandhorst,  
 S. T. Brown,  E. F. C. Byrd,  A. K. Chakraborty,  C.-L. Cheng,  
 Siu Hung Chien,  D. M. Chipman,  D. L. Crittenden,  H. Dachsel,  
 R. J. Doerksen,  A. D. Dutoi,  L. Fusti-Molnar,  W. A. Goddard III,  
 A. Golubeva-Zadorozhnaya,  S. R. Gwaltney,  G. Hawkins,  A. Heyden,  
 S. Hirata,  G. Kedziora,  F. J. Keil,  C. Kelley,  Jihan Kim,  R. A. King,  
 R. Z. Khaliullin,  P. P. Korambath,  W. Kurlancheek,  A. M. Lee,  M. S. Lee,  
 S. V. Levchenko,  Ching Yeh Lin,  D. Liotard,  R. C. Lochan,  I. Lotan,  
 P. E. Maslen,  N. Nair,  D. P. O'Neill,  D. Neuhauser,  E. Neuscamman,  
 C. M. Oana,  R. Olson,  B. Peters,  R. Peverati,  P. A. Pieniazek,  
 Y. M. Rhee,  J. Ritchie,  M. A. Rohrdanz,  E. Rosta,  N. J. Russ,  
 H. F. Schaefer III,  N. E. Schultz,  N. Shenvi,  A. C. Simmonett,  A. Sodt,  
 D. Stuck,  K. S. Thanthiriwatte,  V. Vanovschi,  Tao Wang,  A. Warshel,  
 C. F. Williams,  Q. Wu,  X. Xu,  W. Zhang

 Please cite Q-Chem as follows:
 Y. Shao et al., Mol. Phys. 113, 184-215 (2015)
 DOI: 10.1080/00268976.2014.952696

 Q-Chem 5.3.2 for Intel X86 EM64T Linux

 Parts of Q-Chem use Armadillo 9.800.1 (Horizon Scraper).
 http://arma.sourceforge.net/

 Q-Chem begins on Tue Jan 31 11:57:46 2023  

Host: 
0

     Scratch files written to ./qchem32654//
 Dec820 |scratch|qcdevops|jenkins|workspace|build_RNUM 5633   
Processing $rem in /home/leeping/opt/qchem/5.3.2-openmp/config/preferences:
Processing $rem in /home/hpark21/.qchemrc:

Checking the input file for inconsistencies... 	...done.

--------------------------------------------------------------
User input:
--------------------------------------------------------------
$molecule
0 2
C        0.3249401642    0.4425509965   -1.8210393384
N        0.2990557484   -0.0982907998   -2.8386637754
C        0.1064813835   -1.3324753756    0.9419042527
H        0.5348758307   -2.3184203739    1.0575903000
C       -1.0330778918   -0.8128438722    0.4361806710
H       -1.9580310013   -1.1974522556    0.0383705990
C        0.3975294670    1.0678219944   -0.5483769271
H        0.6576389038    2.1196836662   -0.5521979713
C       -0.4522351456    0.5608981756    0.5983955320
H       -0.9623335515    1.3191200981    1.1846623560
N        0.7337561487   -0.1224322263    1.2642078355
H        1.3513999454    0.3718399715    0.2389664752
$end

$rem
method                wB97X-D3
basis                 cc-pvtz
unrestricted          true
symmetry              False
sym_ignore            true
scf_convergence       8
thresh                14
jobtype               ts
scf_guess             core
scf_algorithm         diis
max_scf_cycles        100
geom_opt_max_cycles   100
$end
--------------------------------------------------------------
 Adding empirical dispersion correction 
 ----------------------------------------------------------------
 Doing -D3(0) with
 s6  =   1.00000
 s8  =   1.00000
 rs6 =   1.28100
 rs8 =   1.09400
 -D3 energy without 3body term =     -0.0027053175 hartrees
 ----------------------------------------------------------------
             Standard Nuclear Orientation (Angstroms)
    I     Atom           X                Y                Z
 ----------------------------------------------------------------
    1      C       0.3249401642     0.4425509965    -1.8210393384
    2      N       0.2990557484    -0.0982907998    -2.8386637754
    3      C       0.1064813835    -1.3324753756     0.9419042527
    4      H       0.5348758307    -2.3184203739     1.0575903000
    5      C      -1.0330778918    -0.8128438722     0.4361806710
    6      H      -1.9580310013    -1.1974522556     0.0383705990
    7      C       0.3975294670     1.0678219944    -0.5483769271
    8      H       0.6576389038     2.1196836662    -0.5521979713
    9      C      -0.4522351456     0.5608981756     0.5983955320
   10      H      -0.9623335515     1.3191200981     1.1846623560
   11      N       0.7337561487    -0.1224322263     1.2642078355
   12      H       1.3513999454     0.3718399715     0.2389664752
 ----------------------------------------------------------------
 Nuclear Repulsion Energy =         260.00414382 hartrees
 There are       25 alpha and       24 beta electrons
 Requested basis set is cc-pVTZ
 There are 100 shells and 280 basis functions

 Total QAlloc Memory Limit   8000 MB
 Mega-Array Size      1956 MB
 MEM_STATIC part      2000 MB
 A cutoff of  1.0D-14 yielded   4885 shell pairs
 There are     38677 function pairs (     50652 Cartesian)
 Smallest overlap matrix eigenvalue = 1.48E-04

 Scale SEOQF with 1.000000e-01/1.000000e-01/1.000000e-01

 Standard Electronic Orientation quadrupole field applied
 Nucleus-field energy     =    -0.0000000073 hartrees
 Guess MOs from core Hamiltonian diagonalization
 Long-range K will be added via erf
 Coulomb attenuation parameter = 0.25 bohr**(-1)
 An unrestricted hybrid HF-DFT SCF calculation will be
 performed using Pulay DIIS extrapolation
 Exchange:     0.1957 Hartree-Fock + 1.0000 wB97X-D3 + LR-HF
 Correlation:  1.0000 wB97X-D3
 Using SG-2 standard quadrature grid
 Dispersion:   Grimme D3
 SCF converges when DIIS error is below 1.0E-08
 using 64 threads for integral computing
 -------------------------------------------------------
 OpenMP Integral computing Module                
 Release: version 1.0, May 2013, Q-Chem Inc. Pittsburgh 
 -------------------------------------------------------
 using 64 threads for integral computing
 -------------------------------------------------------
 OpenMP Integral computing Module                
 Release: version 1.0, May 2013, Q-Chem Inc. Pittsburgh 
 -------------------------------------------------------
 ---------------------------------------
  Cycle       Energy         DIIS Error
 ---------------------------------------
    1    -233.3357473319      8.49E-02
    2    -167.0743664851      8.61E-02
    3    -264.2508692199      3.62E-02
    4    -185.5433082796      8.24E-02
    5    -239.9237633590      6.06E-02
    6    -266.6549558880      4.63E-02
    7    -285.1069962365      3.10E-02
    8    -296.8222360398      1.87E-02
    9    -302.1021859841      8.36E-03
   10    -302.5032845077      5.91E-03
   11    -302.8341652915      8.20E-04
   12    -302.8467693022      4.58E-04
   13    -302.8514900275      2.28E-04
   14    -302.8534269080      1.74E-04
   15    -302.8553491973      1.20E-04
   16    -302.8563422923      4.02E-05
   17    -302.8564603411      1.35E-05
   18    -302.8564782265      6.04E-06
   19    -302.8564919985      4.10E-06
   20    -302.8564986408      2.18E-06
   21    -302.8565007266      1.23E-06
   22    -302.8565016572      4.85E-07
   23    -302.8565018403      1.61E-07
   24    -302.8565018663      7.08E-08
   25    -302.8565018694      2.65E-08
   26    -302.8565018700      1.23E-08
   27    -302.8565018701      6.54E-09 Convergence criterion met
 ---------------------------------------
 <S^2> = 0.7830
 SCF time:  CPU 3677.07 s  wall 64.79 s
 SCF   energy in the final basis set = -302.85650187
 Total energy in the final basis set = -302.85650187
 
 --------------------------------------------------------------
 
                    Orbital Energies (a.u.)
 --------------------------------------------------------------
 
 Alpha MOs
 -- Occupied --
-14.4716 -14.4209 -10.3538 -10.3430 -10.3375 -10.3185 -10.3184  -1.1276
 -1.0268  -0.9128  -0.8580  -0.7876  -0.6708  -0.6587  -0.6251  -0.6065
 -0.5530  -0.5029  -0.4712  -0.4687  -0.4599  -0.4337  -0.4139  -0.3941
 -0.3107
 -- Virtual --
  0.0598   0.0981   0.1248   0.1344   0.1485   0.1505   0.1547   0.1734
  0.1916   0.2132   0.2339   0.2751   0.3001   0.3109   0.3353   0.3642
  0.3682   0.3812   0.4022   0.4061   0.4397   0.4399   0.4522   0.4617
  0.4789   0.4940   0.4994   0.5158   0.5292   0.5390   0.5507   0.5606
  0.5662   0.5761   0.5998   0.6108   0.6441   0.6510   0.6815   0.6837
  0.7082   0.7155   0.7361   0.7652   0.7991   0.8104   0.8224   0.8563
  0.8826   0.9188   0.9620   0.9882   1.0140   1.0369   1.0472   1.0570
  1.0633   1.0821   1.1052   1.1123   1.1493   1.1523   1.1871   1.1950
  1.1997   1.2236   1.2421   1.2492   1.2690   1.2841   1.3033   1.3375
  1.3465   1.3550   1.3974   1.4004   1.4205   1.4594   1.4832   1.5078
  1.5132   1.5281   1.5590   1.5658   1.6367   1.6673   1.6771   1.7139
  1.7249   1.7734   1.8116   1.8470   1.8684   1.8786   1.9051   1.9248
  1.9881   2.1131   2.1770   2.2132   2.2549   2.2872   2.3145   2.3613
  2.3777   2.4035   2.4333   2.4618   2.4940   2.5692   2.5903   2.5997
  2.6275   2.6369   2.6761   2.6801   2.7058   2.7257   2.7360   2.7626
  2.7709   2.7813   2.8293   2.8438   2.8848   2.8966   2.9106   2.9205
  2.9450   2.9692   2.9861   2.9956   3.0149   3.0261   3.0444   3.0751
  3.0956   3.1069   3.1116   3.1384   3.1444   3.1559   3.1794   3.2031
  3.2154   3.2245   3.2311   3.2730   3.3046   3.3124   3.3292   3.3602
  3.3706   3.3877   3.4116   3.4379   3.4579   3.4811   3.5215   3.5316
  3.5620   3.5940   3.6117   3.6229   3.6365   3.6561   3.7051   3.7070
  3.7202   3.7367   3.7728   3.8011   3.8393   3.8636   3.8726   3.9139
  3.9463   3.9492   3.9912   4.0043   4.0185   4.0394   4.0621   4.0686
  4.0750   4.0835   4.0889   4.1432   4.1487   4.1629   4.2066   4.2540
  4.2611   4.3050   4.3504   4.3553   4.3841   4.4373   4.4814   4.4934
  4.5138   4.5691   4.5768   4.6267   4.6305   4.6490   4.6666   4.7029
  4.7237   4.7415   4.7632   4.7859   4.8210   4.8431   4.8619   4.8715
  4.9511   5.0327   5.0574   5.0829   5.1151   5.1634   5.1788   5.2226
  5.2434   5.2666   5.2871   5.3357   5.3638   5.4063   5.4574   5.4905
  5.5220   5.5560   5.6143   5.6533   5.7038   5.7079   5.8066   5.8160
  5.8797   5.9828   6.2020   6.2226   6.2608   6.2697   6.3838   6.5515
  8.1693   9.8170  11.1243  11.9396  12.7386  13.6553  15.6060
 
 Beta MOs
 -- Occupied --
-14.4638 -14.4183 -10.3545 -10.3393 -10.3379 -10.3195 -10.3151  -1.1140
 -1.0212  -0.9001  -0.8388  -0.7841  -0.6685  -0.6441  -0.6133  -0.6014
 -0.5455  -0.4886  -0.4642  -0.4627  -0.4426  -0.4292  -0.4025  -0.3621
 -- Virtual --
 -0.0508   0.0703   0.1004   0.1348   0.1384   0.1514   0.1536   0.1580
  0.1777   0.2018   0.2186   0.2350   0.2778   0.3040   0.3125   0.3364
  0.3653   0.3697   0.3827   0.4068   0.4131   0.4416   0.4423   0.4559
  0.4649   0.4837   0.4970   0.5030   0.5187   0.5319   0.5409   0.5515
  0.5615   0.5723   0.5799   0.6031   0.6133   0.6471   0.6550   0.6869
  0.6879   0.7119   0.7182   0.7379   0.7686   0.8014   0.8147   0.8250
  0.8591   0.8891   0.9217   0.9646   0.9913   1.0156   1.0400   1.0492
  1.0597   1.0650   1.0853   1.1081   1.1152   1.1524   1.1570   1.1890
  1.1981   1.2021   1.2257   1.2452   1.2537   1.2722   1.2865   1.3085
  1.3416   1.3505   1.3592   1.3997   1.4022   1.4247   1.4641   1.4881
  1.5120   1.5183   1.5320   1.5624   1.5706   1.6417   1.6743   1.6829
  1.7206   1.7317   1.7803   1.8188   1.8551   1.8711   1.8819   1.9093
  1.9295   1.9917   2.1175   2.1797   2.2144   2.2571   2.2893   2.3194
  2.3656   2.3827   2.4126   2.4377   2.4681   2.4999   2.5745   2.5928
  2.6077   2.6327   2.6435   2.6790   2.6843   2.7117   2.7287   2.7394
  2.7668   2.7764   2.7837   2.8326   2.8484   2.8869   2.9001   2.9155
  2.9230   2.9486   2.9732   2.9895   2.9973   3.0196   3.0306   3.0448
  3.0760   3.1013   3.1132   3.1171   3.1421   3.1487   3.1606   3.1844
  3.2101   3.2196   3.2302   3.2362   3.2779   3.3119   3.3173   3.3346
  3.3627   3.3738   3.3960   3.4160   3.4427   3.4624   3.4878   3.5236
  3.5352   3.5650   3.5986   3.6165   3.6254   3.6403   3.6608   3.7076
  3.7111   3.7277   3.7442   3.7790   3.8042   3.8427   3.8686   3.8744
  3.9187   3.9502   3.9534   3.9958   4.0064   4.0210   4.0444   4.0636
  4.0777   4.0816   4.0889   4.0940   4.1472   4.1529   4.1673   4.2091
  4.2594   4.2665   4.3110   4.3574   4.3602   4.3876   4.4408   4.4859
  4.4995   4.5185   4.5774   4.5836   4.6316   4.6377   4.6543   4.6783
  4.7112   4.7301   4.7470   4.7683   4.7920   4.8248   4.8570   4.8685
  4.8793   4.9613   5.0386   5.0636   5.0961   5.1218   5.1709   5.1870
  5.2304   5.2519   5.2730   5.2941   5.3444   5.3688   5.4153   5.4647
  5.5000   5.5299   5.5645   5.6209   5.6616   5.7142   5.7168   5.8111
  5.8221   5.8845   5.9862   6.2061   6.2275   6.2657   6.2897   6.3872
  6.5539   8.1709   9.8247  11.1344  11.9418  12.7453  13.6580  15.6095
 --------------------------------------------------------------
 
          Ground-State Mulliken Net Atomic Charges

     Atom                 Charge (a.u.)    Spin (a.u.)
  --------------------------------------------------------
      1 C                    -0.102412      -0.090631
      2 N                    -0.064713       0.168177
      3 C                    -0.009917      -0.145433
      4 H                     0.121431       0.003550
      5 C                    -0.199294       0.324872
      6 H                     0.137000      -0.003697
      7 C                    -0.196672       0.433409
      8 H                     0.153645      -0.008324
      9 C                     0.103987      -0.055277
     10 H                     0.108006       0.004258
     11 N                    -0.195479       0.441698
     12 H                     0.144418      -0.072602
  --------------------------------------------------------
  Sum of atomic charges =     0.000000
  Sum of spin   charges =     1.000000

 -----------------------------------------------------------------
                    Cartesian Multipole Moments
 -----------------------------------------------------------------
    Charge (ESU x 10^10)
                 0.0000
    Dipole Moment (Debye)
         X      -1.1513      Y       0.6721      Z       2.9173
       Tot       3.2075
    Quadrupole Moments (Debye-Ang)
        XX     -39.4070     XY       0.2572     YY     -34.7232
        XZ      -0.5034     YZ      -2.4755     ZZ     -56.2532
    Octopole Moments (Debye-Ang^2)
       XXX     -11.7902    XXY      -0.4814    XYY      -0.0447
       YYY       3.1175    XXZ       8.3585    XYZ      -3.6855
       YYZ      13.5988    XZZ      -8.4461    YZZ       5.9661
       ZZZ      67.4890
    Hexadecapole Moments (Debye-Ang^3)
      XXXX    -135.4899   XXXY     -13.6542   XXYY     -55.2997
      XYYY     -18.9125   YYYY    -190.6365   XXXZ      22.4420
      XXYZ      15.1703   XYYZ       8.9186   YYYZ      33.4299
      XXZZ    -121.7791   XYZZ      -8.3177   YYZZ    -125.9299
      XZZZ      29.1248   YZZZ      32.3646   ZZZZ    -696.2275
 -----------------------------------------------------------------
 Calculating analytic gradient of the SCF energy
 Gradient of SCF Energy
            1           2           3           4           5           6
    1   0.0002448   0.0006640   0.0002047   0.0001062  -0.0000871  -0.0004105
    2   0.0001109  -0.0003470   0.0000209  -0.0001861   0.0001297   0.0003748
    3  -0.0001382   0.0001899   0.0000101  -0.0004047   0.0000885   0.0006150
            7           8           9          10          11          12
    1  -0.0000227  -0.0003620  -0.0001757   0.0004445  -0.0004871  -0.0001191
    2  -0.0001033  -0.0001802  -0.0002212  -0.0001472  -0.0000328   0.0005817
    3   0.0003754   0.0002990   0.0000682  -0.0001927  -0.0002456  -0.0006648
 Max gradient component =       6.648E-04
 RMS gradient           =       3.118E-04
 Gradient time:  CPU 332.35 s  wall 7.54 s
 Geometry Optimization Parameters
   NAtoms,    NIC,     NZ,  NCons,   NDum,   NFix, NCnnct, MaxDiis
       12     122       0       0       0       0       0       0


** GEOMETRY OPTIMIZATION IN DELOCALIZED INTERNAL COORDINATES **
   Searching for a Transition State

   Optimization Cycle:   1

                       Coordinates (Angstroms)
     ATOM                X               Y               Z
      1  C         0.3249401642    0.4425509965   -1.8210393384
      2  N         0.2990557484   -0.0982907998   -2.8386637754
      3  C         0.1064813835   -1.3324753756    0.9419042527
      4  H         0.5348758307   -2.3184203739    1.0575903000
      5  C        -1.0330778918   -0.8128438722    0.4361806710
      6  H        -1.9580310013   -1.1974522556    0.0383705990
      7  C         0.3975294670    1.0678219944   -0.5483769271
      8  H         0.6576389038    2.1196836662   -0.5521979713
      9  C        -0.4522351456    0.5608981756    0.5983955320
     10  H        -0.9623335515    1.3191200981    1.1846623560
     11  N         0.7337561487   -0.1224322263    1.2642078355
     12  H         1.3513999454    0.3718399715    0.2389664752
   Point Group: c1    Number of degrees of freedom:    30


   Energy is   -302.856501870


 Attempting to generate delocalized internal coordinates
 Initial Hessian constructed with Jon Baker's OPTIMIZE code

 30 Hessian modes will be used to form the next step
  Hessian Eigenvalues:
     0.008064    0.017200    0.019651    0.024694    0.032577    0.039769
     0.058886    0.076234    0.078128    0.094146    0.108744    0.125925
     0.133935    0.150422    0.159287    0.180529    0.186449    0.200000
     0.200000    0.218851    0.280845    0.285643    0.338561    0.353088
     0.355686    0.358498    0.362579    0.406970    0.424867    1.326859
**WARNING** Hessian does not have the desired local structure
**WARNING** Hessian does not have the desired local structure

 Transition state search - taking P-RFO step
 Searching for Lamda that Maximizes Along the Lowest mode
 Value Taken    Lamda =   0.00815938
 Searching for Lamda that Minimizes Along All other modes
 Value Taken    Lamda =  -0.00011384
 Calculated Step too Large.  Step scaled by  0.032369
 Step Taken.  Stepsize is  0.300000

                             Maximum     Tolerance    Cnvgd?
         Gradient           0.002334      0.000300      NO
         Displacement       0.155427      0.001200      NO
         Energy change     *********      0.000001      NO


 New Cartesian Coordinates Obtained by Inverse Iteration

 Displacement from previous Coordinates is:  0.298846
 Adding empirical dispersion correction 
 ----------------------------------------------------------------
 Doing -D3(0) with
 s6  =   1.00000
 s8  =   1.00000
 rs6 =   1.28100
 rs8 =   1.09400
 -D3 energy without 3body term =     -0.0027162936 hartrees
 ----------------------------------------------------------------
             Standard Nuclear Orientation (Angstroms)
    I     Atom           X                Y                Z
 ----------------------------------------------------------------
    1      C       0.3419149605     0.4115279707    -1.8019150012
    2      N       0.3385753365    -0.1568561493    -2.8047451231
    3      C       0.1077924727    -1.3352700369     0.8983085918
    4      H       0.5345836159    -2.3250734467     0.9826516937
    5      C      -1.0451540680    -0.8006216956     0.4409522065
    6      H      -1.9826054788    -1.1724654135     0.0606461208
    7      C       0.3877519718     1.0725930258    -0.5462107739
    8      H       0.6161425188     2.1313760836    -0.5766764699
    9      C      -0.4488037141     0.5655066511     0.6088283660
   10      H      -0.9420682451     1.3208432289     1.2129921432
   11      N       0.7353407503    -0.1353067660     1.2583497263
   12      H       1.3565298812     0.4237465468     0.2668185289
 ----------------------------------------------------------------
 Nuclear Repulsion Energy =         260.50768836 hartrees
 There are       25 alpha and       24 beta electrons
 Applying Cartesian multipole field
    Component          Value
    ---------          -----
     (2,0,0)        1.00000E-11
     (0,2,0)        2.00000E-11
     (0,0,2)       -3.00000E-11
 Nucleus-field energy     =    -0.0000000071 hartrees
 Requested basis set is cc-pVTZ
 There are 100 shells and 280 basis functions
 A cutoff of  1.0D-14 yielded   4888 shell pairs
 There are     38700 function pairs (     50679 Cartesian)
 Smallest overlap matrix eigenvalue = 1.44E-04
 Guess MOs from SCF MO coefficient file
 Reading MOs from coefficient file
 Reading MOs from coefficient file
 Long-range K will be added via erf
 Coulomb attenuation parameter = 0.25 bohr**(-1)
 An unrestricted hybrid HF-DFT SCF calculation will be
 performed using Pulay DIIS extrapolation
 Exchange:     0.1957 Hartree-Fock + 1.0000 wB97X-D3 + LR-HF
 Correlation:  1.0000 wB97X-D3
 Using SG-2 standard quadrature grid
 Dispersion:   Grimme D3
 SCF converges when DIIS error is below 1.0E-08
 Geometry optimization detected.  Setting ReadMinima to 0
 Setting SaveMinima to 0
 using 64 threads for integral computing
 -------------------------------------------------------
 OpenMP Integral computing Module                
 Release: version 1.0, May 2013, Q-Chem Inc. Pittsburgh 
 -------------------------------------------------------
 using 64 threads for integral computing
 -------------------------------------------------------
 OpenMP Integral computing Module                
 Release: version 1.0, May 2013, Q-Chem Inc. Pittsburgh 
 -------------------------------------------------------
 ---------------------------------------
  Cycle       Energy         DIIS Error
 ---------------------------------------
    1    -302.8493614640      9.63E-04
    2    -302.8556202474      9.53E-05
    3    -302.8558055454      6.40E-05
    4    -302.8558454726      3.59E-05
    5    -302.8558621191      1.45E-05
    6    -302.8558653510      3.90E-06
    7    -302.8558659806      1.90E-06
    8    -302.8558661833      8.73E-07
    9    -302.8558662673      4.24E-07
   10    -302.8558662999      2.26E-07
   11    -302.8558663209      9.43E-08
   12    -302.8558663260      6.02E-08
   13    -302.8558663277      3.15E-08
   14    -302.8558663282      2.02E-08
   15    -302.8558663284      1.07E-08
   16    -302.8558663284      3.61E-09 Convergence criterion met
 ---------------------------------------
 <S^2> = 0.7829
 SCF time:  CPU 2066.31 s  wall 35.89 s
 SCF   energy in the final basis set = -302.85586633
 Total energy in the final basis set = -302.85586633
 
 --------------------------------------------------------------
 
                    Orbital Energies (a.u.)
 --------------------------------------------------------------
 
 Alpha MOs
 -- Occupied --
-14.4718 -14.4205 -10.3537 -10.3422 -10.3380 -10.3186 -10.3181  -1.1276
 -1.0263  -0.9123  -0.8585  -0.7876  -0.6704  -0.6582  -0.6260  -0.6055
 -0.5550  -0.5012  -0.4704  -0.4686  -0.4584  -0.4338  -0.4151  -0.3943
 -0.3101
 -- Virtual --
  0.0590   0.0980   0.1242   0.1343   0.1484   0.1509   0.1550   0.1737
  0.1928   0.2141   0.2336   0.2739   0.3013   0.3116   0.3340   0.3629
  0.3713   0.3834   0.4000   0.4058   0.4385   0.4422   0.4535   0.4598
  0.4808   0.4950   0.4997   0.5165   0.5284   0.5396   0.5507   0.5646
  0.5652   0.5761   0.6015   0.6090   0.6442   0.6556   0.6804   0.6818
  0.7054   0.7136   0.7360   0.7625   0.7983   0.8120   0.8284   0.8613
  0.8878   0.9239   0.9622   0.9905   1.0162   1.0394   1.0470   1.0555
  1.0658   1.0853   1.1023   1.1126   1.1489   1.1533   1.1860   1.1914
  1.2022   1.2239   1.2408   1.2490   1.2711   1.2877   1.3049   1.3383
  1.3487   1.3520   1.3937   1.3986   1.4196   1.4603   1.4847   1.5127
  1.5147   1.5325   1.5627   1.5658   1.6441   1.6653   1.6754   1.7145
  1.7258   1.7746   1.8035   1.8507   1.8699   1.8796   1.9004   1.9239
  1.9900   2.1143   2.1837   2.2169   2.2529   2.2911   2.3190   2.3590
  2.3729   2.4083   2.4273   2.4613   2.4974   2.5746   2.5908   2.6006
  2.6270   2.6330   2.6773   2.6812   2.7126   2.7234   2.7358   2.7667
  2.7677   2.7785   2.8318   2.8365   2.8866   2.8983   2.9073   2.9195
  2.9468   2.9743   2.9894   2.9968   3.0104   3.0260   3.0472   3.0742
  3.0985   3.1088   3.1166   3.1424   3.1444   3.1602   3.1770   3.1988
  3.2213   3.2248   3.2355   3.2727   3.2959   3.3171   3.3285   3.3677
  3.3778   3.3869   3.4105   3.4379   3.4566   3.4852   3.5214   3.5276
  3.5649   3.5904   3.6163   3.6245   3.6465   3.6585   3.7023   3.7115
  3.7200   3.7437   3.7722   3.8038   3.8451   3.8637   3.8769   3.9137
  3.9413   3.9539   3.9919   4.0041   4.0195   4.0444   4.0588   4.0693
  4.0786   4.0797   4.0919   4.1401   4.1499   4.1569   4.2036   4.2578
  4.2606   4.3090   4.3367   4.3592   4.3850   4.4331   4.4775   4.4903
  4.5149   4.5698   4.5807   4.6273   4.6331   4.6424   4.6675   4.7068
  4.7225   4.7434   4.7643   4.7910   4.8181   4.8374   4.8625   4.8725
  4.9449   5.0298   5.0506   5.0786   5.1151   5.1605   5.1878   5.2299
  5.2393   5.2701   5.2870   5.3351   5.3603   5.4055   5.4630   5.4821
  5.5218   5.5610   5.6040   5.6514   5.7011   5.7087   5.8109   5.8200
  5.8830   5.9874   6.2019   6.2241   6.2603   6.2634   6.3861   6.5476
  8.1802   9.8104  11.1088  11.9245  12.7506  13.6507  15.6088
 
 Beta MOs
 -- Occupied --
-14.4639 -14.4180 -10.3544 -10.3398 -10.3372 -10.3192 -10.3152  -1.1140
 -1.0209  -0.8997  -0.8390  -0.7842  -0.6685  -0.6433  -0.6141  -0.6004
 -0.5475  -0.4869  -0.4638  -0.4622  -0.4417  -0.4289  -0.4036  -0.3621
 -- Virtual --
 -0.0498   0.0698   0.1001   0.1340   0.1385   0.1511   0.1536   0.1580
  0.1781   0.2030   0.2194   0.2346   0.2767   0.3056   0.3130   0.3350
  0.3636   0.3729   0.3850   0.4046   0.4131   0.4411   0.4440   0.4573
  0.4635   0.4858   0.4970   0.5037   0.5196   0.5309   0.5415   0.5515
  0.5652   0.5721   0.5797   0.6047   0.6115   0.6471   0.6594   0.6858
  0.6862   0.7089   0.7162   0.7377   0.7662   0.8006   0.8163   0.8310
  0.8645   0.8938   0.9268   0.9650   0.9934   1.0175   1.0427   1.0488
  1.0579   1.0679   1.0882   1.1056   1.1159   1.1524   1.1572   1.1880
  1.1944   1.2047   1.2259   1.2438   1.2534   1.2741   1.2904   1.3100
  1.3424   1.3529   1.3562   1.3956   1.4007   1.4236   1.4652   1.4899
  1.5162   1.5198   1.5361   1.5658   1.5714   1.6490   1.6739   1.6803
  1.7202   1.7330   1.7818   1.8100   1.8596   1.8724   1.8827   1.9042
  1.9285   1.9934   2.1190   2.1864   2.2182   2.2553   2.2932   2.3243
  2.3635   2.3779   2.4173   2.4320   2.4676   2.5031   2.5801   2.5930
  2.6082   2.6324   2.6395   2.6812   2.6847   2.7187   2.7265   2.7389
  2.7711   2.7732   2.7810   2.8353   2.8416   2.8887   2.9018   2.9125
  2.9222   2.9503   2.9790   2.9925   2.9995   3.0135   3.0306   3.0475
  3.0755   3.1044   3.1157   3.1221   3.1459   3.1504   3.1637   3.1821
  3.2062   3.2261   3.2291   3.2403   3.2779   3.3035   3.3210   3.3340
  3.3700   3.3813   3.3953   3.4154   3.4430   3.4614   3.4915   3.5234
  3.5312   3.5677   3.5951   3.6208   3.6271   3.6503   3.6633   3.7050
  3.7153   3.7272   3.7506   3.7785   3.8068   3.8488   3.8681   3.8793
  3.9186   3.9453   3.9580   3.9965   4.0060   4.0222   4.0495   4.0598
  4.0779   4.0826   4.0885   4.0967   4.1436   4.1533   4.1627   4.2064
  4.2617   4.2673   4.3160   4.3427   4.3632   4.3890   4.4367   4.4844
  4.4945   4.5194   4.5785   4.5871   4.6304   4.6406   4.6490   4.6788
  4.7148   4.7287   4.7490   4.7693   4.7976   4.8217   4.8513   4.8710
  4.8782   4.9546   5.0350   5.0581   5.0943   5.1195   5.1676   5.1955
  5.2366   5.2485   5.2781   5.2939   5.3437   5.3657   5.4142   5.4701
  5.4924   5.5297   5.5694   5.6106   5.6600   5.7090   5.7192   5.8164
  5.8247   5.8879   5.9909   6.2058   6.2288   6.2656   6.2828   6.3892
  6.5501   8.1818   9.8185  11.1190  11.9268  12.7571  13.6534  15.6121
 --------------------------------------------------------------
 
          Ground-State Mulliken Net Atomic Charges

     Atom                 Charge (a.u.)    Spin (a.u.)
  --------------------------------------------------------
      1 C                    -0.103437      -0.087477
      2 N                    -0.065720       0.161261
      3 C                    -0.011767      -0.147116
      4 H                     0.121426       0.003341
      5 C                    -0.193527       0.329749
      6 H                     0.136509      -0.003818
      7 C                    -0.198676       0.429062
      8 H                     0.153838      -0.007913
      9 C                     0.103185      -0.055014
     10 H                     0.107512       0.003886
     11 N                    -0.194295       0.446507
     12 H                     0.144951      -0.072468
  --------------------------------------------------------
  Sum of atomic charges =     0.000000
  Sum of spin   charges =     1.000000

 -----------------------------------------------------------------
                    Cartesian Multipole Moments
 -----------------------------------------------------------------
    Charge (ESU x 10^10)
                 0.0000
    Dipole Moment (Debye)
         X      -1.2294      Y       0.7723      Z       2.8925
       Tot       3.2364
    Quadrupole Moments (Debye-Ang)
        XX     -39.4237     XY       0.3346     YY     -34.7662
        XZ      -0.3320     YZ      -2.5907     ZZ     -55.9844
    Octopole Moments (Debye-Ang^2)
       XXX     -12.6839    XXY      -0.1146    XYY      -0.2774
       YYY       4.2132    XXZ       8.5318    XYZ      -3.5875
       YYZ      13.4121    XZZ      -9.2180    YZZ       7.5810
       ZZZ      65.7130
    Hexadecapole Moments (Debye-Ang^3)
      XXXX    -136.7411   XXXY     -12.5076   XXYY     -55.9743
      XYYY     -18.5329   YYYY    -190.5161   XXXZ      24.9475
      XXYZ      13.5023   XYYZ       9.6413   YYYZ      28.8482
      XXZZ    -120.4555   XYZZ      -7.3344   YYZZ    -124.9259
      XZZZ      32.9250   YZZZ      25.6961   ZZZZ    -678.4262
 -----------------------------------------------------------------
 Calculating analytic gradient of the SCF energy
 Gradient of SCF Energy
            1           2           3           4           5           6
    1  -0.0000453   0.0007027  -0.0004713  -0.0000674  -0.0006563  -0.0006008
    2   0.0005055  -0.0006734   0.0001219  -0.0003120   0.0001881   0.0004447
    3   0.0002333  -0.0001074  -0.0032755  -0.0002666   0.0018234   0.0009123
            7           8           9          10          11          12
    1  -0.0015265  -0.0000053   0.0024774   0.0005774  -0.0001786  -0.0002060
    2  -0.0029147  -0.0002783   0.0010237  -0.0008291  -0.0013296   0.0040531
    3  -0.0019232   0.0006709  -0.0026420   0.0006752   0.0022326   0.0016669
 Max gradient component =       4.053E-03
 RMS gradient           =       1.437E-03
 Gradient time:  CPU 335.85 s  wall 6.38 s
 Geometry Optimization Parameters
   NAtoms,    NIC,     NZ,  NCons,   NDum,   NFix, NCnnct, MaxDiis
       12     122       0       0       0       0       0       0

 Cartesian Hessian Update
 Hessian updated using Powell/Murtagh-Sargent update
  Mixing factors:     0.000768 Powell                      0.999232 Murtagh-Sargent


** GEOMETRY OPTIMIZATION IN DELOCALIZED INTERNAL COORDINATES **
   Searching for a Transition State

   Optimization Cycle:   2

                       Coordinates (Angstroms)
     ATOM                X               Y               Z
      1  C         0.3419149605    0.4115279707   -1.8019150012
      2  N         0.3385753365   -0.1568561493   -2.8047451231
      3  C         0.1077924727   -1.3352700369    0.8983085918
      4  H         0.5345836159   -2.3250734467    0.9826516937
      5  C        -1.0451540680   -0.8006216956    0.4409522065
      6  H        -1.9826054788   -1.1724654135    0.0606461208
      7  C         0.3877519718    1.0725930258   -0.5462107739
      8  H         0.6161425188    2.1313760836   -0.5766764699
      9  C        -0.4488037141    0.5655066511    0.6088283660
     10  H        -0.9420682451    1.3208432289    1.2129921432
     11  N         0.7353407503   -0.1353067660    1.2583497263
     12  H         1.3565298812    0.4237465468    0.2668185289
   Point Group: c1    Number of degrees of freedom:    30


   Energy is   -302.855866328

 Hessian updated using Powell/Murtagh-Sargent update
  Mixing factors:     0.999329 Powell                      0.000671 Murtagh-Sargent

 30 Hessian modes will be used to form the next step
  Hessian Eigenvalues:
     0.006149    0.017429    0.020026    0.024903    0.032596    0.040278
     0.059156    0.076576    0.078233    0.094362    0.108771    0.125942
     0.133945    0.150423    0.159290    0.180536    0.186450    0.200000
     0.200004    0.218857    0.280880    0.285644    0.338594    0.353088
     0.355686    0.358498    0.362580    0.406989    0.424868    1.326866
**WARNING** Hessian does not have the desired local structure
**WARNING** Hessian does not have the desired local structure

 Transition state search - taking P-RFO step
 Searching for Lamda that Maximizes Along the Lowest mode
 Value Taken    Lamda =   0.00714399
 Searching for Lamda that Minimizes Along All other modes
 Value Taken    Lamda =  -0.00036145
 Calculated Step too Large.  Step scaled by  0.111861
 Step Taken.  Stepsize is  0.300000

                             Maximum     Tolerance    Cnvgd?
         Gradient           0.002779      0.000300      NO
         Displacement       0.156424      0.001200      NO
         Energy change      0.000636      0.000001      NO


 New Cartesian Coordinates Obtained by Inverse Iteration

 Displacement from previous Coordinates is:  0.307857
 Adding empirical dispersion correction 
 ----------------------------------------------------------------
 Doing -D3(0) with
 s6  =   1.00000
 s8  =   1.00000
 rs6 =   1.28100
 rs8 =   1.09400
 -D3 energy without 3body term =     -0.0027280182 hartrees
 ----------------------------------------------------------------
             Standard Nuclear Orientation (Angstroms)
    I     Atom           X                Y                Z
 ----------------------------------------------------------------
    1      C       0.3605028638     0.3809086787    -1.7765542111
    2      N       0.3827225076    -0.2160351223    -2.7621884520
    3      C       0.1052477255    -1.3387148419     0.8613249739
    4      H       0.5283571201    -2.3321025619     0.9144754412
    5      C      -1.0557855089    -0.7883043350     0.4418271506
    6      H      -2.0016542757    -1.1474134313     0.0704786297
    7      C       0.3753823611     1.0805074023    -0.5410455305
    8      H       0.5602567521     2.1462936801    -0.6062729027
    9      C      -0.4456499627     0.5698368145     0.6244783247
   10      H      -0.9121307926     1.3260632645     1.2487786782
   11      N       0.7419708696    -0.1504249775     1.2413634935
   12      H       1.3607803416     0.4693854286     0.2833344136
 ----------------------------------------------------------------
 Nuclear Repulsion Energy =         261.15697986 hartrees
 There are       25 alpha and       24 beta electrons
 Applying Cartesian multipole field
    Component          Value
    ---------          -----
     (2,0,0)        1.00000E-11
     (0,2,0)        2.00000E-11
     (0,0,2)       -3.00000E-11
 Nucleus-field energy     =    -0.0000000068 hartrees
 Requested basis set is cc-pVTZ
 There are 100 shells and 280 basis functions
 A cutoff of  1.0D-14 yielded   4892 shell pairs
 There are     38734 function pairs (     50724 Cartesian)
 Smallest overlap matrix eigenvalue = 1.40E-04
 Guess MOs from SCF MO coefficient file
 Reading MOs from coefficient file
 Reading MOs from coefficient file
 Long-range K will be added via erf
 Coulomb attenuation parameter = 0.25 bohr**(-1)
 An unrestricted hybrid HF-DFT SCF calculation will be
 performed using Pulay DIIS extrapolation
 Exchange:     0.1957 Hartree-Fock + 1.0000 wB97X-D3 + LR-HF
 Correlation:  1.0000 wB97X-D3
 Using SG-2 standard quadrature grid
 Dispersion:   Grimme D3
 SCF converges when DIIS error is below 1.0E-08
 Geometry optimization detected.  Setting ReadMinima to 0
 Setting SaveMinima to 0
 using 64 threads for integral computing
 -------------------------------------------------------
 OpenMP Integral computing Module                
 Release: version 1.0, May 2013, Q-Chem Inc. Pittsburgh 
 -------------------------------------------------------
 using 64 threads for integral computing
 -------------------------------------------------------
 OpenMP Integral computing Module                
 Release: version 1.0, May 2013, Q-Chem Inc. Pittsburgh 
 -------------------------------------------------------
 ---------------------------------------
  Cycle       Energy         DIIS Error
 ---------------------------------------
    1    -302.8488074460      9.76E-04
    2    -302.8546054394      9.69E-05
    3    -302.8547870868      6.91E-05
    4    -302.8548338566      3.56E-05
    5    -302.8548511127      1.54E-05
    6    -302.8548550390      3.65E-06
    7    -302.8548559956      1.91E-06
    8    -302.8548564267      9.86E-07
    9    -302.8548566408      6.16E-07
   10    -302.8548567481      4.51E-07
   11    -302.8548568175      1.57E-07
   12    -302.8548568294      8.40E-08
   13    -302.8548568319      3.21E-08
   14    -302.8548568323      1.54E-08
   15    -302.8548568324      6.71E-09 Convergence criterion met
 ---------------------------------------
 <S^2> = 0.7831
 SCF time:  CPU 1954.56 s  wall 33.78 s
 SCF   energy in the final basis set = -302.85485683
 Total energy in the final basis set = -302.85485683
 
 --------------------------------------------------------------
 
                    Orbital Energies (a.u.)
 --------------------------------------------------------------
 
 Alpha MOs
 -- Occupied --
-14.4718 -14.4194 -10.3537 -10.3411 -10.3386 -10.3191 -10.3173  -1.1281
 -1.0253  -0.9115  -0.8588  -0.7876  -0.6707  -0.6576  -0.6263  -0.6039
 -0.5575  -0.4991  -0.4692  -0.4691  -0.4570  -0.4336  -0.4160  -0.3938
 -0.3092
 -- Virtual --
  0.0582   0.0982   0.1238   0.1343   0.1486   0.1514   0.1553   0.1741
  0.1938   0.2147   0.2341   0.2715   0.3027   0.3126   0.3325   0.3615
  0.3741   0.3857   0.3985   0.4053   0.4376   0.4442   0.4549   0.4586
  0.4823   0.4954   0.5002   0.5165   0.5276   0.5392   0.5501   0.5638
  0.5687   0.5774   0.6035   0.6092   0.6430   0.6594   0.6793   0.6807
  0.7036   0.7126   0.7360   0.7595   0.7976   0.8148   0.8355   0.8629
  0.8935   0.9299   0.9650   0.9939   1.0186   1.0407   1.0458   1.0515
  1.0692   1.0858   1.1017   1.1131   1.1471   1.1546   1.1846   1.1886
  1.2026   1.2247   1.2399   1.2491   1.2738   1.2922   1.3082   1.3381
  1.3475   1.3509   1.3887   1.3982   1.4211   1.4612   1.4860   1.5124
  1.5168   1.5369   1.5629   1.5666   1.6544   1.6607   1.6744   1.7135
  1.7293   1.7759   1.7939   1.8538   1.8698   1.8810   1.8968   1.9254
  1.9914   2.1161   2.1918   2.2200   2.2503   2.2950   2.3214   2.3572
  2.3702   2.4125   2.4233   2.4584   2.5016   2.5793   2.5926   2.6033
  2.6250   2.6286   2.6775   2.6827   2.7173   2.7203   2.7362   2.7628
  2.7696   2.7800   2.8280   2.8360   2.8895   2.9010   2.9044   2.9197
  2.9462   2.9801   2.9926   2.9964   3.0112   3.0276   3.0503   3.0761
  3.1018   3.1100   3.1228   3.1433   3.1465   3.1633   3.1732   3.1951
  3.2206   3.2266   3.2439   3.2703   3.2918   3.3237   3.3307   3.3709
  3.3826   3.3887   3.4095   3.4373   3.4602   3.4908   3.5203   3.5242
  3.5654   3.5885   3.6177   3.6264   3.6598   3.6620   3.6965   3.7163
  3.7202   3.7548   3.7714   3.8023   3.8494   3.8643   3.8825   3.9069
  3.9346   3.9573   3.9921   4.0018   4.0190   4.0418   4.0532   4.0701
  4.0811   4.0839   4.0955   4.1330   4.1505   4.1530   4.1965   4.2546
  4.2707   4.3105   4.3268   4.3662   4.3879   4.4275   4.4724   4.4878
  4.5176   4.5656   4.5829   4.6228   4.6334   4.6438   4.6692   4.7084
  4.7223   4.7427   4.7646   4.7917   4.8191   4.8349   4.8576   4.8757
  4.9501   5.0268   5.0423   5.0726   5.1117   5.1589   5.1998   5.2324
  5.2372   5.2714   5.2873   5.3366   5.3560   5.4076   5.4680   5.4776
  5.5235   5.5651   5.5900   5.6521   5.6968   5.7105   5.8128   5.8271
  5.8854   5.9944   6.2044   6.2253   6.2575   6.2620   6.3886   6.5463
  8.1993   9.8082  11.1110  11.9022  12.7605  13.6370  15.6190
 
 Beta MOs
 -- Occupied --
-14.4638 -14.4171 -10.3544 -10.3404 -10.3361 -10.3183 -10.3155  -1.1144
 -1.0203  -0.8993  -0.8389  -0.7844  -0.6689  -0.6429  -0.6140  -0.5987
 -0.5499  -0.4848  -0.4642  -0.4618  -0.4409  -0.4281  -0.4045  -0.3615
 -- Virtual --
 -0.0483   0.0693   0.1002   0.1332   0.1387   0.1510   0.1541   0.1579
  0.1786   0.2042   0.2194   0.2350   0.2744   0.3072   0.3139   0.3334
  0.3621   0.3762   0.3871   0.4032   0.4130   0.4404   0.4459   0.4588
  0.4626   0.4874   0.4966   0.5045   0.5197   0.5301   0.5411   0.5508
  0.5692   0.5707   0.5807   0.6063   0.6122   0.6459   0.6633   0.6839
  0.6859   0.7070   0.7152   0.7376   0.7633   0.7999   0.8192   0.8382
  0.8667   0.8989   0.9328   0.9681   0.9966   1.0198   1.0442   1.0474
  1.0542   1.0713   1.0885   1.1052   1.1167   1.1507   1.1578   1.1868
  1.1918   1.2051   1.2267   1.2427   1.2533   1.2766   1.2952   1.3132
  1.3422   1.3522   1.3547   1.3903   1.4005   1.4250   1.4661   1.4913
  1.5170   1.5207   1.5398   1.5665   1.5718   1.6586   1.6700   1.6794
  1.7192   1.7364   1.7833   1.7998   1.8629   1.8727   1.8841   1.9001
  1.9298   1.9946   2.1210   2.1945   2.2215   2.2529   2.2971   2.3271
  2.3619   2.3753   2.4216   2.4281   2.4648   2.5070   2.5847   2.5947
  2.6106   2.6308   2.6348   2.6816   2.6866   2.7220   2.7252   2.7389
  2.7673   2.7744   2.7833   2.8329   2.8401   2.8918   2.9052   2.9091
  2.9222   2.9497   2.9854   2.9953   3.0020   3.0107   3.0319   3.0510
  3.0778   3.1081   3.1166   3.1283   3.1472   3.1530   3.1659   3.1788
  3.2025   3.2245   3.2317   3.2483   3.2758   3.2993   3.3280   3.3353
  3.3729   3.3903   3.3931   3.4147   3.4432   3.4645   3.4970   3.5231
  3.5270   3.5680   3.5933   3.6217   3.6293   3.6624   3.6682   3.6991
  3.7201   3.7269   3.7613   3.7777   3.8053   3.8531   3.8689   3.8850
  3.9118   3.9386   3.9614   3.9968   4.0040   4.0217   4.0444   4.0564
  4.0781   4.0873   4.0904   4.1000   4.1365   4.1537   4.1594   4.1996
  4.2588   4.2769   4.3184   4.3321   4.3687   4.3928   4.4312   4.4802
  4.4908   4.5219   4.5745   4.5890   4.6262   4.6400   4.6511   4.6796
  4.7158   4.7283   4.7484   4.7694   4.7989   4.8228   4.8484   4.8653
  4.8815   4.9594   5.0310   5.0514   5.0897   5.1148   5.1659   5.2068
  5.2404   5.2443   5.2804   5.2942   5.3454   5.3620   5.4161   5.4750
  5.4885   5.5312   5.5734   5.5969   5.6610   5.7030   5.7215   5.8189
  5.8306   5.8906   5.9979   6.2083   6.2300   6.2661   6.2773   6.3915
  6.5489   8.2008   9.8165  11.1212  11.9044  12.7669  13.6399  15.6221
 --------------------------------------------------------------
 
          Ground-State Mulliken Net Atomic Charges

     Atom                 Charge (a.u.)    Spin (a.u.)
  --------------------------------------------------------
      1 C                    -0.106584      -0.082018
      2 N                    -0.067204       0.150269
      3 C                    -0.015168      -0.151054
      4 H                     0.121815       0.003150
      5 C                    -0.186102       0.341288
      6 H                     0.136241      -0.003942
      7 C                    -0.199422       0.420026
      8 H                     0.153603      -0.006975
      9 C                     0.100014      -0.054537
     10 H                     0.108201       0.003499
     11 N                    -0.192543       0.451242
     12 H                     0.147149      -0.070949
  --------------------------------------------------------
  Sum of atomic charges =    -0.000000
  Sum of spin   charges =     1.000000

 -----------------------------------------------------------------
                    Cartesian Multipole Moments
 -----------------------------------------------------------------
    Charge (ESU x 10^10)
                 0.0000
    Dipole Moment (Debye)
         X      -1.3278      Y       0.8730      Z       2.8848
       Tot       3.2935
    Quadrupole Moments (Debye-Ang)
        XX     -39.5079     XY       0.3913     YY     -34.8003
        XZ      -0.1201     YZ      -2.6905     ZZ     -55.6091
    Octopole Moments (Debye-Ang^2)
       XXX     -13.6143    XXY       0.2525    XYY      -0.6605
       YYY       5.3630    XXZ       8.5917    XYZ      -3.5425
       YYZ      13.2122    XZZ     -10.0257    YZZ       9.1615
       ZZZ      63.7643
    Hexadecapole Moments (Debye-Ang^3)
      XXXX    -138.3356   XXXY     -11.2888   XXYY     -56.9421
      XYYY     -18.1287   YYYY    -190.9529   XXXZ      27.6715
      XXYZ      11.9271   XYYZ      10.4723   YYYZ      24.2789
      XXZZ    -118.8830   XYZZ      -6.2316   YYZZ    -123.5304
      XZZZ      36.9575   YZZZ      19.3575   ZZZZ    -656.8476
 -----------------------------------------------------------------
 Calculating analytic gradient of the SCF energy
 Gradient of SCF Energy
            1           2           3           4           5           6
    1   0.0001931   0.0006686  -0.0016335  -0.0001915  -0.0005728  -0.0005794
    2   0.0007537  -0.0007945  -0.0001538  -0.0003236   0.0002401   0.0004288
    3   0.0009581  -0.0001206  -0.0036469  -0.0001971   0.0011980   0.0008800
            7           8           9          10          11          12
    1  -0.0025856  -0.0000980   0.0023009   0.0011442   0.0012273   0.0001267
    2  -0.0054203  -0.0002048   0.0016738  -0.0005647  -0.0016769   0.0060421
    3  -0.0035188   0.0006379  -0.0019769   0.0011848   0.0002509   0.0043506
 Max gradient component =       6.042E-03
 RMS gradient           =       2.012E-03
 Gradient time:  CPU 337.45 s  wall 6.51 s
 Geometry Optimization Parameters
   NAtoms,    NIC,     NZ,  NCons,   NDum,   NFix, NCnnct, MaxDiis
       12     122       0       0       0       0       0       0

 Cartesian Hessian Update
 Hessian updated using Powell/Murtagh-Sargent update
  Mixing factors:     0.952696 Powell                      0.047304 Murtagh-Sargent


** GEOMETRY OPTIMIZATION IN DELOCALIZED INTERNAL COORDINATES **
   Searching for a Transition State

   Optimization Cycle:   3

                       Coordinates (Angstroms)
     ATOM                X               Y               Z
      1  C         0.3605028638    0.3809086787   -1.7765542111
      2  N         0.3827225076   -0.2160351223   -2.7621884520
      3  C         0.1052477255   -1.3387148419    0.8613249739
      4  H         0.5283571201   -2.3321025619    0.9144754412
      5  C        -1.0557855089   -0.7883043350    0.4418271506
      6  H        -2.0016542757   -1.1474134313    0.0704786297
      7  C         0.3753823611    1.0805074023   -0.5410455305
      8  H         0.5602567521    2.1462936801   -0.6062729027
      9  C        -0.4456499627    0.5698368145    0.6244783247
     10  H        -0.9121307926    1.3260632645    1.2487786782
     11  N         0.7419708696   -0.1504249775    1.2413634935
     12  H         1.3607803416    0.4693854286    0.2833344136
   Point Group: c1    Number of degrees of freedom:    30


   Energy is   -302.854856832

 Hessian updated using Powell/Murtagh-Sargent update
  Mixing factors:     0.994862 Powell                      0.005138 Murtagh-Sargent

 30 Hessian modes will be used to form the next step
  Hessian Eigenvalues:
     0.004819    0.017441    0.020163    0.024914    0.032591    0.040452
     0.059164    0.076572    0.078239    0.094350    0.108772    0.125942
     0.133928    0.150419    0.159289    0.180516    0.186449    0.200000
     0.200000    0.218853    0.280821    0.285641    0.338549    0.353086
     0.355686    0.358498    0.362580    0.406981    0.424838    1.326863
**WARNING** Hessian does not have the desired local structure
**WARNING** Hessian does not have the desired local structure

 Transition state search - taking P-RFO step
 Searching for Lamda that Maximizes Along the Lowest mode
 Value Taken    Lamda =   0.00706939
 Searching for Lamda that Minimizes Along All other modes
 Value Taken    Lamda =  -0.00043348
 Calculated Step too Large.  Step scaled by  0.168966
 Step Taken.  Stepsize is  0.300000

                             Maximum     Tolerance    Cnvgd?
         Gradient           0.003373      0.000300      NO
         Displacement       0.151680      0.001200      NO
         Energy change      0.001009      0.000001      NO


 New Cartesian Coordinates Obtained by Inverse Iteration

 Displacement from previous Coordinates is:  0.315728
 Adding empirical dispersion correction 
 ----------------------------------------------------------------
 Doing -D3(0) with
 s6  =   1.00000
 s8  =   1.00000
 rs6 =   1.28100
 rs8 =   1.09400
 -D3 energy without 3body term =     -0.0027366917 hartrees
 ----------------------------------------------------------------
             Standard Nuclear Orientation (Angstroms)
    I     Atom           X                Y                Z
 ----------------------------------------------------------------
    1      C       0.3850205622     0.3538343085    -1.7507023562
    2      N       0.4362278276    -0.2694186549    -2.7185036299
    3      C       0.1019508782    -1.3421569797     0.8235684638
    4      H       0.5214398714    -2.3380996217     0.8450053687
    5      C      -1.0690713381    -0.7773037778     0.4486446358
    6      H      -2.0239897965    -1.1248853385     0.0900619391
    7      C       0.3642620731     1.0908278346    -0.5359786856
    8      H       0.4982080707     2.1612680079    -0.6399165964
    9      C      -0.4432315769     0.5731519956     0.6388723734
   10      H      -0.8780377008     1.3317573332     1.2825611769
   11      N       0.7460185820    -0.1664613572     1.2227712725
   12      H       1.3612025486     0.5074862489     0.2936160470
 ----------------------------------------------------------------
 Nuclear Repulsion Energy =         261.74678111 hartrees
 There are       25 alpha and       24 beta electrons
 Applying Cartesian multipole field
    Component          Value
    ---------          -----
     (2,0,0)        1.00000E-11
     (0,2,0)        2.00000E-11
     (0,0,2)       -3.00000E-11
 Nucleus-field energy     =    -0.0000000064 hartrees
 Requested basis set is cc-pVTZ
 There are 100 shells and 280 basis functions
 A cutoff of  1.0D-14 yielded   4897 shell pairs
 There are     38797 function pairs (     50821 Cartesian)
 Smallest overlap matrix eigenvalue = 1.38E-04
 Guess MOs from SCF MO coefficient file
 Reading MOs from coefficient file
 Reading MOs from coefficient file
 Long-range K will be added via erf
 Coulomb attenuation parameter = 0.25 bohr**(-1)
 An unrestricted hybrid HF-DFT SCF calculation will be
 performed using Pulay DIIS extrapolation
 Exchange:     0.1957 Hartree-Fock + 1.0000 wB97X-D3 + LR-HF
 Correlation:  1.0000 wB97X-D3
 Using SG-2 standard quadrature grid
 Dispersion:   Grimme D3
 SCF converges when DIIS error is below 1.0E-08
 Geometry optimization detected.  Setting ReadMinima to 0
 Setting SaveMinima to 0
 using 64 threads for integral computing
 -------------------------------------------------------
 OpenMP Integral computing Module                
 Release: version 1.0, May 2013, Q-Chem Inc. Pittsburgh 
 -------------------------------------------------------
 using 64 threads for integral computing
 -------------------------------------------------------
 OpenMP Integral computing Module                
 Release: version 1.0, May 2013, Q-Chem Inc. Pittsburgh 
 -------------------------------------------------------
 ---------------------------------------
  Cycle       Energy         DIIS Error
 ---------------------------------------
    1    -302.8474755578      1.03E-03
    2    -302.8532504743      1.00E-04
    3    -302.8534585713      6.85E-05
    4    -302.8535067214      3.81E-05
    5    -302.8535277215      1.57E-05
    6    -302.8535327068      4.24E-06
    7    -302.8535343786      2.40E-06
    8    -302.8535352507      1.39E-06
    9    -302.8535357284      8.33E-07
   10    -302.8535359551      5.90E-07
   11    -302.8535360686      1.72E-07
   12    -302.8535360822      9.28E-08
   13    -302.8535360851      3.91E-08
   14    -302.8535360858      1.94E-08
   15    -302.8535360860      8.84E-09 Convergence criterion met
 ---------------------------------------
 <S^2> = 0.7834
 SCF time:  CPU 1973.19 s  wall 34.39 s
 SCF   energy in the final basis set = -302.85353609
 Total energy in the final basis set = -302.85353609
 
 --------------------------------------------------------------
 
                    Orbital Energies (a.u.)
 --------------------------------------------------------------
 
 Alpha MOs
 -- Occupied --
-14.4717 -14.4181 -10.3538 -10.3401 -10.3394 -10.3200 -10.3164  -1.1289
 -1.0242  -0.9108  -0.8589  -0.7879  -0.6710  -0.6569  -0.6266  -0.6019
 -0.5598  -0.4972  -0.4701  -0.4678  -0.4552  -0.4334  -0.4169  -0.3936
 -0.3087
 -- Virtual --
  0.0574   0.0984   0.1235   0.1343   0.1488   0.1517   0.1558   0.1745
  0.1947   0.2152   0.2352   0.2687   0.3030   0.3134   0.3310   0.3603
  0.3771   0.3880   0.3964   0.4051   0.4371   0.4465   0.4556   0.4572
  0.4838   0.4953   0.5009   0.5159   0.5270   0.5385   0.5494   0.5616
  0.5707   0.5799   0.6048   0.6121   0.6414   0.6631   0.6769   0.6808
  0.7026   0.7125   0.7363   0.7567   0.7965   0.8168   0.8418   0.8646
  0.8981   0.9338   0.9691   0.9968   1.0216   1.0369   1.0439   1.0504
  1.0724   1.0845   1.1039   1.1137   1.1442   1.1545   1.1829   1.1866
  1.2019   1.2256   1.2394   1.2493   1.2760   1.2968   1.3115   1.3378
  1.3439   1.3509   1.3839   1.3973   1.4244   1.4623   1.4859   1.5093
  1.5199   1.5403   1.5606   1.5688   1.6547   1.6619   1.6731   1.7108
  1.7295   1.7783   1.7894   1.8542   1.8702   1.8818   1.8958   1.9258
  1.9925   2.1201   2.2003   2.2213   2.2481   2.2964   2.3228   2.3565
  2.3679   2.4137   2.4216   2.4533   2.5055   2.5822   2.5971   2.6064
  2.6230   2.6250   2.6780   2.6833   2.7133   2.7230   2.7392   2.7590
  2.7701   2.7806   2.8207   2.8399   2.8906   2.8994   2.9058   2.9202
  2.9445   2.9843   2.9899   2.9963   3.0181   3.0291   3.0534   3.0778
  3.1049   3.1113   3.1275   3.1434   3.1472   3.1667   3.1680   3.1945
  3.2177   3.2295   3.2512   3.2655   3.2946   3.3226   3.3389   3.3711
  3.3791   3.3963   3.4100   3.4384   3.4630   3.4947   3.5173   3.5242
  3.5642   3.5874   3.6166   3.6289   3.6635   3.6712   3.6932   3.7154
  3.7234   3.7650   3.7683   3.7999   3.8493   3.8678   3.8884   3.8969
  3.9291   3.9590   3.9876   3.9995   4.0177   4.0314   4.0555   4.0701
  4.0820   4.0858   4.1017   4.1280   4.1496   4.1513   4.1880   4.2490
  4.2781   4.3057   4.3249   4.3696   4.3942   4.4232   4.4696   4.4862
  4.5192   4.5531   4.5844   4.6136   4.6373   4.6496   4.6702   4.7090
  4.7230   4.7408   4.7645   4.7921   4.8210   4.8322   4.8521   4.8800
  4.9611   5.0224   5.0379   5.0677   5.1070   5.1574   5.2093   5.2263
  5.2436   5.2690   5.2860   5.3401   5.3510   5.4082   5.4685   5.4747
  5.5276   5.5684   5.5754   5.6496   5.6967   5.7101   5.8129   5.8346
  5.8856   6.0003   6.2079   6.2257   6.2474   6.2621   6.3901   6.5446
  8.2151   9.8060  11.1256  11.8718  12.7543  13.6194  15.6314
 
 Beta MOs
 -- Occupied --
-14.4637 -14.4160 -10.3546 -10.3413 -10.3352 -10.3174 -10.3162  -1.1152
 -1.0196  -0.8990  -0.8383  -0.7848  -0.6694  -0.6422  -0.6141  -0.5967
 -0.5521  -0.4830  -0.4651  -0.4612  -0.4397  -0.4273  -0.4055  -0.3611
 -- Virtual --
 -0.0470   0.0689   0.1003   0.1324   0.1386   0.1509   0.1544   0.1579
  0.1791   0.2051   0.2193   0.2360   0.2718   0.3074   0.3150   0.3317
  0.3607   0.3801   0.3891   0.4011   0.4132   0.4399   0.4482   0.4602
  0.4610   0.4888   0.4961   0.5051   0.5193   0.5295   0.5404   0.5502
  0.5679   0.5721   0.5825   0.6073   0.6155   0.6441   0.6672   0.6813
  0.6861   0.7060   0.7150   0.7378   0.7606   0.7988   0.8210   0.8444
  0.8689   0.9030   0.9366   0.9724   0.9994   1.0227   1.0398   1.0458
  1.0534   1.0746   1.0871   1.1076   1.1175   1.1477   1.1573   1.1852
  1.1899   1.2044   1.2277   1.2418   1.2532   1.2786   1.3000   1.3165
  1.3419   1.3484   1.3549   1.3853   1.3998   1.4282   1.4671   1.4914
  1.5145   1.5233   1.5427   1.5644   1.5737   1.6610   1.6685   1.6784
  1.7169   1.7364   1.7860   1.7947   1.8631   1.8736   1.8853   1.8986
  1.9301   1.9955   2.1251   2.2030   2.2233   2.2508   2.2987   2.3288
  2.3611   2.3733   2.4215   2.4276   2.4598   2.5106   2.5870   2.5996
  2.6135   2.6295   2.6308   2.6818   2.6880   2.7172   2.7283   2.7418
  2.7629   2.7756   2.7844   2.8259   2.8440   2.8930   2.9055   2.9093
  2.9228   2.9481   2.9897   2.9959   2.9991   3.0171   3.0335   3.0543
  3.0797   3.1115   3.1176   3.1319   3.1492   3.1517   3.1688   3.1758
  3.2016   3.2208   3.2352   3.2557   3.2713   3.3020   3.3275   3.3425
  3.3735   3.3881   3.3990   3.4153   3.4449   3.4670   3.5007   3.5211
  3.5263   3.5666   3.5921   3.6204   3.6319   3.6669   3.6765   3.6960
  3.7208   3.7282   3.7709   3.7744   3.8034   3.8527   3.8728   3.8911
  3.9016   3.9330   3.9632   3.9934   4.0016   4.0203   4.0325   4.0599
  4.0768   4.0884   4.0921   4.1060   4.1319   4.1533   4.1575   4.1910
  4.2531   4.2845   4.3121   4.3310   4.3715   4.3992   4.4274   4.4769
  4.4889   4.5239   4.5619   4.5903   4.6174   4.6444   4.6562   4.6796
  4.7155   4.7288   4.7469   4.7689   4.7998   4.8256   4.8442   4.8593
  4.8864   4.9704   5.0265   5.0475   5.0854   5.1096   5.1641   5.2156
  5.2366   5.2485   5.2778   5.2929   5.3483   5.3586   5.4164   5.4764
  5.4851   5.5350   5.5765   5.5831   5.6586   5.7024   5.7206   5.8187
  5.8380   5.8909   6.0038   6.2118   6.2308   6.2657   6.2666   6.3928
  6.5472   8.2165   9.8146  11.1360  11.8739  12.7605  13.6224  15.6342
 --------------------------------------------------------------
 
          Ground-State Mulliken Net Atomic Charges

     Atom                 Charge (a.u.)    Spin (a.u.)
  --------------------------------------------------------
      1 C                    -0.110938      -0.074590
      2 N                    -0.068468       0.135577
      3 C                    -0.018502      -0.155992
      4 H                     0.122437       0.003007
      5 C                    -0.177271       0.358522
      6 H                     0.135866      -0.004116
      7 C                    -0.199032       0.406315
      8 H                     0.153073      -0.005622
      9 C                     0.095153      -0.053877
     10 H                     0.109031       0.003250
     11 N                    -0.190110       0.457062
     12 H                     0.148762      -0.069536
  --------------------------------------------------------
  Sum of atomic charges =    -0.000000
  Sum of spin   charges =     1.000000

 -----------------------------------------------------------------
                    Cartesian Multipole Moments
 -----------------------------------------------------------------
    Charge (ESU x 10^10)
                 0.0000
    Dipole Moment (Debye)
         X      -1.4493      Y       0.9501      Z       2.8802
       Tot       3.3614
    Quadrupole Moments (Debye-Ang)
        XX     -39.6353     XY       0.4376     YY     -34.8259
        XZ       0.1215     YZ      -2.7891     ZZ     -55.2145
    Octopole Moments (Debye-Ang^2)
       XXX     -14.7609    XXY       0.5390    XYY      -1.1654
       YYY       6.3635    XXZ       8.7047    XYZ      -3.4995
       YYZ      12.9659    XZZ     -10.9512    YZZ      10.5793
       ZZZ      61.8440
    Hexadecapole Moments (Debye-Ang^3)
      XXXX    -140.6577   XXXY     -10.0705   XXYY     -58.1515
      XYYY     -17.8207   YYYY    -191.8061   XXXZ      31.1552
      XXYZ      10.4589   XYYZ      11.5937   YYYZ      20.2222
      XXZZ    -117.6120   XYZZ      -5.0393   YYZZ    -122.1426
      XZZZ      42.0821   YZZZ      14.0325   ZZZZ    -635.2999
 -----------------------------------------------------------------
 Calculating analytic gradient of the SCF energy
 Gradient of SCF Energy
            1           2           3           4           5           6
    1   0.0008217   0.0005674  -0.0021347  -0.0003065  -0.0003274  -0.0004693
    2   0.0008109  -0.0008649  -0.0004543  -0.0003436   0.0000355   0.0003810
    3   0.0017397  -0.0001834  -0.0048805  -0.0000986   0.0018440   0.0008482
            7           8           9          10          11          12
    1  -0.0035890  -0.0004316   0.0017838   0.0020688   0.0017602   0.0002566
    2  -0.0057796  -0.0000987   0.0020477  -0.0004048  -0.0011193   0.0057901
    3  -0.0050359   0.0001090  -0.0017126   0.0014464  -0.0014841   0.0074079
 Max gradient component =       7.408E-03
 RMS gradient           =       2.487E-03
 Gradient time:  CPU 338.10 s  wall 6.59 s
 Geometry Optimization Parameters
   NAtoms,    NIC,     NZ,  NCons,   NDum,   NFix, NCnnct, MaxDiis
       12     122       0       0       0       0       0       0

 Cartesian Hessian Update
 Hessian updated using Powell/Murtagh-Sargent update
  Mixing factors:     0.980589 Powell                      0.019411 Murtagh-Sargent


** GEOMETRY OPTIMIZATION IN DELOCALIZED INTERNAL COORDINATES **
   Searching for a Transition State

   Optimization Cycle:   4

                       Coordinates (Angstroms)
     ATOM                X               Y               Z
      1  C         0.3850205622    0.3538343085   -1.7507023562
      2  N         0.4362278276   -0.2694186549   -2.7185036299
      3  C         0.1019508782   -1.3421569797    0.8235684638
      4  H         0.5214398714   -2.3380996217    0.8450053687
      5  C        -1.0690713381   -0.7773037778    0.4486446358
      6  H        -2.0239897965   -1.1248853385    0.0900619391
      7  C         0.3642620731    1.0908278346   -0.5359786856
      8  H         0.4982080707    2.1612680079   -0.6399165964
      9  C        -0.4432315769    0.5731519956    0.6388723734
     10  H        -0.8780377008    1.3317573332    1.2825611769
     11  N         0.7460185820   -0.1664613572    1.2227712725
     12  H         1.3612025486    0.5074862489    0.2936160470
   Point Group: c1    Number of degrees of freedom:    30


   Energy is   -302.853536086

 Hessian updated using Powell/Murtagh-Sargent update
  Mixing factors:     0.997725 Powell                      0.002275 Murtagh-Sargent

 30 Hessian modes will be used to form the next step
  Hessian Eigenvalues:
     0.003996    0.017433    0.020177    0.024903    0.032598    0.040441
     0.059163    0.076563    0.078262    0.094346    0.108770    0.125944
     0.133938    0.150424    0.159288    0.180509    0.186449    0.199997
     0.200001    0.218852    0.280799    0.285641    0.338530    0.353086
     0.355686    0.358498    0.362580    0.406960    0.424819    1.326861
**WARNING** Hessian does not have the desired local structure
**WARNING** Hessian does not have the desired local structure

 Transition state search - taking P-RFO step
 Searching for Lamda that Maximizes Along the Lowest mode
 Value Taken    Lamda =   0.00711559
 Searching for Lamda that Minimizes Along All other modes
 Value Taken    Lamda =  -0.00070956
 Calculated Step too Large.  Step scaled by  0.197822
 Step Taken.  Stepsize is  0.300000

                             Maximum     Tolerance    Cnvgd?
         Gradient           0.003749      0.000300      NO
         Displacement       0.151430      0.001200      NO
         Energy change      0.001321      0.000001      NO


 New Cartesian Coordinates Obtained by Inverse Iteration

 Displacement from previous Coordinates is:  0.304002
 Adding empirical dispersion correction 
 ----------------------------------------------------------------
 Doing -D3(0) with
 s6  =   1.00000
 s8  =   1.00000
 rs6 =   1.28100
 rs8 =   1.09400
 -D3 energy without 3body term =     -0.0027443402 hartrees
 ----------------------------------------------------------------
             Standard Nuclear Orientation (Angstroms)
    I     Atom           X                Y                Z
 ----------------------------------------------------------------
    1      C       0.4097550132     0.3299883764    -1.7238334100
    2      N       0.4881147222    -0.3161670136    -2.6742239870
    3      C       0.0967386911    -1.3460495360     0.7922592406
    4      H       0.5108243944    -2.3442560602     0.7849549742
    5      C      -1.0811043355    -0.7666015675     0.4543582223
    6      H      -2.0427723390    -1.1021493506     0.1025452090
    7      C       0.3556220859     1.1014884168    -0.5292983459
    8      H       0.4293219862     2.1729922920    -0.6744790202
    9      C      -0.4386028879     0.5750101639     0.6540906925
   10      H      -0.8409899697     1.3365983652     1.3150767196
   11      N       0.7517722586    -0.1841081408     1.2029185643
   12      H       1.3613203819     0.5432540533     0.2956311499
 ----------------------------------------------------------------
 Nuclear Repulsion Energy =         262.32022412 hartrees
 There are       25 alpha and       24 beta electrons
 Applying Cartesian multipole field
    Component          Value
    ---------          -----
     (2,0,0)        1.00000E-11
     (0,2,0)        2.00000E-11
     (0,0,2)       -3.00000E-11
 Nucleus-field energy     =    -0.0000000061 hartrees
 Requested basis set is cc-pVTZ
 There are 100 shells and 280 basis functions
 A cutoff of  1.0D-14 yielded   4902 shell pairs
 There are     38840 function pairs (     50879 Cartesian)
 Smallest overlap matrix eigenvalue = 1.38E-04
 Guess MOs from SCF MO coefficient file
 Reading MOs from coefficient file
 Reading MOs from coefficient file
 Long-range K will be added via erf
 Coulomb attenuation parameter = 0.25 bohr**(-1)
 An unrestricted hybrid HF-DFT SCF calculation will be
 performed using Pulay DIIS extrapolation
 Exchange:     0.1957 Hartree-Fock + 1.0000 wB97X-D3 + LR-HF
 Correlation:  1.0000 wB97X-D3
 Using SG-2 standard quadrature grid
 Dispersion:   Grimme D3
 SCF converges when DIIS error is below 1.0E-08
 Geometry optimization detected.  Setting ReadMinima to 0
 Setting SaveMinima to 0
 using 64 threads for integral computing
 -------------------------------------------------------
 OpenMP Integral computing Module                
 Release: version 1.0, May 2013, Q-Chem Inc. Pittsburgh 
 -------------------------------------------------------
 using 64 threads for integral computing
 -------------------------------------------------------
 OpenMP Integral computing Module                
 Release: version 1.0, May 2013, Q-Chem Inc. Pittsburgh 
 -------------------------------------------------------
 ---------------------------------------
  Cycle       Energy         DIIS Error
 ---------------------------------------
    1    -302.8461650483      9.54E-04
    2    -302.8518374285      9.60E-05
    3    -302.8520392603      6.79E-05
    4    -302.8520918914      3.49E-05
    5    -302.8521167138      1.54E-05
    6    -302.8521242929      5.78E-06
    7    -302.8521282191      3.54E-06
    8    -302.8521308292      2.48E-06
    9    -302.8521321822      1.13E-06
   10    -302.8521326685      6.22E-07
   11    -302.8521327983      1.72E-07
   12    -302.8521328131      9.31E-08
   13    -302.8521328169      3.97E-08
   14    -302.8521328180      2.01E-08
   15    -302.8521328183      8.48E-09 Convergence criterion met
 ---------------------------------------
 <S^2> = 0.7842
 SCF time:  CPU 1985.16 s  wall 34.70 s
 SCF   energy in the final basis set = -302.85213282
 Total energy in the final basis set = -302.85213282
 
 --------------------------------------------------------------
 
                    Orbital Energies (a.u.)
 --------------------------------------------------------------
 
 Alpha MOs
 -- Occupied --
-14.4716 -14.4166 -10.3540 -10.3404 -10.3387 -10.3215 -10.3154  -1.1299
 -1.0228  -0.9100  -0.8590  -0.7879  -0.6715  -0.6563  -0.6269  -0.5995
 -0.5622  -0.4952  -0.4712  -0.4663  -0.4531  -0.4330  -0.4177  -0.3936
 -0.3090
 -- Virtual --
  0.0566   0.0987   0.1232   0.1342   0.1491   0.1517   0.1565   0.1749
  0.1954   0.2158   0.2367   0.2651   0.3030   0.3140   0.3294   0.3593
  0.3795   0.3904   0.3941   0.4051   0.4371   0.4490   0.4543   0.4577
  0.4850   0.4949   0.5008   0.5144   0.5267   0.5374   0.5485   0.5594
  0.5708   0.5830   0.6068   0.6163   0.6399   0.6661   0.6748   0.6810
  0.7023   0.7137   0.7368   0.7545   0.7947   0.8186   0.8463   0.8657
  0.9012   0.9362   0.9748   0.9995   1.0245   1.0301   1.0394   1.0525
  1.0759   1.0826   1.1073   1.1145   1.1406   1.1538   1.1811   1.1859
  1.1995   1.2255   1.2392   1.2495   1.2794   1.2990   1.3141   1.3380
  1.3400   1.3516   1.3802   1.3970   1.4282   1.4633   1.4834   1.5071
  1.5219   1.5431   1.5575   1.5708   1.6493   1.6606   1.6713   1.7078
  1.7302   1.7809   1.7880   1.8528   1.8712   1.8827   1.8982   1.9247
  1.9930   2.1248   2.2076   2.2212   2.2473   2.2971   2.3229   2.3565
  2.3670   2.4145   2.4217   2.4486   2.5067   2.5823   2.6043   2.6097
  2.6210   2.6230   2.6780   2.6825   2.7098   2.7243   2.7442   2.7574
  2.7691   2.7807   2.8140   2.8451   2.8898   2.8965   2.9095   2.9219
  2.9429   2.9831   2.9875   2.9988   3.0251   3.0315   3.0555   3.0808
  3.1069   3.1119   3.1274   3.1434   3.1509   3.1620   3.1678   3.1990
  3.2152   3.2299   3.2577   3.2623   3.3014   3.3210   3.3477   3.3681
  3.3756   3.3985   3.4153   3.4409   3.4653   3.4987   3.5144   3.5261
  3.5630   3.5873   3.6143   3.6312   3.6651   3.6672   3.6998   3.7115
  3.7271   3.7635   3.7723   3.8002   3.8463   3.8743   3.8857   3.8934
  3.9233   3.9580   3.9795   3.9968   4.0155   4.0236   4.0575   4.0682
  4.0816   4.0887   4.1070   4.1246   4.1434   4.1530   4.1823   4.2430
  4.2784   4.3007   4.3252   4.3724   4.3977   4.4215   4.4714   4.4845
  4.5203   4.5386   4.5834   4.6056   4.6403   4.6575   4.6716   4.7094
  4.7252   4.7371   4.7642   4.7901   4.8193   4.8326   4.8524   4.8832
  4.9709   5.0221   5.0405   5.0644   5.1007   5.1581   5.2079   5.2236
  5.2526   5.2658   5.2835   5.3408   5.3470   5.4083   5.4613   5.4750
  5.5290   5.5606   5.5758   5.6453   5.6989   5.7101   5.8110   5.8405
  5.8822   6.0039   6.2127   6.2180   6.2333   6.2630   6.3896   6.5432
  8.2240   9.7960  11.1418  11.8444  12.7412  13.5947  15.6484
 
 Beta MOs
 -- Occupied --
-14.4634 -14.4148 -10.3548 -10.3424 -10.3341 -10.3174 -10.3162  -1.1160
 -1.0189  -0.8990  -0.8375  -0.7851  -0.6700  -0.6417  -0.6141  -0.5943
 -0.5542  -0.4813  -0.4664  -0.4604  -0.4380  -0.4264  -0.4065  -0.3614
 -- Virtual --
 -0.0459   0.0688   0.1006   0.1312   0.1385   0.1510   0.1543   0.1584
  0.1794   0.2053   0.2193   0.2374   0.2684   0.3069   0.3161   0.3299
  0.3595   0.3836   0.3909   0.3991   0.4136   0.4398   0.4505   0.4594
  0.4616   0.4898   0.4955   0.5048   0.5180   0.5295   0.5392   0.5494
  0.5651   0.5726   0.5850   0.6093   0.6198   0.6426   0.6703   0.6791
  0.6860   0.7059   0.7160   0.7383   0.7584   0.7969   0.8228   0.8490
  0.8703   0.9056   0.9390   0.9781   1.0022   1.0260   1.0329   1.0414
  1.0554   1.0782   1.0852   1.1110   1.1183   1.1436   1.1564   1.1837
  1.1891   1.2021   1.2277   1.2413   1.2532   1.2819   1.3024   1.3193
  1.3416   1.3446   1.3555   1.3814   1.3996   1.4318   1.4679   1.4889
  1.5125   1.5253   1.5453   1.5609   1.5758   1.6559   1.6662   1.6767
  1.7145   1.7370   1.7887   1.7932   1.8618   1.8743   1.8862   1.9011
  1.9288   1.9958   2.1299   2.2101   2.2244   2.2499   2.2996   2.3290
  2.3612   2.3726   2.4213   2.4285   2.4552   2.5115   2.5863   2.6075
  2.6165   2.6266   2.6298   2.6811   2.6885   2.7135   2.7290   2.7472
  2.7610   2.7750   2.7853   2.8192   2.8491   2.8928   2.9023   2.9135
  2.9251   2.9465   2.9881   2.9944   3.0016   3.0250   3.0357   3.0564
  3.0830   3.1141   3.1174   3.1313   3.1479   3.1546   3.1679   3.1747
  3.2047   3.2180   3.2361   3.2629   3.2674   3.3087   3.3261   3.3508
  3.3712   3.3844   3.4021   3.4198   3.4474   3.4692   3.5046   3.5181
  3.5286   3.5653   3.5915   3.6183   3.6343   3.6686   3.6714   3.7037
  3.7168   3.7318   3.7697   3.7773   3.8043   3.8498   3.8792   3.8905
  3.8962   3.9272   3.9623   3.9864   3.9989   4.0177   4.0249   4.0622
  4.0736   4.0877   4.0942   4.1117   4.1288   4.1491   4.1576   4.1851
  4.2470   4.2853   4.3053   4.3315   4.3748   4.4021   4.4268   4.4772
  4.4872   4.5261   4.5468   4.5895   4.6093   4.6472   4.6637   4.6797
  4.7149   4.7300   4.7438   4.7682   4.7987   4.8280   4.8390   4.8598
  4.8899   4.9806   5.0277   5.0493   5.0819   5.1032   5.1647   5.2160
  5.2325   5.2575   5.2735   5.2904   5.3463   5.3585   5.4165   5.4714
  5.4833   5.5362   5.5682   5.5847   5.6545   5.7068   5.7177   5.8166
  5.8439   5.8874   6.0076   6.2166   6.2287   6.2448   6.2673   6.3921
  6.5460   8.2252   9.8050  11.1527  11.8463  12.7472  13.5979  15.6507
 --------------------------------------------------------------
 
          Ground-State Mulliken Net Atomic Charges

     Atom                 Charge (a.u.)    Spin (a.u.)
  --------------------------------------------------------
      1 C                    -0.115179      -0.064197
      2 N                    -0.069746       0.115169
      3 C                    -0.021518      -0.163671
      4 H                     0.123103       0.002940
      5 C                    -0.167424       0.385877
      6 H                     0.135809      -0.004371
      7 C                    -0.199237       0.380304
      8 H                     0.151505      -0.003766
      9 C                     0.090257      -0.053263
     10 H                     0.110178       0.003198
     11 N                    -0.188136       0.468916
     12 H                     0.150388      -0.067138
  --------------------------------------------------------
  Sum of atomic charges =     0.000000
  Sum of spin   charges =     1.000000

 -----------------------------------------------------------------
                    Cartesian Multipole Moments
 -----------------------------------------------------------------
    Charge (ESU x 10^10)
                 0.0000
    Dipole Moment (Debye)
         X      -1.5962      Y       1.0007      Z       2.8846
       Tot       3.4453
    Quadrupole Moments (Debye-Ang)
        XX     -39.8049     XY       0.4627     YY     -34.8691
        XZ       0.3637     YZ      -2.8730     ZZ     -54.7885
    Octopole Moments (Debye-Ang^2)
       XXX     -16.0111    XXY       0.7979    XYY      -1.8054
       YYY       7.1931    XXZ       8.7485    XYZ      -3.4579
       YYZ      12.6928    XZZ     -11.8239    YZZ      11.7969
       ZZZ      59.9675
    Hexadecapole Moments (Debye-Ang^3)
      XXXX    -143.2767   XXXY      -8.9145   XXYY     -59.4894
      XYYY     -17.6607   YYYY    -193.0144   XXXZ      34.4248
      XXYZ       9.2120   XYYZ      12.7316   YYYZ      16.7260
      XXZZ    -116.4863   XYZZ      -3.8769   YYZZ    -120.6720
      XZZZ      46.7503   YZZZ       9.6975   ZZZZ    -614.2347
 -----------------------------------------------------------------
 Calculating analytic gradient of the SCF energy
 Gradient of SCF Energy
            1           2           3           4           5           6
    1   0.0016887   0.0004586  -0.0031531  -0.0003473   0.0001231  -0.0003464
    2   0.0007597  -0.0009529  -0.0009774  -0.0002598  -0.0001007   0.0003094
    3   0.0028371  -0.0003771  -0.0056551  -0.0000227   0.0019048   0.0006294
            7           8           9          10          11          12
    1  -0.0057732  -0.0010997   0.0007170   0.0029869   0.0039282   0.0008169
    2  -0.0048430  -0.0001687   0.0020509   0.0000031   0.0014683   0.0027112
    3  -0.0068964  -0.0005914  -0.0006570   0.0014621  -0.0048697   0.0122360
 Max gradient component =       1.224E-02
 RMS gradient           =       3.254E-03
 Gradient time:  CPU 341.69 s  wall 6.77 s
 Geometry Optimization Parameters
   NAtoms,    NIC,     NZ,  NCons,   NDum,   NFix, NCnnct, MaxDiis
       12     122       0       0       0       0       0       0

 Cartesian Hessian Update
 Hessian updated using Powell/Murtagh-Sargent update
  Mixing factors:     0.984832 Powell                      0.015168 Murtagh-Sargent


** GEOMETRY OPTIMIZATION IN DELOCALIZED INTERNAL COORDINATES **
   Searching for a Transition State

   Optimization Cycle:   5

                       Coordinates (Angstroms)
     ATOM                X               Y               Z
      1  C         0.4097550132    0.3299883764   -1.7238334100
      2  N         0.4881147222   -0.3161670136   -2.6742239870
      3  C         0.0967386911   -1.3460495360    0.7922592406
      4  H         0.5108243944   -2.3442560602    0.7849549742
      5  C        -1.0811043355   -0.7666015675    0.4543582223
      6  H        -2.0427723390   -1.1021493506    0.1025452090
      7  C         0.3556220859    1.1014884168   -0.5292983459
      8  H         0.4293219862    2.1729922920   -0.6744790202
      9  C        -0.4386028879    0.5750101639    0.6540906925
     10  H        -0.8409899697    1.3365983652    1.3150767196
     11  N         0.7517722586   -0.1841081408    1.2029185643
     12  H         1.3613203819    0.5432540533    0.2956311499
   Point Group: c1    Number of degrees of freedom:    30


   Energy is   -302.852132818

 Hessian updated using Powell/Murtagh-Sargent update
  Mixing factors:     0.996122 Powell                      0.003878 Murtagh-Sargent

 30 Hessian modes will be used to form the next step
  Hessian Eigenvalues:
     0.001213    0.017402    0.020167    0.024891    0.032601    0.040392
     0.059162    0.076553    0.078409    0.094390    0.108855    0.125970
     0.134025    0.150435    0.159287    0.180717    0.186448    0.199995
     0.200003    0.218859    0.280756    0.285641    0.338502    0.353086
     0.355686    0.358498    0.362580    0.406939    0.424800    1.326857
**WARNING** Hessian does not have the desired local structure
**WARNING** Hessian does not have the desired local structure

 Transition state search - taking P-RFO step
 Searching for Lamda that Maximizes Along the Lowest mode
 Value Taken    Lamda =   0.00494569
 Searching for Lamda that Minimizes Along All other modes
 Value Taken    Lamda =  -0.00118183
 Calculated Step too Large.  Step scaled by  0.258304
 Step Taken.  Stepsize is  0.300000

                             Maximum     Tolerance    Cnvgd?
         Gradient           0.004975      0.000300      NO
         Displacement       0.155086      0.001200      NO
         Energy change      0.001403      0.000001      NO


 New Cartesian Coordinates Obtained by Inverse Iteration

 Displacement from previous Coordinates is:  0.274151
 Adding empirical dispersion correction 
 ----------------------------------------------------------------
 Doing -D3(0) with
 s6  =   1.00000
 s8  =   1.00000
 rs6 =   1.28100
 rs8 =   1.09400
 -D3 energy without 3body term =     -0.0027485408 hartrees
 ----------------------------------------------------------------
             Standard Nuclear Orientation (Angstroms)
    I     Atom           X                Y                Z
 ----------------------------------------------------------------
    1      C       0.4349506824     0.3123336800    -1.6994965388
    2      N       0.5347577920    -0.3505209590    -2.6356503442
    3      C       0.0898529741    -1.3520377742     0.7698904846
    4      H       0.4971530422    -2.3525025330     0.7397692805
    5      C      -1.0925500283    -0.7581931675     0.4609366316
    6      H      -2.0589343810    -1.0817620941     0.1109373650
    7      C       0.3544937953     1.1117682226    -0.5208715645
    8      H       0.3605397341     2.1794332442    -0.7075803323
    9      C      -0.4319317134     0.5741958842     0.6676273429
   10      H      -0.8034247616     1.3393852778     1.3424099418
   11      N       0.7555461610    -0.2045022593     1.1855731531
   12      H       1.3595467046     0.5824024772     0.2864545896
 ----------------------------------------------------------------
 Nuclear Repulsion Energy =         262.74978912 hartrees
 There are       25 alpha and       24 beta electrons
 Applying Cartesian multipole field
    Component          Value
    ---------          -----
     (2,0,0)        1.00000E-11
     (0,2,0)        2.00000E-11
     (0,0,2)       -3.00000E-11
 Nucleus-field energy     =    -0.0000000058 hartrees
 Requested basis set is cc-pVTZ
 There are 100 shells and 280 basis functions
 A cutoff of  1.0D-14 yielded   4902 shell pairs
 There are     38848 function pairs (     50888 Cartesian)
 Smallest overlap matrix eigenvalue = 1.42E-04
 Guess MOs from SCF MO coefficient file
 Reading MOs from coefficient file
 Reading MOs from coefficient file
 Long-range K will be added via erf
 Coulomb attenuation parameter = 0.25 bohr**(-1)
 An unrestricted hybrid HF-DFT SCF calculation will be
 performed using Pulay DIIS extrapolation
 Exchange:     0.1957 Hartree-Fock + 1.0000 wB97X-D3 + LR-HF
 Correlation:  1.0000 wB97X-D3
 Using SG-2 standard quadrature grid
 Dispersion:   Grimme D3
 SCF converges when DIIS error is below 1.0E-08
 Geometry optimization detected.  Setting ReadMinima to 0
 Setting SaveMinima to 0
 using 64 threads for integral computing
 -------------------------------------------------------
 OpenMP Integral computing Module                
 Release: version 1.0, May 2013, Q-Chem Inc. Pittsburgh 
 -------------------------------------------------------
 using 64 threads for integral computing
 -------------------------------------------------------
 OpenMP Integral computing Module                
 Release: version 1.0, May 2013, Q-Chem Inc. Pittsburgh 
 -------------------------------------------------------
 ---------------------------------------
  Cycle       Energy         DIIS Error
 ---------------------------------------
    1    -302.8459442190      8.23E-04
    2    -302.8509336389      9.87E-05
    3    -302.8511712015      8.54E-05
    4    -302.8512638088      2.82E-05
    5    -302.8513131174      1.48E-05
    6    -302.8513332808      9.28E-06
    7    -302.8513446605      5.46E-06
    8    -302.8513518959      3.68E-06
    9    -302.8513544054      1.33E-06
   10    -302.8513550137      5.92E-07
   11    -302.8513551424      2.28E-07
   12    -302.8513551711      1.31E-07
   13    -302.8513551791      5.49E-08
   14    -302.8513551806      2.23E-08
   15    -302.8513551808      9.07E-09 Convergence criterion met
 ---------------------------------------
 <S^2> = 0.7855
 SCF time:  CPU 1993.68 s  wall 34.60 s
 SCF   energy in the final basis set = -302.85135518
 Total energy in the final basis set = -302.85135518
 
 --------------------------------------------------------------
 
                    Orbital Energies (a.u.)
 --------------------------------------------------------------
 
 Alpha MOs
 -- Occupied --
-14.4712 -14.4148 -10.3542 -10.3416 -10.3369 -10.3239 -10.3143  -1.1312
 -1.0213  -0.9094  -0.8590  -0.7879  -0.6718  -0.6557  -0.6273  -0.5967
 -0.5644  -0.4934  -0.4726  -0.4645  -0.4501  -0.4324  -0.4184  -0.3945
 -0.3106
 -- Virtual --
  0.0561   0.0991   0.1227   0.1339   0.1494   0.1514   0.1575   0.1753
  0.1959   0.2165   0.2381   0.2607   0.3024   0.3141   0.3279   0.3591
  0.3813   0.3913   0.3923   0.4057   0.4373   0.4515   0.4527   0.4589
  0.4863   0.4947   0.5001   0.5125   0.5271   0.5356   0.5476   0.5570
  0.5705   0.5850   0.6095   0.6207   0.6385   0.6676   0.6739   0.6807
  0.7017   0.7164   0.7369   0.7533   0.7926   0.8200   0.8477   0.8677
  0.9022   0.9380   0.9801   1.0007   1.0188   1.0283   1.0366   1.0540
  1.0799   1.0805   1.1109   1.1154   1.1358   1.1531   1.1793   1.1850
  1.1963   1.2238   1.2392   1.2509   1.2830   1.2985   1.3147   1.3368
  1.3389   1.3549   1.3773   1.3969   1.4315   1.4644   1.4799   1.5043
  1.5216   1.5439   1.5565   1.5725   1.6438   1.6515   1.6676   1.7038
  1.7293   1.7854   1.7890   1.8516   1.8731   1.8840   1.9022   1.9222
  1.9923   2.1292   2.2122   2.2206   2.2486   2.2973   2.3220   2.3572
  2.3685   2.4175   2.4215   2.4450   2.5042   2.5800   2.6077   2.6114
  2.6230   2.6250   2.6773   2.6832   2.7079   2.7257   2.7483   2.7625
  2.7691   2.7799   2.8086   2.8521   2.8865   2.8950   2.9128   2.9225
  2.9440   2.9773   2.9889   2.9989   3.0242   3.0371   3.0578   3.0834
  3.1031   3.1110   3.1235   3.1449   3.1550   3.1592   3.1701   3.2045
  3.2111   3.2293   3.2580   3.2665   3.3085   3.3202   3.3536   3.3633
  3.3749   3.3977   3.4199   3.4425   3.4662   3.5032   3.5116   3.5308
  3.5624   3.5879   3.6119   3.6315   3.6558   3.6664   3.7055   3.7086
  3.7286   3.7587   3.7752   3.8041   3.8418   3.8751   3.8862   3.8942
  3.9182   3.9539   3.9693   3.9943   4.0094   4.0224   4.0527   4.0650
  4.0808   4.0913   4.1080   4.1247   4.1342   4.1590   4.1789   4.2369
  4.2756   4.2944   4.3223   4.3753   4.3921   4.4211   4.4811   4.4878
  4.5176   4.5339   4.5792   4.6008   4.6421   4.6651   4.6738   4.7111
  4.7256   4.7362   4.7663   4.7871   4.8126   4.8417   4.8576   4.8865
  4.9706   5.0245   5.0514   5.0751   5.0944   5.1583   5.1895   5.2257
  5.2585   5.2696   5.2785   5.3304   5.3457   5.4136   5.4486   5.4772
  5.5217   5.5575   5.5840   5.6391   5.6903   5.7277   5.8073   5.8422
  5.8760   5.9983   6.1767   6.2191   6.2321   6.2653   6.3854   6.5412
  8.2162   9.7697  11.1581  11.8250  12.7208  13.5646  15.6710
 
 Beta MOs
 -- Occupied --
-14.4626 -14.4135 -10.3550 -10.3437 -10.3329 -10.3194 -10.3149  -1.1168
 -1.0183  -0.8998  -0.8357  -0.7856  -0.6706  -0.6409  -0.6140  -0.5916
 -0.5561  -0.4802  -0.4680  -0.4595  -0.4348  -0.4255  -0.4073  -0.3638
 -- Virtual --
 -0.0446   0.0696   0.1010   0.1294   0.1383   0.1511   0.1539   0.1594
  0.1799   0.2044   0.2197   0.2388   0.2642   0.3057   0.3168   0.3283
  0.3593   0.3864   0.3924   0.3969   0.4145   0.4396   0.4529   0.4580
  0.4633   0.4905   0.4953   0.5038   0.5165   0.5301   0.5373   0.5487
  0.5622   0.5725   0.5868   0.6124   0.6242   0.6412   0.6718   0.6779
  0.6855   0.7056   0.7184   0.7384   0.7572   0.7947   0.8244   0.8505
  0.8722   0.9062   0.9407   0.9834   1.0039   1.0221   1.0296   1.0384
  1.0567   1.0815   1.0840   1.1145   1.1188   1.1381   1.1556   1.1822
  1.1880   1.1989   1.2260   1.2412   1.2541   1.2853   1.3024   1.3200
  1.3406   1.3426   1.3585   1.3785   1.3996   1.4349   1.4687   1.4853
  1.5096   1.5253   1.5461   1.5590   1.5777   1.6489   1.6583   1.6730
  1.7113   1.7358   1.7928   1.7949   1.8610   1.8756   1.8871   1.9059
  1.9260   1.9949   2.1343   2.2136   2.2263   2.2509   2.3001   2.3284
  2.3625   2.3736   2.4239   2.4285   2.4517   2.5089   2.5834   2.6123
  2.6188   2.6275   2.6311   2.6807   2.6891   2.7113   2.7297   2.7522
  2.7658   2.7745   2.7858   2.8138   2.8563   2.8907   2.9003   2.9172
  2.9276   2.9474   2.9835   2.9941   3.0040   3.0266   3.0391   3.0581
  3.0861   3.1112   3.1152   3.1273   3.1475   3.1573   3.1688   3.1759
  3.2084   3.2147   3.2357   3.2632   3.2714   3.3159   3.3257   3.3563
  3.3671   3.3833   3.4018   3.4244   3.4481   3.4703   3.5090   3.5153
  3.5336   3.5650   3.5914   3.6163   3.6344   3.6594   3.6703   3.7108
  3.7129   3.7335   3.7648   3.7800   3.8083   3.8458   3.8783   3.8930
  3.8967   3.9220   3.9581   3.9770   3.9963   4.0116   4.0245   4.0579
  4.0690   4.0859   4.0960   4.1130   4.1287   4.1399   4.1637   4.1819
  4.2414   4.2824   4.2982   4.3280   4.3784   4.3962   4.4273   4.4821
  4.4943   4.5263   4.5396   4.5860   4.6042   4.6479   4.6710   4.6802
  4.7164   4.7298   4.7430   4.7697   4.7966   4.8222   4.8454   4.8647
  4.8935   4.9801   5.0355   5.0594   5.0893   5.0972   5.1648   5.2014
  5.2323   5.2649   5.2747   5.2856   5.3370   5.3571   5.4216   5.4588
  5.4846   5.5299   5.5655   5.5928   5.6488   5.7012   5.7315   5.8130
  5.8463   5.8805   6.0026   6.1939   6.2225   6.2357   6.2694   6.3876
  6.5442   8.2173   9.7794  11.1698  11.8266  12.7261  13.5683  15.6727
 --------------------------------------------------------------
 
          Ground-State Mulliken Net Atomic Charges

     Atom                 Charge (a.u.)    Spin (a.u.)
  --------------------------------------------------------
      1 C                    -0.118966      -0.049482
      2 N                    -0.070610       0.086502
      3 C                    -0.024255      -0.175809
      4 H                     0.123611       0.002975
      5 C                    -0.155628       0.430879
      6 H                     0.135952      -0.004741
      7 C                    -0.199104       0.329065
      8 H                     0.148010      -0.001490
      9 C                     0.084932      -0.052964
     10 H                     0.111409       0.003435
     11 N                    -0.185911       0.493910
     12 H                     0.150561      -0.062280
  --------------------------------------------------------
  Sum of atomic charges =    -0.000000
  Sum of spin   charges =     1.000000

 -----------------------------------------------------------------
                    Cartesian Multipole Moments
 -----------------------------------------------------------------
    Charge (ESU x 10^10)
                -0.0000
    Dipole Moment (Debye)
         X      -1.7752      Y       1.0046      Z       2.9049
       Tot       3.5495
    Quadrupole Moments (Debye-Ang)
        XX     -40.0152     XY       0.4639     YY     -34.9062
        XZ       0.5755     YZ      -2.9496     ZZ     -54.3775
    Octopole Moments (Debye-Ang^2)
       XXX     -17.3678    XXY       1.0065    XYY      -2.5433
       YYY       7.7255    XXZ       8.7161    XYZ      -3.3864
       YYZ      12.4093    XZZ     -12.6107    YZZ      12.7307
       ZZZ      58.4047
    Hexadecapole Moments (Debye-Ang^3)
      XXXX    -146.1421   XXXY      -8.1255   XXYY     -60.8728
      XYYY     -17.9116   YYYY    -194.5631   XXXZ      37.4098
      XXYZ       8.3339   XYYZ      13.8630   YYYZ      14.2428
      XXZZ    -115.7060   XYZZ      -2.9180   YYZZ    -119.3153
      XZZZ      50.9393   YZZZ       6.8678   ZZZZ    -596.4468
 -----------------------------------------------------------------
 Calculating analytic gradient of the SCF energy
 Gradient of SCF Energy
            1           2           3           4           5           6
    1   0.0027446   0.0003879  -0.0049545  -0.0002903   0.0014107  -0.0001287
    2   0.0009143  -0.0010386  -0.0018451  -0.0001531  -0.0005790   0.0002643
    3   0.0042293  -0.0006732  -0.0070209  -0.0000026   0.0025365   0.0003158
            7           8           9          10          11          12
    1  -0.0104228  -0.0019126  -0.0004122   0.0038888   0.0077384   0.0019508
    2  -0.0018710  -0.0004484   0.0020125   0.0004490   0.0079314  -0.0056364
    3  -0.0102293  -0.0015003   0.0005079   0.0012457  -0.0102056   0.0207966
 Max gradient component =       2.080E-02
 RMS gradient           =       5.410E-03
 Gradient time:  CPU 340.82 s  wall 6.54 s
 Geometry Optimization Parameters
   NAtoms,    NIC,     NZ,  NCons,   NDum,   NFix, NCnnct, MaxDiis
       12     122       0       0       0       0       0       0

 Cartesian Hessian Update
 Hessian updated using Powell/Murtagh-Sargent update
  Mixing factors:     0.971842 Powell                      0.028158 Murtagh-Sargent


** GEOMETRY OPTIMIZATION IN DELOCALIZED INTERNAL COORDINATES **
   Searching for a Transition State

   Optimization Cycle:   6

                       Coordinates (Angstroms)
     ATOM                X               Y               Z
      1  C         0.4349506824    0.3123336800   -1.6994965388
      2  N         0.5347577920   -0.3505209590   -2.6356503442
      3  C         0.0898529741   -1.3520377742    0.7698904846
      4  H         0.4971530422   -2.3525025330    0.7397692805
      5  C        -1.0925500283   -0.7581931675    0.4609366316
      6  H        -2.0589343810   -1.0817620941    0.1109373650
      7  C         0.3544937953    1.1117682226   -0.5208715645
      8  H         0.3605397341    2.1794332442   -0.7075803323
      9  C        -0.4319317134    0.5741958842    0.6676273429
     10  H        -0.8034247616    1.3393852778    1.3424099418
     11  N         0.7555461610   -0.2045022593    1.1855731531
     12  H         1.3595467046    0.5824024772    0.2864545896
   Point Group: c1    Number of degrees of freedom:    30


   Energy is   -302.851355181

 Hessian updated using Powell/Murtagh-Sargent update
  Mixing factors:     0.978077 Powell                      0.021923 Murtagh-Sargent

 30 Hessian modes will be used to form the next step
  Hessian Eigenvalues:
    -0.011122    0.017327    0.020137    0.024883    0.032503    0.040544
     0.059166    0.076538    0.078703    0.094496    0.108824    0.126055
     0.134313    0.150499    0.159283    0.180617    0.186447    0.199995
     0.200004    0.218829    0.280564    0.285633    0.338417    0.353086
     0.355686    0.358498    0.362580    0.406832    0.424743    1.326846

 Transition state search - taking P-RFO step
 Searching for Lamda that Maximizes Along the Lowest mode
 Value Taken    Lamda =   0.00022966
 Searching for Lamda that Minimizes Along All other modes
 Value Taken    Lamda =  -0.00290992
 Step Taken.  Stepsize is  0.239352

                             Maximum     Tolerance    Cnvgd?
         Gradient           0.010047      0.000300      NO
         Displacement       0.116491      0.001200      NO
         Energy change      0.000778      0.000001      NO


 New Cartesian Coordinates Obtained by Inverse Iteration

 Displacement from previous Coordinates is:  0.284956
 Adding empirical dispersion correction 
 ----------------------------------------------------------------
 Doing -D3(0) with
 s6  =   1.00000
 s8  =   1.00000
 rs6 =   1.28100
 rs8 =   1.09400
 -D3 energy without 3body term =     -0.0027458418 hartrees
 ----------------------------------------------------------------
             Standard Nuclear Orientation (Angstroms)
    I     Atom           X                Y                Z
 ----------------------------------------------------------------
    1      C       0.4124059966     0.3340805370    -1.7161246172
    2      N       0.4774829288    -0.3088295139    -2.6690413009
    3      C       0.0900956190    -1.3547311070     0.8122409112
    4      H       0.4981953005    -2.3552908145     0.8130082965
    5      C      -1.0798110411    -0.7674210658     0.4473688487
    6      H      -2.0313085163    -1.0992168600     0.0654704511
    7      C       0.3733410891     1.1078679649    -0.5175708036
    8      H       0.3955527194     2.1787321860    -0.6849992235
    9      C      -0.4307353484     0.5699567450     0.6598476879
   10      H      -0.8224695994     1.3377610311     1.3206285452
   11      N       0.7532464978    -0.1995361757     1.2047749657
   12      H       1.3640043557     0.5566270716     0.2643962481
 ----------------------------------------------------------------
 Nuclear Repulsion Energy =         262.21326942 hartrees
 There are       25 alpha and       24 beta electrons
 Applying Cartesian multipole field
    Component          Value
    ---------          -----
     (2,0,0)        1.00000E-11
     (0,2,0)        2.00000E-11
     (0,0,2)       -3.00000E-11
 Nucleus-field energy     =    -0.0000000060 hartrees
 Requested basis set is cc-pVTZ
 There are 100 shells and 280 basis functions
 A cutoff of  1.0D-14 yielded   4903 shell pairs
 There are     38839 function pairs (     50876 Cartesian)
 Smallest overlap matrix eigenvalue = 1.45E-04
 Guess MOs from SCF MO coefficient file
 Reading MOs from coefficient file
 Reading MOs from coefficient file
 Long-range K will be added via erf
 Coulomb attenuation parameter = 0.25 bohr**(-1)
 An unrestricted hybrid HF-DFT SCF calculation will be
 performed using Pulay DIIS extrapolation
 Exchange:     0.1957 Hartree-Fock + 1.0000 wB97X-D3 + LR-HF
 Correlation:  1.0000 wB97X-D3
 Using SG-2 standard quadrature grid
 Dispersion:   Grimme D3
 SCF converges when DIIS error is below 1.0E-08
 Geometry optimization detected.  Setting ReadMinima to 0
 Setting SaveMinima to 0
 using 64 threads for integral computing
 -------------------------------------------------------
 OpenMP Integral computing Module                
 Release: version 1.0, May 2013, Q-Chem Inc. Pittsburgh 
 -------------------------------------------------------
 using 64 threads for integral computing
 -------------------------------------------------------
 OpenMP Integral computing Module                
 Release: version 1.0, May 2013, Q-Chem Inc. Pittsburgh 
 -------------------------------------------------------
 ---------------------------------------
  Cycle       Energy         DIIS Error
 ---------------------------------------
    1    -302.8487648139      1.05E-03
    2    -302.8535667411      9.97E-05
    3    -302.8537906847      6.76E-05
    4    -302.8538433146      3.18E-05
    5    -302.8538640499      1.72E-05
    6    -302.8538697551      6.41E-06
    7    -302.8538721029      2.82E-06
    8    -302.8538732489      2.28E-06
    9    -302.8538738101      1.09E-06
   10    -302.8538740578      4.93E-07
   11    -302.8538741157      1.70E-07
   12    -302.8538741226      9.05E-08
   13    -302.8538741253      4.22E-08
   14    -302.8538741261      2.01E-08
   15    -302.8538741263      1.19E-08
   16    -302.8538741264      4.51E-09 Convergence criterion met
 ---------------------------------------
 <S^2> = 0.7859
 SCF time:  CPU 2123.77 s  wall 37.28 s
 SCF   energy in the final basis set = -302.85387413
 Total energy in the final basis set = -302.85387413
 
 --------------------------------------------------------------
 
                    Orbital Energies (a.u.)
 --------------------------------------------------------------
 
 Alpha MOs
 -- Occupied --
-14.4708 -14.4150 -10.3541 -10.3412 -10.3364 -10.3249 -10.3144  -1.1305
 -1.0214  -0.9097  -0.8590  -0.7873  -0.6719  -0.6555  -0.6268  -0.5975
 -0.5631  -0.4944  -0.4722  -0.4648  -0.4503  -0.4324  -0.4176  -0.3960
 -0.3121
 -- Virtual --
  0.0567   0.0994   0.1228   0.1338   0.1493   0.1517   0.1573   0.1748
  0.1957   0.2154   0.2373   0.2607   0.3026   0.3135   0.3290   0.3614
  0.3770   0.3892   0.3939   0.4059   0.4374   0.4508   0.4545   0.4599
  0.4863   0.4947   0.5006   0.5128   0.5287   0.5339   0.5470   0.5577
  0.5701   0.5829   0.6088   0.6179   0.6389   0.6639   0.6754   0.6825
  0.7016   0.7149   0.7356   0.7537   0.7920   0.8211   0.8444   0.8640
  0.9003   0.9383   0.9793   0.9980   1.0192   1.0269   1.0355   1.0555
  1.0769   1.0805   1.1059   1.1127   1.1380   1.1535   1.1791   1.1849
  1.1956   1.2225   1.2378   1.2518   1.2806   1.2978   1.3121   1.3394
  1.3402   1.3534   1.3773   1.3996   1.4296   1.4644   1.4820   1.5055
  1.5199   1.5415   1.5532   1.5672   1.6449   1.6513   1.6655   1.7066
  1.7307   1.7844   1.7855   1.8543   1.8750   1.8817   1.8998   1.9240
  1.9887   2.1250   2.2092   2.2178   2.2462   2.2967   2.3213   2.3574
  2.3719   2.4167   2.4253   2.4495   2.5038   2.5768   2.6073   2.6116
  2.6225   2.6252   2.6770   2.6835   2.7107   2.7272   2.7480   2.7624
  2.7729   2.7806   2.8139   2.8513   2.8887   2.8952   2.9125   2.9226
  2.9409   2.9782   2.9894   2.9970   3.0190   3.0335   3.0559   3.0817
  3.0933   3.1139   3.1257   3.1404   3.1545   3.1585   3.1716   3.1951
  3.2142   3.2292   3.2572   3.2628   3.3072   3.3215   3.3471   3.3617
  3.3799   3.3986   3.4181   3.4392   3.4649   3.4984   3.5134   3.5302
  3.5624   3.5881   3.6056   3.6322   3.6609   3.6664   3.6922   3.7075
  3.7266   3.7578   3.7703   3.8001   3.8429   3.8775   3.8877   3.8890
  3.9191   3.9571   3.9746   3.9948   4.0105   4.0229   4.0521   4.0634
  4.0806   4.0893   4.1068   4.1218   4.1318   4.1621   4.1777   4.2358
  4.2707   4.3014   4.3266   4.3768   4.3926   4.4176   4.4796   4.4899
  4.5178   4.5387   4.5750   4.6069   4.6379   4.6705   4.6753   4.7078
  4.7275   4.7385   4.7701   4.7839   4.8133   4.8441   4.8569   4.8842
  4.9673   5.0277   5.0539   5.0791   5.0969   5.1490   5.1857   5.2243
  5.2604   5.2631   5.2796   5.3298   5.3397   5.4181   5.4500   5.4778
  5.5215   5.5587   5.5870   5.6375   5.6834   5.7349   5.8078   5.8374
  5.8721   5.9854   6.1642   6.2191   6.2320   6.2681   6.3775   6.5417
  8.1849   9.7474  11.1507  11.8199  12.7348  13.5634  15.6660
 
 Beta MOs
 -- Occupied --
-14.4620 -14.4137 -10.3549 -10.3434 -10.3326 -10.3203 -10.3150  -1.1158
 -1.0185  -0.9006  -0.8350  -0.7852  -0.6706  -0.6408  -0.6133  -0.5926
 -0.5549  -0.4813  -0.4676  -0.4597  -0.4340  -0.4259  -0.4064  -0.3663
 -- Virtual --
 -0.0450   0.0707   0.1014   0.1296   0.1383   0.1509   0.1546   0.1593
  0.1793   0.2035   0.2188   0.2379   0.2640   0.3058   0.3159   0.3297
  0.3617   0.3811   0.3902   0.3995   0.4146   0.4395   0.4522   0.4599
  0.4640   0.4903   0.4952   0.5048   0.5164   0.5317   0.5355   0.5479
  0.5631   0.5715   0.5851   0.6120   0.6213   0.6416   0.6681   0.6796
  0.6876   0.7053   0.7170   0.7371   0.7577   0.7942   0.8256   0.8474
  0.8683   0.9046   0.9409   0.9824   1.0012   1.0221   1.0281   1.0377
  1.0583   1.0785   1.0837   1.1092   1.1166   1.1403   1.1560   1.1816
  1.1884   1.1984   1.2247   1.2398   1.2548   1.2831   1.3018   1.3166
  1.3429   1.3449   1.3569   1.3786   1.4021   1.4330   1.4687   1.4871
  1.5106   1.5233   1.5435   1.5566   1.5722   1.6500   1.6582   1.6713
  1.7141   1.7377   1.7903   1.7935   1.8636   1.8774   1.8851   1.9032
  1.9280   1.9914   2.1300   2.2124   2.2215   2.2484   2.2997   2.3278
  2.3636   2.3757   2.4257   2.4299   2.4558   2.5085   2.5811   2.6109
  2.6190   2.6278   2.6302   2.6803   2.6887   2.7147   2.7312   2.7518
  2.7672   2.7770   2.7865   2.8189   2.8554   2.8926   2.9015   2.9172
  2.9271   2.9449   2.9853   2.9928   3.0030   3.0202   3.0362   3.0556
  3.0847   3.1016   3.1181   3.1288   3.1453   3.1566   3.1659   3.1774
  3.1996   3.2176   3.2355   3.2626   3.2671   3.3143   3.3272   3.3502
  3.3642   3.3883   3.4026   3.4229   3.4451   3.4689   3.5047   3.5169
  3.5329   3.5651   3.5917   3.6102   3.6348   3.6644   3.6709   3.6962
  3.7122   3.7319   3.7635   3.7754   3.8050   3.8468   3.8810   3.8911
  3.8947   3.9230   3.9609   3.9812   3.9976   4.0133   4.0253   4.0567
  4.0671   4.0856   4.0940   4.1117   4.1259   4.1374   4.1661   4.1812
  4.2409   4.2779   4.3052   4.3325   4.3800   4.3973   4.4231   4.4807
  4.4972   4.5252   4.5452   4.5821   4.6101   4.6439   4.6765   4.6817
  4.7136   4.7315   4.7455   4.7733   4.7931   4.8232   4.8481   4.8639
  4.8908   4.9772   5.0386   5.0619   5.0926   5.1001   5.1563   5.1989
  5.2307   5.2644   5.2703   5.2861   5.3366   5.3516   5.4270   5.4581
  5.4864   5.5299   5.5671   5.5955   5.6480   5.6948   5.7384   5.8139
  5.8418   5.8764   5.9904   6.1812   6.2221   6.2358   6.2721   6.3796
  6.5448   8.1860   9.7574  11.1626  11.8214  12.7396  13.5673  15.6677
 --------------------------------------------------------------
 
          Ground-State Mulliken Net Atomic Charges

     Atom                 Charge (a.u.)    Spin (a.u.)
  --------------------------------------------------------
      1 C                    -0.117431      -0.048800
      2 N                    -0.069710       0.084948
      3 C                    -0.022505      -0.179553
      4 H                     0.122799       0.003056
      5 C                    -0.157251       0.441948
      6 H                     0.136692      -0.004787
      7 C                    -0.198284       0.309371
      8 H                     0.146565      -0.001750
      9 C                     0.085241      -0.054045
     10 H                     0.111614       0.003667
     11 N                    -0.186537       0.506405
     12 H                     0.148806      -0.060460
  --------------------------------------------------------
  Sum of atomic charges =    -0.000000
  Sum of spin   charges =     1.000000

 -----------------------------------------------------------------
                    Cartesian Multipole Moments
 -----------------------------------------------------------------
    Charge (ESU x 10^10)
                -0.0000
    Dipole Moment (Debye)
         X      -1.7106      Y       0.9203      Z       2.9374
       Tot       3.5216
    Quadrupole Moments (Debye-Ang)
        XX     -39.9742     XY       0.3696     YY     -34.7953
        XZ       0.3481     YZ      -2.9173     ZZ     -54.6850
    Octopole Moments (Debye-Ang^2)
       XXX     -16.3670    XXY       0.7061    XYY      -2.2307
       YYY       7.0767    XXZ       8.2570    XYZ      -3.3901
       YYZ      12.5443    XZZ     -11.7469    YZZ      11.7314
       ZZZ      59.8272
    Hexadecapole Moments (Debye-Ang^3)
      XXXX    -143.5320   XXXY      -9.7014   XXYY     -60.0409
      XYYY     -18.7924   YYYY    -193.9202   XXXZ      33.7713
      XXYZ       9.7762   XYYZ      12.6783   YYYZ      17.2798
      XXZZ    -116.2137   XYZZ      -4.1151   YYZZ    -120.2003
      XZZZ      45.5382   YZZZ      10.9623   ZZZZ    -613.0175
 -----------------------------------------------------------------
 Calculating analytic gradient of the SCF energy
 Gradient of SCF Energy
            1           2           3           4           5           6
    1   0.0023844   0.0004487  -0.0059384  -0.0000955   0.0019797   0.0000076
    2   0.0012690  -0.0010509  -0.0024617   0.0000934  -0.0007692   0.0001614
    3   0.0046390  -0.0009105  -0.0050710  -0.0001018   0.0011000   0.0000554
            7           8           9          10          11          12
    1  -0.0115642  -0.0023742  -0.0020835   0.0037246   0.0106760   0.0028347
    2   0.0010428  -0.0003184   0.0006714   0.0012203   0.0111586  -0.0110168
    3  -0.0102166  -0.0016626   0.0013273   0.0008563  -0.0132716   0.0232563
 Max gradient component =       2.326E-02
 RMS gradient           =       6.366E-03
 Gradient time:  CPU 340.94 s  wall 6.73 s
 Geometry Optimization Parameters
   NAtoms,    NIC,     NZ,  NCons,   NDum,   NFix, NCnnct, MaxDiis
       12     122       0       0       0       0       0       0

 Cartesian Hessian Update
 Hessian updated using Powell/Murtagh-Sargent update
  Mixing factors:     0.710304 Powell                      0.289696 Murtagh-Sargent


** GEOMETRY OPTIMIZATION IN DELOCALIZED INTERNAL COORDINATES **
   Searching for a Transition State

   Optimization Cycle:   7

                       Coordinates (Angstroms)
     ATOM                X               Y               Z
      1  C         0.4124059966    0.3340805370   -1.7161246172
      2  N         0.4774829288   -0.3088295139   -2.6690413009
      3  C         0.0900956190   -1.3547311070    0.8122409112
      4  H         0.4981953005   -2.3552908145    0.8130082965
      5  C        -1.0798110411   -0.7674210658    0.4473688487
      6  H        -2.0313085163   -1.0992168600    0.0654704511
      7  C         0.3733410891    1.1078679649   -0.5175708036
      8  H         0.3955527194    2.1787321860   -0.6849992235
      9  C        -0.4307353484    0.5699567450    0.6598476879
     10  H        -0.8224695994    1.3377610311    1.3206285452
     11  N         0.7532464978   -0.1995361757    1.2047749657
     12  H         1.3640043557    0.5566270716    0.2643962481
   Point Group: c1    Number of degrees of freedom:    30


   Energy is   -302.853874126

 Hessian updated using Powell/Murtagh-Sargent update
  Mixing factors:     0.834504 Powell                      0.165496 Murtagh-Sargent

 30 Hessian modes will be used to form the next step
  Hessian Eigenvalues:
    -0.004246    0.006627    0.019312    0.023668    0.027453    0.039962
     0.059162    0.071903    0.077297    0.091445    0.094544    0.123932
     0.132800    0.148415    0.155278    0.159494    0.186450    0.199984
     0.200004    0.218026    0.277888    0.285529    0.337290    0.353087
     0.355684    0.358498    0.362579    0.405708    0.424033    1.326702

 Transition state search - taking P-RFO step
 Searching for Lamda that Maximizes Along the Lowest mode
 Value Taken    Lamda =   0.01280742
 Searching for Lamda that Minimizes Along All other modes
 Value Taken    Lamda =  -0.00431390
 Calculated Step too Large.  Step scaled by  0.313689
 Step Taken.  Stepsize is  0.300000

                             Maximum     Tolerance    Cnvgd?
         Gradient           0.012406      0.000300      NO
         Displacement       0.146217      0.001200      NO
         Energy change     -0.002519      0.000001      NO


 New Cartesian Coordinates Obtained by Inverse Iteration

 Displacement from previous Coordinates is:  0.275033
 Adding empirical dispersion correction 
 ----------------------------------------------------------------
 Doing -D3(0) with
 s6  =   1.00000
 s8  =   1.00000
 rs6 =   1.28100
 rs8 =   1.09400
 -D3 energy without 3body term =     -0.0027422043 hartrees
 ----------------------------------------------------------------
             Standard Nuclear Orientation (Angstroms)
    I     Atom           X                Y                Z
 ----------------------------------------------------------------
    1      C       0.4277536453     0.3257278860    -1.7164883249
    2      N       0.5249143285    -0.3274890513    -2.6599387286
    3      C       0.0970796162    -1.3462779978     0.7700930095
    4      H       0.5139442580    -2.3428719509     0.7487650879
    5      C      -1.0912432859    -0.7666423379     0.4650908422
    6      H      -2.0648292467    -1.1033986668     0.1492053867
    7      C       0.3490933088     1.1099910798    -0.5296888486
    8      H       0.4225828582     2.1804170996    -0.6840571827
    9      C      -0.4433368954     0.5749961752     0.6549123849
   10      H      -0.8394716882     1.3409260183     1.3152020685
   11      N       0.7460882490    -0.1894636160     1.1956059321
   12      H       1.3574248537     0.5440853607     0.2912983822
 ----------------------------------------------------------------
 Nuclear Repulsion Energy =         262.36458867 hartrees
 There are       25 alpha and       24 beta electrons
 Applying Cartesian multipole field
    Component          Value
    ---------          -----
     (2,0,0)        1.00000E-11
     (0,2,0)        2.00000E-11
     (0,0,2)       -3.00000E-11
 Nucleus-field energy     =    -0.0000000059 hartrees
 Requested basis set is cc-pVTZ
 There are 100 shells and 280 basis functions
 A cutoff of  1.0D-14 yielded   4901 shell pairs
 There are     38823 function pairs (     50852 Cartesian)
 Smallest overlap matrix eigenvalue = 1.36E-04
 Guess MOs from SCF MO coefficient file
 Reading MOs from coefficient file
 Reading MOs from coefficient file
 Long-range K will be added via erf
 Coulomb attenuation parameter = 0.25 bohr**(-1)
 An unrestricted hybrid HF-DFT SCF calculation will be
 performed using Pulay DIIS extrapolation
 Exchange:     0.1957 Hartree-Fock + 1.0000 wB97X-D3 + LR-HF
 Correlation:  1.0000 wB97X-D3
 Using SG-2 standard quadrature grid
 Dispersion:   Grimme D3
 SCF converges when DIIS error is below 1.0E-08
 Geometry optimization detected.  Setting ReadMinima to 0
 Setting SaveMinima to 0
 using 64 threads for integral computing
 -------------------------------------------------------
 OpenMP Integral computing Module                
 Release: version 1.0, May 2013, Q-Chem Inc. Pittsburgh 
 -------------------------------------------------------
 using 64 threads for integral computing
 -------------------------------------------------------
 OpenMP Integral computing Module                
 Release: version 1.0, May 2013, Q-Chem Inc. Pittsburgh 
 -------------------------------------------------------
 ---------------------------------------
  Cycle       Energy         DIIS Error
 ---------------------------------------
    1    -302.8485742722      1.06E-03
    2    -302.8507361364      1.38E-04
    3    -302.8511531097      1.43E-04
    4    -302.8513834840      3.93E-05
    5    -302.8514755841      2.63E-05
    6    -302.8515255947      1.63E-05
    7    -302.8515497844      8.80E-06
    8    -302.8515644717      5.39E-06
    9    -302.8515710314      2.51E-06
   10    -302.8515723557      8.41E-07
   11    -302.8515726344      3.36E-07
   12    -302.8515726997      1.74E-07
   13    -302.8515727271      8.50E-08
   14    -302.8515727335      5.52E-08
   15    -302.8515727348      2.30E-08
   16    -302.8515727350      1.00E-08
   17    -302.8515727350      4.30E-09 Convergence criterion met
 ---------------------------------------
 <S^2> = 0.7845
 SCF time:  CPU 2246.65 s  wall 38.98 s
 SCF   energy in the final basis set = -302.85157273
 Total energy in the final basis set = -302.85157273
 
 --------------------------------------------------------------
 
                    Orbital Energies (a.u.)
 --------------------------------------------------------------
 
 Alpha MOs
 -- Occupied --
-14.4716 -14.4162 -10.3545 -10.3406 -10.3395 -10.3217 -10.3152  -1.1304
 -1.0226  -0.9098  -0.8583  -0.7882  -0.6715  -0.6553  -0.6275  -0.5991
 -0.5617  -0.4954  -0.4721  -0.4659  -0.4525  -0.4328  -0.4176  -0.3935
 -0.3085
 -- Virtual --
  0.0561   0.0989   0.1239   0.1340   0.1491   0.1515   0.1564   0.1745
  0.1956   0.2165   0.2374   0.2650   0.3008   0.3142   0.3289   0.3589
  0.3807   0.3911   0.3926   0.4040   0.4363   0.4500   0.4525   0.4578
  0.4848   0.4951   0.5004   0.5139   0.5270   0.5381   0.5495   0.5585
  0.5701   0.5838   0.6066   0.6180   0.6402   0.6677   0.6727   0.6795
  0.7032   0.7147   0.7372   0.7531   0.7951   0.8162   0.8489   0.8696
  0.9025   0.9351   0.9736   1.0005   1.0231   1.0299   1.0403   1.0518
  1.0756   1.0819   1.1088   1.1164   1.1394   1.1525   1.1794   1.1844
  1.2004   1.2269   1.2400   1.2501   1.2793   1.2985   1.3152   1.3365
  1.3397   1.3518   1.3794   1.3942   1.4292   1.4618   1.4844   1.5045
  1.5228   1.5437   1.5589   1.5718   1.6502   1.6593   1.6735   1.7041
  1.7237   1.7836   1.7907   1.8519   1.8706   1.8815   1.8995   1.9237
  1.9935   2.1277   2.2069   2.2221   2.2479   2.2943   2.3224   2.3549
  2.3655   2.4133   2.4197   2.4459   2.5066   2.5826   2.6038   2.6124
  2.6204   2.6241   2.6788   2.6819   2.7088   2.7265   2.7465   2.7577
  2.7678   2.7789   2.8114   2.8465   2.8872   2.8954   2.9115   2.9205
  2.9409   2.9810   2.9852   3.0014   3.0274   3.0324   3.0569   3.0790
  3.1095   3.1121   3.1248   3.1454   3.1517   3.1618   3.1674   3.2028
  3.2118   3.2317   3.2576   3.2594   3.3020   3.3219   3.3478   3.3645
  3.3717   3.3984   3.4163   3.4453   3.4636   3.4951   3.5132   3.5266
  3.5613   3.5867   3.6192   3.6251   3.6627   3.6649   3.7042   3.7079
  3.7278   3.7610   3.7743   3.7983   3.8434   3.8688   3.8841   3.8966
  3.9229   3.9556   3.9727   3.9962   4.0168   4.0262   4.0553   4.0685
  4.0809   4.0897   4.1077   4.1240   4.1417   4.1498   4.1820   4.2398
  4.2788   4.2975   4.3201   4.3733   4.3961   4.4208   4.4758   4.4831
  4.5196   4.5353   4.5804   4.5993   4.6390   4.6551   4.6700   4.7088
  4.7226   4.7363   4.7646   4.7932   4.8200   4.8340   4.8513   4.8865
  4.9754   5.0224   5.0401   5.0642   5.0999   5.1567   5.2052   5.2232
  5.2544   5.2647   5.2805   5.3422   5.3460   5.4048   5.4606   5.4745
  5.5300   5.5605   5.5756   5.6415   5.6974   5.7086   5.8154   5.8432
  5.8824   6.0069   6.2137   6.2155   6.2328   6.2606   6.3918   6.5406
  8.2281   9.7936  11.1661  11.8277  12.7104  13.5800  15.6568
 
 Beta MOs
 -- Occupied --
-14.4635 -14.4144 -10.3552 -10.3425 -10.3348 -10.3176 -10.3160  -1.1166
 -1.0188  -0.8986  -0.8368  -0.7854  -0.6701  -0.6406  -0.6148  -0.5937
 -0.5536  -0.4815  -0.4672  -0.4601  -0.4375  -0.4265  -0.4066  -0.3611
 -- Virtual --
 -0.0456   0.0685   0.1006   0.1316   0.1384   0.1512   0.1538   0.1582
  0.1792   0.2055   0.2199   0.2381   0.2683   0.3048   0.3164   0.3293
  0.3592   0.3853   0.3916   0.3974   0.4125   0.4391   0.4512   0.4575
  0.4622   0.4895   0.4957   0.5042   0.5177   0.5298   0.5397   0.5508
  0.5642   0.5723   0.5854   0.6088   0.6216   0.6429   0.6719   0.6765
  0.6845   0.7070   0.7168   0.7387   0.7569   0.7973   0.8204   0.8517
  0.8744   0.9067   0.9380   0.9770   1.0032   1.0250   1.0324   1.0421
  1.0545   1.0784   1.0841   1.1126   1.1199   1.1423   1.1551   1.1822
  1.1873   1.2030   1.2292   1.2421   1.2537   1.2820   1.3018   1.3208
  1.3403   1.3437   1.3557   1.3805   1.3968   1.4329   1.4665   1.4899
  1.5100   1.5263   1.5463   1.5620   1.5766   1.6573   1.6642   1.6788
  1.7106   1.7306   1.7908   1.7959   1.8612   1.8737   1.8851   1.9023
  1.9277   1.9962   2.1330   2.2090   2.2259   2.2506   2.2967   2.3288
  2.3593   2.3717   2.4191   2.4271   2.4531   2.5115   2.5867   2.6072
  2.6196   2.6261   2.6305   2.6832   2.6868   2.7121   2.7313   2.7493
  2.7609   2.7735   2.7841   2.8170   2.8504   2.8900   2.9012   2.9157
  2.9240   2.9443   2.9856   2.9929   3.0038   3.0276   3.0361   3.0585
  3.0813   3.1136   3.1206   3.1287   3.1498   3.1551   3.1686   3.1739
  3.2086   3.2149   3.2375   3.2630   3.2647   3.3094   3.3271   3.3507
  3.3690   3.3797   3.4018   3.4208   3.4514   3.4674   3.5007   3.5170
  3.5293   3.5637   3.5908   3.6229   3.6284   3.6661   3.6693   3.7078
  3.7140   3.7320   3.7672   3.7786   3.8026   3.8467   3.8742   3.8887
  3.8992   3.9268   3.9600   3.9797   3.9982   4.0189   4.0276   4.0603
  4.0736   4.0871   4.0947   4.1125   4.1282   4.1477   4.1544   4.1844
  4.2434   4.2856   4.3020   4.3260   4.3758   4.4004   4.4264   4.4806
  4.4864   4.5257   4.5433   4.5866   4.6028   4.6457   4.6610   4.6780
  4.7144   4.7274   4.7431   4.7684   4.8021   4.8295   4.8389   4.8587
  4.8937   4.9851   5.0274   5.0486   5.0821   5.1024   5.1629   5.2137
  5.2321   5.2600   5.2716   5.2880   5.3472   5.3571   5.4131   5.4696
  5.4831   5.5374   5.5682   5.5847   5.6504   5.7071   5.7142   5.8211
  5.8465   5.8876   6.0106   6.2175   6.2287   6.2416   6.2650   6.3943
  6.5434   8.2293   9.8025  11.1770  11.8296  12.7165  13.5833  15.6591
 --------------------------------------------------------------
 
          Ground-State Mulliken Net Atomic Charges

     Atom                 Charge (a.u.)    Spin (a.u.)
  --------------------------------------------------------
      1 C                    -0.118460      -0.063249
      2 N                    -0.069737       0.112994
      3 C                    -0.021688      -0.163698
      4 H                     0.123610       0.002955
      5 C                    -0.166320       0.390515
      6 H                     0.135169      -0.004442
      7 C                    -0.196406       0.383857
      8 H                     0.152407      -0.003701
      9 C                     0.089641      -0.053501
     10 H                     0.109358       0.003108
     11 N                    -0.186435       0.463708
     12 H                     0.148861      -0.068546
  --------------------------------------------------------
  Sum of atomic charges =    -0.000000
  Sum of spin   charges =     1.000000

 -----------------------------------------------------------------
                    Cartesian Multipole Moments
 -----------------------------------------------------------------
    Charge (ESU x 10^10)
                 0.0000
    Dipole Moment (Debye)
         X      -1.6464      Y       1.0185      Z       2.8764
       Tot       3.4672
    Quadrupole Moments (Debye-Ang)
        XX     -39.8171     XY       0.5171     YY     -34.8411
        XZ       0.4420     YZ      -2.9262     ZZ     -54.7076
    Octopole Moments (Debye-Ang^2)
       XXX     -16.6893    XXY       0.8046    XYY      -1.9725
       YYY       7.4217    XXZ       9.1012    XYZ      -3.4447
       YYZ      12.5686    XZZ     -12.4066    YZZ      12.0993
       ZZZ      59.3812
    Hexadecapole Moments (Debye-Ang^3)
      XXXX    -145.1866   XXXY      -8.3434   XXYY     -60.0222
      XYYY     -17.3975   YYYY    -193.6221   XXXZ      36.9907
      XXYZ       8.5959   XYYZ      13.4977   YYYZ      15.9504
      XXZZ    -116.5785   XYZZ      -3.3221   YYZZ    -120.3185
      XZZZ      50.9077   YZZZ       8.7474   ZZZZ    -607.0676
 -----------------------------------------------------------------
 Calculating analytic gradient of the SCF energy
 Gradient of SCF Energy
            1           2           3           4           5           6
    1   0.0027208   0.0002622  -0.0009964  -0.0004220  -0.0004488  -0.0004394
    2  -0.0006768  -0.0004632  -0.0005524  -0.0001981  -0.0003687   0.0001237
    3   0.0021067   0.0000907  -0.0077054   0.0000878   0.0036975   0.0013775
            7           8           9          10          11          12
    1  -0.0063797  -0.0005132   0.0012194   0.0028680   0.0012013   0.0009279
    2  -0.0012495   0.0001162   0.0011802   0.0003871  -0.0002614   0.0019630
    3  -0.0063335  -0.0012303  -0.0015821   0.0010484  -0.0024676   0.0109103
 Max gradient component =       1.091E-02
 RMS gradient           =       2.981E-03
 Gradient time:  CPU 339.54 s  wall 6.76 s
 Geometry Optimization Parameters
   NAtoms,    NIC,     NZ,  NCons,   NDum,   NFix, NCnnct, MaxDiis
       12     122       0       0       0       0       0       0

 Cartesian Hessian Update
 Hessian updated using Powell/Murtagh-Sargent update
  Mixing factors:     0.543119 Powell                      0.456881 Murtagh-Sargent


** GEOMETRY OPTIMIZATION IN DELOCALIZED INTERNAL COORDINATES **
   Searching for a Transition State

   Optimization Cycle:   8

                       Coordinates (Angstroms)
     ATOM                X               Y               Z
      1  C         0.4277536453    0.3257278860   -1.7164883249
      2  N         0.5249143285   -0.3274890513   -2.6599387286
      3  C         0.0970796162   -1.3462779978    0.7700930095
      4  H         0.5139442580   -2.3428719509    0.7487650879
      5  C        -1.0912432859   -0.7666423379    0.4650908422
      6  H        -2.0648292467   -1.1033986668    0.1492053867
      7  C         0.3490933088    1.1099910798   -0.5296888486
      8  H         0.4225828582    2.1804170996   -0.6840571827
      9  C        -0.4433368954    0.5749961752    0.6549123849
     10  H        -0.8394716882    1.3409260183    1.3152020685
     11  N         0.7460882490   -0.1894636160    1.1956059321
     12  H         1.3574248537    0.5440853607    0.2912983822
   Point Group: c1    Number of degrees of freedom:    30


   Energy is   -302.851572735

 Hessian updated using Powell/Murtagh-Sargent update
  Mixing factors:     0.940811 Powell                      0.059189 Murtagh-Sargent

 30 Hessian modes will be used to form the next step
  Hessian Eigenvalues:
    -0.032455    0.005872    0.019226    0.023990    0.028108    0.039945
     0.059180    0.074392    0.078248    0.094331    0.095734    0.124421
     0.133166    0.148985    0.156740    0.159637    0.186448    0.199980
     0.200004    0.218064    0.277924    0.285522    0.337307    0.353086
     0.355681    0.358498    0.362579    0.405719    0.424027    1.326674

 Transition state search - taking P-RFO step
 Searching for Lamda that Maximizes Along the Lowest mode
 Value Taken    Lamda =   0.00186393
 Searching for Lamda that Minimizes Along All other modes
 Value Taken    Lamda =  -0.00432393
 Calculated Step too Large.  Step scaled by  0.442996
 Step Taken.  Stepsize is  0.300000

                             Maximum     Tolerance    Cnvgd?
         Gradient           0.005334      0.000300      NO
         Displacement       0.149063      0.001200      NO
         Energy change      0.002301      0.000001      NO


 New Cartesian Coordinates Obtained by Inverse Iteration

 Displacement from previous Coordinates is:  0.248207
 Adding empirical dispersion correction 
 ----------------------------------------------------------------
 Doing -D3(0) with
 s6  =   1.00000
 s8  =   1.00000
 rs6 =   1.28100
 rs8 =   1.09400
 -D3 energy without 3body term =     -0.0027395959 hartrees
 ----------------------------------------------------------------
             Standard Nuclear Orientation (Angstroms)
    I     Atom           X                Y                Z
 ----------------------------------------------------------------
    1      C       0.4078667986     0.3417942458    -1.7346488476
    2      N       0.4856028151    -0.2968399467    -2.6902259219
    3      C       0.1049625926    -1.3397885318     0.7861980735
    4      H       0.5304827238    -2.3329644406     0.7830378841
    5      C      -1.0813872454    -0.7739579895     0.4572666172
    6      H      -2.0544250456    -1.1229101414     0.1530728374
    7      C       0.3507663622     1.1046358442    -0.5348847230
    8      H       0.4874320015     2.1728775805    -0.6544461024
    9      C      -0.4506470740     0.5761135861     0.6433144542
   10      H      -0.8783416568     1.3409416655     1.2850945272
   11      N       0.7391762939    -0.1713952420     1.2107533210
   12      H       1.3585114355     0.5014933689     0.2954678892
 ----------------------------------------------------------------
 Nuclear Repulsion Energy =         262.06895887 hartrees
 There are       25 alpha and       24 beta electrons
 Applying Cartesian multipole field
    Component          Value
    ---------          -----
     (2,0,0)        1.00000E-11
     (0,2,0)        2.00000E-11
     (0,0,2)       -3.00000E-11
 Nucleus-field energy     =    -0.0000000062 hartrees
 Requested basis set is cc-pVTZ
 There are 100 shells and 280 basis functions
 A cutoff of  1.0D-14 yielded   4899 shell pairs
 There are     38783 function pairs (     50797 Cartesian)
 Smallest overlap matrix eigenvalue = 1.33E-04
 Guess MOs from SCF MO coefficient file
 Reading MOs from coefficient file
 Reading MOs from coefficient file
 Long-range K will be added via erf
 Coulomb attenuation parameter = 0.25 bohr**(-1)
 An unrestricted hybrid HF-DFT SCF calculation will be
 performed using Pulay DIIS extrapolation
 Exchange:     0.1957 Hartree-Fock + 1.0000 wB97X-D3 + LR-HF
 Correlation:  1.0000 wB97X-D3
 Using SG-2 standard quadrature grid
 Dispersion:   Grimme D3
 SCF converges when DIIS error is below 1.0E-08
 Geometry optimization detected.  Setting ReadMinima to 0
 Setting SaveMinima to 0
 using 64 threads for integral computing
 -------------------------------------------------------
 OpenMP Integral computing Module                
 Release: version 1.0, May 2013, Q-Chem Inc. Pittsburgh 
 -------------------------------------------------------
 using 64 threads for integral computing
 -------------------------------------------------------
 OpenMP Integral computing Module                
 Release: version 1.0, May 2013, Q-Chem Inc. Pittsburgh 
 -------------------------------------------------------
 ---------------------------------------
  Cycle       Energy         DIIS Error
 ---------------------------------------
    1    -302.8522041786      7.13E-04
    2    -302.8524195030      8.95E-05
    3    -302.8526014112      8.61E-05
    4    -302.8526888154      2.29E-05
    5    -302.8527316106      1.37E-05
    6    -302.8527501270      9.00E-06
    7    -302.8527607138      5.70E-06
    8    -302.8527677958      3.23E-06
    9    -302.8527699922      1.41E-06
   10    -302.8527705879      5.11E-07
   11    -302.8527707206      2.12E-07
   12    -302.8527707580      1.16E-07
   13    -302.8527707712      5.39E-08
   14    -302.8527707745      2.89E-08
   15    -302.8527707751      1.46E-08
   16    -302.8527707751      5.68E-09 Convergence criterion met
 ---------------------------------------
 <S^2> = 0.7833
 SCF time:  CPU 2123.00 s  wall 36.91 s
 SCF   energy in the final basis set = -302.85277078
 Total energy in the final basis set = -302.85277078
 
 --------------------------------------------------------------
 
                    Orbital Energies (a.u.)
 --------------------------------------------------------------
 
 Alpha MOs
 -- Occupied --
-14.4717 -14.4178 -10.3543 -10.3415 -10.3391 -10.3194 -10.3162  -1.1296
 -1.0241  -0.9104  -0.8578  -0.7883  -0.6712  -0.6553  -0.6274  -0.6016
 -0.5591  -0.4974  -0.4714  -0.4676  -0.4553  -0.4333  -0.4166  -0.3923
 -0.3074
 -- Virtual --
  0.0569   0.0986   0.1252   0.1341   0.1488   0.1517   0.1556   0.1741
  0.1948   0.2159   0.2364   0.2690   0.3004   0.3141   0.3304   0.3594
  0.3787   0.3901   0.3945   0.4030   0.4359   0.4479   0.4538   0.4571
  0.4831   0.4957   0.5006   0.5153   0.5271   0.5396   0.5512   0.5610
  0.5699   0.5817   0.6051   0.6138   0.6419   0.6662   0.6733   0.6797
  0.7037   0.7120   0.7358   0.7552   0.7977   0.8144   0.8450   0.8735
  0.9021   0.9315   0.9685   0.9993   1.0215   1.0371   1.0446   1.0495
  1.0720   1.0832   1.1070   1.1172   1.1420   1.1533   1.1808   1.1842
  1.2039   1.2281   1.2410   1.2506   1.2755   1.2986   1.3146   1.3352
  1.3432   1.3493   1.3825   1.3943   1.4253   1.4600   1.4888   1.5048
  1.5214   1.5425   1.5621   1.5707   1.6557   1.6659   1.6769   1.7074
  1.7204   1.7818   1.7909   1.8533   1.8691   1.8797   1.8964   1.9258
  1.9934   2.1233   2.2003   2.2223   2.2482   2.2923   2.3233   2.3539
  2.3640   2.4106   2.4191   2.4497   2.5067   2.5834   2.5970   2.6104
  2.6197   2.6265   2.6768   2.6857   2.7084   2.7258   2.7408   2.7579
  2.7693   2.7789   2.8149   2.8422   2.8858   2.9005   2.9100   2.9181
  2.9416   2.9784   2.9880   3.0042   3.0210   3.0343   3.0568   3.0773
  3.1082   3.1181   3.1243   3.1427   3.1512   3.1671   3.1707   3.1988
  3.2148   3.2343   3.2509   3.2595   3.2937   3.3246   3.3405   3.3666
  3.3738   3.3979   3.4140   3.4459   3.4621   3.4892   3.5159   3.5230
  3.5639   3.5856   3.6200   3.6263   3.6596   3.6724   3.6946   3.7118
  3.7271   3.7625   3.7739   3.7954   3.8422   3.8603   3.8885   3.8999
  3.9283   3.9565   3.9794   4.0001   4.0206   4.0347   4.0538   4.0703
  4.0804   4.0886   4.1028   4.1251   4.1453   4.1508   4.1863   4.2440
  4.2803   4.3042   4.3186   4.3691   4.3986   4.4195   4.4716   4.4854
  4.5191   4.5473   4.5795   4.6024   4.6355   4.6436   4.6677   4.7070
  4.7198   4.7414   4.7639   4.7969   4.8264   4.8324   4.8501   4.8834
  4.9703   5.0175   5.0345   5.0712   5.1056   5.1572   5.2067   5.2302
  5.2481   5.2655   5.2851   5.3414   5.3511   5.4027   5.4665   5.4814
  5.5282   5.5678   5.5734   5.6469   5.6959   5.7066   5.8208   5.8403
  5.8873   6.0128   6.2096   6.2284   6.2573   6.2622   6.3949   6.5417
  8.2274   9.8224  11.1798  11.8550  12.7153  13.6002  15.6410
 
 Beta MOs
 -- Occupied --
-14.4640 -14.4157 -10.3550 -10.3410 -10.3364 -10.3172 -10.3156  -1.1165
 -1.0194  -0.8978  -0.8381  -0.7850  -0.6696  -0.6407  -0.6153  -0.5960
 -0.5512  -0.4831  -0.4664  -0.4608  -0.4402  -0.4276  -0.4055  -0.3593
 -- Virtual --
 -0.0466   0.0681   0.1004   0.1334   0.1388   0.1514   0.1535   0.1579
  0.1788   0.2059   0.2198   0.2372   0.2721   0.3051   0.3158   0.3310
  0.3598   0.3827   0.3904   0.3992   0.4109   0.4391   0.4493   0.4584
  0.4613   0.4880   0.4966   0.5045   0.5189   0.5297   0.5413   0.5524
  0.5669   0.5723   0.5834   0.6072   0.6173   0.6447   0.6703   0.6771
  0.6849   0.7073   0.7144   0.7374   0.7590   0.8002   0.8185   0.8478
  0.8780   0.9067   0.9345   0.9719   1.0019   1.0228   1.0398   1.0463
  1.0525   1.0745   1.0856   1.1109   1.1208   1.1454   1.1561   1.1833
  1.1872   1.2065   1.2304   1.2434   1.2546   1.2784   1.3017   1.3201
  1.3395   1.3472   1.3534   1.3837   1.3968   1.4292   1.4650   1.4944
  1.5102   1.5247   1.5453   1.5657   1.5752   1.6635   1.6701   1.6823
  1.7131   1.7276   1.7889   1.7958   1.8624   1.8724   1.8834   1.8989
  1.9300   1.9963   2.1286   2.2022   2.2251   2.2513   2.2944   2.3293
  2.3577   2.3706   2.4162   2.4268   2.4571   2.5121   2.5889   2.5991
  2.6176   2.6264   2.6325   2.6832   2.6884   2.7116   2.7315   2.7436
  2.7611   2.7744   2.7832   2.8208   2.8459   2.8881   2.9060   2.9136
  2.9210   2.9447   2.9835   2.9936   3.0070   3.0208   3.0368   3.0598
  3.0790   3.1124   3.1252   3.1300   3.1493   3.1555   3.1719   3.1766
  3.2066   3.2183   3.2394   3.2554   3.2660   3.3014   3.3294   3.3438
  3.3726   3.3802   3.4005   3.4193   3.4521   3.4656   3.4948   3.5195
  3.5256   3.5663   3.5902   3.6231   3.6300   3.6631   3.6774   3.6975
  3.7188   3.7307   3.7684   3.7787   3.7993   3.8459   3.8657   3.8916
  3.9038   3.9321   3.9609   3.9858   4.0020   4.0231   4.0359   4.0580
  4.0773   4.0876   4.0938   4.1076   4.1293   4.1511   4.1551   4.1884
  4.2476   4.2864   4.3102   4.3245   4.3713   4.4033   4.4242   4.4779
  4.4884   4.5237   4.5558   4.5851   4.6062   4.6430   4.6496   4.6775
  4.7141   4.7256   4.7472   4.7684   4.8042   4.8303   4.8445   4.8573
  4.8904   4.9796   5.0212   5.0441   5.0885   5.1084   5.1632   5.2131
  5.2401   5.2530   5.2738   5.2930   5.3515   5.3556   5.4109   5.4728
  5.4918   5.5356   5.5757   5.5819   5.6553   5.7002   5.7180   5.8264
  5.8435   5.8928   6.0161   6.2135   6.2329   6.2629   6.2797   6.3978
  6.5442   8.2288   9.8304  11.1900  11.8574  12.7219  13.6031  15.6439
 --------------------------------------------------------------
 
          Ground-State Mulliken Net Atomic Charges

     Atom                 Charge (a.u.)    Spin (a.u.)
  --------------------------------------------------------
      1 C                    -0.115712      -0.077236
      2 N                    -0.068380       0.140493
      3 C                    -0.018841      -0.151402
      4 H                     0.123318       0.002959
      5 C                    -0.178618       0.350896
      6 H                     0.134854      -0.004127
      7 C                    -0.194215       0.432217
      8 H                     0.155354      -0.005852
      9 C                     0.095221      -0.053862
     10 H                     0.107737       0.003002
     11 N                    -0.188003       0.434451
     12 H                     0.147285      -0.071538
  --------------------------------------------------------
  Sum of atomic charges =     0.000000
  Sum of spin   charges =     1.000000

 -----------------------------------------------------------------
                    Cartesian Multipole Moments
 -----------------------------------------------------------------
    Charge (ESU x 10^10)
                 0.0000
    Dipole Moment (Debye)
         X      -1.4832      Y       1.0202      Z       2.8410
       Tot       3.3634
    Quadrupole Moments (Debye-Ang)
        XX     -39.5988     XY       0.4999     YY     -34.8166
        XZ       0.2239     YZ      -2.8706     ZZ     -55.0561
    Octopole Moments (Debye-Ang^2)
       XXX     -15.5193    XXY       0.6006    XYY      -1.3369
       YYY       6.8966    XXZ       9.1596    XYZ      -3.4956
       YYZ      12.7717    XZZ     -11.7265    YZZ      11.2199
       ZZZ      60.4939
    Hexadecapole Moments (Debye-Ang^3)
      XXXX    -142.7385   XXXY      -8.9633   XXYY     -58.7636
      XYYY     -17.1439   YYYY    -192.5498   XXXZ      34.3610
      XXYZ       9.2451   XYYZ      12.5024   YYYZ      18.1192
      XXZZ    -117.0713   XYZZ      -4.1343   YYZZ    -121.3596
      XZZZ      47.3604   YZZZ      11.2559   ZZZZ    -620.8459
 -----------------------------------------------------------------
 Calculating analytic gradient of the SCF energy
 Gradient of SCF Energy
            1           2           3           4           5           6
    1   0.0020713   0.0001991   0.0023321  -0.0004288  -0.0015932  -0.0006957
    2  -0.0018453  -0.0000708   0.0006893  -0.0002534   0.0004384   0.0000419
    3   0.0001580   0.0007096  -0.0066813   0.0000527   0.0025871   0.0021890
            7           8           9          10          11          12
    1  -0.0018320   0.0001171   0.0022608   0.0017966  -0.0044192   0.0001918
    2  -0.0018168   0.0000398   0.0008018   0.0003566  -0.0063713   0.0079898
    3  -0.0017883  -0.0007934  -0.0017422   0.0006612   0.0032648   0.0013828
 Max gradient component =       7.990E-03
 RMS gradient           =       2.546E-03
 Gradient time:  CPU 346.28 s  wall 6.65 s
 Geometry Optimization Parameters
   NAtoms,    NIC,     NZ,  NCons,   NDum,   NFix, NCnnct, MaxDiis
       12     122       0       0       0       0       0       0

 Cartesian Hessian Update
 Hessian updated using Powell/Murtagh-Sargent update
  Mixing factors:     0.316199 Powell                      0.683801 Murtagh-Sargent


** GEOMETRY OPTIMIZATION IN DELOCALIZED INTERNAL COORDINATES **
   Searching for a Transition State

   Optimization Cycle:   9

                       Coordinates (Angstroms)
     ATOM                X               Y               Z
      1  C         0.4078667986    0.3417942458   -1.7346488476
      2  N         0.4856028151   -0.2968399467   -2.6902259219
      3  C         0.1049625926   -1.3397885318    0.7861980735
      4  H         0.5304827238   -2.3329644406    0.7830378841
      5  C        -1.0813872454   -0.7739579895    0.4572666172
      6  H        -2.0544250456   -1.1229101414    0.1530728374
      7  C         0.3507663622    1.1046358442   -0.5348847230
      8  H         0.4874320015    2.1728775805   -0.6544461024
      9  C        -0.4506470740    0.5761135861    0.6433144542
     10  H        -0.8783416568    1.3409416655    1.2850945272
     11  N         0.7391762939   -0.1713952420    1.2107533210
     12  H         1.3585114355    0.5014933689    0.2954678892
   Point Group: c1    Number of degrees of freedom:    30


   Energy is   -302.852770775

 Hessian updated using Powell/Murtagh-Sargent update
  Mixing factors:     0.973034 Powell                      0.026966 Murtagh-Sargent

 30 Hessian modes will be used to form the next step
  Hessian Eigenvalues:
    -0.042408    0.006324    0.019410    0.024038    0.028167    0.040009
     0.059180    0.074644    0.078030    0.094462    0.096200    0.124497
     0.133188    0.149120    0.156941    0.159652    0.186442    0.199966
     0.200004    0.218051    0.277900    0.285514    0.337297    0.353086
     0.355681    0.358498    0.362579    0.405715    0.424013    1.326650

 Transition state search - taking P-RFO step
 Searching for Lamda that Maximizes Along the Lowest mode
 Value Taken    Lamda =   0.00000051
 Searching for Lamda that Minimizes Along All other modes
 Value Taken    Lamda =  -0.00404853
 Calculated Step too Large.  Step scaled by  0.499777
 Step Taken.  Stepsize is  0.300000

                             Maximum     Tolerance    Cnvgd?
         Gradient           0.004181      0.000300      NO
         Displacement       0.147707      0.001200      NO
         Energy change     -0.001198      0.000001      NO


 New Cartesian Coordinates Obtained by Inverse Iteration

 Displacement from previous Coordinates is:  0.348072
 Adding empirical dispersion correction 
 ----------------------------------------------------------------
 Doing -D3(0) with
 s6  =   1.00000
 s8  =   1.00000
 rs6 =   1.28100
 rs8 =   1.09400
 -D3 energy without 3body term =     -0.0027346884 hartrees
 ----------------------------------------------------------------
             Standard Nuclear Orientation (Angstroms)
    I     Atom           X                Y                Z
 ----------------------------------------------------------------
    1      C       0.3782337280     0.3682908865    -1.7576160838
    2      N       0.4147392408    -0.2431437084    -2.7335365138
    3      C       0.1077840409    -1.3386494892     0.8332713800
    4      H       0.5363165110    -2.3301553023     0.8656961230
    5      C      -1.0643694551    -0.7847819401     0.4432541781
    6      H      -2.0231078396    -1.1445818508     0.1076856462
    7      C       0.3682701476     1.0961104098    -0.5355294266
    8      H       0.5439764219     2.1615368221    -0.6260333521
    9      C      -0.4506298690     0.5728689133     0.6322993757
   10      H      -0.9083041190     1.3366072119     1.2542041804
   11      N       0.7352761448    -0.1573261435     1.2326848234
   12      H       1.3618150491     0.4632241896     0.2836196788
 ----------------------------------------------------------------
 Nuclear Repulsion Energy =         261.48769386 hartrees
 There are       25 alpha and       24 beta electrons
 Applying Cartesian multipole field
    Component          Value
    ---------          -----
     (2,0,0)        1.00000E-11
     (0,2,0)        2.00000E-11
     (0,0,2)       -3.00000E-11
 Nucleus-field energy     =    -0.0000000065 hartrees
 Requested basis set is cc-pVTZ
 There are 100 shells and 280 basis functions
 A cutoff of  1.0D-14 yielded   4896 shell pairs
 There are     38772 function pairs (     50785 Cartesian)
 Smallest overlap matrix eigenvalue = 1.36E-04
 Guess MOs from SCF MO coefficient file
 Reading MOs from coefficient file
 Reading MOs from coefficient file
 Long-range K will be added via erf
 Coulomb attenuation parameter = 0.25 bohr**(-1)
 An unrestricted hybrid HF-DFT SCF calculation will be
 performed using Pulay DIIS extrapolation
 Exchange:     0.1957 Hartree-Fock + 1.0000 wB97X-D3 + LR-HF
 Correlation:  1.0000 wB97X-D3
 Using SG-2 standard quadrature grid
 Dispersion:   Grimme D3
 SCF converges when DIIS error is below 1.0E-08
 Geometry optimization detected.  Setting ReadMinima to 0
 Setting SaveMinima to 0
 using 64 threads for integral computing
 -------------------------------------------------------
 OpenMP Integral computing Module                
 Release: version 1.0, May 2013, Q-Chem Inc. Pittsburgh 
 -------------------------------------------------------
 using 64 threads for integral computing
 -------------------------------------------------------
 OpenMP Integral computing Module                
 Release: version 1.0, May 2013, Q-Chem Inc. Pittsburgh 
 -------------------------------------------------------
 ---------------------------------------
  Cycle       Energy         DIIS Error
 ---------------------------------------
    1    -302.8482036814      1.25E-03
    2    -302.8541533522      1.12E-04
    3    -302.8544429307      5.71E-05
    4    -302.8544872951      3.19E-05
    5    -302.8545043100      1.39E-05
    6    -302.8545071396      6.05E-06
    7    -302.8545080656      1.78E-06
    8    -302.8545083636      7.56E-07
    9    -302.8545084691      4.34E-07
   10    -302.8545085098      2.74E-07
   11    -302.8545085355      1.13E-07
   12    -302.8545085428      6.83E-08
   13    -302.8545085453      4.08E-08
   14    -302.8545085460      2.37E-08
   15    -302.8545085463      1.38E-08
   16    -302.8545085463      4.89E-09 Convergence criterion met
 ---------------------------------------
 <S^2> = 0.7832
 SCF time:  CPU 2099.74 s  wall 37.02 s
 SCF   energy in the final basis set = -302.85450855
 Total energy in the final basis set = -302.85450855
 
 --------------------------------------------------------------
 
                    Orbital Energies (a.u.)
 --------------------------------------------------------------
 
 Alpha MOs
 -- Occupied --
-14.4717 -14.4187 -10.3541 -10.3420 -10.3384 -10.3192 -10.3168  -1.1290
 -1.0249  -0.9108  -0.8578  -0.7880  -0.6710  -0.6559  -0.6266  -0.6033
 -0.5572  -0.4988  -0.4707  -0.4686  -0.4567  -0.4335  -0.4156  -0.3930
 -0.3083
 -- Virtual --
  0.0579   0.0986   0.1251   0.1340   0.1489   0.1514   0.1553   0.1741
  0.1937   0.2147   0.2352   0.2706   0.3004   0.3131   0.3322   0.3613
  0.3745   0.3875   0.3973   0.4035   0.4364   0.4460   0.4555   0.4572
  0.4818   0.4958   0.5001   0.5158   0.5278   0.5395   0.5509   0.5624
  0.5694   0.5782   0.6046   0.6099   0.6433   0.6617   0.6770   0.6801
  0.7039   0.7114   0.7340   0.7585   0.7973   0.8136   0.8399   0.8694
  0.8981   0.9282   0.9662   0.9965   1.0190   1.0416   1.0458   1.0492
  1.0685   1.0832   1.1049   1.1152   1.1447   1.1531   1.1827   1.1855
  1.2029   1.2264   1.2411   1.2504   1.2737   1.2953   1.3103   1.3372
  1.3459   1.3491   1.3854   1.3968   1.4216   1.4603   1.4899   1.5070
  1.5169   1.5389   1.5623   1.5669   1.6585   1.6605   1.6761   1.7101
  1.7226   1.7792   1.7933   1.8543   1.8710   1.8782   1.8960   1.9264
  1.9908   2.1173   2.1933   2.2200   2.2480   2.2921   2.3215   2.3551
  2.3662   2.4128   2.4193   2.4543   2.5030   2.5802   2.5945   2.6073
  2.6219   2.6278   2.6770   2.6853   2.7126   2.7237   2.7344   2.7624
  2.7685   2.7797   2.8210   2.8393   2.8861   2.9036   2.9075   2.9179
  2.9428   2.9763   2.9938   3.0001   3.0119   3.0321   3.0530   3.0783
  3.1057   3.1138   3.1216   3.1409   3.1491   3.1671   3.1750   3.1952
  3.2170   3.2315   3.2428   3.2635   3.2930   3.3235   3.3329   3.3707
  3.3766   3.3917   3.4118   3.4432   3.4605   3.4864   3.5198   3.5209
  3.5664   3.5862   3.6184   3.6240   3.6586   3.6676   3.6883   3.7141
  3.7217   3.7583   3.7708   3.7933   3.8425   3.8585   3.8842   3.9058
  3.9334   3.9550   3.9851   4.0023   4.0205   4.0387   4.0557   4.0698
  4.0798   4.0859   4.0964   4.1274   4.1462   4.1515   4.1908   4.2482
  4.2752   4.3097   4.3208   4.3669   4.3913   4.4222   4.4739   4.4861
  4.5173   4.5607   4.5765   4.6099   4.6311   4.6430   4.6685   4.7058
  4.7196   4.7425   4.7638   4.7947   4.8242   4.8355   4.8517   4.8788
  4.9614   5.0241   5.0381   5.0753   5.1090   5.1555   5.2022   5.2288
  5.2416   5.2675   5.2863   5.3363   5.3560   5.4036   5.4648   5.4834
  5.5248   5.5676   5.5812   5.6528   5.6960   5.7043   5.8200   5.8316
  5.8835   6.0052   6.2074   6.2270   6.2599   6.2645   6.3888   6.5455
  8.1964   9.8165  11.1717  11.8765  12.7163  13.6140  15.6292
 
 Beta MOs
 -- Occupied --
-14.4639 -14.4163 -10.3549 -10.3403 -10.3369 -10.3178 -10.3155  -1.1157
 -1.0199  -0.8982  -0.8382  -0.7846  -0.6692  -0.6412  -0.6146  -0.5978
 -0.5495  -0.4845  -0.4659  -0.4613  -0.4408  -0.4281  -0.4045  -0.3603
 -- Virtual --
 -0.0478   0.0689   0.1006   0.1338   0.1387   0.1516   0.1536   0.1579
  0.1787   0.2046   0.2192   0.2360   0.2735   0.3051   0.3146   0.3329
  0.3617   0.3774   0.3886   0.4020   0.4112   0.4394   0.4476   0.4600
  0.4611   0.4868   0.4968   0.5043   0.5193   0.5303   0.5412   0.5518
  0.5683   0.5710   0.5809   0.6071   0.6133   0.6462   0.6656   0.6811
  0.6855   0.7073   0.7140   0.7356   0.7624   0.7997   0.8179   0.8427
  0.8733   0.9033   0.9313   0.9693   0.9992   1.0201   1.0444   1.0476
  1.0522   1.0707   1.0858   1.1086   1.1189   1.1483   1.1561   1.1848
  1.1888   1.2055   1.2285   1.2437   1.2548   1.2766   1.2984   1.3155
  1.3415   1.3512   1.3521   1.3869   1.3992   1.4256   1.4653   1.4955
  1.5117   1.5207   1.5418   1.5663   1.5714   1.6627   1.6693   1.6811
  1.7158   1.7298   1.7863   1.7990   1.8634   1.8741   1.8814   1.8989
  1.9307   1.9940   2.1224   2.1954   2.2223   2.2509   2.2943   2.3273
  2.3594   2.3720   2.4211   2.4242   2.4616   2.5085   2.5858   2.5967
  2.6149   2.6285   2.6334   2.6828   2.6878   2.7163   2.7300   2.7373
  2.7659   2.7739   2.7828   2.8266   2.8428   2.8884   2.9084   2.9117
  2.9205   2.9461   2.9813   2.9981   3.0039   3.0113   3.0355   3.0546
  3.0797   3.1107   3.1218   3.1265   3.1461   3.1556   3.1699   3.1804
  3.2038   3.2214   3.2361   3.2471   3.2698   3.3008   3.3279   3.3372
  3.3731   3.3856   3.3942   3.4174   3.4491   3.4644   3.4923   3.5230
  3.5235   3.5689   3.5910   3.6220   3.6272   3.6615   3.6736   3.6907
  3.7214   3.7253   3.7641   3.7767   3.7970   3.8461   3.8635   3.8867
  3.9103   3.9371   3.9592   3.9908   4.0043   4.0231   4.0418   4.0580
  4.0772   4.0867   4.0920   4.1011   4.1315   4.1522   4.1547   4.1933
  4.2523   4.2812   4.3171   4.3262   4.3692   4.3965   4.4260   4.4798
  4.4902   4.5217   4.5693   4.5826   4.6136   4.6386   4.6488   4.6788
  4.7135   4.7260   4.7479   4.7686   4.8014   4.8276   4.8496   4.8585
  4.8853   4.9710   5.0276   5.0476   5.0921   5.1122   5.1618   5.2090
  5.2394   5.2463   5.2761   5.2938   5.3455   5.3610   5.4117   5.4710
  5.4936   5.5324   5.5763   5.5887   5.6615   5.7007   5.7160   5.8260
  5.8350   5.8888   6.0087   6.2114   6.2316   6.2651   6.2829   6.3918
  6.5480   8.1979   9.8244  11.1819  11.8789  12.7229  13.6168  15.6322
 --------------------------------------------------------------
 
          Ground-State Mulliken Net Atomic Charges

     Atom                 Charge (a.u.)    Spin (a.u.)
  --------------------------------------------------------
      1 C                    -0.111942      -0.082269
      2 N                    -0.067024       0.150108
      3 C                    -0.015460      -0.149612
      4 H                     0.122659       0.003087
      5 C                    -0.185568       0.343511
      6 H                     0.135430      -0.003981
      7 C                    -0.195207       0.433966
      8 H                     0.154897      -0.006701
      9 C                     0.098610      -0.054765
     10 H                     0.107605       0.003277
     11 N                    -0.189954       0.435629
     12 H                     0.145954      -0.072249
  --------------------------------------------------------
  Sum of atomic charges =    -0.000000
  Sum of spin   charges =     1.000000

 -----------------------------------------------------------------
                    Cartesian Multipole Moments
 -----------------------------------------------------------------
    Charge (ESU x 10^10)
                 0.0000
    Dipole Moment (Debye)
         X      -1.3564      Y       0.9277      Z       2.8599
       Tot       3.2984
    Quadrupole Moments (Debye-Ang)
        XX     -39.4890     XY       0.4027     YY     -34.7586
        XZ      -0.0514     YZ      -2.7888     ZZ     -55.4526
    Octopole Moments (Debye-Ang^2)
       XXX     -14.1359    XXY       0.2785    XYY      -0.8294
       YYY       5.8961    XXZ       8.7636    XYZ      -3.5406
       YYZ      12.9736    XZZ     -10.5420    YZZ       9.8361
       ZZZ      62.3260
    Hexadecapole Moments (Debye-Ang^3)
      XXXX    -139.5577   XXXY     -10.5620   XXYY     -57.4947
      XYYY     -17.7937   YYYY    -191.7208   XXXZ      29.8105
      XXYZ      10.9123   XYYZ      11.0335   YYYZ      22.0229
      XXZZ    -117.9168   XYZZ      -5.5609   YYZZ    -122.6112
      XZZZ      40.3660   YZZZ      16.4893   ZZZZ    -642.4864
 -----------------------------------------------------------------
 Calculating analytic gradient of the SCF energy
 Gradient of SCF Energy
            1           2           3           4           5           6
    1   0.0012714   0.0002667   0.0021708  -0.0002528  -0.0011826  -0.0006647
    2  -0.0015387  -0.0000998   0.0004312  -0.0001824   0.0003949   0.0000500
    3  -0.0001006   0.0005075  -0.0041484  -0.0001041   0.0007914   0.0019262
            7           8           9          10          11          12
    1  -0.0012688   0.0001108   0.0015610   0.0012958  -0.0041734   0.0008658
    2  -0.0005581   0.0000207   0.0001836   0.0005020  -0.0049439   0.0057405
    3  -0.0009478  -0.0007797  -0.0000341   0.0001712   0.0023520   0.0003664
 Max gradient component =       5.741E-03
 RMS gradient           =       1.841E-03
 Gradient time:  CPU 340.10 s  wall 6.88 s
 Geometry Optimization Parameters
   NAtoms,    NIC,     NZ,  NCons,   NDum,   NFix, NCnnct, MaxDiis
       12     122       0       0       0       0       0       0

 Cartesian Hessian Update
 Hessian updated using Powell/Murtagh-Sargent update
  Mixing factors:     0.991827 Powell                      0.008173 Murtagh-Sargent


** GEOMETRY OPTIMIZATION IN DELOCALIZED INTERNAL COORDINATES **
   Searching for a Transition State

   Optimization Cycle:  10

                       Coordinates (Angstroms)
     ATOM                X               Y               Z
      1  C         0.3782337280    0.3682908865   -1.7576160838
      2  N         0.4147392408   -0.2431437084   -2.7335365138
      3  C         0.1077840409   -1.3386494892    0.8332713800
      4  H         0.5363165110   -2.3301553023    0.8656961230
      5  C        -1.0643694551   -0.7847819401    0.4432541781
      6  H        -2.0231078396   -1.1445818508    0.1076856462
      7  C         0.3682701476    1.0961104098   -0.5355294266
      8  H         0.5439764219    2.1615368221   -0.6260333521
      9  C        -0.4506298690    0.5728689133    0.6322993757
     10  H        -0.9083041190    1.3366072119    1.2542041804
     11  N         0.7352761448   -0.1573261435    1.2326848234
     12  H         1.3618150491    0.4632241896    0.2836196788
   Point Group: c1    Number of degrees of freedom:    30


   Energy is   -302.854508546

 Hessian updated using Powell/Murtagh-Sargent update
  Mixing factors:     0.974344 Powell                      0.025656 Murtagh-Sargent

 30 Hessian modes will be used to form the next step
  Hessian Eigenvalues:
    -0.042433    0.005736    0.019472    0.024038    0.028164    0.040020
     0.059180    0.074591    0.078000    0.094432    0.095896    0.124428
     0.133151    0.149070    0.156558    0.159599    0.186438    0.199936
     0.200001    0.218034    0.277781    0.285504    0.337265    0.353084
     0.355680    0.358498    0.362579    0.405702    0.423990    1.326647

 Transition state search - taking P-RFO step
 Searching for Lamda that Maximizes Along the Lowest mode
 Value Taken    Lamda =   0.00000403
 Searching for Lamda that Minimizes Along All other modes
 Value Taken    Lamda =  -0.00271264
 Calculated Step too Large.  Step scaled by  0.545325
 Step Taken.  Stepsize is  0.300000

                             Maximum     Tolerance    Cnvgd?
         Gradient           0.003023      0.000300      NO
         Displacement       0.147255      0.001200      NO
         Energy change     -0.001738      0.000001      NO


 New Cartesian Coordinates Obtained by Inverse Iteration

 Displacement from previous Coordinates is:  0.352998
 Adding empirical dispersion correction 
 ----------------------------------------------------------------
 Doing -D3(0) with
 s6  =   1.00000
 s8  =   1.00000
 rs6 =   1.28100
 rs8 =   1.09400
 -D3 energy without 3body term =     -0.0027278845 hartrees
 ----------------------------------------------------------------
             Standard Nuclear Orientation (Angstroms)
    I     Atom           X                Y                Z
 ----------------------------------------------------------------
    1      C       0.3496093619     0.3962411366    -1.7807199835
    2      N       0.3439834307    -0.1838485840    -2.7765224208
    3      C       0.1091407600    -1.3359649995     0.8805571516
    4      H       0.5394580013    -2.3249346941     0.9495562452
    5      C      -1.0470919830    -0.7960844487     0.4317477061
    6      H      -1.9892629218    -1.1677214278     0.0633811203
    7      C       0.3866784162     1.0845833961    -0.5374233004
    8      H       0.5987405076     2.1455432991    -0.5978960553
    9      C      -0.4499093047     0.5690849050     0.6192337865
   10      H      -0.9357862698     1.3310177524     1.2216637379
   11      N       0.7316386131    -0.1419399558     1.2532432501
   12      H       1.3628013901     0.4240236196     0.2731787716
 ----------------------------------------------------------------
 Nuclear Repulsion Energy =         260.94905974 hartrees
 There are       25 alpha and       24 beta electrons
 Applying Cartesian multipole field
    Component          Value
    ---------          -----
     (2,0,0)        1.00000E-11
     (0,2,0)        2.00000E-11
     (0,0,2)       -3.00000E-11
 Nucleus-field energy     =    -0.0000000069 hartrees
 Requested basis set is cc-pVTZ
 There are 100 shells and 280 basis functions
 A cutoff of  1.0D-14 yielded   4889 shell pairs
 There are     38677 function pairs (     50650 Cartesian)
 Smallest overlap matrix eigenvalue = 1.41E-04
 Guess MOs from SCF MO coefficient file
 Reading MOs from coefficient file
 Reading MOs from coefficient file
 Long-range K will be added via erf
 Coulomb attenuation parameter = 0.25 bohr**(-1)
 An unrestricted hybrid HF-DFT SCF calculation will be
 performed using Pulay DIIS extrapolation
 Exchange:     0.1957 Hartree-Fock + 1.0000 wB97X-D3 + LR-HF
 Correlation:  1.0000 wB97X-D3
 Using SG-2 standard quadrature grid
 Dispersion:   Grimme D3
 SCF converges when DIIS error is below 1.0E-08
 Geometry optimization detected.  Setting ReadMinima to 0
 Setting SaveMinima to 0
 using 64 threads for integral computing
 -------------------------------------------------------
 OpenMP Integral computing Module                
 Release: version 1.0, May 2013, Q-Chem Inc. Pittsburgh 
 -------------------------------------------------------
 using 64 threads for integral computing
 -------------------------------------------------------
 OpenMP Integral computing Module                
 Release: version 1.0, May 2013, Q-Chem Inc. Pittsburgh 
 -------------------------------------------------------
 ---------------------------------------
  Cycle       Energy         DIIS Error
 ---------------------------------------
    1    -302.8501936221      1.29E-03
    2    -302.8553568993      1.14E-04
    3    -302.8556551036      6.00E-05
    4    -302.8557007636      3.57E-05
    5    -302.8557198679      1.66E-05
    6    -302.8557235449      5.60E-06
    7    -302.8557245262      1.66E-06
    8    -302.8557248358      6.83E-07
    9    -302.8557249389      3.44E-07
   10    -302.8557249859      1.84E-07
   11    -302.8557250008      8.93E-08
   12    -302.8557250056      5.41E-08
   13    -302.8557250068      2.95E-08
   14    -302.8557250074      2.21E-08
   15    -302.8557250075      1.06E-08
   16    -302.8557250075      6.01E-09 Convergence criterion met
 ---------------------------------------
 <S^2> = 0.7832
 SCF time:  CPU 2081.57 s  wall 36.07 s
 SCF   energy in the final basis set = -302.85572501
 Total energy in the final basis set = -302.85572501
 
 --------------------------------------------------------------
 
                    Orbital Energies (a.u.)
 --------------------------------------------------------------
 
 Alpha MOs
 -- Occupied --
-14.4716 -14.4196 -10.3539 -10.3423 -10.3379 -10.3189 -10.3174  -1.1286
 -1.0257  -0.9114  -0.8579  -0.7877  -0.6708  -0.6569  -0.6259  -0.6048
 -0.5552  -0.5004  -0.4700  -0.4695  -0.4582  -0.4336  -0.4148  -0.3936
 -0.3093
 -- Virtual --
  0.0589   0.0987   0.1247   0.1341   0.1490   0.1510   0.1551   0.1742
  0.1924   0.2139   0.2345   0.2724   0.3001   0.3121   0.3338   0.3631
  0.3704   0.3852   0.4001   0.4045   0.4375   0.4438   0.4543   0.4596
  0.4804   0.4955   0.4992   0.5160   0.5285   0.5395   0.5510   0.5635
  0.5658   0.5767   0.6035   0.6091   0.6445   0.6568   0.6798   0.6812
  0.7056   0.7124   0.7331   0.7616   0.7967   0.8126   0.8344   0.8641
  0.8930   0.9237   0.9640   0.9938   1.0167   1.0427   1.0475   1.0517
  1.0654   1.0839   1.1030   1.1146   1.1472   1.1522   1.1850   1.1882
  1.2016   1.2247   1.2414   1.2500   1.2727   1.2897   1.3055   1.3391
  1.3466   1.3517   1.3897   1.3987   1.4195   1.4600   1.4879   1.5097
  1.5142   1.5348   1.5627   1.5641   1.6481   1.6634   1.6762   1.7119
  1.7249   1.7754   1.8001   1.8527   1.8714   1.8777   1.8994   1.9253
  1.9891   2.1131   2.1854   2.2171   2.2495   2.2919   2.3188   2.3567
  2.3695   2.4091   2.4251   2.4589   2.4990   2.5767   2.5925   2.6038
  2.6245   2.6308   2.6765   2.6830   2.7167   2.7200   2.7316   2.7657
  2.7674   2.7796   2.8298   2.8357   2.8865   2.9010   2.9082   2.9189
  2.9444   2.9738   2.9932   2.9993   3.0080   3.0294   3.0490   3.0784
  3.1013   3.1115   3.1180   3.1424   3.1440   3.1622   3.1790   3.1983
  3.2214   3.2258   3.2354   3.2692   3.2955   3.3196   3.3282   3.3689
  3.3811   3.3846   3.4120   3.4425   3.4589   3.4845   3.5204   3.5251
  3.5669   3.5884   3.6143   3.6245   3.6509   3.6587   3.6937   3.7154
  3.7184   3.7495   3.7688   3.7940   3.8423   3.8599   3.8788   3.9110
  3.9384   3.9539   3.9892   4.0036   4.0202   4.0389   4.0601   4.0690
  4.0799   4.0825   4.0922   4.1334   4.1446   4.1556   4.1978   4.2541
  4.2655   4.3106   4.3303   4.3629   4.3847   4.4277   4.4763   4.4877
  4.5160   4.5672   4.5760   4.6197   4.6286   4.6437   4.6688   4.7036
  4.7203   4.7430   4.7637   4.7912   4.8212   4.8383   4.8566   4.8734
  4.9550   5.0293   5.0456   5.0792   5.1115   5.1575   5.1943   5.2282
  5.2382   5.2671   5.2877   5.3336   5.3599   5.4040   5.4624   5.4852
  5.5219   5.5625   5.5952   5.6570   5.6980   5.7034   5.8182   5.8222
  5.8792   5.9971   6.2057   6.2255   6.2618   6.2671   6.3841   6.5486
  8.1673   9.8135  11.1598  11.9026  12.7228  13.6296  15.6198
 
 Beta MOs
 -- Occupied --
-14.4639 -14.4171 -10.3547 -10.3397 -10.3372 -10.3185 -10.3154  -1.1152
 -1.0204  -0.8988  -0.8385  -0.7842  -0.6688  -0.6422  -0.6140  -0.5995
 -0.5477  -0.4860  -0.4653  -0.4619  -0.4415  -0.4285  -0.4036  -0.3611
 -- Virtual --
 -0.0491   0.0696   0.1008   0.1340   0.1385   0.1517   0.1537   0.1580
  0.1787   0.2029   0.2189   0.2354   0.2752   0.3045   0.3135   0.3348
  0.3636   0.3729   0.3865   0.4048   0.4118   0.4402   0.4456   0.4584
  0.4633   0.4854   0.4969   0.5034   0.5192   0.5311   0.5413   0.5517
  0.5665   0.5700   0.5802   0.6066   0.6118   0.6475   0.6607   0.6848
  0.6859   0.7091   0.7150   0.7347   0.7653   0.7990   0.8170   0.8371
  0.8675   0.8988   0.9267   0.9670   0.9967   1.0179   1.0460   1.0492
  1.0541   1.0675   1.0868   1.1064   1.1181   1.1507   1.1557   1.1869
  1.1914   1.2042   1.2268   1.2441   1.2546   1.2757   1.2925   1.3107
  1.3431   1.3516   1.3551   1.3914   1.4011   1.4235   1.4649   1.4930
  1.5137   1.5191   1.5381   1.5672   1.5682   1.6528   1.6723   1.6808
  1.7178   1.7319   1.7824   1.8066   1.8615   1.8740   1.8809   1.9030
  1.9298   1.9925   2.1178   2.1879   2.2189   2.2521   2.2939   2.3244
  2.3614   2.3745   2.4182   2.4293   2.4658   2.5047   2.5822   2.5950
  2.6117   2.6308   2.6363   2.6815   2.6855   2.7218   2.7247   2.7352
  2.7692   2.7732   2.7821   2.8350   2.8392   2.8888   2.9046   2.9133
  2.9216   2.9479   2.9784   2.9959   3.0025   3.0100   3.0338   3.0497
  3.0796   3.1069   3.1191   3.1231   3.1454   3.1513   3.1656   3.1837
  3.2066   3.2271   3.2300   3.2393   3.2749   3.3033   3.3235   3.3336
  3.3708   3.3850   3.3925   3.4174   3.4476   3.4633   3.4908   3.5226
  3.5284   3.5697   3.5932   3.6184   3.6273   3.6544   3.6636   3.6964
  3.7191   3.7259   3.7558   3.7750   3.7973   3.8459   3.8646   3.8810
  3.9158   3.9422   3.9579   3.9940   4.0059   4.0228   4.0436   4.0614
  4.0772   4.0851   4.0903   4.0969   4.1374   4.1496   4.1594   4.2003
  4.2584   4.2717   4.3178   4.3362   4.3661   4.3895   4.4312   4.4816
  4.4927   4.5203   4.5751   4.5834   4.6232   4.6362   4.6493   4.6798
  4.7118   4.7270   4.7483   4.7687   4.7972   4.8248   4.8527   4.8643
  4.8793   4.9649   5.0334   5.0541   5.0947   5.1158   5.1642   5.2017
  5.2385   5.2440   5.2751   5.2947   5.3425   5.3651   5.4123   5.4687
  5.4952   5.5296   5.5712   5.6025   5.6657   5.7034   5.7154   5.8239
  5.8263   5.8844   6.0006   6.2098   6.2302   6.2667   6.2863   6.3872
  6.5511   8.1688   9.8212  11.1699  11.9050  12.7293  13.6323  15.6231
 --------------------------------------------------------------
 
          Ground-State Mulliken Net Atomic Charges

     Atom                 Charge (a.u.)    Spin (a.u.)
  --------------------------------------------------------
      1 C                    -0.107222      -0.086593
      2 N                    -0.065744       0.158866
      3 C                    -0.012440      -0.147737
      4 H                     0.122094       0.003249
      5 C                    -0.192038       0.335584
      6 H                     0.136169      -0.003853
      7 C                    -0.197024       0.434535
      8 H                     0.154153      -0.007397
      9 C                     0.101579      -0.055192
     10 H                     0.107496       0.003633
     11 N                    -0.192048       0.437553
     12 H                     0.145024      -0.072649
  --------------------------------------------------------
  Sum of atomic charges =    -0.000000
  Sum of spin   charges =     1.000000

 -----------------------------------------------------------------
                    Cartesian Multipole Moments
 -----------------------------------------------------------------
    Charge (ESU x 10^10)
                -0.0000
    Dipole Moment (Debye)
         X      -1.2303      Y       0.8214      Z       2.8767
       Tot       3.2347
    Quadrupole Moments (Debye-Ang)
        XX     -39.4122     XY       0.3152     YY     -34.7262
        XZ      -0.3264     YZ      -2.6710     ZZ     -55.8188
    Octopole Moments (Debye-Ang^2)
       XXX     -12.7842    XXY      -0.0396    XYY      -0.3803
       YYY       4.7816    XXZ       8.4360    XYZ      -3.5935
       YYZ      13.1663    XZZ      -9.2815    YZZ       8.2607
       ZZZ      64.2228
    Hexadecapole Moments (Debye-Ang^3)
      XXXX    -136.8567   XXXY     -12.0862   XXYY     -56.2951
      XYYY     -18.3779   YYYY    -190.9348   XXXZ      25.2727
      XXYZ      12.6602   XYYZ       9.6240   YYYZ      26.3578
      XXZZ    -118.9790   XYZZ      -6.9230   YYZZ    -123.8208
      XZZZ      33.1047   YZZZ      22.5082   ZZZZ    -664.5081
 -----------------------------------------------------------------
 Calculating analytic gradient of the SCF energy
 Gradient of SCF Energy
            1           2           3           4           5           6
    1   0.0005433   0.0002748   0.0017428  -0.0000852  -0.0007856  -0.0005919
    2  -0.0011769  -0.0000827   0.0002120  -0.0000709   0.0003987   0.0000464
    3   0.0000391   0.0002545  -0.0020759  -0.0002377  -0.0004185   0.0014846
            7           8           9          10          11          12
    1  -0.0004976  -0.0000817   0.0011041   0.0008317  -0.0034501   0.0009953
    2   0.0000299  -0.0000257  -0.0002407   0.0004936  -0.0030481   0.0034643
    3  -0.0001096  -0.0006786   0.0008085  -0.0001206   0.0012542  -0.0001999
 Max gradient component =       3.464E-03
 RMS gradient           =       1.204E-03
 Gradient time:  CPU 328.49 s  wall 6.43 s
 Geometry Optimization Parameters
   NAtoms,    NIC,     NZ,  NCons,   NDum,   NFix, NCnnct, MaxDiis
       12     122       0       0       0       0       0       0

 Cartesian Hessian Update
 Hessian updated using Powell/Murtagh-Sargent update
  Mixing factors:     0.995984 Powell                      0.004016 Murtagh-Sargent


** GEOMETRY OPTIMIZATION IN DELOCALIZED INTERNAL COORDINATES **
   Searching for a Transition State

   Optimization Cycle:  11

                       Coordinates (Angstroms)
     ATOM                X               Y               Z
      1  C         0.3496093619    0.3962411366   -1.7807199835
      2  N         0.3439834307   -0.1838485840   -2.7765224208
      3  C         0.1091407600   -1.3359649995    0.8805571516
      4  H         0.5394580013   -2.3249346941    0.9495562452
      5  C        -1.0470919830   -0.7960844487    0.4317477061
      6  H        -1.9892629218   -1.1677214278    0.0633811203
      7  C         0.3866784162    1.0845833961   -0.5374233004
      8  H         0.5987405076    2.1455432991   -0.5978960553
      9  C        -0.4499093047    0.5690849050    0.6192337865
     10  H        -0.9357862698    1.3310177524    1.2216637379
     11  N         0.7316386131   -0.1419399558    1.2532432501
     12  H         1.3628013901    0.4240236196    0.2731787716
   Point Group: c1    Number of degrees of freedom:    30


   Energy is   -302.855725008

 Hessian updated using Powell/Murtagh-Sargent update
  Mixing factors:     0.983773 Powell                      0.016227 Murtagh-Sargent

 30 Hessian modes will be used to form the next step
  Hessian Eigenvalues:
    -0.042435    0.005327    0.019536    0.024038    0.028155    0.040031
     0.059180    0.074584    0.078027    0.094361    0.095787    0.124381
     0.133143    0.148979    0.156386    0.159582    0.186436    0.199922
     0.199996    0.218001    0.277768    0.285504    0.337234    0.353083
     0.355680    0.358497    0.362579    0.405678    0.423988    1.326647

 Transition state search - taking P-RFO step
 Searching for Lamda that Maximizes Along the Lowest mode
 Value Taken    Lamda =   0.00000465
 Searching for Lamda that Minimizes Along All other modes
 Value Taken    Lamda =  -0.00146529
 Calculated Step too Large.  Step scaled by  0.659836
 Step Taken.  Stepsize is  0.300000

                             Maximum     Tolerance    Cnvgd?
         Gradient           0.001993      0.000300      NO
         Displacement       0.148114      0.001200      NO
         Energy change     -0.001216      0.000001      NO


 New Cartesian Coordinates Obtained by Inverse Iteration

 Displacement from previous Coordinates is:  0.356147
 Adding empirical dispersion correction 
 ----------------------------------------------------------------
 Doing -D3(0) with
 s6  =   1.00000
 s8  =   1.00000
 rs6 =   1.28100
 rs8 =   1.09400
 -D3 energy without 3body term =     -0.0027188898 hartrees
 ----------------------------------------------------------------
             Standard Nuclear Orientation (Angstroms)
    I     Atom           X                Y                Z
 ----------------------------------------------------------------
    1      C       0.3230373853     0.4267482952    -1.8056322626
    2      N       0.2766833858    -0.1178592315    -2.8204543129
    3      C       0.1087140662    -1.3324411691     0.9282839575
    4      H       0.5394038126    -2.3180886337     1.0348300502
    5      C      -1.0304740680    -0.8085023442     0.4244536454
    6      H      -1.9539707774    -1.1933283632     0.0235041841
    7      C       0.4043495518     1.0709654797    -0.5418920052
    8      H       0.6530177728     2.1254896734    -0.5709632724
    9      C      -0.4490703739     0.5644444664     0.6045104558
   10      H      -0.9608314277     1.3239939393     1.1883955792
   11      N       0.7283653033    -0.1262801456     1.2720010313
   12      H       1.3607753708     0.3848580322     0.2629629588
 ----------------------------------------------------------------
 Nuclear Repulsion Energy =         260.35471331 hartrees
 There are       25 alpha and       24 beta electrons
 Applying Cartesian multipole field
    Component          Value
    ---------          -----
     (2,0,0)        1.00000E-11
     (0,2,0)        2.00000E-11
     (0,0,2)       -3.00000E-11
 Nucleus-field energy     =    -0.0000000072 hartrees
 Requested basis set is cc-pVTZ
 There are 100 shells and 280 basis functions
 A cutoff of  1.0D-14 yielded   4888 shell pairs
 There are     38698 function pairs (     50677 Cartesian)
 Smallest overlap matrix eigenvalue = 1.47E-04
 Guess MOs from SCF MO coefficient file
 Reading MOs from coefficient file
 Reading MOs from coefficient file
 Long-range K will be added via erf
 Coulomb attenuation parameter = 0.25 bohr**(-1)
 An unrestricted hybrid HF-DFT SCF calculation will be
 performed using Pulay DIIS extrapolation
 Exchange:     0.1957 Hartree-Fock + 1.0000 wB97X-D3 + LR-HF
 Correlation:  1.0000 wB97X-D3
 Using SG-2 standard quadrature grid
 Dispersion:   Grimme D3
 SCF converges when DIIS error is below 1.0E-08
 Geometry optimization detected.  Setting ReadMinima to 0
 Setting SaveMinima to 0
 using 64 threads for integral computing
 -------------------------------------------------------
 OpenMP Integral computing Module                
 Release: version 1.0, May 2013, Q-Chem Inc. Pittsburgh 
 -------------------------------------------------------
 using 64 threads for integral computing
 -------------------------------------------------------
 OpenMP Integral computing Module                
 Release: version 1.0, May 2013, Q-Chem Inc. Pittsburgh 
 -------------------------------------------------------
 ---------------------------------------
  Cycle       Energy         DIIS Error
 ---------------------------------------
    1    -302.8509740701      1.29E-03
    2    -302.8560774358      1.14E-04
    3    -302.8563753495      6.04E-05
    4    -302.8564198150      3.82E-05
    5    -302.8564404728      1.70E-05
    6    -302.8564443445      5.35E-06
    7    -302.8564453040      1.62E-06
    8    -302.8564455950      8.46E-07
    9    -302.8564456804      4.52E-07
   10    -302.8564457200      2.60E-07
   11    -302.8564457427      1.01E-07
   12    -302.8564457477      5.47E-08
   13    -302.8564457494      3.23E-08
   14    -302.8564457498      1.98E-08
   15    -302.8564457501      1.34E-08
   16    -302.8564457501      5.64E-09 Convergence criterion met
 ---------------------------------------
 <S^2> = 0.7831
 SCF time:  CPU 2088.32 s  wall 36.57 s
 SCF   energy in the final basis set = -302.85644575
 Total energy in the final basis set = -302.85644575
 
 --------------------------------------------------------------
 
                    Orbital Energies (a.u.)
 --------------------------------------------------------------
 
 Alpha MOs
 -- Occupied --
-14.4717 -14.4206 -10.3539 -10.3427 -10.3375 -10.3187 -10.3181  -1.1281
 -1.0265  -0.9120  -0.8579  -0.7874  -0.6705  -0.6582  -0.6252  -0.6062
 -0.5532  -0.5019  -0.4708  -0.4691  -0.4596  -0.4337  -0.4142  -0.3941
 -0.3106
 -- Virtual --
  0.0597   0.0987   0.1241   0.1343   0.1489   0.1507   0.1548   0.1742
  0.1912   0.2133   0.2342   0.2743   0.2993   0.3112   0.3353   0.3646
  0.3671   0.3827   0.4027   0.4056   0.4388   0.4414   0.4526   0.4618
  0.4789   0.4944   0.4987   0.5157   0.5288   0.5394   0.5509   0.5605
  0.5653   0.5763   0.6012   0.6112   0.6440   0.6516   0.6815   0.6833
  0.7089   0.7146   0.7331   0.7646   0.7964   0.8109   0.8282   0.8581
  0.8866   0.9182   0.9625   0.9909   1.0151   1.0392   1.0498   1.0546
  1.0637   1.0835   1.1042   1.1145   1.1480   1.1518   1.1875   1.1919
  1.1996   1.2227   1.2418   1.2491   1.2711   1.2842   1.3011   1.3388
  1.3477   1.3547   1.3950   1.4000   1.4195   1.4590   1.4852   1.5074
  1.5148   1.5295   1.5602   1.5652   1.6366   1.6658   1.6768   1.7134
  1.7250   1.7717   1.8093   1.8486   1.8704   1.8791   1.9046   1.9234
  1.9875   2.1113   2.1776   2.2136   2.2521   2.2901   2.3157   2.3595
  2.3741   2.4039   2.4319   2.4620   2.4952   2.5725   2.5907   2.5996
  2.6269   2.6350   2.6750   2.6804   2.7086   2.7245   2.7329   2.7635
  2.7695   2.7798   2.8310   2.8407   2.8867   2.8963   2.9091   2.9206
  2.9455   2.9708   2.9872   2.9970   3.0129   3.0263   3.0452   3.0772
  3.0959   3.1080   3.1148   3.1388   3.1455   3.1570   3.1803   3.2034
  3.2187   3.2251   3.2317   3.2723   3.3016   3.3117   3.3267   3.3640
  3.3729   3.3906   3.4114   3.4408   3.4586   3.4811   3.5215   3.5301
  3.5649   3.5922   3.6089   3.6253   3.6378   3.6573   3.6994   3.7093
  3.7223   3.7389   3.7678   3.7964   3.8409   3.8630   3.8740   3.9135
  3.9433   3.9523   3.9904   4.0040   4.0192   4.0383   4.0609   4.0683
  4.0783   4.0838   4.0890   4.1400   4.1460   4.1601   4.2033   4.2520
  4.2611   4.3087   4.3441   4.3569   4.3814   4.4343   4.4781   4.4903
  4.5145   4.5670   4.5752   4.6264   4.6285   4.6469   4.6680   4.7012
  4.7215   4.7431   4.7632   4.7848   4.8192   4.8411   4.8613   4.8689
  4.9509   5.0327   5.0541   5.0817   5.1132   5.1624   5.1842   5.2230
  5.2410   5.2647   5.2879   5.3327   5.3602   5.4045   5.4585   5.4869
  5.5201   5.5573   5.6080   5.6570   5.7021   5.7038   5.8088   5.8175
  5.8752   5.9886   6.2047   6.2231   6.2620   6.2677   6.3806   6.5506
  8.1398   9.8116  11.1415  11.9255  12.7221  13.6473  15.6105
 
 Beta MOs
 -- Occupied --
-14.4639 -14.4180 -10.3546 -10.3393 -10.3376 -10.3191 -10.3153  -1.1146
 -1.0210  -0.8994  -0.8387  -0.7839  -0.6682  -0.6435  -0.6134  -0.6010
 -0.5458  -0.4875  -0.4647  -0.4624  -0.4423  -0.4290  -0.4028  -0.3619
 -- Virtual --
 -0.0506   0.0702   0.1011   0.1341   0.1382   0.1516   0.1538   0.1581
  0.1786   0.2010   0.2189   0.2353   0.2770   0.3033   0.3127   0.3364
  0.3655   0.3691   0.3840   0.4075   0.4127   0.4412   0.4433   0.4565
  0.4651   0.4838   0.4968   0.5024   0.5187   0.5314   0.5414   0.5517
  0.5618   0.5711   0.5799   0.6044   0.6136   0.6470   0.6559   0.6866
  0.6878   0.7124   0.7172   0.7349   0.7682   0.7987   0.8153   0.8308
  0.8611   0.8929   0.9211   0.9651   0.9940   1.0166   1.0424   1.0517
  1.0572   1.0655   1.0866   1.1072   1.1177   1.1511   1.1562   1.1894
  1.1950   1.2022   1.2247   1.2448   1.2538   1.2743   1.2865   1.3066
  1.3426   1.3520   1.3586   1.3970   1.4023   1.4237   1.4637   1.4900
  1.5116   1.5200   1.5333   1.5639   1.5698   1.6416   1.6735   1.6821
  1.7198   1.7319   1.7787   1.8165   1.8568   1.8730   1.8823   1.9087
  1.9281   1.9911   2.1156   2.1804   2.2148   2.2543   2.2921   2.3209
  2.3641   2.3788   2.4129   2.4362   2.4685   2.5011   2.5779   2.5934
  2.6077   2.6324   2.6410   2.6789   2.6837   2.7146   2.7279   2.7366
  2.7669   2.7755   2.7822   2.8344   2.8453   2.8889   2.8997   2.9141
  2.9233   2.9492   2.9750   2.9903   2.9990   3.0168   3.0313   3.0455
  3.0783   3.1014   3.1144   3.1202   3.1444   3.1486   3.1613   3.1852
  3.2104   3.2236   3.2322   3.2346   3.2777   3.3092   3.3160   3.3323
  3.3662   3.3763   3.3987   3.4164   3.4455   3.4631   3.4877   3.5237
  3.5335   3.5679   3.5970   3.6135   3.6278   3.6418   3.6617   3.7022
  3.7131   3.7295   3.7460   3.7738   3.7997   3.8446   3.8679   3.8759
  3.9184   3.9473   3.9564   3.9947   4.0064   4.0218   4.0430   4.0629
  4.0772   4.0843   4.0900   4.0940   4.1443   4.1508   4.1637   4.2056
  4.2571   4.2666   4.3152   4.3504   4.3614   4.3854   4.4379   4.4830
  4.4960   4.5190   4.5752   4.5825   4.6296   4.6369   4.6523   4.6796
  4.7095   4.7280   4.7484   4.7683   4.7904   4.8230   4.8555   4.8687
  4.8755   4.9612   5.0378   5.0612   5.0951   5.1196   5.1697   5.1922
  5.2322   5.2486   5.2714   5.2947   5.3415   5.3654   5.4133   5.4654
  5.4966   5.5280   5.5659   5.6149   5.6654   5.7092   5.7154   5.8128
  5.8238   5.8800   5.9920   6.2087   6.2280   6.2669   6.2875   6.3840
  6.5530   8.1414   9.8192  11.1517  11.9278  12.7286  13.6499  15.6139
 --------------------------------------------------------------
 
          Ground-State Mulliken Net Atomic Charges

     Atom                 Charge (a.u.)    Spin (a.u.)
  --------------------------------------------------------
      1 C                    -0.101850      -0.089903
      2 N                    -0.064433       0.166243
      3 C                    -0.010169      -0.145821
      4 H                     0.121638       0.003437
      5 C                    -0.197383       0.327688
      6 H                     0.137132      -0.003728
      7 C                    -0.199900       0.433972
      8 H                     0.153383      -0.008018
      9 C                     0.104017      -0.055255
     10 H                     0.107551       0.004077
     11 N                    -0.194406       0.440306
     12 H                     0.144422      -0.073000
  --------------------------------------------------------
  Sum of atomic charges =     0.000000
  Sum of spin   charges =     1.000000

 -----------------------------------------------------------------
                    Cartesian Multipole Moments
 -----------------------------------------------------------------
    Charge (ESU x 10^10)
                -0.0000
    Dipole Moment (Debye)
         X      -1.1111      Y       0.6993      Z       2.8950
       Tot       3.1788
    Quadrupole Moments (Debye-Ang)
        XX     -39.3768     XY       0.2495     YY     -34.7150
        XZ      -0.5930     YZ      -2.5171     ZZ     -56.1580
    Octopole Moments (Debye-Ang^2)
       XXX     -11.4969    XXY      -0.3558    XYY       0.0143
       YYY       3.5275    XXZ       8.2058    XYZ      -3.6660
       YYZ      13.3740    XZZ      -8.0079    YZZ       6.4777
       ZZZ      66.2743
    Hexadecapole Moments (Debye-Ang^3)
      XXXX    -134.7643   XXXY     -13.5048   XXYY     -55.2236
      XYYY     -18.8627   YYYY    -190.4327   XXXZ      20.9964
      XXYZ      14.5465   XYYZ       8.3437   YYYZ      31.2982
      XXZZ    -120.4240   XYZZ      -8.1675   YYZZ    -125.1436
      XZZZ      26.0448   YZZZ      29.5952   ZZZZ    -687.5880
 -----------------------------------------------------------------
 Calculating analytic gradient of the SCF energy
 Gradient of SCF Energy
            1           2           3           4           5           6
    1   0.0000006   0.0002390   0.0008741   0.0001065  -0.0002654  -0.0003962
    2  -0.0007472  -0.0000135   0.0000236   0.0000014   0.0002161   0.0000231
    3   0.0001718   0.0000309  -0.0004773  -0.0003383  -0.0008542   0.0008949
            7           8           9          10          11          12
    1   0.0001906  -0.0001979   0.0006419   0.0003758  -0.0022568   0.0006879
    2   0.0003888  -0.0000033  -0.0003714   0.0003423  -0.0011832   0.0013236
    3   0.0002296  -0.0005518   0.0011184  -0.0002443   0.0002922  -0.0002718
 Max gradient component =       2.257E-03
 RMS gradient           =       6.487E-04
 Gradient time:  CPU 327.65 s  wall 6.47 s
 Geometry Optimization Parameters
   NAtoms,    NIC,     NZ,  NCons,   NDum,   NFix, NCnnct, MaxDiis
       12     122       0       0       0       0       0       0

 Cartesian Hessian Update
 Hessian updated using Powell/Murtagh-Sargent update
  Mixing factors:     0.994685 Powell                      0.005315 Murtagh-Sargent


** GEOMETRY OPTIMIZATION IN DELOCALIZED INTERNAL COORDINATES **
   Searching for a Transition State

   Optimization Cycle:  12

                       Coordinates (Angstroms)
     ATOM                X               Y               Z
      1  C         0.3230373853    0.4267482952   -1.8056322626
      2  N         0.2766833858   -0.1178592315   -2.8204543129
      3  C         0.1087140662   -1.3324411691    0.9282839575
      4  H         0.5394038126   -2.3180886337    1.0348300502
      5  C        -1.0304740680   -0.8085023442    0.4244536454
      6  H        -1.9539707774   -1.1933283632    0.0235041841
      7  C         0.4043495518    1.0709654797   -0.5418920052
      8  H         0.6530177728    2.1254896734   -0.5709632724
      9  C        -0.4490703739    0.5644444664    0.6045104558
     10  H        -0.9608314277    1.3239939393    1.1883955792
     11  N         0.7283653033   -0.1262801456    1.2720010313
     12  H         1.3607753708    0.3848580322    0.2629629588
   Point Group: c1    Number of degrees of freedom:    30


   Energy is   -302.856445750

 Hessian updated using Powell/Murtagh-Sargent update
  Mixing factors:     0.995078 Powell                      0.004922 Murtagh-Sargent

 30 Hessian modes will be used to form the next step
  Hessian Eigenvalues:
    -0.042426    0.005136    0.019576    0.024039    0.028147    0.040036
     0.059177    0.074592    0.078043    0.094299    0.095756    0.124368
     0.133146    0.148941    0.156342    0.159579    0.186436    0.199920
     0.199988    0.217968    0.277755    0.285504    0.337225    0.353083
     0.355679    0.358497    0.362579    0.405675    0.423988    1.326647

 Transition state search - taking P-RFO step
 Searching for Lamda that Maximizes Along the Lowest mode
 Value Taken    Lamda =   0.00000145
 Searching for Lamda that Minimizes Along All other modes
 Value Taken    Lamda =  -0.00045371
 Step Taken.  Stepsize is  0.279409

                             Maximum     Tolerance    Cnvgd?
         Gradient           0.001048      0.000300      NO
         Displacement       0.136744      0.001200      NO
         Energy change     -0.000721      0.000001      NO


 New Cartesian Coordinates Obtained by Inverse Iteration

 Displacement from previous Coordinates is:  0.330886
 Adding empirical dispersion correction 
 ----------------------------------------------------------------
 Doing -D3(0) with
 s6  =   1.00000
 s8  =   1.00000
 rs6 =   1.28100
 rs8 =   1.09400
 -D3 energy without 3body term =     -0.0027078117 hartrees
 ----------------------------------------------------------------
             Standard Nuclear Orientation (Angstroms)
    I     Atom           X                Y                Z
 ----------------------------------------------------------------
    1      C       0.3005493850     0.4571999357    -1.8304780869
    2      N       0.2189937342    -0.0514771564    -2.8617526908
    3      C       0.1070689457    -1.3282112672     0.9721630882
    4      H       0.5367273096    -2.3099497260     1.1144397988
    5      C      -1.0162405345    -0.8208258725     0.4216716561
    6      H      -1.9209623140    -1.2192009463    -0.0080412246
    7      C       0.4187015668     1.0566653966    -0.5486008994
    8      H       0.7031783265     2.1027885700    -0.5458254739
    9      C      -0.4484961345     0.5593066716     0.5892369931
   10      H      -0.9820560321     1.3161189083     1.1572385572
   11      N       0.7262797410    -0.1116315983     1.2869647116
   12      H       1.3562560076     0.3492170835     0.2529835798
 ----------------------------------------------------------------
 Nuclear Repulsion Energy =         259.75883674 hartrees
 There are       25 alpha and       24 beta electrons
 Applying Cartesian multipole field
    Component          Value
    ---------          -----
     (2,0,0)        1.00000E-11
     (0,2,0)        2.00000E-11
     (0,0,2)       -3.00000E-11
 Nucleus-field energy     =    -0.0000000076 hartrees
 Requested basis set is cc-pVTZ
 There are 100 shells and 280 basis functions
 A cutoff of  1.0D-14 yielded   4884 shell pairs
 There are     38626 function pairs (     50541 Cartesian)
 Smallest overlap matrix eigenvalue = 1.53E-04
 Guess MOs from SCF MO coefficient file
 Reading MOs from coefficient file
 Reading MOs from coefficient file
 Long-range K will be added via erf
 Coulomb attenuation parameter = 0.25 bohr**(-1)
 An unrestricted hybrid HF-DFT SCF calculation will be
 performed using Pulay DIIS extrapolation
 Exchange:     0.1957 Hartree-Fock + 1.0000 wB97X-D3 + LR-HF
 Correlation:  1.0000 wB97X-D3
 Using SG-2 standard quadrature grid
 Dispersion:   Grimme D3
 SCF converges when DIIS error is below 1.0E-08
 Geometry optimization detected.  Setting ReadMinima to 0
 Setting SaveMinima to 0
 using 64 threads for integral computing
 -------------------------------------------------------
 OpenMP Integral computing Module                
 Release: version 1.0, May 2013, Q-Chem Inc. Pittsburgh 
 -------------------------------------------------------
 using 64 threads for integral computing
 -------------------------------------------------------
 OpenMP Integral computing Module                
 Release: version 1.0, May 2013, Q-Chem Inc. Pittsburgh 
 -------------------------------------------------------
 ---------------------------------------
  Cycle       Energy         DIIS Error
 ---------------------------------------
    1    -302.8521704640      1.18E-03
    2    -302.8563831608      1.04E-04
    3    -302.8566316665      5.70E-05
    4    -302.8566688806      3.77E-05
    5    -302.8566882816      1.52E-05
    6    -302.8566915210      4.83E-06
    7    -302.8566923292      1.55E-06
    8    -302.8566925631      1.02E-06
    9    -302.8566926373      3.94E-07
   10    -302.8566926772      2.20E-07
   11    -302.8566926959      8.87E-08
   12    -302.8566926998      4.94E-08
   13    -302.8566927012      2.81E-08
   14    -302.8566927015      1.74E-08
   15    -302.8566927017      1.20E-08
   16    -302.8566927017      5.24E-09 Convergence criterion met
 ---------------------------------------
 <S^2> = 0.7830
 SCF time:  CPU 2094.19 s  wall 36.75 s
 SCF   energy in the final basis set = -302.85669270
 Total energy in the final basis set = -302.85669270
 
 --------------------------------------------------------------
 
                    Orbital Energies (a.u.)
 --------------------------------------------------------------
 
 Alpha MOs
 -- Occupied --
-14.4718 -14.4216 -10.3539 -10.3432 -10.3373 -10.3188 -10.3185  -1.1275
 -1.0274  -0.9127  -0.8581  -0.7872  -0.6702  -0.6595  -0.6246  -0.6074
 -0.5512  -0.5034  -0.4719  -0.4684  -0.4609  -0.4340  -0.4137  -0.3942
 -0.3119
 -- Virtual --
  0.0603   0.0987   0.1233   0.1345   0.1486   0.1505   0.1543   0.1740
  0.1902   0.2130   0.2345   0.2764   0.2984   0.3104   0.3365   0.3633
  0.3670   0.3802   0.4048   0.4070   0.4388   0.4403   0.4509   0.4632
  0.4775   0.4926   0.4990   0.5151   0.5286   0.5389   0.5498   0.5569
  0.5674   0.5756   0.5992   0.6139   0.6405   0.6484   0.6821   0.6858
  0.7123   0.7175   0.7339   0.7683   0.7968   0.8085   0.8224   0.8523
  0.8798   0.9129   0.9616   0.9878   1.0145   1.0346   1.0500   1.0555
  1.0645   1.0823   1.1085   1.1146   1.1465   1.1529   1.1899   1.1957
  1.1974   1.2203   1.2421   1.2485   1.2682   1.2806   1.2984   1.3362
  1.3493   1.3572   1.3998   1.4020   1.4212   1.4578   1.4830   1.5016
  1.5155   1.5239   1.5576   1.5672   1.6281   1.6650   1.6793   1.7149
  1.7239   1.7695   1.8177   1.8441   1.8692   1.8806   1.9091   1.9220
  1.9854   2.1118   2.1710   2.2101   2.2550   2.2863   2.3130   2.3637
  2.3794   2.3996   2.4374   2.4636   2.4921   2.5682   2.5890   2.5950
  2.6279   2.6397   2.6713   2.6801   2.7001   2.7272   2.7354   2.7611
  2.7696   2.7819   2.8261   2.8511   2.8867   2.8914   2.9096   2.9223
  2.9455   2.9670   2.9824   2.9948   3.0158   3.0261   3.0422   3.0753
  3.0896   3.1039   3.1135   3.1363   3.1477   3.1540   3.1795   3.2049
  3.2147   3.2215   3.2376   3.2732   3.2982   3.3131   3.3262   3.3580
  3.3664   3.3967   3.4087   3.4365   3.4608   3.4761   3.5231   3.5340
  3.5609   3.5963   3.6036   3.6235   3.6332   3.6559   3.7011   3.7060
  3.7194   3.7365   3.7676   3.8000   3.8382   3.8655   3.8721   3.9141
  3.9472   3.9500   3.9897   4.0040   4.0184   4.0385   4.0585   4.0672
  4.0740   4.0862   4.0905   4.1431   4.1515   4.1639   4.2058   4.2409
  4.2676   4.3047   4.3517   4.3598   4.3808   4.4412   4.4793   4.4935
  4.5132   4.5624   4.5742   4.6272   4.6301   4.6512   4.6666   4.6998
  4.7230   4.7431   4.7614   4.7777   4.8184   4.8433   4.8588   4.8727
  4.9493   5.0352   5.0615   5.0820   5.1144   5.1672   5.1763   5.2156
  5.2473   5.2628   5.2865   5.3327   5.3570   5.4056   5.4542   5.4888
  5.5201   5.5523   5.6182   5.6526   5.7027   5.7105   5.7969   5.8144
  5.8725   5.9811   6.2043   6.2198   6.2610   6.2673   6.3795   6.5509
  8.1193   9.8125  11.1197  11.9418  12.7177  13.6641  15.6006
 
 Beta MOs
 -- Occupied --
-14.4640 -14.4189 -10.3547 -10.3390 -10.3381 -10.3198 -10.3152  -1.1139
 -1.0216  -0.9000  -0.8390  -0.7837  -0.6676  -0.6451  -0.6128  -0.6022
 -0.5439  -0.4890  -0.4643  -0.4628  -0.4431  -0.4295  -0.4022  -0.3624
 -- Virtual --
 -0.0521   0.0706   0.1012   0.1341   0.1380   0.1514   0.1537   0.1579
  0.1782   0.1994   0.2191   0.2356   0.2791   0.3018   0.3121   0.3377
  0.3658   0.3675   0.3814   0.4098   0.4135   0.4405   0.4427   0.4546
  0.4661   0.4824   0.4964   0.5020   0.5179   0.5313   0.5410   0.5507
  0.5590   0.5725   0.5793   0.6023   0.6162   0.6434   0.6531   0.6868
  0.6905   0.7161   0.7201   0.7359   0.7717   0.7989   0.8129   0.8252
  0.8550   0.8862   0.9158   0.9640   0.9911   1.0162   1.0377   1.0518
  1.0587   1.0660   1.0855   1.1111   1.1175   1.1496   1.1579   1.1916
  1.1988   1.1998   1.2224   1.2457   1.2527   1.2716   1.2825   1.3041
  1.3401   1.3528   1.3614   1.4022   1.4040   1.4255   1.4623   1.4877
  1.5062   1.5207   1.5281   1.5607   1.5722   1.6330   1.6712   1.6858
  1.7221   1.7306   1.7763   1.8256   1.8517   1.8720   1.8838   1.9136
  1.9267   1.9893   2.1158   2.1742   2.2109   2.2569   2.2882   2.3178
  2.3680   2.3841   2.4084   2.4421   2.4694   2.4981   2.5734   2.5917
  2.6035   2.6328   2.6463   2.6746   2.6838   2.7061   2.7301   2.7387
  2.7642   2.7746   2.7859   2.8293   2.8553   2.8888   2.8949   2.9145
  2.9249   2.9494   2.9705   2.9859   2.9977   3.0208   3.0302   3.0427
  3.0763   3.0946   3.1091   3.1189   3.1422   3.1499   3.1579   3.1846
  3.2091   3.2223   3.2269   3.2423   3.2784   3.3045   3.3189   3.3320
  3.3603   3.3702   3.4043   3.4133   3.4416   3.4647   3.4832   3.5252
  3.5378   3.5641   3.6006   3.6088   3.6260   3.6368   3.6604   3.7046
  3.7100   3.7253   3.7443   3.7734   3.8033   3.8419   3.8702   3.8745
  3.9189   3.9516   3.9538   3.9946   4.0058   4.0208   4.0429   4.0612
  4.0760   4.0816   4.0914   4.0953   4.1471   4.1569   4.1674   4.2077
  4.2459   4.2728   4.3104   4.3573   4.3666   4.3841   4.4448   4.4841
  4.4995   4.5177   4.5710   4.5806   4.6314   4.6383   4.6575   4.6784
  4.7078   4.7291   4.7487   4.7666   4.7832   4.8224   4.8565   4.8654
  4.8816   4.9599   5.0410   5.0675   5.0933   5.1231   5.1760   5.1838
  5.2244   5.2551   5.2685   5.2932   5.3413   5.3622   5.4149   5.4615
  5.4982   5.5280   5.5608   5.6248   5.6608   5.7145   5.7185   5.8010
  5.8211   5.8770   5.9845   6.2081   6.2250   6.2660   6.2872   6.3832
  6.5533   8.1210   9.8201  11.1299  11.9440  12.7244  13.6667  15.6041
 --------------------------------------------------------------
 
          Ground-State Mulliken Net Atomic Charges

     Atom                 Charge (a.u.)    Spin (a.u.)
  --------------------------------------------------------
      1 C                    -0.096653      -0.092172
      2 N                    -0.063270       0.172082
      3 C                    -0.009028      -0.143945
      4 H                     0.121338       0.003628
      5 C                    -0.201183       0.320129
      6 H                     0.138266      -0.003610
      7 C                    -0.202873       0.433419
      8 H                     0.152772      -0.008599
      9 C                     0.105647      -0.055046
     10 H                     0.107799       0.004600
     11 N                    -0.196915       0.442836
     12 H                     0.144102      -0.073322
  --------------------------------------------------------
  Sum of atomic charges =    -0.000000
  Sum of spin   charges =     1.000000

 -----------------------------------------------------------------
                    Cartesian Multipole Moments
 -----------------------------------------------------------------
    Charge (ESU x 10^10)
                -0.0000
    Dipole Moment (Debye)
         X      -1.0080      Y       0.5756      Z       2.9127
       Tot       3.1355
    Quadrupole Moments (Debye-Ang)
        XX     -39.3739     XY       0.2132     YY     -34.7331
        XZ      -0.8257     YZ      -2.3411     ZZ     -56.4439
    Octopole Moments (Debye-Ang^2)
       XXX     -10.3694    XXY      -0.6431    XYY       0.3319
       YYY       2.2507    XXZ       8.0855    XYZ      -3.7541
       YYZ      13.6053    XZZ      -6.8481    YZZ       4.6485
       ZZZ      68.3238
    Hexadecapole Moments (Debye-Ang^3)
      XXXX    -133.3534   XXXY     -14.6656   XXYY     -54.3545
      XYYY     -19.1810   YYYY    -190.3323   XXXZ      17.3407
      XXYZ      16.4107   XYYZ       7.2949   YYYZ      36.4089
      XXZZ    -122.0968   XYZZ      -9.1750   YYZZ    -126.5282
      XZZZ      19.8816   YZZZ      37.1009   ZZZZ    -709.6831
 -----------------------------------------------------------------
 Calculating analytic gradient of the SCF energy
 Gradient of SCF Energy
            1           2           3           4           5           6
    1  -0.0003504   0.0001636  -0.0001732   0.0002772   0.0001575  -0.0001215
    2  -0.0002842   0.0000737  -0.0000941   0.0000653  -0.0000222  -0.0000148
    3   0.0001872  -0.0001287   0.0006017  -0.0003859  -0.0006715   0.0002564
            7           8           9          10          11          12
    1   0.0006062  -0.0001400   0.0002249  -0.0000548  -0.0006653   0.0000756
    2   0.0004029   0.0000240  -0.0002212   0.0000827   0.0002308  -0.0002429
    3   0.0002099  -0.0002535   0.0007751  -0.0002230  -0.0002279  -0.0001397
 Max gradient component =       7.751E-04
 RMS gradient           =       3.129E-04
 Gradient time:  CPU 329.04 s  wall 6.71 s
 Geometry Optimization Parameters
   NAtoms,    NIC,     NZ,  NCons,   NDum,   NFix, NCnnct, MaxDiis
       12     122       0       0       0       0       0       0

 Cartesian Hessian Update
 Hessian updated using Powell/Murtagh-Sargent update
  Mixing factors:     0.994657 Powell                      0.005343 Murtagh-Sargent


** GEOMETRY OPTIMIZATION IN DELOCALIZED INTERNAL COORDINATES **
   Searching for a Transition State

   Optimization Cycle:  13

                       Coordinates (Angstroms)
     ATOM                X               Y               Z
      1  C         0.3005493850    0.4571999357   -1.8304780869
      2  N         0.2189937342   -0.0514771564   -2.8617526908
      3  C         0.1070689457   -1.3282112672    0.9721630882
      4  H         0.5367273096   -2.3099497260    1.1144397988
      5  C        -1.0162405345   -0.8208258725    0.4216716561
      6  H        -1.9209623140   -1.2192009463   -0.0080412246
      7  C         0.4187015668    1.0566653966   -0.5486008994
      8  H         0.7031783265    2.1027885700   -0.5458254739
      9  C        -0.4484961345    0.5593066716    0.5892369931
     10  H        -0.9820560321    1.3161189083    1.1572385572
     11  N         0.7262797410   -0.1116315983    1.2869647116
     12  H         1.3562560076    0.3492170835    0.2529835798
   Point Group: c1    Number of degrees of freedom:    30


   Energy is   -302.856692702

 Hessian updated using Powell/Murtagh-Sargent update
  Mixing factors:     0.999513 Powell                      0.000487 Murtagh-Sargent

 30 Hessian modes will be used to form the next step
  Hessian Eigenvalues:
    -0.042420    0.005112    0.019608    0.024039    0.028136    0.040034
     0.059174    0.074600    0.078044    0.094250    0.095735    0.124364
     0.133149    0.148922    0.156339    0.159580    0.186436    0.199920
     0.199981    0.217947    0.277745    0.285504    0.337223    0.353083
     0.355679    0.358497    0.362579    0.405674    0.423988    1.326646

 Transition state search - taking P-RFO step
 Searching for Lamda that Maximizes Along the Lowest mode
 Value Taken    Lamda =   0.00000004
 Searching for Lamda that Minimizes Along All other modes
 Value Taken    Lamda =  -0.00001175
 Step Taken.  Stepsize is  0.032106

                             Maximum     Tolerance    Cnvgd?
         Gradient           0.000331      0.000300      NO
         Displacement       0.013024      0.001200      NO
         Energy change     -0.000247      0.000001      NO


 New Cartesian Coordinates Obtained by Inverse Iteration

 Displacement from previous Coordinates is:  0.035628
 Adding empirical dispersion correction 
 ----------------------------------------------------------------
 Doing -D3(0) with
 s6  =   1.00000
 s8  =   1.00000
 rs6 =   1.28100
 rs8 =   1.09400
 -D3 energy without 3body term =     -0.0027056860 hartrees
 ----------------------------------------------------------------
             Standard Nuclear Orientation (Angstroms)
    I     Atom           X                Y                Z
 ----------------------------------------------------------------
    1      C       0.2991177410     0.4611022075    -1.8343913147
    2      N       0.2151258261    -0.0436045307    -2.8673988219
    3      C       0.1067740272    -1.3278806725     0.9767117092
    4      H       0.5356621172    -2.3092853717     1.1236375003
    5      C      -1.0155272147    -0.8223519569     0.4230250242
    6      H      -1.9181592657    -1.2223161020    -0.0096030354
    7      C       0.4188771886     1.0549924228    -0.5502349630
    8      H       0.7081820347     2.0998132945    -0.5422139860
    9      C      -0.4487192762     0.5584748241     0.5869903652
   10      H      -0.9834062874     1.3149395987     1.1545102918
   11      N       0.7268190065    -0.1103928584     1.2876546379
   12      H       1.3552541042     0.3465091436     0.2513126016
 ----------------------------------------------------------------
 Nuclear Repulsion Energy =         259.65965724 hartrees
 There are       25 alpha and       24 beta electrons
 Applying Cartesian multipole field
    Component          Value
    ---------          -----
     (2,0,0)        1.00000E-11
     (0,2,0)        2.00000E-11
     (0,0,2)       -3.00000E-11
 Nucleus-field energy     =    -0.0000000076 hartrees
 Requested basis set is cc-pVTZ
 There are 100 shells and 280 basis functions
 A cutoff of  1.0D-14 yielded   4884 shell pairs
 There are     38626 function pairs (     50541 Cartesian)
 Smallest overlap matrix eigenvalue = 1.54E-04
 Guess MOs from SCF MO coefficient file
 Reading MOs from coefficient file
 Reading MOs from coefficient file
 Long-range K will be added via erf
 Coulomb attenuation parameter = 0.25 bohr**(-1)
 An unrestricted hybrid HF-DFT SCF calculation will be
 performed using Pulay DIIS extrapolation
 Exchange:     0.1957 Hartree-Fock + 1.0000 wB97X-D3 + LR-HF
 Correlation:  1.0000 wB97X-D3
 Using SG-2 standard quadrature grid
 Dispersion:   Grimme D3
 SCF converges when DIIS error is below 1.0E-08
 Geometry optimization detected.  Setting ReadMinima to 0
 Setting SaveMinima to 0
 using 64 threads for integral computing
 -------------------------------------------------------
 OpenMP Integral computing Module                
 Release: version 1.0, May 2013, Q-Chem Inc. Pittsburgh 
 -------------------------------------------------------
 using 64 threads for integral computing
 -------------------------------------------------------
 OpenMP Integral computing Module                
 Release: version 1.0, May 2013, Q-Chem Inc. Pittsburgh 
 -------------------------------------------------------
 ---------------------------------------
  Cycle       Energy         DIIS Error
 ---------------------------------------
    1    -302.8566990638      1.13E-04
    2    -302.8566973482      1.14E-05
    3    -302.8566997686      8.70E-06
    4    -302.8567005057      4.01E-06
    5    -302.8567007504      1.63E-06
    6    -302.8567007967      5.80E-07
    7    -302.8567008088      2.63E-07
    8    -302.8567008136      1.26E-07
    9    -302.8567008159      5.65E-08
   10    -302.8567008169      3.46E-08
   11    -302.8567008175      1.40E-08
   12    -302.8567008176      8.18E-09 Convergence criterion met
 ---------------------------------------
 <S^2> = 0.7830
 SCF time:  CPU 1526.37 s  wall 26.48 s
 SCF   energy in the final basis set = -302.85670082
 Total energy in the final basis set = -302.85670082
 
 --------------------------------------------------------------
 
                    Orbital Energies (a.u.)
 --------------------------------------------------------------
 
 Alpha MOs
 -- Occupied --
-14.4719 -14.4217 -10.3540 -10.3433 -10.3372 -10.3189 -10.3185  -1.1273
 -1.0275  -0.9128  -0.8581  -0.7872  -0.6702  -0.6597  -0.6245  -0.6075
 -0.5510  -0.5035  -0.4721  -0.4682  -0.4611  -0.4341  -0.4138  -0.3941
 -0.3121
 -- Virtual --
  0.0603   0.0987   0.1232   0.1345   0.1485   0.1504   0.1542   0.1739
  0.1901   0.2130   0.2345   0.2768   0.2985   0.3103   0.3366   0.3631
  0.3672   0.3799   0.4049   0.4071   0.4385   0.4404   0.4507   0.4633
  0.4774   0.4924   0.4991   0.5151   0.5286   0.5388   0.5495   0.5567
  0.5678   0.5755   0.5990   0.6140   0.6401   0.6482   0.6822   0.6860
  0.7125   0.7178   0.7342   0.7688   0.7970   0.8081   0.8217   0.8514
  0.8788   0.9126   0.9614   0.9873   1.0145   1.0340   1.0496   1.0556
  1.0647   1.0823   1.1090   1.1144   1.1465   1.1531   1.1901   1.1961
  1.1973   1.2201   1.2420   1.2485   1.2677   1.2803   1.2983   1.3359
  1.3496   1.3573   1.3998   1.4030   1.4215   1.4578   1.4825   1.5011
  1.5154   1.5232   1.5574   1.5677   1.6274   1.6647   1.6795   1.7154
  1.7237   1.7697   1.8185   1.8436   1.8690   1.8806   1.9095   1.9219
  1.9853   2.1122   2.1705   2.2099   2.2556   2.2856   2.3129   2.3644
  2.3802   2.3993   2.4376   2.4635   2.4918   2.5677   2.5885   2.5943
  2.6281   2.6403   2.6708   2.6802   2.6993   2.7274   2.7360   2.7610
  2.7694   2.7821   2.8254   2.8521   2.8866   2.8909   2.9096   2.9225
  2.9455   2.9665   2.9820   2.9943   3.0157   3.0265   3.0419   3.0749
  3.0888   3.1037   3.1129   3.1360   3.1478   3.1537   3.1791   3.2044
  3.2146   3.2214   3.2383   3.2730   3.2972   3.3135   3.3265   3.3572
  3.3656   3.3971   3.4081   3.4355   3.4608   3.4752   3.5235   3.5343
  3.5606   3.5967   3.6039   3.6230   3.6330   3.6556   3.7008   3.7064
  3.7185   3.7367   3.7680   3.8009   3.8376   3.8658   3.8722   3.9140
  3.9473   3.9500   3.9897   4.0043   4.0183   4.0389   4.0584   4.0670
  4.0734   4.0859   4.0912   4.1437   4.1523   4.1640   4.2060   4.2397
  4.2684   4.3035   4.3514   4.3614   4.3810   4.4421   4.4793   4.4940
  4.5129   4.5619   4.5743   4.6271   4.6303   4.6512   4.6663   4.7001
  4.7232   4.7430   4.7612   4.7774   4.8181   4.8433   4.8584   4.8735
  4.9488   5.0351   5.0620   5.0819   5.1147   5.1671   5.1761   5.2152
  5.2479   5.2629   5.2858   5.3328   5.3563   5.4054   5.4538   5.4889
  5.5202   5.5518   5.6194   5.6511   5.7030   5.7114   5.7959   5.8139
  5.8728   5.9801   6.2042   6.2192   6.2610   6.2674   6.3802   6.5506
  8.1197   9.8122  11.1153  11.9419  12.7176  13.6668  15.6001
 
 Beta MOs
 -- Occupied --
-14.4640 -14.4190 -10.3547 -10.3390 -10.3382 -10.3200 -10.3151  -1.1137
 -1.0218  -0.9002  -0.8390  -0.7836  -0.6676  -0.6453  -0.6127  -0.6024
 -0.5438  -0.4892  -0.4643  -0.4628  -0.4433  -0.4296  -0.4022  -0.3623
 -- Virtual --
 -0.0523   0.0706   0.1011   0.1342   0.1381   0.1513   0.1537   0.1579
  0.1780   0.1992   0.2192   0.2356   0.2795   0.3018   0.3121   0.3378
  0.3656   0.3677   0.3811   0.4100   0.4137   0.4402   0.4428   0.4544
  0.4661   0.4823   0.4963   0.5020   0.5178   0.5313   0.5409   0.5505
  0.5589   0.5729   0.5792   0.6020   0.6162   0.6430   0.6529   0.6868
  0.6906   0.7164   0.7204   0.7362   0.7721   0.7990   0.8125   0.8244
  0.8542   0.8851   0.9155   0.9638   0.9906   1.0162   1.0371   1.0515
  1.0589   1.0662   1.0855   1.1116   1.1173   1.1495   1.1582   1.1918
  1.1992   1.1997   1.2222   1.2456   1.2525   1.2712   1.2822   1.3040
  1.3398   1.3530   1.3616   1.4022   1.4050   1.4258   1.4624   1.4872
  1.5057   1.5207   1.5275   1.5604   1.5727   1.6323   1.6708   1.6861
  1.7227   1.7304   1.7765   1.8265   1.8512   1.8718   1.8838   1.9140
  1.9265   1.9892   2.1162   2.1737   2.2107   2.2574   2.2876   2.3175
  2.3686   2.3850   2.4081   2.4424   2.4692   2.4979   2.5729   2.5913
  2.6028   2.6329   2.6470   2.6741   2.6840   2.7053   2.7301   2.7392
  2.7642   2.7742   2.7863   2.8285   2.8563   2.8887   2.8944   2.9145
  2.9251   2.9494   2.9700   2.9856   2.9974   3.0209   3.0304   3.0425
  3.0758   3.0938   3.1089   3.1184   3.1419   3.1500   3.1576   3.1843
  3.2086   3.2221   3.2267   3.2431   3.2782   3.3036   3.3192   3.3323
  3.3596   3.3695   3.4046   3.4126   3.4406   3.4646   3.4823   3.5256
  3.5381   3.5638   3.6009   3.6093   3.6256   3.6366   3.6601   3.7044
  3.7103   3.7242   3.7445   3.7738   3.8042   3.8413   3.8704   3.8748
  3.9188   3.9518   3.9537   3.9948   4.0060   4.0207   4.0432   4.0612
  4.0757   4.0812   4.0913   4.0958   4.1476   4.1578   4.1676   4.2079
  4.2446   4.2735   4.3091   4.3572   4.3682   4.3843   4.4457   4.4842
  4.5000   4.5175   4.5705   4.5807   4.6313   4.6386   4.6577   4.6781
  4.7080   4.7292   4.7486   4.7664   4.7829   4.8221   4.8561   4.8652
  4.8825   4.9594   5.0411   5.0678   5.0931   5.1234   5.1763   5.1833
  5.2238   5.2558   5.2685   5.2926   5.3414   5.3615   5.4148   5.4612
  5.4982   5.5282   5.5602   5.6259   5.6593   5.7151   5.7193   5.8000
  5.8205   5.8773   5.9834   6.2081   6.2245   6.2661   6.2872   6.3840
  6.5530   8.1214   9.8198  11.1255  11.9440  12.7242  13.6693  15.6036
 --------------------------------------------------------------
 
          Ground-State Mulliken Net Atomic Charges

     Atom                 Charge (a.u.)    Spin (a.u.)
  --------------------------------------------------------
      1 C                    -0.096096      -0.092468
      2 N                    -0.063146       0.172845
      3 C                    -0.008874      -0.143617
      4 H                     0.121274       0.003658
      5 C                    -0.201626       0.318831
      6 H                     0.138391      -0.003597
      7 C                    -0.203149       0.433810
      8 H                     0.152812      -0.008709
      9 C                     0.105832      -0.055032
     10 H                     0.107886       0.004689
     11 N                    -0.197371       0.442941
     12 H                     0.144067      -0.073350
  --------------------------------------------------------
  Sum of atomic charges =     0.000000
  Sum of spin   charges =     1.000000

 -----------------------------------------------------------------
                    Cartesian Multipole Moments
 -----------------------------------------------------------------
    Charge (ESU x 10^10)
                -0.0000
    Dipole Moment (Debye)
         X      -0.9999      Y       0.5622      Z       2.9158
       Tot       3.1334
    Quadrupole Moments (Debye-Ang)
        XX     -39.3777     XY       0.2165     YY     -34.7383
        XZ      -0.8400     YZ      -2.3181     ZZ     -56.4763
    Octopole Moments (Debye-Ang^2)
       XXX     -10.2758    XXY      -0.6708    XYY       0.3586
       YYY       2.0971    XXZ       8.0927    XYZ      -3.7632
       YYZ      13.6571    XZZ      -6.7638    YZZ       4.4352
       ZZZ      68.6412
    Hexadecapole Moments (Debye-Ang^3)
      XXXX    -133.3228   XXXY     -14.7641   XXYY     -54.2909
      XYYY     -19.1987   YYYY    -190.3957   XXXZ      17.1231
      XXYZ      16.6453   XYYZ       7.2458   YYYZ      37.0816
      XXZZ    -122.3833   XYZZ      -9.2724   YYZZ    -126.7454
      XZZZ      19.5335   YZZZ      38.0670   ZZZZ    -712.5973
 -----------------------------------------------------------------
 Calculating analytic gradient of the SCF energy
 Gradient of SCF Energy
            1           2           3           4           5           6
    1  -0.0002592   0.0001330  -0.0003010   0.0002751   0.0000886  -0.0000624
    2  -0.0002328   0.0001037  -0.0000647   0.0000755  -0.0000342  -0.0000147
    3   0.0000106  -0.0000566   0.0005808  -0.0003443  -0.0003871   0.0001363
            7           8           9          10          11          12
    1   0.0004619  -0.0000679   0.0001145  -0.0000810  -0.0002707  -0.0000310
    2   0.0002441   0.0000172  -0.0001090   0.0000330   0.0001162  -0.0001343
    3   0.0001667  -0.0001151   0.0003469  -0.0001371  -0.0000137  -0.0001873
 Max gradient component =       5.808E-04
 RMS gradient           =       2.107E-04
 Gradient time:  CPU 331.79 s  wall 6.53 s
 Geometry Optimization Parameters
   NAtoms,    NIC,     NZ,  NCons,   NDum,   NFix, NCnnct, MaxDiis
       12     122       0       0       0       0       0       0

 Cartesian Hessian Update
 Hessian updated using Powell/Murtagh-Sargent update
  Mixing factors:     0.924898 Powell                      0.075102 Murtagh-Sargent


** GEOMETRY OPTIMIZATION IN DELOCALIZED INTERNAL COORDINATES **
   Searching for a Transition State

   Optimization Cycle:  14

                       Coordinates (Angstroms)
     ATOM                X               Y               Z
      1  C         0.2991177410    0.4611022075   -1.8343913147
      2  N         0.2151258261   -0.0436045307   -2.8673988219
      3  C         0.1067740272   -1.3278806725    0.9767117092
      4  H         0.5356621172   -2.3092853717    1.1236375003
      5  C        -1.0155272147   -0.8223519569    0.4230250242
      6  H        -1.9181592657   -1.2223161020   -0.0096030354
      7  C         0.4188771886    1.0549924228   -0.5502349630
      8  H         0.7081820347    2.0998132945   -0.5422139860
      9  C        -0.4487192762    0.5584748241    0.5869903652
     10  H        -0.9834062874    1.3149395987    1.1545102918
     11  N         0.7268190065   -0.1103928584    1.2876546379
     12  H         1.3552541042    0.3465091436    0.2513126016
   Point Group: c1    Number of degrees of freedom:    30


   Energy is   -302.856700818

 Hessian updated using Powell/Murtagh-Sargent update
  Mixing factors:     0.930154 Powell                      0.069846 Murtagh-Sargent

 30 Hessian modes will be used to form the next step
  Hessian Eigenvalues:
    -0.042543    0.005916    0.018733    0.023977    0.027467    0.039624
     0.058924    0.073371    0.076518    0.093200    0.095422    0.124334
     0.133001    0.148702    0.156339    0.159575    0.186356    0.199068
     0.199921    0.217522    0.277006    0.285501    0.337217    0.353080
     0.355679    0.358497    0.362579    0.405663    0.423837    1.326646

 Transition state search - taking P-RFO step
 Searching for Lamda that Maximizes Along the Lowest mode
 Value Taken    Lamda =   0.00000021
 Searching for Lamda that Minimizes Along All other modes
 Value Taken    Lamda =  -0.00000500
 Step Taken.  Stepsize is  0.019580

                             Maximum     Tolerance    Cnvgd?
         Gradient           0.000216      0.000300     YES
         Displacement       0.011054      0.001200      NO
         Energy change     -0.000008      0.000001      NO


 New Cartesian Coordinates Obtained by Inverse Iteration

 Displacement from previous Coordinates is:  0.017595
 Adding empirical dispersion correction 
 ----------------------------------------------------------------
 Doing -D3(0) with
 s6  =   1.00000
 s8  =   1.00000
 rs6 =   1.28100
 rs8 =   1.09400
 -D3 energy without 3body term =     -0.0027047100 hartrees
 ----------------------------------------------------------------
             Standard Nuclear Orientation (Angstroms)
    I     Atom           X                Y                Z
 ----------------------------------------------------------------
    1      C       0.2984143104     0.4630475450    -1.8362690537
    2      N       0.2131002358    -0.0403236763    -2.8698168792
    3      C       0.1066760593    -1.3278084693     0.9787417141
    4      H       0.5344819305    -2.3092461590     1.1287259420
    5      C      -1.0152177976    -0.8230402526     0.4238281445
    6      H      -1.9163438931    -1.2237543099    -0.0112463289
    7      C       0.4185760707     1.0543028111    -0.5511636773
    8      H       0.7104330986     2.0984135399    -0.5401841421
    9      C      -0.4487477670     0.5580406093     0.5857141537
   10      H      -0.9834324919     1.3141736127     1.1537298694
   11      N       0.7272771381    -0.1099833535     1.2877087414
   12      H       1.3547831076     0.3461781014     0.2502315251
 ----------------------------------------------------------------
 Nuclear Repulsion Energy =         259.61916837 hartrees
 There are       25 alpha and       24 beta electrons
 Applying Cartesian multipole field
    Component          Value
    ---------          -----
     (2,0,0)        1.00000E-11
     (0,2,0)        2.00000E-11
     (0,0,2)       -3.00000E-11
 Nucleus-field energy     =    -0.0000000076 hartrees
 Requested basis set is cc-pVTZ
 There are 100 shells and 280 basis functions
 A cutoff of  1.0D-14 yielded   4884 shell pairs
 There are     38626 function pairs (     50541 Cartesian)
 Smallest overlap matrix eigenvalue = 1.54E-04
 Guess MOs from SCF MO coefficient file
 Reading MOs from coefficient file
 Reading MOs from coefficient file
 Long-range K will be added via erf
 Coulomb attenuation parameter = 0.25 bohr**(-1)
 An unrestricted hybrid HF-DFT SCF calculation will be
 performed using Pulay DIIS extrapolation
 Exchange:     0.1957 Hartree-Fock + 1.0000 wB97X-D3 + LR-HF
 Correlation:  1.0000 wB97X-D3
 Using SG-2 standard quadrature grid
 Dispersion:   Grimme D3
 SCF converges when DIIS error is below 1.0E-08
 Geometry optimization detected.  Setting ReadMinima to 0
 Setting SaveMinima to 0
 using 64 threads for integral computing
 -------------------------------------------------------
 OpenMP Integral computing Module                
 Release: version 1.0, May 2013, Q-Chem Inc. Pittsburgh 
 -------------------------------------------------------
 using 64 threads for integral computing
 -------------------------------------------------------
 OpenMP Integral computing Module                
 Release: version 1.0, May 2013, Q-Chem Inc. Pittsburgh 
 -------------------------------------------------------
 ---------------------------------------
  Cycle       Energy         DIIS Error
 ---------------------------------------
    1    -302.8567126976      4.97E-05
    2    -302.8567029837      6.27E-06
    3    -302.8567034873      6.15E-06
    4    -302.8567038433      1.70E-06
    5    -302.8567038996      8.90E-07
    6    -302.8567039153      3.72E-07
    7    -302.8567039196      1.53E-07
    8    -302.8567039213      7.92E-08
    9    -302.8567039222      4.49E-08
   10    -302.8567039224      2.08E-08
   11    -302.8567039225      6.87E-09 Convergence criterion met
 ---------------------------------------
 <S^2> = 0.7830
 SCF time:  CPU 1403.26 s  wall 24.20 s
 SCF   energy in the final basis set = -302.85670392
 Total energy in the final basis set = -302.85670392
 
 --------------------------------------------------------------
 
                    Orbital Energies (a.u.)
 --------------------------------------------------------------
 
 Alpha MOs
 -- Occupied --
-14.4719 -14.4218 -10.3540 -10.3433 -10.3372 -10.3189 -10.3185  -1.1272
 -1.0276  -0.9129  -0.8581  -0.7872  -0.6702  -0.6598  -0.6244  -0.6075
 -0.5510  -0.5036  -0.4721  -0.4681  -0.4612  -0.4341  -0.4138  -0.3941
 -0.3121
 -- Virtual --
  0.0603   0.0986   0.1232   0.1346   0.1485   0.1505   0.1541   0.1738
  0.1901   0.2131   0.2345   0.2770   0.2986   0.3102   0.3366   0.3630
  0.3673   0.3798   0.4050   0.4072   0.4384   0.4405   0.4507   0.4633
  0.4774   0.4923   0.4993   0.5150   0.5286   0.5387   0.5494   0.5566
  0.5681   0.5755   0.5989   0.6140   0.6399   0.6482   0.6822   0.6861
  0.7126   0.7179   0.7345   0.7690   0.7970   0.8081   0.8212   0.8508
  0.8782   0.9127   0.9613   0.9870   1.0145   1.0337   1.0494   1.0557
  1.0648   1.0824   1.1092   1.1143   1.1465   1.1533   1.1902   1.1963
  1.1973   1.2200   1.2419   1.2484   1.2674   1.2802   1.2983   1.3358
  1.3498   1.3573   1.3998   1.4036   1.4217   1.4578   1.4823   1.5010
  1.5155   1.5230   1.5573   1.5680   1.6271   1.6644   1.6795   1.7159
  1.7235   1.7699   1.8188   1.8433   1.8690   1.8807   1.9096   1.9218
  1.9853   2.1125   2.1703   2.2099   2.2560   2.2855   2.3129   2.3647
  2.3807   2.3993   2.4376   2.4635   2.4918   2.5675   2.5882   2.5939
  2.6283   2.6407   2.6705   2.6804   2.6990   2.7276   2.7364   2.7612
  2.7693   2.7822   2.8250   2.8526   2.8866   2.8908   2.9095   2.9226
  2.9455   2.9665   2.9818   2.9940   3.0157   3.0267   3.0418   3.0747
  3.0882   3.1038   3.1126   3.1359   3.1480   3.1536   3.1788   3.2041
  3.2146   3.2215   3.2387   3.2728   3.2968   3.3135   3.3267   3.3568
  3.3651   3.3973   3.4078   3.4348   3.4608   3.4748   3.5239   3.5345
  3.5605   3.5969   3.6045   3.6229   3.6329   3.6556   3.7006   3.7067
  3.7181   3.7368   3.7683   3.8016   3.8373   3.8661   3.8725   3.9138
  3.9473   3.9500   3.9899   4.0045   4.0183   4.0393   4.0586   4.0669
  4.0731   4.0857   4.0916   4.1442   4.1528   4.1639   4.2062   4.2392
  4.2688   4.3027   4.3515   4.3621   4.3812   4.4428   4.4793   4.4943
  4.5128   4.5618   4.5746   4.6271   4.6306   4.6512   4.6662   4.7004
  4.7233   4.7430   4.7612   4.7774   4.8179   4.8433   4.8582   4.8738
  4.9485   5.0350   5.0622   5.0817   5.1150   5.1669   5.1762   5.2152
  5.2481   5.2631   5.2853   5.3330   5.3560   5.4054   5.4536   5.4890
  5.5203   5.5517   5.6201   5.6501   5.7032   5.7120   5.7958   5.8137
  5.8730   5.9793   6.2042   6.2191   6.2613   6.2668   6.3809   6.5505
  8.1214   9.8113  11.1128  11.9424  12.7202  13.6684  15.5998
 
 Beta MOs
 -- Occupied --
-14.4640 -14.4191 -10.3547 -10.3390 -10.3382 -10.3200 -10.3151  -1.1135
 -1.0218  -0.9003  -0.8390  -0.7836  -0.6676  -0.6455  -0.6126  -0.6024
 -0.5437  -0.4892  -0.4643  -0.4627  -0.4433  -0.4297  -0.4022  -0.3623
 -- Virtual --
 -0.0524   0.0706   0.1011   0.1342   0.1381   0.1513   0.1537   0.1578
  0.1780   0.1992   0.2193   0.2356   0.2797   0.3019   0.3120   0.3378
  0.3654   0.3678   0.3810   0.4101   0.4138   0.4400   0.4429   0.4543
  0.4661   0.4823   0.4962   0.5022   0.5178   0.5313   0.5409   0.5503
  0.5589   0.5731   0.5791   0.6019   0.6162   0.6428   0.6530   0.6869
  0.6907   0.7165   0.7204   0.7365   0.7723   0.7990   0.8125   0.8240
  0.8535   0.8846   0.9155   0.9637   0.9903   1.0162   1.0367   1.0512
  1.0590   1.0664   1.0855   1.1118   1.1171   1.1496   1.1584   1.1919
  1.1992   1.1999   1.2221   1.2456   1.2524   1.2709   1.2821   1.3039
  1.3397   1.3531   1.3617   1.4022   1.4056   1.4260   1.4624   1.4870
  1.5056   1.5207   1.5273   1.5603   1.5731   1.6321   1.6705   1.6861
  1.7232   1.7302   1.7767   1.8269   1.8509   1.8718   1.8839   1.9142
  1.9264   1.9892   2.1165   2.1735   2.2107   2.2578   2.2875   2.3175
  2.3689   2.3855   2.4081   2.4425   2.4691   2.4979   2.5726   2.5909
  2.6024   2.6330   2.6474   2.6738   2.6842   2.7050   2.7302   2.7396
  2.7644   2.7741   2.7865   2.8281   2.8568   2.8886   2.8942   2.9144
  2.9251   2.9494   2.9699   2.9855   2.9972   3.0209   3.0305   3.0424
  3.0756   3.0932   3.1088   3.1180   3.1418   3.1502   3.1574   3.1840
  3.2084   3.2221   3.2268   3.2436   3.2780   3.3032   3.3192   3.3325
  3.3592   3.3690   3.4049   3.4123   3.4400   3.4646   3.4819   3.5261
  3.5383   3.5637   3.6011   3.6099   3.6255   3.6364   3.6602   3.7043
  3.7106   3.7238   3.7446   3.7741   3.8049   3.8411   3.8706   3.8750
  3.9186   3.9517   3.9538   3.9950   4.0062   4.0207   4.0436   4.0613
  4.0755   4.0811   4.0912   4.0962   4.1479   4.1583   4.1677   4.2081
  4.2441   4.2739   4.3083   4.3574   4.3687   4.3845   4.4464   4.4842
  4.5004   4.5174   4.5704   4.5810   4.6312   4.6391   4.6579   4.6780
  4.7083   4.7293   4.7486   4.7664   4.7830   4.8220   4.8559   4.8651
  4.8829   4.9590   5.0411   5.0679   5.0931   5.1236   5.1761   5.1832
  5.2239   5.2561   5.2686   5.2921   5.3416   5.3612   5.4148   5.4612
  5.4984   5.5283   5.5600   5.6266   5.6584   5.7154   5.7198   5.7999
  5.8204   5.8775   5.9826   6.2080   6.2244   6.2664   6.2866   6.3846
  6.5529   8.1231   9.8189  11.1230  11.9445  12.7269  13.6709  15.6033
 --------------------------------------------------------------
 
          Ground-State Mulliken Net Atomic Charges

     Atom                 Charge (a.u.)    Spin (a.u.)
  --------------------------------------------------------
      1 C                    -0.095820      -0.092542
      2 N                    -0.063164       0.173080
      3 C                    -0.008862      -0.143570
      4 H                     0.121228       0.003677
      5 C                    -0.201665       0.318502
      6 H                     0.138460      -0.003593
      7 C                    -0.203287       0.433419
      8 H                     0.152835      -0.008774
      9 C                     0.105899      -0.055019
     10 H                     0.107951       0.004741
     11 N                    -0.197607       0.443433
     12 H                     0.144032      -0.073351
  --------------------------------------------------------
  Sum of atomic charges =     0.000000
  Sum of spin   charges =     1.000000

 -----------------------------------------------------------------
                    Cartesian Multipole Moments
 -----------------------------------------------------------------
    Charge (ESU x 10^10)
                 0.0000
    Dipole Moment (Debye)
         X      -0.9961      Y       0.5561      Z       2.9181
       Tot       3.1332
    Quadrupole Moments (Debye-Ang)
        XX     -39.3833     XY       0.2210     YY     -34.7401
        XZ      -0.8458     YZ      -2.3092     ZZ     -56.4855
    Octopole Moments (Debye-Ang^2)
       XXX     -10.2226    XXY      -0.6764    XYY       0.3727
       YYY       2.0234    XXZ       8.0922    XYZ      -3.7685
       YYZ      13.6918    XZZ      -6.7190    YZZ       4.3399
       ZZZ      68.7962
    Hexadecapole Moments (Debye-Ang^3)
      XXXX    -133.3129   XXXY     -14.8065   XXYY     -54.2700
      XYYY     -19.1949   YYYY    -190.4432   XXXZ      17.0089
      XXYZ      16.7583   XYYZ       7.2219   YYYZ      37.3805
      XXZZ    -122.5040   XYZZ      -9.3158   YYZZ    -126.8314
      XZZZ      19.3431   YZZZ      38.4884   ZZZZ    -713.8489
 -----------------------------------------------------------------
 Calculating analytic gradient of the SCF energy
 Gradient of SCF Energy
            1           2           3           4           5           6
    1  -0.0001733   0.0001042  -0.0003408   0.0002416   0.0000552  -0.0000104
    2  -0.0001442   0.0000935  -0.0000487   0.0000598  -0.0000075  -0.0000126
    3   0.0000155  -0.0000312   0.0004860  -0.0002825  -0.0001156   0.0000313
            7           8           9          10          11          12
    1   0.0001960   0.0000037   0.0000724  -0.0000582  -0.0000288  -0.0000615
    2   0.0000861   0.0000028  -0.0000289   0.0000006   0.0000381  -0.0000389
    3   0.0000546  -0.0000064  -0.0000445  -0.0000590   0.0000493  -0.0000974
 Max gradient component =       4.860E-04
 RMS gradient           =       1.363E-04
 Gradient time:  CPU 333.78 s  wall 6.39 s
 Geometry Optimization Parameters
   NAtoms,    NIC,     NZ,  NCons,   NDum,   NFix, NCnnct, MaxDiis
       12     122       0       0       0       0       0       0

 Cartesian Hessian Update
 Hessian updated using Powell/Murtagh-Sargent update
  Mixing factors:     0.971678 Powell                      0.028322 Murtagh-Sargent


** GEOMETRY OPTIMIZATION IN DELOCALIZED INTERNAL COORDINATES **
   Searching for a Transition State

   Optimization Cycle:  15

                       Coordinates (Angstroms)
     ATOM                X               Y               Z
      1  C         0.2984143104    0.4630475450   -1.8362690537
      2  N         0.2131002358   -0.0403236763   -2.8698168792
      3  C         0.1066760593   -1.3278084693    0.9787417141
      4  H         0.5344819305   -2.3092461590    1.1287259420
      5  C        -1.0152177976   -0.8230402526    0.4238281445
      6  H        -1.9163438931   -1.2237543099   -0.0112463289
      7  C         0.4185760707    1.0543028111   -0.5511636773
      8  H         0.7104330986    2.0984135399   -0.5401841421
      9  C        -0.4487477670    0.5580406093    0.5857141537
     10  H        -0.9834324919    1.3141736127    1.1537298694
     11  N         0.7272771381   -0.1099833535    1.2877087414
     12  H         1.3547831076    0.3461781014    0.2502315251
   Point Group: c1    Number of degrees of freedom:    30


   Energy is   -302.856703923

 Hessian updated using Powell/Murtagh-Sargent update
  Mixing factors:     0.949949 Powell                      0.050051 Murtagh-Sargent

 30 Hessian modes will be used to form the next step
  Hessian Eigenvalues:
    -0.042176    0.007176    0.017346    0.023855    0.026967    0.039375
     0.058843    0.070983    0.075860    0.092437    0.094691    0.124327
     0.133006    0.148715    0.156331    0.159572    0.186076    0.197765
     0.199919    0.217504    0.276730    0.285500    0.337215    0.353080
     0.355679    0.358497    0.362579    0.405658    0.423741    1.326635

 Transition state search - taking P-RFO step
 Searching for Lamda that Maximizes Along the Lowest mode
 Value Taken    Lamda =   0.00000005
 Searching for Lamda that Minimizes Along All other modes
 Value Taken    Lamda =  -0.00000168
 Step Taken.  Stepsize is  0.009304

                             Maximum     Tolerance    Cnvgd?
         Gradient           0.000142      0.000300     YES
         Displacement       0.006936      0.001200      NO
         Energy change     -0.000003      0.000001      NO


 New Cartesian Coordinates Obtained by Inverse Iteration

 Displacement from previous Coordinates is:  0.005149
 Adding empirical dispersion correction 
 ----------------------------------------------------------------
 Doing -D3(0) with
 s6  =   1.00000
 s8  =   1.00000
 rs6 =   1.28100
 rs8 =   1.09400
 -D3 energy without 3body term =     -0.0027046938 hartrees
 ----------------------------------------------------------------
             Standard Nuclear Orientation (Angstroms)
    I     Atom           X                Y                Z
 ----------------------------------------------------------------
    1      C       0.2982438410     0.4635145133    -1.8366548196
    2      N       0.2123967117    -0.0402180912    -2.8699896757
    3      C       0.1068034652    -1.3278004306     0.9788640379
    4      H       0.5337083323    -2.3094096351     1.1302704342
    5      C      -1.0151221191    -0.8231427025     0.4239862864
    6      H      -1.9155844535    -1.2240230285    -0.0123209911
    7      C       0.4182399576     1.0543731575    -0.5514553620
    8      H       0.7109300883     2.0982427381    -0.5395716153
    9      C      -0.4487064284     0.5579824799     0.5854157205
   10      H      -0.9831796411     1.3138244716     1.1540359388
   11      N       0.7275136955    -0.1099352228     1.2875182557
   12      H       1.3547565520     0.3465917493     0.2499017995
 ----------------------------------------------------------------
 Nuclear Repulsion Energy =         259.61549630 hartrees
 There are       25 alpha and       24 beta electrons
 Applying Cartesian multipole field
    Component          Value
    ---------          -----
     (2,0,0)        1.00000E-11
     (0,2,0)        2.00000E-11
     (0,0,2)       -3.00000E-11
 Nucleus-field energy     =    -0.0000000076 hartrees
 Requested basis set is cc-pVTZ
 There are 100 shells and 280 basis functions
 A cutoff of  1.0D-14 yielded   4884 shell pairs
 There are     38626 function pairs (     50541 Cartesian)
 Smallest overlap matrix eigenvalue = 1.54E-04
 Guess MOs from SCF MO coefficient file
 Reading MOs from coefficient file
 Reading MOs from coefficient file
 Long-range K will be added via erf
 Coulomb attenuation parameter = 0.25 bohr**(-1)
 An unrestricted hybrid HF-DFT SCF calculation will be
 performed using Pulay DIIS extrapolation
 Exchange:     0.1957 Hartree-Fock + 1.0000 wB97X-D3 + LR-HF
 Correlation:  1.0000 wB97X-D3
 Using SG-2 standard quadrature grid
 Dispersion:   Grimme D3
 SCF converges when DIIS error is below 1.0E-08
 Geometry optimization detected.  Setting ReadMinima to 0
 Setting SaveMinima to 0
 using 64 threads for integral computing
 -------------------------------------------------------
 OpenMP Integral computing Module                
 Release: version 1.0, May 2013, Q-Chem Inc. Pittsburgh 
 -------------------------------------------------------
 using 64 threads for integral computing
 -------------------------------------------------------
 OpenMP Integral computing Module                
 Release: version 1.0, May 2013, Q-Chem Inc. Pittsburgh 
 -------------------------------------------------------
 ---------------------------------------
  Cycle       Energy         DIIS Error
 ---------------------------------------
    1    -302.8566838138      1.54E-05
    2    -302.8567050668      1.74E-06
    3    -302.8567051156      1.60E-06
    4    -302.8567051404      5.13E-07
    5    -302.8567051462      2.49E-07
    6    -302.8567051475      1.06E-07
    7    -302.8567051480      4.49E-08
    8    -302.8567051481      2.51E-08
    9    -302.8567051482      1.32E-08
   10    -302.8567051483      5.31E-09 Convergence criterion met
 ---------------------------------------
 <S^2> = 0.7830
 SCF time:  CPU 1258.26 s  wall 21.72 s
 SCF   energy in the final basis set = -302.85670515
 Total energy in the final basis set = -302.85670515
 
 --------------------------------------------------------------
 
                    Orbital Energies (a.u.)
 --------------------------------------------------------------
 
 Alpha MOs
 -- Occupied --
-14.4718 -14.4218 -10.3540 -10.3433 -10.3372 -10.3189 -10.3184  -1.1272
 -1.0276  -0.9130  -0.8581  -0.7872  -0.6702  -0.6598  -0.6244  -0.6075
 -0.5510  -0.5036  -0.4721  -0.4681  -0.4612  -0.4341  -0.4138  -0.3940
 -0.3121
 -- Virtual --
  0.0603   0.0986   0.1232   0.1346   0.1484   0.1505   0.1541   0.1738
  0.1901   0.2132   0.2345   0.2771   0.2986   0.3101   0.3366   0.3629
  0.3674   0.3798   0.4051   0.4072   0.4384   0.4405   0.4507   0.4633
  0.4774   0.4922   0.4993   0.5150   0.5286   0.5388   0.5493   0.5566
  0.5682   0.5754   0.5988   0.6140   0.6398   0.6483   0.6822   0.6861
  0.7125   0.7179   0.7347   0.7691   0.7971   0.8081   0.8211   0.8505
  0.8781   0.9128   0.9613   0.9869   1.0146   1.0336   1.0493   1.0558
  1.0649   1.0825   1.1093   1.1142   1.1467   1.1533   1.1902   1.1963
  1.1974   1.2200   1.2419   1.2484   1.2672   1.2802   1.2983   1.3358
  1.3499   1.3573   1.3999   1.4038   1.4218   1.4578   1.4822   1.5011
  1.5154   1.5230   1.5573   1.5681   1.6271   1.6643   1.6795   1.7162
  1.7233   1.7700   1.8190   1.8432   1.8690   1.8808   1.9097   1.9218
  1.9853   2.1126   2.1703   2.2099   2.2561   2.2855   2.3130   2.3648
  2.3808   2.3993   2.4375   2.4635   2.4918   2.5674   2.5879   2.5936
  2.6283   2.6407   2.6704   2.6805   2.6989   2.7276   2.7367   2.7613
  2.7693   2.7823   2.8250   2.8526   2.8866   2.8908   2.9094   2.9226
  2.9455   2.9665   2.9818   2.9939   3.0157   3.0269   3.0417   3.0747
  3.0879   3.1038   3.1125   3.1360   3.1482   3.1536   3.1787   3.2040
  3.2147   3.2217   3.2389   3.2727   3.2968   3.3134   3.3268   3.3567
  3.3649   3.3973   3.4076   3.4345   3.4607   3.4748   3.5242   3.5345
  3.5606   3.5970   3.6047   3.6229   3.6328   3.6557   3.7007   3.7067
  3.7182   3.7367   3.7684   3.8018   3.8373   3.8662   3.8726   3.9136
  3.9474   3.9501   3.9901   4.0047   4.0183   4.0396   4.0586   4.0669
  4.0730   4.0856   4.0917   4.1443   4.1530   4.1638   4.2062   4.2390
  4.2689   4.3025   4.3517   4.3621   4.3812   4.4431   4.4793   4.4944
  4.5127   4.5619   4.5748   4.6271   4.6307   4.6511   4.6662   4.7006
  4.7233   4.7429   4.7612   4.7774   4.8178   4.8433   4.8581   4.8738
  4.9483   5.0349   5.0622   5.0817   5.1151   5.1667   5.1763   5.2155
  5.2480   5.2631   5.2850   5.3331   5.3559   5.4054   5.4537   5.4891
  5.5203   5.5518   5.6204   5.6497   5.7033   5.7121   5.7959   5.8137
  5.8730   5.9790   6.2042   6.2192   6.2615   6.2666   6.3812   6.5505
  8.1224   9.8108  11.1123  11.9426  12.7214  13.6689  15.5995
 
 Beta MOs
 -- Occupied --
-14.4640 -14.4191 -10.3547 -10.3390 -10.3381 -10.3200 -10.3151  -1.1135
 -1.0218  -0.9003  -0.8390  -0.7836  -0.6676  -0.6455  -0.6126  -0.6025
 -0.5437  -0.4892  -0.4643  -0.4627  -0.4433  -0.4297  -0.4023  -0.3623
 -- Virtual --
 -0.0524   0.0707   0.1011   0.1342   0.1381   0.1513   0.1536   0.1578
  0.1779   0.1992   0.2193   0.2357   0.2797   0.3020   0.3120   0.3377
  0.3654   0.3679   0.3810   0.4101   0.4138   0.4400   0.4429   0.4543
  0.4661   0.4823   0.4962   0.5022   0.5178   0.5313   0.5409   0.5503
  0.5589   0.5732   0.5791   0.6019   0.6162   0.6427   0.6530   0.6869
  0.6907   0.7164   0.7204   0.7367   0.7723   0.7991   0.8125   0.8239
  0.8532   0.8844   0.9157   0.9637   0.9902   1.0163   1.0366   1.0511
  1.0591   1.0664   1.0856   1.1118   1.1170   1.1497   1.1584   1.1919
  1.1993   1.2000   1.2221   1.2456   1.2524   1.2708   1.2821   1.3039
  1.3397   1.3531   1.3616   1.4023   1.4058   1.4261   1.4624   1.4869
  1.5057   1.5207   1.5273   1.5603   1.5732   1.6320   1.6704   1.6861
  1.7234   1.7301   1.7768   1.8270   1.8508   1.8719   1.8840   1.9142
  1.9264   1.9892   2.1166   2.1735   2.2107   2.2579   2.2875   2.3176
  2.3690   2.3857   2.4081   2.4424   2.4691   2.4980   2.5725   2.5906
  2.6022   2.6331   2.6475   2.6737   2.6843   2.7049   2.7303   2.7398
  2.7645   2.7741   2.7866   2.8281   2.8569   2.8886   2.8943   2.9142
  2.9252   2.9494   2.9699   2.9855   2.9970   3.0209   3.0306   3.0424
  3.0756   3.0929   3.1089   3.1179   3.1418   3.1504   3.1574   3.1839
  3.2083   3.2221   3.2269   3.2437   3.2779   3.3032   3.3191   3.3326
  3.3591   3.3688   3.4049   3.4121   3.4396   3.4645   3.4818   3.5263
  3.5383   3.5638   3.6012   3.6102   3.6255   3.6363   3.6603   3.7043
  3.7107   3.7238   3.7446   3.7742   3.8051   3.8410   3.8708   3.8751
  3.9184   3.9518   3.9539   3.9952   4.0064   4.0207   4.0439   4.0614
  4.0754   4.0810   4.0912   4.0963   4.1480   4.1584   4.1676   4.2082
  4.2439   4.2740   4.3080   4.3577   4.3687   4.3845   4.4467   4.4842
  4.5005   4.5173   4.5704   4.5811   4.6311   4.6393   4.6578   4.6780
  4.7085   4.7293   4.7486   4.7665   4.7830   4.8218   4.8559   4.8651
  4.8829   4.9588   5.0410   5.0679   5.0931   5.1237   5.1760   5.1832
  5.2242   5.2560   5.2686   5.2919   5.3416   5.3611   5.4149   5.4612
  5.4985   5.5282   5.5601   5.6268   5.6580   5.7156   5.7198   5.8000
  5.8204   5.8775   5.9823   6.2080   6.2244   6.2666   6.2864   6.3849
  6.5529   8.1241   9.8184  11.1225  11.9447  12.7281  13.6714  15.6031
 --------------------------------------------------------------
 
          Ground-State Mulliken Net Atomic Charges

     Atom                 Charge (a.u.)    Spin (a.u.)
  --------------------------------------------------------
      1 C                    -0.095761      -0.092576
      2 N                    -0.063200       0.173177
      3 C                    -0.008895      -0.143551
      4 H                     0.121213       0.003684
      5 C                    -0.201626       0.318369
      6 H                     0.138480      -0.003593
      7 C                    -0.203314       0.433330
      8 H                     0.152860      -0.008799
      9 C                     0.105931      -0.055012
     10 H                     0.107976       0.004753
     11 N                    -0.197682       0.443580
     12 H                     0.144018      -0.073360
  --------------------------------------------------------
  Sum of atomic charges =    -0.000000
  Sum of spin   charges =     1.000000

 -----------------------------------------------------------------
                    Cartesian Multipole Moments
 -----------------------------------------------------------------
    Charge (ESU x 10^10)
                -0.0000
    Dipole Moment (Debye)
         X      -0.9947      Y       0.5559      Z       2.9184
       Tot       3.1330
    Quadrupole Moments (Debye-Ang)
        XX     -39.3865     XY       0.2240     YY     -34.7404
        XZ      -0.8476     YZ      -2.3099     ZZ     -56.4814
    Octopole Moments (Debye-Ang^2)
       XXX     -10.2037    XXY      -0.6715    XYY       0.3769
       YYY       2.0078    XXZ       8.0892    XYZ      -3.7712
       YYZ      13.7062    XZZ      -6.7048    YZZ       4.3282
       ZZZ      68.8217
    Hexadecapole Moments (Debye-Ang^3)
      XXXX    -133.3089   XXXY     -14.8109   XXYY     -54.2728
      XYYY     -19.1796   YYYY    -190.4699   XXXZ      16.9664
      XXYZ      16.7765   XYYZ       7.2118   YYYZ      37.4045
      XXZZ    -122.5090   XYZZ      -9.3227   YYZZ    -126.8316
      XZZZ      19.2645   YZZZ      38.5142   ZZZZ    -713.9359
 -----------------------------------------------------------------
 Calculating analytic gradient of the SCF energy
 Gradient of SCF Energy
            1           2           3           4           5           6
    1  -0.0001178   0.0000823  -0.0002625   0.0001887   0.0000140   0.0000141
    2  -0.0000965   0.0000713  -0.0000362   0.0000466   0.0000083  -0.0000135
    3   0.0000253  -0.0000251   0.0003900  -0.0002288   0.0000172  -0.0000250
            7           8           9          10          11          12
    1   0.0000684   0.0000405   0.0000645  -0.0000438  -0.0000051  -0.0000433
    2   0.0000126  -0.0000073   0.0000070  -0.0000144  -0.0000081   0.0000302
    3  -0.0000049   0.0000406  -0.0001692  -0.0000167   0.0000816  -0.0000850
 Max gradient component =       3.900E-04
 RMS gradient           =       1.068E-04
 Gradient time:  CPU 335.99 s  wall 6.86 s
 Geometry Optimization Parameters
   NAtoms,    NIC,     NZ,  NCons,   NDum,   NFix, NCnnct, MaxDiis
       12     122       0       0       0       0       0       0

 Cartesian Hessian Update
 Hessian updated using Powell/Murtagh-Sargent update
  Mixing factors:     0.767320 Powell                      0.232680 Murtagh-Sargent


** GEOMETRY OPTIMIZATION IN DELOCALIZED INTERNAL COORDINATES **
   Searching for a Transition State

   Optimization Cycle:  16

                       Coordinates (Angstroms)
     ATOM                X               Y               Z
      1  C         0.2982438410    0.4635145133   -1.8366548196
      2  N         0.2123967117   -0.0402180912   -2.8699896757
      3  C         0.1068034652   -1.3278004306    0.9788640379
      4  H         0.5337083323   -2.3094096351    1.1302704342
      5  C        -1.0151221191   -0.8231427025    0.4239862864
      6  H        -1.9155844535   -1.2240230285   -0.0123209911
      7  C         0.4182399576    1.0543731575   -0.5514553620
      8  H         0.7109300883    2.0982427381   -0.5395716153
      9  C        -0.4487064284    0.5579824799    0.5854157205
     10  H        -0.9831796411    1.3138244716    1.1540359388
     11  N         0.7275136955   -0.1099352228    1.2875182557
     12  H         1.3547565520    0.3465917493    0.2499017995
   Point Group: c1    Number of degrees of freedom:    30


   Energy is   -302.856705148

 Hessian updated using Powell/Murtagh-Sargent update
  Mixing factors:     0.885106 Powell                      0.114894 Murtagh-Sargent

 30 Hessian modes will be used to form the next step
  Hessian Eigenvalues:
    -0.041744    0.008254    0.014646    0.023615    0.026653    0.039270
     0.058709    0.063865    0.075530    0.088743    0.093418    0.124309
     0.132963    0.148705    0.156340    0.159575    0.185135    0.195334
     0.199915    0.217496    0.276671    0.285499    0.337199    0.353080
     0.355678    0.358497    0.362579    0.405640    0.423693    1.326612

 Transition state search - taking P-RFO step
 Searching for Lamda that Maximizes Along the Lowest mode
 Value Taken    Lamda =   0.00000006
 Searching for Lamda that Minimizes Along All other modes
 Value Taken    Lamda =  -0.00000167
 Step Taken.  Stepsize is  0.011038

                             Maximum     Tolerance    Cnvgd?
         Gradient           0.000145      0.000300     YES
         Displacement       0.008466      0.001200      NO
         Energy change     -0.000001      0.000001      NO


 New Cartesian Coordinates Obtained by Inverse Iteration

 Displacement from previous Coordinates is:  0.005863
 Adding empirical dispersion correction 
 ----------------------------------------------------------------
 Doing -D3(0) with
 s6  =   1.00000
 s8  =   1.00000
 rs6 =   1.28100
 rs8 =   1.09400
 -D3 energy without 3body term =     -0.0027050790 hartrees
 ----------------------------------------------------------------
             Standard Nuclear Orientation (Angstroms)
    I     Atom           X                Y                Z
 ----------------------------------------------------------------
    1      C       0.2981747536     0.4636798386    -1.8365984915
    2      N       0.2117183988    -0.0411983461    -2.8693306215
    3      C       0.1070644902    -1.3278352694     0.9783460437
    4      H       0.5326630857    -2.3097625022     1.1313464283
    5      C      -1.0150181350    -0.8230917445     0.4238951328
    6      H      -1.9148043166    -1.2239834450    -0.0137962043
    7      C       0.4178980726     1.0548109638    -0.5515636247
    8      H       0.7108448742     2.0985991415    -0.5393686196
    9      C      -0.4485503245     0.5580141443     0.5853956220
   10      H      -0.9827246199     1.3134861598     1.1547830864
   11      N       0.7278192658    -0.1100410287     1.2871756848
   12      H       1.3549144565     0.3473220867     0.2497155727
 ----------------------------------------------------------------
 Nuclear Repulsion Energy =         259.62383430 hartrees
 There are       25 alpha and       24 beta electrons
 Applying Cartesian multipole field
    Component          Value
    ---------          -----
     (2,0,0)        1.00000E-11
     (0,2,0)        2.00000E-11
     (0,0,2)       -3.00000E-11
 Nucleus-field energy     =    -0.0000000076 hartrees
 Requested basis set is cc-pVTZ
 There are 100 shells and 280 basis functions
 A cutoff of  1.0D-14 yielded   4883 shell pairs
 There are     38611 function pairs (     50523 Cartesian)
 Smallest overlap matrix eigenvalue = 1.54E-04
 Guess MOs from SCF MO coefficient file
 Reading MOs from coefficient file
 Reading MOs from coefficient file
 Long-range K will be added via erf
 Coulomb attenuation parameter = 0.25 bohr**(-1)
 An unrestricted hybrid HF-DFT SCF calculation will be
 performed using Pulay DIIS extrapolation
 Exchange:     0.1957 Hartree-Fock + 1.0000 wB97X-D3 + LR-HF
 Correlation:  1.0000 wB97X-D3
 Using SG-2 standard quadrature grid
 Dispersion:   Grimme D3
 SCF converges when DIIS error is below 1.0E-08
 Geometry optimization detected.  Setting ReadMinima to 0
 Setting SaveMinima to 0
 using 64 threads for integral computing
 -------------------------------------------------------
 OpenMP Integral computing Module                
 Release: version 1.0, May 2013, Q-Chem Inc. Pittsburgh 
 -------------------------------------------------------
 using 64 threads for integral computing
 -------------------------------------------------------
 OpenMP Integral computing Module                
 Release: version 1.0, May 2013, Q-Chem Inc. Pittsburgh 
 -------------------------------------------------------
 ---------------------------------------
  Cycle       Energy         DIIS Error
 ---------------------------------------
    1    -302.8566489413      2.71E-05
    2    -302.8567061323      1.97E-06
    3    -302.8567062349      7.66E-07
    4    -302.8567062470      5.99E-07
    5    -302.8567062517      1.68E-07
    6    -302.8567062523      9.82E-08
    7    -302.8567062526      3.57E-08
    8    -302.8567062527      2.04E-08
    9    -302.8567062528      1.11E-08
   10    -302.8567062528      5.17E-09 Convergence criterion met
 ---------------------------------------
 <S^2> = 0.7830
 SCF time:  CPU 1250.01 s  wall 21.85 s
 SCF   energy in the final basis set = -302.85670625
 Total energy in the final basis set = -302.85670625
 
 --------------------------------------------------------------
 
                    Orbital Energies (a.u.)
 --------------------------------------------------------------
 
 Alpha MOs
 -- Occupied --
-14.4718 -14.4218 -10.3540 -10.3433 -10.3372 -10.3189 -10.3184  -1.1272
 -1.0276  -0.9130  -0.8581  -0.7872  -0.6703  -0.6598  -0.6243  -0.6075
 -0.5511  -0.5036  -0.4721  -0.4681  -0.4612  -0.4342  -0.4138  -0.3940
 -0.3121
 -- Virtual --
  0.0604   0.0986   0.1232   0.1345   0.1484   0.1505   0.1541   0.1738
  0.1901   0.2132   0.2345   0.2771   0.2987   0.3101   0.3365   0.3629
  0.3674   0.3798   0.4051   0.4073   0.4384   0.4405   0.4507   0.4633
  0.4774   0.4922   0.4994   0.5150   0.5286   0.5388   0.5493   0.5566
  0.5683   0.5754   0.5988   0.6141   0.6399   0.6484   0.6823   0.6861
  0.7124   0.7178   0.7348   0.7690   0.7971   0.8083   0.8211   0.8501
  0.8781   0.9131   0.9613   0.9869   1.0146   1.0336   1.0492   1.0558
  1.0650   1.0826   1.1092   1.1141   1.1468   1.1533   1.1902   1.1963
  1.1975   1.2199   1.2420   1.2484   1.2671   1.2801   1.2982   1.3359
  1.3499   1.3572   1.4000   1.4039   1.4219   1.4578   1.4821   1.5013
  1.5154   1.5232   1.5573   1.5682   1.6271   1.6643   1.6794   1.7164
  1.7231   1.7701   1.8190   1.8430   1.8691   1.8809   1.9098   1.9218
  1.9853   2.1128   2.1703   2.2100   2.2561   2.2856   2.3132   2.3648
  2.3808   2.3993   2.4374   2.4635   2.4919   2.5673   2.5877   2.5934
  2.6284   2.6407   2.6703   2.6806   2.6989   2.7277   2.7369   2.7616
  2.7693   2.7824   2.8250   2.8526   2.8867   2.8909   2.9092   2.9226
  2.9455   2.9665   2.9819   2.9938   3.0158   3.0270   3.0417   3.0748
  3.0876   3.1038   3.1125   3.1361   3.1484   3.1536   3.1786   3.2039
  3.2148   3.2218   3.2391   3.2726   3.2969   3.3133   3.3269   3.3567
  3.3646   3.3973   3.4075   3.4342   3.4607   3.4747   3.5245   3.5346
  3.5607   3.5970   3.6050   3.6230   3.6326   3.6559   3.7007   3.7067
  3.7183   3.7366   3.7685   3.8020   3.8372   3.8662   3.8727   3.9134
  3.9475   3.9501   3.9902   4.0049   4.0184   4.0399   4.0587   4.0669
  4.0729   4.0855   4.0919   4.1443   4.1532   4.1636   4.2063   4.2390
  4.2689   4.3023   4.3521   4.3618   4.3813   4.4434   4.4792   4.4944
  4.5127   4.5621   4.5749   4.6271   4.6308   4.6510   4.6662   4.7007
  4.7233   4.7430   4.7613   4.7774   4.8176   4.8433   4.8581   4.8737
  4.9481   5.0348   5.0620   5.0817   5.1151   5.1666   5.1764   5.2158
  5.2477   5.2631   5.2849   5.3330   5.3559   5.4054   5.4538   5.4893
  5.5201   5.5520   5.6207   5.6494   5.7034   5.7120   5.7961   5.8137
  5.8729   5.9787   6.2042   6.2194   6.2617   6.2664   6.3813   6.5506
  8.1232   9.8101  11.1124  11.9425  12.7223  13.6691  15.5993
 
 Beta MOs
 -- Occupied --
-14.4640 -14.4191 -10.3547 -10.3390 -10.3381 -10.3200 -10.3151  -1.1135
 -1.0218  -0.9003  -0.8390  -0.7836  -0.6676  -0.6455  -0.6125  -0.6025
 -0.5438  -0.4892  -0.4643  -0.4627  -0.4433  -0.4297  -0.4023  -0.3622
 -- Virtual --
 -0.0524   0.0707   0.1011   0.1341   0.1381   0.1512   0.1536   0.1578
  0.1779   0.1992   0.2193   0.2357   0.2798   0.3020   0.3119   0.3377
  0.3653   0.3679   0.3810   0.4101   0.4139   0.4400   0.4429   0.4543
  0.4660   0.4823   0.4962   0.5023   0.5177   0.5313   0.5410   0.5502
  0.5589   0.5733   0.5790   0.6019   0.6162   0.6428   0.6531   0.6870
  0.6906   0.7163   0.7203   0.7368   0.7723   0.7991   0.8127   0.8239
  0.8529   0.8844   0.9160   0.9637   0.9902   1.0163   1.0366   1.0510
  1.0591   1.0665   1.0857   1.1118   1.1169   1.1499   1.1585   1.1919
  1.1993   1.2000   1.2221   1.2457   1.2524   1.2707   1.2820   1.3039
  1.3398   1.3532   1.3616   1.4024   1.4059   1.4262   1.4623   1.4869
  1.5058   1.5206   1.5275   1.5603   1.5732   1.6321   1.6703   1.6860
  1.7236   1.7299   1.7769   1.8270   1.8507   1.8719   1.8840   1.9143
  1.9264   1.9892   2.1167   2.1735   2.2108   2.2579   2.2877   2.3177
  2.3689   2.3857   2.4081   2.4423   2.4691   2.4981   2.5725   2.5903
  2.6019   2.6331   2.6475   2.6736   2.6845   2.7049   2.7304   2.7400
  2.7647   2.7742   2.7868   2.8281   2.8569   2.8887   2.8944   2.9141
  2.9252   2.9494   2.9699   2.9856   2.9969   3.0210   3.0306   3.0424
  3.0757   3.0927   3.1089   3.1179   3.1419   3.1506   3.1574   3.1838
  3.2084   3.2221   3.2269   3.2439   3.2778   3.3034   3.3190   3.3326
  3.3591   3.3686   3.4049   3.4120   3.4394   3.4645   3.4817   3.5267
  3.5384   3.5639   3.6012   3.6104   3.6256   3.6362   3.6605   3.7043
  3.7106   3.7239   3.7445   3.7743   3.8053   3.8410   3.8710   3.8751
  3.9182   3.9519   3.9540   3.9953   4.0065   4.0207   4.0441   4.0615
  4.0754   4.0809   4.0911   4.0964   4.1480   4.1585   4.1675   4.2083
  4.2439   4.2740   4.3078   4.3580   4.3684   4.3846   4.4470   4.4841
  4.5006   4.5173   4.5706   4.5813   4.6310   4.6394   4.6577   4.6780
  4.7086   4.7293   4.7486   4.7665   4.7830   4.8216   4.8558   4.8651
  4.8827   4.9586   5.0408   5.0677   5.0931   5.1237   5.1758   5.1833
  5.2246   5.2557   5.2686   5.2917   5.3416   5.3611   5.4149   5.4613
  5.4987   5.5281   5.5603   5.6270   5.6577   5.7157   5.7197   5.8002
  5.8204   5.8774   5.9821   6.2080   6.2247   6.2668   6.2862   6.3850
  6.5530   8.1248   9.8177  11.1226  11.9446  12.7290  13.6716  15.6029
 --------------------------------------------------------------
 
          Ground-State Mulliken Net Atomic Charges

     Atom                 Charge (a.u.)    Spin (a.u.)
  --------------------------------------------------------
      1 C                    -0.095772      -0.092593
      2 N                    -0.063242       0.173219
      3 C                    -0.008950      -0.143523
      4 H                     0.121201       0.003689
      5 C                    -0.201534       0.318250
      6 H                     0.138499      -0.003593
      7 C                    -0.203318       0.433308
      8 H                     0.152883      -0.008811
      9 C                     0.105945      -0.055004
     10 H                     0.107999       0.004753
     11 N                    -0.197729       0.443674
     12 H                     0.144018      -0.073369
  --------------------------------------------------------
  Sum of atomic charges =    -0.000000
  Sum of spin   charges =     1.000000

 -----------------------------------------------------------------
                    Cartesian Multipole Moments
 -----------------------------------------------------------------
    Charge (ESU x 10^10)
                -0.0000
    Dipole Moment (Debye)
         X      -0.9938      Y       0.5577      Z       2.9182
       Tot       3.1328
    Quadrupole Moments (Debye-Ang)
        XX     -39.3905     XY       0.2273     YY     -34.7396
        XZ      -0.8496     YZ      -2.3151     ZZ     -56.4701
    Octopole Moments (Debye-Ang^2)
       XXX     -10.1917    XXY      -0.6617    XYY       0.3769
       YYY       2.0083    XXZ       8.0822    XYZ      -3.7741
       YYZ      13.7180    XZZ      -6.6934    YZZ       4.3408
       ZZZ      68.8058
    Hexadecapole Moments (Debye-Ang^3)
      XXXX    -133.3038   XXXY     -14.8077   XXYY     -54.2885
      XYYY     -19.1565   YYYY    -190.5029   XXXZ      16.9201
      XXYZ      16.7700   XYYZ       7.1984   YYYZ      37.3357
      XXZZ    -122.4689   XYZZ      -9.3201   YYZZ    -126.7947
      XZZZ      19.1715   YZZZ      38.4095   ZZZZ    -713.5988
 -----------------------------------------------------------------
 Calculating analytic gradient of the SCF energy
 Gradient of SCF Energy
            1           2           3           4           5           6
    1  -0.0000574   0.0000546  -0.0001157   0.0001059  -0.0000614   0.0000436
    2  -0.0000489   0.0000395  -0.0000061   0.0000235   0.0000092  -0.0000158
    3   0.0000224  -0.0000132   0.0002420  -0.0001467   0.0001443  -0.0000860
            7           8           9          10          11          12
    1  -0.0000253   0.0000674   0.0000587  -0.0000287  -0.0000315  -0.0000100
    2  -0.0000327  -0.0000154   0.0000250  -0.0000267  -0.0000451   0.0000936
    3  -0.0000436   0.0000670  -0.0002063   0.0000126   0.0000986  -0.0000911
 Max gradient component =       2.420E-04
 RMS gradient           =       8.192E-05
 Gradient time:  CPU 326.48 s  wall 6.30 s
 Geometry Optimization Parameters
   NAtoms,    NIC,     NZ,  NCons,   NDum,   NFix, NCnnct, MaxDiis
       12     122       0       0       0       0       0       0

 Cartesian Hessian Update
 Hessian updated using Powell/Murtagh-Sargent update
  Mixing factors:     0.797710 Powell                      0.202290 Murtagh-Sargent


** GEOMETRY OPTIMIZATION IN DELOCALIZED INTERNAL COORDINATES **
   Searching for a Transition State

   Optimization Cycle:  17

                       Coordinates (Angstroms)
     ATOM                X               Y               Z
      1  C         0.2981747536    0.4636798386   -1.8365984915
      2  N         0.2117183988   -0.0411983461   -2.8693306215
      3  C         0.1070644902   -1.3278352694    0.9783460437
      4  H         0.5326630857   -2.3097625022    1.1313464283
      5  C        -1.0150181350   -0.8230917445    0.4238951328
      6  H        -1.9148043166   -1.2239834450   -0.0137962043
      7  C         0.4178980726    1.0548109638   -0.5515636247
      8  H         0.7108448742    2.0985991415   -0.5393686196
      9  C        -0.4485503245    0.5580141443    0.5853956220
     10  H        -0.9827246199    1.3134861598    1.1547830864
     11  N         0.7278192658   -0.1100410287    1.2871756848
     12  H         1.3549144565    0.3473220867    0.2497155727
   Point Group: c1    Number of degrees of freedom:    30


   Energy is   -302.856706253

 Hessian updated using Powell/Murtagh-Sargent update
  Mixing factors:     0.936225 Powell                      0.063775 Murtagh-Sargent

 30 Hessian modes will be used to form the next step
  Hessian Eigenvalues:
    -0.041524    0.008004    0.013846    0.023530    0.026623    0.039290
     0.058143    0.059896    0.075487    0.086310    0.093232    0.124251
     0.132771    0.148708    0.156259    0.159545    0.184907    0.194757
     0.199914    0.217465    0.276672    0.285498    0.337182    0.353079
     0.355677    0.358497    0.362579    0.405605    0.423693    1.326606

 Transition state search - taking P-RFO step
 Searching for Lamda that Maximizes Along the Lowest mode
 Value Taken    Lamda =   0.00000008
 Searching for Lamda that Minimizes Along All other modes
 Value Taken    Lamda =  -0.00000091
 Step Taken.  Stepsize is  0.007729

                             Maximum     Tolerance    Cnvgd?
         Gradient           0.000119      0.000300     YES
         Displacement       0.004764      0.001200      NO
         Energy change     -0.000001      0.000001      NO


 New Cartesian Coordinates Obtained by Inverse Iteration

 Displacement from previous Coordinates is:  0.005537
 Adding empirical dispersion correction 
 ----------------------------------------------------------------
 Doing -D3(0) with
 s6  =   1.00000
 s8  =   1.00000
 rs6 =   1.28100
 rs8 =   1.09400
 -D3 energy without 3body term =     -0.0027055387 hartrees
 ----------------------------------------------------------------
             Standard Nuclear Orientation (Angstroms)
    I     Atom           X                Y                Z
 ----------------------------------------------------------------
    1      C       0.2982900588     0.4634966879    -1.8361971724
    2      N       0.2115375960    -0.0424929044    -2.8683609713
    3      C       0.1072522287    -1.3279419218     0.9776087735
    4      H       0.5318976436    -2.3101376544     1.1315206354
    5      C      -1.0149489344    -0.8229272488     0.4236271491
    6      H      -1.9144702095    -1.2236402998    -0.0147651431
    7      C       0.4178065876     1.0553023706    -0.5514284157
    8      H       0.7100007492     2.0992991428    -0.5397263695
    9      C      -0.4483261555     0.5580726681     0.5856338723
   10      H      -0.9822388624     1.3133595356     1.1555004828
   11      N       0.7280686089    -0.1103187792     1.2868920941
   12      H       1.3551306903     0.3479284023     0.2496950743
 ----------------------------------------------------------------
 Nuclear Repulsion Energy =         259.63695076 hartrees
 There are       25 alpha and       24 beta electrons
 Applying Cartesian multipole field
    Component          Value
    ---------          -----
     (2,0,0)        1.00000E-11
     (0,2,0)        2.00000E-11
     (0,0,2)       -3.00000E-11
 Nucleus-field energy     =    -0.0000000076 hartrees
 Requested basis set is cc-pVTZ
 There are 100 shells and 280 basis functions
 A cutoff of  1.0D-14 yielded   4883 shell pairs
 There are     38611 function pairs (     50523 Cartesian)
 Smallest overlap matrix eigenvalue = 1.54E-04
 Guess MOs from SCF MO coefficient file
 Reading MOs from coefficient file
 Reading MOs from coefficient file
 Long-range K will be added via erf
 Coulomb attenuation parameter = 0.25 bohr**(-1)
 An unrestricted hybrid HF-DFT SCF calculation will be
 performed using Pulay DIIS extrapolation
 Exchange:     0.1957 Hartree-Fock + 1.0000 wB97X-D3 + LR-HF
 Correlation:  1.0000 wB97X-D3
 Using SG-2 standard quadrature grid
 Dispersion:   Grimme D3
 SCF converges when DIIS error is below 1.0E-08
 Geometry optimization detected.  Setting ReadMinima to 0
 Setting SaveMinima to 0
 using 64 threads for integral computing
 -------------------------------------------------------
 OpenMP Integral computing Module                
 Release: version 1.0, May 2013, Q-Chem Inc. Pittsburgh 
 -------------------------------------------------------
 using 64 threads for integral computing
 -------------------------------------------------------
 OpenMP Integral computing Module                
 Release: version 1.0, May 2013, Q-Chem Inc. Pittsburgh 
 -------------------------------------------------------
 ---------------------------------------
  Cycle       Energy         DIIS Error
 ---------------------------------------
    1    -302.8566430053      2.49E-05
    2    -302.8567067468      1.93E-06
    3    -302.8567068315      1.04E-06
    4    -302.8567068428      7.72E-07
    5    -302.8567068500      2.70E-07
    6    -302.8567068510      7.81E-08
    7    -302.8567068513      3.81E-08
    8    -302.8567068514      2.02E-08
    9    -302.8567068515      1.32E-08
   10    -302.8567068515      6.87E-09 Convergence criterion met
 ---------------------------------------
 <S^2> = 0.7830
 SCF time:  CPU 1272.82 s  wall 22.22 s
 SCF   energy in the final basis set = -302.85670685
 Total energy in the final basis set = -302.85670685
 
 --------------------------------------------------------------
 
                    Orbital Energies (a.u.)
 --------------------------------------------------------------
 
 Alpha MOs
 -- Occupied --
-14.4718 -14.4218 -10.3540 -10.3432 -10.3372 -10.3189 -10.3184  -1.1272
 -1.0276  -0.9130  -0.8581  -0.7872  -0.6703  -0.6598  -0.6243  -0.6075
 -0.5511  -0.5035  -0.4721  -0.4681  -0.4612  -0.4341  -0.4138  -0.3940
 -0.3121
 -- Virtual --
  0.0604   0.0987   0.1232   0.1345   0.1484   0.1505   0.1541   0.1738
  0.1901   0.2132   0.2345   0.2771   0.2987   0.3101   0.3365   0.3629
  0.3674   0.3799   0.4051   0.4073   0.4384   0.4405   0.4507   0.4632
  0.4774   0.4922   0.4994   0.5150   0.5286   0.5389   0.5493   0.5565
  0.5683   0.5754   0.5989   0.6141   0.6399   0.6484   0.6823   0.6860
  0.7124   0.7177   0.7349   0.7689   0.7971   0.8085   0.8212   0.8500
  0.8781   0.9133   0.9613   0.9869   1.0146   1.0337   1.0491   1.0558
  1.0650   1.0826   1.1092   1.1141   1.1469   1.1534   1.1902   1.1963
  1.1975   1.2199   1.2420   1.2484   1.2671   1.2801   1.2982   1.3359
  1.3499   1.3572   1.4001   1.4038   1.4220   1.4578   1.4821   1.5015
  1.5154   1.5233   1.5573   1.5682   1.6272   1.6642   1.6793   1.7165
  1.7229   1.7701   1.8190   1.8430   1.8691   1.8809   1.9098   1.9219
  1.9853   2.1128   2.1703   2.2100   2.2561   2.2858   2.3133   2.3647
  2.3807   2.3992   2.4374   2.4635   2.4920   2.5673   2.5876   2.5934
  2.6284   2.6405   2.6702   2.6807   2.6989   2.7278   2.7371   2.7617
  2.7694   2.7825   2.8252   2.8525   2.8868   2.8910   2.9091   2.9226
  2.9456   2.9665   2.9820   2.9937   3.0158   3.0270   3.0417   3.0749
  3.0875   3.1038   3.1126   3.1362   3.1485   3.1536   3.1785   3.2038
  3.2149   3.2218   3.2392   3.2726   3.2971   3.3133   3.3269   3.3566
  3.3645   3.3973   3.4075   3.4341   3.4608   3.4748   3.5247   3.5346
  3.5608   3.5970   3.6050   3.6231   3.6325   3.6561   3.7006   3.7067
  3.7185   3.7365   3.7685   3.8019   3.8373   3.8662   3.8728   3.9133
  3.9477   3.9501   3.9901   4.0048   4.0184   4.0400   4.0588   4.0669
  4.0730   4.0854   4.0919   4.1442   4.1532   4.1635   4.2062   4.2391
  4.2688   4.3023   4.3523   4.3614   4.3813   4.4435   4.4792   4.4944
  4.5126   4.5622   4.5750   4.6271   4.6308   4.6511   4.6662   4.7007
  4.7233   4.7430   4.7612   4.7774   4.8175   4.8432   4.8581   4.8734
  4.9480   5.0347   5.0619   5.0816   5.1151   5.1665   5.1764   5.2160
  5.2475   5.2630   5.2848   5.3329   5.3559   5.4055   5.4538   5.4894
  5.5200   5.5522   5.6207   5.6494   5.7033   5.7118   5.7962   5.8138
  5.8728   5.9788   6.2042   6.2195   6.2618   6.2663   6.3812   6.5507
  8.1231   9.8094  11.1128  11.9420  12.7224  13.6690  15.5994
 
 Beta MOs
 -- Occupied --
-14.4640 -14.4191 -10.3547 -10.3390 -10.3381 -10.3200 -10.3151  -1.1135
 -1.0218  -0.9003  -0.8390  -0.7836  -0.6676  -0.6455  -0.6125  -0.6024
 -0.5438  -0.4892  -0.4643  -0.4627  -0.4433  -0.4297  -0.4023  -0.3622
 -- Virtual --
 -0.0524   0.0707   0.1011   0.1341   0.1381   0.1512   0.1536   0.1578
  0.1780   0.1992   0.2193   0.2357   0.2797   0.3021   0.3119   0.3377
  0.3654   0.3679   0.3810   0.4100   0.4139   0.4401   0.4429   0.4544
  0.4660   0.4823   0.4961   0.5023   0.5177   0.5313   0.5410   0.5502
  0.5589   0.5733   0.5790   0.6019   0.6163   0.6428   0.6532   0.6870
  0.6906   0.7163   0.7202   0.7369   0.7722   0.7991   0.8128   0.8239
  0.8527   0.8844   0.9162   0.9637   0.9903   1.0163   1.0367   1.0510
  1.0591   1.0665   1.0857   1.1118   1.1169   1.1500   1.1585   1.1919
  1.1993   1.2000   1.2221   1.2457   1.2524   1.2706   1.2820   1.3039
  1.3399   1.3532   1.3616   1.4025   1.4058   1.4262   1.4623   1.4869
  1.5060   1.5206   1.5276   1.5603   1.5732   1.6322   1.6703   1.6859
  1.7236   1.7297   1.7768   1.8270   1.8506   1.8719   1.8841   1.9143
  1.9265   1.9892   2.1168   2.1736   2.2108   2.2579   2.2878   2.3178
  2.3688   2.3856   2.4080   2.4423   2.4691   2.4982   2.5724   2.5902
  2.6019   2.6330   2.6474   2.6735   2.6846   2.7050   2.7305   2.7402
  2.7648   2.7743   2.7868   2.8283   2.8568   2.8888   2.8945   2.9140
  2.9252   2.9494   2.9700   2.9857   2.9969   3.0211   3.0306   3.0424
  3.0758   3.0925   3.1089   3.1180   3.1420   3.1508   3.1573   3.1838
  3.2084   3.2223   3.2269   3.2440   3.2778   3.3035   3.3189   3.3326
  3.3591   3.3685   3.4049   3.4120   3.4393   3.4646   3.4818   3.5269
  3.5384   3.5640   3.6012   3.6104   3.6257   3.6361   3.6607   3.7042
  3.7106   3.7241   3.7444   3.7742   3.8052   3.8410   3.8709   3.8751
  3.9181   3.9520   3.9540   3.9952   4.0065   4.0208   4.0442   4.0616
  4.0754   4.0809   4.0911   4.0964   4.1479   4.1584   4.1674   4.2083
  4.2440   4.2739   4.3079   4.3582   4.3680   4.3845   4.4471   4.4840
  4.5006   4.5172   4.5707   4.5814   4.6310   4.6394   4.6577   4.6781
  4.7086   4.7293   4.7487   4.7664   4.7830   4.8215   4.8558   4.8651
  4.8824   4.9586   5.0407   5.0676   5.0931   5.1235   5.1757   5.1833
  5.2248   5.2555   5.2685   5.2917   5.3415   5.3611   5.4150   5.4614
  5.4989   5.5280   5.5605   5.6271   5.6577   5.7156   5.7194   5.8004
  5.8205   5.8773   5.9821   6.2080   6.2248   6.2669   6.2861   6.3849
  6.5531   8.1247   9.8170  11.1229  11.9441  12.7291  13.6715  15.6029
 --------------------------------------------------------------
 
          Ground-State Mulliken Net Atomic Charges

     Atom                 Charge (a.u.)    Spin (a.u.)
  --------------------------------------------------------
      1 C                    -0.095849      -0.092534
      2 N                    -0.063263       0.173078
      3 C                    -0.008996      -0.143537
      4 H                     0.121198       0.003690
      5 C                    -0.201408       0.318338
      6 H                     0.138505      -0.003594
      7 C                    -0.203309       0.433177
      8 H                     0.152875      -0.008797
      9 C                     0.105921      -0.055001
     10 H                     0.108012       0.004739
     11 N                    -0.197719       0.443802
     12 H                     0.144034      -0.073362
  --------------------------------------------------------
  Sum of atomic charges =    -0.000000
  Sum of spin   charges =     1.000000

 -----------------------------------------------------------------
                    Cartesian Multipole Moments
 -----------------------------------------------------------------
    Charge (ESU x 10^10)
                -0.0000
    Dipole Moment (Debye)
         X      -0.9945      Y       0.5599      Z       2.9181
       Tot       3.1333
    Quadrupole Moments (Debye-Ang)
        XX     -39.3941     XY       0.2286     YY     -34.7376
        XZ      -0.8501     YZ      -2.3212     ZZ     -56.4591
    Octopole Moments (Debye-Ang^2)
       XXX     -10.1992    XXY      -0.6541    XYY       0.3702
       YYY       2.0242    XXZ       8.0760    XYZ      -3.7748
       YYZ      13.7213    XZZ      -6.6938    YZZ       4.3667
       ZZZ      68.7677
    Hexadecapole Moments (Debye-Ang^3)
      XXXX    -133.3034   XXXY     -14.8013   XXYY     -54.3103
      XYYY     -19.1436   YYYY    -190.5216   XXXZ      16.9016
      XXYZ      16.7486   XYYZ       7.1920   YYYZ      37.2296
      XXZZ    -122.4154   XYZZ      -9.3103   YYZZ    -126.7460
      XZZZ      19.1291   YZZZ      38.2619   ZZZZ    -713.1053
 -----------------------------------------------------------------
 Calculating analytic gradient of the SCF energy
 Gradient of SCF Energy
            1           2           3           4           5           6
    1  -0.0000259   0.0000381  -0.0000196   0.0000479  -0.0001046   0.0000591
    2  -0.0000236   0.0000169   0.0000165   0.0000082   0.0000024  -0.0000178
    3   0.0000143  -0.0000064   0.0001284  -0.0000832   0.0001896  -0.0001141
            7           8           9          10          11          12
    1  -0.0000447   0.0000581   0.0000516  -0.0000203  -0.0000456   0.0000061
    2  -0.0000235  -0.0000145   0.0000103  -0.0000229  -0.0000407   0.0000888
    3  -0.0000433   0.0000564  -0.0001553   0.0000138   0.0000686  -0.0000687
 Max gradient component =       1.896E-04
 RMS gradient           =       6.533E-05
 Gradient time:  CPU 340.05 s  wall 6.42 s
 Geometry Optimization Parameters
   NAtoms,    NIC,     NZ,  NCons,   NDum,   NFix, NCnnct, MaxDiis
       12     122       0       0       0       0       0       0

 Cartesian Hessian Update
 Hessian updated using Powell/Murtagh-Sargent update
  Mixing factors:     0.950403 Powell                      0.049597 Murtagh-Sargent


** GEOMETRY OPTIMIZATION IN DELOCALIZED INTERNAL COORDINATES **
   Searching for a Transition State

   Optimization Cycle:  18

                       Coordinates (Angstroms)
     ATOM                X               Y               Z
      1  C         0.2982900588    0.4634966879   -1.8361971724
      2  N         0.2115375960   -0.0424929044   -2.8683609713
      3  C         0.1072522287   -1.3279419218    0.9776087735
      4  H         0.5318976436   -2.3101376544    1.1315206354
      5  C        -1.0149489344   -0.8229272488    0.4236271491
      6  H        -1.9144702095   -1.2236402998   -0.0147651431
      7  C         0.4178065876    1.0553023706   -0.5514284157
      8  H         0.7100007492    2.0992991428   -0.5397263695
      9  C        -0.4483261555    0.5580726681    0.5856338723
     10  H        -0.9822388624    1.3133595356    1.1555004828
     11  N         0.7280686089   -0.1103187792    1.2868920941
     12  H         1.3551306903    0.3479284023    0.2496950743
   Point Group: c1    Number of degrees of freedom:    30


   Energy is   -302.856706852

 Hessian updated using Powell/Murtagh-Sargent update
  Mixing factors:     0.912189 Powell                      0.087811 Murtagh-Sargent

 30 Hessian modes will be used to form the next step
  Hessian Eigenvalues:
    -0.040601    0.007568    0.013501    0.023445    0.026600    0.039291
     0.051686    0.058939    0.075456    0.083681    0.093157    0.124114
     0.132450    0.148585    0.155860    0.159479    0.184880    0.194419
     0.199914    0.217443    0.276668    0.285485    0.337155    0.353079
     0.355677    0.358497    0.362579    0.405523    0.423689    1.326605

 Transition state search - taking P-RFO step
 Searching for Lamda that Maximizes Along the Lowest mode
 Value Taken    Lamda =   0.00000006
 Searching for Lamda that Minimizes Along All other modes
 Value Taken    Lamda =  -0.00000063
 Step Taken.  Stepsize is  0.006927

                             Maximum     Tolerance    Cnvgd?
         Gradient           0.000084      0.000300     YES
         Displacement       0.003028      0.001200      NO
         Energy change     -0.000001      0.000001     YES


                       Distance Matrix (Angstroms)
             C (  1)   N (  2)   C (  3)   H (  4)   C (  5)   H (  6)
   N (  2)  1.152785
   C (  3)  3.341145  4.056444
   H (  4)  4.068780  4.609110  1.081074
   C (  5)  2.913124  3.598685  1.349545  2.259567
   H (  6)  3.325711  3.749404  2.254561  2.911900  1.077913
   C (  7)  1.419559  2.572135  2.848553  3.764508  2.555635  3.304709
   H (  8)  2.127485  3.202855  3.796260  4.718890  3.527451  4.266774
   C (  9)  2.536069  3.567377  2.004835  3.079848  1.501489  2.384231
   H ( 10)  3.363373  4.410771  2.862710  3.927202  2.258413  2.945326
   N ( 11)  3.204319  4.187784  1.401312  2.214007  2.071508  3.149096
   H ( 12)  2.341199  3.344026  2.212600  2.919014  2.649232  3.637315
             C (  7)   H (  8)   C (  9)   H ( 10)   N ( 11)
   H (  8)  1.084179
   C (  9)  1.513385  2.232383
   H ( 10)  2.222685  2.520946  1.086402
   N ( 11)  2.198717  2.866927  1.523947  2.229187
   H ( 12)  1.421532  2.026494  1.846476  2.686231  1.295753
 
 Final energy is   -302.856706851520     


 ******************************
 **  OPTIMIZATION CONVERGED  **
 ******************************

                       Coordinates (Angstroms)
     ATOM                X               Y               Z
      1  C         0.2982900588    0.4634966879   -1.8361971724
      2  N         0.2115375960   -0.0424929044   -2.8683609713
      3  C         0.1072522287   -1.3279419218    0.9776087735
      4  H         0.5318976436   -2.3101376544    1.1315206354
      5  C        -1.0149489344   -0.8229272488    0.4236271491
      6  H        -1.9144702095   -1.2236402998   -0.0147651431
      7  C         0.4178065876    1.0553023706   -0.5514284157
      8  H         0.7100007492    2.0992991428   -0.5397263695
      9  C        -0.4483261555    0.5580726681    0.5856338723
     10  H        -0.9822388624    1.3133595356    1.1555004828
     11  N         0.7280686089   -0.1103187792    1.2868920941
     12  H         1.3551306903    0.3479284023    0.2496950743

Z-matrix Print:
$molecule
0 2
N 
H  1 1.295753
C  1 1.401312 2 110.183141
H  3 1.081074 1 125.732405 2 93.286926 0
C  3 1.349545 1 97.691283 2 -83.537638 0
H  5 1.077913 3 136.200004 1 -179.506008 0
C  2 1.421532 1 107.938508 3 84.190667 0
H  7 1.084179 2 107.180426 1 114.114376 0
C  7 1.419559 2 110.984427 1 -118.655775 0
N  9 1.152785 7 178.528973 2 22.172005 0
C  5 1.501489 3 89.202931 1 4.135503 0
H  11 1.086402 5 120.701567 3 -122.393613 0
$end

 
 --------------------------------------------------------------
 
                    Orbital Energies (a.u.)
 --------------------------------------------------------------
 
 Alpha MOs
 -- Occupied --
-14.4718 -14.4218 -10.3540 -10.3432 -10.3372 -10.3189 -10.3184  -1.1272
 -1.0276  -0.9130  -0.8581  -0.7872  -0.6703  -0.6598  -0.6243  -0.6075
 -0.5511  -0.5035  -0.4721  -0.4681  -0.4612  -0.4341  -0.4138  -0.3940
 -0.3121
 -- Virtual --
  0.0604   0.0987   0.1232   0.1345   0.1484   0.1505   0.1541   0.1738
  0.1901   0.2132   0.2345   0.2771   0.2987   0.3101   0.3365   0.3629
  0.3674   0.3799   0.4051   0.4073   0.4384   0.4405   0.4507   0.4632
  0.4774   0.4922   0.4994   0.5150   0.5286   0.5389   0.5493   0.5565
  0.5683   0.5754   0.5989   0.6141   0.6399   0.6484   0.6823   0.6860
  0.7124   0.7177   0.7349   0.7689   0.7971   0.8085   0.8212   0.8500
  0.8781   0.9133   0.9613   0.9869   1.0146   1.0337   1.0491   1.0558
  1.0650   1.0826   1.1092   1.1141   1.1469   1.1534   1.1902   1.1963
  1.1975   1.2199   1.2420   1.2484   1.2671   1.2801   1.2982   1.3359
  1.3499   1.3572   1.4001   1.4038   1.4220   1.4578   1.4821   1.5015
  1.5154   1.5233   1.5573   1.5682   1.6272   1.6642   1.6793   1.7165
  1.7229   1.7701   1.8190   1.8430   1.8691   1.8809   1.9098   1.9219
  1.9853   2.1128   2.1703   2.2100   2.2561   2.2858   2.3133   2.3647
  2.3807   2.3992   2.4374   2.4635   2.4920   2.5673   2.5876   2.5934
  2.6284   2.6405   2.6702   2.6807   2.6989   2.7278   2.7371   2.7617
  2.7694   2.7825   2.8252   2.8525   2.8868   2.8910   2.9091   2.9226
  2.9456   2.9665   2.9820   2.9937   3.0158   3.0270   3.0417   3.0749
  3.0875   3.1038   3.1126   3.1362   3.1485   3.1536   3.1785   3.2038
  3.2149   3.2218   3.2392   3.2726   3.2971   3.3133   3.3269   3.3566
  3.3645   3.3973   3.4075   3.4341   3.4608   3.4748   3.5247   3.5346
  3.5608   3.5970   3.6050   3.6231   3.6325   3.6561   3.7006   3.7067
  3.7185   3.7365   3.7685   3.8019   3.8373   3.8662   3.8728   3.9133
  3.9477   3.9501   3.9901   4.0048   4.0184   4.0400   4.0588   4.0669
  4.0730   4.0854   4.0919   4.1442   4.1532   4.1635   4.2062   4.2391
  4.2688   4.3023   4.3523   4.3614   4.3813   4.4435   4.4792   4.4944
  4.5126   4.5622   4.5750   4.6271   4.6308   4.6511   4.6662   4.7007
  4.7233   4.7430   4.7612   4.7774   4.8175   4.8432   4.8581   4.8734
  4.9480   5.0347   5.0619   5.0816   5.1151   5.1665   5.1764   5.2160
  5.2475   5.2630   5.2848   5.3329   5.3559   5.4055   5.4538   5.4894
  5.5200   5.5522   5.6207   5.6494   5.7033   5.7118   5.7962   5.8138
  5.8728   5.9788   6.2042   6.2195   6.2618   6.2663   6.3812   6.5507
  8.1231   9.8094  11.1128  11.9420  12.7224  13.6690  15.5994
 
 Beta MOs
 -- Occupied --
-14.4640 -14.4191 -10.3547 -10.3390 -10.3381 -10.3200 -10.3151  -1.1135
 -1.0218  -0.9003  -0.8390  -0.7836  -0.6676  -0.6455  -0.6125  -0.6024
 -0.5438  -0.4892  -0.4643  -0.4627  -0.4433  -0.4297  -0.4023  -0.3622
 -- Virtual --
 -0.0524   0.0707   0.1011   0.1341   0.1381   0.1512   0.1536   0.1578
  0.1780   0.1992   0.2193   0.2357   0.2797   0.3021   0.3119   0.3377
  0.3654   0.3679   0.3810   0.4100   0.4139   0.4401   0.4429   0.4544
  0.4660   0.4823   0.4961   0.5023   0.5177   0.5313   0.5410   0.5502
  0.5589   0.5733   0.5790   0.6019   0.6163   0.6428   0.6532   0.6870
  0.6906   0.7163   0.7202   0.7369   0.7722   0.7991   0.8128   0.8239
  0.8527   0.8844   0.9162   0.9637   0.9903   1.0163   1.0367   1.0510
  1.0591   1.0665   1.0857   1.1118   1.1169   1.1500   1.1585   1.1919
  1.1993   1.2000   1.2221   1.2457   1.2524   1.2706   1.2820   1.3039
  1.3399   1.3532   1.3616   1.4025   1.4058   1.4262   1.4623   1.4869
  1.5060   1.5206   1.5276   1.5603   1.5732   1.6322   1.6703   1.6859
  1.7236   1.7297   1.7768   1.8270   1.8506   1.8719   1.8841   1.9143
  1.9265   1.9892   2.1168   2.1736   2.2108   2.2579   2.2878   2.3178
  2.3688   2.3856   2.4080   2.4423   2.4691   2.4982   2.5724   2.5902
  2.6019   2.6330   2.6474   2.6735   2.6846   2.7050   2.7305   2.7402
  2.7648   2.7743   2.7868   2.8283   2.8568   2.8888   2.8945   2.9140
  2.9252   2.9494   2.9700   2.9857   2.9969   3.0211   3.0306   3.0424
  3.0758   3.0925   3.1089   3.1180   3.1420   3.1508   3.1573   3.1838
  3.2084   3.2223   3.2269   3.2440   3.2778   3.3035   3.3189   3.3326
  3.3591   3.3685   3.4049   3.4120   3.4393   3.4646   3.4818   3.5269
  3.5384   3.5640   3.6012   3.6104   3.6257   3.6361   3.6607   3.7042
  3.7106   3.7241   3.7444   3.7742   3.8052   3.8410   3.8709   3.8751
  3.9181   3.9520   3.9540   3.9952   4.0065   4.0208   4.0442   4.0616
  4.0754   4.0809   4.0911   4.0964   4.1479   4.1584   4.1674   4.2083
  4.2440   4.2739   4.3079   4.3582   4.3680   4.3845   4.4471   4.4840
  4.5006   4.5172   4.5707   4.5814   4.6310   4.6394   4.6577   4.6781
  4.7086   4.7293   4.7487   4.7664   4.7830   4.8215   4.8558   4.8651
  4.8824   4.9586   5.0407   5.0676   5.0931   5.1235   5.1757   5.1833
  5.2248   5.2555   5.2685   5.2917   5.3415   5.3611   5.4150   5.4614
  5.4989   5.5280   5.5605   5.6271   5.6577   5.7156   5.7194   5.8004
  5.8205   5.8773   5.9821   6.2080   6.2248   6.2669   6.2861   6.3849
  6.5531   8.1247   9.8170  11.1229  11.9441  12.7291  13.6715  15.6029
 --------------------------------------------------------------
 
          Ground-State Mulliken Net Atomic Charges

     Atom                 Charge (a.u.)    Spin (a.u.)
  --------------------------------------------------------
      1 C                    -0.095849      -0.092534
      2 N                    -0.063263       0.173078
      3 C                    -0.008996      -0.143537
      4 H                     0.121198       0.003690
      5 C                    -0.201408       0.318338
      6 H                     0.138505      -0.003594
      7 C                    -0.203309       0.433177
      8 H                     0.152875      -0.008797
      9 C                     0.105921      -0.055001
     10 H                     0.108012       0.004739
     11 N                    -0.197719       0.443802
     12 H                     0.144034      -0.073362
  --------------------------------------------------------
  Sum of atomic charges =    -0.000000
  Sum of spin   charges =     1.000000

 -----------------------------------------------------------------
                    Cartesian Multipole Moments
 -----------------------------------------------------------------
    Charge (ESU x 10^10)
                -0.0000
    Dipole Moment (Debye)
         X      -0.9945      Y       0.5599      Z       2.9181
       Tot       3.1333
    Quadrupole Moments (Debye-Ang)
        XX     -39.3941     XY       0.2286     YY     -34.7376
        XZ      -0.8501     YZ      -2.3212     ZZ     -56.4591
    Octopole Moments (Debye-Ang^2)
       XXX     -10.1992    XXY      -0.6541    XYY       0.3702
       YYY       2.0242    XXZ       8.0760    XYZ      -3.7748
       YYZ      13.7213    XZZ      -6.6938    YZZ       4.3667
       ZZZ      68.7677
    Hexadecapole Moments (Debye-Ang^3)
      XXXX    -133.3034   XXXY     -14.8013   XXYY     -54.3103
      XYYY     -19.1436   YYYY    -190.5216   XXXZ      16.9016
      XXYZ      16.7486   XYYZ       7.1920   YYYZ      37.2296
      XXZZ    -122.4154   XYZZ      -9.3103   YYZZ    -126.7460
      XZZZ      19.1291   YZZZ      38.2619   ZZZZ    -713.1053
 -----------------------------------------------------------------
Archival summary:
1\1\c8-65\TS\ProcedureUnspecified\BasisUnspecified\255(2)\hpark21\TueJan3112:10:162023TueJan3112:10:162023\0\\#,TS,ProcedureUnspecified,BasisUnspecified,\\0,2\N\H,1,1.29575\C,1,1.40131,2,110.183\H,3,1.08107,1,125.732,2,93.2869,0\C,3,1.34954,1,97.6913,2,-83.5376,0\H,5,1.07791,3,136.2,1,-179.506,0\C,2,1.42153,1,107.939,3,84.1907,0\H,7,1.08418,2,107.18,1,114.114,0\C,7,1.41956,2,110.984,1,-118.656,0\N,9,1.15279,7,178.529,2,22.172,0\C,5,1.50149,3,89.2029,1,4.1355,0\H,11,1.0864,5,120.702,3,-122.394,0\\\@

 Total job time:  749.64s(wall), 42096.84s(cpu) 
 Tue Jan 31 12:10:16 2023

        *************************************************************
        *                                                           *
        *  Thank you very much for using Q-Chem.  Have a nice day.  *
        *                                                           *
        *************************************************************
