# Supplementary material for: Reactant Discovery with an Ab Initio Nanoreactor: Exploration of Astrophysical N-Heterocycle Precursors and Formation Pathways
Source: ACS Earth Space Chem. 2024 Aug 9;8(9):1771–83. doi: 10.1021/acsearthspacechem.4c00120 (PMC11418024; doi:10.1021/acsearthspacechem.4c00120)
Supplement: Supplementary file 2 — sp4c00120_si_002.zip [file sp4c00120_si_002.zip › nr-si-data/reaction1/TS2/irc.out]

Running Job 1 of 2 qchem.in
qchem qchem.in_6772.0 ./qchem6772/ 0
/home/leeping/opt/qchem/5.3.2-openmp/exe/qcprog.exe_s qchem.in_6772.0 ./qchem6772/
                  Welcome to Q-Chem
     A Quantum Leap Into The Future Of Chemistry


 Q-Chem 5.3, Q-Chem, Inc., Pleasanton, CA (2020)

 Yihan Shao,  Zhengting Gan,  E. Epifanovsky,  A. T. B. Gilbert,  M. Wormit,  
 J. Kussmann,  A. W. Lange,  A. Behn,  Jia Deng,  Xintian Feng,  D. Ghosh,  
 M. Goldey,  P. R. Horn,  L. D. Jacobson,  I. Kaliman,  T. Kus,  A. Landau,  
 Jie Liu,  E. I. Proynov,  R. M. Richard,  R. P. Steele,  E. J. Sundstrom,  
 H. L. Woodcock III,  P. M. Zimmerman,  D. Zuev,  B. Alam,  B. Albrecht,  
 A. Aldossary,  E. Alguire,  S. A. Baeppler,  D. Barton,  Z. Benda,  
 Y. A. Bernard,  E. J. Berquist,  K. B. Bravaya,  H. Burton,  K. Carter-Fenk,  
 D. Casanova,  Chun-Min Chang,  Yunqing Chen,  A. Chien,  K. D. Closser,  
 M. P. Coons,  S. Coriani,  S. Dasgupta,  A. L. Dempwolff,  M. Diedenhofen,  
 Hainam Do,  R. G. Edgar,  Po-Tung Fang,  S. Faraji,  S. Fatehi,  
 Qingguo Feng,  J. Fosso-Tande,  J. Gayvert,  Qinghui Ge,  A. Ghysels,  
 G. Gidofalvi,  J. Gomes,  J. Gonthier,  S. Gulania,  A. Gunina,  D. Hait,  
 M. W. D. Hanson-Heine,  S. Hammes-Schiffer,  P. H. P. Harbach,  
 A. W. Hauser,  M. F. Herbst,  J. E. Herr,  E. G. Hohenstein,  Z. C. Holden,  
 S. Houck,  Kerwin Hui,  B. C. Huynh,  M. Ivanov,  T.-C. Jagau,  Hyunjun Ji,  
 B. Kaduk,  K. Khistyaev,  Jaehoon Kim,  P. Klunzinger,  K. Koh,  
 D. Kosenkov,  L. Koulias,  T. Kowalczyk,  C. M. Krauter,  A. Kunitsa,  
 Ka Un Lao,  A. Laurent,  K. V. Lawler,  Joonho Lee,  D. Lefrancois,  
 S. Lehtola,  D. S. Levine,  Yi-Pei Li,  You-Sheng Lin,  Fenglai Liu,  
 Kuan-Yu Liu,  E. Livshits,  M. Loipersberger,  A. Luenser,  A. Manjanath,  
 P. Manohar,  E. Mansoor,  S. F. Manzer,  Shan-Ping Mao,  Yuezhi Mao,  
 N. Mardirossian,  A. V. Marenich,  T. Markovich,  L. A. Martinez-Martinez,  
 S. A. Maurer,  N. J. Mayhall,  S. C. McKenzie,  J.-M. Mewes,  P. Morgante,  
 A. F. Morrison,  J. W. Mullinax,  K. Nanda,  T. S. Nguyen-Beck,  
 R. Olivares-Amaya,  K. J. Oosterbaan,  J. A. Parkhill,  S. K. Paul,  
 F. Pavosevic,  Zheng Pei,  T. M. Perrine,  F. Plasser,  P. Pokhilko,  
 S. Prager,  A. Prociuk,  E. Ramos,  B. Rana,  D. R. Rehn,  F. Rob,  
 E. Rossomme,  M. Scheurer,  M. Schneider,  N. Sergueev,  S. M. Sharada,  
 S. Sharma,  W. Skomorowski,  D. W. Small,  T. Stauch,  C. J. Stein,  
 T. Stein,  Yu-Chuan Su,  S. P. Veccham,  Zhen Tao,  A. J. W. Thom,  
 A. Tkatchenko,  T. Tsuchimochi,  N. M. Tubman,  L. Vogt,  M. L. Vidal,  
 O. Vydrov,  M. A. Watson,  J. Wenzel,  M. de Wergifosse,  T. A. Wesolowski,  
 A. White,  J. Witte,  A. Yamada,  Jun Yang,  K. Yao,  S. Yeganeh,  
 S. R. Yost,  Zhi-Qiang You,  A. Zech,  Igor Ying Zhang,  Xing Zhang,  
 Yan Zhao,  Ying Zhu,  B. R. Brooks,  G. K. L. Chan,  C. J. Cramer,  
 M. S. Gordon,  W. J. Hehre,  A. Klamt,  M. W. Schmidt,  C. D. Sherrill,  
 D. G. Truhlar,  A. Aspuru-Guzik,  R. Baer,  A. T. Bell,  N. A. Besley,  
 Jeng-Da Chai,  A. E. DePrince, III,  R. A. DiStasio Jr.,  A. Dreuw,  
 B. D. Dunietz,  T. R. Furlani,  Chao-Ping Hsu,  Yousung Jung,  Jing Kong,  
 D. S. Lambrecht,  WanZhen Liang,  C. Ochsenfeld,  V. A. Rassolov,  
 L. V. Slipchenko,  J. E. Subotnik,  T. Van Voorhis,  J. M. Herbert,  
 A. I. Krylov,  P. M. W. Gill,  M. Head-Gordon

 Contributors to earlier versions of Q-Chem not listed above: 
 R. D. Adamson,  B. Austin,  J. Baker,  G. J. O. Beran,  K. Brandhorst,  
 S. T. Brown,  E. F. C. Byrd,  A. K. Chakraborty,  C.-L. Cheng,  
 Siu Hung Chien,  D. M. Chipman,  D. L. Crittenden,  H. Dachsel,  
 R. J. Doerksen,  A. D. Dutoi,  L. Fusti-Molnar,  W. A. Goddard III,  
 A. Golubeva-Zadorozhnaya,  S. R. Gwaltney,  G. Hawkins,  A. Heyden,  
 S. Hirata,  G. Kedziora,  F. J. Keil,  C. Kelley,  Jihan Kim,  R. A. King,  
 R. Z. Khaliullin,  P. P. Korambath,  W. Kurlancheek,  A. M. Lee,  M. S. Lee,  
 S. V. Levchenko,  Ching Yeh Lin,  D. Liotard,  R. C. Lochan,  I. Lotan,  
 P. E. Maslen,  N. Nair,  D. P. O'Neill,  D. Neuhauser,  E. Neuscamman,  
 C. M. Oana,  R. Olson,  B. Peters,  R. Peverati,  P. A. Pieniazek,  
 Y. M. Rhee,  J. Ritchie,  M. A. Rohrdanz,  E. Rosta,  N. J. Russ,  
 H. F. Schaefer III,  N. E. Schultz,  N. Shenvi,  A. C. Simmonett,  A. Sodt,  
 D. Stuck,  K. S. Thanthiriwatte,  V. Vanovschi,  Tao Wang,  A. Warshel,  
 C. F. Williams,  Q. Wu,  X. Xu,  W. Zhang

 Please cite Q-Chem as follows:
 Y. Shao et al., Mol. Phys. 113, 184-215 (2015)
 DOI: 10.1080/00268976.2014.952696

 Q-Chem 5.3.2 for Intel X86 EM64T Linux

 Parts of Q-Chem use Armadillo 9.800.1 (Horizon Scraper).
 http://arma.sourceforge.net/

 Q-Chem begins on Fri Feb  3 17:04:22 2023  

Host: 
0

     Scratch files written to ./qchem6772//
 Dec820 |scratch|qcdevops|jenkins|workspace|build_RNUM 5633   
Processing $rem in /home/leeping/opt/qchem/5.3.2-openmp/config/preferences:
Processing $rem in /home/hpark21/.qchemrc:

Checking the input file for inconsistencies... 	...done.

--------------------------------------------------------------
User input:
--------------------------------------------------------------
$molecule
0 2
C         0.2982900588    0.4634966879   -1.8361971724
N         0.2115375960   -0.0424929044   -2.8683609713
C         0.1072522287   -1.3279419218    0.9776087735
H         0.5318976436   -2.3101376544    1.1315206354
C        -1.0149489344   -0.8229272488    0.4236271491
H        -1.9144702095   -1.2236402998   -0.0147651431
C         0.4178065876    1.0553023706   -0.5514284157
H         0.7100007492    2.0992991428   -0.5397263695
C        -0.4483261555    0.5580726681    0.5856338723
H        -0.9822388624    1.3133595356    1.1555004828
N         0.7280686089   -0.1103187792    1.2868920941
H         1.3551306903    0.3479284023    0.2496950743
$end

$rem
method                wB97X-D3
basis                 cc-pvtz
unrestricted          true
symmetry              False
sym_ignore            true
scf_convergence       8
thresh                14
jobtype               freq
scf_guess             core
scf_algorithm         diis
max_scf_cycles        100
geom_opt_max_cycles   100
mem_total             200000
$end

--------------------------------------------------------------
 Adding empirical dispersion correction 
 ----------------------------------------------------------------
 Doing -D3(0) with
 s6  =   1.00000
 s8  =   1.00000
 rs6 =   1.28100
 rs8 =   1.09400
 -D3 energy without 3body term =     -0.0027055387 hartrees
 ----------------------------------------------------------------
             Standard Nuclear Orientation (Angstroms)
    I     Atom           X                Y                Z
 ----------------------------------------------------------------
    1      C       0.2982900588     0.4634966879    -1.8361971724
    2      N       0.2115375960    -0.0424929044    -2.8683609713
    3      C       0.1072522287    -1.3279419218     0.9776087735
    4      H       0.5318976436    -2.3101376544     1.1315206354
    5      C      -1.0149489344    -0.8229272488     0.4236271491
    6      H      -1.9144702095    -1.2236402998    -0.0147651431
    7      C       0.4178065876     1.0553023706    -0.5514284157
    8      H       0.7100007492     2.0992991428    -0.5397263695
    9      C      -0.4483261555     0.5580726681     0.5856338723
   10      H      -0.9822388624     1.3133595356     1.1555004828
   11      N       0.7280686089    -0.1103187792     1.2868920941
   12      H       1.3551306903     0.3479284023     0.2496950743
 ----------------------------------------------------------------
 Nuclear Repulsion Energy =         259.63695076 hartrees
 There are       25 alpha and       24 beta electrons
 Requested basis set is cc-pVTZ
 There are 100 shells and 280 basis functions

 Total QAlloc Memory Limit 200000 MB
 Mega-Array Size      1956 MB
 MEM_STATIC part      2000 MB

                       Distance Matrix (Angstroms)
             C (  1)   N (  2)   C (  3)   H (  4)   C (  5)   H (  6)
   N (  2)  1.152785
   C (  3)  3.341145  4.056444
   H (  4)  4.068780  4.609110  1.081074
   C (  5)  2.913124  3.598685  1.349545  2.259567
   H (  6)  3.325711  3.749404  2.254561  2.911900  1.077913
   C (  7)  1.419559  2.572135  2.848553  3.764508  2.555635  3.304709
   H (  8)  2.127485  3.202855  3.796260  4.718890  3.527451  4.266774
   C (  9)  2.536069  3.567377  2.004835  3.079848  1.501489  2.384231
   H ( 10)  3.363373  4.410771  2.862710  3.927202  2.258413  2.945326
   N ( 11)  3.204319  4.187784  1.401312  2.214007  2.071508  3.149096
   H ( 12)  2.341199  3.344026  2.212600  2.919014  2.649232  3.637315
             C (  7)   H (  8)   C (  9)   H ( 10)   N ( 11)
   H (  8)  1.084179
   C (  9)  1.513385  2.232383
   H ( 10)  2.222685  2.520946  1.086402
   N ( 11)  2.198717  2.866927  1.523947  2.229187
   H ( 12)  1.421532  2.026494  1.846476  2.686231  1.295753
 
 A cutoff of  1.0D-14 yielded   4883 shell pairs
 There are     38611 function pairs (     50523 Cartesian)
 Smallest overlap matrix eigenvalue = 1.54E-04
 Guess MOs from core Hamiltonian diagonalization
 Long-range K will be added via erf
 Coulomb attenuation parameter = 0.25 bohr**(-1)
 An unrestricted hybrid HF-DFT SCF calculation will be
 performed using Pulay DIIS extrapolation
 Exchange:     0.1957 Hartree-Fock + 1.0000 wB97X-D3 + LR-HF
 Correlation:  1.0000 wB97X-D3
 Using SG-2 standard quadrature grid
 Dispersion:   Grimme D3
 SCF converges when DIIS error is below 1.0E-08
 using 64 threads for integral computing
 -------------------------------------------------------
 OpenMP Integral computing Module                
 Release: version 1.0, May 2013, Q-Chem Inc. Pittsburgh 
 -------------------------------------------------------
 using 64 threads for integral computing
 -------------------------------------------------------
 OpenMP Integral computing Module                
 Release: version 1.0, May 2013, Q-Chem Inc. Pittsburgh 
 -------------------------------------------------------
 ---------------------------------------
  Cycle       Energy         DIIS Error
 ---------------------------------------
    1    -233.2637257210      8.49E-02
    2    -166.4752809667      8.64E-02
    3    -263.3154430090      3.70E-02
    4    -186.6538536842      8.22E-02
    5    -242.1933716591      5.86E-02
    6    -272.0518529858      4.25E-02
    7    -288.2026266746      2.77E-02
    8    -301.9669236136      7.62E-03
    9    -302.6063536481      4.78E-03
   10    -302.7897294654      2.23E-03
   11    -302.8481926967      5.08E-04
   12    -302.8527703426      2.52E-04
   13    -302.8545724446      1.75E-04
   14    -302.8557000280      1.07E-04
   15    -302.8564902100      4.76E-05
   16    -302.8566512103      1.48E-05
   17    -302.8566869036      8.00E-06
   18    -302.8567006420      4.13E-06
   19    -302.8567048441      2.02E-06
   20    -302.8567062593      8.20E-07
   21    -302.8567066462      4.61E-07
   22    -302.8567067971      1.75E-07
   23    -302.8567068357      8.81E-08
   24    -302.8567068475      5.47E-08
   25    -302.8567068512      2.70E-08
   26    -302.8567068519      8.85E-09 Convergence criterion met
 ---------------------------------------
 <S^2> = 0.7830
 SCF time:  CPU 3497.07 s  wall 63.08 s
 SCF   energy in the final basis set = -302.85670685
 Total energy in the final basis set = -302.85670685
 
 --------------------------------------------------------------
 
                    Orbital Energies (a.u.)
 --------------------------------------------------------------
 
 Alpha MOs
 -- Occupied --
-14.4718 -14.4218 -10.3540 -10.3432 -10.3372 -10.3189 -10.3184  -1.1272
 -1.0276  -0.9130  -0.8581  -0.7872  -0.6703  -0.6598  -0.6243  -0.6075
 -0.5511  -0.5035  -0.4721  -0.4681  -0.4612  -0.4341  -0.4138  -0.3940
 -0.3121
 -- Virtual --
  0.0604   0.0987   0.1232   0.1345   0.1484   0.1505   0.1541   0.1738
  0.1901   0.2132   0.2345   0.2771   0.2987   0.3101   0.3365   0.3629
  0.3674   0.3799   0.4051   0.4073   0.4384   0.4405   0.4507   0.4632
  0.4774   0.4922   0.4994   0.5150   0.5286   0.5389   0.5493   0.5565
  0.5683   0.5754   0.5989   0.6141   0.6399   0.6484   0.6823   0.6860
  0.7124   0.7177   0.7349   0.7689   0.7971   0.8085   0.8212   0.8500
  0.8781   0.9133   0.9613   0.9869   1.0146   1.0337   1.0491   1.0558
  1.0650   1.0826   1.1092   1.1141   1.1469   1.1534   1.1902   1.1963
  1.1975   1.2199   1.2420   1.2484   1.2671   1.2801   1.2982   1.3359
  1.3499   1.3572   1.4001   1.4038   1.4220   1.4578   1.4821   1.5015
  1.5154   1.5233   1.5573   1.5682   1.6272   1.6642   1.6793   1.7165
  1.7229   1.7701   1.8190   1.8430   1.8691   1.8809   1.9098   1.9219
  1.9853   2.1128   2.1703   2.2100   2.2561   2.2858   2.3133   2.3647
  2.3807   2.3992   2.4374   2.4635   2.4920   2.5673   2.5876   2.5934
  2.6284   2.6405   2.6702   2.6807   2.6989   2.7278   2.7371   2.7617
  2.7694   2.7825   2.8252   2.8525   2.8868   2.8910   2.9091   2.9226
  2.9456   2.9665   2.9820   2.9937   3.0158   3.0270   3.0417   3.0749
  3.0875   3.1038   3.1126   3.1362   3.1485   3.1536   3.1785   3.2038
  3.2149   3.2218   3.2392   3.2726   3.2971   3.3133   3.3269   3.3566
  3.3645   3.3973   3.4075   3.4341   3.4608   3.4748   3.5247   3.5346
  3.5608   3.5970   3.6050   3.6231   3.6325   3.6561   3.7006   3.7067
  3.7185   3.7365   3.7685   3.8019   3.8373   3.8662   3.8728   3.9133
  3.9477   3.9501   3.9901   4.0048   4.0184   4.0400   4.0588   4.0669
  4.0730   4.0854   4.0919   4.1442   4.1532   4.1635   4.2062   4.2391
  4.2688   4.3023   4.3523   4.3614   4.3813   4.4435   4.4792   4.4944
  4.5126   4.5622   4.5750   4.6271   4.6308   4.6511   4.6662   4.7007
  4.7233   4.7430   4.7612   4.7774   4.8175   4.8432   4.8581   4.8734
  4.9480   5.0347   5.0619   5.0816   5.1151   5.1665   5.1764   5.2160
  5.2475   5.2630   5.2848   5.3329   5.3559   5.4055   5.4538   5.4894
  5.5200   5.5522   5.6207   5.6494   5.7033   5.7118   5.7962   5.8138
  5.8728   5.9788   6.2042   6.2195   6.2618   6.2663   6.3812   6.5507
  8.1231   9.8094  11.1128  11.9420  12.7224  13.6690  15.5994
 
 Beta MOs
 -- Occupied --
-14.4640 -14.4191 -10.3547 -10.3390 -10.3381 -10.3200 -10.3151  -1.1135
 -1.0218  -0.9003  -0.8390  -0.7836  -0.6676  -0.6455  -0.6125  -0.6024
 -0.5438  -0.4892  -0.4643  -0.4627  -0.4433  -0.4297  -0.4023  -0.3622
 -- Virtual --
 -0.0524   0.0707   0.1011   0.1341   0.1381   0.1512   0.1536   0.1578
  0.1780   0.1992   0.2193   0.2357   0.2797   0.3021   0.3119   0.3377
  0.3654   0.3679   0.3810   0.4100   0.4139   0.4401   0.4429   0.4544
  0.4660   0.4823   0.4961   0.5023   0.5177   0.5313   0.5410   0.5502
  0.5589   0.5733   0.5790   0.6019   0.6163   0.6428   0.6532   0.6870
  0.6906   0.7163   0.7202   0.7369   0.7722   0.7991   0.8128   0.8239
  0.8527   0.8844   0.9162   0.9637   0.9903   1.0163   1.0367   1.0510
  1.0591   1.0665   1.0857   1.1118   1.1169   1.1500   1.1585   1.1919
  1.1993   1.2000   1.2221   1.2457   1.2524   1.2706   1.2820   1.3039
  1.3399   1.3532   1.3616   1.4025   1.4058   1.4262   1.4623   1.4869
  1.5060   1.5206   1.5276   1.5603   1.5732   1.6322   1.6703   1.6859
  1.7236   1.7297   1.7768   1.8270   1.8506   1.8719   1.8841   1.9143
  1.9265   1.9892   2.1168   2.1736   2.2108   2.2579   2.2878   2.3178
  2.3688   2.3856   2.4080   2.4423   2.4691   2.4982   2.5724   2.5902
  2.6019   2.6330   2.6474   2.6735   2.6846   2.7050   2.7305   2.7402
  2.7648   2.7743   2.7868   2.8283   2.8568   2.8888   2.8945   2.9140
  2.9252   2.9494   2.9700   2.9857   2.9969   3.0211   3.0306   3.0424
  3.0758   3.0925   3.1089   3.1180   3.1420   3.1508   3.1573   3.1838
  3.2084   3.2223   3.2269   3.2440   3.2778   3.3035   3.3189   3.3326
  3.3591   3.3685   3.4049   3.4120   3.4393   3.4646   3.4818   3.5269
  3.5384   3.5640   3.6012   3.6104   3.6257   3.6361   3.6607   3.7042
  3.7106   3.7241   3.7444   3.7742   3.8052   3.8410   3.8709   3.8751
  3.9181   3.9520   3.9540   3.9952   4.0065   4.0208   4.0442   4.0616
  4.0754   4.0809   4.0911   4.0964   4.1479   4.1584   4.1674   4.2083
  4.2440   4.2739   4.3079   4.3582   4.3680   4.3845   4.4471   4.4840
  4.5006   4.5172   4.5707   4.5814   4.6310   4.6394   4.6577   4.6781
  4.7086   4.7293   4.7487   4.7664   4.7830   4.8215   4.8558   4.8651
  4.8824   4.9586   5.0407   5.0676   5.0931   5.1235   5.1757   5.1833
  5.2248   5.2555   5.2685   5.2917   5.3415   5.3611   5.4150   5.4614
  5.4989   5.5280   5.5605   5.6271   5.6577   5.7156   5.7194   5.8004
  5.8205   5.8773   5.9821   6.2080   6.2248   6.2669   6.2861   6.3849
  6.5531   8.1247   9.8170  11.1229  11.9441  12.7291  13.6715  15.6029
 --------------------------------------------------------------
 
          Ground-State Mulliken Net Atomic Charges

     Atom                 Charge (a.u.)    Spin (a.u.)
  --------------------------------------------------------
      1 C                    -0.095849      -0.092541
      2 N                    -0.063263       0.173084
      3 C                    -0.008995      -0.143546
      4 H                     0.121198       0.003691
      5 C                    -0.201408       0.318350
      6 H                     0.138505      -0.003595
      7 C                    -0.203309       0.433177
      8 H                     0.152875      -0.008797
      9 C                     0.105921      -0.055001
     10 H                     0.108012       0.004739
     11 N                    -0.197719       0.443803
     12 H                     0.144034      -0.073364
  --------------------------------------------------------
  Sum of atomic charges =     0.000000
  Sum of spin   charges =     1.000000

 -----------------------------------------------------------------
                    Cartesian Multipole Moments
 -----------------------------------------------------------------
    Charge (ESU x 10^10)
                 0.0000
    Dipole Moment (Debye)
         X      -0.9945      Y       0.5599      Z       2.9181
       Tot       3.1333
    Quadrupole Moments (Debye-Ang)
        XX     -39.3941     XY       0.2286     YY     -34.7376
        XZ      -0.8501     YZ      -2.3212     ZZ     -56.4591
    Octopole Moments (Debye-Ang^2)
       XXX     -10.1992    XXY      -0.6541    XYY       0.3702
       YYY       2.0241    XXZ       8.0760    XYZ      -3.7747
       YYZ      13.7213    XZZ      -6.6938    YZZ       4.3667
       ZZZ      68.7678
    Hexadecapole Moments (Debye-Ang^3)
      XXXX    -133.3034   XXXY     -14.8013   XXYY     -54.3103
      XYYY     -19.1436   YYYY    -190.5216   XXXZ      16.9016
      XXYZ      16.7486   XYYZ       7.1920   YYYZ      37.2296
      XXZZ    -122.4154   XYZZ      -9.3103   YYZZ    -126.7460
      XZZZ      19.1291   YZZZ      38.2619   ZZZZ    -713.1055
 -----------------------------------------------------------------
 Calculating MO derivatives via CPSCF
    1     0    39    0.0300462  
    2     0    39    0.0121882  
    3     0    39    0.0059092  
    4     0    39    0.0018166  
    5     0    39    0.0004495  
    6    10    29    0.0000857  
    7    26    13    0.0000152  
    8    38     1    0.0000022  
    9    39     0    0.0000003  Converged
 Time for AOints: 1208.6 s (CPU) 21.3 s (wall)
 ------------------------------------------------------------------------------
                     AOints        : Timing summary (seconds)
 ------------------------------------------------------------------------------
     job step          cpu (% of tot)      sys (% of tot)     wall (% of tot)
 ------------------------------------------------------------------------------
  AOints            0.1209E+04 ( 2.7)   0.8398E-02 ( 6.6)   0.2133E+02 ( 0.7)
 ------------------------------------------------------------------------------
   Grand Totals     0.4517E+05          0.1281E+00          0.2850E+04
 ------------------------------------------------------------------------------
 Polarizability Matrix (a.u.)
            1           2           3
    1 -56.5562632  -4.6019897   1.3434085
    2  -4.6019897 -65.8203295   8.9051327
    3   1.3434085   8.9051327 -84.6842366
 Calculating analytic Hessian of the SCF energy
 
 Direct stationary perturbation theory relativistic correction:
 
 rels  =       0.078636280607
 relv  =      -0.369575417003
 rel2e =       0.000000000000
 E_rel =      -0.290939136397
 
 Hessian of the SCF Energy
            1           2           3           4           5           6
    1   0.1063223   0.0565031   0.0871610  -0.0462788  -0.0379470  -0.0783560
    2   0.0565031   0.3778032   0.5620051  -0.0376023  -0.2608386  -0.4567308
    3   0.0871610   0.5620051   1.2655890  -0.0774381  -0.4580231  -0.9740152
    4  -0.0462788  -0.0376023  -0.0774381   0.0272818   0.0393807   0.0829291
    5  -0.0379470  -0.2608386  -0.4580231   0.0393807   0.2521542   0.4779766
    6  -0.0783560  -0.4567308  -0.9740152   0.0829291   0.4779766   0.9988946
    7   0.0024028  -0.0008002  -0.0007058  -0.0002738   0.0007192   0.0006428
    8   0.0011313  -0.0014381  -0.0001242   0.0001745   0.0007479   0.0003037
    9   0.0022663   0.0005262   0.0025095   0.0002114   0.0002024  -0.0007894
   10   0.0000178   0.0000142   0.0002248  -0.0000471  -0.0000192  -0.0000784
   11  -0.0000495  -0.0002275  -0.0001519  -0.0000127   0.0001829   0.0001572
   12  -0.0002068  -0.0001606  -0.0001055   0.0000562  -0.0000774   0.0000242
   13  -0.0005611  -0.0010157  -0.0018093  -0.0001167   0.0001630   0.0013981
   14   0.0016646  -0.0020430  -0.0007003  -0.0002704   0.0005390   0.0004093
   15  -0.0002364   0.0006855   0.0024429  -0.0000148   0.0004372  -0.0013818
   16  -0.0002801  -0.0002777  -0.0001430   0.0001840   0.0003435  -0.0000340
   17  -0.0004422   0.0000647   0.0000457   0.0002355   0.0000934   0.0002246
   18   0.0000378  -0.0000112  -0.0003357  -0.0001667  -0.0002157   0.0001794
   19  -0.0546474  -0.0086379   0.0214774   0.0171366  -0.0052661  -0.0174383
   20  -0.0268582  -0.1200814  -0.1093957   0.0008390   0.0121510  -0.0141183
   21  -0.0102587  -0.0789259  -0.2389689  -0.0056739  -0.0246072  -0.0302883
   22  -0.0014859  -0.0061497  -0.0090234   0.0011504   0.0017925   0.0041039
   23  -0.0010064  -0.0082359  -0.0001099  -0.0004049   0.0008237   0.0001307
   24  -0.0076527  -0.0339521  -0.0042681   0.0006161   0.0032158  -0.0018349
   25   0.0026763   0.0054475  -0.0044233  -0.0001204  -0.0024640  -0.0000263
   26   0.0143967   0.0092233  -0.0031737  -0.0032377  -0.0032806  -0.0036940
   27   0.0192288   0.0032816  -0.0285691  -0.0017233   0.0008193   0.0036271
   28  -0.0018527   0.0002904   0.0000356   0.0002737  -0.0000590   0.0000733
   29  -0.0024329  -0.0004760   0.0000668   0.0006072   0.0003685   0.0006603
   30   0.0040301   0.0013333   0.0003133  -0.0008899  -0.0005998  -0.0010503
   31  -0.0045963  -0.0064489  -0.0128002   0.0003795   0.0026233   0.0053964
   32  -0.0028037  -0.0057438  -0.0122789  -0.0005997   0.0028568   0.0058442
   33   0.0024040   0.0114213   0.0187834   0.0003863  -0.0055434  -0.0087505
   34  -0.0017168  -0.0013229  -0.0025557   0.0004307   0.0007331   0.0013893
   35  -0.0021557   0.0119930   0.0218401   0.0008907  -0.0057983  -0.0111634
   36  -0.0184176  -0.0094723  -0.0433756   0.0017075   0.0064153   0.0153853
            7           8           9          10          11          12
    1   0.0024028   0.0011313   0.0022663   0.0000178  -0.0000495  -0.0002068
    2  -0.0008002  -0.0014381   0.0005262   0.0000142  -0.0002275  -0.0001606
    3  -0.0007058  -0.0001242   0.0025095   0.0002248  -0.0001519  -0.0001055
    4  -0.0002738   0.0001745   0.0002114  -0.0000471  -0.0000127   0.0000562
    5   0.0007192   0.0007479   0.0002024  -0.0000192   0.0001829  -0.0000774
    6   0.0006428   0.0003037  -0.0007894  -0.0000784   0.0001572   0.0000242
    7   0.5477305  -0.2081337   0.1686382  -0.1155003   0.1035370  -0.0198025
    8  -0.2081337   0.7634431  -0.1019861   0.1061237  -0.2953868   0.0394316
    9   0.1686382  -0.1019861   0.2087218  -0.0272733   0.0384301  -0.0503388
   10  -0.1155003   0.1061237  -0.0272733   0.0954219  -0.1135303   0.0277193
   11   0.1035370  -0.2953868   0.0384301  -0.1135303   0.3119552  -0.0408174
   12  -0.0198025   0.0394316  -0.0503388   0.0277193  -0.0408174   0.0356932
   13  -0.3243515   0.1500761  -0.1198163   0.0063090  -0.0031198  -0.0039364
   14   0.1326299  -0.1495020   0.0549047   0.0145729   0.0008515   0.0111687
   15  -0.1346039   0.0711268  -0.1174495   0.0008410  -0.0017787   0.0044736
   16  -0.0014741  -0.0134882  -0.0027829  -0.0006051   0.0002737   0.0007269
   17   0.0067001   0.0082908   0.0033887   0.0001888   0.0000501  -0.0002180
   18  -0.0038106  -0.0052469   0.0028484   0.0003059   0.0000314  -0.0015612
   19  -0.0284622  -0.0124335  -0.0215713  -0.0000536   0.0004994   0.0007575
   20  -0.0023376  -0.0038963   0.0114316   0.0018960   0.0004292  -0.0026408
   21  -0.0023424   0.0011866  -0.0077353  -0.0006691   0.0000016   0.0021365
   22   0.0041707   0.0001798   0.0027859   0.0003513  -0.0000528  -0.0005130
   23  -0.0016349  -0.0006480  -0.0006774   0.0001108   0.0001045  -0.0002210
   24   0.0032275   0.0017706   0.0011249  -0.0004641  -0.0001267   0.0004484
   25  -0.0164069   0.0193518  -0.0168775   0.0023070   0.0007798  -0.0099357
   26   0.0436686  -0.0892436   0.0173166   0.0001641  -0.0048465   0.0021786
   27  -0.0133412   0.0159569   0.0073048  -0.0056075  -0.0013608   0.0089330
   28  -0.0021853  -0.0011759   0.0004455   0.0009804   0.0005290   0.0003846
   29   0.0008805  -0.0042231   0.0012020  -0.0004118  -0.0007427   0.0022578
   30  -0.0022682   0.0002590  -0.0003119   0.0010124   0.0009964  -0.0011440
   31  -0.0611939  -0.0436392   0.0088129   0.0107583   0.0111910   0.0046438
   32  -0.0328106  -0.2113701  -0.0123300  -0.0094879  -0.0125499  -0.0111773
   33  -0.0284207  -0.0431900  -0.0802603   0.0038941   0.0049640   0.0020450
   34  -0.0044560   0.0018333   0.0051612   0.0000604  -0.0000447   0.0001061
   35  -0.0424184  -0.0167739  -0.0124087   0.0003786   0.0001800   0.0002758
   36   0.0327868   0.0205120   0.0343758   0.0000948  -0.0003452  -0.0006044
           13          14          15          16          17          18
    1  -0.0005611   0.0016646  -0.0002364  -0.0002801  -0.0004422   0.0000378
    2  -0.0010157  -0.0020430   0.0006855  -0.0002777   0.0000647  -0.0000112
    3  -0.0018093  -0.0007003   0.0024429  -0.0001430   0.0000457  -0.0003357
    4  -0.0001167  -0.0002704  -0.0000148   0.0001840   0.0002355  -0.0001667
    5   0.0001630   0.0005390   0.0004372   0.0003435   0.0000934  -0.0002157
    6   0.0013981   0.0004093  -0.0013818  -0.0000340   0.0002246   0.0001794
    7  -0.3243515   0.1326299  -0.1346039  -0.0014741   0.0067001  -0.0038106
    8   0.1500761  -0.1495020   0.0711268  -0.0134882   0.0082908  -0.0052469
    9  -0.1198163   0.0549047  -0.1174495  -0.0027829   0.0033887   0.0028484
   10   0.0063090   0.0145729   0.0008410  -0.0006051   0.0001888   0.0003059
   11  -0.0031198   0.0008515  -0.0017787   0.0002737   0.0000501   0.0000314
   12  -0.0039364   0.0111687   0.0044736   0.0007269  -0.0002180  -0.0015612
   13   0.7602132   0.0587434   0.3008252  -0.2650192  -0.0947475  -0.1145231
   14   0.0587434   0.4725590   0.0066238  -0.0904183  -0.1055383  -0.0426233
   15   0.3008252   0.0066238   0.2796082  -0.1143980  -0.0427028  -0.0889369
   16  -0.2650192  -0.0904183  -0.1143980   0.2695608   0.1022359   0.1226654
   17  -0.0947475  -0.1055383  -0.0427028   0.1022359   0.0899879   0.0475988
   18  -0.1145231  -0.0426233  -0.0889369   0.1226654   0.0475988   0.0791931
   19   0.0087624  -0.0191380   0.0198117   0.0002236   0.0005940   0.0003209
   20  -0.0087903  -0.0158976   0.0238947   0.0003343  -0.0001769  -0.0008103
   21   0.0015018   0.0081652   0.0071451  -0.0006585  -0.0012567   0.0013501
   22  -0.0027596   0.0007557   0.0032587   0.0002177  -0.0002808  -0.0005125
   23   0.0007299  -0.0001813   0.0009559  -0.0000713  -0.0000386   0.0002173
   24  -0.0002308   0.0022163  -0.0033153   0.0000859   0.0002082  -0.0002751
   25  -0.0761420  -0.0777637   0.0090920   0.0013561  -0.0105833   0.0000981
   26  -0.0461978  -0.1848276  -0.0208416   0.0021803   0.0050815   0.0038394
   27   0.0010421  -0.0326277  -0.0632243   0.0010120  -0.0060828  -0.0012711
   28   0.0103157  -0.0076760  -0.0089157  -0.0004450  -0.0002214   0.0004719
   29   0.0122363  -0.0118111  -0.0105955  -0.0002401  -0.0005188   0.0000273
   30   0.0021329   0.0003170  -0.0006674  -0.0001165  -0.0005010   0.0004127
   31  -0.1134563  -0.0159888  -0.0750662  -0.0045939  -0.0032649  -0.0019078
   32  -0.0812685   0.0041126  -0.0358776  -0.0008137   0.0021384  -0.0033437
   33  -0.0449480  -0.0168392  -0.0063410  -0.0063418  -0.0001622   0.0107554
   34  -0.0031940   0.0028887  -0.0005937   0.0008753  -0.0004144  -0.0029794
   35   0.0131910  -0.0082610   0.0080722  -0.0000583   0.0005658   0.0005369
   36  -0.0216363   0.0089857  -0.0123535  -0.0000156  -0.0005426  -0.0023591
           19          20          21          22          23          24
    1  -0.0546474  -0.0268582  -0.0102587  -0.0014859  -0.0010064  -0.0076527
    2  -0.0086379  -0.1200814  -0.0789259  -0.0061497  -0.0082359  -0.0339521
    3   0.0214774  -0.1093957  -0.2389689  -0.0090234  -0.0001099  -0.0042681
    4   0.0171366   0.0008390  -0.0056739   0.0011504  -0.0004049   0.0006161
    5  -0.0052661   0.0121510  -0.0246072   0.0017925   0.0008237   0.0032158
    6  -0.0174383  -0.0141183  -0.0302883   0.0041039   0.0001307  -0.0018349
    7  -0.0284622  -0.0023376  -0.0023424   0.0041707  -0.0016349   0.0032275
    8  -0.0124335  -0.0038963   0.0011866   0.0001798  -0.0006480   0.0017706
    9  -0.0215713   0.0114316  -0.0077353   0.0027859  -0.0006774   0.0011249
   10  -0.0000536   0.0018960  -0.0006691   0.0003513   0.0001108  -0.0004641
   11   0.0004994   0.0004292   0.0000016  -0.0000528   0.0001045  -0.0001267
   12   0.0007575  -0.0026408   0.0021365  -0.0005130  -0.0002210   0.0004484
   13   0.0087624  -0.0087903   0.0015018  -0.0027596   0.0007299  -0.0002308
   14  -0.0191380  -0.0158976   0.0081652   0.0007557  -0.0001813   0.0022163
   15   0.0198117   0.0238947   0.0071451   0.0032587   0.0009559  -0.0033153
   16   0.0002236   0.0003343  -0.0006585   0.0002177  -0.0000713   0.0000859
   17   0.0005940  -0.0001769  -0.0012567  -0.0002808  -0.0000386   0.0002082
   18   0.0003209  -0.0008103   0.0013501  -0.0005125   0.0002173  -0.0002751
   19   0.1603167   0.1594140  -0.0993586  -0.0450348  -0.0859792   0.0080734
   20   0.1594140   0.5494778   0.0768574  -0.0753338  -0.3196143  -0.0022127
   21  -0.0993586   0.0768574   0.5107529   0.0128131  -0.0090828  -0.0449427
   22  -0.0450348  -0.0753338   0.0128131   0.0498240   0.0879443  -0.0069672
   23  -0.0859792  -0.3196143  -0.0090828   0.0879443   0.3341289   0.0087842
   24   0.0080734  -0.0022127  -0.0449427  -0.0069672   0.0087842   0.0494701
   25  -0.0941567  -0.0403021   0.0752995  -0.0031702   0.0003685   0.0033104
   26  -0.0319732  -0.0844290   0.0025868  -0.0175030  -0.0023838   0.0194097
   27   0.0589492   0.0261005  -0.1445323  -0.0019777  -0.0021422   0.0038117
   28  -0.0023292   0.0064000   0.0060589   0.0006334  -0.0000463   0.0001647
   29  -0.0054926   0.0092915   0.0097292   0.0006759   0.0006197  -0.0004547
   30   0.0093780  -0.0157012  -0.0138983  -0.0013063   0.0004824   0.0009295
   31   0.0674157  -0.0247305   0.0389631  -0.0068098   0.0015873  -0.0020998
   32   0.0716663  -0.0281091   0.0627034  -0.0091593   0.0028211  -0.0054653
   33  -0.0775079   0.0557751  -0.0963845   0.0052059  -0.0000106   0.0011767
   34  -0.0291712   0.0094693  -0.0156753   0.0029130  -0.0015978   0.0019367
   35  -0.0632532   0.0008550  -0.0473575   0.0171314  -0.0073960   0.0066067
   36   0.0971080  -0.0491802   0.0553658  -0.0078674   0.0016734  -0.0023252
           25          26          27          28          29          30
    1   0.0026763   0.0143967   0.0192288  -0.0018527  -0.0024329   0.0040301
    2   0.0054475   0.0092233   0.0032816   0.0002904  -0.0004760   0.0013333
    3  -0.0044233  -0.0031737  -0.0285691   0.0000356   0.0000668   0.0003133
    4  -0.0001204  -0.0032377  -0.0017233   0.0002737   0.0006072  -0.0008899
    5  -0.0024640  -0.0032806   0.0008193  -0.0000590   0.0003685  -0.0005998
    6  -0.0000263  -0.0036940   0.0036271   0.0000733   0.0006603  -0.0010503
    7  -0.0164069   0.0436686  -0.0133412  -0.0021853   0.0008805  -0.0022682
    8   0.0193518  -0.0892436   0.0159569  -0.0011759  -0.0042231   0.0002590
    9  -0.0168775   0.0173166   0.0073048   0.0004455   0.0012020  -0.0003119
   10   0.0023070   0.0001641  -0.0056075   0.0009804  -0.0004118   0.0010124
   11   0.0007798  -0.0048465  -0.0013608   0.0005290  -0.0007427   0.0009964
   12  -0.0099357   0.0021786   0.0089330   0.0003846   0.0022578  -0.0011440
   13  -0.0761420  -0.0461978   0.0010421   0.0103157   0.0122363   0.0021329
   14  -0.0777637  -0.1848276  -0.0326277  -0.0076760  -0.0118111   0.0003170
   15   0.0090920  -0.0208416  -0.0632243  -0.0089157  -0.0105955  -0.0006674
   16   0.0013561   0.0021803   0.0010120  -0.0004450  -0.0002401  -0.0001165
   17  -0.0105833   0.0050815  -0.0060828  -0.0002214  -0.0005188  -0.0005010
   18   0.0000981   0.0038394  -0.0012711   0.0004719   0.0000273   0.0004127
   19  -0.0941567  -0.0319732   0.0589492  -0.0023292  -0.0054926   0.0093780
   20  -0.0403021  -0.0844290   0.0261005   0.0064000   0.0092915  -0.0157012
   21   0.0752995   0.0025868  -0.1445323   0.0060589   0.0097292  -0.0138983
   22  -0.0031702  -0.0175030  -0.0019777   0.0006334   0.0006759  -0.0013063
   23   0.0003685  -0.0023838  -0.0021422  -0.0000463   0.0006197   0.0004824
   24   0.0033104   0.0194097   0.0038117   0.0001647  -0.0004547   0.0009295
   25   0.4598332  -0.0611810  -0.1113990  -0.1129239   0.0952314   0.0741234
   26  -0.0611810   0.6020921   0.0805713   0.0886032  -0.1825530  -0.1100895
   27  -0.1113990   0.0805713   0.4198659   0.0697323  -0.1076977  -0.1291108
   28  -0.1129239   0.0886032   0.0697323   0.1193025  -0.1024401  -0.0794790
   29   0.0952314  -0.1825530  -0.1076977  -0.1024401   0.1952500   0.1104430
   30   0.0741234  -0.1100895  -0.1291108  -0.0794790   0.1104430   0.1312404
   31  -0.1162451   0.0110093  -0.0348476  -0.0094917   0.0023041  -0.0067465
   32   0.0616340  -0.0644244   0.0328336   0.0140332  -0.0059729   0.0136780
   33  -0.0225699   0.0059286  -0.0866490   0.0118788  -0.0047387   0.0127459
   34  -0.0470075   0.0000704   0.0189319  -0.0022779  -0.0009179   0.0001295
   35   0.0094811  -0.0004083  -0.0096519   0.0017629   0.0007680  -0.0006176
   36   0.0033083   0.0059676   0.0098141  -0.0008508  -0.0008997   0.0005408
           31          32          33          34          35          36
    1  -0.0045963  -0.0028037   0.0024040  -0.0017168  -0.0021557  -0.0184176
    2  -0.0064489  -0.0057438   0.0114213  -0.0013229   0.0119930  -0.0094723
    3  -0.0128002  -0.0122789   0.0187834  -0.0025557   0.0218401  -0.0433756
    4   0.0003795  -0.0005997   0.0003863   0.0004307   0.0008907   0.0017075
    5   0.0026233   0.0028568  -0.0055434   0.0007331  -0.0057983   0.0064153
    6   0.0053964   0.0058442  -0.0087505   0.0013893  -0.0111634   0.0153853
    7  -0.0611939  -0.0328106  -0.0284207  -0.0044560  -0.0424184   0.0327868
    8  -0.0436392  -0.2113701  -0.0431900   0.0018333  -0.0167739   0.0205120
    9   0.0088129  -0.0123300  -0.0802603   0.0051612  -0.0124087   0.0343758
   10   0.0107583  -0.0094879   0.0038941   0.0000604   0.0003786   0.0000948
   11   0.0111910  -0.0125499   0.0049640  -0.0000447   0.0001800  -0.0003452
   12   0.0046438  -0.0111773   0.0020450   0.0001061   0.0002758  -0.0006044
   13  -0.1134563  -0.0812685  -0.0449480  -0.0031940   0.0131910  -0.0216363
   14  -0.0159888   0.0041126  -0.0168392   0.0028887  -0.0082610   0.0089857
   15  -0.0750662  -0.0358776  -0.0063410  -0.0005937   0.0080722  -0.0123535
   16  -0.0045939  -0.0008137  -0.0063418   0.0008753  -0.0000583  -0.0000156
   17  -0.0032649   0.0021384  -0.0001622  -0.0004144   0.0005658  -0.0005426
   18  -0.0019078  -0.0033437   0.0107554  -0.0029794   0.0005369  -0.0023591
   19   0.0674157   0.0716663  -0.0775079  -0.0291712  -0.0632532   0.0971080
   20  -0.0247305  -0.0281091   0.0557751   0.0094693   0.0008550  -0.0491802
   21   0.0389631   0.0627034  -0.0963845  -0.0156753  -0.0473575   0.0553658
   22  -0.0068098  -0.0091593   0.0052059   0.0029130   0.0171314  -0.0078674
   23   0.0015873   0.0028211  -0.0000106  -0.0015978  -0.0073960   0.0016734
   24  -0.0020998  -0.0054653   0.0011767   0.0019367   0.0066067  -0.0023252
   25  -0.1162451   0.0616340  -0.0225699  -0.0470075   0.0094811   0.0033083
   26   0.0110093  -0.0644244   0.0059286   0.0000704  -0.0004083   0.0059676
   27  -0.0348476   0.0328336  -0.0866490   0.0189319  -0.0096519   0.0098141
   28  -0.0094917   0.0140332   0.0118788  -0.0022779   0.0017629  -0.0008508
   29   0.0023041  -0.0059729  -0.0047387  -0.0009179   0.0007680  -0.0008997
   30  -0.0067465   0.0136780   0.0127459   0.0001295  -0.0006176   0.0005408
   31   0.2693659   0.0040160   0.1302650  -0.0315322   0.0613413  -0.0546130
   32   0.0040160   0.2844763   0.0489839  -0.0144061   0.0317649  -0.0835703
   33   0.1302650   0.0489839   0.1886583   0.0257542  -0.0565889   0.0442206
   34  -0.0315322  -0.0144061   0.0257542   0.1150760   0.0037088  -0.0316048
   35   0.0613413   0.0317649  -0.0565889   0.0037088  -0.0074891   0.1004564
   36  -0.0546130  -0.0835703   0.0442206  -0.0316048   0.1004564  -0.0986844
 **********************************************************************
 **                                                                  **
 **                       VIBRATIONAL ANALYSIS                       **
 **                       --------------------                       **
 **                                                                  **
 **        VIBRATIONAL FREQUENCIES (CM**-1) AND NORMAL MODES         **
 **     FORCE CONSTANTS (mDYN/ANGSTROM) AND REDUCED MASSES (AMU)     **
 **                  INFRARED INTENSITIES (KM/MOL)                   **
 **                                                                  **
 **********************************************************************
 

 Mode:                 1                      2                      3
 Frequency:     -2215.10                 109.75                 162.10
 Force Cnst:      3.1834                 0.0407                 0.0773
 Red. Mass:       1.1012                 5.7399                 4.9956
 IR Active:          YES                    YES                    YES
 IR Intens:      366.732                  5.097                  8.022
 Raman Active:       YES                    YES                    YES
               X      Y      Z        X      Y      Z        X      Y      Z
 C          0.005  0.003  0.012    0.018  0.008 -0.147   -0.073 -0.027 -0.055
 N          0.000 -0.001 -0.002   -0.049  0.286 -0.278    0.312  0.061 -0.130
 C         -0.016 -0.009 -0.015   -0.039  0.001  0.329   -0.022 -0.024 -0.012
 H         -0.005 -0.000  0.003   -0.072  0.028  0.592   -0.038 -0.048 -0.124
 C          0.009 -0.004  0.006    0.028 -0.104  0.104   -0.146  0.046  0.294
 H         -0.000  0.004  0.016    0.059 -0.185  0.113   -0.303  0.101  0.564
 C         -0.052  0.020 -0.030    0.090 -0.190 -0.063   -0.205 -0.010 -0.047
 H          0.075 -0.020  0.024    0.221 -0.225  0.029   -0.257  0.006 -0.095
 C          0.002 -0.001 -0.007    0.000 -0.071 -0.086   -0.008  0.006  0.116
 H          0.009  0.003 -0.003   -0.068 -0.010 -0.230    0.185  0.058  0.228
 N          0.032  0.033 -0.031   -0.044  0.061  0.121    0.112 -0.062 -0.148
 H          0.094 -0.537  0.830    0.008 -0.191  0.045   -0.067  0.003 -0.239
 TransDip   0.437  0.267 -0.338    0.018 -0.063  0.030   -0.077 -0.003  0.049

 Mode:                 4                      5                      6
 Frequency:       345.62                 403.25                 487.09
 Force Cnst:      0.3366                 0.3439                 0.4354
 Red. Mass:       4.7825                 3.5893                 3.1144
 IR Active:          YES                    YES                    YES
 IR Intens:        2.948                  6.434                  7.455
 Raman Active:       YES                    YES                    YES
               X      Y      Z        X      Y      Z        X      Y      Z
 C          0.011  0.338 -0.105    0.261  0.073 -0.019    0.221 -0.217  0.122
 N          0.014 -0.143  0.131   -0.111 -0.005  0.054   -0.094  0.111 -0.005
 C         -0.104 -0.081  0.226    0.073  0.013 -0.115   -0.049 -0.032  0.076
 H         -0.298 -0.103  0.624    0.254  0.068 -0.270   -0.193 -0.057  0.315
 C         -0.004 -0.085  0.005   -0.133 -0.088  0.200    0.000 -0.006 -0.025
 H         -0.047 -0.092  0.100   -0.306 -0.172  0.632   -0.034  0.021  0.020
 C         -0.015  0.187 -0.054    0.122 -0.032  0.023   -0.079  0.152 -0.032
 H         -0.009  0.180  0.220    0.100 -0.028  0.189   -0.600  0.300 -0.359
 C          0.054 -0.078 -0.121   -0.114 -0.039 -0.082    0.041 -0.017 -0.040
 H          0.041 -0.183  0.010   -0.088  0.062 -0.188    0.062 -0.082  0.064
 N          0.058 -0.079 -0.144   -0.070  0.067 -0.090    0.030 -0.042 -0.088
 H         -0.009 -0.065 -0.199    0.052  0.084  0.057    0.045  0.272  0.057
 TransDip  -0.034  0.014  0.041    0.080  0.004  0.013   -0.038 -0.028  0.073

 Mode:                 7                      8                      9
 Frequency:       563.41                 668.00                 785.87
 Force Cnst:      0.8559                 0.6443                 0.5221
 Red. Mass:       4.5762                 2.4506                 1.4348
 IR Active:          YES                    YES                    YES
 IR Intens:        4.769                 10.981                 18.852
 Raman Active:       YES                    YES                    YES
               X      Y      Z        X      Y      Z        X      Y      Z
 C          0.192  0.130 -0.252    0.191  0.012 -0.029    0.033 -0.011 -0.027
 N         -0.079 -0.120 -0.130   -0.053 -0.009 -0.002   -0.011 -0.017 -0.031
 C          0.020 -0.055 -0.040   -0.037  0.052  0.046    0.015 -0.004 -0.043
 H          0.039 -0.092 -0.324   -0.022  0.043 -0.054   -0.143 -0.008  0.355
 C          0.010  0.071  0.074    0.006  0.021 -0.030    0.071  0.019 -0.126
 H          0.098  0.161 -0.189    0.253 -0.006 -0.509   -0.399  0.174  0.702
 C         -0.099  0.077 -0.069   -0.165 -0.096  0.038   -0.056  0.003  0.018
 H         -0.559  0.212 -0.123    0.405 -0.263  0.314    0.242 -0.083  0.102
 C          0.048 -0.008  0.137   -0.092  0.015  0.111    0.010 -0.015  0.077
 H          0.083  0.063  0.080   -0.034 -0.019  0.207   -0.102 -0.147  0.147
 N         -0.040 -0.102  0.278    0.106  0.036 -0.088   -0.019  0.027  0.027
 H         -0.037  0.179  0.297   -0.178 -0.182 -0.322   -0.036  0.022 -0.043
 TransDip  -0.046 -0.013 -0.052    0.066  0.040 -0.073   -0.072  0.046  0.110

 Mode:                10                     11                     12
 Frequency:       820.07                 875.60                 931.76
 Force Cnst:      0.9232                 1.2760                 1.3703
 Red. Mass:       2.3301                 2.8249                 2.6790
 IR Active:          YES                    YES                    YES
 IR Intens:       16.025                 14.826                 16.272
 Raman Active:       YES                    YES                    YES
               X      Y      Z        X      Y      Z        X      Y      Z
 C         -0.003 -0.077 -0.001   -0.025  0.011 -0.076    0.013  0.032 -0.010
 N         -0.002 -0.004 -0.053   -0.000 -0.046 -0.078   -0.002 -0.003  0.011
 C          0.039 -0.080  0.030   -0.019  0.055 -0.011    0.024 -0.089  0.189
 H          0.181 -0.034 -0.060    0.028  0.132  0.343    0.548  0.031 -0.492
 C          0.020 -0.071  0.058   -0.079 -0.089 -0.045    0.151  0.100 -0.053
 H          0.138 -0.240 -0.044    0.065 -0.207 -0.239   -0.092  0.377  0.200
 C          0.028  0.216 -0.075    0.171 -0.010  0.094    0.003 -0.085  0.032
 H          0.811 -0.002 -0.100   -0.339  0.146 -0.117   -0.304  0.001 -0.051
 C         -0.037  0.124  0.064    0.024 -0.019  0.229   -0.033  0.071  0.029
 H         -0.005  0.014  0.247    0.213 -0.119  0.542    0.010  0.123 -0.000
 N         -0.109 -0.068 -0.009   -0.071  0.085 -0.140   -0.147 -0.054 -0.150
 H         -0.155 -0.085 -0.081    0.159  0.127  0.238    0.023 -0.082  0.073
 TransDip   0.120 -0.031  0.034    0.030 -0.015  0.119    0.048 -0.044  0.112

 Mode:                13                     14                     15
 Frequency:       950.96                 952.51                1009.12
 Force Cnst:      1.3854                 1.3417                 1.0550
 Red. Mass:       2.6002                 2.5099                 1.7585
 IR Active:          YES                    YES                    YES
 IR Intens:       15.032                 13.562                  2.914
 Raman Active:       YES                    YES                    YES
               X      Y      Z        X      Y      Z        X      Y      Z
 C         -0.025 -0.034 -0.035    0.010 -0.013  0.027   -0.025 -0.054 -0.009
 N         -0.000 -0.027 -0.066   -0.000  0.016  0.021    0.000 -0.016 -0.053
 C         -0.103  0.055  0.103   -0.036  0.145  0.090    0.014 -0.042  0.010
 H         -0.035 -0.039 -0.663    0.500  0.277 -0.537    0.062 -0.036 -0.062
 C         -0.005 -0.044 -0.092   -0.127 -0.068 -0.095   -0.006  0.085  0.073
 H         -0.125 -0.240  0.329   -0.229 -0.054  0.094   -0.061  0.633 -0.298
 C          0.114  0.084  0.068   -0.068  0.045 -0.069    0.048  0.093  0.037
 H         -0.107  0.156 -0.048    0.191 -0.035  0.085    0.166  0.058  0.278
 C         -0.159  0.027  0.018    0.196 -0.145  0.014   -0.007 -0.167 -0.018
 H         -0.422 -0.142  0.003    0.331 -0.092  0.064   -0.354 -0.433  0.009
 N          0.200 -0.029  0.037   -0.035  0.014  0.036   -0.008  0.066 -0.024
 H          0.024 -0.007  0.052    0.000 -0.086 -0.101    0.000  0.092  0.026
 TransDip  -0.096  0.048 -0.062    0.049  0.010 -0.107    0.022  0.008 -0.049

 Mode:                16                     17                     18
 Frequency:      1056.63                1097.26                1170.55
 Force Cnst:      1.7466                 1.2269                 1.2424
 Red. Mass:       2.6552                 1.7295                 1.5389
 IR Active:          YES                    YES                    YES
 IR Intens:       14.201                  6.171                  7.498
 Raman Active:       YES                    YES                    YES
               X      Y      Z        X      Y      Z        X      Y      Z
 C          0.006  0.008  0.010   -0.016 -0.068 -0.027    0.003  0.010  0.003
 N          0.001  0.010  0.022   -0.007 -0.037 -0.092    0.001  0.005  0.014
 C         -0.131 -0.190 -0.005   -0.006  0.007 -0.002    0.009  0.101  0.001
 H         -0.470 -0.430 -0.581   -0.055 -0.016 -0.032   -0.358 -0.084 -0.230
 C          0.074 -0.054  0.018    0.024  0.010  0.006    0.074  0.111  0.046
 H          0.097 -0.193  0.096    0.105 -0.253  0.083    0.270 -0.418  0.163
 C         -0.012 -0.008 -0.040   -0.044  0.058  0.166   -0.003 -0.035 -0.018
 H          0.032 -0.021 -0.032   -0.107  0.063  0.830    0.036 -0.049 -0.078
 C          0.110 -0.012  0.063    0.059  0.047 -0.088   -0.001 -0.061 -0.066
 H          0.085  0.084 -0.088    0.293  0.209 -0.090    0.015 -0.482  0.490
 N         -0.024  0.240 -0.009   -0.029 -0.013 -0.015   -0.070 -0.042 -0.015
 H          0.025  0.139 -0.135    0.073  0.052  0.034    0.008  0.043  0.079
 TransDip   0.001 -0.054 -0.108    0.069  0.007  0.040    0.032 -0.068  0.046

 Mode:                19                     20                     21
 Frequency:      1201.76                1272.20                1280.57
 Force Cnst:      1.1706                 1.0778                 1.9976
 Red. Mass:       1.3757                 1.1302                 2.0675
 IR Active:          YES                    YES                    YES
 IR Intens:        1.780                 15.079                  1.472
 Raman Active:       YES                    YES                    YES
               X      Y      Z        X      Y      Z        X      Y      Z
 C         -0.006  0.004 -0.002   -0.010  0.018 -0.011    0.014  0.020 -0.020
 N          0.001  0.000  0.003    0.001 -0.007 -0.006   -0.004 -0.010 -0.010
 C          0.027 -0.036  0.025    0.010  0.020  0.033   -0.064 -0.087 -0.024
 H         -0.049 -0.095 -0.089   -0.099 -0.040 -0.055    0.434  0.136  0.070
 C         -0.010 -0.053 -0.020   -0.016 -0.003 -0.010   -0.056 -0.034  0.018
 H         -0.179  0.361 -0.062   -0.000 -0.007 -0.040   -0.039 -0.044 -0.039
 C          0.002 -0.010  0.008   -0.047 -0.023  0.033   -0.062 -0.056  0.104
 H          0.077 -0.031 -0.055    0.357 -0.131 -0.153    0.025 -0.079 -0.218
 C         -0.102  0.012 -0.105    0.016 -0.014  0.014    0.127  0.168 -0.113
 H          0.653  0.044  0.554   -0.050  0.124 -0.227   -0.410 -0.558  0.346
 N          0.037  0.038  0.046    0.011 -0.040 -0.041    0.028  0.033  0.027
 H          0.028  0.169  0.086    0.184  0.728  0.415    0.149  0.102  0.017
 TransDip   0.028  0.030  0.012    0.077  0.019  0.096    0.027 -0.025 -0.011

 Mode:                22                     23                     24
 Frequency:      1341.55                1366.05                1552.07
 Force Cnst:      1.9380                 2.0100                 6.3215
 Red. Mass:       1.8276                 1.8282                 4.4539
 IR Active:          YES                    YES                    YES
 IR Intens:        5.641                  7.712                 12.052
 Raman Active:       YES                    YES                    YES
               X      Y      Z        X      Y      Z        X      Y      Z
 C         -0.012 -0.012  0.017   -0.007 -0.018  0.023    0.004  0.001  0.001
 N          0.005  0.016  0.026    0.005  0.022  0.037   -0.001 -0.003 -0.005
 C         -0.090 -0.118 -0.022    0.041  0.043  0.022    0.332 -0.156  0.142
 H          0.565  0.198  0.241   -0.238 -0.098 -0.107   -0.262 -0.539 -0.057
 C         -0.010  0.136 -0.027   -0.018 -0.097 -0.003   -0.309  0.188 -0.152
 H          0.161 -0.399  0.114   -0.130  0.222 -0.089   -0.150 -0.484 -0.061
 C          0.034 -0.014 -0.129    0.030 -0.053 -0.185   -0.009 -0.008  0.016
 H         -0.016 -0.010  0.362   -0.213 -0.006  0.701   -0.031 -0.004  0.007
 C         -0.066 -0.052  0.020    0.030  0.127  0.036    0.013  0.023  0.001
 H          0.137  0.009  0.130   -0.297 -0.194  0.178   -0.125 -0.064  0.000
 N          0.059  0.024  0.024   -0.008 -0.036 -0.005    0.013  0.054  0.007
 H         -0.014  0.355  0.139    0.023  0.237  0.153    0.038 -0.206 -0.014
 TransDip   0.069 -0.004  0.032   -0.076  0.025  0.038    0.009 -0.102  0.044

 Mode:                25                     26                     27
 Frequency:      1818.91                2334.94                3152.79
 Force Cnst:      2.0571                39.4720                 6.3744
 Red. Mass:       1.0553                12.2882                 1.0884
 IR Active:          YES                    YES                    YES
 IR Intens:       18.127                 17.047                 14.001
 Raman Active:       YES                    YES                    YES
               X      Y      Z        X      Y      Z        X      Y      Z
 C          0.002 -0.004 -0.000    0.058  0.344  0.708   -0.000  0.000  0.000
 N          0.000  0.003  0.005   -0.043 -0.252 -0.516    0.000 -0.000 -0.000
 C         -0.006  0.001 -0.001   -0.005 -0.002 -0.002   -0.000  0.000 -0.000
 H          0.000  0.007  0.007    0.002  0.003 -0.001   -0.003  0.007 -0.001
 C          0.005  0.004  0.002    0.002 -0.002  0.002   -0.002  0.000 -0.001
 H          0.019  0.004 -0.017    0.001  0.003  0.002    0.030  0.010  0.014
 C         -0.026  0.015 -0.026    0.004 -0.050 -0.096    0.003  0.010  0.002
 H          0.032  0.001  0.030   -0.066 -0.049 -0.061   -0.035 -0.125 -0.006
 C         -0.041 -0.007  0.016   -0.003  0.005 -0.005    0.041 -0.059 -0.045
 H         -0.021  0.022  0.014   -0.001 -0.018  0.022   -0.480  0.687  0.521
 N         -0.016 -0.005  0.016   -0.002 -0.002  0.008   -0.000  0.000  0.000
 H          0.968 -0.117 -0.203    0.023  0.077 -0.128   -0.008  0.000 -0.001
 TransDip   0.127  0.004  0.051   -0.010  0.007  0.132    0.062 -0.080 -0.064

 Mode:                28                     29                     30
 Frequency:      3191.58                3232.53                3275.17
 Force Cnst:      6.5259                 6.7209                 7.0189
 Red. Mass:       1.0874                 1.0917                 1.1106
 IR Active:          YES                    YES                    YES
 IR Intens:        0.802                  6.689                  2.700
 Raman Active:       YES                    YES                    YES
               X      Y      Z        X      Y      Z        X      Y      Z
 C          0.000  0.000  0.002    0.000 -0.000 -0.000   -0.000 -0.000 -0.000
 N         -0.000 -0.000  0.000   -0.000  0.000  0.000    0.000  0.000  0.000
 C         -0.000  0.000 -0.000    0.034 -0.074  0.013    0.019 -0.033  0.008
 H          0.002 -0.005  0.000   -0.366  0.842 -0.134   -0.143  0.319 -0.052
 C         -0.001  0.000 -0.001    0.021  0.014  0.010   -0.075 -0.028 -0.036
 H          0.009  0.003  0.005   -0.302 -0.137 -0.148    0.778  0.342  0.379
 C         -0.024 -0.081 -0.002   -0.000 -0.001  0.000    0.000  0.000 -0.000
 H          0.268  0.951  0.019    0.002  0.008 -0.000   -0.001 -0.004  0.001
 C          0.006 -0.007 -0.007   -0.000 -0.001 -0.001   -0.000  0.006  0.002
 H         -0.062  0.087  0.070   -0.003  0.004  0.005    0.014 -0.024 -0.017
 N         -0.000  0.000 -0.000    0.001  0.001  0.001    0.002  0.002  0.001
 H         -0.004 -0.001  0.002   -0.000 -0.001 -0.001   -0.002 -0.002  0.001
 TransDip   0.003 -0.022 -0.018    0.012 -0.073  0.038   -0.017 -0.045  0.022

 STANDARD THERMODYNAMIC QUANTITIES AT   298.15 K  AND     1.00 ATM

   This Molecule has  1 Imaginary Frequencies
   Zero point vibrational energy:       53.480 kcal/mol

   Atom    1 Element C  Has Mass   12.00000
   Atom    2 Element N  Has Mass   14.00307
   Atom    3 Element C  Has Mass   12.00000
   Atom    4 Element H  Has Mass    1.00783
   Atom    5 Element C  Has Mass   12.00000
   Atom    6 Element H  Has Mass    1.00783
   Atom    7 Element C  Has Mass   12.00000
   Atom    8 Element H  Has Mass    1.00783
   Atom    9 Element C  Has Mass   12.00000
   Atom   10 Element H  Has Mass    1.00783
   Atom   11 Element N  Has Mass   14.00307
   Atom   12 Element H  Has Mass    1.00783
   Molecular Mass:    93.045290 amu
   Principal axes and moments of inertia in amu*Bohr^2:
                             1           2           3
    Eigenvalues --      304.16656   838.98192   942.05921
          X              -0.07936     0.36593     0.92725
          Y              -0.24897     0.89343    -0.37390
          Z               0.96525     0.26053    -0.02020
   Rotational Symmetry Number is   1
   The Molecule is an Asymmetric Top
   Translational Enthalpy:        0.889 kcal/mol
   Rotational Enthalpy:           0.889 kcal/mol
   Vibrational Enthalpy:         55.411 kcal/mol
   gas constant (RT):             0.592 kcal/mol
   Translational Entropy:        39.503  cal/mol.K
   Rotational Entropy:           26.977  cal/mol.K
   Vibrational Entropy:          10.837  cal/mol.K

   Total Enthalpy:               57.781 kcal/mol
   Total Entropy:                77.317  cal/mol.K
Archival summary:
1\1\c8-55\FREQ\ProcedureUnspecified\BasisUnspecified\255(2)\hpark21\FriFeb318:04:562023FriFeb318:04:562023\0\\#,FREQ,ProcedureUnspecified,BasisUnspecified,\\0,2\N\H,1,1.29575\C,1,1.40131,2,110.183\H,3,1.08107,1,125.732,2,93.2869,0\C,3,1.34954,1,97.6913,2,-83.5376,0\H,5,1.07791,3,136.2,1,-179.506,0\C,2,1.42153,1,107.939,3,84.1907,0\H,7,1.08418,2,107.18,1,114.114,0\C,7,1.41956,2,110.984,1,-118.656,0\N,9,1.15279,7,178.529,2,22.172,0\C,5,1.50149,3,89.2029,1,4.1355,0\H,11,1.0864,5,120.702,3,-122.394,0\\\@

 Total job time:  3634.37s(wall), 52578.49s(cpu) 
 Fri Feb  3 18:04:56 2023

        *************************************************************
        *                                                           *
        *  Thank you very much for using Q-Chem.  Have a nice day.  *
        *                                                           *
        *************************************************************


Running Job 2 of 2 qchem.in
qchem qchem.in_6772.1 ./qchem6772/ 0
/home/leeping/opt/qchem/5.3.2-openmp/exe/qcprog.exe_s qchem.in_6772.1 ./qchem6772/
                  Welcome to Q-Chem
     A Quantum Leap Into The Future Of Chemistry


 Q-Chem 5.3, Q-Chem, Inc., Pleasanton, CA (2020)

 Yihan Shao,  Zhengting Gan,  E. Epifanovsky,  A. T. B. Gilbert,  M. Wormit,  
 J. Kussmann,  A. W. Lange,  A. Behn,  Jia Deng,  Xintian Feng,  D. Ghosh,  
 M. Goldey,  P. R. Horn,  L. D. Jacobson,  I. Kaliman,  T. Kus,  A. Landau,  
 Jie Liu,  E. I. Proynov,  R. M. Richard,  R. P. Steele,  E. J. Sundstrom,  
 H. L. Woodcock III,  P. M. Zimmerman,  D. Zuev,  B. Alam,  B. Albrecht,  
 A. Aldossary,  E. Alguire,  S. A. Baeppler,  D. Barton,  Z. Benda,  
 Y. A. Bernard,  E. J. Berquist,  K. B. Bravaya,  H. Burton,  K. Carter-Fenk,  
 D. Casanova,  Chun-Min Chang,  Yunqing Chen,  A. Chien,  K. D. Closser,  
 M. P. Coons,  S. Coriani,  S. Dasgupta,  A. L. Dempwolff,  M. Diedenhofen,  
 Hainam Do,  R. G. Edgar,  Po-Tung Fang,  S. Faraji,  S. Fatehi,  
 Qingguo Feng,  J. Fosso-Tande,  J. Gayvert,  Qinghui Ge,  A. Ghysels,  
 G. Gidofalvi,  J. Gomes,  J. Gonthier,  S. Gulania,  A. Gunina,  D. Hait,  
 M. W. D. Hanson-Heine,  S. Hammes-Schiffer,  P. H. P. Harbach,  
 A. W. Hauser,  M. F. Herbst,  J. E. Herr,  E. G. Hohenstein,  Z. C. Holden,  
 S. Houck,  Kerwin Hui,  B. C. Huynh,  M. Ivanov,  T.-C. Jagau,  Hyunjun Ji,  
 B. Kaduk,  K. Khistyaev,  Jaehoon Kim,  P. Klunzinger,  K. Koh,  
 D. Kosenkov,  L. Koulias,  T. Kowalczyk,  C. M. Krauter,  A. Kunitsa,  
 Ka Un Lao,  A. Laurent,  K. V. Lawler,  Joonho Lee,  D. Lefrancois,  
 S. Lehtola,  D. S. Levine,  Yi-Pei Li,  You-Sheng Lin,  Fenglai Liu,  
 Kuan-Yu Liu,  E. Livshits,  M. Loipersberger,  A. Luenser,  A. Manjanath,  
 P. Manohar,  E. Mansoor,  S. F. Manzer,  Shan-Ping Mao,  Yuezhi Mao,  
 N. Mardirossian,  A. V. Marenich,  T. Markovich,  L. A. Martinez-Martinez,  
 S. A. Maurer,  N. J. Mayhall,  S. C. McKenzie,  J.-M. Mewes,  P. Morgante,  
 A. F. Morrison,  J. W. Mullinax,  K. Nanda,  T. S. Nguyen-Beck,  
 R. Olivares-Amaya,  K. J. Oosterbaan,  J. A. Parkhill,  S. K. Paul,  
 F. Pavosevic,  Zheng Pei,  T. M. Perrine,  F. Plasser,  P. Pokhilko,  
 S. Prager,  A. Prociuk,  E. Ramos,  B. Rana,  D. R. Rehn,  F. Rob,  
 E. Rossomme,  M. Scheurer,  M. Schneider,  N. Sergueev,  S. M. Sharada,  
 S. Sharma,  W. Skomorowski,  D. W. Small,  T. Stauch,  C. J. Stein,  
 T. Stein,  Yu-Chuan Su,  S. P. Veccham,  Zhen Tao,  A. J. W. Thom,  
 A. Tkatchenko,  T. Tsuchimochi,  N. M. Tubman,  L. Vogt,  M. L. Vidal,  
 O. Vydrov,  M. A. Watson,  J. Wenzel,  M. de Wergifosse,  T. A. Wesolowski,  
 A. White,  J. Witte,  A. Yamada,  Jun Yang,  K. Yao,  S. Yeganeh,  
 S. R. Yost,  Zhi-Qiang You,  A. Zech,  Igor Ying Zhang,  Xing Zhang,  
 Yan Zhao,  Ying Zhu,  B. R. Brooks,  G. K. L. Chan,  C. J. Cramer,  
 M. S. Gordon,  W. J. Hehre,  A. Klamt,  M. W. Schmidt,  C. D. Sherrill,  
 D. G. Truhlar,  A. Aspuru-Guzik,  R. Baer,  A. T. Bell,  N. A. Besley,  
 Jeng-Da Chai,  A. E. DePrince, III,  R. A. DiStasio Jr.,  A. Dreuw,  
 B. D. Dunietz,  T. R. Furlani,  Chao-Ping Hsu,  Yousung Jung,  Jing Kong,  
 D. S. Lambrecht,  WanZhen Liang,  C. Ochsenfeld,  V. A. Rassolov,  
 L. V. Slipchenko,  J. E. Subotnik,  T. Van Voorhis,  J. M. Herbert,  
 A. I. Krylov,  P. M. W. Gill,  M. Head-Gordon

 Contributors to earlier versions of Q-Chem not listed above: 
 R. D. Adamson,  B. Austin,  J. Baker,  G. J. O. Beran,  K. Brandhorst,  
 S. T. Brown,  E. F. C. Byrd,  A. K. Chakraborty,  C.-L. Cheng,  
 Siu Hung Chien,  D. M. Chipman,  D. L. Crittenden,  H. Dachsel,  
 R. J. Doerksen,  A. D. Dutoi,  L. Fusti-Molnar,  W. A. Goddard III,  
 A. Golubeva-Zadorozhnaya,  S. R. Gwaltney,  G. Hawkins,  A. Heyden,  
 S. Hirata,  G. Kedziora,  F. J. Keil,  C. Kelley,  Jihan Kim,  R. A. King,  
 R. Z. Khaliullin,  P. P. Korambath,  W. Kurlancheek,  A. M. Lee,  M. S. Lee,  
 S. V. Levchenko,  Ching Yeh Lin,  D. Liotard,  R. C. Lochan,  I. Lotan,  
 P. E. Maslen,  N. Nair,  D. P. O'Neill,  D. Neuhauser,  E. Neuscamman,  
 C. M. Oana,  R. Olson,  B. Peters,  R. Peverati,  P. A. Pieniazek,  
 Y. M. Rhee,  J. Ritchie,  M. A. Rohrdanz,  E. Rosta,  N. J. Russ,  
 H. F. Schaefer III,  N. E. Schultz,  N. Shenvi,  A. C. Simmonett,  A. Sodt,  
 D. Stuck,  K. S. Thanthiriwatte,  V. Vanovschi,  Tao Wang,  A. Warshel,  
 C. F. Williams,  Q. Wu,  X. Xu,  W. Zhang

 Please cite Q-Chem as follows:
 Y. Shao et al., Mol. Phys. 113, 184-215 (2015)
 DOI: 10.1080/00268976.2014.952696

 Q-Chem 5.3.2 for Intel X86 EM64T Linux

 Parts of Q-Chem use Armadillo 9.800.1 (Horizon Scraper).
 http://arma.sourceforge.net/

 Q-Chem begins on Fri Feb  3 18:04:57 2023  

Host: 
0

     Scratch files written to ./qchem6772//
 Dec820 |scratch|qcdevops|jenkins|workspace|build_RNUM 5633   
Processing $rem in /home/leeping/opt/qchem/5.3.2-openmp/config/preferences:
Processing $rem in /home/hpark21/.qchemrc:
The previous job contains 0 fragments, simply inherited here

Checking the input file for inconsistencies... 	...done.

--------------------------------------------------------------
User input:
--------------------------------------------------------------

$molecule
read
$end

$rem
jobtype                rpath
method                 wB97X-D3
basis                  cc-pvtz
unrestricted           true
scf_guess              read
rpath_max_stepsize     100
rpath_max_cycles       500
rpath_tol_displacement 1000
mem_total              200000
$end
--------------------------------------------------------------
 Adding empirical dispersion correction 
 ----------------------------------------------------------------
 Doing -D3(0) with
 s6  =   1.00000
 s8  =   1.00000
 rs6 =   1.28100
 rs8 =   1.09400
 -D3 energy without 3body term =     -0.0027055387 hartrees
 ----------------------------------------------------------------
             Standard Nuclear Orientation (Angstroms)
    I     Atom           X                Y                Z
 ----------------------------------------------------------------
    1      C       0.2982900588     0.4634966879    -1.8361971724
    2      N       0.2115375960    -0.0424929044    -2.8683609713
    3      C       0.1072522287    -1.3279419218     0.9776087735
    4      H       0.5318976436    -2.3101376544     1.1315206354
    5      C      -1.0149489344    -0.8229272488     0.4236271491
    6      H      -1.9144702095    -1.2236402998    -0.0147651431
    7      C       0.4178065876     1.0553023706    -0.5514284157
    8      H       0.7100007492     2.0992991428    -0.5397263695
    9      C      -0.4483261555     0.5580726681     0.5856338723
   10      H      -0.9822388624     1.3133595356     1.1555004828
   11      N       0.7280686089    -0.1103187792     1.2868920941
   12      H       1.3551306903     0.3479284023     0.2496950743
 ----------------------------------------------------------------
 Nuclear Repulsion Energy =         259.63695076 hartrees
 There are       25 alpha and       24 beta electrons
 Requested basis set is cc-pVTZ
 There are 100 shells and 280 basis functions

 Total QAlloc Memory Limit 200000 MB
 Mega-Array Size      1956 MB
 MEM_STATIC part      2000 MB
 Starting direction for rxn path = 1

                       Distance Matrix (Angstroms)
             C (  1)   N (  2)   C (  3)   H (  4)   C (  5)   H (  6)
   N (  2)  1.152785
   C (  3)  3.341145  4.056444
   H (  4)  4.068780  4.609110  1.081074
   C (  5)  2.913124  3.598685  1.349545  2.259567
   H (  6)  3.325711  3.749404  2.254561  2.911900  1.077913
   C (  7)  1.419559  2.572135  2.848553  3.764508  2.555635  3.304709
   H (  8)  2.127485  3.202855  3.796260  4.718890  3.527451  4.266774
   C (  9)  2.536069  3.567377  2.004835  3.079848  1.501489  2.384231
   H ( 10)  3.363373  4.410771  2.862710  3.927202  2.258413  2.945326
   N ( 11)  3.204319  4.187784  1.401312  2.214007  2.071508  3.149096
   H ( 12)  2.341199  3.344026  2.212600  2.919014  2.649232  3.637315
             C (  7)   H (  8)   C (  9)   H ( 10)   N ( 11)
   H (  8)  1.084179
   C (  9)  1.513385  2.232383
   H ( 10)  2.222685  2.520946  1.086402
   N ( 11)  2.198717  2.866927  1.523947  2.229187
   H ( 12)  1.421532  2.026494  1.846476  2.686231  1.295753
 
 A cutoff of  1.0D-11 yielded   4755 shell pairs
 There are     37485 function pairs (     49028 Cartesian)
 Smallest overlap matrix eigenvalue = 1.54E-04

 Scale SEOQF with 1.000000e-01/1.000000e-01/1.000000e-01

 Standard Electronic Orientation quadrupole field applied
 Nucleus-field energy     =    -0.0000000076 hartrees
 Guess MOs from SCF MO coefficient file
 Reading MOs from coefficient file
 Reading MOs from coefficient file
 Long-range K will be added via erf
 Coulomb attenuation parameter = 0.25 bohr**(-1)
 An unrestricted hybrid HF-DFT SCF calculation will be
 performed using Pulay DIIS extrapolation
 Exchange:     0.1957 Hartree-Fock + 1.0000 wB97X-D3 + LR-HF
 Correlation:  1.0000 wB97X-D3
 Using SG-2 standard quadrature grid
 Dispersion:   Grimme D3
 SCF converges when DIIS error is below 1.0E-08
 Using Q-Chem read-in guess as SCF_GUESS READ specified.

 using 64 threads for integral computing
 -------------------------------------------------------
 OpenMP Integral computing Module                
 Release: version 1.0, May 2013, Q-Chem Inc. Pittsburgh 
 -------------------------------------------------------
 using 64 threads for integral computing
 -------------------------------------------------------
 OpenMP Integral computing Module                
 Release: version 1.0, May 2013, Q-Chem Inc. Pittsburgh 
 -------------------------------------------------------
 ---------------------------------------
  Cycle       Energy         DIIS Error
 ---------------------------------------
    1    -302.8567068524      2.94E-09
    2    -302.8567068523      2.39E-09 Convergence criterion met
 ---------------------------------------
 <S^2> = 0.7830
 SCF time:  CPU 254.68 s  wall 4.77 s
 SCF   energy in the final basis set = -302.85670685
 Total energy in the final basis set = -302.85670685
 
 --------------------------------------------------------------
 
                    Orbital Energies (a.u.)
 --------------------------------------------------------------
 
 Alpha MOs
 -- Occupied --
-14.4718 -14.4218 -10.3540 -10.3432 -10.3372 -10.3189 -10.3184  -1.1272
 -1.0276  -0.9130  -0.8581  -0.7872  -0.6703  -0.6598  -0.6243  -0.6075
 -0.5511  -0.5035  -0.4721  -0.4681  -0.4612  -0.4341  -0.4138  -0.3940
 -0.3121
 -- Virtual --
  0.0604   0.0987   0.1232   0.1345   0.1484   0.1505   0.1541   0.1738
  0.1901   0.2132   0.2345   0.2771   0.2987   0.3101   0.3365   0.3629
  0.3674   0.3799   0.4051   0.4073   0.4384   0.4405   0.4507   0.4632
  0.4774   0.4922   0.4994   0.5150   0.5286   0.5389   0.5493   0.5565
  0.5683   0.5754   0.5989   0.6141   0.6399   0.6484   0.6823   0.6860
  0.7124   0.7177   0.7349   0.7689   0.7971   0.8085   0.8212   0.8500
  0.8781   0.9133   0.9613   0.9869   1.0146   1.0337   1.0491   1.0558
  1.0650   1.0826   1.1092   1.1141   1.1469   1.1534   1.1902   1.1963
  1.1975   1.2199   1.2420   1.2484   1.2671   1.2801   1.2982   1.3359
  1.3499   1.3572   1.4001   1.4038   1.4220   1.4578   1.4821   1.5015
  1.5154   1.5233   1.5573   1.5682   1.6272   1.6642   1.6793   1.7165
  1.7229   1.7701   1.8190   1.8430   1.8691   1.8809   1.9098   1.9219
  1.9853   2.1128   2.1703   2.2100   2.2561   2.2858   2.3133   2.3647
  2.3807   2.3992   2.4374   2.4635   2.4920   2.5673   2.5876   2.5934
  2.6284   2.6405   2.6702   2.6807   2.6989   2.7278   2.7371   2.7617
  2.7694   2.7825   2.8252   2.8525   2.8868   2.8910   2.9091   2.9226
  2.9456   2.9665   2.9820   2.9937   3.0158   3.0270   3.0417   3.0749
  3.0875   3.1038   3.1126   3.1362   3.1485   3.1536   3.1785   3.2038
  3.2149   3.2218   3.2392   3.2726   3.2971   3.3133   3.3269   3.3566
  3.3645   3.3973   3.4075   3.4341   3.4608   3.4748   3.5247   3.5346
  3.5608   3.5970   3.6050   3.6231   3.6325   3.6561   3.7006   3.7067
  3.7185   3.7365   3.7685   3.8019   3.8373   3.8662   3.8728   3.9133
  3.9477   3.9501   3.9901   4.0048   4.0184   4.0400   4.0588   4.0669
  4.0730   4.0854   4.0919   4.1442   4.1532   4.1635   4.2062   4.2391
  4.2688   4.3023   4.3523   4.3614   4.3813   4.4435   4.4792   4.4944
  4.5126   4.5622   4.5750   4.6271   4.6308   4.6511   4.6662   4.7007
  4.7233   4.7430   4.7612   4.7774   4.8175   4.8432   4.8581   4.8734
  4.9480   5.0347   5.0619   5.0816   5.1151   5.1665   5.1764   5.2160
  5.2475   5.2630   5.2848   5.3329   5.3559   5.4055   5.4538   5.4894
  5.5200   5.5522   5.6207   5.6494   5.7033   5.7118   5.7962   5.8138
  5.8728   5.9788   6.2042   6.2195   6.2618   6.2663   6.3812   6.5507
  8.1231   9.8094  11.1128  11.9420  12.7224  13.6690  15.5994
 
 Beta MOs
 -- Occupied --
-14.4640 -14.4191 -10.3547 -10.3390 -10.3381 -10.3200 -10.3151  -1.1135
 -1.0218  -0.9003  -0.8390  -0.7836  -0.6676  -0.6455  -0.6125  -0.6024
 -0.5438  -0.4892  -0.4643  -0.4627  -0.4433  -0.4297  -0.4023  -0.3622
 -- Virtual --
 -0.0524   0.0707   0.1011   0.1341   0.1381   0.1512   0.1536   0.1578
  0.1780   0.1992   0.2193   0.2357   0.2797   0.3021   0.3119   0.3377
  0.3654   0.3679   0.3810   0.4100   0.4139   0.4401   0.4429   0.4544
  0.4660   0.4823   0.4961   0.5023   0.5177   0.5313   0.5410   0.5502
  0.5589   0.5733   0.5790   0.6019   0.6163   0.6428   0.6532   0.6870
  0.6906   0.7163   0.7202   0.7369   0.7722   0.7991   0.8128   0.8239
  0.8527   0.8844   0.9162   0.9637   0.9903   1.0163   1.0367   1.0510
  1.0591   1.0665   1.0857   1.1118   1.1169   1.1500   1.1585   1.1919
  1.1993   1.2000   1.2221   1.2457   1.2524   1.2706   1.2820   1.3039
  1.3399   1.3532   1.3616   1.4025   1.4058   1.4262   1.4623   1.4869
  1.5060   1.5206   1.5276   1.5603   1.5732   1.6322   1.6703   1.6859
  1.7236   1.7297   1.7768   1.8270   1.8506   1.8719   1.8841   1.9143
  1.9265   1.9892   2.1168   2.1736   2.2108   2.2579   2.2878   2.3178
  2.3688   2.3856   2.4080   2.4423   2.4691   2.4982   2.5724   2.5902
  2.6019   2.6330   2.6474   2.6735   2.6846   2.7050   2.7305   2.7402
  2.7648   2.7743   2.7868   2.8283   2.8568   2.8888   2.8945   2.9140
  2.9252   2.9494   2.9700   2.9857   2.9969   3.0211   3.0306   3.0424
  3.0758   3.0925   3.1089   3.1180   3.1420   3.1508   3.1573   3.1838
  3.2084   3.2223   3.2269   3.2440   3.2778   3.3035   3.3189   3.3326
  3.3591   3.3685   3.4049   3.4120   3.4393   3.4646   3.4818   3.5269
  3.5384   3.5640   3.6012   3.6104   3.6257   3.6361   3.6607   3.7042
  3.7106   3.7241   3.7444   3.7742   3.8052   3.8410   3.8709   3.8751
  3.9181   3.9520   3.9540   3.9952   4.0065   4.0208   4.0442   4.0616
  4.0754   4.0809   4.0911   4.0964   4.1479   4.1584   4.1674   4.2083
  4.2440   4.2739   4.3079   4.3582   4.3680   4.3845   4.4471   4.4840
  4.5006   4.5172   4.5707   4.5814   4.6310   4.6394   4.6577   4.6781
  4.7086   4.7293   4.7487   4.7664   4.7830   4.8215   4.8558   4.8651
  4.8824   4.9586   5.0407   5.0676   5.0931   5.1235   5.1757   5.1833
  5.2248   5.2555   5.2685   5.2917   5.3415   5.3611   5.4150   5.4614
  5.4989   5.5280   5.5605   5.6271   5.6577   5.7156   5.7194   5.8004
  5.8205   5.8773   5.9821   6.2080   6.2248   6.2669   6.2861   6.3849
  6.5531   8.1247   9.8170  11.1229  11.9441  12.7291  13.6715  15.6029
 --------------------------------------------------------------
 
          Ground-State Mulliken Net Atomic Charges

     Atom                 Charge (a.u.)    Spin (a.u.)
  --------------------------------------------------------
      1 C                    -0.095849      -0.092536
      2 N                    -0.063263       0.173080
      3 C                    -0.008995      -0.143544
      4 H                     0.121198       0.003691
      5 C                    -0.201407       0.318347
      6 H                     0.138505      -0.003595
      7 C                    -0.203309       0.433175
      8 H                     0.152875      -0.008797
      9 C                     0.105921      -0.055001
     10 H                     0.108012       0.004739
     11 N                    -0.197719       0.443803
     12 H                     0.144034      -0.073363
  --------------------------------------------------------
  Sum of atomic charges =     0.000000
  Sum of spin   charges =     1.000000

 -----------------------------------------------------------------
                    Cartesian Multipole Moments
 -----------------------------------------------------------------
    Charge (ESU x 10^10)
                 0.0000
    Dipole Moment (Debye)
         X      -0.9945      Y       0.5599      Z       2.9181
       Tot       3.1333
    Quadrupole Moments (Debye-Ang)
        XX     -39.3941     XY       0.2286     YY     -34.7376
        XZ      -0.8501     YZ      -2.3212     ZZ     -56.4591
    Octopole Moments (Debye-Ang^2)
       XXX     -10.1992    XXY      -0.6541    XYY       0.3702
       YYY       2.0241    XXZ       8.0760    XYZ      -3.7748
       YYZ      13.7213    XZZ      -6.6938    YZZ       4.3667
       ZZZ      68.7678
    Hexadecapole Moments (Debye-Ang^3)
      XXXX    -133.3034   XXXY     -14.8013   XXYY     -54.3103
      XYYY     -19.1436   YYYY    -190.5216   XXXZ      16.9016
      XXYZ      16.7486   XYYZ       7.1920   YYYZ      37.2296
      XXZZ    -122.4154   XYZZ      -9.3103   YYZZ    -126.7460
      XZZZ      19.1291   YZZZ      38.2619   ZZZZ    -713.1055
 -----------------------------------------------------------------
 Calculating analytic gradient of the SCF energy
 Gradient of SCF Energy
            1           2           3           4           5           6
    1  -0.0000259   0.0000381  -0.0000202   0.0000478  -0.0001042   0.0000591
    2  -0.0000236   0.0000169   0.0000163   0.0000082   0.0000022  -0.0000178
    3   0.0000143  -0.0000064   0.0001279  -0.0000832   0.0001898  -0.0001141
            7           8           9          10          11          12
    1  -0.0000451   0.0000581   0.0000516  -0.0000203  -0.0000451   0.0000061
    2  -0.0000233  -0.0000145   0.0000102  -0.0000229  -0.0000401   0.0000884
    3  -0.0000435   0.0000564  -0.0001553   0.0000137   0.0000684  -0.0000681
 Max gradient component =       1.898E-04
 RMS gradient           =       6.525E-05
 Gradient time:  CPU 259.53 s  wall 7.40 s
rPathMan2.  file_steps = 951
 ------------------------------------------------------------------------
 Reaction path following.  The coordinates are cartesian              
 Step   1 E=    -302.856707 |G|=  0.000392 S_lin= 0.0000 S_tot= 0.0000
 ------------------------------------------------------------------------
 IRC -- neg. force constant =  -0.336924398601033     
 IRC -- max trans/rot const =   1.809833086492691E-004
 In first_irc_step: ISign =            1
 Adding empirical dispersion correction 
 ----------------------------------------------------------------
 Doing -D3(0) with
 s6  =   1.00000
 s8  =   1.00000
 rs6 =   1.28100
 rs8 =   1.09400
 -D3 energy without 3body term =     -0.0027135013 hartrees
 ----------------------------------------------------------------
             Standard Nuclear Orientation (Angstroms)
    I     Atom           X                Y                Z
 ----------------------------------------------------------------
    1      C       0.2976944400     0.4642669925    -1.8361787038
    2      N       0.2124468260    -0.0433101115    -2.8690598137
    3      C       0.1068714338    -1.3276821796     0.9723136959
    4      H       0.5315393497    -2.3095348407     1.1314467312
    5      C      -1.0130656886    -0.8233149408     0.4249803031
    6      H      -1.9138811529    -1.2234077146    -0.0132991144
    7      C       0.3981165452     1.0641233465    -0.5617851050
    8      H       0.7120196910     2.1001644526    -0.5395330273
    9      C      -0.4487390395     0.5591161530     0.5821928745
   10      H      -0.9816766168     1.3130096981     1.1556477357
   11      N       0.7405023486    -0.0990366744     1.2703291545
   12      H       1.3581718637     0.3256058174     0.2829452787
 ----------------------------------------------------------------
 Nuclear Repulsion Energy =         259.72852630 hartrees
 There are       25 alpha and       24 beta electrons

                       Distance Matrix (Angstroms)
             C (  1)   N (  2)   C (  3)   H (  4)   C (  5)   H (  6)
   N (  2)  1.154013
   C (  3)  3.336933  4.051778
   H (  4)  4.068840  4.608866  1.081527
   C (  5)  2.913554  3.600137  1.344700  2.256934
   H (  6)  3.325989  3.750903  2.250721  2.910360  1.078718
   C (  7)  1.412088  2.566008  2.856399  3.777090  2.554910  3.298328
   H (  8)  2.128172  3.204801  3.794999  4.719131  3.528872  4.268303
   C (  9)  2.532722  3.565281  2.005219  3.080874  1.501431  2.382990
   H ( 10)  3.362764  4.411780  2.862132  3.925970  2.258040  2.944292
   N ( 11)  3.188069  4.173307  1.414168  2.224692  2.077064  3.155577
   H ( 12)  2.373716  3.374007  2.185027  2.889159  2.638742  3.632291
             C (  7)   H (  8)   C (  9)   H ( 10)   N ( 11)
   H (  8)  1.082780
   C (  9)  1.510259  2.231694
   H ( 10)  2.217059  2.522272  1.086843
   N ( 11)  2.197001  2.848315  1.523480  2.230006
   H ( 12)  1.476714  2.059864  1.846349  2.685417  1.239663
 
 Applying Cartesian multipole field
    Component          Value
    ---------          -----
     (2,0,0)        1.00000E-11
     (0,2,0)        2.00000E-11
     (0,0,2)       -3.00000E-11
 Nucleus-field energy     =    -0.0000000076 hartrees
 Requested basis set is cc-pVTZ
 There are 100 shells and 280 basis functions
 A cutoff of  1.0D-11 yielded   4756 shell pairs
 There are     37498 function pairs (     49047 Cartesian)
 Smallest overlap matrix eigenvalue = 1.52E-04
 Guess MOs from SCF MO coefficient file
 Reading MOs from coefficient file
 Reading MOs from coefficient file
 Long-range K will be added via erf
 Coulomb attenuation parameter = 0.25 bohr**(-1)
 An unrestricted hybrid HF-DFT SCF calculation will be
 performed using Pulay DIIS extrapolation
 Exchange:     0.1957 Hartree-Fock + 1.0000 wB97X-D3 + LR-HF
 Correlation:  1.0000 wB97X-D3
 Using SG-2 standard quadrature grid
 Dispersion:   Grimme D3
 SCF converges when DIIS error is below 1.0E-08
 Using Q-Chem read-in guess as SCF_GUESS READ specified.

 using 64 threads for integral computing
 -------------------------------------------------------
 OpenMP Integral computing Module                
 Release: version 1.0, May 2013, Q-Chem Inc. Pittsburgh 
 -------------------------------------------------------
 using 64 threads for integral computing
 -------------------------------------------------------
 OpenMP Integral computing Module                
 Release: version 1.0, May 2013, Q-Chem Inc. Pittsburgh 
 -------------------------------------------------------
 ---------------------------------------
  Cycle       Energy         DIIS Error
 ---------------------------------------
    1    -302.8601641084      6.78E-04
    2    -302.8572595818      1.29E-04
    3    -302.8577803584      1.35E-04
    4    -302.8580350993      3.69E-05
    5    -302.8581890455      2.76E-05
    6    -302.8583068130      1.84E-05
    7    -302.8583461152      9.01E-06
    8    -302.8583672179      5.58E-06
    9    -302.8583746242      2.89E-06
   10    -302.8583770138      1.05E-06
   11    -302.8583778778      3.96E-07
   12    -302.8583780235      2.43E-07
   13    -302.8583780804      1.24E-07
   14    -302.8583780984      6.09E-08
   15    -302.8583781046      3.24E-08
   16    -302.8583781058      1.48E-08
   17    -302.8583781061      6.49E-09 Convergence criterion met
 ---------------------------------------
 <S^2> = 0.7785
 SCF time:  CPU 1835.90 s  wall 34.14 s
 SCF   energy in the final basis set = -302.85837811
 Total energy in the final basis set = -302.85837811
 
 --------------------------------------------------------------
 
                    Orbital Energies (a.u.)
 --------------------------------------------------------------
 
 Alpha MOs
 -- Occupied --
-14.4698 -14.4248 -10.3534 -10.3464 -10.3360 -10.3205 -10.3133  -1.1245
 -1.0302  -0.9145  -0.8577  -0.7875  -0.6710  -0.6601  -0.6217  -0.6091
 -0.5502  -0.5036  -0.4748  -0.4678  -0.4656  -0.4351  -0.4136  -0.3887
 -0.3117
 -- Virtual --
  0.0618   0.0974   0.1263   0.1351   0.1485   0.1502   0.1545   0.1756
  0.1873   0.2134   0.2337   0.2797   0.3002   0.3115   0.3371   0.3617
  0.3679   0.3809   0.4058   0.4092   0.4353   0.4400   0.4496   0.4640
  0.4769   0.4928   0.5007   0.5141   0.5291   0.5406   0.5505   0.5567
  0.5705   0.5764   0.5982   0.6127   0.6405   0.6491   0.6829   0.6844
  0.7134   0.7167   0.7355   0.7697   0.7956   0.8091   0.8212   0.8494
  0.8784   0.9131   0.9584   0.9856   1.0153   1.0320   1.0492   1.0571
  1.0651   1.0827   1.1106   1.1149   1.1460   1.1529   1.1907   1.1970
  1.1995   1.2219   1.2410   1.2481   1.2667   1.2811   1.3044   1.3365
  1.3514   1.3571   1.3984   1.4076   1.4217   1.4581   1.4812   1.5056
  1.5124   1.5276   1.5585   1.5723   1.6281   1.6651   1.6850   1.7220
  1.7262   1.7757   1.8140   1.8438   1.8658   1.8780   1.9062   1.9203
  1.9871   2.1103   2.1715   2.2094   2.2592   2.2875   2.3153   2.3695
  2.3802   2.4023   2.4234   2.4619   2.4896   2.5682   2.5862   2.5895
  2.6278   2.6444   2.6628   2.6811   2.6998   2.7171   2.7383   2.7606
  2.7701   2.7808   2.8241   2.8499   2.8875   2.8892   2.9133   2.9201
  2.9507   2.9646   2.9823   2.9952   3.0186   3.0336   3.0421   3.0822
  3.0881   3.1045   3.1154   3.1403   3.1486   3.1662   3.1830   3.1971
  3.2108   3.2206   3.2387   3.2675   3.3019   3.3032   3.3272   3.3600
  3.3682   3.3940   3.4110   3.4337   3.4636   3.4727   3.5273   3.5386
  3.5651   3.6000   3.6077   3.6266   3.6340   3.6522   3.7037   3.7106
  3.7206   3.7298   3.7752   3.8026   3.8314   3.8668   3.8773   3.9142
  3.9432   3.9541   3.9930   4.0041   4.0209   4.0412   4.0584   4.0646
  4.0703   4.0846   4.0986   4.1471   4.1542   4.1620   4.2071   4.2301
  4.2728   4.2956   4.3503   4.3655   4.3889   4.4458   4.4790   4.4912
  4.5170   4.5672   4.5801   4.6202   4.6257   4.6320   4.6590   4.6935
  4.7233   4.7522   4.7570   4.7835   4.8142   4.8487   4.8512   4.8817
  4.9465   5.0297   5.0552   5.0819   5.1197   5.1761   5.1858   5.2169
  5.2593   5.2701   5.2867   5.3328   5.3669   5.3951   5.4590   5.4994
  5.5159   5.5661   5.6049   5.6464   5.6987   5.7335   5.7990   5.8096
  5.8785   5.9896   6.1976   6.2169   6.2600   6.3633   6.4004   6.5543
  8.1700   9.8889  11.1085  11.9841  12.7405  13.7115  15.5585
 
 Beta MOs
 -- Occupied --
-14.4631 -14.4214 -10.3541 -10.3403 -10.3374 -10.3219 -10.3109  -1.1122
 -1.0229  -0.8990  -0.8423  -0.7830  -0.6676  -0.6471  -0.6114  -0.6037
 -0.5427  -0.4892  -0.4656  -0.4625  -0.4474  -0.4307  -0.4023  -0.3572
 -- Virtual --
 -0.0528   0.0695   0.0998   0.1356   0.1401   0.1522   0.1529   0.1583
  0.1793   0.1989   0.2202   0.2350   0.2826   0.3033   0.3140   0.3383
  0.3641   0.3683   0.3824   0.4102   0.4146   0.4371   0.4429   0.4525
  0.4666   0.4826   0.4967   0.5033   0.5175   0.5320   0.5428   0.5517
  0.5589   0.5748   0.5802   0.6009   0.6149   0.6437   0.6539   0.6874
  0.6888   0.7174   0.7194   0.7375   0.7726   0.7977   0.8128   0.8236
  0.8520   0.8851   0.9161   0.9616   0.9890   1.0171   1.0349   1.0509
  1.0602   1.0667   1.0862   1.1134   1.1174   1.1493   1.1587   1.1926
  1.1998   1.2019   1.2246   1.2455   1.2520   1.2707   1.2837   1.3097
  1.3401   1.3550   1.3620   1.4010   1.4097   1.4261   1.4631   1.4862
  1.5104   1.5178   1.5319   1.5612   1.5778   1.6332   1.6706   1.6907
  1.7296   1.7313   1.7817   1.8216   1.8504   1.8685   1.8817   1.9103
  1.9249   1.9911   2.1142   2.1730   2.2108   2.2615   2.2900   2.3188
  2.3727   2.3856   2.4100   2.4305   2.4674   2.4967   2.5729   2.5891
  2.6009   2.6326   2.6504   2.6668   2.6857   2.7059   2.7198   2.7402
  2.7632   2.7748   2.7843   2.8270   2.8548   2.8896   2.8922   2.9164
  2.9222   2.9536   2.9675   2.9865   2.9971   3.0239   3.0351   3.0459
  3.0820   3.0928   3.1091   3.1208   3.1450   3.1515   3.1719   3.1881
  3.2063   3.2136   3.2312   3.2425   3.2720   3.3084   3.3099   3.3326
  3.3651   3.3713   3.4025   3.4153   3.4383   3.4675   3.4787   3.5296
  3.5419   3.5684   3.6045   3.6122   3.6296   3.6374   3.6573   3.7070
  3.7143   3.7257   3.7402   3.7807   3.8059   3.8351   3.8722   3.8796
  3.9187   3.9476   3.9576   3.9976   4.0058   4.0233   4.0450   4.0625
  4.0753   4.0806   4.0914   4.1023   4.1531   4.1594   4.1636   4.2093
  4.2346   4.2785   4.3005   4.3551   4.3729   4.3923   4.4498   4.4836
  4.4969   4.5208   4.5757   4.5861   4.6261   4.6323   4.6389   4.6739
  4.7043   4.7291   4.7586   4.7633   4.7894   4.8185   4.8550   4.8602
  4.8902   4.9577   5.0349   5.0638   5.0915   5.1286   5.1830   5.1922
  5.2240   5.2652   5.2792   5.2949   5.3413   5.3713   5.4021   5.4661
  5.5056   5.5245   5.5737   5.6114   5.6534   5.7068   5.7438   5.8033
  5.8159   5.8837   5.9926   6.2019   6.2223   6.2663   6.3764   6.4093
  6.5563   8.1720   9.8944  11.1172  11.9866  12.7490  13.7133  15.5630
 --------------------------------------------------------------
 
          Ground-State Mulliken Net Atomic Charges

     Atom                 Charge (a.u.)    Spin (a.u.)
  --------------------------------------------------------
      1 C                    -0.091672      -0.113805
      2 N                    -0.063059       0.219263
      3 C                    -0.008586      -0.112533
      4 H                     0.121361       0.003469
      5 C                    -0.213899       0.236294
      6 H                     0.137532      -0.002883
      7 C                    -0.199814       0.527105
      8 H                     0.158372      -0.009904
      9 C                     0.107958      -0.052606
     10 H                     0.107799       0.004880
     11 N                    -0.203052       0.368810
     12 H                     0.147059      -0.068091
  --------------------------------------------------------
  Sum of atomic charges =     0.000000
  Sum of spin   charges =     1.000000

 -----------------------------------------------------------------
                    Cartesian Multipole Moments
 -----------------------------------------------------------------
    Charge (ESU x 10^10)
                 0.0000
    Dipole Moment (Debye)
         X      -0.8472      Y       0.6772      Z       2.7651
       Tot       2.9702
    Quadrupole Moments (Debye-Ang)
        XX     -39.2835     XY       0.2401     YY     -34.7747
        XZ      -0.8402     YZ      -2.3158     ZZ     -56.4167
    Octopole Moments (Debye-Ang^2)
       XXX      -9.5677    XXY      -0.5309    XYY       0.6131
       YYY       2.1222    XXZ       8.1251    XYZ      -3.8693
       YYZ      13.7886    XZZ      -6.6870    YZZ       4.2985
       ZZZ      68.2105
    Hexadecapole Moments (Debye-Ang^3)
      XXXX    -132.8461   XXXY     -14.5210   XXYY     -54.3706
      XYYY     -18.7212   YYYY    -191.1176   XXXZ      16.8310
      XXYZ      16.7903   XYYZ       7.1198   YYYZ      37.2216
      XXZZ    -122.2368   XYZZ      -9.4086   YYZZ    -126.7497
      XZZZ      18.9738   YZZZ      38.0897   ZZZZ    -710.5870
 -----------------------------------------------------------------
 Calculating analytic gradient of the SCF energy
 Gradient of SCF Energy
            1           2           3           4           5           6
    1   0.0002955  -0.0005344  -0.0004354   0.0002958  -0.0008230  -0.0002756
    2  -0.0006721   0.0005951  -0.0004164  -0.0003680   0.0002047  -0.0001686
    3  -0.0002586   0.0005835   0.0031744  -0.0000897  -0.0003476  -0.0011050
            7           8           9          10          11          12
    1   0.0127533  -0.0012669  -0.0002982  -0.0004019  -0.0070526  -0.0022567
    2  -0.0061468  -0.0003344  -0.0004700   0.0001661  -0.0063536   0.0139640
    3   0.0070189  -0.0000914   0.0020531  -0.0000483   0.0095011  -0.0203904
 Max gradient component =       2.039E-02
 RMS gradient           =       5.444E-03
 Gradient time:  CPU 255.60 s  wall 4.95 s
rPathMan2.  file_steps = 951
 IRC --- Status = 2.  Assess steepest descent step
 IRC --- Previous SD length =   0.100000
 IRC --- Point 1 E =     -302.856707 |G| =   0.000392 G.D1 =  -0.000101
 IRC --- Point 2 E =     -302.858378 |G| =   0.032662 G.D1 =  -0.032597
 IRC --- Angle(G1/G2) =    3.60 Deg.  Curvature =  -0.3250
 IRC --- Corrector step required
 IRC --- equal length displacement: B_eq =   0.006274
 IRC --- chosen bisector length  : B_len =   0.010000
 Adding empirical dispersion correction 
 ----------------------------------------------------------------
 Doing -D3(0) with
 s6  =   1.00000
 s8  =   1.00000
 rs6 =   1.28100
 rs8 =   1.09400
 -D3 energy without 3body term =     -0.0027145012 hartrees
 ----------------------------------------------------------------
             Standard Nuclear Orientation (Angstroms)
    I     Atom           X                Y                Z
 ----------------------------------------------------------------
    1      C       0.2978806105     0.4647749339    -1.8355402045
    2      N       0.2123777070    -0.0435444828    -2.8694528605
    3      C       0.1086027439    -1.3270207505     0.9725559252
    4      H       0.5313466664    -2.3095453556     1.1317961207
    5      C      -1.0139421863    -0.8232255489     0.4237211103
    6      H      -1.9141082953    -1.2233430570    -0.0127822313
    7      C       0.3965664811     1.0659369745    -0.5634032047
    8      H       0.7120732301     2.0996489019    -0.5396052727
    9      C      -0.4473109543     0.5586665573     0.5823756340
   10      H      -0.9815348051     1.3131383128     1.1555376741
   11      N       0.7388966453    -0.1006116821     1.2721934024
   12      H       1.3591521586     0.3251251955     0.2826039168
 ----------------------------------------------------------------
 Nuclear Repulsion Energy =         259.70160766 hartrees
 There are       25 alpha and       24 beta electrons

                       Distance Matrix (Angstroms)
             C (  1)   N (  2)   C (  3)   H (  4)   C (  5)   H (  6)
   N (  2)  1.155281
   C (  3)  3.336429  4.052050
   H (  4)  4.068961  4.609392  1.081399
   C (  5)  2.912745  3.599550  1.347270  2.257971
   H (  6)  3.326422  3.751591  2.252332  2.910351  1.077464
   C (  7)  1.410485  2.565685  2.858031  3.779649  2.555951  3.298970
   H (  8)  2.126926  3.204866  3.793794  4.718818  3.528501  4.268096
   C (  9)  2.531885  3.565525  2.004270  3.079979  1.501955  2.383541
   H ( 10)  3.362019  4.412093  2.862223  3.925966  2.258463  2.944215
   N ( 11)  3.189383  4.175370  1.411075  2.223101  2.077142  3.154382
   H ( 12)  2.373254  3.374385  2.183917  2.889270  2.640114  3.633076
             C (  7)   H (  8)   C (  9)   H ( 10)   N ( 11)
   H (  8)  1.081051
   C (  9)  1.510716  2.231062
   H ( 10)  2.216987  2.521987  1.087721
   N ( 11)  2.201690  2.850347  1.522362  2.229839
   H ( 12)  1.480237  2.060018  1.845999  2.686447  1.243083
 
 Applying Cartesian multipole field
    Component          Value
    ---------          -----
     (2,0,0)        1.00000E-11
     (0,2,0)        2.00000E-11
     (0,0,2)       -3.00000E-11
 Nucleus-field energy     =    -0.0000000076 hartrees
 Requested basis set is cc-pVTZ
 There are 100 shells and 280 basis functions
 A cutoff of  1.0D-11 yielded   4756 shell pairs
 There are     37498 function pairs (     49047 Cartesian)
 Smallest overlap matrix eigenvalue = 1.51E-04
 Guess MOs from SCF MO coefficient file
 Reading MOs from coefficient file
 Reading MOs from coefficient file
 Long-range K will be added via erf
 Coulomb attenuation parameter = 0.25 bohr**(-1)
 An unrestricted hybrid HF-DFT SCF calculation will be
 performed using Pulay DIIS extrapolation
 Exchange:     0.1957 Hartree-Fock + 1.0000 wB97X-D3 + LR-HF
 Correlation:  1.0000 wB97X-D3
 Using SG-2 standard quadrature grid
 Dispersion:   Grimme D3
 SCF converges when DIIS error is below 1.0E-08
 Using Q-Chem read-in guess as SCF_GUESS READ specified.

 using 64 threads for integral computing
 -------------------------------------------------------
 OpenMP Integral computing Module                
 Release: version 1.0, May 2013, Q-Chem Inc. Pittsburgh 
 -------------------------------------------------------
 using 64 threads for integral computing
 -------------------------------------------------------
 OpenMP Integral computing Module                
 Release: version 1.0, May 2013, Q-Chem Inc. Pittsburgh 
 -------------------------------------------------------
 ---------------------------------------
  Cycle       Energy         DIIS Error
 ---------------------------------------
    1    -302.8581118750      1.18E-04
    2    -302.8583546311      1.72E-05
    3    -302.8583572697      1.61E-05
    4    -302.8583595651      4.03E-06
    5    -302.8583599544      1.79E-06
    6    -302.8583601917      1.09E-06
    7    -302.8583603060      5.99E-07
    8    -302.8583603725      2.58E-07
    9    -302.8583604022      1.31E-07
   10    -302.8583604081      4.65E-08
   11    -302.8583604106      3.50E-08
   12    -302.8583604120      2.17E-08
   13    -302.8583604125      1.21E-08
   14    -302.8583604126      5.41E-09 Convergence criterion met
 ---------------------------------------
 <S^2> = 0.7792
 SCF time:  CPU 1334.73 s  wall 22.82 s
 SCF   energy in the final basis set = -302.85836041
 Total energy in the final basis set = -302.85836041
 
 --------------------------------------------------------------
 
                    Orbital Energies (a.u.)
 --------------------------------------------------------------
 
 Alpha MOs
 -- Occupied --
-14.4699 -14.4252 -10.3537 -10.3462 -10.3361 -10.3208 -10.3135  -1.1248
 -1.0299  -0.9147  -0.8574  -0.7877  -0.6710  -0.6600  -0.6220  -0.6093
 -0.5506  -0.5034  -0.4749  -0.4678  -0.4653  -0.4350  -0.4136  -0.3884
 -0.3118
 -- Virtual --
  0.0615   0.0970   0.1260   0.1349   0.1484   0.1501   0.1546   0.1756
  0.1873   0.2135   0.2338   0.2801   0.3000   0.3115   0.3372   0.3619
  0.3680   0.3811   0.4057   0.4089   0.4359   0.4398   0.4499   0.4640
  0.4768   0.4927   0.5004   0.5143   0.5289   0.5405   0.5505   0.5565
  0.5704   0.5760   0.5982   0.6125   0.6406   0.6494   0.6829   0.6844
  0.7134   0.7165   0.7353   0.7695   0.7956   0.8087   0.8209   0.8496
  0.8781   0.9128   0.9578   0.9857   1.0155   1.0318   1.0493   1.0572
  1.0651   1.0826   1.1104   1.1148   1.1456   1.1528   1.1903   1.1968
  1.1995   1.2219   1.2410   1.2479   1.2667   1.2812   1.3036   1.3362
  1.3512   1.3570   1.3986   1.4072   1.4217   1.4580   1.4812   1.5060
  1.5118   1.5277   1.5582   1.5725   1.6279   1.6657   1.6836   1.7224
  1.7258   1.7757   1.8156   1.8442   1.8673   1.8783   1.9063   1.9203
  1.9871   2.1092   2.1716   2.2093   2.2593   2.2874   2.3150   2.3695
  2.3786   2.4014   2.4219   2.4616   2.4886   2.5677   2.5866   2.5896
  2.6273   2.6434   2.6629   2.6808   2.7000   2.7168   2.7380   2.7608
  2.7705   2.7808   2.8245   2.8495   2.8868   2.8900   2.9131   2.9202
  2.9502   2.9644   2.9822   2.9947   3.0179   3.0339   3.0426   3.0820
  3.0884   3.1043   3.1152   3.1403   3.1488   3.1668   3.1834   3.1961
  3.2111   3.2205   3.2386   3.2667   3.3016   3.3028   3.3271   3.3605
  3.3675   3.3944   3.4103   3.4334   3.4632   3.4722   3.5267   3.5385
  3.5654   3.5996   3.6075   3.6272   3.6338   3.6516   3.7037   3.7107
  3.7207   3.7289   3.7732   3.8013   3.8309   3.8667   3.8777   3.9143
  3.9430   3.9547   3.9931   4.0052   4.0210   4.0412   4.0579   4.0640
  4.0705   4.0843   4.0987   4.1457   4.1552   4.1616   4.2071   4.2299
  4.2724   4.2954   4.3520   4.3650   4.3877   4.4456   4.4783   4.4919
  4.5178   4.5657   4.5782   4.6195   4.6257   4.6320   4.6584   4.6939
  4.7219   4.7510   4.7575   4.7834   4.8146   4.8499   4.8533   4.8818
  4.9456   5.0292   5.0554   5.0823   5.1192   5.1758   5.1854   5.2166
  5.2580   5.2690   5.2865   5.3320   5.3663   5.3951   5.4601   5.4999
  5.5139   5.5664   5.6045   5.6469   5.6982   5.7314   5.7989   5.8101
  5.8771   5.9892   6.1926   6.2170   6.2597   6.3599   6.3992   6.5542
  8.1820   9.8899  11.1303  11.9973  12.7517  13.6846  15.5261
 
 Beta MOs
 -- Occupied --
-14.4632 -14.4217 -10.3544 -10.3401 -10.3376 -10.3222 -10.3110  -1.1126
 -1.0225  -0.8991  -0.8420  -0.7832  -0.6677  -0.6470  -0.6117  -0.6039
 -0.5431  -0.4890  -0.4657  -0.4623  -0.4472  -0.4305  -0.4024  -0.3566
 -- Virtual --
 -0.0533   0.0692   0.0995   0.1355   0.1398   0.1520   0.1529   0.1583
  0.1794   0.1989   0.2202   0.2351   0.2829   0.3031   0.3140   0.3384
  0.3643   0.3684   0.3826   0.4103   0.4144   0.4376   0.4428   0.4529
  0.4666   0.4825   0.4967   0.5029   0.5176   0.5317   0.5427   0.5517
  0.5588   0.5747   0.5797   0.6008   0.6147   0.6438   0.6541   0.6874
  0.6888   0.7174   0.7191   0.7373   0.7723   0.7977   0.8124   0.8233
  0.8521   0.8849   0.9158   0.9610   0.9891   1.0173   1.0346   1.0510
  1.0603   1.0668   1.0861   1.1132   1.1173   1.1489   1.1586   1.1922
  1.1997   1.2019   1.2246   1.2455   1.2517   1.2707   1.2838   1.3089
  1.3399   1.3549   1.3618   1.4012   1.4093   1.4260   1.4630   1.4861
  1.5108   1.5173   1.5320   1.5609   1.5780   1.6330   1.6712   1.6893
  1.7293   1.7316   1.7818   1.8230   1.8508   1.8700   1.8821   1.9104
  1.9249   1.9911   2.1132   2.1731   2.2107   2.2616   2.2899   2.3186
  2.3728   2.3841   2.4091   2.4291   2.4671   2.4958   2.5724   2.5895
  2.6010   2.6321   2.6494   2.6669   2.6853   2.7061   2.7196   2.7399
  2.7633   2.7753   2.7842   2.8273   2.8544   2.8887   2.8929   2.9162
  2.9223   2.9531   2.9672   2.9865   2.9967   3.0231   3.0355   3.0462
  3.0817   3.0932   3.1089   3.1207   3.1449   3.1519   3.1724   3.1887
  3.2056   3.2134   3.2313   3.2423   3.2711   3.3079   3.3096   3.3324
  3.3656   3.3706   3.4028   3.4146   3.4380   3.4674   3.4779   3.5289
  3.5418   3.5688   3.6041   3.6120   3.6302   3.6372   3.6568   3.7070
  3.7145   3.7260   3.7393   3.7788   3.8045   3.8345   3.8719   3.8802
  3.9188   3.9474   3.9582   3.9977   4.0068   4.0233   4.0450   4.0624
  4.0749   4.0808   4.0910   4.1024   4.1520   4.1600   4.1633   4.2091
  4.2344   4.2781   4.3003   4.3566   4.3722   4.3912   4.4496   4.4827
  4.4978   4.5216   4.5742   4.5842   4.6252   4.6326   4.6389   4.6734
  4.7047   4.7277   4.7575   4.7639   4.7894   4.8189   4.8562   4.8623
  4.8903   4.9567   5.0343   5.0638   5.0919   5.1283   5.1825   5.1919
  5.2236   5.2640   5.2781   5.2947   5.3405   5.3707   5.4021   5.4671
  5.5063   5.5225   5.5738   5.6108   5.6539   5.7061   5.7417   5.8032
  5.8163   5.8823   5.9922   6.1969   6.2228   6.2659   6.3737   6.4072
  6.5562   8.1841   9.8954  11.1390  11.9996  12.7604  13.6864  15.5306
 --------------------------------------------------------------
 
          Ground-State Mulliken Net Atomic Charges

     Atom                 Charge (a.u.)    Spin (a.u.)
  --------------------------------------------------------
      1 C                    -0.090750      -0.115137
      2 N                    -0.064396       0.221809
      3 C                    -0.008666      -0.114248
      4 H                     0.121430       0.003482
      5 C                    -0.215011       0.241097
      6 H                     0.138062      -0.002846
      7 C                    -0.200050       0.525793
      8 H                     0.159073      -0.009899
      9 C                     0.109060      -0.052747
     10 H                     0.107431       0.005006
     11 N                    -0.202948       0.366725
     12 H                     0.146765      -0.069035
  --------------------------------------------------------
  Sum of atomic charges =     0.000000
  Sum of spin   charges =     1.000000

 -----------------------------------------------------------------
                    Cartesian Multipole Moments
 -----------------------------------------------------------------
    Charge (ESU x 10^10)
                 0.0000
    Dipole Moment (Debye)
         X      -0.8467      Y       0.6765      Z       2.7657
       Tot       2.9705
    Quadrupole Moments (Debye-Ang)
        XX     -39.2877     XY       0.2479     YY     -34.7779
        XZ      -0.8378     YZ      -2.3175     ZZ     -56.4190
    Octopole Moments (Debye-Ang^2)
       XXX      -9.5729    XXY      -0.5373    XYY       0.6110
       YYY       2.1084    XXZ       8.1329    XYZ      -3.8612
       YYZ      13.8000    XZZ      -6.6843    YZZ       4.2958
       ZZZ      68.2029
    Hexadecapole Moments (Debye-Ang^3)
      XXXX    -132.7883   XXXY     -14.4489   XXYY     -54.3627
      XYYY     -18.6440   YYYY    -191.1752   XXXZ      16.8009
      XXYZ      16.8068   XYYZ       7.1026   YYYZ      37.2752
      XXZZ    -122.2917   XYZZ      -9.3827   YYZZ    -126.8058
      XZZZ      18.9475   YZZZ      38.1406   ZZZZ    -710.8108
 -----------------------------------------------------------------
 Calculating analytic gradient of the SCF energy
 Gradient of SCF Energy
            1           2           3           4           5           6
    1   0.0006806  -0.0007768   0.0024932   0.0000392  -0.0036957   0.0004073
    2   0.0007523  -0.0005633   0.0001422  -0.0003408   0.0003976   0.0000852
    3   0.0030656  -0.0018931   0.0040581  -0.0001348  -0.0017028  -0.0006572
            7           8           9          10          11          12
    1   0.0122374  -0.0014983   0.0008900  -0.0007054  -0.0083395  -0.0017321
    2  -0.0046821  -0.0014622  -0.0009715   0.0005389  -0.0076605   0.0137641
    3   0.0052516  -0.0000124   0.0020473   0.0001627   0.0104323  -0.0206173
 Max gradient component =       2.062E-02
 RMS gradient           =       5.578E-03
 Gradient time:  CPU 258.32 s  wall 4.85 s
rPathMan2.  file_steps = 951
 IRC --- Status = 3.  Assess initial corrector step
 IRC --- bisector search: b =  0.000000 E =     -302.858378 G.B =  -0.001025
 IRC --- bisector search: b =  0.010000 E =     -302.858360 G.B =   0.004556
 IRC --- performed gradient/energy interpolation
 IRC --- bisector search:  estimate b(min) =   1.833560140073908E-003
 Adding empirical dispersion correction 
 ----------------------------------------------------------------
 Doing -D3(0) with
 s6  =   1.00000
 s8  =   1.00000
 rs6 =   1.28100
 rs8 =   1.09400
 -D3 energy without 3body term =     -0.0027136831 hartrees
 ----------------------------------------------------------------
             Standard Nuclear Orientation (Angstroms)
    I     Atom           X                Y                Z
 ----------------------------------------------------------------
    1      C       0.2977285755     0.4643601266    -1.8360616311
    2      N       0.2124341526    -0.0433530849    -2.8691318812
    3      C       0.1071888800    -1.3275609026     0.9723581101
    4      H       0.5315040201    -2.3095367686     1.1315107939
    5      C      -1.0132263997    -0.8232985502     0.4247494226
    6      H      -1.9139228008    -1.2233958592    -0.0132043408
    7      C       0.3978323316     1.0644558861    -0.5620817933
    8      H       0.7120295077     2.1000699232    -0.5395462739
    9      C      -0.4484771915     0.5590337169     0.5822263846
   10      H      -0.9816506148     1.3130332804     1.1556275552
   11      N       0.7402079332    -0.0993254616     1.2706709756
   12      H       1.3583516067     0.3255176925     0.2828826880
 ----------------------------------------------------------------
 Nuclear Repulsion Energy =         259.72358406 hartrees
 There are       25 alpha and       24 beta electrons

                       Distance Matrix (Angstroms)
             C (  1)   N (  2)   C (  3)   H (  4)   C (  5)   H (  6)
   N (  2)  1.154245
   C (  3)  3.336841  4.051828
   H (  4)  4.068862  4.608963  1.081503
   C (  5)  2.913406  3.600030  1.345171  2.257124
   H (  6)  3.326068  3.751029  2.251017  2.910359  1.078488
   C (  7)  1.411793  2.565949  2.856698  3.777559  2.555101  3.298446
   H (  8)  2.127944  3.204813  3.794778  4.719073  3.528804  4.268265
   C (  9)  2.532568  3.565326  2.005045  3.080710  1.501527  2.383091
   H ( 10)  3.362627  4.411838  2.862149  3.925969  2.258117  2.944278
   N ( 11)  3.188309  4.173685  1.413600  2.224400  2.077078  3.155357
   H ( 12)  2.373631  3.374076  2.184823  2.889180  2.638994  3.632435
             C (  7)   H (  8)   C (  9)   H ( 10)   N ( 11)
   H (  8)  1.082462
   C (  9)  1.510342  2.231578
   H ( 10)  2.217045  2.522220  1.087004
   N ( 11)  2.197861  2.848688  1.523274  2.229975
   H ( 12)  1.477360  2.059893  1.846285  2.685606  1.240290
 
 Applying Cartesian multipole field
    Component          Value
    ---------          -----
     (2,0,0)        1.00000E-11
     (0,2,0)        2.00000E-11
     (0,0,2)       -3.00000E-11
 Nucleus-field energy     =    -0.0000000076 hartrees
 Requested basis set is cc-pVTZ
 There are 100 shells and 280 basis functions
 A cutoff of  1.0D-11 yielded   4756 shell pairs
 There are     37498 function pairs (     49047 Cartesian)
 Smallest overlap matrix eigenvalue = 1.51E-04
 Guess MOs from SCF MO coefficient file
 Reading MOs from coefficient file
 Reading MOs from coefficient file
 Long-range K will be added via erf
 Coulomb attenuation parameter = 0.25 bohr**(-1)
 An unrestricted hybrid HF-DFT SCF calculation will be
 performed using Pulay DIIS extrapolation
 Exchange:     0.1957 Hartree-Fock + 1.0000 wB97X-D3 + LR-HF
 Correlation:  1.0000 wB97X-D3
 Using SG-2 standard quadrature grid
 Dispersion:   Grimme D3
 SCF converges when DIIS error is below 1.0E-08
 Using Q-Chem read-in guess as SCF_GUESS READ specified.

 using 64 threads for integral computing
 -------------------------------------------------------
 OpenMP Integral computing Module                
 Release: version 1.0, May 2013, Q-Chem Inc. Pittsburgh 
 -------------------------------------------------------
 using 64 threads for integral computing
 -------------------------------------------------------
 OpenMP Integral computing Module                
 Release: version 1.0, May 2013, Q-Chem Inc. Pittsburgh 
 -------------------------------------------------------
 ---------------------------------------
  Cycle       Energy         DIIS Error
 ---------------------------------------
    1    -302.8586289759      9.61E-05
    2    -302.8583751775      1.41E-05
    3    -302.8583769238      1.32E-05
    4    -302.8583784758      3.28E-06
    5    -302.8583787364      1.45E-06
    6    -302.8583788954      8.92E-07
    7    -302.8583789716      4.87E-07
    8    -302.8583790161      2.09E-07
    9    -302.8583790359      1.06E-07
   10    -302.8583790399      3.72E-08
   11    -302.8583790419      2.78E-08
   12    -302.8583790428      1.73E-08
   13    -302.8583790432      9.68E-09 Convergence criterion met
 ---------------------------------------
 <S^2> = 0.7787
 SCF time:  CPU 1262.25 s  wall 21.61 s
 SCF   energy in the final basis set = -302.85837904
 Total energy in the final basis set = -302.85837904
 
 --------------------------------------------------------------
 
                    Orbital Energies (a.u.)
 --------------------------------------------------------------
 
 Alpha MOs
 -- Occupied --
-14.4698 -14.4249 -10.3535 -10.3464 -10.3360 -10.3206 -10.3134  -1.1246
 -1.0302  -0.9145  -0.8576  -0.7875  -0.6710  -0.6601  -0.6217  -0.6091
 -0.5503  -0.5036  -0.4748  -0.4678  -0.4656  -0.4351  -0.4136  -0.3887
 -0.3117
 -- Virtual --
  0.0618   0.0973   0.1263   0.1351   0.1485   0.1502   0.1546   0.1756
  0.1873   0.2134   0.2337   0.2798   0.3001   0.3115   0.3371   0.3617
  0.3679   0.3809   0.4057   0.4091   0.4354   0.4400   0.4497   0.4640
  0.4769   0.4928   0.5006   0.5142   0.5291   0.5406   0.5505   0.5566
  0.5705   0.5763   0.5982   0.6127   0.6406   0.6492   0.6829   0.6844
  0.7134   0.7167   0.7355   0.7697   0.7956   0.8090   0.8212   0.8495
  0.8783   0.9131   0.9583   0.9856   1.0154   1.0320   1.0492   1.0571
  1.0651   1.0827   1.1106   1.1149   1.1459   1.1529   1.1906   1.1969
  1.1995   1.2219   1.2410   1.2480   1.2667   1.2811   1.3043   1.3364
  1.3514   1.3571   1.3984   1.4076   1.4217   1.4581   1.4812   1.5057
  1.5123   1.5277   1.5584   1.5723   1.6280   1.6652   1.6848   1.7220
  1.7261   1.7757   1.8143   1.8438   1.8661   1.8780   1.9062   1.9203
  1.9871   2.1101   2.1715   2.2094   2.2592   2.2875   2.3152   2.3695
  2.3799   2.4021   2.4231   2.4619   2.4894   2.5681   2.5863   2.5895
  2.6277   2.6442   2.6628   2.6811   2.6998   2.7171   2.7383   2.7606
  2.7702   2.7808   2.8242   2.8499   2.8874   2.8894   2.9133   2.9201
  2.9506   2.9646   2.9823   2.9951   3.0185   3.0337   3.0422   3.0821
  3.0882   3.1045   3.1153   3.1403   3.1487   3.1663   3.1830   3.1969
  3.2108   3.2206   3.2386   3.2674   3.3019   3.3032   3.3272   3.3601
  3.3681   3.3941   3.4109   3.4336   3.4636   3.4726   3.5272   3.5386
  3.5651   3.5999   3.6077   3.6267   3.6339   3.6521   3.7037   3.7106
  3.7206   3.7296   3.7748   3.8023   3.8313   3.8668   3.8774   3.9142
  3.9432   3.9542   3.9930   4.0043   4.0209   4.0412   4.0583   4.0645
  4.0703   4.0846   4.0986   4.1469   4.1544   4.1619   4.2071   4.2300
  4.2727   4.2956   4.3507   4.3654   4.3887   4.4458   4.4789   4.4913
  4.5172   4.5669   4.5798   4.6201   4.6257   4.6320   4.6589   4.6936
  4.7230   4.7520   4.7571   4.7835   4.8143   4.8489   4.8516   4.8818
  4.9463   5.0296   5.0552   5.0820   5.1196   5.1760   5.1857   5.2169
  5.2591   5.2699   5.2866   5.3327   5.3668   5.3951   5.4592   5.4995
  5.5155   5.5662   5.6048   5.6465   5.6986   5.7331   5.7990   5.8097
  5.8782   5.9895   6.1967   6.2169   6.2599   6.3627   6.4002   6.5543
  8.1722   9.8891  11.1125  11.9866  12.7425  13.7065  15.5526
 
 Beta MOs
 -- Occupied --
-14.4631 -14.4215 -10.3542 -10.3403 -10.3374 -10.3220 -10.3109  -1.1123
 -1.0229  -0.8990  -0.8423  -0.7830  -0.6676  -0.6471  -0.6114  -0.6037
 -0.5428  -0.4892  -0.4656  -0.4625  -0.4473  -0.4307  -0.4023  -0.3571
 -- Virtual --
 -0.0529   0.0695   0.0998   0.1356   0.1400   0.1522   0.1529   0.1583
  0.1793   0.1989   0.2202   0.2351   0.2826   0.3032   0.3140   0.3383
  0.3642   0.3683   0.3824   0.4103   0.4146   0.4372   0.4429   0.4526
  0.4666   0.4826   0.4967   0.5032   0.5176   0.5319   0.5428   0.5517
  0.5589   0.5748   0.5801   0.6009   0.6149   0.6437   0.6539   0.6874
  0.6888   0.7174   0.7194   0.7375   0.7725   0.7977   0.8127   0.8235
  0.8520   0.8851   0.9161   0.9615   0.9890   1.0172   1.0349   1.0509
  1.0602   1.0667   1.0862   1.1133   1.1174   1.1492   1.1587   1.1925
  1.1998   1.2019   1.2246   1.2455   1.2520   1.2707   1.2837   1.3096
  1.3401   1.3550   1.3619   1.4010   1.4097   1.4261   1.4631   1.4861
  1.5105   1.5177   1.5319   1.5612   1.5778   1.6331   1.6708   1.6904
  1.7295   1.7314   1.7817   1.8219   1.8505   1.8688   1.8818   1.9103
  1.9249   1.9911   2.1140   2.1730   2.2108   2.2615   2.2900   2.3188
  2.3727   2.3853   2.4098   2.4303   2.4674   2.4965   2.5728   2.5892
  2.6009   2.6325   2.6502   2.6668   2.6857   2.7059   2.7198   2.7402
  2.7632   2.7749   2.7843   2.8271   2.8547   2.8894   2.8924   2.9163
  2.9222   2.9535   2.9674   2.9865   2.9970   3.0238   3.0351   3.0459
  3.0819   3.0928   3.1091   3.1208   3.1450   3.1516   3.1720   3.1882
  3.2062   3.2135   3.2312   3.2424   3.2719   3.3083   3.3098   3.3326
  3.3652   3.3711   3.4025   3.4152   3.4383   3.4675   3.4786   3.5295
  3.5419   3.5685   3.6045   3.6122   3.6297   3.6374   3.6572   3.7070
  3.7143   3.7258   3.7401   3.7803   3.8056   3.8350   3.8722   3.8797
  3.9187   3.9476   3.9577   3.9976   4.0060   4.0233   4.0450   4.0625
  4.0753   4.0806   4.0913   4.1023   4.1529   4.1595   4.1635   4.2093
  4.2346   4.2784   4.3005   4.3554   4.3728   4.3921   4.4498   4.4835
  4.4971   4.5209   4.5755   4.5857   4.6259   4.6324   4.6389   4.6738
  4.7044   4.7289   4.7584   4.7634   4.7894   4.8186   4.8552   4.8606
  4.8902   4.9575   5.0348   5.0638   5.0915   5.1285   5.1829   5.1922
  5.2239   5.2650   5.2790   5.2948   5.3411   5.3712   5.4021   5.4663
  5.5057   5.5241   5.5737   5.6113   5.6535   5.7066   5.7434   5.8033
  5.8160   5.8834   5.9925   6.2010   6.2224   6.2662   6.3759   6.4089
  6.5563   8.1742   9.8946  11.1212  11.9890  12.7511  13.7084  15.5571
 --------------------------------------------------------------
 
          Ground-State Mulliken Net Atomic Charges

     Atom                 Charge (a.u.)    Spin (a.u.)
  --------------------------------------------------------
      1 C                    -0.091502      -0.114030
      2 N                    -0.063304       0.219708
      3 C                    -0.008601      -0.112840
      4 H                     0.121374       0.003471
      5 C                    -0.214103       0.237162
      6 H                     0.137629      -0.002876
      7 C                    -0.199857       0.526863
      8 H                     0.158501      -0.009903
      9 C                     0.108161      -0.052632
     10 H                     0.107731       0.004903
     11 N                    -0.203034       0.368435
     12 H                     0.147006      -0.068262
  --------------------------------------------------------
  Sum of atomic charges =     0.000000
  Sum of spin   charges =     1.000000

 -----------------------------------------------------------------
                    Cartesian Multipole Moments
 -----------------------------------------------------------------
    Charge (ESU x 10^10)
                 0.0000
    Dipole Moment (Debye)
         X      -0.8471      Y       0.6770      Z       2.7652
       Tot       2.9702
    Quadrupole Moments (Debye-Ang)
        XX     -39.2842     XY       0.2416     YY     -34.7753
        XZ      -0.8397     YZ      -2.3161     ZZ     -56.4171
    Octopole Moments (Debye-Ang^2)
       XXX      -9.5687    XXY      -0.5321    XYY       0.6127
       YYY       2.1197    XXZ       8.1265    XYZ      -3.8678
       YYZ      13.7907    XZZ      -6.6864    YZZ       4.2980
       ZZZ      68.2092
    Hexadecapole Moments (Debye-Ang^3)
      XXXX    -132.8353   XXXY     -14.5078   XXYY     -54.3691
      XYYY     -18.7070   YYYY    -191.1281   XXXZ      16.8255
      XXYZ      16.7934   XYYZ       7.1167   YYYZ      37.2314
      XXZZ    -122.2469   XYZZ      -9.4039   YYZZ    -126.7600
      XZZZ      18.9690   YZZZ      38.0991   ZZZZ    -710.6282
 -----------------------------------------------------------------
 Calculating analytic gradient of the SCF energy
 Gradient of SCF Energy
            1           2           3           4           5           6
    1   0.0003664  -0.0005790   0.0001043   0.0002487  -0.0013521  -0.0001509
    2  -0.0004098   0.0003815  -0.0003170  -0.0003628   0.0002421  -0.0001223
    3   0.0003535   0.0001268   0.0033373  -0.0000980  -0.0005975  -0.0010228
            7           8           9          10          11          12
    1   0.0126574  -0.0013088  -0.0000802  -0.0004576  -0.0072887  -0.0021594
    2  -0.0058781  -0.0005407  -0.0005623   0.0002346  -0.0065926   0.0139275
    3   0.0066939  -0.0000767   0.0020518  -0.0000095   0.0096739  -0.0204327
 Max gradient component =       2.043E-02
 RMS gradient           =       5.448E-03
 Gradient time:  CPU 255.55 s  wall 4.82 s
rPathMan2.  file_steps = 951
 IRC --- Status = 4.  Checking bisector search.
 IRC --- Bisector search finished successfully.
 ------------------------------------------------------------------------
 Reaction path following.  The coordinates are cartesian              
 Step   2 E=    -302.858379 |G|=  0.032686 S_lin= 0.1000 S_tot= 0.1000
 ------------------------------------------------------------------------
  IRC -- SD step length =   0.100000000000000     
 Adding empirical dispersion correction 
 ----------------------------------------------------------------
 Doing -D3(0) with
 s6  =   1.00000
 s8  =   1.00000
 rs6 =   1.28100
 rs8 =   1.09400
 -D3 energy without 3body term =     -0.0027233425 hartrees
 ----------------------------------------------------------------
             Standard Nuclear Orientation (Angstroms)
    I     Atom           X                Y                Z
 ----------------------------------------------------------------
    1      C       0.2971353261     0.4650235799    -1.8366339857
    2      N       0.2133715440    -0.0439707339    -2.8693372191
    3      C       0.1070200830    -1.3270476855     0.9669551255
    4      H       0.5311014319    -2.3089493455     1.1316694168
    5      C      -1.0110373718    -0.8236904433     0.4257168173
    6      H      -1.9136784362    -1.2231979024    -0.0115484241
    7      C       0.3773404603     1.0739723266    -0.5729189411
    8      H       0.7141483537     2.1009453246    -0.5394221419
    9      C      -0.4483473006     0.5599441213     0.5789046360
   10      H      -0.9809097241     1.3126534197     1.1556429431
   11      N       0.7520080906    -0.0886522971     1.2550093074
   12      H       1.3618475437     0.3029696341     0.3159624754
 ----------------------------------------------------------------
 Nuclear Repulsion Energy =         259.83393673 hartrees
 There are       25 alpha and       24 beta electrons

                       Distance Matrix (Angstroms)
             C (  1)   N (  2)   C (  3)   H (  4)   C (  5)   H (  6)
   N (  2)  1.154369
   C (  3)  3.332833  4.046571
   H (  4)  4.069458  4.608594  1.082177
   C (  5)  2.913817  3.600628  1.340284  2.254452
   H (  6)  3.326970  3.752582  2.247549  2.909081  1.079615
   C (  7)  1.405072  2.559340  2.865167  3.791230  2.554602  3.292552
   H (  8)  2.129060  3.206236  3.793272  4.719452  3.530050  4.270135
   C (  9)  2.529739  3.562718  2.004932  3.081464  1.501510  2.382315
   H ( 10)  3.362380  4.412165  2.861331  3.924635  2.257801  2.943286
   N ( 11)  3.173598  4.159611  1.425696  2.234666  2.082387  3.161842
   H ( 12)  2.406978  3.403748  2.157624  2.859657  2.629067  3.628432
             C (  7)   H (  8)   C (  9)   H ( 10)   N ( 11)
   H (  8)  1.081312
   C (  9)  1.507542  2.230860
   H ( 10)  2.211275  2.523464  1.087576
   N ( 11)  2.198498  2.831211  1.522711  2.230815
   H ( 12)  1.534213  2.093780  1.847155  2.685710  1.186204
 
 Applying Cartesian multipole field
    Component          Value
    ---------          -----
     (2,0,0)        1.00000E-11
     (0,2,0)        2.00000E-11
     (0,0,2)       -3.00000E-11
 Nucleus-field energy     =    -0.0000000076 hartrees
 Requested basis set is cc-pVTZ
 There are 100 shells and 280 basis functions
 A cutoff of  1.0D-11 yielded   4755 shell pairs
 There are     37483 function pairs (     49029 Cartesian)
 Smallest overlap matrix eigenvalue = 1.49E-04
 Guess MOs from SCF MO coefficient file
 Reading MOs from coefficient file
 Reading MOs from coefficient file
 Long-range K will be added via erf
 Coulomb attenuation parameter = 0.25 bohr**(-1)
 An unrestricted hybrid HF-DFT SCF calculation will be
 performed using Pulay DIIS extrapolation
 Exchange:     0.1957 Hartree-Fock + 1.0000 wB97X-D3 + LR-HF
 Correlation:  1.0000 wB97X-D3
 Using SG-2 standard quadrature grid
 Dispersion:   Grimme D3
 SCF converges when DIIS error is below 1.0E-08
 Using Q-Chem read-in guess as SCF_GUESS READ specified.

 using 64 threads for integral computing
 -------------------------------------------------------
 OpenMP Integral computing Module                
 Release: version 1.0, May 2013, Q-Chem Inc. Pittsburgh 
 -------------------------------------------------------
 using 64 threads for integral computing
 -------------------------------------------------------
 OpenMP Integral computing Module                
 Release: version 1.0, May 2013, Q-Chem Inc. Pittsburgh 
 -------------------------------------------------------
 ---------------------------------------
  Cycle       Energy         DIIS Error
 ---------------------------------------
    1    -302.8682697947      6.82E-04
    2    -302.8619295455      1.39E-04
    3    -302.8623912297      1.40E-04
    4    -302.8626409075      3.44E-05
    5    -302.8627662573      2.47E-05
    6    -302.8628676330      1.21E-05
    7    -302.8628973023      6.84E-06
    8    -302.8629120695      3.96E-06
    9    -302.8629162890      2.11E-06
   10    -302.8629174619      1.02E-06
   11    -302.8629181099      3.38E-07
   12    -302.8629183117      2.14E-07
   13    -302.8629183737      1.21E-07
   14    -302.8629184155      6.37E-08
   15    -302.8629184261      2.91E-08
   16    -302.8629184282      1.36E-08
   17    -302.8629184284      7.16E-09 Convergence criterion met
 ---------------------------------------
 <S^2> = 0.7742
 SCF time:  CPU 1702.88 s  wall 29.21 s
 SCF   energy in the final basis set = -302.86291843
 Total energy in the final basis set = -302.86291843
 
 --------------------------------------------------------------
 
                    Orbital Energies (a.u.)
 --------------------------------------------------------------
 
 Alpha MOs
 -- Occupied --
-14.4661 -14.4276 -10.3528 -10.3487 -10.3348 -10.3218 -10.3086  -1.1218
 -1.0331  -0.9157  -0.8580  -0.7874  -0.6716  -0.6599  -0.6198  -0.6099
 -0.5491  -0.5034  -0.4778  -0.4714  -0.4665  -0.4360  -0.4130  -0.3837
 -0.3126
 -- Virtual --
  0.0639   0.0962   0.1294   0.1366   0.1486   0.1500   0.1555   0.1774
  0.1853   0.2139   0.2331   0.2828   0.3022   0.3130   0.3379   0.3600
  0.3691   0.3820   0.4065   0.4109   0.4323   0.4398   0.4493   0.4651
  0.4773   0.4933   0.5021   0.5134   0.5299   0.5425   0.5521   0.5571
  0.5724   0.5779   0.5974   0.6116   0.6411   0.6499   0.6812   0.6850
  0.7143   0.7161   0.7366   0.7710   0.7943   0.8095   0.8204   0.8495
  0.8788   0.9129   0.9554   0.9845   1.0163   1.0304   1.0490   1.0584
  1.0658   1.0832   1.1118   1.1158   1.1447   1.1535   1.1892   1.1983
  1.2012   1.2231   1.2404   1.2495   1.2671   1.2823   1.3097   1.3380
  1.3532   1.3579   1.3968   1.4117   1.4215   1.4590   1.4806   1.5064
  1.5115   1.5330   1.5595   1.5761   1.6275   1.6661   1.6907   1.7244
  1.7316   1.7798   1.8125   1.8454   1.8625   1.8744   1.9033   1.9187
  1.9894   2.1084   2.1714   2.2093   2.2625   2.2884   2.3181   2.3740
  2.3785   2.4017   2.4128   2.4602   2.4871   2.5638   2.5855   2.5898
  2.6259   2.6483   2.6560   2.6809   2.7016   2.7116   2.7388   2.7628
  2.7715   2.7817   2.8233   2.8480   2.8857   2.8905   2.9165   2.9182
  2.9556   2.9628   2.9826   2.9955   3.0169   3.0366   3.0516   3.0849
  3.0894   3.0989   3.1197   3.1451   3.1485   3.1810   3.1851   3.1891
  3.2090   3.2204   3.2393   3.2651   3.2958   3.3088   3.3289   3.3619
  3.3718   3.3921   3.4134   3.4336   3.4679   3.4772   3.5289   3.5426
  3.5695   3.6001   3.6096   3.6322   3.6343   3.6508   3.7035   3.7173
  3.7211   3.7327   3.7837   3.8014   3.8276   3.8653   3.8827   3.9133
  3.9389   3.9591   3.9962   4.0047   4.0226   4.0430   4.0538   4.0646
  4.0686   4.0846   4.1037   4.1398   4.1572   4.1646   4.2066   4.2257
  4.2761   4.2860   4.3421   4.3706   4.3968   4.4466   4.4825   4.4857
  4.5255   4.5626   4.5840   4.6114   4.6201   4.6327   4.6521   4.6878
  4.7244   4.7478   4.7627   4.7948   4.8150   4.8414   4.8568   4.8897
  4.9435   5.0234   5.0552   5.0835   5.1293   5.1808   5.1908   5.2079
  5.2653   5.2789   5.3192   5.3214   5.3728   5.3914   5.4653   5.4977
  5.5327   5.5877   5.5894   5.6430   5.7110   5.7595   5.8050   5.8095
  5.8857   5.9967   6.1945   6.2160   6.2590   6.4020   6.4684   6.5580
  8.2181   9.9825  11.1610  12.0349  12.7698  13.7544  15.5390
 
 Beta MOs
 -- Occupied --
-14.4605 -14.4236 -10.3534 -10.3418 -10.3358 -10.3234 -10.3069  -1.1110
 -1.0244  -0.8975  -0.8458  -0.7822  -0.6676  -0.6486  -0.6108  -0.6041
 -0.5414  -0.4897  -0.4670  -0.4632  -0.4506  -0.4317  -0.4023  -0.3539
 -- Virtual --
 -0.0516   0.0694   0.0987   0.1360   0.1428   0.1521   0.1542   0.1590
  0.1810   0.1987   0.2211   0.2346   0.2856   0.3049   0.3165   0.3391
  0.3626   0.3694   0.3839   0.4102   0.4154   0.4344   0.4430   0.4516
  0.4674   0.4834   0.4972   0.5044   0.5173   0.5329   0.5446   0.5535
  0.5592   0.5761   0.5819   0.5997   0.6139   0.6446   0.6547   0.6852
  0.6893   0.7170   0.7203   0.7384   0.7734   0.7965   0.8127   0.8226
  0.8519   0.8859   0.9161   0.9594   0.9878   1.0182   1.0331   1.0504
  1.0614   1.0675   1.0871   1.1147   1.1181   1.1483   1.1596   1.1915
  1.2010   1.2035   1.2267   1.2453   1.2534   1.2713   1.2857   1.3146
  1.3412   1.3569   1.3635   1.3997   1.4139   1.4260   1.4643   1.4855
  1.5134   1.5152   1.5368   1.5622   1.5821   1.6326   1.6708   1.6956
  1.7312   1.7364   1.7853   1.8191   1.8511   1.8650   1.8791   1.9071
  1.9230   1.9934   2.1122   2.1714   2.2113   2.2658   2.2913   2.3209
  2.3768   2.3852   2.4092   2.4208   2.4660   2.4957   2.5700   2.5891
  2.6018   2.6312   2.6533   2.6601   2.6861   2.7063   2.7150   2.7389
  2.7662   2.7752   2.7851   2.8258   2.8536   2.8882   2.8927   2.9180
  2.9203   2.9578   2.9657   2.9870   2.9974   3.0224   3.0367   3.0559
  3.0852   3.0933   3.1041   3.1240   3.1472   3.1538   3.1897   3.1933
  3.1952   3.2119   3.2349   3.2424   3.2684   3.3022   3.3162   3.3336
  3.3695   3.3745   3.4011   3.4175   3.4376   3.4711   3.4826   3.5312
  3.5456   3.5731   3.6050   3.6135   3.6350   3.6375   3.6572   3.7068
  3.7209   3.7288   3.7424   3.7893   3.8049   3.8311   3.8705   3.8853
  3.9179   3.9441   3.9620   4.0003   4.0067   4.0251   4.0467   4.0602
  4.0777   4.0807   4.0912   4.1072   4.1465   4.1617   4.1662   4.2091
  4.2301   4.2822   4.2910   4.3464   4.3778   4.4004   4.4512   4.4864
  4.4904   4.5295   4.5701   4.5911   4.6200   4.6245   4.6386   4.6694
  4.7015   4.7307   4.7558   4.7687   4.8011   4.8197   4.8478   4.8629
  4.8961   4.9558   5.0293   5.0656   5.0901   5.1384   5.1868   5.1969
  5.2155   5.2708   5.2875   5.3278   5.3292   5.3773   5.3970   5.4716
  5.5040   5.5383   5.5933   5.5955   5.6489   5.7191   5.7668   5.8095
  5.8161   5.8914   5.9995   6.1994   6.2213   6.2667   6.4068   6.4830
  6.5600   8.2205   9.9860  11.1683  12.0375  12.7802  13.7556  15.5443
 --------------------------------------------------------------
 
          Ground-State Mulliken Net Atomic Charges

     Atom                 Charge (a.u.)    Spin (a.u.)
  --------------------------------------------------------
      1 C                    -0.087687      -0.131500
      2 N                    -0.062131       0.260589
      3 C                    -0.008804      -0.082395
      4 H                     0.121388       0.003188
      5 C                    -0.224490       0.165648
      6 H                     0.136569      -0.002163
      7 C                    -0.195669       0.604469
      8 H                     0.163700      -0.010454
      9 C                     0.109294      -0.049905
     10 H                     0.107302       0.005248
     11 N                    -0.205689       0.292286
     12 H                     0.146217      -0.055010
  --------------------------------------------------------
  Sum of atomic charges =     0.000000
  Sum of spin   charges =     1.000000

 -----------------------------------------------------------------
                    Cartesian Multipole Moments
 -----------------------------------------------------------------
    Charge (ESU x 10^10)
                 0.0000
    Dipole Moment (Debye)
         X      -0.7169      Y       0.7805      Z       2.6054
       Tot       2.8126
    Quadrupole Moments (Debye-Ang)
        XX     -39.1586     XY       0.2551     YY     -34.7996
        XZ      -0.8540     YZ      -2.3132     ZZ     -56.3682
    Octopole Moments (Debye-Ang^2)
       XXX      -8.9196    XXY      -0.4252    XYY       0.8434
       YYY       2.1726    XXZ       8.1706    XYZ      -3.9416
       YYZ      13.8590    XZZ      -6.7146    YZZ       4.2341
       ZZZ      67.6037
    Hexadecapole Moments (Debye-Ang^3)
      XXXX    -132.2063   XXXY     -14.2062   XXYY     -54.4202
      XYYY     -18.2629   YYYY    -191.7870   XXXZ      16.7024
      XXYZ      16.8363   XYYZ       7.0225   YYYZ      37.2554
      XXZZ    -122.0410   XYZZ      -9.4589   YYZZ    -126.7453
      XZZZ      18.6911   YZZZ      37.9318   ZZZZ    -708.1133
 -----------------------------------------------------------------
 Calculating analytic gradient of the SCF energy
 Gradient of SCF Energy
            1           2           3           4           5           6
    1   0.0006234  -0.0009834  -0.0020340   0.0005563  -0.0005126  -0.0006599
    2  -0.0023453   0.0020601  -0.0008134  -0.0008387   0.0001620  -0.0003473
    3  -0.0022223   0.0029579   0.0049629  -0.0001208  -0.0003015  -0.0020833
            7           8           9          10          11          12
    1   0.0233675  -0.0024539  -0.0010944  -0.0008769  -0.0108690  -0.0050632
    2  -0.0111676  -0.0006883  -0.0010736   0.0004657  -0.0095800   0.0241665
    3   0.0127219  -0.0001568   0.0042169  -0.0000483   0.0148372  -0.0347638
 Max gradient component =       3.476E-02
 RMS gradient           =       9.382E-03
 Gradient time:  CPU 259.35 s  wall 4.83 s
rPathMan2.  file_steps = 951
 IRC --- Status = 2.  Assess steepest descent step
 IRC --- Previous SD length =   0.100000
 IRC --- Point 1 E =     -302.858379 |G| =   0.032686 G.D1 =  -0.032686
 IRC --- Point 2 E =     -302.862918 |G| =   0.056294 G.D1 =  -0.055869
 IRC --- Angle(G1/G2) =    7.04 Deg.  Curvature =  -0.2318
 IRC --- Corrector step required
 IRC --- equal length displacement: B_eq =   0.012283
 IRC --- chosen bisector length  : B_len =   0.010000
 Adding empirical dispersion correction 
 ----------------------------------------------------------------
 Doing -D3(0) with
 s6  =   1.00000
 s8  =   1.00000
 rs6 =   1.28100
 rs8 =   1.09400
 -D3 energy without 3body term =     -0.0027233580 hartrees
 ----------------------------------------------------------------
             Standard Nuclear Orientation (Angstroms)
    I     Atom           X                Y                Z
 ----------------------------------------------------------------
    1      C       0.2971412234     0.4662783366    -1.8344672724
    2      N       0.2133609533    -0.0450444855    -2.8714337215
    3      C       0.1087141629    -1.3268430003     0.9675557282
    4      H       0.5310034258    -2.3087857127     1.1316326945
    5      C      -1.0124272505    -0.8234953514     0.4251599748
    6      H      -1.9133723822    -1.2230932993    -0.0113022330
    7      C       0.3761402719     1.0747713411    -0.5738322069
    8      H       0.7143013343     2.1007593877    -0.5394031661
    9      C      -0.4476154951     0.5600245303     0.5783817365
   10      H      -0.9808418172     1.3126062692     1.1556673901
   11      N       0.7507193114    -0.0900100082     1.2564049567
   12      H       1.3628762627     0.3028319911     0.3156361286
 ----------------------------------------------------------------
 Nuclear Repulsion Energy =         259.74612909 hartrees
 There are       25 alpha and       24 beta electrons

                       Distance Matrix (Angstroms)
             C (  1)   N (  2)   C (  3)   H (  4)   C (  5)   H (  6)
   N (  2)  1.159211
   C (  3)  3.331985  4.048679
   H (  4)  4.068590  4.609768  1.081416
   C (  5)  2.912800  3.602232  1.343321  2.255520
   H (  6)  3.326301  3.753817  2.248947  2.908608  1.077905
   C (  7)  1.402036  2.561144  2.866207  3.792236  2.555293  3.292186
   H (  8)  2.126674  3.208392  3.792904  4.719115  3.530331  4.269843
   C (  9)  2.526913  3.564299  2.005300  3.081210  1.502204  2.382368
   H ( 10)  3.360122  4.414395  2.861680  3.924377  2.257780  2.942992
   N ( 11)  3.173118  4.162911  1.423152  2.233116  2.082704  3.160434
   H ( 12)  2.405296  3.405851  2.157258  2.859792  2.631098  3.628931
             C (  7)   H (  8)   C (  9)   H ( 10)   N ( 11)
   H (  8)  1.080828
   C (  9)  1.507028  2.230103
   H ( 10)  2.211139  2.523482  1.088103
   N ( 11)  2.201543  2.832971  1.522586  2.230647
   H ( 12)  1.536454  2.093868  1.847448  2.686691  1.189162
 
 Applying Cartesian multipole field
    Component          Value
    ---------          -----
     (2,0,0)        1.00000E-11
     (0,2,0)        2.00000E-11
     (0,0,2)       -3.00000E-11
 Nucleus-field energy     =    -0.0000000076 hartrees
 Requested basis set is cc-pVTZ
 There are 100 shells and 280 basis functions
 A cutoff of  1.0D-11 yielded   4755 shell pairs
 There are     37483 function pairs (     49029 Cartesian)
 Smallest overlap matrix eigenvalue = 1.49E-04
 Guess MOs from SCF MO coefficient file
 Reading MOs from coefficient file
 Reading MOs from coefficient file
 Long-range K will be added via erf
 Coulomb attenuation parameter = 0.25 bohr**(-1)
 An unrestricted hybrid HF-DFT SCF calculation will be
 performed using Pulay DIIS extrapolation
 Exchange:     0.1957 Hartree-Fock + 1.0000 wB97X-D3 + LR-HF
 Correlation:  1.0000 wB97X-D3
 Using SG-2 standard quadrature grid
 Dispersion:   Grimme D3
 SCF converges when DIIS error is below 1.0E-08
 Using Q-Chem read-in guess as SCF_GUESS READ specified.

 using 64 threads for integral computing
 -------------------------------------------------------
 OpenMP Integral computing Module                
 Release: version 1.0, May 2013, Q-Chem Inc. Pittsburgh 
 -------------------------------------------------------
 using 64 threads for integral computing
 -------------------------------------------------------
 OpenMP Integral computing Module                
 Release: version 1.0, May 2013, Q-Chem Inc. Pittsburgh 
 -------------------------------------------------------
 ---------------------------------------
  Cycle       Energy         DIIS Error
 ---------------------------------------
    1    -302.8619580464      1.85E-04
    2    -302.8628632309      3.39E-05
    3    -302.8628666777      3.78E-05
    4    -302.8628782644      7.71E-06
    5    -302.8628790819      2.75E-06
    6    -302.8628794631      1.47E-06
    7    -302.8628796403      7.55E-07
    8    -302.8628797848      3.16E-07
    9    -302.8628798311      1.60E-07
   10    -302.8628798420      5.29E-08
   11    -302.8628798450      2.02E-08
   12    -302.8628798465      1.21E-08
   13    -302.8628798472      7.11E-09 Convergence criterion met
 ---------------------------------------
 <S^2> = 0.7751
 SCF time:  CPU 1236.52 s  wall 21.06 s
 SCF   energy in the final basis set = -302.86287985
 Total energy in the final basis set = -302.86287985
 
 --------------------------------------------------------------
 
                    Orbital Energies (a.u.)
 --------------------------------------------------------------
 
 Alpha MOs
 -- Occupied --
-14.4663 -14.4290 -10.3530 -10.3484 -10.3350 -10.3229 -10.3088  -1.1219
 -1.0317  -0.9161  -0.8576  -0.7878  -0.6718  -0.6600  -0.6202  -0.6101
 -0.5494  -0.5032  -0.4780  -0.4713  -0.4662  -0.4353  -0.4129  -0.3833
 -0.3126
 -- Virtual --
  0.0633   0.0951   0.1287   0.1361   0.1483   0.1498   0.1554   0.1771
  0.1851   0.2140   0.2331   0.2831   0.3020   0.3130   0.3379   0.3601
  0.3693   0.3822   0.4066   0.4107   0.4328   0.4397   0.4495   0.4651
  0.4771   0.4935   0.5018   0.5135   0.5298   0.5424   0.5519   0.5568
  0.5723   0.5775   0.5972   0.6114   0.6409   0.6501   0.6811   0.6847
  0.7142   0.7158   0.7365   0.7705   0.7944   0.8090   0.8201   0.8495
  0.8783   0.9124   0.9538   0.9846   1.0165   1.0302   1.0489   1.0584
  1.0650   1.0827   1.1111   1.1156   1.1433   1.1526   1.1888   1.1981
  1.2011   1.2227   1.2403   1.2494   1.2666   1.2818   1.3087   1.3377
  1.3528   1.3575   1.3966   1.4109   1.4212   1.4581   1.4804   1.5058
  1.5115   1.5329   1.5596   1.5763   1.6269   1.6665   1.6895   1.7246
  1.7310   1.7800   1.8132   1.8457   1.8636   1.8750   1.9036   1.9185
  1.9879   2.1059   2.1719   2.2090   2.2627   2.2888   2.3174   2.3735
  2.3778   2.4008   2.4116   2.4597   2.4868   2.5631   2.5856   2.5903
  2.6254   2.6473   2.6561   2.6808   2.7017   2.7115   2.7386   2.7632
  2.7718   2.7815   2.8235   2.8479   2.8852   2.8904   2.9161   2.9181
  2.9556   2.9627   2.9826   2.9954   3.0163   3.0371   3.0516   3.0845
  3.0892   3.0989   3.1193   3.1450   3.1486   3.1801   3.1847   3.1886
  3.2095   3.2198   3.2391   3.2641   3.2952   3.3083   3.3282   3.3620
  3.3710   3.3915   3.4124   3.4326   3.4672   3.4770   3.5284   3.5420
  3.5695   3.5982   3.6093   3.6325   3.6338   3.6500   3.7024   3.7171
  3.7198   3.7322   3.7820   3.8012   3.8271   3.8643   3.8828   3.9132
  3.9383   3.9593   3.9962   4.0052   4.0225   4.0431   4.0531   4.0631
  4.0680   4.0840   4.1038   4.1392   4.1582   4.1637   4.2069   4.2249
  4.2759   4.2860   4.3436   4.3700   4.3952   4.4463   4.4821   4.4861
  4.5243   4.5617   4.5828   4.6092   4.6183   4.6323   4.6499   4.6871
  4.7220   4.7459   4.7604   4.7925   4.8144   4.8419   4.8589   4.8906
  4.9425   5.0215   5.0542   5.0833   5.1284   5.1788   5.1900   5.2065
  5.2638   5.2772   5.3170   5.3208   5.3722   5.3905   5.4665   5.4986
  5.5311   5.5885   5.5886   5.6425   5.7095   5.7576   5.8021   5.8097
  5.8817   5.9950   6.1753   6.2120   6.2533   6.3941   6.4649   6.5576
  8.2333   9.9863  11.1736  12.0502  12.7975  13.7211  15.4159
 
 Beta MOs
 -- Occupied --
-14.4607 -14.4248 -10.3536 -10.3416 -10.3360 -10.3246 -10.3071  -1.1111
 -1.0228  -0.8980  -0.8455  -0.7827  -0.6679  -0.6487  -0.6112  -0.6043
 -0.5418  -0.4896  -0.4672  -0.4628  -0.4500  -0.4308  -0.4022  -0.3532
 -- Virtual --
 -0.0522   0.0689   0.0976   0.1357   0.1424   0.1519   0.1541   0.1586
  0.1809   0.1984   0.2211   0.2346   0.2859   0.3048   0.3165   0.3391
  0.3627   0.3695   0.3840   0.4103   0.4152   0.4348   0.4428   0.4518
  0.4674   0.4833   0.4974   0.5041   0.5174   0.5327   0.5445   0.5534
  0.5589   0.5761   0.5814   0.5994   0.6137   0.6445   0.6548   0.6851
  0.6891   0.7169   0.7200   0.7383   0.7729   0.7966   0.8122   0.8221
  0.8519   0.8853   0.9157   0.9578   0.9880   1.0184   1.0329   1.0504
  1.0614   1.0669   1.0865   1.1141   1.1179   1.1468   1.1587   1.1911
  1.2008   1.2034   1.2263   1.2453   1.2532   1.2708   1.2852   1.3137
  1.3410   1.3566   1.3630   1.3995   1.4130   1.4257   1.4635   1.4853
  1.5127   1.5153   1.5369   1.5622   1.5822   1.6320   1.6712   1.6944
  1.7313   1.7359   1.7856   1.8198   1.8514   1.8661   1.8797   1.9073
  1.9229   1.9919   2.1098   2.1719   2.2109   2.2660   2.2916   2.3203
  2.3764   2.3844   2.4083   2.4196   2.4654   2.4954   2.5693   2.5892
  2.6021   2.6306   2.6523   2.6601   2.6858   2.7063   2.7150   2.7386
  2.7665   2.7754   2.7849   2.8260   2.8534   2.8876   2.8926   2.9178
  2.9200   2.9577   2.9656   2.9869   2.9974   3.0215   3.0372   3.0558
  3.0846   3.0932   3.1041   3.1236   3.1470   3.1541   3.1897   3.1929
  3.1937   3.2122   3.2343   3.2423   3.2674   3.3015   3.3158   3.3327
  3.3695   3.3738   3.4006   3.4166   3.4365   3.4705   3.4822   3.5307
  3.5450   3.5730   3.6032   3.6131   3.6352   3.6371   3.6564   3.7059
  3.7207   3.7281   3.7412   3.7876   3.8047   3.8306   3.8695   3.8855
  3.9177   3.9434   3.9622   4.0004   4.0072   4.0250   4.0468   4.0602
  4.0765   4.0801   4.0905   4.1072   4.1458   4.1628   4.1653   4.2092
  4.2292   4.2820   4.2911   4.3478   4.3771   4.3988   4.4509   4.4854
  4.4914   4.5283   4.5692   4.5899   4.6181   4.6228   4.6382   4.6677
  4.7008   4.7286   4.7541   4.7665   4.7989   4.8190   4.8481   4.8652
  4.8971   4.9546   5.0274   5.0644   5.0900   5.1376   5.1849   5.1960
  5.2141   5.2695   5.2859   5.3263   5.3278   5.3766   5.3960   5.4727
  5.5050   5.5368   5.5939   5.5946   5.6484   5.7174   5.7652   5.8067
  5.8160   5.8873   5.9978   6.1801   6.2184   6.2602   6.3989   6.4795
  6.5595   8.2357   9.9898  11.1809  12.0524  12.8081  13.7223  15.4215
 --------------------------------------------------------------
 
          Ground-State Mulliken Net Atomic Charges

     Atom                 Charge (a.u.)    Spin (a.u.)
  --------------------------------------------------------
      1 C                    -0.084687      -0.135460
      2 N                    -0.066230       0.268439
      3 C                    -0.009045      -0.083988
      4 H                     0.121667       0.003184
      5 C                    -0.225710       0.169168
      6 H                     0.137193      -0.002129
      7 C                    -0.195025       0.600708
      8 H                     0.164231      -0.010553
      9 C                     0.109800      -0.049965
     10 H                     0.107177       0.005354
     11 N                    -0.205670       0.290841
     12 H                     0.146299      -0.055598
  --------------------------------------------------------
  Sum of atomic charges =     0.000000
  Sum of spin   charges =     1.000000

 -----------------------------------------------------------------
                    Cartesian Multipole Moments
 -----------------------------------------------------------------
    Charge (ESU x 10^10)
                 0.0000
    Dipole Moment (Debye)
         X      -0.7135      Y       0.7814      Z       2.6089
       Tot       2.8153
    Quadrupole Moments (Debye-Ang)
        XX     -39.1713     XY       0.2583     YY     -34.8068
        XZ      -0.8452     YZ      -2.3088     ZZ     -56.3817
    Octopole Moments (Debye-Ang^2)
       XXX      -8.9057    XXY      -0.4231    XYY       0.8495
       YYY       2.1649    XXZ       8.2039    XYZ      -3.9390
       YYZ      13.8918    XZZ      -6.7124    YZZ       4.2161
       ZZZ      67.6438
    Hexadecapole Moments (Debye-Ang^3)
      XXXX    -132.2401   XXXY     -14.1493   XXYY     -54.4288
      XYYY     -18.1963   YYYY    -191.8230   XXXZ      16.7125
      XXYZ      16.8541   XYYZ       7.0183   YYYZ      37.2854
      XXZZ    -122.1904   XYZZ      -9.4517   YYZZ    -126.8917
      XZZZ      18.7262   YZZZ      38.0346   ZZZZ    -708.6628
 -----------------------------------------------------------------
 Calculating analytic gradient of the SCF energy
 Gradient of SCF Energy
            1           2           3           4           5           6
    1   0.0014835  -0.0017495   0.0015584   0.0001583  -0.0042783   0.0003320
    2   0.0029831  -0.0025822  -0.0014002  -0.0004323   0.0005475   0.0000231
    3   0.0087746  -0.0065112   0.0062463  -0.0002541  -0.0018544  -0.0015649
            7           8           9          10          11          12
    1   0.0228310  -0.0025522  -0.0002557  -0.0010808  -0.0119245  -0.0045222
    2  -0.0113152  -0.0010319  -0.0007614   0.0006169  -0.0108463   0.0241989
    3   0.0110635  -0.0001684   0.0035090   0.0001501   0.0158277  -0.0352179
 Max gradient component =       3.522E-02
 RMS gradient           =       9.660E-03
 Gradient time:  CPU 253.50 s  wall 4.90 s
rPathMan2.  file_steps = 951
 IRC --- Status = 3.  Assess initial corrector step
 IRC --- bisector search: b =  0.000000 E =     -302.862918 G.B =  -0.003457
 IRC --- bisector search: b =  0.010000 E =     -302.862880 G.B =   0.011112
 IRC --- performed gradient/energy interpolation
 IRC --- bisector search:  estimate b(min) =   2.363025507216020E-003
 Adding empirical dispersion correction 
 ----------------------------------------------------------------
 Doing -D3(0) with
 s6  =   1.00000
 s8  =   1.00000
 rs6 =   1.28100
 rs8 =   1.09400
 -D3 energy without 3body term =     -0.0027233465 hartrees
 ----------------------------------------------------------------
             Standard Nuclear Orientation (Angstroms)
    I     Atom           X                Y                Z
 ----------------------------------------------------------------
    1      C       0.2971367197     0.4653200821    -1.8361219858
    2      N       0.2133690414    -0.0442244641    -2.8698326279
    3      C       0.1074203984    -1.3269993178     0.9670970495
    4      H       0.5310782728    -2.3089106787     1.1316607392
    5      C      -1.0113658037    -0.8236443425     0.4255852340
    6      H      -1.9136061149    -1.2231731844    -0.0114902485
    7      C       0.3770568527     1.0741611358    -0.5731347482
    8      H       0.7141845034     2.1009013872    -0.5394176579
    9      C      -0.4481743731     0.5599631221     0.5787810735
   10      H      -0.9808936775     1.3126422779     1.1556487200
   11      N       0.7517035488    -0.0889731277     1.2553391029
   12      H       1.3620906326     0.3029371087     0.3158853588
 ----------------------------------------------------------------
 Nuclear Repulsion Energy =         259.81310118 hartrees
 There are       25 alpha and       24 beta electrons

                       Distance Matrix (Angstroms)
             C (  1)   N (  2)   C (  3)   H (  4)   C (  5)   H (  6)
   N (  2)  1.155513
   C (  3)  3.332632  4.047069
   H (  4)  4.069253  4.608871  1.081997
   C (  5)  2.913576  3.601007  1.341001  2.254705
   H (  6)  3.326811  3.752874  2.247879  2.908969  1.079211
   C (  7)  1.404354  2.559766  2.865413  3.791467  2.554765  3.292465
   H (  8)  2.128496  3.206745  3.793185  4.719372  3.530116  4.270066
   C (  9)  2.529072  3.563091  2.005019  3.081404  1.501673  2.382328
   H ( 10)  3.361846  4.412692  2.861413  3.924574  2.257796  2.943217
   N ( 11)  3.173484  4.160390  1.425094  2.234300  2.082462  3.161509
   H ( 12)  2.406581  3.404245  2.157537  2.859689  2.629547  3.628550
             C (  7)   H (  8)   C (  9)   H ( 10)   N ( 11)
   H (  8)  1.081197
   C (  9)  1.507420  2.230681
   H ( 10)  2.211243  2.523468  1.087700
   N ( 11)  2.199218  2.831627  1.522681  2.230775
   H ( 12)  1.534743  2.093801  1.847224  2.685942  1.186903
 
 Applying Cartesian multipole field
    Component          Value
    ---------          -----
     (2,0,0)        1.00000E-11
     (0,2,0)        2.00000E-11
     (0,0,2)       -3.00000E-11
 Nucleus-field energy     =    -0.0000000076 hartrees
 Requested basis set is cc-pVTZ
 There are 100 shells and 280 basis functions
 A cutoff of  1.0D-11 yielded   4755 shell pairs
 There are     37483 function pairs (     49029 Cartesian)
 Smallest overlap matrix eigenvalue = 1.49E-04
 Guess MOs from SCF MO coefficient file
 Reading MOs from coefficient file
 Reading MOs from coefficient file
 Long-range K will be added via erf
 Coulomb attenuation parameter = 0.25 bohr**(-1)
 An unrestricted hybrid HF-DFT SCF calculation will be
 performed using Pulay DIIS extrapolation
 Exchange:     0.1957 Hartree-Fock + 1.0000 wB97X-D3 + LR-HF
 Correlation:  1.0000 wB97X-D3
 Using SG-2 standard quadrature grid
 Dispersion:   Grimme D3
 SCF converges when DIIS error is below 1.0E-08
 Using Q-Chem read-in guess as SCF_GUESS READ specified.

 using 64 threads for integral computing
 -------------------------------------------------------
 OpenMP Integral computing Module                
 Release: version 1.0, May 2013, Q-Chem Inc. Pittsburgh 
 -------------------------------------------------------
 using 64 threads for integral computing
 -------------------------------------------------------
 OpenMP Integral computing Module                
 Release: version 1.0, May 2013, Q-Chem Inc. Pittsburgh 
 -------------------------------------------------------
 ---------------------------------------
  Cycle       Energy         DIIS Error
 ---------------------------------------
    1    -302.8637567159      1.41E-04
    2    -302.8629128644      2.58E-05
    3    -302.8629149793      2.85E-05
    4    -302.8629215707      5.82E-06
    5    -302.8629220413      2.10E-06
    6    -302.8629222645      1.11E-06
    7    -302.8629223671      5.77E-07
    8    -302.8629224497      2.40E-07
    9    -302.8629224761      1.21E-07
   10    -302.8629224821      3.95E-08
   11    -302.8629224837      1.50E-08
   12    -302.8629224845      9.05E-09 Convergence criterion met
 ---------------------------------------
 <S^2> = 0.7744
 SCF time:  CPU 1184.24 s  wall 21.10 s
 SCF   energy in the final basis set = -302.86292248
 Total energy in the final basis set = -302.86292248
 
 --------------------------------------------------------------
 
                    Orbital Energies (a.u.)
 --------------------------------------------------------------
 
 Alpha MOs
 -- Occupied --
-14.4661 -14.4279 -10.3528 -10.3486 -10.3348 -10.3221 -10.3087  -1.1219
 -1.0328  -0.9158  -0.8579  -0.7875  -0.6716  -0.6599  -0.6199  -0.6100
 -0.5492  -0.5033  -0.4779  -0.4714  -0.4665  -0.4359  -0.4130  -0.3836
 -0.3126
 -- Virtual --
  0.0637   0.0960   0.1293   0.1364   0.1485   0.1499   0.1555   0.1773
  0.1852   0.2139   0.2331   0.2829   0.3021   0.3130   0.3379   0.3600
  0.3691   0.3820   0.4065   0.4108   0.4324   0.4398   0.4493   0.4651
  0.4772   0.4934   0.5020   0.5134   0.5299   0.5425   0.5521   0.5571
  0.5723   0.5778   0.5974   0.6115   0.6411   0.6499   0.6812   0.6850
  0.7143   0.7160   0.7366   0.7708   0.7943   0.8094   0.8203   0.8495
  0.8787   0.9128   0.9550   0.9845   1.0164   1.0304   1.0490   1.0584
  1.0656   1.0831   1.1116   1.1157   1.1444   1.1533   1.1891   1.1983
  1.2011   1.2230   1.2404   1.2495   1.2670   1.2822   1.3095   1.3379
  1.3531   1.3578   1.3968   1.4115   1.4214   1.4588   1.4805   1.5063
  1.5115   1.5330   1.5595   1.5761   1.6274   1.6662   1.6905   1.7245
  1.7315   1.7798   1.8126   1.8455   1.8628   1.8746   1.9034   1.9186
  1.9890   2.1078   2.1716   2.2093   2.2626   2.2885   2.3179   2.3739
  2.3784   2.4015   2.4125   2.4601   2.4871   2.5636   2.5855   2.5899
  2.6257   2.6480   2.6560   2.6809   2.7016   2.7116   2.7388   2.7629
  2.7715   2.7817   2.8233   2.8479   2.8855   2.8904   2.9164   2.9181
  2.9556   2.9628   2.9826   2.9954   3.0168   3.0367   3.0516   3.0848
  3.0893   3.0989   3.1196   3.1451   3.1485   3.1808   3.1850   3.1889
  3.2091   3.2203   3.2392   3.2648   3.2956   3.3087   3.3288   3.3619
  3.3716   3.3919   3.4132   3.4334   3.4678   3.4771   3.5288   3.5424
  3.5695   3.5996   3.6095   3.6322   3.6342   3.6506   3.7032   3.7172
  3.7208   3.7325   3.7833   3.8014   3.8275   3.8650   3.8827   3.9133
  3.9387   3.9591   3.9962   4.0048   4.0226   4.0430   4.0537   4.0643
  4.0684   4.0845   4.1037   4.1397   4.1574   4.1644   4.2067   4.2255
  4.2761   4.2860   4.3425   4.3704   4.3964   4.4466   4.4824   4.4857
  4.5252   4.5624   4.5837   4.6109   4.6197   4.6326   4.6516   4.6876
  4.7239   4.7473   4.7621   4.7943   4.8149   4.8415   4.8572   4.8899
  4.9433   5.0229   5.0550   5.0835   5.1291   5.1803   5.1906   5.2075
  5.2649   5.2785   5.3187   5.3212   5.3727   5.3912   5.4656   5.4979
  5.5323   5.5879   5.5892   5.6429   5.7107   5.7590   5.8043   5.8095
  5.8848   5.9963   6.1900   6.2151   6.2575   6.4001   6.4676   6.5579
  8.2217   9.9834  11.1639  12.0386  12.7762  13.7465  15.5099
 
 Beta MOs
 -- Occupied --
-14.4606 -14.4239 -10.3535 -10.3417 -10.3359 -10.3237 -10.3069  -1.1111
 -1.0240  -0.8976  -0.8457  -0.7823  -0.6677  -0.6486  -0.6109  -0.6042
 -0.5415  -0.4897  -0.4671  -0.4631  -0.4505  -0.4315  -0.4023  -0.3538
 -- Virtual --
 -0.0517   0.0693   0.0984   0.1359   0.1427   0.1520   0.1542   0.1589
  0.1810   0.1987   0.2211   0.2346   0.2857   0.3049   0.3165   0.3391
  0.3626   0.3694   0.3839   0.4102   0.4154   0.4345   0.4429   0.4516
  0.4674   0.4834   0.4973   0.5044   0.5174   0.5328   0.5446   0.5535
  0.5591   0.5761   0.5818   0.5996   0.6139   0.6446   0.6547   0.6851
  0.6892   0.7170   0.7203   0.7384   0.7733   0.7965   0.8126   0.8225
  0.8519   0.8857   0.9160   0.9590   0.9879   1.0183   1.0331   1.0504
  1.0614   1.0674   1.0869   1.1146   1.1180   1.1480   1.1593   1.1914
  1.2010   1.2034   1.2266   1.2453   1.2533   1.2712   1.2856   1.3144
  1.3412   1.3568   1.3634   1.3997   1.4137   1.4259   1.4641   1.4854
  1.5133   1.5153   1.5368   1.5622   1.5821   1.6324   1.6709   1.6953
  1.7312   1.7363   1.7854   1.8193   1.8512   1.8653   1.8793   1.9071
  1.9230   1.9931   2.1117   2.1715   2.2112   2.2658   2.2914   2.3208
  2.3767   2.3850   2.4090   2.4205   2.4658   2.4956   2.5699   2.5891
  2.6019   2.6311   2.6531   2.6601   2.6860   2.7063   2.7150   2.7388
  2.7663   2.7753   2.7851   2.8259   2.8536   2.8880   2.8926   2.9179
  2.9202   2.9578   2.9657   2.9869   2.9974   3.0222   3.0368   3.0559
  3.0851   3.0933   3.1041   3.1239   3.1472   3.1538   3.1897   3.1933
  3.1948   3.2120   3.2348   3.2424   3.2682   3.3020   3.3161   3.3334
  3.3695   3.3743   3.4010   3.4173   3.4373   3.4709   3.4825   3.5311
  3.5454   3.5731   3.6046   3.6134   3.6350   3.6374   3.6570   3.7066
  3.7209   3.7286   3.7421   3.7889   3.8049   3.8310   3.8703   3.8853
  3.9178   3.9439   3.9620   4.0004   4.0068   4.0250   4.0467   4.0602
  4.0774   4.0806   4.0910   4.1072   4.1464   4.1620   4.1660   4.2092
  4.2299   4.2821   4.2911   4.3467   4.3777   4.4000   4.4511   4.4861
  4.4906   4.5292   4.5699   4.5908   4.6195   4.6241   4.6385   4.6690
  4.7013   4.7302   4.7554   4.7682   4.8006   4.8195   4.8479   4.8634
  4.8963   4.9556   5.0288   5.0653   5.0901   5.1382   5.1863   5.1967
  5.2152   5.2705   5.2871   5.3275   5.3288   5.3771   5.3968   5.4719
  5.5043   5.5379   5.5934   5.5953   5.6488   5.7186   5.7664   5.8089
  5.8160   5.8904   5.9991   6.1948   6.2207   6.2650   6.4049   6.4822
  6.5599   8.2241   9.9869  11.1713  12.0411  12.7867  13.7477  15.5153
 --------------------------------------------------------------
 
          Ground-State Mulliken Net Atomic Charges

     Atom                 Charge (a.u.)    Spin (a.u.)
  --------------------------------------------------------
      1 C                    -0.086969      -0.132450
      2 N                    -0.063106       0.262446
      3 C                    -0.008860      -0.082818
      4 H                     0.121454       0.003189
      5 C                    -0.224779       0.166526
      6 H                     0.136716      -0.002157
      7 C                    -0.195518       0.603594
      8 H                     0.163825      -0.010478
      9 C                     0.109414      -0.049927
     10 H                     0.107273       0.005274
     11 N                    -0.205685       0.291955
     12 H                     0.146237      -0.055153
  --------------------------------------------------------
  Sum of atomic charges =     0.000000
  Sum of spin   charges =     1.000000

 -----------------------------------------------------------------
                    Cartesian Multipole Moments
 -----------------------------------------------------------------
    Charge (ESU x 10^10)
                 0.0000
    Dipole Moment (Debye)
         X      -0.7161      Y       0.7807      Z       2.6062
       Tot       2.8133
    Quadrupole Moments (Debye-Ang)
        XX     -39.1616     XY       0.2559     YY     -34.8013
        XZ      -0.8519     YZ      -2.3122     ZZ     -56.3714
    Octopole Moments (Debye-Ang^2)
       XXX      -8.9164    XXY      -0.4247    XYY       0.8449
       YYY       2.1708    XXZ       8.1785    XYZ      -3.9410
       YYZ      13.8668    XZZ      -6.7140    YZZ       4.2298
       ZZZ      67.6134
    Hexadecapole Moments (Debye-Ang^3)
      XXXX    -132.2142   XXXY     -14.1927   XXYY     -54.4222
      XYYY     -18.2472   YYYY    -191.7955   XXXZ      16.7048
      XXYZ      16.8405   XYYZ       7.0215   YYYZ      37.2626
      XXZZ    -122.0763   XYZZ      -9.4571   YYZZ    -126.7800
      XZZZ      18.6994   YZZZ      37.9562   ZZZZ    -708.2437
 -----------------------------------------------------------------
 Calculating analytic gradient of the SCF energy
 Gradient of SCF Energy
            1           2           3           4           5           6
    1   0.0008297  -0.0011674  -0.0011823   0.0004622  -0.0014049  -0.0004265
    2  -0.0010726   0.0009488  -0.0009555  -0.0007428   0.0002557  -0.0002603
    3   0.0004050   0.0006904   0.0052671  -0.0001522  -0.0006698  -0.0019612
            7           8           9          10          11          12
    1   0.0232395  -0.0024770  -0.0008958  -0.0009251  -0.0111179  -0.0049346
    2  -0.0112010  -0.0007696  -0.0010004   0.0005015  -0.0098776   0.0241738
    3   0.0123300  -0.0001595   0.0040498  -0.0000015   0.0150730  -0.0348712
 Max gradient component =       3.487E-02
 RMS gradient           =       9.367E-03
 Gradient time:  CPU 256.84 s  wall 4.85 s
rPathMan2.  file_steps = 951
 IRC --- Status = 4.  Checking bisector search.
 IRC --- Bisector search finished successfully.
 ------------------------------------------------------------------------
 Reaction path following.  The coordinates are cartesian              
 Step   3 E=    -302.862922 |G|=  0.056204 S_lin= 0.1998 S_tot= 0.1998
 ------------------------------------------------------------------------
  IRC -- SD step length =   0.100000000000000     
 Adding empirical dispersion correction 
 ----------------------------------------------------------------
 Doing -D3(0) with
 s6  =   1.00000
 s8  =   1.00000
 rs6 =   1.28100
 rs8 =   1.09400
 -D3 energy without 3body term =     -0.0027303223 hartrees
 ----------------------------------------------------------------
             Standard Nuclear Orientation (Angstroms)
    I     Atom           X                Y                Z
 ----------------------------------------------------------------
    1      C       0.2963555068     0.4663299656    -1.8365033155
    2      N       0.2144682008    -0.0451178105    -2.8704826932
    3      C       0.1085336047    -1.3260997089     0.9621378801
    4      H       0.5306431002    -2.3082112921     1.1318040487
    5      C      -1.0100430815    -0.8238850946     0.4262158797
    6      H      -1.9132045953    -1.2229281075    -0.0096437207
    7      C       0.3551761914     1.0847072073    -0.5847438060
    8      H       0.7165166491     2.1016259582    -0.5392674574
    9      C      -0.4473309798     0.5609050538     0.5749680433
   10      H      -0.9800226479     1.3121700855     1.1556501134
   11      N       0.7621713695    -0.0796730324     1.2411474423
   12      H       1.3667366826     0.2801767742     0.3487175949
 ----------------------------------------------------------------
 Nuclear Repulsion Energy =         259.89435129 hartrees
 There are       25 alpha and       24 beta electrons

                       Distance Matrix (Angstroms)
             C (  1)   N (  2)   C (  3)   H (  4)   C (  5)   H (  6)
   N (  2)  1.156459
   C (  3)  3.328735  4.042415
   H (  4)  4.069867  4.608672  1.082361
   C (  5)  2.913972  3.601962  1.338150  2.252730
   H (  6)  3.327636  3.754814  2.245535  2.907427  1.079310
   C (  7)  1.397409  2.553606  2.875007  3.806471  2.555110  3.286559
   H (  8)  2.129213  3.208602  3.791196  4.719501  3.531541  4.271837
   C (  9)  2.525313  3.560389  2.004912  3.081936  1.502137  2.381726
   H ( 10)  3.361186  4.413478  2.860571  3.922989  2.257367  2.942017
   N ( 11)  3.160228  4.148093  1.434806  2.243200  2.087752  3.166883
   H ( 12)  2.440401  3.434646  2.130606  2.830553  2.621839  3.625708
             C (  7)   H (  8)   C (  9)   H ( 10)   N ( 11)
   H (  8)  1.080166
   C (  9)  1.504433  2.229323
   H ( 10)  2.205327  2.524724  1.088738
   N ( 11)  2.203476  2.816030  1.522180  2.231541
   H ( 12)  1.594326  2.128140  1.849551  2.687644  1.136408
 
 Applying Cartesian multipole field
    Component          Value
    ---------          -----
     (2,0,0)        1.00000E-11
     (0,2,0)        2.00000E-11
     (0,0,2)       -3.00000E-11
 Nucleus-field energy     =    -0.0000000075 hartrees
 Requested basis set is cc-pVTZ
 There are 100 shells and 280 basis functions
 A cutoff of  1.0D-11 yielded   4756 shell pairs
 There are     37488 function pairs (     49035 Cartesian)
 Smallest overlap matrix eigenvalue = 1.46E-04
 Guess MOs from SCF MO coefficient file
 Reading MOs from coefficient file
 Reading MOs from coefficient file
 Long-range K will be added via erf
 Coulomb attenuation parameter = 0.25 bohr**(-1)
 An unrestricted hybrid HF-DFT SCF calculation will be
 performed using Pulay DIIS extrapolation
 Exchange:     0.1957 Hartree-Fock + 1.0000 wB97X-D3 + LR-HF
 Correlation:  1.0000 wB97X-D3
 Using SG-2 standard quadrature grid
 Dispersion:   Grimme D3
 SCF converges when DIIS error is below 1.0E-08
 Using Q-Chem read-in guess as SCF_GUESS READ specified.

 using 64 threads for integral computing
 -------------------------------------------------------
 OpenMP Integral computing Module                
 Release: version 1.0, May 2013, Q-Chem Inc. Pittsburgh 
 -------------------------------------------------------
 using 64 threads for integral computing
 -------------------------------------------------------
 OpenMP Integral computing Module                
 Release: version 1.0, May 2013, Q-Chem Inc. Pittsburgh 
 -------------------------------------------------------
 ---------------------------------------
  Cycle       Energy         DIIS Error
 ---------------------------------------
    1    -302.8771027190      6.81E-04
    2    -302.8683850627      1.51E-04
    3    -302.8687387728      1.52E-04
    4    -302.8689901657      3.19E-05
    5    -302.8690706392      2.21E-05
    6    -302.8691289017      1.40E-05
    7    -302.8691517646      6.85E-06
    8    -302.8691620579      4.36E-06
    9    -302.8691667208      1.83E-06
   10    -302.8691680298      6.62E-07
   11    -302.8691684941      3.19E-07
   12    -302.8691686712      1.75E-07
   13    -302.8691687367      1.04E-07
   14    -302.8691687831      5.90E-08
   15    -302.8691687987      2.47E-08
   16    -302.8691688012      1.14E-08
   17    -302.8691688015      5.87E-09 Convergence criterion met
 ---------------------------------------
 <S^2> = 0.7718
 SCF time:  CPU 1728.84 s  wall 30.00 s
 SCF   energy in the final basis set = -302.86916880
 Total energy in the final basis set = -302.86916880
 
 --------------------------------------------------------------
 
                    Orbital Energies (a.u.)
 --------------------------------------------------------------
 
 Alpha MOs
 -- Occupied --
-14.4616 -14.4303 -10.3523 -10.3496 -10.3341 -10.3230 -10.3051  -1.1195
 -1.0349  -0.9165  -0.8592  -0.7873  -0.6724  -0.6597  -0.6189  -0.6099
 -0.5481  -0.5029  -0.4813  -0.4756  -0.4662  -0.4364  -0.4126  -0.3788
 -0.3142
 -- Virtual --
  0.0655   0.0949   0.1308   0.1395   0.1487   0.1498   0.1565   0.1779
  0.1852   0.2147   0.2328   0.2860   0.3045   0.3145   0.3388   0.3583
  0.3706   0.3830   0.4074   0.4121   0.4299   0.4400   0.4494   0.4663
  0.4784   0.4940   0.5033   0.5130   0.5309   0.5441   0.5536   0.5581
  0.5736   0.5802   0.5965   0.6105   0.6414   0.6507   0.6789   0.6859
  0.7141   0.7170   0.7382   0.7720   0.7933   0.8090   0.8186   0.8499
  0.8792   0.9123   0.9518   0.9834   1.0177   1.0289   1.0482   1.0597
  1.0664   1.0837   1.1122   1.1163   1.1428   1.1541   1.1863   1.1997
  1.2023   1.2233   1.2401   1.2522   1.2678   1.2839   1.3131   1.3400
  1.3550   1.3595   1.3951   1.4151   1.4213   1.4599   1.4800   1.5022
  1.5146   1.5382   1.5606   1.5795   1.6255   1.6671   1.6957   1.7240
  1.7383   1.7816   1.8146   1.8473   1.8590   1.8714   1.9012   1.9173
  1.9911   2.1060   2.1706   2.2093   2.2656   2.2890   2.3209   2.3693
  2.3803   2.3951   2.4143   2.4580   2.4854   2.5560   2.5848   2.5939
  2.6240   2.6481   2.6543   2.6805   2.7034   2.7108   2.7386   2.7660
  2.7735   2.7847   2.8223   2.8470   2.8816   2.8914   2.9171   2.9194
  2.9596   2.9608   2.9832   2.9965   3.0137   3.0383   3.0624   3.0836
  3.0905   3.0935   3.1213   3.1454   3.1529   3.1677   3.1905   3.2014
  3.2086   3.2187   3.2408   3.2681   3.2918   3.3138   3.3316   3.3616
  3.3746   3.3916   3.4138   3.4335   3.4724   3.4867   3.5300   3.5451
  3.5749   3.5965   3.6114   3.6304   3.6340   3.6557   3.6974   3.7230
  3.7265   3.7426   3.7910   3.7976   3.8265   3.8632   3.8867   3.9100
  3.9356   3.9635   3.9987   4.0072   4.0223   4.0454   4.0494   4.0633
  4.0679   4.0838   4.1064   4.1306   4.1560   4.1698   4.2063   4.2245
  4.2725   4.2798   4.3347   4.3740   4.4032   4.4458   4.4806   4.4902
  4.5332   4.5496   4.5894   4.6013   4.6223   4.6389   4.6453   4.6830
  4.7245   4.7393   4.7676   4.8008   4.8222   4.8349   4.8634   4.8950
  4.9393   5.0187   5.0556   5.0846   5.1435   5.1785   5.1870   5.2070
  5.2694   5.2804   5.3046   5.3637   5.3770   5.4104   5.4739   5.4978
  5.5539   5.5775   5.6157   5.6388   5.7398   5.7803   5.8115   5.8197
  5.8932   6.0004   6.1853   6.2146   6.2550   6.4158   6.5342   6.5652
  8.2702  10.0752  11.2803  12.0909  12.8221  13.7748  15.4749
 
 Beta MOs
 -- Occupied --
-14.4571 -14.4257 -10.3529 -10.3422 -10.3348 -10.3249 -10.3038  -1.1100
 -1.0250  -0.8963  -0.8495  -0.7817  -0.6680  -0.6503  -0.6109  -0.6039
 -0.5402  -0.4909  -0.4682  -0.4647  -0.4522  -0.4320  -0.4024  -0.3516
 -- Virtual --
 -0.0497   0.0695   0.0974   0.1359   0.1450   0.1517   0.1564   0.1596
  0.1828   0.1987   0.2220   0.2345   0.2886   0.3067   0.3193   0.3401
  0.3612   0.3707   0.3855   0.4102   0.4161   0.4321   0.4432   0.4513
  0.4683   0.4847   0.4978   0.5054   0.5172   0.5339   0.5462   0.5554
  0.5598   0.5771   0.5842   0.5984   0.6130   0.6453   0.6555   0.6823
  0.6901   0.7162   0.7220   0.7398   0.7740   0.7957   0.8119   0.8206
  0.8522   0.8864   0.9159   0.9566   0.9867   1.0197   1.0314   1.0495
  1.0625   1.0684   1.0878   1.1152   1.1184   1.1468   1.1601   1.1890
  1.2024   1.2046   1.2277   1.2450   1.2561   1.2720   1.2881   1.3179
  1.3428   1.3584   1.3663   1.3983   1.4174   1.4258   1.4653   1.4845
  1.5093   1.5188   1.5413   1.5634   1.5859   1.6304   1.6712   1.7001
  1.7298   1.7432   1.7870   1.8200   1.8524   1.8616   1.8769   1.9046
  1.9212   1.9951   2.1099   2.1694   2.2116   2.2704   2.2920   2.3233
  2.3785   2.3838   2.4030   2.4200   2.4646   2.4957   2.5652   2.5889
  2.6046   2.6297   2.6521   2.6582   2.6857   2.7054   2.7165   2.7370
  2.7707   2.7761   2.7884   2.8246   2.8533   2.8839   2.8935   2.9181
  2.9212   2.9616   2.9642   2.9868   2.9997   3.0184   3.0388   3.0648
  3.0861   3.0939   3.0985   3.1249   3.1474   3.1583   3.1793   3.1977
  3.2058   3.2146   3.2327   3.2447   3.2711   3.2986   3.3208   3.3352
  3.3705   3.3790   3.4006   3.4177   3.4369   3.4747   3.4915   3.5323
  3.5480   3.5786   3.6021   3.6149   3.6335   3.6371   3.6627   3.7024
  3.7279   3.7331   3.7517   3.7967   3.8014   3.8297   3.8682   3.8892
  3.9147   3.9418   3.9659   4.0023   4.0097   4.0249   4.0496   4.0573
  4.0786   4.0816   4.0899   4.1098   4.1365   4.1598   4.1727   4.2093
  4.2285   4.2777   4.2865   4.3384   4.3811   4.4068   4.4512   4.4843
  4.4937   4.5376   4.5572   4.5969   4.6100   4.6254   4.6447   4.6648
  4.6985   4.7320   4.7485   4.7735   4.8078   4.8272   4.8406   4.8684
  4.8998   4.9521   5.0262   5.0661   5.0888   5.1522   5.1848   5.1922
  5.2146   5.2767   5.2878   5.3122   5.3688   5.3811   5.4165   5.4794
  5.5043   5.5577   5.5816   5.6203   5.6438   5.7474   5.7847   5.8162
  5.8272   5.8991   6.0032   6.1906   6.2199   6.2638   6.4206   6.5426
  6.5706   8.2728  10.0772  11.2864  12.0931  12.8342  13.7756  15.4810
 --------------------------------------------------------------
 
          Ground-State Mulliken Net Atomic Charges

     Atom                 Charge (a.u.)    Spin (a.u.)
  --------------------------------------------------------
      1 C                    -0.082759      -0.146302
      2 N                    -0.063319       0.297205
      3 C                    -0.009788      -0.058691
      4 H                     0.121583       0.002908
      5 C                    -0.232542       0.114101
      6 H                     0.136246      -0.001513
      7 C                    -0.191918       0.658166
      8 H                     0.168550      -0.010707
      9 C                     0.109633      -0.047697
     10 H                     0.106758       0.005803
     11 N                    -0.203259       0.226857
     12 H                     0.140815      -0.040131
  --------------------------------------------------------
  Sum of atomic charges =     0.000000
  Sum of spin   charges =     1.000000

 -----------------------------------------------------------------
                    Cartesian Multipole Moments
 -----------------------------------------------------------------
    Charge (ESU x 10^10)
                 0.0000
    Dipole Moment (Debye)
         X      -0.6124      Y       0.8520      Z       2.4812
       Tot       2.6940
    Quadrupole Moments (Debye-Ang)
        XX     -39.0285     XY       0.2705     YY     -34.8248
        XZ      -0.8585     YZ      -2.3098     ZZ     -56.3350
    Octopole Moments (Debye-Ang^2)
       XXX      -8.2946    XXY      -0.3690    XYY       1.0474
       YYY       2.1099    XXZ       8.2752    XYZ      -3.9946
       YYZ      13.9728    XZZ      -6.7450    YZZ       4.1623
       ZZZ      67.2232
    Hexadecapole Moments (Debye-Ang^3)
      XXXX    -131.4695   XXXY     -13.8375   XXYY     -54.4675
      XYYY     -17.7467   YYYY    -192.5626   XXXZ      16.5806
      XXYZ      16.8871   XYYZ       6.9131   YYYZ      37.3469
      XXZZ    -121.9076   XYZZ      -9.4443   YYZZ    -126.8305
      XZZZ      18.4355   YZZZ      37.8367   ZZZZ    -706.3178
 -----------------------------------------------------------------
 Calculating analytic gradient of the SCF energy
 Gradient of SCF Energy
            1           2           3           4           5           6
    1   0.0014368  -0.0017025  -0.0025011   0.0005483  -0.0019185  -0.0003509
    2  -0.0018355   0.0016959  -0.0019800  -0.0010439   0.0000566  -0.0002452
    3   0.0005872   0.0015851   0.0062045  -0.0002298  -0.0007052  -0.0026456
            7           8           9          10          11          12
    1   0.0300240  -0.0032297  -0.0018947  -0.0014930  -0.0098687  -0.0090501
    2  -0.0149240  -0.0009414  -0.0015138   0.0009076  -0.0092592   0.0290830
    3   0.0154765  -0.0000977   0.0054358   0.0000821   0.0146200  -0.0403130
 Max gradient component =       4.031E-02
 RMS gradient           =       1.110E-02
 Gradient time:  CPU 266.26 s  wall 5.04 s
rPathMan2.  file_steps = 951
 IRC --- Status = 2.  Assess steepest descent step
 IRC --- Previous SD length =   0.100000
 IRC --- Point 1 E =     -302.862922 |G| =   0.056204 G.D1 =  -0.056204
 IRC --- Point 2 E =     -302.869169 |G| =   0.066624 G.D1 =  -0.066220
 IRC --- Angle(G1/G2) =    6.32 Deg.  Curvature =  -0.1002
 IRC --- Corrector step required
 IRC --- equal length displacement: B_eq =   0.011019
 IRC --- chosen bisector length  : B_len =   0.010000
 Adding empirical dispersion correction 
 ----------------------------------------------------------------
 Doing -D3(0) with
 s6  =   1.00000
 s8  =   1.00000
 rs6 =   1.28100
 rs8 =   1.09400
 -D3 energy without 3body term =     -0.0027309469 hartrees
 ----------------------------------------------------------------
             Standard Nuclear Orientation (Angstroms)
    I     Atom           X                Y                Z
 ----------------------------------------------------------------
    1      C       0.2960287713     0.4667365596    -1.8365804918
    2      N       0.2146979098    -0.0455295222    -2.8710353185
    3      C       0.1093261580    -1.3254889222     0.9621661229
    4      H       0.5306427798    -2.3080935600     1.1318396263
    5      C      -1.0098606042    -0.8237074006     0.4261518532
    6      H      -1.9133160490    -1.2229737990    -0.0094125188
    7      C       0.3533914987     1.0858939183    -0.5853641139
    8      H       0.7167282271     2.1016470007    -0.5393333431
    9      C      -0.4467306234     0.5611414165     0.5745102230
   10      H      -0.9797369743     1.3119444302     1.1555896440
   11      N       0.7597851439    -0.0814388278     1.2434883025
   12      H       1.3690437629     0.2798687050     0.3479800239
 ----------------------------------------------------------------
 Nuclear Repulsion Energy =         259.88193262 hartrees
 There are       25 alpha and       24 beta electrons

                       Distance Matrix (Angstroms)
             C (  1)   N (  2)   C (  3)   H (  4)   C (  5)   H (  6)
   N (  2)  1.157207
   C (  3)  3.328650  4.042627
   H (  4)  4.070165  4.608907  1.082501
   C (  5)  2.913855  3.602298  1.338535  2.252676
   H (  6)  3.327892  3.755490  2.246231  2.907383  1.079519
   C (  7)  1.397207  2.554143  2.875619  3.807802  2.555034  3.286420
   H (  8)  2.129030  3.209242  3.790607  4.719455  3.531426  4.272125
   C (  9)  2.524671  3.560523  2.004707  3.081945  1.502309  2.382206
   H ( 10)  3.360809  4.413969  2.859987  3.922561  2.256988  2.941872
   N ( 11)  3.162656  4.150628  1.431747  2.241197  2.085821  3.165175
   H ( 12)  2.441021  3.435179  2.131029  2.831060  2.623581  3.627692
             C (  7)   H (  8)   C (  9)   H ( 10)   N ( 11)
   H (  8)  1.079762
   C (  9)  1.503619  2.228776
   H ( 10)  2.204371  2.524755  1.088786
   N ( 11)  2.207379  2.818895  1.521881  2.230511
   H ( 12)  1.597610  2.128783  1.851342  2.689644  1.141786
 
 Applying Cartesian multipole field
    Component          Value
    ---------          -----
     (2,0,0)        1.00000E-11
     (0,2,0)        2.00000E-11
     (0,0,2)       -3.00000E-11
 Nucleus-field energy     =    -0.0000000075 hartrees
 Requested basis set is cc-pVTZ
 There are 100 shells and 280 basis functions
 A cutoff of  1.0D-11 yielded   4756 shell pairs
 There are     37488 function pairs (     49035 Cartesian)
 Smallest overlap matrix eigenvalue = 1.46E-04
 Guess MOs from SCF MO coefficient file
 Reading MOs from coefficient file
 Reading MOs from coefficient file
 Long-range K will be added via erf
 Coulomb attenuation parameter = 0.25 bohr**(-1)
 An unrestricted hybrid HF-DFT SCF calculation will be
 performed using Pulay DIIS extrapolation
 Exchange:     0.1957 Hartree-Fock + 1.0000 wB97X-D3 + LR-HF
 Correlation:  1.0000 wB97X-D3
 Using SG-2 standard quadrature grid
 Dispersion:   Grimme D3
 SCF converges when DIIS error is below 1.0E-08
 Using Q-Chem read-in guess as SCF_GUESS READ specified.

 using 64 threads for integral computing
 -------------------------------------------------------
 OpenMP Integral computing Module                
 Release: version 1.0, May 2013, Q-Chem Inc. Pittsburgh 
 -------------------------------------------------------
 using 64 threads for integral computing
 -------------------------------------------------------
 OpenMP Integral computing Module                
 Release: version 1.0, May 2013, Q-Chem Inc. Pittsburgh 
 -------------------------------------------------------
 ---------------------------------------
  Cycle       Energy         DIIS Error
 ---------------------------------------
    1    -302.8682378235      9.38E-05
    2    -302.8691796995      1.46E-05
    3    -302.8691822352      8.22E-06
    4    -302.8691829242      2.25E-06
    5    -302.8691830590      1.24E-06
    6    -302.8691831353      6.20E-07
    7    -302.8691831636      3.37E-07
    8    -302.8691831797      1.68E-07
    9    -302.8691831880      9.61E-08
   10    -302.8691831902      3.17E-08
   11    -302.8691831912      2.30E-08
   12    -302.8691831916      1.09E-08
   13    -302.8691831918      7.21E-09 Convergence criterion met
 ---------------------------------------
 <S^2> = 0.7721
 SCF time:  CPU 1248.43 s  wall 21.37 s
 SCF   energy in the final basis set = -302.86918319
 Total energy in the final basis set = -302.86918319
 
 --------------------------------------------------------------
 
                    Orbital Energies (a.u.)
 --------------------------------------------------------------
 
 Alpha MOs
 -- Occupied --
-14.4619 -14.4306 -10.3522 -10.3496 -10.3338 -10.3232 -10.3050  -1.1198
 -1.0347  -0.9167  -0.8586  -0.7875  -0.6722  -0.6594  -0.6191  -0.6100
 -0.5484  -0.5028  -0.4812  -0.4756  -0.4661  -0.4363  -0.4127  -0.3788
 -0.3142
 -- Virtual --
  0.0656   0.0947   0.1308   0.1389   0.1486   0.1497   0.1565   0.1774
  0.1853   0.2147   0.2328   0.2862   0.3044   0.3146   0.3390   0.3585
  0.3706   0.3830   0.4072   0.4120   0.4305   0.4398   0.4496   0.4663
  0.4781   0.4940   0.5031   0.5130   0.5308   0.5441   0.5537   0.5579
  0.5737   0.5797   0.5965   0.6104   0.6414   0.6510   0.6790   0.6860
  0.7140   0.7167   0.7382   0.7720   0.7934   0.8088   0.8182   0.8502
  0.8789   0.9120   0.9515   0.9833   1.0179   1.0287   1.0482   1.0599
  1.0663   1.0838   1.1122   1.1163   1.1425   1.1538   1.1860   1.1999
  1.2024   1.2230   1.2402   1.2520   1.2677   1.2838   1.3126   1.3399
  1.3548   1.3591   1.3950   1.4146   1.4213   1.4599   1.4803   1.5019
  1.5145   1.5374   1.5601   1.5795   1.6258   1.6674   1.6942   1.7246
  1.7373   1.7819   1.8151   1.8474   1.8606   1.8717   1.9014   1.9176
  1.9910   2.1058   2.1705   2.2092   2.2654   2.2894   2.3213   2.3683
  2.3803   2.3942   2.4141   2.4578   2.4854   2.5550   2.5852   2.5939
  2.6240   2.6477   2.6549   2.6803   2.7038   2.7110   2.7385   2.7660
  2.7739   2.7849   2.8226   2.8464   2.8817   2.8914   2.9175   2.9198
  2.9595   2.9605   2.9825   2.9962   3.0133   3.0388   3.0621   3.0833
  3.0900   3.0938   3.1212   3.1449   3.1530   3.1668   3.1906   3.2012
  3.2091   3.2183   3.2410   3.2683   3.2913   3.3135   3.3313   3.3617
  3.3746   3.3914   3.4132   3.4331   3.4723   3.4856   3.5297   3.5446
  3.5747   3.5959   3.6112   3.6301   3.6343   3.6552   3.6965   3.7226
  3.7263   3.7432   3.7883   3.7981   3.8259   3.8629   3.8867   3.9098
  3.9355   3.9640   3.9989   4.0078   4.0221   4.0459   4.0490   4.0628
  4.0680   4.0824   4.1062   4.1298   4.1558   4.1691   4.2065   4.2242
  4.2724   4.2798   4.3355   4.3734   4.4031   4.4454   4.4814   4.4900
  4.5321   4.5490   4.5882   4.6005   4.6218   4.6382   4.6451   4.6831
  4.7234   4.7392   4.7669   4.8002   4.8224   4.8355   4.8641   4.8948
  4.9376   5.0172   5.0549   5.0835   5.1424   5.1762   5.1860   5.2058
  5.2685   5.2794   5.3028   5.3604   5.3768   5.4065   5.4747   5.4972
  5.5508   5.5780   5.6143   5.6387   5.7355   5.7793   5.8113   5.8180
  5.8918   6.0002   6.1822   6.2146   6.2542   6.4151   6.5313   6.5640
  8.2739  10.0685  11.2792  12.0964  12.8277  13.7740  15.4559
 
 Beta MOs
 -- Occupied --
-14.4574 -14.4259 -10.3528 -10.3423 -10.3346 -10.3251 -10.3038  -1.1103
 -1.0248  -0.8965  -0.8490  -0.7819  -0.6680  -0.6499  -0.6111  -0.6039
 -0.5406  -0.4907  -0.4683  -0.4645  -0.4521  -0.4320  -0.4026  -0.3512
 -- Virtual --
 -0.0501   0.0695   0.0972   0.1358   0.1447   0.1515   0.1564   0.1596
  0.1826   0.1986   0.2220   0.2345   0.2887   0.3067   0.3194   0.3404
  0.3613   0.3707   0.3854   0.4101   0.4160   0.4327   0.4430   0.4514
  0.4684   0.4845   0.4978   0.5052   0.5172   0.5338   0.5462   0.5554
  0.5597   0.5772   0.5838   0.5984   0.6128   0.6453   0.6558   0.6824
  0.6901   0.7161   0.7217   0.7399   0.7740   0.7958   0.8118   0.8201
  0.8525   0.8861   0.9156   0.9564   0.9865   1.0199   1.0312   1.0496
  1.0627   1.0684   1.0879   1.1152   1.1184   1.1464   1.1598   1.1887
  1.2026   1.2047   1.2274   1.2451   1.2558   1.2719   1.2879   1.3174
  1.3427   1.3583   1.3657   1.3982   1.4169   1.4259   1.4654   1.4847
  1.5089   1.5188   1.5406   1.5628   1.5859   1.6307   1.6715   1.6985
  1.7304   1.7422   1.7874   1.8205   1.8524   1.8632   1.8771   1.9049
  1.9215   1.9950   2.1098   2.1692   2.2115   2.2703   2.2923   2.3238
  2.3782   2.3833   2.4021   2.4197   2.4645   2.4957   2.5643   2.5892
  2.6044   2.6296   2.6516   2.6588   2.6854   2.7057   2.7169   2.7368
  2.7706   2.7765   2.7885   2.8249   2.8527   2.8840   2.8935   2.9186
  2.9216   2.9617   2.9637   2.9863   2.9995   3.0179   3.0392   3.0645
  3.0856   3.0938   3.0987   3.1248   3.1470   3.1584   3.1782   3.1978
  3.2058   3.2150   3.2322   3.2451   3.2713   3.2982   3.3205   3.3348
  3.3703   3.3791   3.4003   3.4171   3.4364   3.4746   3.4904   3.5319
  3.5476   3.5784   3.6015   3.6147   3.6331   3.6374   3.6621   3.7017
  3.7280   3.7324   3.7523   3.7941   3.8019   3.8290   3.8679   3.8892
  3.9145   3.9417   3.9664   4.0025   4.0102   4.0247   4.0500   4.0572
  4.0781   4.0814   4.0887   4.1095   4.1356   4.1595   4.1723   4.2093
  4.2282   4.2774   4.2865   4.3393   4.3805   4.4067   4.4509   4.4848
  4.4938   4.5365   4.5565   4.5957   4.6093   4.6250   4.6440   4.6647
  4.6986   4.7309   4.7484   4.7729   4.8072   4.8274   4.8412   4.8691
  4.8997   4.9505   5.0248   5.0653   5.0878   5.1512   5.1826   5.1911
  5.2134   5.2757   5.2869   5.3104   5.3656   5.3809   5.4124   5.4801
  5.5037   5.5547   5.5820   5.6188   5.6438   5.7430   5.7839   5.8160
  5.8251   5.8976   6.0028   6.1875   6.2203   6.2628   6.4198   6.5406
  6.5685   8.2765  10.0706  11.2853  12.0986  12.8399  13.7748  15.4620
 --------------------------------------------------------------
 
          Ground-State Mulliken Net Atomic Charges

     Atom                 Charge (a.u.)    Spin (a.u.)
  --------------------------------------------------------
      1 C                    -0.082291      -0.146949
      2 N                    -0.063879       0.298316
      3 C                    -0.009916      -0.059512
      4 H                     0.121446       0.002928
      5 C                    -0.232847       0.116339
      6 H                     0.136150      -0.001539
      7 C                    -0.192099       0.656494
      8 H                     0.168826      -0.010759
      9 C                     0.110355      -0.047751
     10 H                     0.106696       0.005911
     11 N                    -0.203651       0.227605
     12 H                     0.141210      -0.041084
  --------------------------------------------------------
  Sum of atomic charges =     0.000000
  Sum of spin   charges =     1.000000

 -----------------------------------------------------------------
                    Cartesian Multipole Moments
 -----------------------------------------------------------------
    Charge (ESU x 10^10)
                 0.0000
    Dipole Moment (Debye)
         X      -0.6075      Y       0.8545      Z       2.4809
       Tot       2.6933
    Quadrupole Moments (Debye-Ang)
        XX     -39.0341     XY       0.2720     YY     -34.8319
        XZ      -0.8523     YZ      -2.3110     ZZ     -56.3322
    Octopole Moments (Debye-Ang^2)
       XXX      -8.2509    XXY      -0.3636    XYY       1.0635
       YYY       2.1029    XXZ       8.2821    XYZ      -3.9894
       YYZ      13.9757    XZZ      -6.7379    YZZ       4.1649
       ZZZ      67.2106
    Hexadecapole Moments (Debye-Ang^3)
      XXXX    -131.3790   XXXY     -13.7781   XXYY     -54.4628
      XYYY     -17.6774   YYYY    -192.6451   XXXZ      16.5802
      XXYZ      16.9009   XYYZ       6.9073   YYYZ      37.3976
      XXZZ    -121.9494   XYZZ      -9.4174   YYZZ    -126.8985
      XZZZ      18.4552   YZZZ      37.8679   ZZZZ    -706.6297
 -----------------------------------------------------------------
 Calculating analytic gradient of the SCF energy
 Gradient of SCF Energy
            1           2           3           4           5           6
    1   0.0016221  -0.0018257  -0.0012756   0.0004967  -0.0017816  -0.0004991
    2  -0.0010933   0.0009577  -0.0007905  -0.0011540   0.0002624  -0.0003012
    3   0.0021102   0.0001112   0.0062293  -0.0002235  -0.0004391  -0.0026310
            7           8           9          10          11          12
    1   0.0290718  -0.0032002  -0.0012211  -0.0014830  -0.0122177  -0.0076865
    2  -0.0142338  -0.0012359  -0.0012417   0.0008800  -0.0112154   0.0291657
    3   0.0149702  -0.0000639   0.0048405   0.0001150   0.0163496  -0.0413684
 Max gradient component =       4.137E-02
 RMS gradient           =       1.123E-02
 Gradient time:  CPU 252.88 s  wall 4.81 s
rPathMan2.  file_steps = 951
 IRC --- Status = 3.  Assess initial corrector step
 IRC --- bisector search: b =  0.000000 E =     -302.869169 G.B =  -0.003671
 IRC --- bisector search: b =  0.010000 E =     -302.869183 G.B =   0.000780
 IRC --- performed gradient/energy interpolation
 IRC --- bisector search:  estimate b(min) =   8.224142567394274E-003
 Adding empirical dispersion correction 
 ----------------------------------------------------------------
 Doing -D3(0) with
 s6  =   1.00000
 s8  =   1.00000
 rs6 =   1.28100
 rs8 =   1.09400
 -D3 energy without 3body term =     -0.0027308374 hartrees
 ----------------------------------------------------------------
             Standard Nuclear Orientation (Angstroms)
    I     Atom           X                Y                Z
 ----------------------------------------------------------------
    1      C       0.2960867949     0.4666643543    -1.8365667864
    2      N       0.2146571168    -0.0454564080    -2.8709371801
    3      C       0.1091854118    -1.3255973893     0.9621611074
    4      H       0.5306428367    -2.3081144676     1.1318333082
    5      C      -1.0098930096    -0.8237389565     0.4261632234
    6      H      -1.9132962564    -1.2229656848    -0.0094535770
    7      C       0.3537084347     1.0856831754    -0.5852539561
    8      H       0.7166906539     2.1016432638    -0.5393216428
    9      C      -0.4468372381     0.5610994419     0.5745915254
   10      H      -0.9797877059     1.3119845034     1.1556003825
   11      N       0.7602089036    -0.0811252477     1.2430725991
   12      H       1.3686340583     0.2799234137     0.3481110060
 ----------------------------------------------------------------
 Nuclear Repulsion Energy =         259.88413568 hartrees
 There are       25 alpha and       24 beta electrons

                       Distance Matrix (Angstroms)
             C (  1)   N (  2)   C (  3)   H (  4)   C (  5)   H (  6)
   N (  2)  1.157074
   C (  3)  3.328665  4.042589
   H (  4)  4.070112  4.608865  1.082476
   C (  5)  2.913876  3.602238  1.338466  2.252685
   H (  6)  3.327847  3.755370  2.246108  2.907391  1.079482
   C (  7)  1.397243  2.554048  2.875510  3.807566  2.555047  3.286444
   H (  8)  2.129063  3.209128  3.790711  4.719464  3.531446  4.272074
   C (  9)  2.524785  3.560499  2.004743  3.081943  1.502278  2.382121
   H ( 10)  3.360876  4.413881  2.860091  3.922637  2.257056  2.941898
   N ( 11)  3.162224  4.150178  1.432290  2.241552  2.086163  3.165478
   H ( 12)  2.440911  3.435085  2.130954  2.830970  2.623272  3.627340
             C (  7)   H (  8)   C (  9)   H ( 10)   N ( 11)
   H (  8)  1.079834
   C (  9)  1.503763  2.228873
   H ( 10)  2.204540  2.524750  1.088777
   N ( 11)  2.206686  2.818386  1.521933  2.230694
   H ( 12)  1.597026  2.128669  1.851024  2.689289  1.140830
 
 Applying Cartesian multipole field
    Component          Value
    ---------          -----
     (2,0,0)        1.00000E-11
     (0,2,0)        2.00000E-11
     (0,0,2)       -3.00000E-11
 Nucleus-field energy     =    -0.0000000075 hartrees
 Requested basis set is cc-pVTZ
 There are 100 shells and 280 basis functions
 A cutoff of  1.0D-11 yielded   4756 shell pairs
 There are     37488 function pairs (     49035 Cartesian)
 Smallest overlap matrix eigenvalue = 1.46E-04
 Guess MOs from SCF MO coefficient file
 Reading MOs from coefficient file
 Reading MOs from coefficient file
 Long-range K will be added via erf
 Coulomb attenuation parameter = 0.25 bohr**(-1)
 An unrestricted hybrid HF-DFT SCF calculation will be
 performed using Pulay DIIS extrapolation
 Exchange:     0.1957 Hartree-Fock + 1.0000 wB97X-D3 + LR-HF
 Correlation:  1.0000 wB97X-D3
 Using SG-2 standard quadrature grid
 Dispersion:   Grimme D3
 SCF converges when DIIS error is below 1.0E-08
 Using Q-Chem read-in guess as SCF_GUESS READ specified.

 using 64 threads for integral computing
 -------------------------------------------------------
 OpenMP Integral computing Module                
 Release: version 1.0, May 2013, Q-Chem Inc. Pittsburgh 
 -------------------------------------------------------
 using 64 threads for integral computing
 -------------------------------------------------------
 OpenMP Integral computing Module                
 Release: version 1.0, May 2013, Q-Chem Inc. Pittsburgh 
 -------------------------------------------------------
 ---------------------------------------
  Cycle       Energy         DIIS Error
 ---------------------------------------
    1    -302.8693596813      1.66E-05
    2    -302.8691837711      2.59E-06
    3    -302.8691838512      1.46E-06
    4    -302.8691838729      4.01E-07
    5    -302.8691838772      2.19E-07
    6    -302.8691838796      1.09E-07
    7    -302.8691838806      5.94E-08
    8    -302.8691838811      2.98E-08
    9    -302.8691838815      1.71E-08
   10    -302.8691838816      5.47E-09 Convergence criterion met
 ---------------------------------------
 <S^2> = 0.7720
 SCF time:  CPU 938.56 s  wall 16.39 s
 SCF   energy in the final basis set = -302.86918388
 Total energy in the final basis set = -302.86918388
 
 --------------------------------------------------------------
 
                    Orbital Energies (a.u.)
 --------------------------------------------------------------
 
 Alpha MOs
 -- Occupied --
-14.4619 -14.4305 -10.3522 -10.3496 -10.3339 -10.3232 -10.3050  -1.1197
 -1.0347  -0.9167  -0.8587  -0.7875  -0.6723  -0.6595  -0.6191  -0.6099
 -0.5483  -0.5028  -0.4812  -0.4756  -0.4661  -0.4363  -0.4127  -0.3788
 -0.3142
 -- Virtual --
  0.0655   0.0947   0.1308   0.1390   0.1486   0.1497   0.1565   0.1775
  0.1853   0.2147   0.2328   0.2862   0.3044   0.3146   0.3390   0.3585
  0.3706   0.3830   0.4072   0.4120   0.4304   0.4398   0.4495   0.4663
  0.4781   0.4940   0.5031   0.5130   0.5308   0.5441   0.5537   0.5580
  0.5737   0.5798   0.5965   0.6104   0.6414   0.6509   0.6789   0.6859
  0.7140   0.7168   0.7382   0.7720   0.7934   0.8089   0.8183   0.8502
  0.8790   0.9121   0.9515   0.9833   1.0178   1.0288   1.0482   1.0598
  1.0664   1.0838   1.1122   1.1163   1.1426   1.1539   1.1861   1.1998
  1.2024   1.2231   1.2401   1.2521   1.2677   1.2838   1.3127   1.3399
  1.3548   1.3592   1.3950   1.4147   1.4213   1.4599   1.4802   1.5020
  1.5145   1.5375   1.5602   1.5795   1.6258   1.6674   1.6945   1.7245
  1.7375   1.7819   1.8150   1.8474   1.8603   1.8716   1.9014   1.9176
  1.9910   2.1059   2.1705   2.2092   2.2654   2.2893   2.3213   2.3684
  2.3803   2.3944   2.4141   2.4579   2.4854   2.5552   2.5851   2.5939
  2.6240   2.6478   2.6548   2.6804   2.7037   2.7110   2.7386   2.7660
  2.7738   2.7848   2.8226   2.8465   2.8817   2.8914   2.9174   2.9197
  2.9595   2.9605   2.9827   2.9962   3.0133   3.0387   3.0622   3.0834
  3.0901   3.0938   3.1212   3.1450   3.1530   3.1669   3.1906   3.2012
  3.2091   3.2184   3.2410   3.2682   3.2914   3.3135   3.3313   3.3617
  3.3746   3.3914   3.4133   3.4332   3.4723   3.4858   3.5298   3.5447
  3.5748   3.5960   3.6113   3.6301   3.6342   3.6553   3.6967   3.7227
  3.7264   3.7431   3.7888   3.7980   3.8260   3.8630   3.8867   3.9098
  3.9355   3.9639   3.9988   4.0077   4.0221   4.0458   4.0490   4.0629
  4.0679   4.0826   4.1062   4.1300   4.1559   4.1692   4.2065   4.2243
  4.2724   4.2798   4.3354   4.3735   4.4031   4.4455   4.4813   4.4900
  4.5323   4.5491   4.5884   4.6006   4.6219   4.6383   4.6451   4.6831
  4.7236   4.7392   4.7670   4.8003   4.8224   4.8354   4.8640   4.8948
  4.9379   5.0175   5.0550   5.0837   5.1426   5.1766   5.1861   5.2060
  5.2687   5.2796   5.3031   5.3610   5.3768   5.4071   5.4746   5.4973
  5.5513   5.5779   5.6145   5.6387   5.7362   5.7795   5.8113   5.8183
  5.8920   6.0002   6.1828   6.2146   6.2544   6.4152   6.5318   6.5642
  8.2732  10.0697  11.2793  12.0954  12.8267  13.7741  15.4593
 
 Beta MOs
 -- Occupied --
-14.4573 -14.4259 -10.3529 -10.3423 -10.3347 -10.3251 -10.3038  -1.1102
 -1.0248  -0.8965  -0.8491  -0.7819  -0.6680  -0.6500  -0.6111  -0.6039
 -0.5405  -0.4907  -0.4683  -0.4645  -0.4521  -0.4320  -0.4026  -0.3513
 -- Virtual --
 -0.0500   0.0695   0.0973   0.1358   0.1448   0.1515   0.1564   0.1596
  0.1826   0.1987   0.2220   0.2345   0.2887   0.3067   0.3194   0.3403
  0.3613   0.3707   0.3854   0.4101   0.4160   0.4326   0.4430   0.4514
  0.4684   0.4845   0.4978   0.5053   0.5172   0.5338   0.5462   0.5554
  0.5597   0.5771   0.5838   0.5984   0.6128   0.6453   0.6558   0.6824
  0.6901   0.7161   0.7218   0.7399   0.7740   0.7958   0.8118   0.8202
  0.8525   0.8861   0.9156   0.9564   0.9866   1.0198   1.0312   1.0495
  1.0627   1.0684   1.0879   1.1152   1.1184   1.1465   1.1599   1.1888
  1.2026   1.2046   1.2275   1.2451   1.2559   1.2719   1.2880   1.3175
  1.3427   1.3583   1.3658   1.3982   1.4170   1.4259   1.4654   1.4847
  1.5090   1.5188   1.5407   1.5629   1.5859   1.6307   1.6715   1.6988
  1.7303   1.7424   1.7873   1.8204   1.8524   1.8629   1.8770   1.9048
  1.9214   1.9951   2.1098   2.1693   2.2115   2.2703   2.2923   2.3237
  2.3782   2.3834   2.4023   2.4197   2.4645   2.4957   2.5644   2.5891
  2.6044   2.6296   2.6517   2.6586   2.6855   2.7056   2.7168   2.7369
  2.7707   2.7764   2.7885   2.8249   2.8528   2.8840   2.8935   2.9185
  2.9215   2.9617   2.9638   2.9864   2.9995   3.0180   3.0391   3.0645
  3.0857   3.0938   3.0987   3.1248   3.1471   3.1584   3.1784   3.1978
  3.2058   3.2150   3.2323   3.2450   3.2712   3.2983   3.3206   3.3349
  3.3704   3.3791   3.4004   3.4172   3.4365   3.4746   3.4906   3.5320
  3.5476   3.5784   3.6016   3.6147   3.6332   3.6373   3.6622   3.7018
  3.7280   3.7325   3.7522   3.7946   3.8018   3.8291   3.8680   3.8892
  3.9145   3.9417   3.9663   4.0024   4.0101   4.0247   4.0500   4.0572
  4.0782   4.0814   4.0889   4.1095   4.1358   4.1595   4.1723   4.2093
  4.2282   4.2775   4.2865   4.3391   4.3806   4.4067   4.4509   4.4847
  4.4938   4.5367   4.5566   4.5959   4.6094   4.6251   4.6441   4.6647
  4.6986   4.7311   4.7484   4.7730   4.8073   4.8274   4.8411   4.8690
  4.8997   4.9508   5.0250   5.0655   5.0880   5.1514   5.1830   5.1913
  5.2136   5.2759   5.2870   5.3107   5.3662   5.3809   5.4131   5.4800
  5.5038   5.5553   5.5820   5.6191   5.6438   5.7437   5.7841   5.8161
  5.8255   5.8978   6.0029   6.1880   6.2202   6.2629   6.4200   6.5411
  6.5688   8.2758  10.0717  11.2854  12.0976  12.8389  13.7750  15.4654
 --------------------------------------------------------------
 
          Ground-State Mulliken Net Atomic Charges

     Atom                 Charge (a.u.)    Spin (a.u.)
  --------------------------------------------------------
      1 C                    -0.082375      -0.146832
      2 N                    -0.063780       0.298114
      3 C                    -0.009893      -0.059407
      4 H                     0.121470       0.002926
      5 C                    -0.232793       0.115984
      6 H                     0.136167      -0.001536
      7 C                    -0.192067       0.656791
      8 H                     0.168777      -0.010750
      9 C                     0.110228      -0.047746
     10 H                     0.106707       0.005893
     11 N                    -0.203584       0.227479
     12 H                     0.141142      -0.040917
  --------------------------------------------------------
  Sum of atomic charges =     0.000000
  Sum of spin   charges =     1.000000

 -----------------------------------------------------------------
                    Cartesian Multipole Moments
 -----------------------------------------------------------------
    Charge (ESU x 10^10)
                 0.0000
    Dipole Moment (Debye)
         X      -0.6084      Y       0.8540      Z       2.4810
       Tot       2.6935
    Quadrupole Moments (Debye-Ang)
        XX     -39.0331     XY       0.2718     YY     -34.8307
        XZ      -0.8533     YZ      -2.3108     ZZ     -56.3327
    Octopole Moments (Debye-Ang^2)
       XXX      -8.2586    XXY      -0.3646    XYY       1.0607
       YYY       2.1042    XXZ       8.2809    XYZ      -3.9904
       YYZ      13.9752    XZZ      -6.7391    YZZ       4.1644
       ZZZ      67.2129
    Hexadecapole Moments (Debye-Ang^3)
      XXXX    -131.3949   XXXY     -13.7886   XXYY     -54.4636
      XYYY     -17.6897   YYYY    -192.6305   XXXZ      16.5803
      XXYZ      16.8985   XYYZ       6.9083   YYYZ      37.3886
      XXZZ    -121.9420   XYZZ      -9.4222   YYZZ    -126.8865
      XZZZ      18.4517   YZZZ      37.8623   ZZZZ    -706.5745
 -----------------------------------------------------------------
 Calculating analytic gradient of the SCF energy
 Gradient of SCF Energy
            1           2           3           4           5           6
    1   0.0015895  -0.0018041  -0.0014945   0.0005058  -0.0018054  -0.0004728
    2  -0.0012245   0.0010884  -0.0010034  -0.0011345   0.0002257  -0.0002912
    3   0.0018410   0.0003719   0.0062237  -0.0002245  -0.0004863  -0.0026336
            7           8           9          10          11          12
    1   0.0292400  -0.0032054  -0.0013404  -0.0014847  -0.0118021  -0.0079259
    2  -0.0143557  -0.0011837  -0.0012904   0.0008849  -0.0108675   0.0291520
    3   0.0150588  -0.0000699   0.0049465   0.0001091   0.0160477  -0.0411844
 Max gradient component =       4.118E-02
 RMS gradient           =       1.121E-02
 Gradient time:  CPU 258.49 s  wall 5.14 s
rPathMan2.  file_steps = 951
 IRC --- Status = 4.  Checking bisector search.
 IRC --- Bisector search finished successfully.
 ------------------------------------------------------------------------
 Reaction path following.  The coordinates are cartesian              
 Step   4 E=    -302.869184 |G|=  0.067235 S_lin= 0.2989 S_tot= 0.2997
 ------------------------------------------------------------------------
  IRC -- SD step length =   0.100000000000000     
 Adding empirical dispersion correction 
 ----------------------------------------------------------------
 Doing -D3(0) with
 s6  =   1.00000
 s8  =   1.00000
 rs6 =   1.28100
 rs8 =   1.09400
 -D3 energy without 3body term =     -0.0027359987 hartrees
 ----------------------------------------------------------------
             Standard Nuclear Orientation (Angstroms)
    I     Atom           X                Y                Z
 ----------------------------------------------------------------
    1      C       0.2948358015     0.4676281405    -1.8380157649
    2      N       0.2160770168    -0.0463130402    -2.8712299037
    3      C       0.1103616692    -1.3248076783     0.9572626952
    4      H       0.5302447147    -2.3072215781     1.1320100382
    5      C      -1.0084720180    -0.8239165732     0.4265460062
    6      H      -1.9129241164    -1.2227364576    -0.0073808118
    7      C       0.3306948495     1.0969819141    -0.5971061284
    8      H       0.7192134724     2.1025749357    -0.5392666090
    9      C      -0.4457822661     0.5621150805     0.5706983222
   10      H      -0.9786191302     1.3112880445     1.1555144962
   11      N       0.7694977962    -0.0725718965     1.2304421604
   12      H       1.3748722111     0.2569791071     0.3805255090
 ----------------------------------------------------------------
 Nuclear Repulsion Energy =         259.95328450 hartrees
 There are       25 alpha and       24 beta electrons

                       Distance Matrix (Angstroms)
             C (  1)   N (  2)   C (  3)   H (  4)   C (  5)   H (  6)
   N (  2)  1.156663
   C (  3)  3.325724  4.037707
   H (  4)  4.071396  4.608290  1.082578
   C (  5)  2.914608  3.602709  1.335792  2.250672
   H (  6)  3.329078  3.757426  2.243801  2.905752  1.079529
   C (  7)  1.391844  2.547921  2.886117  3.823384  2.555598  3.280655
   H (  8)  2.130703  3.210750  3.789096  4.719659  3.532994  4.274195
   C (  9)  2.521774  3.557402  2.004796  3.082336  1.502825  2.381675
   H ( 10)  3.360755  4.414187  2.859053  3.920566  2.256410  2.940499
   N ( 11)  3.151595  4.138922  1.441243  2.249576  2.090920  3.170248
   H ( 12)  2.476444  3.465358  2.105626  2.802365  2.617400  3.626242
             C (  7)   H (  8)   C (  9)   H ( 10)   N ( 11)
   H (  8)  1.079588
   C (  9)  1.500922  2.227612
   H ( 10)  2.198160  2.526075  1.089580
   N ( 11)  2.213670  2.804579  1.521511  2.230828
   H ( 12)  1.658817  2.163823  1.855817  2.692786  1.094276
 
 Applying Cartesian multipole field
    Component          Value
    ---------          -----
     (2,0,0)        1.00000E-11
     (0,2,0)        2.00000E-11
     (0,0,2)       -3.00000E-11
 Nucleus-field energy     =    -0.0000000075 hartrees
 Requested basis set is cc-pVTZ
 There are 100 shells and 280 basis functions
 A cutoff of  1.0D-11 yielded   4757 shell pairs
 There are     37481 function pairs (     49017 Cartesian)
 Smallest overlap matrix eigenvalue = 1.44E-04
 Guess MOs from SCF MO coefficient file
 Reading MOs from coefficient file
 Reading MOs from coefficient file
 Long-range K will be added via erf
 Coulomb attenuation parameter = 0.25 bohr**(-1)
 An unrestricted hybrid HF-DFT SCF calculation will be
 performed using Pulay DIIS extrapolation
 Exchange:     0.1957 Hartree-Fock + 1.0000 wB97X-D3 + LR-HF
 Correlation:  1.0000 wB97X-D3
 Using SG-2 standard quadrature grid
 Dispersion:   Grimme D3
 SCF converges when DIIS error is below 1.0E-08
 Using Q-Chem read-in guess as SCF_GUESS READ specified.

 using 64 threads for integral computing
 -------------------------------------------------------
 OpenMP Integral computing Module                
 Release: version 1.0, May 2013, Q-Chem Inc. Pittsburgh 
 -------------------------------------------------------
 using 64 threads for integral computing
 -------------------------------------------------------
 OpenMP Integral computing Module                
 Release: version 1.0, May 2013, Q-Chem Inc. Pittsburgh 
 -------------------------------------------------------
 ---------------------------------------
  Cycle       Energy         DIIS Error
 ---------------------------------------
    1    -302.8848139289      6.79E-04
    2    -302.8752987910      1.53E-04
    3    -302.8755634220      1.49E-04
    4    -302.8757799638      2.98E-05
    5    -302.8758261533      1.88E-05
    6    -302.8758560083      1.19E-05
    7    -302.8758700305      5.33E-06
    8    -302.8758757435      3.32E-06
    9    -302.8758784554      1.42E-06
   10    -302.8758792197      5.09E-07
   11    -302.8758794912      2.49E-07
   12    -302.8758796038      1.27E-07
   13    -302.8758796480      7.52E-08
   14    -302.8758796791      4.39E-08
   15    -302.8758796918      1.81E-08
   16    -302.8758796940      9.07E-09 Convergence criterion met
 ---------------------------------------
 <S^2> = 0.7707
 SCF time:  CPU 1644.58 s  wall 28.85 s
 SCF   energy in the final basis set = -302.87587969
 Total energy in the final basis set = -302.87587969
 
 --------------------------------------------------------------
 
                    Orbital Energies (a.u.)
 --------------------------------------------------------------
 
 Alpha MOs
 -- Occupied --
-14.4574 -14.4318 -10.3517 -10.3498 -10.3334 -10.3233 -10.3024  -1.1178
 -1.0365  -0.9167  -0.8610  -0.7871  -0.6730  -0.6593  -0.6186  -0.6094
 -0.5471  -0.5025  -0.4856  -0.4782  -0.4662  -0.4367  -0.4127  -0.3747
 -0.3161
 -- Virtual --
  0.0671   0.0943   0.1315   0.1425   0.1490   0.1498   0.1575   0.1766
  0.1873   0.2154   0.2327   0.2889   0.3067   0.3163   0.3400   0.3570
  0.3719   0.3837   0.4080   0.4129   0.4283   0.4404   0.4498   0.4675
  0.4798   0.4945   0.5040   0.5129   0.5320   0.5452   0.5550   0.5596
  0.5744   0.5833   0.5957   0.6093   0.6416   0.6517   0.6765   0.6870
  0.7136   0.7185   0.7401   0.7731   0.7927   0.8076   0.8160   0.8508
  0.8796   0.9115   0.9490   0.9820   1.0194   1.0276   1.0470   1.0610
  1.0674   1.0846   1.1124   1.1165   1.1411   1.1552   1.1827   1.2011
  1.2028   1.2227   1.2399   1.2553   1.2688   1.2864   1.3152   1.3417
  1.3562   1.3636   1.3933   1.4172   1.4217   1.4616   1.4797   1.4978
  1.5175   1.5417   1.5613   1.5821   1.6236   1.6683   1.6996   1.7231
  1.7437   1.7817   1.8183   1.8490   1.8556   1.8696   1.8996   1.9171
  1.9931   2.1052   2.1682   2.2091   2.2672   2.2901   2.3250   2.3571
  2.3835   2.3945   2.4181   2.4568   2.4846   2.5480   2.5858   2.5974
  2.6235   2.6455   2.6563   2.6797   2.7040   2.7129   2.7386   2.7650
  2.7795   2.7898   2.8211   2.8462   2.8764   2.8909   2.9188   2.9221
  2.9559   2.9631   2.9816   2.9986   3.0117   3.0407   3.0691   3.0795
  3.0886   3.0925   3.1218   3.1420   3.1549   3.1590   3.1926   3.2061
  3.2149   3.2186   3.2423   3.2777   3.2887   3.3165   3.3343   3.3594
  3.3759   3.3952   3.4150   3.4342   3.4767   3.4961   3.5309   3.5460
  3.5809   3.5919   3.6128   3.6243   3.6334   3.6616   3.6891   3.7262
  3.7370   3.7541   3.7922   3.7936   3.8270   3.8630   3.8886   3.9031
  3.9337   3.9675   3.9998   4.0104   4.0189   4.0448   4.0509   4.0620
  4.0687   4.0785   4.1065   4.1227   4.1508   4.1775   4.2065   4.2249
  4.2609   4.2802   4.3323   4.3774   4.4090   4.4408   4.4766   4.4975
  4.5307   4.5496   4.5909   4.5965   4.6244   4.6408   4.6474   4.6792
  4.7243   4.7320   4.7706   4.7975   4.8267   4.8372   4.8701   4.8977
  4.9372   5.0161   5.0513   5.0852   5.1570   5.1674   5.1897   5.2103
  5.2690   5.2845   5.3003   5.3790   5.3849   5.4485   5.4812   5.4988
  5.5699   5.5825   5.6310   5.6431   5.7696   5.7984   5.8214   5.8471
  5.9046   6.0040   6.1842   6.2157   6.2531   6.4304   6.5543   6.5985
  8.3119  10.1424  11.4341  12.1415  12.8699  13.8033  15.4582
 
 Beta MOs
 -- Occupied --
-14.4537 -14.4267 -10.3524 -10.3421 -10.3340 -10.3253 -10.3016  -1.1093
 -1.0257  -0.8951  -0.8532  -0.7812  -0.6686  -0.6517  -0.6111  -0.6032
 -0.5393  -0.4926  -0.4691  -0.4667  -0.4528  -0.4324  -0.4029  -0.3499
 -- Virtual --
 -0.0478   0.0700   0.0969   0.1357   0.1463   0.1514   0.1584   0.1609
  0.1841   0.1993   0.2227   0.2347   0.2911   0.3084   0.3224   0.3416
  0.3600   0.3720   0.3867   0.4100   0.4166   0.4307   0.4434   0.4513
  0.4694   0.4862   0.4982   0.5061   0.5170   0.5350   0.5474   0.5570
  0.5610   0.5778   0.5872   0.5973   0.6120   0.6457   0.6566   0.6794
  0.6910   0.7157   0.7236   0.7416   0.7747   0.7953   0.8105   0.8178
  0.8531   0.8866   0.9154   0.9546   0.9851   1.0214   1.0299   1.0481
  1.0638   1.0696   1.0889   1.1153   1.1186   1.1453   1.1609   1.1856
  1.2037   1.2055   1.2277   1.2448   1.2591   1.2728   1.2911   1.3199
  1.3442   1.3594   1.3706   1.3968   1.4201   1.4262   1.4669   1.4835
  1.5048   1.5223   1.5440   1.5643   1.5888   1.6282   1.6719   1.7036
  1.7285   1.7486   1.7870   1.8226   1.8534   1.8591   1.8751   1.9029
  1.9204   1.9972   2.1092   2.1663   2.2114   2.2745   2.2925   2.3270
  2.3716   2.3851   2.4010   2.4220   2.4648   2.4968   2.5594   2.5894
  2.6070   2.6290   2.6486   2.6602   2.6847   2.7051   2.7195   2.7360
  2.7690   2.7826   2.7940   2.8233   2.8530   2.8786   2.8929   2.9198
  2.9239   2.9609   2.9651   2.9855   3.0025   3.0150   3.0414   3.0697
  3.0849   3.0931   3.0958   3.1251   3.1456   3.1619   3.1662   3.2012
  3.2121   3.2244   3.2279   3.2463   3.2812   3.2962   3.3225   3.3371
  3.3691   3.3807   3.4043   3.4192   3.4374   3.4785   3.5004   3.5331
  3.5489   3.5845   3.5981   3.6161   3.6274   3.6372   3.6683   3.6955
  3.7311   3.7423   3.7638   3.7963   3.7993   3.8298   3.8676   3.8909
  3.9080   3.9411   3.9695   4.0027   4.0135   4.0222   4.0525   4.0563
  4.0789   4.0823   4.0851   4.1096   4.1277   4.1538   4.1813   4.2098
  4.2284   4.2662   4.2873   4.3356   4.3845   4.4125   4.4483   4.4803
  4.5002   4.5361   4.5566   4.5992   4.6034   4.6273   4.6527   4.6622
  4.6955   4.7335   4.7418   4.7762   4.8061   4.8319   4.8423   4.8748
  4.9018   4.9498   5.0251   5.0610   5.0882   5.1643   5.1735   5.1954
  5.2172   5.2771   5.2910   5.3073   5.3823   5.3893   5.4541   5.4858
  5.5049   5.5732   5.5854   5.6352   5.6468   5.7751   5.8029   5.8264
  5.8541   5.9103   6.0066   6.1898   6.2206   6.2631   6.4352   6.5558
  6.6083   8.3146  10.1436  11.4391  12.1435  12.8833  13.8039  15.4648
 --------------------------------------------------------------
 
          Ground-State Mulliken Net Atomic Charges

     Atom                 Charge (a.u.)    Spin (a.u.)
  --------------------------------------------------------
      1 C                    -0.079212      -0.155607
      2 N                    -0.063545       0.322636
      3 C                    -0.011362      -0.041900
      4 H                     0.121659       0.002687
      5 C                    -0.237422       0.079522
      6 H                     0.135907      -0.001023
      7 C                    -0.189892       0.693184
      8 H                     0.172200      -0.010987
      9 C                     0.109809      -0.046147
     10 H                     0.106437       0.006457
     11 N                    -0.196861       0.178842
     12 H                     0.132282      -0.027663
  --------------------------------------------------------
  Sum of atomic charges =     0.000000
  Sum of spin   charges =     1.000000

 -----------------------------------------------------------------
                    Cartesian Multipole Moments
 -----------------------------------------------------------------
    Charge (ESU x 10^10)
                 0.0000
    Dipole Moment (Debye)
         X      -0.5294      Y       0.8935      Z       2.3975
       Tot       2.6127
    Quadrupole Moments (Debye-Ang)
        XX     -38.8889     XY       0.2852     YY     -34.8554
        XZ      -0.8450     YZ      -2.3135     ZZ     -56.3054
    Octopole Moments (Debye-Ang^2)
       XXX      -7.6632    XXY      -0.3643    XYY       1.2388
       YYY       1.9293    XXZ       8.4271    XYZ      -4.0305
       YYZ      14.1080    XZZ      -6.7582    YZZ       4.1029
       ZZZ      67.0654
    Hexadecapole Moments (Debye-Ang^3)
      XXXX    -130.5090   XXXY     -13.4023   XXYY     -54.5040
      XYYY     -17.1665   YYYY    -193.5542   XXXZ      16.4614
      XXYZ      16.9361   XYYZ       6.7924   YYYZ      37.5204
      XXZZ    -121.7572   XYZZ      -9.3482   YYZZ    -126.9646
      XZZZ      18.2355   YZZZ      37.7346   ZZZZ    -705.1689
 -----------------------------------------------------------------
 Calculating analytic gradient of the SCF energy
 Gradient of SCF Energy
            1           2           3           4           5           6
    1   0.0021505  -0.0021248  -0.0035890   0.0005328  -0.0016880  -0.0003994
    2  -0.0030634   0.0028899  -0.0024854  -0.0012489  -0.0002432  -0.0002630
    3  -0.0001429   0.0034244   0.0059764  -0.0002812  -0.0001665  -0.0031712
            7           8           9          10          11          12
    1   0.0321074  -0.0033729  -0.0024901  -0.0019127  -0.0054817  -0.0137320
    2  -0.0163746  -0.0010107  -0.0018185   0.0012334  -0.0064741   0.0288585
    3   0.0158024   0.0001432   0.0060811   0.0000597   0.0099450  -0.0376704
 Max gradient component =       3.767E-02
 RMS gradient           =       1.097E-02
 Gradient time:  CPU 257.30 s  wall 4.87 s
rPathMan2.  file_steps = 951
 IRC --- Status = 2.  Assess steepest descent step
 IRC --- Previous SD length =   0.100000
 IRC --- Point 1 E =     -302.869184 |G| =   0.067235 G.D1 =  -0.067235
 IRC --- Point 2 E =     -302.875880 |G| =   0.065823 G.D1 =  -0.064452
 IRC --- Angle(G1/G2) =   11.72 Deg.  Curvature =   0.0278
 IRC --- Minimum along SD direction =   2.415829
 IRC --- Corrector step required
 IRC --- equal length displacement: B_eq =   0.020411
 IRC --- chosen bisector length  : B_len =   0.010206
 Adding empirical dispersion correction 
 ----------------------------------------------------------------
 Doing -D3(0) with
 s6  =   1.00000
 s8  =   1.00000
 rs6 =   1.28100
 rs8 =   1.09400
 -D3 energy without 3body term =     -0.0027359583 hartrees
 ----------------------------------------------------------------
             Standard Nuclear Orientation (Angstroms)
    I     Atom           X                Y                Z
 ----------------------------------------------------------------
    1      C       0.2945968812     0.4683776597    -1.8372338181
    2      N       0.2162211651    -0.0470463703    -2.8724600474
    3      C       0.1112162180    -1.3242034682     0.9573095615
    4      H       0.5302296052    -2.3071659947     1.1320346902
    5      C      -1.0085039955    -0.8237300102     0.4264215259
    6      H      -1.9129496493    -1.2227453444    -0.0071424678
    7      C       0.3292954337     1.0979146302    -0.5975321194
    8      H       0.7193078860     2.1025153514    -0.5393516921
    9      C      -0.4453088252     0.5623382255     0.5702005097
   10      H      -0.9784345554     1.3111404868     1.1555334578
   11      N       0.7670568474    -0.0742461820     1.2327597772
   12      H       1.3772729894     0.2568510148     0.3794606321
 ----------------------------------------------------------------
 Nuclear Repulsion Energy =         259.91761691 hartrees
 There are       25 alpha and       24 beta electrons

                       Distance Matrix (Angstroms)
             C (  1)   N (  2)   C (  3)   H (  4)   C (  5)   H (  6)
   N (  2)  1.159094
   C (  3)  3.325124  4.038476
   H (  4)  4.071329  4.608983  1.082736
   C (  5)  2.914061  3.603583  1.336446  2.250816
   H (  6)  3.329023  3.758415  2.244484  2.905653  1.079450
   C (  7)  1.390820  2.549317  2.886477  3.824441  2.555564  3.280501
   H (  8)  2.129620  3.212025  3.788426  4.719595  3.532841  4.274270
   C (  9)  2.520323  3.558213  2.004648  3.082432  1.503012  2.381978
   H ( 10)  3.359690  4.415496  2.858613  3.920301  2.256143  2.940359
   N ( 11)  3.153176  4.142100  1.438191  2.247702  2.089144  3.168413
   H ( 12)  2.476018  3.466321  2.106310  2.803218  2.619502  3.628255
             C (  7)   H (  8)   C (  9)   H ( 10)   N ( 11)
   H (  8)  1.079221
   C (  9)  1.500151  2.227012
   H ( 10)  2.197467  2.526111  1.089744
   N ( 11)  2.217107  2.807303  1.521202  2.229798
   H ( 12)  1.661373  2.164165  1.857824  2.695028  1.100049
 
 Applying Cartesian multipole field
    Component          Value
    ---------          -----
     (2,0,0)        1.00000E-11
     (0,2,0)        2.00000E-11
     (0,0,2)       -3.00000E-11
 Nucleus-field energy     =    -0.0000000075 hartrees
 Requested basis set is cc-pVTZ
 There are 100 shells and 280 basis functions
 A cutoff of  1.0D-11 yielded   4755 shell pairs
 There are     37463 function pairs (     48999 Cartesian)
 Smallest overlap matrix eigenvalue = 1.44E-04
 Guess MOs from SCF MO coefficient file
 Reading MOs from coefficient file
 Reading MOs from coefficient file
 Long-range K will be added via erf
 Coulomb attenuation parameter = 0.25 bohr**(-1)
 An unrestricted hybrid HF-DFT SCF calculation will be
 performed using Pulay DIIS extrapolation
 Exchange:     0.1957 Hartree-Fock + 1.0000 wB97X-D3 + LR-HF
 Correlation:  1.0000 wB97X-D3
 Using SG-2 standard quadrature grid
 Dispersion:   Grimme D3
 SCF converges when DIIS error is below 1.0E-08
 Using Q-Chem read-in guess as SCF_GUESS READ specified.

 using 64 threads for integral computing
 -------------------------------------------------------
 OpenMP Integral computing Module                
 Release: version 1.0, May 2013, Q-Chem Inc. Pittsburgh 
 -------------------------------------------------------
 using 64 threads for integral computing
 -------------------------------------------------------
 OpenMP Integral computing Module                
 Release: version 1.0, May 2013, Q-Chem Inc. Pittsburgh 
 -------------------------------------------------------
 ---------------------------------------
  Cycle       Energy         DIIS Error
 ---------------------------------------
    1    -302.8746436252      1.23E-04
    2    -302.8759044395      2.04E-05
    3    -302.8759079585      1.61E-05
    4    -302.8759100614      5.47E-06
    5    -302.8759104222      1.91E-06
    6    -302.8759105758      7.35E-07
    7    -302.8759106368      4.64E-07
    8    -302.8759106672      2.18E-07
    9    -302.8759106815      1.19E-07
   10    -302.8759106850      4.01E-08
   11    -302.8759106862      1.65E-08
   12    -302.8759106865      8.55E-09 Convergence criterion met
 ---------------------------------------
 <S^2> = 0.7712
 SCF time:  CPU 1174.41 s  wall 20.22 s
 SCF   energy in the final basis set = -302.87591069
 Total energy in the final basis set = -302.87591069
 
 --------------------------------------------------------------
 
                    Orbital Energies (a.u.)
 --------------------------------------------------------------
 
 Alpha MOs
 -- Occupied --
-14.4578 -14.4325 -10.3517 -10.3497 -10.3333 -10.3239 -10.3023  -1.1180
 -1.0358  -0.9171  -0.8603  -0.7874  -0.6729  -0.6591  -0.6188  -0.6095
 -0.5475  -0.5023  -0.4853  -0.4783  -0.4660  -0.4364  -0.4127  -0.3746
 -0.3160
 -- Virtual --
  0.0671   0.0937   0.1312   0.1420   0.1487   0.1496   0.1575   0.1761
  0.1874   0.2154   0.2327   0.2891   0.3065   0.3164   0.3402   0.3571
  0.3720   0.3837   0.4079   0.4128   0.4289   0.4401   0.4499   0.4675
  0.4795   0.4946   0.5038   0.5129   0.5320   0.5451   0.5549   0.5593
  0.5744   0.5827   0.5957   0.6091   0.6415   0.6519   0.6766   0.6869
  0.7135   0.7182   0.7401   0.7731   0.7928   0.8074   0.8156   0.8511
  0.8792   0.9111   0.9482   0.9819   1.0195   1.0275   1.0469   1.0611
  1.0670   1.0847   1.1122   1.1164   1.1407   1.1543   1.1825   1.2012
  1.2028   1.2223   1.2399   1.2550   1.2685   1.2861   1.3146   1.3415
  1.3559   1.3629   1.3931   1.4166   1.4215   1.4614   1.4800   1.4973
  1.5174   1.5409   1.5606   1.5821   1.6237   1.6686   1.6981   1.7237
  1.7424   1.7822   1.8184   1.8490   1.8569   1.8699   1.9001   1.9173
  1.9923   2.1043   2.1683   2.2089   2.2669   2.2907   2.3252   2.3558
  2.3835   2.3940   2.4179   2.4566   2.4847   2.5472   2.5862   2.5974
  2.6235   2.6452   2.6567   2.6797   2.7042   2.7133   2.7385   2.7648
  2.7800   2.7900   2.8214   2.8458   2.8764   2.8910   2.9192   2.9224
  2.9552   2.9632   2.9810   2.9981   3.0116   3.0412   3.0690   3.0790
  3.0884   3.0926   3.1216   3.1412   3.1544   3.1591   3.1923   3.2062
  3.2144   3.2184   3.2424   3.2781   3.2883   3.3164   3.3339   3.3590
  3.3755   3.3950   3.4145   3.4337   3.4765   3.4951   3.5307   3.5454
  3.5805   3.5904   3.6122   3.6240   3.6335   3.6608   3.6878   3.7258
  3.7365   3.7544   3.7902   3.7932   3.8264   3.8624   3.8884   3.9027
  3.9333   3.9680   3.9998   4.0106   4.0187   4.0446   4.0507   4.0612
  4.0683   4.0772   4.1063   4.1221   4.1502   4.1766   4.2067   4.2246
  4.2606   4.2803   4.3326   4.3769   4.4087   4.4396   4.4771   4.4974
  4.5307   4.5489   4.5897   4.5953   4.6236   4.6398   4.6458   4.6788
  4.7223   4.7311   4.7694   4.7964   4.8255   4.8370   4.8706   4.8975
  4.9356   5.0142   5.0508   5.0841   5.1562   5.1657   5.1876   5.2090
  5.2681   5.2839   5.2970   5.3770   5.3847   5.4426   5.4821   5.4979
  5.5694   5.5802   5.6307   5.6405   5.7646   5.7964   5.8199   5.8420
  5.9012   6.0032   6.1744   6.2144   6.2497   6.4262   6.5549   6.5949
  8.3180  10.1376  11.4239  12.1492  12.8848  13.7989  15.3967
 
 Beta MOs
 -- Occupied --
-14.4541 -14.4274 -10.3523 -10.3421 -10.3338 -10.3260 -10.3015  -1.1096
 -1.0249  -0.8954  -0.8525  -0.7815  -0.6686  -0.6513  -0.6114  -0.6033
 -0.5396  -0.4923  -0.4691  -0.4664  -0.4525  -0.4320  -0.4031  -0.3496
 -- Virtual --
 -0.0483   0.0701   0.0963   0.1356   0.1461   0.1511   0.1583   0.1606
  0.1838   0.1991   0.2227   0.2346   0.2912   0.3084   0.3225   0.3418
  0.3601   0.3720   0.3866   0.4100   0.4165   0.4313   0.4432   0.4515
  0.4694   0.4859   0.4981   0.5059   0.5170   0.5350   0.5473   0.5569
  0.5607   0.5778   0.5866   0.5972   0.6118   0.6457   0.6568   0.6795
  0.6909   0.7156   0.7233   0.7416   0.7747   0.7954   0.8102   0.8175
  0.8534   0.8862   0.9150   0.9538   0.9850   1.0216   1.0297   1.0481
  1.0639   1.0693   1.0888   1.1152   1.1186   1.1448   1.1600   1.1854
  1.2039   1.2054   1.2273   1.2449   1.2588   1.2725   1.2908   1.3194
  1.3441   1.3592   1.3698   1.3967   1.4193   1.4260   1.4669   1.4837
  1.5043   1.5222   1.5434   1.5635   1.5886   1.6283   1.6722   1.7021
  1.7291   1.7473   1.7875   1.8227   1.8535   1.8605   1.8754   1.9033
  1.9205   1.9964   2.1083   2.1664   2.2111   2.2743   2.2930   2.3273
  2.3704   2.3851   2.4004   2.4217   2.4647   2.4968   2.5585   2.5898
  2.6069   2.6289   2.6483   2.6605   2.6846   2.7053   2.7199   2.7358
  2.7687   2.7830   2.7942   2.8236   2.8525   2.8785   2.8930   2.9202
  2.9241   2.9603   2.9651   2.9851   3.0020   3.0148   3.0418   3.0696
  3.0840   3.0930   3.0959   3.1250   3.1450   3.1613   3.1660   3.2010
  3.2123   3.2243   3.2271   3.2465   3.2816   3.2958   3.3223   3.3366
  3.3687   3.3802   3.4040   3.4188   3.4368   3.4784   3.4994   3.5329
  3.5484   3.5841   3.5967   3.6156   3.6270   3.6374   3.6675   3.6943
  3.7309   3.7417   3.7639   3.7958   3.7975   3.8291   3.8671   3.8907
  3.9077   3.9406   3.9701   4.0028   4.0137   4.0220   4.0530   4.0557
  4.0781   4.0816   4.0842   4.1094   4.1271   4.1532   4.1806   4.2097
  4.2281   4.2658   4.2874   4.3358   4.3840   4.4122   4.4472   4.4806
  4.5001   4.5360   4.5560   4.5981   4.6023   4.6265   4.6512   4.6615
  4.6950   4.7317   4.7409   4.7751   4.8050   4.8307   4.8421   4.8753
  4.9016   4.9482   5.0233   5.0604   5.0871   5.1637   5.1717   5.1930
  5.2160   5.2765   5.2902   5.3040   5.3803   5.3890   5.4481   5.4866
  5.5042   5.5726   5.5831   5.6349   5.6443   5.7706   5.8004   5.8249
  5.8489   5.9069   6.0057   6.1800   6.2201   6.2589   6.4310   6.5564
  6.6045   8.3207  10.1389  11.4289  12.1510  12.8982  13.7995  15.4035
 --------------------------------------------------------------
 
          Ground-State Mulliken Net Atomic Charges

     Atom                 Charge (a.u.)    Spin (a.u.)
  --------------------------------------------------------
      1 C                    -0.077751      -0.157617
      2 N                    -0.065366       0.326715
      3 C                    -0.011500      -0.042573
      4 H                     0.121532       0.002700
      5 C                    -0.237888       0.081248
      6 H                     0.135889      -0.001039
      7 C                    -0.189788       0.690139
      8 H                     0.172501      -0.011031
      9 C                     0.110437      -0.046135
     10 H                     0.106383       0.006542
     11 N                    -0.197581       0.179531
     12 H                     0.133130      -0.028480
  --------------------------------------------------------
  Sum of atomic charges =     0.000000
  Sum of spin   charges =     1.000000

 -----------------------------------------------------------------
                    Cartesian Multipole Moments
 -----------------------------------------------------------------
    Charge (ESU x 10^10)
                 0.0000
    Dipole Moment (Debye)
         X      -0.5232      Y       0.8970      Z       2.3976
       Tot       2.6129
    Quadrupole Moments (Debye-Ang)
        XX     -38.8981     XY       0.2860     YY     -34.8656
        XZ      -0.8373     YZ      -2.3116     ZZ     -56.3051
    Octopole Moments (Debye-Ang^2)
       XXX      -7.6212    XXY      -0.3573    XYY       1.2531
       YYY       1.9287    XXZ       8.4441    XYZ      -4.0249
       YYZ      14.1186    XZZ      -6.7509    YZZ       4.0976
       ZZZ      67.0591
    Hexadecapole Moments (Debye-Ang^3)
      XXXX    -130.4497   XXXY     -13.3481   XXYY     -54.5057
      XYYY     -17.1044   YYYY    -193.6230   XXXZ      16.4736
      XXYZ      16.9485   XYYZ       6.7899   YYYZ      37.5554
      XXZZ    -121.8354   XYZZ      -9.3305   YYZZ    -127.0660
      XZZZ      18.2707   YZZZ      37.7857   ZZZZ    -705.5641
 -----------------------------------------------------------------
 Calculating analytic gradient of the SCF energy
 Gradient of SCF Energy
            1           2           3           4           5           6
    1   0.0025471  -0.0024763  -0.0020728   0.0004699  -0.0020275  -0.0003792
    2  -0.0005108   0.0005458  -0.0014205  -0.0013777  -0.0000002  -0.0002516
    3   0.0049886  -0.0012643   0.0061267  -0.0002738  -0.0001126  -0.0030787
            7           8           9          10          11          12
    1   0.0313475  -0.0033918  -0.0017988  -0.0019357  -0.0083132  -0.0119693
    2  -0.0160094  -0.0012907  -0.0015570   0.0012471  -0.0085951   0.0292200
    3   0.0151300   0.0001318   0.0053632   0.0001543   0.0122650  -0.0394303
 Max gradient component =       3.943E-02
 RMS gradient           =       1.114E-02
 Gradient time:  CPU 261.44 s  wall 5.12 s
rPathMan2.  file_steps = 951
 IRC --- Status = 3.  Assess initial corrector step
 IRC --- bisector search: b =  0.000000 E =     -302.875880 G.B =  -0.006718
 IRC --- bisector search: b =  0.010206 E =     -302.875911 G.B =   0.000619
 IRC --- performed gradient/energy interpolation
 IRC --- bisector search:  estimate b(min) =   9.312746351756227E-003
 Adding empirical dispersion correction 
 ----------------------------------------------------------------
 Doing -D3(0) with
 s6  =   1.00000
 s8  =   1.00000
 rs6 =   1.28100
 rs8 =   1.09400
 -D3 energy without 3body term =     -0.0027359621 hartrees
 ----------------------------------------------------------------
             Standard Nuclear Orientation (Angstroms)
    I     Atom           X                Y                Z
 ----------------------------------------------------------------
    1      C       0.2946177859     0.4683120795    -1.8373022356
    2      N       0.2162085526    -0.0469822066    -2.8723524143
    3      C       0.1111414481    -1.3242563344     0.9573054609
    4      H       0.5302309273    -2.3071708580     1.1320325333
    5      C      -1.0085011976    -0.8237463338     0.4264324174
    6      H      -1.9129474152    -1.2227445668    -0.0071633220
    7      C       0.3294178775     1.0978330210    -0.5974948467
    8      H       0.7192996252     2.1025205648    -0.5393442476
    9      C      -0.4453502495     0.5623187011     0.5702440665
   10      H      -0.9784507050     1.3111533976     1.1555317987
   11      N       0.7672704215    -0.0740996882     1.2325569942
   12      H       1.3770629300     0.2568622224     0.3795538049
 ----------------------------------------------------------------
 Nuclear Repulsion Energy =         259.92072714 hartrees
 There are       25 alpha and       24 beta electrons

                       Distance Matrix (Angstroms)
             C (  1)   N (  2)   C (  3)   H (  4)   C (  5)   H (  6)
   N (  2)  1.158881
   C (  3)  3.325176  4.038409
   H (  4)  4.071335  4.608922  1.082722
   C (  5)  2.914109  3.603506  1.336389  2.250803
   H (  6)  3.329028  3.758328  2.244424  2.905661  1.079457
   C (  7)  1.390910  2.549195  2.886445  3.824349  2.555567  3.280514
   H (  8)  2.129715  3.211914  3.788485  4.719600  3.532854  4.274264
   C (  9)  2.520450  3.558143  2.004661  3.082424  1.502996  2.381951
   H ( 10)  3.359783  4.415382  2.858652  3.920324  2.256166  2.940371
   N ( 11)  3.153038  4.141822  1.438458  2.247866  2.089299  3.168574
   H ( 12)  2.476055  3.466237  2.106250  2.803144  2.619318  3.628079
             C (  7)   H (  8)   C (  9)   H ( 10)   N ( 11)
   H (  8)  1.079253
   C (  9)  1.500218  2.227065
   H ( 10)  2.197528  2.526108  1.089730
   N ( 11)  2.216806  2.807064  1.521228  2.229888
   H ( 12)  1.661149  2.164135  1.857648  2.694831  1.099544
 
 Applying Cartesian multipole field
    Component          Value
    ---------          -----
     (2,0,0)        1.00000E-11
     (0,2,0)        2.00000E-11
     (0,0,2)       -3.00000E-11
 Nucleus-field energy     =    -0.0000000075 hartrees
 Requested basis set is cc-pVTZ
 There are 100 shells and 280 basis functions
 A cutoff of  1.0D-11 yielded   4757 shell pairs
 There are     37481 function pairs (     49017 Cartesian)
 Smallest overlap matrix eigenvalue = 1.44E-04
 Guess MOs from SCF MO coefficient file
 Reading MOs from coefficient file
 Reading MOs from coefficient file
 Long-range K will be added via erf
 Coulomb attenuation parameter = 0.25 bohr**(-1)
 An unrestricted hybrid HF-DFT SCF calculation will be
 performed using Pulay DIIS extrapolation
 Exchange:     0.1957 Hartree-Fock + 1.0000 wB97X-D3 + LR-HF
 Correlation:  1.0000 wB97X-D3
 Using SG-2 standard quadrature grid
 Dispersion:   Grimme D3
 SCF converges when DIIS error is below 1.0E-08
 Using Q-Chem read-in guess as SCF_GUESS READ specified.

 using 64 threads for integral computing
 -------------------------------------------------------
 OpenMP Integral computing Module                
 Release: version 1.0, May 2013, Q-Chem Inc. Pittsburgh 
 -------------------------------------------------------
 using 64 threads for integral computing
 -------------------------------------------------------
 OpenMP Integral computing Module                
 Release: version 1.0, May 2013, Q-Chem Inc. Pittsburgh 
 -------------------------------------------------------
 ---------------------------------------
  Cycle       Energy         DIIS Error
 ---------------------------------------
    1    -302.8760286421      1.07E-05
    2    -302.8759109078      1.78E-06
    3    -302.8759109349      1.40E-06
    4    -302.8759109508      4.76E-07
    5    -302.8759109536      1.67E-07
    6    -302.8759109548      6.39E-08
    7    -302.8759109553      4.01E-08
    8    -302.8759109553      1.87E-08
    9    -302.8759109553      1.02E-08
   10    -302.8759109553      3.51E-09 Convergence criterion met
 ---------------------------------------
 <S^2> = 0.7711
 SCF time:  CPU 915.21 s  wall 16.26 s
 SCF   energy in the final basis set = -302.87591096
 Total energy in the final basis set = -302.87591096
 
 --------------------------------------------------------------
 
                    Orbital Energies (a.u.)
 --------------------------------------------------------------
 
 Alpha MOs
 -- Occupied --
-14.4578 -14.4325 -10.3517 -10.3497 -10.3333 -10.3238 -10.3023  -1.1180
 -1.0359  -0.9170  -0.8603  -0.7874  -0.6730  -0.6591  -0.6188  -0.6095
 -0.5474  -0.5023  -0.4853  -0.4783  -0.4660  -0.4364  -0.4127  -0.3746
 -0.3160
 -- Virtual --
  0.0671   0.0937   0.1313   0.1420   0.1487   0.1496   0.1575   0.1761
  0.1874   0.2154   0.2327   0.2891   0.3065   0.3164   0.3402   0.3571
  0.3719   0.3837   0.4079   0.4128   0.4288   0.4402   0.4499   0.4675
  0.4795   0.4946   0.5038   0.5129   0.5320   0.5451   0.5549   0.5593
  0.5744   0.5828   0.5957   0.6092   0.6415   0.6519   0.6765   0.6869
  0.7135   0.7183   0.7401   0.7731   0.7928   0.8074   0.8157   0.8511
  0.8792   0.9112   0.9483   0.9819   1.0195   1.0275   1.0469   1.0611
  1.0671   1.0846   1.1122   1.1164   1.1407   1.1544   1.1825   1.2012
  1.2028   1.2224   1.2399   1.2550   1.2685   1.2861   1.3147   1.3415
  1.3560   1.3629   1.3931   1.4166   1.4215   1.4614   1.4800   1.4974
  1.5174   1.5410   1.5607   1.5821   1.6237   1.6686   1.6983   1.7236
  1.7425   1.7821   1.8184   1.8490   1.8568   1.8699   1.9000   1.9173
  1.9924   2.1043   2.1683   2.2089   2.2669   2.2907   2.3252   2.3559
  2.3835   2.3940   2.4179   2.4566   2.4847   2.5473   2.5862   2.5974
  2.6235   2.6453   2.6566   2.6797   2.7042   2.7133   2.7385   2.7648
  2.7799   2.7900   2.8214   2.8458   2.8764   2.8910   2.9192   2.9224
  2.9553   2.9631   2.9811   2.9981   3.0116   3.0411   3.0690   3.0790
  3.0884   3.0926   3.1216   3.1413   3.1545   3.1590   3.1924   3.2062
  3.2145   3.2184   3.2424   3.2780   3.2883   3.3164   3.3339   3.3590
  3.3755   3.3950   3.4145   3.4337   3.4766   3.4952   3.5307   3.5455
  3.5805   3.5906   3.6123   3.6241   3.6335   3.6609   3.6879   3.7258
  3.7365   3.7543   3.7904   3.7932   3.8265   3.8624   3.8885   3.9028
  3.9333   3.9680   3.9998   4.0106   4.0187   4.0446   4.0507   4.0613
  4.0684   4.0773   4.1063   4.1221   4.1503   4.1767   4.2067   4.2246
  4.2606   4.2803   4.3325   4.3769   4.4087   4.4397   4.4770   4.4974
  4.5307   4.5490   4.5898   4.5954   4.6236   4.6399   4.6460   4.6788
  4.7225   4.7312   4.7695   4.7965   4.8256   4.8370   4.8706   4.8975
  4.9357   5.0144   5.0508   5.0842   5.1563   5.1658   5.1877   5.2091
  5.2682   5.2839   5.2973   5.3772   5.3847   5.4432   5.4820   5.4980
  5.5695   5.5804   5.6307   5.6407   5.7651   5.7966   5.8200   5.8424
  5.9015   6.0032   6.1753   6.2146   6.2500   6.4265   6.5548   6.5952
  8.3175  10.1381  11.4247  12.1485  12.8835  13.7993  15.4021
 
 Beta MOs
 -- Occupied --
-14.4540 -14.4274 -10.3523 -10.3421 -10.3338 -10.3259 -10.3015  -1.1096
 -1.0250  -0.8954  -0.8526  -0.7815  -0.6686  -0.6514  -0.6114  -0.6033
 -0.5396  -0.4923  -0.4691  -0.4665  -0.4525  -0.4321  -0.4030  -0.3496
 -- Virtual --
 -0.0483   0.0701   0.0963   0.1356   0.1461   0.1511   0.1583   0.1606
  0.1838   0.1991   0.2227   0.2346   0.2912   0.3084   0.3225   0.3418
  0.3601   0.3720   0.3866   0.4100   0.4165   0.4312   0.4432   0.4515
  0.4694   0.4860   0.4981   0.5059   0.5170   0.5350   0.5473   0.5569
  0.5607   0.5778   0.5866   0.5972   0.6118   0.6457   0.6568   0.6795
  0.6909   0.7156   0.7233   0.7416   0.7747   0.7954   0.8103   0.8175
  0.8533   0.8862   0.9150   0.9539   0.9850   1.0216   1.0297   1.0481
  1.0639   1.0694   1.0888   1.1152   1.1186   1.1448   1.1601   1.1854
  1.2039   1.2055   1.2274   1.2448   1.2588   1.2725   1.2908   1.3194
  1.3441   1.3592   1.3698   1.3967   1.4194   1.4261   1.4669   1.4837
  1.5043   1.5222   1.5435   1.5636   1.5887   1.6283   1.6722   1.7022
  1.7290   1.7474   1.7874   1.8227   1.8535   1.8604   1.8753   1.9033
  1.9205   1.9964   2.1084   2.1664   2.2112   2.2743   2.2930   2.3272
  2.3705   2.3851   2.4005   2.4217   2.4647   2.4968   2.5586   2.5897
  2.6069   2.6289   2.6484   2.6604   2.6846   2.7053   2.7199   2.7358
  2.7687   2.7830   2.7942   2.8236   2.8525   2.8785   2.8930   2.9201
  2.9241   2.9603   2.9651   2.9851   3.0021   3.0148   3.0418   3.0696
  3.0841   3.0930   3.0959   3.1250   3.1451   3.1614   3.1660   3.2010
  3.2123   3.2243   3.2272   3.2465   3.2816   3.2958   3.3223   3.3367
  3.3688   3.3803   3.4040   3.4189   3.4369   3.4784   3.4995   3.5329
  3.5485   3.5841   3.5968   3.6156   3.6271   3.6374   3.6676   3.6944
  3.7309   3.7417   3.7639   3.7960   3.7976   3.8292   3.8672   3.8908
  3.9077   3.9407   3.9700   4.0028   4.0137   4.0220   4.0530   4.0558
  4.0782   4.0816   4.0843   4.1094   4.1271   4.1533   4.1807   4.2097
  4.2281   4.2658   4.2874   4.3358   4.3841   4.4122   4.4473   4.4806
  4.5001   4.5360   4.5560   4.5982   4.6024   4.6265   4.6513   4.6616
  4.6951   4.7319   4.7410   4.7752   4.8051   4.8308   4.8421   4.8752
  4.9016   4.9483   5.0235   5.0605   5.0872   5.1637   5.1719   5.1932
  5.2161   5.2765   5.2902   5.3043   5.3805   5.3890   5.4487   5.4865
  5.5042   5.5727   5.5832   5.6349   5.6445   5.7710   5.8006   5.8250
  5.8494   5.9072   6.0058   6.1808   6.2202   6.2593   6.4314   6.5564
  6.6048   8.3202  10.1393  11.4298  12.1504  12.8969  13.7999  15.4088
 --------------------------------------------------------------
 
          Ground-State Mulliken Net Atomic Charges

     Atom                 Charge (a.u.)    Spin (a.u.)
  --------------------------------------------------------
      1 C                    -0.077877      -0.157472
      2 N                    -0.065207       0.326389
      3 C                    -0.011487      -0.042566
      4 H                     0.121543       0.002701
      5 C                    -0.237848       0.081151
      6 H                     0.135890      -0.001040
      7 C                    -0.189798       0.690410
      8 H                     0.172475      -0.011028
      9 C                     0.110382      -0.046143
     10 H                     0.106388       0.006536
     11 N                    -0.197520       0.179473
     12 H                     0.133057      -0.028411
  --------------------------------------------------------
  Sum of atomic charges =     0.000000
  Sum of spin   charges =     1.000000

 -----------------------------------------------------------------
                    Cartesian Multipole Moments
 -----------------------------------------------------------------
    Charge (ESU x 10^10)
                 0.0000
    Dipole Moment (Debye)
         X      -0.5238      Y       0.8967      Z       2.3976
       Tot       2.6128
    Quadrupole Moments (Debye-Ang)
        XX     -38.8973     XY       0.2860     YY     -34.8647
        XZ      -0.8380     YZ      -2.3118     ZZ     -56.3051
    Octopole Moments (Debye-Ang^2)
       XXX      -7.6248    XXY      -0.3579    XYY       1.2518
       YYY       1.9287    XXZ       8.4427    XYZ      -4.0254
       YYZ      14.1177    XZZ      -6.7515    YZZ       4.0981
       ZZZ      67.0596
    Hexadecapole Moments (Debye-Ang^3)
      XXXX    -130.4548   XXXY     -13.3529   XXYY     -54.5056
      XYYY     -17.1098   YYYY    -193.6170   XXXZ      16.4726
      XXYZ      16.9475   XYYZ       6.7901   YYYZ      37.5524
      XXZZ    -121.8286   XYZZ      -9.3321   YYZZ    -127.0572
      XZZZ      18.2676   YZZZ      37.7812   ZZZZ    -705.5293
 -----------------------------------------------------------------
 Calculating analytic gradient of the SCF energy
 Gradient of SCF Energy
            1           2           3           4           5           6
    1   0.0025127  -0.0024459  -0.0022063   0.0004754  -0.0019975  -0.0003810
    2  -0.0007334   0.0007500  -0.0015146  -0.0013664  -0.0000215  -0.0002527
    3   0.0045414  -0.0008564   0.0061128  -0.0002744  -0.0001172  -0.0030868
            7           8           9          10          11          12
    1   0.0314138  -0.0033902  -0.0018590  -0.0019337  -0.0080671  -0.0121214
    2  -0.0160409  -0.0012662  -0.0015801   0.0012459  -0.0084097   0.0291896
    3   0.0151891   0.0001328   0.0054261   0.0001460   0.0120661  -0.0392796
 Max gradient component =       3.928E-02
 RMS gradient           =       1.111E-02
 Gradient time:  CPU 255.22 s  wall 4.81 s
rPathMan2.  file_steps = 951
 IRC --- Status = 4.  Checking bisector search.
 IRC --- Bisector search finished successfully.
 ------------------------------------------------------------------------
 Reaction path following.  The coordinates are cartesian              
 Step   5 E=    -302.875911 |G|=  0.066687 S_lin= 0.3974 S_tot= 0.3992
 ------------------------------------------------------------------------
  IRC -- SD step length =   0.100000000000000     
 Adding empirical dispersion correction 
 ----------------------------------------------------------------
 Doing -D3(0) with
 s6  =   1.00000
 s8  =   1.00000
 rs6 =   1.28100
 rs8 =   1.09400
 -D3 energy without 3body term =     -0.0027420689 hartrees
 ----------------------------------------------------------------
             Standard Nuclear Orientation (Angstroms)
    I     Atom           X                Y                Z
 ----------------------------------------------------------------
    1      C       0.2926238527     0.4688940777    -1.8409059313
    2      N       0.2181494285    -0.0475773413    -2.8716728695
    3      C       0.1128922139    -1.3230544477     0.9524547456
    4      H       0.5298536595    -2.3060865465     1.1322502805
    5      C      -1.0069161301    -0.8237292910     0.4265254070
    6      H      -1.9126451157    -1.2225440810    -0.0047138606
    7      C       0.3044901340     1.1105619423    -0.6095478580
    8      H       0.7219898445     2.1035253100    -0.5394496420
    9      C      -0.4438750940     0.5635725284     0.5659383010
   10      H      -0.9769162953     1.3101647202     1.1554159351
   11      N       0.7736719010    -0.0674263278     1.2229821971
   12      H       1.3866816016     0.2336994553     0.4107233047
 ----------------------------------------------------------------
 Nuclear Repulsion Energy =         259.99359847 hartrees
 There are       25 alpha and       24 beta electrons

                       Distance Matrix (Angstroms)
             C (  1)   N (  2)   C (  3)   H (  4)   C (  5)   H (  6)
   N (  2)  1.155322
   C (  3)  3.323589  4.032601
   H (  4)  4.073874  4.607540  1.082837
   C (  5)  2.915634  3.602958  1.334128  2.248798
   H (  6)  3.331032  3.760357  2.242560  2.903886  1.079521
   C (  7)  1.388568  2.542823  2.898112  3.841632  2.556309  3.274889
   H (  8)  2.133111  3.212532  3.786585  4.719764  3.534267  4.276679
   C (  9)  2.518788  3.553724  2.004681  3.082823  1.503681  2.381836
   H ( 10)  3.361162  4.414645  2.857047  3.917673  2.255146  2.938725
   N ( 11)  3.147453  4.132215  1.444443  2.253726  2.092088  3.171409
   H ( 12)  2.514381  3.495527  2.083145  2.775836  2.616814  3.630260
             C (  7)   H (  8)   C (  9)   H ( 10)   N ( 11)
   H (  8)  1.079442
   C (  9)  1.497002  2.225439
   H ( 10)  2.190192  2.527503  1.090420
   N ( 11)  2.228442  2.796760  1.520621  2.228650
   H ( 12)  1.726551  2.200203  1.866506  2.701840  1.061236
 
 Applying Cartesian multipole field
    Component          Value
    ---------          -----
     (2,0,0)        1.00000E-11
     (0,2,0)        2.00000E-11
     (0,0,2)       -3.00000E-11
 Nucleus-field energy     =    -0.0000000075 hartrees
 Requested basis set is cc-pVTZ
 There are 100 shells and 280 basis functions
 A cutoff of  1.0D-11 yielded   4754 shell pairs
 There are     37434 function pairs (     48951 Cartesian)
 Smallest overlap matrix eigenvalue = 1.44E-04
 Guess MOs from SCF MO coefficient file
 Reading MOs from coefficient file
 Reading MOs from coefficient file
 Long-range K will be added via erf
 Coulomb attenuation parameter = 0.25 bohr**(-1)
 An unrestricted hybrid HF-DFT SCF calculation will be
 performed using Pulay DIIS extrapolation
 Exchange:     0.1957 Hartree-Fock + 1.0000 wB97X-D3 + LR-HF
 Correlation:  1.0000 wB97X-D3
 Using SG-2 standard quadrature grid
 Dispersion:   Grimme D3
 SCF converges when DIIS error is below 1.0E-08
 Using Q-Chem read-in guess as SCF_GUESS READ specified.

 using 64 threads for integral computing
 -------------------------------------------------------
 OpenMP Integral computing Module                
 Release: version 1.0, May 2013, Q-Chem Inc. Pittsburgh 
 -------------------------------------------------------
 using 64 threads for integral computing
 -------------------------------------------------------
 OpenMP Integral computing Module                
 Release: version 1.0, May 2013, Q-Chem Inc. Pittsburgh 
 -------------------------------------------------------
 ---------------------------------------
  Cycle       Energy         DIIS Error
 ---------------------------------------
    1    -302.8909186867      6.35E-04
    2    -302.8817518475      1.42E-04
    3    -302.8819381509      1.32E-04
    4    -302.8820979239      2.52E-05
    5    -302.8821225052      1.41E-05
    6    -302.8821367505      7.95E-06
    7    -302.8821425557      4.14E-06
    8    -302.8821449916      2.34E-06
    9    -302.8821461714      1.07E-06
   10    -302.8821465302      3.70E-07
   11    -302.8821466637      1.78E-07
   12    -302.8821467177      8.91E-08
   13    -302.8821467399      5.02E-08
   14    -302.8821467555      2.87E-08
   15    -302.8821467621      1.19E-08
   16    -302.8821467636      6.13E-09 Convergence criterion met
 ---------------------------------------
 <S^2> = 0.7703
 SCF time:  CPU 1615.24 s  wall 28.12 s
 SCF   energy in the final basis set = -302.88214676
 Total energy in the final basis set = -302.88214676
 
 --------------------------------------------------------------
 
                    Orbital Energies (a.u.)
 --------------------------------------------------------------
 
 Alpha MOs
 -- Occupied --
-14.4539 -14.4323 -10.3512 -10.3495 -10.3328 -10.3230 -10.3004  -1.1166
 -1.0380  -0.9167  -0.8627  -0.7869  -0.6736  -0.6589  -0.6184  -0.6087
 -0.5464  -0.5020  -0.4902  -0.4794  -0.4663  -0.4372  -0.4131  -0.3710
 -0.3178
 -- Virtual --
  0.0685   0.0944   0.1317   0.1446   0.1490   0.1505   0.1586   0.1747
  0.1904   0.2160   0.2329   0.2912   0.3084   0.3185   0.3417   0.3559
  0.3731   0.3837   0.4083   0.4133   0.4278   0.4408   0.4503   0.4687
  0.4813   0.4950   0.5039   0.5131   0.5334   0.5458   0.5560   0.5609
  0.5747   0.5869   0.5953   0.6077   0.6415   0.6525   0.6741   0.6881
  0.7133   0.7200   0.7423   0.7739   0.7928   0.8048   0.8133   0.8520
  0.8796   0.9103   0.9471   0.9803   1.0214   1.0267   1.0453   1.0621
  1.0688   1.0858   1.1123   1.1166   1.1390   1.1567   1.1791   1.2019
  1.2033   1.2214   1.2398   1.2576   1.2695   1.2895   1.3164   1.3424
  1.3565   1.3698   1.3916   1.4179   1.4227   1.4639   1.4795   1.4937
  1.5200   1.5432   1.5616   1.5834   1.6225   1.6696   1.7021   1.7225
  1.7466   1.7811   1.8212   1.8500   1.8523   1.8695   1.8986   1.9184
  1.9949   2.1057   2.1638   2.2087   2.2676   2.2919   2.3295   2.3461
  2.3848   2.3969   2.4213   2.4584   2.4842   2.5429   2.5879   2.5995
  2.6241   2.6431   2.6581   2.6784   2.7039   2.7154   2.7392   2.7611
  2.7877   2.7969   2.8197   2.8451   2.8705   2.8898   2.9212   2.9258
  2.9484   2.9651   2.9773   3.0013   3.0133   3.0436   3.0686   3.0753
  3.0871   3.0927   3.1221   3.1360   3.1490   3.1641   3.1919   3.2054
  3.2167   3.2277   3.2428   3.2851   3.2907   3.3157   3.3357   3.3573
  3.3755   3.4008   3.4225   3.4353   3.4810   3.5017   3.5317   3.5453
  3.5861   3.5879   3.6127   3.6181   3.6314   3.6654   3.6806   3.7270
  3.7448   3.7647   3.7885   3.7904   3.8270   3.8635   3.8871   3.8954
  3.9314   3.9710   3.9990   4.0067   4.0156   4.0448   4.0546   4.0611
  4.0677   4.0741   4.1059   4.1167   4.1456   4.1866   4.2047   4.2265
  4.2502   4.2792   4.3330   4.3821   4.4130   4.4290   4.4724   4.4972
  4.5343   4.5575   4.5900   4.5948   4.6251   4.6390   4.6545   4.6762
  4.7221   4.7258   4.7706   4.7899   4.8278   4.8436   4.8774   4.8992
  4.9413   5.0158   5.0421   5.0872   5.1586   5.1679   5.1941   5.2117
  5.2666   5.2817   5.3113   5.3809   5.3948   5.4755   5.4863   5.5053
  5.5715   5.6031   5.6293   5.6673   5.7838   5.8180   5.8365   5.8866
  5.9219   6.0081   6.1895   6.2185   6.2529   6.4440   6.5576   6.6346
  8.3391  10.1859  11.5847  12.1846  12.9051  13.8279  15.4804
 
 Beta MOs
 -- Occupied --
-14.4508 -14.4270 -10.3519 -10.3417 -10.3333 -10.3252 -10.2998  -1.1089
 -1.0267  -0.8940  -0.8563  -0.7808  -0.6692  -0.6527  -0.6113  -0.6023
 -0.5386  -0.4946  -0.4699  -0.4681  -0.4531  -0.4329  -0.4039  -0.3486
 -- Virtual --
 -0.0465   0.0708   0.0969   0.1356   0.1470   0.1509   0.1594   0.1630
  0.1846   0.2007   0.2232   0.2351   0.2929   0.3098   0.3255   0.3438
  0.3590   0.3732   0.3872   0.4097   0.4170   0.4304   0.4437   0.4516
  0.4705   0.4877   0.4984   0.5062   0.5169   0.5364   0.5481   0.5581
  0.5622   0.5782   0.5904   0.5965   0.6107   0.6457   0.6576   0.6766
  0.6920   0.7156   0.7250   0.7437   0.7752   0.7955   0.8078   0.8153
  0.8543   0.8863   0.9144   0.9532   0.9831   1.0234   1.0288   1.0464
  1.0648   1.0713   1.0902   1.1150   1.1189   1.1434   1.1619   1.1821
  1.2043   1.2067   1.2267   1.2447   1.2614   1.2732   1.2946   1.3210
  1.3451   1.3600   1.3761   1.3954   1.4215   1.4270   1.4689   1.4826
  1.5006   1.5252   1.5449   1.5646   1.5902   1.6267   1.6729   1.7058
  1.7280   1.7516   1.7860   1.8247   1.8535   1.8579   1.8742   1.9017
  1.9211   1.9990   2.1097   2.1621   2.2109   2.2775   2.2934   2.3310
  2.3627   2.3866   2.4017   2.4243   2.4679   2.4982   2.5552   2.5910
  2.6082   2.6291   2.6458   2.6619   2.6833   2.7055   2.7210   2.7370
  2.7643   2.7908   2.8018   2.8221   2.8519   2.8727   2.8919   2.9222
  2.9278   2.9549   2.9677   2.9821   3.0037   3.0162   3.0444   3.0702
  3.0810   3.0911   3.0963   3.1255   3.1415   3.1542   3.1690   3.2033
  3.2126   3.2252   3.2353   3.2471   3.2927   3.2946   3.3204   3.3386
  3.3666   3.3792   3.4086   3.4296   3.4387   3.4828   3.5059   3.5339
  3.5486   3.5895   3.5947   3.6160   3.6209   3.6363   3.6718   3.6875
  3.7314   3.7503   3.7742   3.7923   3.7969   3.8296   3.8678   3.8898
  3.9000   3.9399   3.9729   4.0017   4.0124   4.0178   4.0515   4.0598
  4.0764   4.0789   4.0860   4.1087   4.1212   4.1481   4.1908   4.2081
  4.2296   4.2559   4.2864   4.3357   4.3893   4.4162   4.4400   4.4761
  4.4996   4.5385   4.5654   4.5973   4.6004   4.6282   4.6591   4.6619
  4.6929   4.7324   4.7350   4.7762   4.8001   4.8325   4.8491   4.8821
  4.9029   4.9528   5.0259   5.0506   5.0894   5.1639   5.1743   5.1995
  5.2190   5.2734   5.2898   5.3172   5.3838   5.3988   5.4814   5.4898
  5.5099   5.5740   5.6060   5.6331   5.6702   5.7876   5.8232   5.8417
  5.8928   5.9268   6.0107   6.1952   6.2228   6.2639   6.4488   6.5586
  6.6429   8.3419  10.1867  11.5889  12.1864  12.9192  13.8284  15.4874
 --------------------------------------------------------------
 
          Ground-State Mulliken Net Atomic Charges

     Atom                 Charge (a.u.)    Spin (a.u.)
  --------------------------------------------------------
      1 C                    -0.076793      -0.160486
      2 N                    -0.062811       0.337962
      3 C                    -0.013514      -0.031073
      4 H                     0.121630       0.002542
      5 C                    -0.240323       0.057859
      6 H                     0.135743      -0.000658
      7 C                    -0.188774       0.715587
      8 H                     0.174479      -0.011466
      9 C                     0.109245      -0.044969
     10 H                     0.106450       0.007168
     11 N                    -0.188585       0.146256
     12 H                     0.123252      -0.018723
  --------------------------------------------------------
  Sum of atomic charges =     0.000000
  Sum of spin   charges =     1.000000

 -----------------------------------------------------------------
                    Cartesian Multipole Moments
 -----------------------------------------------------------------
    Charge (ESU x 10^10)
                 0.0000
    Dipole Moment (Debye)
         X      -0.4561      Y       0.9149      Z       2.3471
       Tot       2.5600
    Quadrupole Moments (Debye-Ang)
        XX     -38.7433     XY       0.2983     YY     -34.8980
        XZ      -0.8079     YZ      -2.3224     ZZ     -56.2796
    Octopole Moments (Debye-Ang^2)
       XXX      -7.0028    XXY      -0.3963    XYY       1.4238
       YYY       1.6559    XXZ       8.6179    XYZ      -4.0554
       YYZ      14.2543    XZZ      -6.7399    YZZ       4.0570
       ZZZ      67.0768
    Hexadecapole Moments (Debye-Ang^3)
      XXXX    -129.4047   XXXY     -12.8968   XXYY     -54.5447
      XYYY     -16.5203   YYYY    -194.7436   XXXZ      16.3601
      XXYZ      16.9885   XYYZ       6.6649   YYYZ      37.7679
      XXZZ    -121.6026   XYZZ      -9.1860   YYZZ    -127.1517
      XZZZ      18.1138   YZZZ      37.6425   ZZZZ    -704.5829
 -----------------------------------------------------------------
 Calculating analytic gradient of the SCF energy
 Gradient of SCF Energy
            1           2           3           4           5           6
    1   0.0027940  -0.0023359  -0.0037621   0.0004390  -0.0014603  -0.0003684
    2  -0.0057200   0.0052691  -0.0023046  -0.0014908  -0.0005403  -0.0002356
    3  -0.0037937   0.0076757   0.0051061  -0.0002877   0.0005588  -0.0034664
            7           8           9          10          11          12
    1   0.0307193  -0.0030063  -0.0025319  -0.0022464   0.0003578  -0.0185988
    2  -0.0159454  -0.0010237  -0.0020015   0.0015611  -0.0030064   0.0254381
    3   0.0147555   0.0005172   0.0059862   0.0000194   0.0032821  -0.0303534
 Max gradient component =       3.072E-02
 RMS gradient           =       1.003E-02
 Gradient time:  CPU 273.68 s  wall 5.09 s
rPathMan2.  file_steps = 951
 IRC --- Status = 2.  Assess steepest descent step
 IRC --- Previous SD length =   0.100000
 IRC --- Point 1 E =     -302.875911 |G| =   0.066687 G.D1 =  -0.066687
 IRC --- Point 2 E =     -302.882147 |G| =   0.060200 G.D1 =  -0.056706
 IRC --- Angle(G1/G2) =   19.62 Deg.  Curvature =   0.0998
 IRC --- Minimum along SD direction =   0.668154
 IRC --- Corrector step required
 IRC --- equal length displacement: B_eq =   0.034072
 IRC --- chosen bisector length  : B_len =   0.017036
 Adding empirical dispersion correction 
 ----------------------------------------------------------------
 Doing -D3(0) with
 s6  =   1.00000
 s8  =   1.00000
 rs6 =   1.28100
 rs8 =   1.09400
 -D3 energy without 3body term =     -0.0027404264 hartrees
 ----------------------------------------------------------------
             Standard Nuclear Orientation (Angstroms)
    I     Atom           X                Y                Z
 ----------------------------------------------------------------
    1      C       0.2923927987     0.4711171279    -1.8374367060
    2      N       0.2182056757    -0.0495956337    -2.8753862094
    3      C       0.1136703300    -1.3226425030     0.9526358752
    4      H       0.5298493368    -2.3059734562     1.1322678531
    5      C      -1.0070668554    -0.8235003491     0.4262332972
    6      H      -1.9126343309    -1.2225407926    -0.0044150674
    7      C       0.3034524041     1.1112057277    -0.6100066173
    8      H       0.7219660678     2.1034728772    -0.5396242745
    9      C      -0.4434998422     0.5638252894     0.5654601700
   10      H      -0.9766961823     1.3099729322     1.1554653223
   11      N       0.7703138890    -0.0694416410     1.2263270453
   12      H       1.3900467094     0.2341004198     0.4084793213
 ----------------------------------------------------------------
 Nuclear Repulsion Energy =         259.87330414 hartrees
 There are       25 alpha and       24 beta electrons

                       Distance Matrix (Angstroms)
             C (  1)   N (  2)   C (  3)   H (  4)   C (  5)   H (  6)
   N (  2)  1.163608
   C (  3)  3.321750  4.035509
   H (  4)  4.072808  4.609735  1.082780
   C (  5)  2.913560  3.605678  1.335026  2.249072
   H (  6)  3.330254  3.762812  2.243185  2.903722  1.079233
   C (  7)  1.384348  2.546894  2.898532  3.842381  2.556236  3.274775
   H (  8)  2.129187  3.216405  3.786176  4.719677  3.534064  4.276673
   C (  9)  2.514766  3.557185  2.004770  3.082925  1.503883  2.382062
   H ( 10)  3.357339  4.418595  2.856694  3.917306  2.254864  2.938525
   N ( 11)  3.147580  4.138752  1.441041  2.251387  2.089937  3.169002
   H ( 12)  2.511008  3.498209  2.085352  2.777730  2.620112  3.633179
             C (  7)   H (  8)   C (  9)   H ( 10)   N ( 11)
   H (  8)  1.079213
   C (  9)  1.496424  2.224868
   H ( 10)  2.189790  2.527533  1.090477
   N ( 11)  2.232489  2.800443  1.520235  2.227072
   H ( 12)  1.728385  2.199951  1.869560  2.704988  1.070085
 
 Applying Cartesian multipole field
    Component          Value
    ---------          -----
     (2,0,0)        1.00000E-11
     (0,2,0)        2.00000E-11
     (0,0,2)       -3.00000E-11
 Nucleus-field energy     =    -0.0000000075 hartrees
 Requested basis set is cc-pVTZ
 There are 100 shells and 280 basis functions
 A cutoff of  1.0D-11 yielded   4754 shell pairs
 There are     37434 function pairs (     48951 Cartesian)
 Smallest overlap matrix eigenvalue = 1.43E-04
 Guess MOs from SCF MO coefficient file
 Reading MOs from coefficient file
 Reading MOs from coefficient file
 Long-range K will be added via erf
 Coulomb attenuation parameter = 0.25 bohr**(-1)
 An unrestricted hybrid HF-DFT SCF calculation will be
 performed using Pulay DIIS extrapolation
 Exchange:     0.1957 Hartree-Fock + 1.0000 wB97X-D3 + LR-HF
 Correlation:  1.0000 wB97X-D3
 Using SG-2 standard quadrature grid
 Dispersion:   Grimme D3
 SCF converges when DIIS error is below 1.0E-08
 Using Q-Chem read-in guess as SCF_GUESS READ specified.

 using 64 threads for integral computing
 -------------------------------------------------------
 OpenMP Integral computing Module                
 Release: version 1.0, May 2013, Q-Chem Inc. Pittsburgh 
 -------------------------------------------------------
 using 64 threads for integral computing
 -------------------------------------------------------
 OpenMP Integral computing Module                
 Release: version 1.0, May 2013, Q-Chem Inc. Pittsburgh 
 -------------------------------------------------------
 ---------------------------------------
  Cycle       Energy         DIIS Error
 ---------------------------------------
    1    -302.8787252885      2.95E-04
    2    -302.8820752120      5.40E-05
    3    -302.8820903258      5.42E-05
    4    -302.8821140699      1.41E-05
    5    -302.8821166175      4.51E-06
    6    -302.8821177849      1.81E-06
    7    -302.8821183384      1.27E-06
    8    -302.8821186327      5.99E-07
    9    -302.8821187399      2.88E-07
   10    -302.8821187605      1.05E-07
   11    -302.8821187656      3.91E-08
   12    -302.8821187676      2.63E-08
   13    -302.8821187685      1.09E-08
   14    -302.8821187689      4.77E-09 Convergence criterion met
 ---------------------------------------
 <S^2> = 0.7716
 SCF time:  CPU 1327.18 s  wall 22.67 s
 SCF   energy in the final basis set = -302.88211877
 Total energy in the final basis set = -302.88211877
 
 --------------------------------------------------------------
 
                    Orbital Energies (a.u.)
 --------------------------------------------------------------
 
 Alpha MOs
 -- Occupied --
-14.4546 -14.4348 -10.3512 -10.3494 -10.3326 -10.3249 -10.3003  -1.1166
 -1.0357  -0.9175  -0.8616  -0.7875  -0.6736  -0.6586  -0.6188  -0.6089
 -0.5468  -0.5017  -0.4893  -0.4802  -0.4659  -0.4359  -0.4130  -0.3709
 -0.3178
 -- Virtual --
  0.0684   0.0923   0.1310   0.1438   0.1484   0.1495   0.1585   0.1739
  0.1902   0.2161   0.2327   0.2915   0.3081   0.3187   0.3418   0.3561
  0.3731   0.3838   0.4082   0.4133   0.4285   0.4406   0.4505   0.4686
  0.4808   0.4951   0.5035   0.5132   0.5334   0.5456   0.5555   0.5605
  0.5745   0.5857   0.5950   0.6076   0.6412   0.6526   0.6743   0.6876
  0.7131   0.7195   0.7422   0.7738   0.7929   0.8044   0.8130   0.8524
  0.8789   0.9096   0.9447   0.9803   1.0215   1.0266   1.0451   1.0620
  1.0673   1.0856   1.1117   1.1163   1.1383   1.1538   1.1790   1.2019
  1.2028   1.2206   1.2397   1.2570   1.2686   1.2884   1.3151   1.3420
  1.3560   1.3682   1.3909   1.4167   1.4219   1.4631   1.4798   1.4928
  1.5195   1.5421   1.5603   1.5834   1.6219   1.6700   1.7006   1.7233
  1.7444   1.7817   1.8211   1.8503   1.8536   1.8696   1.8999   1.9180
  1.9921   2.1019   2.1647   2.2084   2.2672   2.2935   2.3297   2.3441
  2.3847   2.3966   2.4208   2.4579   2.4843   2.5421   2.5885   2.5995
  2.6239   2.6429   2.6583   2.6787   2.7038   2.7161   2.7390   2.7606
  2.7880   2.7970   2.8201   2.8449   2.8703   2.8901   2.9215   2.9257
  2.9478   2.9651   2.9761   3.0004   3.0135   3.0441   3.0689   3.0746
  3.0858   3.0926   3.1216   3.1351   3.1481   3.1641   3.1913   3.2046
  3.2157   3.2266   3.2428   3.2847   3.2909   3.3156   3.3352   3.3557
  3.3747   3.3999   3.4217   3.4342   3.4806   3.5008   3.5313   3.5443
  3.5832   3.5853   3.6115   3.6179   3.6310   3.6636   3.6783   3.7266
  3.7438   3.7642   3.7862   3.7895   3.8261   3.8621   3.8870   3.8954
  3.9294   3.9713   3.9989   4.0065   4.0159   4.0435   4.0531   4.0593
  4.0654   4.0736   4.1058   4.1163   4.1449   4.1848   4.2051   4.2260
  4.2493   4.2793   4.3325   4.3815   4.4125   4.4278   4.4730   4.4968
  4.5357   4.5546   4.5876   4.5930   4.6233   4.6353   4.6506   4.6742
  4.7186   4.7211   4.7686   4.7855   4.8230   4.8411   4.8769   4.8984
  4.9384   5.0124   5.0414   5.0857   5.1570   5.1653   5.1901   5.2093
  5.2648   5.2809   5.3050   5.3783   5.3941   5.4696   5.4862   5.5020
  5.5721   5.5992   5.6273   5.6590   5.7780   5.8102   5.8313   5.8736
  5.9128   6.0058   6.1566   6.2119   6.2418   6.4287   6.5585   6.6286
  8.3563  10.1824  11.5552  12.2031  12.9563  13.8215  15.2712
 
 Beta MOs
 -- Occupied --
-14.4515 -14.4293 -10.3519 -10.3417 -10.3331 -10.3272 -10.2997  -1.1091
 -1.0239  -0.8948  -0.8553  -0.7816  -0.6692  -0.6523  -0.6118  -0.6026
 -0.5391  -0.4940  -0.4698  -0.4680  -0.4519  -0.4314  -0.4038  -0.3481
 -- Virtual --
 -0.0474   0.0708   0.0950   0.1351   0.1467   0.1506   0.1592   0.1621
  0.1839   0.2000   0.2232   0.2347   0.2931   0.3096   0.3255   0.3440
  0.3591   0.3732   0.3871   0.4096   0.4169   0.4312   0.4433   0.4518
  0.4705   0.4873   0.4983   0.5059   0.5170   0.5363   0.5478   0.5576
  0.5619   0.5781   0.5892   0.5963   0.6104   0.6456   0.6577   0.6768
  0.6917   0.7154   0.7246   0.7436   0.7750   0.7957   0.8073   0.8149
  0.8546   0.8856   0.9138   0.9509   0.9832   1.0235   1.0286   1.0462
  1.0647   1.0700   1.0896   1.1147   1.1185   1.1424   1.1591   1.1820
  1.2043   1.2064   1.2260   1.2446   1.2608   1.2723   1.2934   1.3199
  1.3447   1.3595   1.3745   1.3948   1.4200   1.4265   1.4684   1.4828
  1.4994   1.5247   1.5441   1.5634   1.5899   1.6261   1.6733   1.7043
  1.7287   1.7494   1.7868   1.8247   1.8541   1.8591   1.8744   1.9029
  1.9208   1.9961   2.1062   2.1629   2.2104   2.2770   2.2949   2.3312
  2.3603   2.3865   2.4012   2.4237   2.4676   2.4979   2.5541   2.5915
  2.6081   2.6289   2.6455   2.6621   2.6835   2.7053   2.7215   2.7368
  2.7636   2.7910   2.8018   2.8224   2.8514   2.8724   2.8921   2.9225
  2.9277   2.9542   2.9677   2.9811   3.0028   3.0162   3.0447   3.0704
  3.0799   3.0905   3.0957   3.1251   3.1404   3.1533   3.1688   3.2025
  3.2122   3.2236   3.2343   3.2472   3.2922   3.2945   3.3203   3.3380
  3.3654   3.3782   3.4075   3.4288   3.4377   3.4823   3.5051   3.5335
  3.5477   3.5886   3.5902   3.6149   3.6206   3.6362   3.6700   3.6851
  3.7310   3.7492   3.7734   3.7909   3.7950   3.8286   3.8665   3.8898
  3.8998   3.9377   3.9733   4.0015   4.0123   4.0181   4.0509   4.0592
  4.0752   4.0773   4.0846   4.1084   4.1207   4.1474   4.1891   4.2082
  4.2290   4.2548   4.2865   4.3353   4.3887   4.4157   4.4387   4.4767
  4.4992   4.5400   4.5629   4.5956   4.5985   4.6265   4.6555   4.6590
  4.6908   4.7297   4.7306   4.7740   4.7959   4.8278   4.8464   4.8815
  4.9021   4.9499   5.0228   5.0497   5.0880   5.1623   5.1719   5.1956
  5.2171   5.2726   5.2881   5.3109   5.3812   5.3980   5.4750   5.4897
  5.5071   5.5745   5.6019   5.6312   5.6620   5.7825   5.8148   5.8362
  5.8797   5.9178   6.0082   6.1624   6.2192   6.2501   6.4336   6.5594
  6.6368   8.3591  10.1833  11.5594  12.2046  12.9704  13.8220  15.2785
 --------------------------------------------------------------
 
          Ground-State Mulliken Net Atomic Charges

     Atom                 Charge (a.u.)    Spin (a.u.)
  --------------------------------------------------------
      1 C                    -0.071916      -0.167593
      2 N                    -0.069035       0.353341
      3 C                    -0.013556      -0.031831
      4 H                     0.121546       0.002534
      5 C                    -0.240954       0.059668
      6 H                     0.135724      -0.000689
      7 C                    -0.187907       0.706678
      8 H                     0.175029      -0.011550
      9 C                     0.110092      -0.044832
     10 H                     0.106419       0.007196
     11 N                    -0.190471       0.146840
     12 H                     0.125029      -0.019764
  --------------------------------------------------------
  Sum of atomic charges =     0.000000
  Sum of spin   charges =     1.000000

 -----------------------------------------------------------------
                    Cartesian Multipole Moments
 -----------------------------------------------------------------
    Charge (ESU x 10^10)
                 0.0000
    Dipole Moment (Debye)
         X      -0.4493      Y       0.9200      Z       2.3480
       Tot       2.5615
    Quadrupole Moments (Debye-Ang)
        XX     -38.7693     XY       0.2983     YY     -34.9147
        XZ      -0.7983     YZ      -2.3134     ZZ     -56.2856
    Octopole Moments (Debye-Ang^2)
       XXX      -6.9630    XXY      -0.3858    XYY       1.4404
       YYY       1.6712    XXZ       8.6694    XYZ      -4.0453
       YYZ      14.2962    XZZ      -6.7408    YZZ       4.0250
       ZZZ      67.0826
    Hexadecapole Moments (Debye-Ang^3)
      XXXX    -129.3883   XXXY     -12.8509   XXYY     -54.5588
      XYYY     -16.4689   YYYY    -194.8160   XXXZ      16.4025
      XXYZ      17.0009   XYYZ       6.6705   YYYZ      37.7816
      XXZZ    -121.8247   XYZZ      -9.1897   YYZZ    -127.3978
      XZZZ      18.1933   YZZZ      37.7659   ZZZZ    -705.4419
 -----------------------------------------------------------------
 Calculating analytic gradient of the SCF energy
 Gradient of SCF Energy
            1           2           3           4           5           6
    1   0.0038734  -0.0034047  -0.0018611   0.0003317  -0.0020537  -0.0002291
    2   0.0031214  -0.0025801  -0.0014632  -0.0014897  -0.0001993  -0.0001834
    3   0.0137493  -0.0079254   0.0053472  -0.0003027   0.0005041  -0.0032771
            7           8           9          10          11          12
    1   0.0300542  -0.0030746  -0.0018200  -0.0022001  -0.0042019  -0.0154138
    2  -0.0164328  -0.0012510  -0.0015263   0.0015023  -0.0059121   0.0264142
    3   0.0127634   0.0004176   0.0050517   0.0001430   0.0074699  -0.0339409
 Max gradient component =       3.394E-02
 RMS gradient           =       1.045E-02
 Gradient time:  CPU 262.84 s  wall 4.87 s
rPathMan2.  file_steps = 951
 IRC --- Status = 3.  Assess initial corrector step
 IRC --- bisector search: b =  0.000000 E =     -302.882147 G.B =  -0.010256
 IRC --- bisector search: b =  0.017036 E =     -302.882119 G.B =   0.013328
 IRC --- performed gradient/energy interpolation
 IRC --- bisector search:  estimate b(min) =   7.341566051327757E-003
 Adding empirical dispersion correction 
 ----------------------------------------------------------------
 Doing -D3(0) with
 s6  =   1.00000
 s8  =   1.00000
 rs6 =   1.28100
 rs8 =   1.09400
 -D3 energy without 3body term =     -0.0027413605 hartrees
 ----------------------------------------------------------------
             Standard Nuclear Orientation (Angstroms)
    I     Atom           X                Y                Z
 ----------------------------------------------------------------
    1      C       0.2925242804     0.4698520970    -1.8394108752
    2      N       0.2181736681    -0.0484471206    -2.8732731263
    3      C       0.1132275416    -1.3228769209     0.9525328031
    4      H       0.5298517967    -2.3060378104     1.1322578534
    5      C      -1.0069810849    -0.8236306290     0.4263995228
    6      H      -1.9126404680    -1.2225426638    -0.0045850962
    7      C       0.3040429263     1.1108393804    -0.6097455594
    8      H       0.7219795980     2.1035027141    -0.5395248995
    9      C      -0.4437133799     0.5636814553     0.5657322514
   10      H      -0.9768214380     1.3100820695     1.1554372184
   11      N       0.7722247721    -0.0682948232     1.2244236531
   12      H       1.3881317884     0.2338722502     0.4097562643
 ----------------------------------------------------------------
 Nuclear Repulsion Energy =         259.94144447 hartrees
 There are       25 alpha and       24 beta electrons

                       Distance Matrix (Angstroms)
             C (  1)   N (  2)   C (  3)   H (  4)   C (  5)   H (  6)
   N (  2)  1.158893
   C (  3)  3.322796  4.033854
   H (  4)  4.073414  4.608485  1.082812
   C (  5)  2.914740  3.604130  1.334515  2.248916
   H (  6)  3.330696  3.761415  2.242829  2.903815  1.079397
   C (  7)  1.386749  2.544578  2.898292  3.841955  2.556278  3.274840
   H (  8)  2.131420  3.214201  3.786409  4.719727  3.534179  4.276676
   C (  9)  2.517054  3.555215  2.004720  3.082867  1.503768  2.381933
   H ( 10)  3.359515  4.416347  2.856895  3.917515  2.255024  2.938639
   N ( 11)  3.147506  4.135031  1.442975  2.252717  2.091160  3.170371
   H ( 12)  2.512926  3.496682  2.084096  2.776652  2.618235  3.631518
             C (  7)   H (  8)   C (  9)   H ( 10)   N ( 11)
   H (  8)  1.079344
   C (  9)  1.496753  2.225193
   H ( 10)  2.190019  2.527516  1.090445
   N ( 11)  2.230186  2.798347  1.520452  2.227969
   H ( 12)  1.727340  2.200094  1.867822  2.703197  1.065049
 
 Applying Cartesian multipole field
    Component          Value
    ---------          -----
     (2,0,0)        1.00000E-11
     (0,2,0)        2.00000E-11
     (0,0,2)       -3.00000E-11
 Nucleus-field energy     =    -0.0000000075 hartrees
 Requested basis set is cc-pVTZ
 There are 100 shells and 280 basis functions
 A cutoff of  1.0D-11 yielded   4754 shell pairs
 There are     37434 function pairs (     48951 Cartesian)
 Smallest overlap matrix eigenvalue = 1.43E-04
 Guess MOs from SCF MO coefficient file
 Reading MOs from coefficient file
 Reading MOs from coefficient file
 Long-range K will be added via erf
 Coulomb attenuation parameter = 0.25 bohr**(-1)
 An unrestricted hybrid HF-DFT SCF calculation will be
 performed using Pulay DIIS extrapolation
 Exchange:     0.1957 Hartree-Fock + 1.0000 wB97X-D3 + LR-HF
 Correlation:  1.0000 wB97X-D3
 Using SG-2 standard quadrature grid
 Dispersion:   Grimme D3
 SCF converges when DIIS error is below 1.0E-08
 Using Q-Chem read-in guess as SCF_GUESS READ specified.

 using 64 threads for integral computing
 -------------------------------------------------------
 OpenMP Integral computing Module                
 Release: version 1.0, May 2013, Q-Chem Inc. Pittsburgh 
 -------------------------------------------------------
 using 64 threads for integral computing
 -------------------------------------------------------
 OpenMP Integral computing Module                
 Release: version 1.0, May 2013, Q-Chem Inc. Pittsburgh 
 -------------------------------------------------------
 ---------------------------------------
  Cycle       Energy         DIIS Error
 ---------------------------------------
    1    -302.8843496253      1.67E-04
    2    -302.8821700667      3.04E-05
    3    -302.8821751526      3.02E-05
    4    -302.8821825144      7.88E-06
    5    -302.8821833210      2.59E-06
    6    -302.8821837032      1.03E-06
    7    -302.8821838836      7.19E-07
    8    -302.8821839772      3.36E-07
    9    -302.8821840106      1.61E-07
   10    -302.8821840169      5.80E-08
   11    -302.8821840183      2.14E-08
   12    -302.8821840190      1.44E-08
   13    -302.8821840192      6.02E-09 Convergence criterion met
 ---------------------------------------
 <S^2> = 0.7708
 SCF time:  CPU 1223.61 s  wall 20.71 s
 SCF   energy in the final basis set = -302.88218402
 Total energy in the final basis set = -302.88218402
 
 --------------------------------------------------------------
 
                    Orbital Energies (a.u.)
 --------------------------------------------------------------
 
 Alpha MOs
 -- Occupied --
-14.4542 -14.4334 -10.3512 -10.3495 -10.3328 -10.3239 -10.3004  -1.1166
 -1.0370  -0.9171  -0.8622  -0.7871  -0.6736  -0.6588  -0.6186  -0.6088
 -0.5466  -0.5019  -0.4898  -0.4798  -0.4661  -0.4366  -0.4131  -0.3710
 -0.3178
 -- Virtual --
  0.0685   0.0935   0.1314   0.1443   0.1488   0.1500   0.1586   0.1744
  0.1903   0.2160   0.2328   0.2913   0.3083   0.3186   0.3417   0.3560
  0.3731   0.3837   0.4082   0.4133   0.4281   0.4407   0.4504   0.4686
  0.4811   0.4951   0.5037   0.5132   0.5334   0.5457   0.5558   0.5607
  0.5746   0.5864   0.5952   0.6077   0.6414   0.6525   0.6742   0.6879
  0.7132   0.7198   0.7423   0.7739   0.7929   0.8046   0.8132   0.8522
  0.8793   0.9100   0.9461   0.9803   1.0214   1.0267   1.0452   1.0621
  1.0682   1.0857   1.1120   1.1164   1.1387   1.1554   1.1790   1.2019
  1.2031   1.2211   1.2397   1.2574   1.2691   1.2890   1.3158   1.3422
  1.3563   1.3691   1.3913   1.4174   1.4224   1.4635   1.4796   1.4933
  1.5198   1.5428   1.5610   1.5834   1.6222   1.6698   1.7014   1.7229
  1.7456   1.7814   1.8212   1.8502   1.8529   1.8695   1.8992   1.9182
  1.9937   2.1040   2.1642   2.2085   2.2674   2.2926   2.3296   2.3452
  2.3847   2.3968   2.4211   2.4582   2.4842   2.5426   2.5882   2.5995
  2.6240   2.6430   2.6582   2.6785   2.7039   2.7157   2.7392   2.7609
  2.7879   2.7969   2.8199   2.8450   2.8704   2.8899   2.9214   2.9258
  2.9482   2.9651   2.9768   3.0009   3.0134   3.0438   3.0687   3.0750
  3.0865   3.0927   3.1219   3.1356   3.1486   3.1641   3.1916   3.2051
  3.2162   3.2273   3.2428   3.2849   3.2908   3.3157   3.3355   3.3566
  3.3752   3.4004   3.4221   3.4348   3.4808   3.5013   3.5315   3.5448
  3.5856   3.5860   3.6121   3.6180   3.6312   3.6646   3.6796   3.7268
  3.7443   3.7645   3.7881   3.7893   3.8266   3.8629   3.8870   3.8954
  3.9305   3.9711   3.9990   4.0066   4.0157   4.0443   4.0540   4.0602
  4.0667   4.0739   4.1058   4.1165   4.1453   4.1858   4.2049   4.2263
  4.2498   4.2792   4.3328   4.3818   4.4128   4.4285   4.4727   4.4971
  4.5349   4.5563   4.5890   4.5940   4.6243   4.6375   4.6528   4.6753
  4.7207   4.7236   4.7698   4.7879   4.8257   4.8424   4.8772   4.8989
  4.9400   5.0143   5.0418   5.0866   5.1579   5.1668   5.1924   5.2107
  5.2659   5.2813   5.3086   5.3798   5.3945   5.4732   5.4862   5.5037
  5.5718   5.6015   5.6284   5.6635   5.7815   5.8144   5.8342   5.8809
  5.9179   6.0071   6.1751   6.2164   6.2473   6.4374   6.5580   6.6321
  8.3465  10.1845  11.5717  12.1928  12.9268  13.8252  15.3903
 
 Beta MOs
 -- Occupied --
-14.4511 -14.4280 -10.3519 -10.3417 -10.3332 -10.3260 -10.2997  -1.1090
 -1.0255  -0.8944  -0.8559  -0.7811  -0.6692  -0.6525  -0.6115  -0.6025
 -0.5388  -0.4943  -0.4698  -0.4681  -0.4526  -0.4322  -0.4038  -0.3484
 -- Virtual --
 -0.0469   0.0708   0.0961   0.1354   0.1469   0.1508   0.1593   0.1626
  0.1843   0.2004   0.2232   0.2349   0.2930   0.3098   0.3255   0.3439
  0.3591   0.3732   0.3872   0.4097   0.4169   0.4308   0.4435   0.4517
  0.4705   0.4875   0.4983   0.5060   0.5170   0.5364   0.5480   0.5579
  0.5621   0.5782   0.5898   0.5964   0.6106   0.6457   0.6576   0.6767
  0.6919   0.7155   0.7248   0.7437   0.7751   0.7956   0.8076   0.8151
  0.8544   0.8860   0.9142   0.9522   0.9832   1.0234   1.0287   1.0463
  1.0648   1.0708   1.0899   1.1149   1.1187   1.1430   1.1606   1.1820
  1.2043   1.2066   1.2264   1.2446   1.2611   1.2729   1.2941   1.3205
  1.3449   1.3598   1.3754   1.3951   1.4208   1.4268   1.4687   1.4827
  1.5001   1.5250   1.5446   1.5641   1.5901   1.6265   1.6731   1.7051
  1.7283   1.7506   1.7864   1.8247   1.8538   1.8584   1.8743   1.9023
  1.9210   1.9977   2.1082   2.1625   2.2107   2.2773   2.2940   2.3310
  2.3616   2.3865   2.4015   2.4241   2.4678   2.4981   2.5547   2.5913
  2.6082   2.6290   2.6457   2.6620   2.6834   2.7054   2.7212   2.7369
  2.7640   2.7909   2.8018   2.8223   2.8517   2.8726   2.8920   2.9223
  2.9278   2.9546   2.9677   2.9817   3.0033   3.0162   3.0445   3.0703
  3.0805   3.0909   3.0960   3.1253   3.1410   3.1538   3.1689   3.2030
  3.2125   3.2245   3.2349   3.2471   3.2925   3.2945   3.3204   3.3383
  3.3661   3.3787   3.4081   3.4293   3.4383   3.4826   3.5056   3.5337
  3.5482   3.5891   3.5928   3.6155   3.6208   3.6362   3.6710   3.6864
  3.7312   3.7498   3.7738   3.7919   3.7958   3.8292   3.8672   3.8898
  3.8999   3.9390   3.9731   4.0016   4.0124   4.0179   4.0513   4.0595
  4.0760   4.0782   4.0854   4.1086   4.1210   4.1478   4.1901   4.2081
  4.2294   4.2554   4.2864   4.3355   4.3890   4.4160   4.4394   4.4763
  4.4994   4.5392   4.5643   4.5966   4.5996   4.6274   4.6577   4.6606
  4.6920   4.7312   4.7330   4.7752   4.7983   4.8305   4.8479   4.8818
  4.9025   4.9515   5.0246   5.0502   5.0888   5.1632   5.1733   5.1978
  5.2182   5.2731   5.2890   5.3145   5.3827   5.3985   5.4789   5.4897
  5.5085   5.5742   5.6043   5.6323   5.6665   5.7856   5.8194   5.8393
  5.8871   5.9229   6.0095   6.1809   6.2217   6.2574   6.4423   6.5589
  6.6403   8.3493  10.1853  11.5759  12.1944  12.9409  13.8256  15.3974
 --------------------------------------------------------------
 
          Ground-State Mulliken Net Atomic Charges

     Atom                 Charge (a.u.)    Spin (a.u.)
  --------------------------------------------------------
      1 C                    -0.074663      -0.163531
      2 N                    -0.065522       0.344528
      3 C                    -0.013532      -0.031391
      4 H                     0.121594       0.002539
      5 C                    -0.240596       0.058627
      6 H                     0.135735      -0.000671
      7 C                    -0.188401       0.711785
      8 H                     0.174714      -0.011503
      9 C                     0.109612      -0.044912
     10 H                     0.106436       0.007181
     11 N                    -0.189402       0.146520
     12 H                     0.124024      -0.019171
  --------------------------------------------------------
  Sum of atomic charges =     0.000000
  Sum of spin   charges =     1.000000

 -----------------------------------------------------------------
                    Cartesian Multipole Moments
 -----------------------------------------------------------------
    Charge (ESU x 10^10)
                 0.0000
    Dipole Moment (Debye)
         X      -0.4531      Y       0.9171      Z       2.3476
       Tot       2.5608
    Quadrupole Moments (Debye-Ang)
        XX     -38.7544     XY       0.2983     YY     -34.9052
        XZ      -0.8037     YZ      -2.3185     ZZ     -56.2825
    Octopole Moments (Debye-Ang^2)
       XXX      -6.9856    XXY      -0.3917    XYY       1.4310
       YYY       1.6625    XXZ       8.6404    XYZ      -4.0511
       YYZ      14.2724    XZZ      -6.7403    YZZ       4.0432
       ZZZ      67.0805
    Hexadecapole Moments (Debye-Ang^3)
      XXXX    -129.3973   XXXY     -12.8770   XXYY     -54.5507
      XYYY     -16.4981   YYYY    -194.7748   XXXZ      16.3787
      XXYZ      16.9939   XYYZ       6.6674   YYYZ      37.7739
      XXZZ    -121.6987   XYZZ      -9.1874   YYZZ    -127.2581
      XZZZ      18.1483   YZZZ      37.6959   ZZZZ    -704.9565
 -----------------------------------------------------------------
 Calculating analytic gradient of the SCF energy
 Gradient of SCF Energy
            1           2           3           4           5           6
    1   0.0032706  -0.0028081  -0.0029426   0.0003928  -0.0017166  -0.0003085
    2  -0.0018537   0.0018298  -0.0019448  -0.0014903  -0.0003927  -0.0002131
    3   0.0038833   0.0008342   0.0052094  -0.0002942   0.0005343  -0.0033848
            7           8           9          10          11          12
    1   0.0304325  -0.0030356  -0.0022242  -0.0022265  -0.0016278  -0.0172060
    2  -0.0161540  -0.0011217  -0.0017976   0.0015358  -0.0042670   0.0258693
    3   0.0138969   0.0004743   0.0055845   0.0000725   0.0051193  -0.0319297
 Max gradient component =       3.193E-02
 RMS gradient           =       9.955E-03
 Gradient time:  CPU 266.85 s  wall 5.35 s
rPathMan2.  file_steps = 951
 IRC --- Status = 4.  Checking bisector search.
 IRC --- Bisector search finished successfully.
 ------------------------------------------------------------------------
 Reaction path following.  The coordinates are cartesian              
 Step   6 E=    -302.882184 |G|=  0.059729 S_lin= 0.4946 S_tot= 0.4982
 ------------------------------------------------------------------------
  IRC -- SD step length =   0.100000000000000     
 Adding empirical dispersion correction 
 ----------------------------------------------------------------
 Doing -D3(0) with
 s6  =   1.00000
 s8  =   1.00000
 rs6 =   1.28100
 rs8 =   1.09400
 -D3 energy without 3body term =     -0.0027483292 hartrees
 ----------------------------------------------------------------
             Standard Nuclear Orientation (Angstroms)
    I     Atom           X                Y                Z
 ----------------------------------------------------------------
    1      C       0.2896266720     0.4714944329    -1.8428513097
    2      N       0.2206615114    -0.0500682406    -2.8740122145
    3      C       0.1158345525    -1.3211539326     0.9479175235
    4      H       0.5295038092    -2.3047174666     1.1325184714
    5      C      -1.0054602458    -0.8232826997     0.4259261743
    6      H      -1.9123671152    -1.2223538293    -0.0015863412
    7      C       0.2770810067     1.1251511248    -0.6220576007
    8      H       0.7246690005     2.1044964785    -0.5399450980
    9      C      -0.4417428217     0.5652740444     0.5607846242
   10      H      -0.9748488521     1.3087213971     1.1553729607
   11      N       0.7736669243    -0.0645144193     1.2198881935
   12      H       1.4033755589     0.2109531089     0.4380446262
 ----------------------------------------------------------------
 Nuclear Repulsion Energy =         259.92785357 hartrees
 There are       25 alpha and       24 beta electrons

                       Distance Matrix (Angstroms)
             C (  1)   N (  2)   C (  3)   H (  4)   C (  5)   H (  6)
   N (  2)  1.157617
   C (  3)  3.321473  4.029118
   H (  4)  4.076484  4.607723  1.082865
   C (  5)  2.915656  3.604279  1.333286  2.247229
   H (  6)  3.332890  3.764956  2.241634  2.901799  1.079122
   C (  7)  1.384833  2.540792  2.911225  3.860862  2.557260  3.269472
   H (  8)  2.133898  3.216215  3.784111  4.719787  3.535272  4.279220
   C (  9)  2.514192  3.551796  2.004838  3.083351  1.504677  2.382144
   H ( 10)  3.359940  4.417182  2.854623  3.914146  2.253546  2.936637
   N ( 11)  3.146740  4.131107  1.444249  2.255163  2.090789  3.169759
   H ( 12)  2.551628  3.526566  2.065208  2.752189  2.621503  3.638928
             C (  7)   H (  8)   C (  9)   H ( 10)   N ( 11)
   H (  8)  1.079905
   C (  9)  1.493079  2.222910
   H ( 10)  2.181808  2.528977  1.091078
   N ( 11)  2.248258  2.793568  1.519300  2.224241
   H ( 12)  1.796695  2.236652  1.882836  2.715807  1.041007
 
 Applying Cartesian multipole field
    Component          Value
    ---------          -----
     (2,0,0)        1.00000E-11
     (0,2,0)        2.00000E-11
     (0,0,2)       -3.00000E-11
 Nucleus-field energy     =    -0.0000000075 hartrees
 Requested basis set is cc-pVTZ
 There are 100 shells and 280 basis functions
 A cutoff of  1.0D-11 yielded   4753 shell pairs
 There are     37429 function pairs (     48945 Cartesian)
 Smallest overlap matrix eigenvalue = 1.44E-04
 Guess MOs from SCF MO coefficient file
 Reading MOs from coefficient file
 Reading MOs from coefficient file
 Long-range K will be added via erf
 Coulomb attenuation parameter = 0.25 bohr**(-1)
 An unrestricted hybrid HF-DFT SCF calculation will be
 performed using Pulay DIIS extrapolation
 Exchange:     0.1957 Hartree-Fock + 1.0000 wB97X-D3 + LR-HF
 Correlation:  1.0000 wB97X-D3
 Using SG-2 standard quadrature grid
 Dispersion:   Grimme D3
 SCF converges when DIIS error is below 1.0E-08
 Using Q-Chem read-in guess as SCF_GUESS READ specified.

 using 64 threads for integral computing
 -------------------------------------------------------
 OpenMP Integral computing Module                
 Release: version 1.0, May 2013, Q-Chem Inc. Pittsburgh 
 -------------------------------------------------------
 using 64 threads for integral computing
 -------------------------------------------------------
 OpenMP Integral computing Module                
 Release: version 1.0, May 2013, Q-Chem Inc. Pittsburgh 
 -------------------------------------------------------
 ---------------------------------------
  Cycle       Energy         DIIS Error
 ---------------------------------------
    1    -302.8934833105      5.28E-04
    2    -302.8874761390      1.18E-04
    3    -302.8875806733      1.17E-04
    4    -302.8877032595      1.85E-05
    5    -302.8877167746      1.12E-05
    6    -302.8877234365      6.46E-06
    7    -302.8877263476      2.95E-06
    8    -302.8877275243      1.64E-06
    9    -302.8877280732      7.58E-07
   10    -302.8877282370      2.79E-07
   11    -302.8877282939      1.35E-07
   12    -302.8877283164      6.44E-08
   13    -302.8877283258      3.31E-08
   14    -302.8877283316      1.81E-08
   15    -302.8877283337      7.60E-09 Convergence criterion met
 ---------------------------------------
 <S^2> = 0.7707
 SCF time:  CPU 1497.21 s  wall 25.64 s
 SCF   energy in the final basis set = -302.88772833
 Total energy in the final basis set = -302.88772833
 
 --------------------------------------------------------------
 
                    Orbital Energies (a.u.)
 --------------------------------------------------------------
 
 Alpha MOs
 -- Occupied --
-14.4517 -14.4336 -10.3508 -10.3492 -10.3321 -10.3235 -10.2987  -1.1155
 -1.0382  -0.9171  -0.8635  -0.7869  -0.6740  -0.6583  -0.6185  -0.6079
 -0.5459  -0.5015  -0.4937  -0.4805  -0.4663  -0.4370  -0.4137  -0.3678
 -0.3192
 -- Virtual --
  0.0697   0.0937   0.1313   0.1454   0.1486   0.1509   0.1599   0.1724
  0.1935   0.2165   0.2332   0.2930   0.3094   0.3208   0.3438   0.3551
  0.3740   0.3832   0.4082   0.4135   0.4285   0.4413   0.4509   0.4697
  0.4822   0.4955   0.5029   0.5137   0.5349   0.5458   0.5564   0.5616
  0.5745   0.5890   0.5955   0.6059   0.6408   0.6528   0.6721   0.6889
  0.7131   0.7211   0.7445   0.7740   0.7939   0.8004   0.8113   0.8535
  0.8789   0.9083   0.9447   0.9786   1.0235   1.0263   1.0432   1.0623
  1.0699   1.0871   1.1116   1.1166   1.1362   1.1564   1.1758   1.2010
  1.2040   1.2190   1.2397   1.2582   1.2695   1.2920   1.3163   1.3422
  1.3560   1.3757   1.3896   1.4173   1.4237   1.4662   1.4793   1.4898
  1.5214   1.5425   1.5609   1.5829   1.6217   1.6711   1.7029   1.7228
  1.7460   1.7803   1.8224   1.8490   1.8510   1.8704   1.8988   1.9203
  1.9944   2.1042   2.1585   2.2089   2.2682   2.2947   2.3317   2.3399
  2.3834   2.3992   2.4243   2.4631   2.4835   2.5422   2.5909   2.5997
  2.6251   2.6408   2.6589   2.6772   2.7030   2.7176   2.7394   2.7574
  2.7957   2.8054   2.8181   2.8429   2.8642   2.8890   2.9238   2.9272
  2.9413   2.9643   2.9727   3.0040   3.0171   3.0469   3.0623   3.0716
  3.0864   3.0919   3.1224   3.1319   3.1461   3.1668   3.1890   3.2043
  3.2188   3.2347   3.2420   3.2810   3.3018   3.3120   3.3367   3.3557
  3.3749   3.4023   3.4333   3.4418   3.4857   3.5029   3.5318   3.5430
  3.5820   3.5895   3.6089   3.6130   3.6283   3.6666   3.6716   3.7230
  3.7458   3.7751   3.7815   3.7892   3.8243   3.8568   3.8850   3.8927
  3.9256   3.9727   3.9933   3.9966   4.0159   4.0431   4.0558   4.0585
  4.0614   4.0793   4.1072   4.1120   4.1418   4.1953   4.2009   4.2278
  4.2384   4.2762   4.3326   4.3870   4.4082   4.4236   4.4677   4.4935
  4.5440   4.5618   4.5872   4.5964   4.6238   4.6370   4.6547   4.6734
  4.7081   4.7239   4.7660   4.7835   4.8279   4.8433   4.8834   4.8981
  4.9486   5.0152   5.0320   5.0904   5.1546   5.1704   5.1921   5.2141
  5.2637   5.2788   5.3203   5.3809   5.4012   5.4746   5.4978   5.5167
  5.5760   5.6073   5.6318   5.6856   5.7905   5.8265   5.8484   5.9128
  5.9454   6.0119   6.1798   6.2193   6.2459   6.4455   6.5599   6.6595
  8.3586  10.2127  11.6832  12.2310  12.9505  13.8472  15.4112
 
 Beta MOs
 -- Occupied --
-14.4489 -14.4281 -10.3514 -10.3414 -10.3324 -10.3258 -10.2982  -1.1085
 -1.0263  -0.8936  -0.8582  -0.7807  -0.6697  -0.6532  -0.6116  -0.6015
 -0.5382  -0.4962  -0.4708  -0.4689  -0.4526  -0.4326  -0.4049  -0.3470
 -- Virtual --
 -0.0461   0.0717   0.0963   0.1351   0.1473   0.1503   0.1598   0.1647
  0.1838   0.2022   0.2237   0.2353   0.2944   0.3109   0.3280   0.3466
  0.3583   0.3742   0.3870   0.4092   0.4172   0.4315   0.4437   0.4521
  0.4716   0.4887   0.4983   0.5055   0.5170   0.5379   0.5482   0.5584
  0.5633   0.5783   0.5921   0.5965   0.6091   0.6452   0.6579   0.6742
  0.6928   0.7156   0.7260   0.7459   0.7750   0.7962   0.8041   0.8134
  0.8558   0.8852   0.9127   0.9512   0.9811   1.0253   1.0283   1.0442
  1.0652   1.0727   1.0912   1.1142   1.1191   1.1406   1.1612   1.1787
  1.2038   1.2079   1.2245   1.2445   1.2619   1.2729   1.2972   1.3210
  1.3452   1.3599   1.3811   1.3937   1.4211   1.4282   1.4710   1.4819
  1.4961   1.5271   1.5440   1.5641   1.5895   1.6258   1.6742   1.7062
  1.7287   1.7510   1.7847   1.8255   1.8531   1.8572   1.8743   1.9019
  1.9227   1.9985   2.1086   2.1576   2.2108   2.2799   2.2956   2.3338
  2.3557   2.3855   2.4023   2.4279   2.4739   2.4981   2.5544   2.5936
  2.6077   2.6296   2.6432   2.6626   2.6824   2.7057   2.7211   2.7389
  2.7595   2.7986   2.8105   2.8209   2.8489   2.8667   2.8911   2.9250
  2.9310   2.9476   2.9688   2.9765   3.0051   3.0202   3.0477   3.0671
  3.0760   3.0903   3.0952   3.1261   3.1367   3.1498   3.1722   3.2020
  3.2100   3.2265   3.2423   3.2477   3.2885   3.3042   3.3166   3.3401
  3.3637   3.3779   3.4086   3.4370   3.4513   3.4878   3.5074   3.5341
  3.5470   3.5883   3.5939   3.6127   3.6149   3.6345   3.6713   3.6793
  3.7277   3.7514   3.7817   3.7866   3.7963   3.8271   3.8609   3.8881
  3.8968   3.9349   3.9750   3.9990   3.9998   4.0180   4.0470   4.0603
  4.0749   4.0779   4.0892   4.1096   4.1160   4.1439   4.1993   4.2041
  4.2310   4.2445   4.2831   4.3350   4.3943   4.4147   4.4337   4.4714
  4.4954   4.5479   4.5714   4.5927   4.6011   4.6274   4.6581   4.6620
  4.6911   4.7161   4.7342   4.7724   4.7946   4.8326   4.8490   4.8881
  4.9017   4.9586   5.0276   5.0377   5.0922   5.1598   5.1762   5.1968
  5.2229   5.2695   5.2876   5.3256   5.3837   5.4048   5.4800   5.5016
  5.5199   5.5781   5.6102   5.6353   5.6881   5.7941   5.8316   5.8533
  5.9187   5.9492   6.0143   6.1857   6.2244   6.2566   6.4504   6.5607
  6.6664   8.3614  10.2133  11.6867  12.2327  12.9651  13.8475  15.4185
 --------------------------------------------------------------
 
          Ground-State Mulliken Net Atomic Charges

     Atom                 Charge (a.u.)    Spin (a.u.)
  --------------------------------------------------------
      1 C                    -0.072245      -0.166264
      2 N                    -0.064719       0.354331
      3 C                    -0.015903      -0.024471
      4 H                     0.121523       0.002444
      5 C                    -0.242248       0.044808
      6 H                     0.135652      -0.000402
      7 C                    -0.187389       0.726181
      8 H                     0.175620      -0.012048
      9 C                     0.107987      -0.044132
     10 H                     0.106870       0.007868
     11 N                    -0.181380       0.124778
     12 H                     0.116232      -0.013095
  --------------------------------------------------------
  Sum of atomic charges =     0.000000
  Sum of spin   charges =     1.000000

 -----------------------------------------------------------------
                    Cartesian Multipole Moments
 -----------------------------------------------------------------
    Charge (ESU x 10^10)
                 0.0000
    Dipole Moment (Debye)
         X      -0.3835      Y       0.9272      Z       2.3176
       Tot       2.5255
    Quadrupole Moments (Debye-Ang)
        XX     -38.6103     XY       0.3088     YY     -34.9596
        XZ      -0.7475     YZ      -2.3309     ZZ     -56.2600
    Octopole Moments (Debye-Ang^2)
       XXX      -6.2908    XXY      -0.4468    XYY       1.6157
       YYY       1.3310    XXZ       8.8638    XYZ      -4.0687
       YYZ      14.4274    XZZ      -6.6977    YZZ       4.0026
       ZZZ      67.1824
    Hexadecapole Moments (Debye-Ang^3)
      XXXX    -128.2314   XXXY     -12.3366   XXYY     -54.6112
      XYYY     -15.8256   YYYY    -196.1390   XXXZ      16.3032
      XXYZ      17.0495   XYYZ       6.5407   YYYZ      38.0728
      XXZZ    -121.5808   XYZZ      -8.9908   YYZZ    -127.5245
      XZZZ      18.1026   YZZZ      37.6318   ZZZZ    -704.8872
 -----------------------------------------------------------------
 Calculating analytic gradient of the SCF energy
 Gradient of SCF Energy
            1           2           3           4           5           6
    1   0.0039632  -0.0030005  -0.0024656   0.0002344  -0.0014995  -0.0001579
    2  -0.0042039   0.0038307  -0.0016641  -0.0015996  -0.0006395  -0.0001436
    3   0.0006956   0.0044167   0.0039809  -0.0002950   0.0013037  -0.0034602
            7           8           9          10          11          12
    1   0.0269372  -0.0022269  -0.0019445  -0.0023986   0.0036941  -0.0211355
    2  -0.0148311  -0.0009176  -0.0018199   0.0017763  -0.0010472   0.0212594
    3   0.0119155   0.0009321   0.0051129  -0.0000193  -0.0008790  -0.0237038
 Max gradient component =       2.694E-02
 RMS gradient           =       8.713E-03
 Gradient time:  CPU 245.07 s  wall 4.84 s
rPathMan2.  file_steps = 951
 IRC --- Status = 2.  Assess steepest descent step
 IRC --- Previous SD length =   0.100000
 IRC --- Point 1 E =     -302.882184 |G| =   0.059729 G.D1 =  -0.059729
 IRC --- Point 2 E =     -302.887728 |G| =   0.052280 G.D1 =  -0.050787
 IRC --- Angle(G1/G2) =   13.73 Deg.  Curvature =   0.0894
 IRC --- Minimum along SD direction =   0.667966
 IRC --- Corrector step required
 IRC --- equal length displacement: B_eq =   0.023899
 IRC --- chosen bisector length  : B_len =   0.011950
 Adding empirical dispersion correction 
 ----------------------------------------------------------------
 Doing -D3(0) with
 s6  =   1.00000
 s8  =   1.00000
 rs6 =   1.28100
 rs8 =   1.09400
 -D3 energy without 3body term =     -0.0027479899 hartrees
 ----------------------------------------------------------------
             Standard Nuclear Orientation (Angstroms)
    I     Atom           X                Y                Z
 ----------------------------------------------------------------
    1      C       0.2890697016     0.4728008523    -1.8414831322
    2      N       0.2209361259    -0.0511963722    -2.8758779182
    3      C       0.1157788647    -1.3211732532     0.9482104572
    4      H       0.5295591524    -2.3045680763     1.1325374820
    5      C      -1.0054617977    -0.8231330310     0.4255030514
    6      H      -1.9124238993    -1.2223755914    -0.0013345488
    7      C       0.2769291918     1.1255011786    -0.6219319347
    8      H       0.7244513464     2.1044639736    -0.5402067519
    9      C      -0.4417439941     0.5653987682     0.5606708123
   10      H      -0.9746212404     1.3085027517     1.1554148805
   11      N       0.7710762861    -0.0658746216     1.2226007812
   12      H       1.4064502633     0.2116534200     0.4358968309
 ----------------------------------------------------------------
 Nuclear Repulsion Energy =         259.84860476 hartrees
 There are       25 alpha and       24 beta electrons

                       Distance Matrix (Angstroms)
             C (  1)   N (  2)   C (  3)   H (  4)   C (  5)   H (  6)
   N (  2)  1.161545
   C (  3)  3.321259  4.030825
   H (  4)  4.076323  4.608723  1.082708
   C (  5)  2.914530  3.605420  1.333585  2.247407
   H (  6)  3.332618  3.766415  2.241652  2.901739  1.078965
   C (  7)  1.383282  2.543231  2.911620  3.861005  2.557112  3.269699
   H (  8)  2.131948  3.218036  3.784291  4.719705  3.534971  4.279177
   C (  9)  2.512570  3.553759  2.005037  3.083370  1.504682  2.382202
   H ( 10)  3.358081  4.419215  2.854313  3.913740  2.253352  2.936475
   N ( 11)  3.148192  4.135263  1.442387  2.253484  2.089233  3.168073
   H ( 12)  2.550137  3.527377  2.068298  2.754200  2.624540  3.641777
             C (  7)   H (  8)   C (  9)   H ( 10)   N ( 11)
   H (  8)  1.079501
   C (  9)  1.492902  2.222761
   H ( 10)  2.181474  2.528939  1.090817
   N ( 11)  2.250746  2.796432  1.519076  2.222811
   H ( 12)  1.797203  2.236209  1.885875  2.718508  1.048630
 
 Applying Cartesian multipole field
    Component          Value
    ---------          -----
     (2,0,0)        1.00000E-11
     (0,2,0)        2.00000E-11
     (0,0,2)       -3.00000E-11
 Nucleus-field energy     =    -0.0000000075 hartrees
 Requested basis set is cc-pVTZ
 There are 100 shells and 280 basis functions
 A cutoff of  1.0D-11 yielded   4753 shell pairs
 There are     37429 function pairs (     48945 Cartesian)
 Smallest overlap matrix eigenvalue = 1.44E-04
 Guess MOs from SCF MO coefficient file
 Reading MOs from coefficient file
 Reading MOs from coefficient file
 Long-range K will be added via erf
 Coulomb attenuation parameter = 0.25 bohr**(-1)
 An unrestricted hybrid HF-DFT SCF calculation will be
 performed using Pulay DIIS extrapolation
 Exchange:     0.1957 Hartree-Fock + 1.0000 wB97X-D3 + LR-HF
 Correlation:  1.0000 wB97X-D3
 Using SG-2 standard quadrature grid
 Dispersion:   Grimme D3
 SCF converges when DIIS error is below 1.0E-08
 Using Q-Chem read-in guess as SCF_GUESS READ specified.

 using 64 threads for integral computing
 -------------------------------------------------------
 OpenMP Integral computing Module                
 Release: version 1.0, May 2013, Q-Chem Inc. Pittsburgh 
 -------------------------------------------------------
 using 64 threads for integral computing
 -------------------------------------------------------
 OpenMP Integral computing Module                
 Release: version 1.0, May 2013, Q-Chem Inc. Pittsburgh 
 -------------------------------------------------------
 ---------------------------------------
  Cycle       Energy         DIIS Error
 ---------------------------------------
    1    -302.8853095562      1.66E-04
    2    -302.8877177511      2.94E-05
    3    -302.8877241330      2.46E-05
    4    -302.8877288425      7.64E-06
    5    -302.8877295143      2.62E-06
    6    -302.8877297835      9.68E-07
    7    -302.8877298976      6.25E-07
    8    -302.8877299576      2.84E-07
    9    -302.8877299847      1.60E-07
   10    -302.8877299893      5.55E-08
   11    -302.8877299909      2.23E-08
   12    -302.8877299913      1.28E-08
   13    -302.8877299914      5.85E-09 Convergence criterion met
 ---------------------------------------
 <S^2> = 0.7713
 SCF time:  CPU 1254.83 s  wall 21.77 s
 SCF   energy in the final basis set = -302.88772999
 Total energy in the final basis set = -302.88772999
 
 --------------------------------------------------------------
 
                    Orbital Energies (a.u.)
 --------------------------------------------------------------
 
 Alpha MOs
 -- Occupied --
-14.4523 -14.4348 -10.3507 -10.3492 -10.3319 -10.3245 -10.2986  -1.1154
 -1.0370  -0.9174  -0.8626  -0.7872  -0.6739  -0.6579  -0.6187  -0.6081
 -0.5462  -0.5013  -0.4930  -0.4808  -0.4662  -0.4364  -0.4136  -0.3679
 -0.3192
 -- Virtual --
  0.0697   0.0928   0.1310   0.1450   0.1483   0.1502   0.1597   0.1721
  0.1933   0.2165   0.2330   0.2930   0.3093   0.3209   0.3439   0.3553
  0.3740   0.3833   0.4080   0.4134   0.4289   0.4411   0.4511   0.4697
  0.4817   0.4956   0.5027   0.5138   0.5348   0.5457   0.5560   0.5614
  0.5743   0.5881   0.5953   0.6060   0.6406   0.6529   0.6724   0.6885
  0.7129   0.7207   0.7443   0.7740   0.7941   0.8002   0.8112   0.8538
  0.8784   0.9078   0.9437   0.9785   1.0235   1.0261   1.0431   1.0622
  1.0694   1.0871   1.1115   1.1165   1.1359   1.1549   1.1758   1.2009
  1.2038   1.2185   1.2398   1.2579   1.2690   1.2911   1.3157   1.3420
  1.3558   1.3744   1.3893   1.4165   1.4234   1.4658   1.4798   1.4894
  1.5211   1.5420   1.5599   1.5826   1.6215   1.6713   1.7019   1.7233
  1.7445   1.7804   1.8222   1.8499   1.8511   1.8702   1.8995   1.9200
  1.9930   2.1024   2.1589   2.2088   2.2676   2.2953   2.3317   2.3389
  2.3834   2.3989   2.4240   2.4628   2.4836   2.5417   2.5913   2.5997
  2.6250   2.6406   2.6592   2.6774   2.7030   2.7180   2.7391   2.7572
  2.7954   2.8052   2.8183   2.8428   2.8641   2.8891   2.9238   2.9268
  2.9410   2.9645   2.9717   3.0033   3.0168   3.0470   3.0624   3.0714
  3.0857   3.0918   3.1222   3.1318   3.1455   3.1665   3.1886   3.2036
  3.2186   3.2339   3.2418   3.2808   3.3017   3.3122   3.3364   3.3545
  3.3746   3.4016   3.4325   3.4410   3.4854   3.5019   3.5314   3.5423
  3.5799   3.5883   3.6080   3.6128   3.6280   3.6654   3.6705   3.7232
  3.7452   3.7746   3.7798   3.7885   3.8234   3.8558   3.8853   3.8926
  3.9240   3.9728   3.9940   3.9962   4.0162   4.0421   4.0547   4.0578
  4.0601   4.0784   4.1070   4.1119   4.1412   4.1940   4.2009   4.2276
  4.2367   4.2765   4.3318   4.3861   4.4077   4.4229   4.4684   4.4935
  4.5448   4.5601   4.5866   4.5953   4.6233   4.6350   4.6517   4.6722
  4.7061   4.7211   4.7652   4.7810   4.8249   4.8412   4.8827   4.8976
  4.9457   5.0134   5.0321   5.0898   5.1540   5.1691   5.1900   5.2129
  5.2632   5.2785   5.3161   5.3789   5.4008   5.4737   5.4968   5.5111
  5.5761   5.6062   5.6300   5.6765   5.7872   5.8208   5.8431   5.9028
  5.9346   6.0096   6.1640   6.2155   6.2412   6.4381   6.5607   6.6535
  8.3650  10.2098  11.6506  12.2369  12.9717  13.8469  15.3130
 
 Beta MOs
 -- Occupied --
-14.4496 -14.4291 -10.3513 -10.3414 -10.3323 -10.3267 -10.2982  -1.1085
 -1.0250  -0.8940  -0.8573  -0.7811  -0.6696  -0.6528  -0.6118  -0.6017
 -0.5384  -0.4957  -0.4706  -0.4690  -0.4521  -0.4319  -0.4048  -0.3468
 -- Virtual --
 -0.0466   0.0717   0.0954   0.1348   0.1471   0.1501   0.1597   0.1642
  0.1834   0.2018   0.2237   0.2350   0.2944   0.3107   0.3280   0.3466
  0.3584   0.3741   0.3870   0.4091   0.4172   0.4320   0.4435   0.4523
  0.4716   0.4883   0.4983   0.5054   0.5170   0.5376   0.5481   0.5581
  0.5631   0.5782   0.5911   0.5963   0.6090   0.6451   0.6579   0.6745
  0.6926   0.7154   0.7256   0.7457   0.7749   0.7963   0.8039   0.8132
  0.8561   0.8847   0.9122   0.9502   0.9811   1.0253   1.0280   1.0441
  1.0651   1.0722   1.0910   1.1142   1.1189   1.1402   1.1597   1.1787
  1.2038   1.2077   1.2240   1.2446   1.2615   1.2725   1.2964   1.3204
  1.3450   1.3597   1.3798   1.3933   1.4202   1.4279   1.4709   1.4822
  1.4955   1.5268   1.5436   1.5631   1.5891   1.6256   1.6745   1.7052
  1.7293   1.7494   1.7850   1.8254   1.8537   1.8577   1.8741   1.9025
  1.9225   1.9971   2.1069   2.1579   2.2106   2.2792   2.2963   2.3339
  2.3545   2.3855   2.4020   2.4275   2.4737   2.4978   2.5538   2.5940
  2.6076   2.6295   2.6431   2.6629   2.6825   2.7056   2.7213   2.7387
  2.7592   2.7983   2.8102   2.8211   2.8487   2.8666   2.8912   2.9250
  2.9306   2.9472   2.9690   2.9757   3.0044   3.0198   3.0478   3.0670
  3.0756   3.0898   3.0950   3.1258   3.1365   3.1493   3.1718   3.2016
  3.2094   3.2259   3.2417   3.2474   3.2881   3.3040   3.3167   3.3398
  3.3627   3.3774   3.4079   3.4363   3.4504   3.4875   3.5066   3.5336
  3.5463   3.5866   3.5925   3.6117   3.6149   3.6344   3.6700   3.6779
  3.7278   3.7508   3.7815   3.7843   3.7957   3.8261   3.8599   3.8884
  3.8965   3.9331   3.9752   3.9987   4.0004   4.0182   4.0461   4.0601
  4.0739   4.0770   4.0884   4.1093   4.1159   4.1433   4.1978   4.2042
  4.2308   4.2425   4.2834   4.3342   4.3936   4.4144   4.4327   4.4721
  4.4955   4.5488   4.5699   4.5922   4.6002   4.6268   4.6560   4.6597
  4.6898   4.7142   4.7320   4.7713   4.7924   4.8297   4.8468   4.8873
  4.9012   4.9556   5.0258   5.0379   5.0916   5.1593   5.1750   5.1948
  5.2220   5.2696   5.2868   5.3214   5.3816   5.4044   5.4792   5.5002
  5.5147   5.5782   5.6091   5.6334   5.6790   5.7911   5.8258   5.8478
  5.9087   5.9386   6.0119   6.1699   6.2225   6.2501   6.4429   6.5615
  6.6605   8.3678  10.2105  11.6542  12.2384  12.9864  13.8472  15.3205
 --------------------------------------------------------------
 
          Ground-State Mulliken Net Atomic Charges

     Atom                 Charge (a.u.)    Spin (a.u.)
  --------------------------------------------------------
      1 C                    -0.069935      -0.169511
      2 N                    -0.067543       0.361143
      3 C                    -0.015686      -0.024968
      4 H                     0.121496       0.002437
      5 C                    -0.242683       0.045992
      6 H                     0.135569      -0.000424
      7 C                    -0.187460       0.721635
      8 H                     0.175943      -0.012032
      9 C                     0.108870      -0.044084
     10 H                     0.106909       0.007881
     11 N                    -0.183499       0.125857
     12 H                     0.118020      -0.013925
  --------------------------------------------------------
  Sum of atomic charges =     0.000000
  Sum of spin   charges =     1.000000

 -----------------------------------------------------------------
                    Cartesian Multipole Moments
 -----------------------------------------------------------------
    Charge (ESU x 10^10)
                 0.0000
    Dipole Moment (Debye)
         X      -0.3801      Y       0.9301      Z       2.3187
       Tot       2.5271
    Quadrupole Moments (Debye-Ang)
        XX     -38.6250     XY       0.3084     YY     -34.9678
        XZ      -0.7413     YZ      -2.3287     ZZ     -56.2650
    Octopole Moments (Debye-Ang^2)
       XXX      -6.2573    XXY      -0.4398    XYY       1.6281
       YYY       1.3424    XXZ       8.8864    XYZ      -4.0622
       YYZ      14.4425    XZZ      -6.6989    YZZ       3.9921
       ZZZ      67.1710
    Hexadecapole Moments (Debye-Ang^3)
      XXXX    -128.2174   XXXY     -12.3214   XXYY     -54.6218
      XYYY     -15.8164   YYYY    -196.1883   XXXZ      16.3297
      XXYZ      17.0555   XYYZ       6.5480   YYYZ      38.0828
      XXZZ    -121.7081   XYZZ      -8.9928   YYZZ    -127.6633
      XZZZ      18.1609   YZZZ      37.6889   ZZZZ    -705.4576
 -----------------------------------------------------------------
 Calculating analytic gradient of the SCF energy
 Gradient of SCF Energy
            1           2           3           4           5           6
    1   0.0043364  -0.0034163  -0.0016584   0.0002059  -0.0014969  -0.0000840
    2  -0.0000315   0.0000209  -0.0013074  -0.0015024  -0.0004242  -0.0001269
    3   0.0087461  -0.0030093   0.0040751  -0.0003185   0.0013169  -0.0033118
            7           8           9          10          11          12
    1   0.0266766  -0.0023222  -0.0017114  -0.0022333  -0.0003869  -0.0179094
    2  -0.0146769  -0.0012189  -0.0014895   0.0016313  -0.0031638   0.0222894
    3   0.0112092   0.0008449   0.0047185  -0.0000307   0.0029989  -0.0272393
 Max gradient component =       2.724E-02
 RMS gradient           =       8.864E-03
 Gradient time:  CPU 258.77 s  wall 4.78 s
rPathMan2.  file_steps = 951
 IRC --- Status = 3.  Assess initial corrector step
 IRC --- bisector search: b =  0.000000 E =     -302.887728 G.B =  -0.006247
 IRC --- bisector search: b =  0.011950 E =     -302.887730 G.B =   0.005892
 IRC --- performed gradient/energy interpolation
 IRC --- bisector search:  estimate b(min) =   6.110512879045338E-003
 Adding empirical dispersion correction 
 ----------------------------------------------------------------
 Doing -D3(0) with
 s6  =   1.00000
 s8  =   1.00000
 rs6 =   1.28100
 rs8 =   1.09400
 -D3 energy without 3body term =     -0.0027481554 hartrees
 ----------------------------------------------------------------
             Standard Nuclear Orientation (Angstroms)
    I     Atom           X                Y                Z
 ----------------------------------------------------------------
    1      C       0.2893418625     0.4721624767    -1.8421516857
    2      N       0.2208019368    -0.0506451160    -2.8749662509
    3      C       0.1158060763    -1.3211638123     0.9480673165
    4      H       0.5295321092    -2.3046410752     1.1325281926
    5      C      -1.0054610394    -0.8232061659     0.4257098084
    6      H      -1.9123961520    -1.2223649575    -0.0014575859
    7      C       0.2770033754     1.1253301265    -0.6219933408
    8      H       0.7245577020     2.1044798569    -0.5400788960
    9      C      -0.4417434212     0.5653378225     0.5607264260
   10      H      -0.9747324618     1.3086095917     1.1553943966
   11      N       0.7723421892    -0.0652099652     1.2212752880
   12      H       1.4049478235     0.2113112163     0.4369463409
 ----------------------------------------------------------------
 Nuclear Repulsion Energy =         259.88724365 hartrees
 There are       25 alpha and       24 beta electrons

                       Distance Matrix (Angstroms)
             C (  1)   N (  2)   C (  3)   H (  4)   C (  5)   H (  6)
   N (  2)  1.159626
   C (  3)  3.321364  4.029991
   H (  4)  4.076402  4.608234  1.082785
   C (  5)  2.915080  3.604863  1.333439  2.247320
   H (  6)  3.332751  3.765702  2.241643  2.901768  1.079042
   C (  7)  1.384040  2.542039  2.911427  3.860935  2.557184  3.269588
   H (  8)  2.132901  3.217147  3.784203  4.719745  3.535118  4.279198
   C (  9)  2.513362  3.552800  2.004940  3.083361  1.504680  2.382174
   H ( 10)  3.358989  4.418222  2.854464  3.913939  2.253447  2.936554
   N ( 11)  3.147482  4.133232  1.443296  2.254304  2.089992  3.168896
   H ( 12)  2.550864  3.526980  2.066788  2.753217  2.623056  3.640384
             C (  7)   H (  8)   C (  9)   H ( 10)   N ( 11)
   H (  8)  1.079699
   C (  9)  1.492988  2.222834
   H ( 10)  2.181637  2.528958  1.090945
   N ( 11)  2.249530  2.795032  1.519184  2.223509
   H ( 12)  1.796954  2.236425  1.884390  2.717188  1.044905
 
 Applying Cartesian multipole field
    Component          Value
    ---------          -----
     (2,0,0)        1.00000E-11
     (0,2,0)        2.00000E-11
     (0,0,2)       -3.00000E-11
 Nucleus-field energy     =    -0.0000000075 hartrees
 Requested basis set is cc-pVTZ
 There are 100 shells and 280 basis functions
 A cutoff of  1.0D-11 yielded   4753 shell pairs
 There are     37429 function pairs (     48945 Cartesian)
 Smallest overlap matrix eigenvalue = 1.44E-04
 Guess MOs from SCF MO coefficient file
 Reading MOs from coefficient file
 Reading MOs from coefficient file
 Long-range K will be added via erf
 Coulomb attenuation parameter = 0.25 bohr**(-1)
 An unrestricted hybrid HF-DFT SCF calculation will be
 performed using Pulay DIIS extrapolation
 Exchange:     0.1957 Hartree-Fock + 1.0000 wB97X-D3 + LR-HF
 Correlation:  1.0000 wB97X-D3
 Using SG-2 standard quadrature grid
 Dispersion:   Grimme D3
 SCF converges when DIIS error is below 1.0E-08
 Using Q-Chem read-in guess as SCF_GUESS READ specified.

 using 64 threads for integral computing
 -------------------------------------------------------
 OpenMP Integral computing Module                
 Release: version 1.0, May 2013, Q-Chem Inc. Pittsburgh 
 -------------------------------------------------------
 using 64 threads for integral computing
 -------------------------------------------------------
 OpenMP Integral computing Module                
 Release: version 1.0, May 2013, Q-Chem Inc. Pittsburgh 
 -------------------------------------------------------
 ---------------------------------------
  Cycle       Energy         DIIS Error
 ---------------------------------------
    1    -302.8889963166      8.07E-05
    2    -302.8877443968      1.43E-05
    3    -302.8877459252      1.19E-05
    4    -302.8877470286      3.69E-06
    5    -302.8877471864      1.28E-06
    6    -302.8877472510      4.69E-07
    7    -302.8877472784      3.03E-07
    8    -302.8877472925      1.38E-07
    9    -302.8877472989      7.71E-08
   10    -302.8877472999      2.67E-08
   11    -302.8877473000      1.07E-08
   12    -302.8877473003      6.14E-09 Convergence criterion met
 ---------------------------------------
 <S^2> = 0.7710
 SCF time:  CPU 1128.52 s  wall 19.38 s
 SCF   energy in the final basis set = -302.88774730
 Total energy in the final basis set = -302.88774730
 
 --------------------------------------------------------------
 
                    Orbital Energies (a.u.)
 --------------------------------------------------------------
 
 Alpha MOs
 -- Occupied --
-14.4520 -14.4342 -10.3507 -10.3492 -10.3320 -10.3240 -10.2987  -1.1154
 -1.0376  -0.9172  -0.8630  -0.7871  -0.6739  -0.6581  -0.6186  -0.6080
 -0.5460  -0.5014  -0.4933  -0.4807  -0.4663  -0.4367  -0.4136  -0.3679
 -0.3192
 -- Virtual --
  0.0697   0.0932   0.1311   0.1452   0.1485   0.1505   0.1598   0.1722
  0.1934   0.2165   0.2331   0.2930   0.3094   0.3209   0.3439   0.3552
  0.3740   0.3832   0.4081   0.4135   0.4287   0.4412   0.4510   0.4697
  0.4819   0.4955   0.5028   0.5137   0.5349   0.5457   0.5562   0.5615
  0.5744   0.5885   0.5954   0.6059   0.6407   0.6528   0.6723   0.6887
  0.7130   0.7209   0.7444   0.7740   0.7940   0.8003   0.8112   0.8537
  0.8787   0.9080   0.9442   0.9785   1.0235   1.0262   1.0431   1.0623
  1.0696   1.0871   1.1116   1.1165   1.1360   1.1556   1.1758   1.2009
  1.2039   1.2188   1.2398   1.2581   1.2692   1.2915   1.3160   1.3421
  1.3559   1.3750   1.3895   1.4169   1.4235   1.4660   1.4796   1.4896
  1.5212   1.5422   1.5604   1.5827   1.6216   1.6712   1.7024   1.7231
  1.7452   1.7803   1.8223   1.8495   1.8510   1.8703   1.8992   1.9202
  1.9937   2.1033   2.1587   2.2089   2.2679   2.2950   2.3317   2.3394
  2.3834   2.3991   2.4242   2.4630   2.4835   2.5420   2.5911   2.5997
  2.6250   2.6407   2.6591   2.6773   2.7030   2.7178   2.7393   2.7573
  2.7956   2.8053   2.8182   2.8429   2.8641   2.8891   2.9238   2.9270
  2.9411   2.9644   2.9722   3.0037   3.0169   3.0469   3.0624   3.0715
  3.0861   3.0919   3.1223   3.1318   3.1458   3.1666   3.1888   3.2039
  3.2187   3.2343   3.2419   3.2809   3.3017   3.3121   3.3365   3.3551
  3.3747   3.4019   3.4329   3.4414   3.4856   3.5024   3.5316   3.5427
  3.5809   3.5889   3.6085   3.6129   3.6281   3.6659   3.6710   3.7231
  3.7455   3.7748   3.7807   3.7888   3.8238   3.8563   3.8852   3.8927
  3.9248   3.9727   3.9936   3.9964   4.0160   4.0426   4.0553   4.0581
  4.0607   4.0788   4.1071   4.1119   4.1415   4.1946   4.2009   4.2277
  4.2375   4.2763   4.3322   4.3866   4.4080   4.4232   4.4680   4.4935
  4.5445   4.5609   4.5869   4.5959   4.6235   4.6360   4.6531   4.6728
  4.7071   4.7224   4.7656   4.7822   4.8264   4.8422   4.8830   4.8978
  4.9471   5.0143   5.0321   5.0901   5.1543   5.1697   5.1911   5.2135
  5.2635   5.2787   5.3182   5.3798   5.4010   5.4742   5.4974   5.5137
  5.5761   5.6068   5.6309   5.6809   5.7889   5.8235   5.8456   5.9076
  5.9398   6.0106   6.1717   6.2176   6.2433   6.4417   6.5603   6.6565
  8.3619  10.2113  11.6664  12.2340  12.9613  13.8470  15.3610
 
 Beta MOs
 -- Occupied --
-14.4492 -14.4286 -10.3514 -10.3414 -10.3324 -10.3263 -10.2982  -1.1085
 -1.0256  -0.8938  -0.8577  -0.7809  -0.6697  -0.6530  -0.6117  -0.6016
 -0.5383  -0.4959  -0.4707  -0.4690  -0.4523  -0.4322  -0.4049  -0.3469
 -- Virtual --
 -0.0463   0.0717   0.0959   0.1350   0.1472   0.1502   0.1597   0.1644
  0.1836   0.2020   0.2237   0.2352   0.2944   0.3108   0.3280   0.3466
  0.3584   0.3741   0.3870   0.4091   0.4172   0.4318   0.4436   0.4522
  0.4716   0.4885   0.4983   0.5055   0.5170   0.5377   0.5482   0.5583
  0.5632   0.5783   0.5916   0.5964   0.6090   0.6452   0.6579   0.6743
  0.6927   0.7155   0.7258   0.7458   0.7749   0.7962   0.8040   0.8133
  0.8559   0.8849   0.9125   0.9507   0.9811   1.0253   1.0282   1.0442
  1.0651   1.0725   1.0911   1.1142   1.1190   1.1404   1.1604   1.1787
  1.2038   1.2078   1.2242   1.2446   1.2617   1.2727   1.2968   1.3207
  1.3451   1.3598   1.3804   1.3935   1.4206   1.4281   1.4710   1.4820
  1.4958   1.5269   1.5438   1.5636   1.5893   1.6257   1.6744   1.7057
  1.7290   1.7502   1.7849   1.8255   1.8534   1.8575   1.8742   1.9022
  1.9226   1.9978   2.1077   2.1578   2.2107   2.2796   2.2959   2.3338
  2.3551   2.3855   2.4021   2.4277   2.4738   2.4979   2.5541   2.5938
  2.6077   2.6296   2.6431   2.6628   2.6824   2.7056   2.7212   2.7388
  2.7593   2.7984   2.8104   2.8210   2.8488   2.8666   2.8912   2.9250
  2.9308   2.9474   2.9689   2.9761   3.0047   3.0200   3.0477   3.0671
  3.0758   3.0901   3.0951   3.1259   3.1366   3.1495   3.1720   3.2018
  3.2097   3.2262   3.2420   3.2476   3.2883   3.3041   3.3167   3.3399
  3.3632   3.3776   3.4082   3.4366   3.4508   3.4877   3.5070   3.5339
  3.5466   3.5875   3.5932   3.6122   3.6149   3.6344   3.6706   3.6786
  3.7278   3.7511   3.7816   3.7855   3.7960   3.8265   3.8604   3.8883
  3.8966   3.9340   3.9751   3.9989   4.0001   4.0181   4.0465   4.0602
  4.0744   4.0774   4.0888   4.1094   4.1159   4.1436   4.1985   4.2041
  4.2309   4.2435   4.2832   4.3346   4.3940   4.4145   4.4332   4.4718
  4.4955   4.5483   4.5706   4.5924   4.6007   4.6271   4.6571   4.6608
  4.6904   4.7151   4.7331   4.7718   4.7934   4.8311   4.8478   4.8877
  4.9014   4.9571   5.0267   5.0378   5.0919   5.1595   5.1756   5.1958
  5.2224   5.2696   5.2872   5.3235   5.3826   5.4046   5.4796   5.5009
  5.5171   5.5781   5.6097   5.6343   5.6834   5.7926   5.8286   5.8504
  5.9135   5.9436   6.0130   6.1775   6.2236   6.2531   6.4466   6.5611
  6.6634   8.3647  10.2119  11.6700  12.2356  12.9759  13.8474  15.3684
 --------------------------------------------------------------
 
          Ground-State Mulliken Net Atomic Charges

     Atom                 Charge (a.u.)    Spin (a.u.)
  --------------------------------------------------------
      1 C                    -0.071057      -0.167943
      2 N                    -0.066168       0.357827
      3 C                    -0.015792      -0.024716
      4 H                     0.121509       0.002441
      5 C                    -0.242472       0.045401
      6 H                     0.135609      -0.000413
      7 C                    -0.187425       0.723868
      8 H                     0.175785      -0.012041
      9 C                     0.108440      -0.044109
     10 H                     0.106890       0.007875
     11 N                    -0.182466       0.125328
     12 H                     0.117150      -0.013517
  --------------------------------------------------------
  Sum of atomic charges =     0.000000
  Sum of spin   charges =     1.000000

 -----------------------------------------------------------------
                    Cartesian Multipole Moments
 -----------------------------------------------------------------
    Charge (ESU x 10^10)
                 0.0000
    Dipole Moment (Debye)
         X      -0.3817      Y       0.9287      Z       2.3182
       Tot       2.5263
    Quadrupole Moments (Debye-Ang)
        XX     -38.6178     XY       0.3086     YY     -34.9638
        XZ      -0.7443     YZ      -2.3298     ZZ     -56.2626
    Octopole Moments (Debye-Ang^2)
       XXX      -6.2736    XXY      -0.4432    XYY       1.6221
       YYY       1.3369    XXZ       8.8754    XYZ      -4.0654
       YYZ      14.4351    XZZ      -6.6983    YZZ       3.9973
       ZZZ      67.1767
    Hexadecapole Moments (Debye-Ang^3)
      XXXX    -128.2241   XXXY     -12.3288   XXYY     -54.6166
      XYYY     -15.8209   YYYY    -196.1642   XXXZ      16.3169
      XXYZ      17.0526   XYYZ       6.5445   YYYZ      38.0779
      XXZZ    -121.6459   XYZZ      -8.9918   YYZZ    -127.5956
      XZZZ      18.1325   YZZZ      37.6610   ZZZZ    -705.1793
 -----------------------------------------------------------------
 Calculating analytic gradient of the SCF energy
 Gradient of SCF Energy
            1           2           3           4           5           6
    1   0.0041574  -0.0032166  -0.0020524   0.0002199  -0.0014982  -0.0001201
    2  -0.0020587   0.0018708  -0.0014822  -0.0015499  -0.0005291  -0.0001350
    3   0.0048379   0.0005934   0.0040290  -0.0003071   0.0013102  -0.0033843
            7           8           9          10          11          12
    1   0.0268046  -0.0022757  -0.0018248  -0.0023141   0.0015870  -0.0194668
    2  -0.0147525  -0.0010716  -0.0016510   0.0017022  -0.0021382   0.0217952
    3   0.0115549   0.0008875   0.0049113  -0.0000251   0.0011305  -0.0255382
 Max gradient component =       2.680E-02
 RMS gradient           =       8.708E-03
 Gradient time:  CPU 258.03 s  wall 4.92 s
rPathMan2.  file_steps = 951
 IRC --- Status = 4.  Checking bisector search.
 IRC --- Bisector search finished successfully.
 ------------------------------------------------------------------------
 Reaction path following.  The coordinates are cartesian              
 Step   7 E=    -302.887747 |G|=  0.052247 S_lin= 0.5884 S_tot= 0.5977
 ------------------------------------------------------------------------
  IRC -- SD step length =   0.100000000000000     
 Adding empirical dispersion correction 
 ----------------------------------------------------------------
 Doing -D3(0) with
 s6  =   1.00000
 s8  =   1.00000
 rs6 =   1.28100
 rs8 =   1.09400
 -D3 energy without 3body term =     -0.0027573940 hartrees
 ----------------------------------------------------------------
             Standard Nuclear Orientation (Angstroms)
    I     Atom           X                Y                Z
 ----------------------------------------------------------------
    1      C       0.2851311589     0.4742476082    -1.8470516643
    2      N       0.2240598206    -0.0525398915    -2.8755672755
    3      C       0.1178848524    -1.3196625908     0.9439866383
    4      H       0.5293094150    -2.3030712938     1.1328392270
    5      C      -1.0039436163    -0.8226702823     0.4243828031
    6      H      -1.9122744880    -1.2222281764     0.0019701052
    7      C       0.2498548007     1.1402718726    -0.6336965117
    8      H       0.7268626331     2.1055651913    -0.5409778011
    9      C      -0.4398951668     0.5670099998     0.5557520672
   10      H      -0.9723886928     1.3068855659     1.1554198689
   11      N       0.7707348520    -0.0630443254     1.2201303058
   12      H       1.4246644319     0.1892363208     0.4628122469
 ----------------------------------------------------------------
 Nuclear Repulsion Energy =         259.81150317 hartrees
 There are       25 alpha and       24 beta electrons

                       Distance Matrix (Angstroms)
             C (  1)   N (  2)   C (  3)   H (  4)   C (  5)   H (  6)
   N (  2)  1.157186
   C (  3)  3.322045  4.025651
   H (  4)  4.080793  4.607102  1.082602
   C (  5)  2.916012  3.604270  1.332475  2.245966
   H (  6)  3.335491  3.769923  2.240187  2.899727  1.078492
   C (  7)  1.384581  2.539577  2.925368  3.880123  2.558258  3.265009
   H (  8)  2.135920  3.218779  3.782613  4.719827  3.535841  4.281827
   C (  9)  2.511520  3.549455  2.005337  3.083789  1.505530  2.382425
   H ( 10)  3.359982  4.419093  2.851693  3.909910  2.251759  2.934322
   N ( 11)  3.151523  4.132034  1.442761  2.254690  2.087996  3.166411
   H ( 12)  2.591378  3.555937  2.053285  2.731702  2.631268  3.652365
             C (  7)   H (  8)   C (  9)   H ( 10)   N ( 11)
   H (  8)  1.080706
   C (  9)  1.489689  2.220651
   H ( 10)  2.173149  2.530437  1.091131
   N ( 11)  2.270674  2.793975  1.517891  2.217966
   H ( 12)  1.867345  2.273068  1.904713  2.733991  1.031891
 
 Applying Cartesian multipole field
    Component          Value
    ---------          -----
     (2,0,0)        1.00000E-11
     (0,2,0)        2.00000E-11
     (0,0,2)       -3.00000E-11
 Nucleus-field energy     =    -0.0000000075 hartrees
 Requested basis set is cc-pVTZ
 There are 100 shells and 280 basis functions
 A cutoff of  1.0D-11 yielded   4753 shell pairs
 There are     37429 function pairs (     48945 Cartesian)
 Smallest overlap matrix eigenvalue = 1.47E-04
 Guess MOs from SCF MO coefficient file
 Reading MOs from coefficient file
 Reading MOs from coefficient file
 Long-range K will be added via erf
 Coulomb attenuation parameter = 0.25 bohr**(-1)
 An unrestricted hybrid HF-DFT SCF calculation will be
 performed using Pulay DIIS extrapolation
 Exchange:     0.1957 Hartree-Fock + 1.0000 wB97X-D3 + LR-HF
 Correlation:  1.0000 wB97X-D3
 Using SG-2 standard quadrature grid
 Dispersion:   Grimme D3
 SCF converges when DIIS error is below 1.0E-08
 Using Q-Chem read-in guess as SCF_GUESS READ specified.

 using 64 threads for integral computing
 -------------------------------------------------------
 OpenMP Integral computing Module                
 Release: version 1.0, May 2013, Q-Chem Inc. Pittsburgh 
 -------------------------------------------------------
 using 64 threads for integral computing
 -------------------------------------------------------
 OpenMP Integral computing Module                
 Release: version 1.0, May 2013, Q-Chem Inc. Pittsburgh 
 -------------------------------------------------------
 ---------------------------------------
  Cycle       Energy         DIIS Error
 ---------------------------------------
    1    -302.8963889448      4.64E-04
    2    -302.8924248097      9.07E-05
    3    -302.8924929659      8.90E-05
    4    -302.8925632027      1.38E-05
    5    -302.8925712163      7.37E-06
    6    -302.8925745560      3.28E-06
    7    -302.8925756352      1.72E-06
    8    -302.8925760385      1.12E-06
    9    -302.8925761927      5.52E-07
   10    -302.8925762484      2.05E-07
   11    -302.8925762719      9.63E-08
   12    -302.8925762809      4.40E-08
   13    -302.8925762850      2.10E-08
   14    -302.8925762875      1.09E-08
   15    -302.8925762877      5.10E-09 Convergence criterion met
 ---------------------------------------
 <S^2> = 0.7707
 SCF time:  CPU 1519.33 s  wall 27.28 s
 SCF   energy in the final basis set = -302.89257629
 Total energy in the final basis set = -302.89257629
 
 --------------------------------------------------------------
 
                    Orbital Energies (a.u.)
 --------------------------------------------------------------
 
 Alpha MOs
 -- Occupied --
-14.4505 -14.4339 -10.3502 -10.3492 -10.3312 -10.3235 -10.2972  -1.1142
 -1.0388  -0.9172  -0.8633  -0.7868  -0.6740  -0.6573  -0.6185  -0.6070
 -0.5455  -0.5012  -0.4962  -0.4809  -0.4666  -0.4372  -0.4143  -0.3653
 -0.3204
 -- Virtual --
  0.0709   0.0939   0.1309   0.1456   0.1481   0.1514   0.1612   0.1704
  0.1963   0.2169   0.2335   0.2941   0.3101   0.3230   0.3463   0.3545
  0.3746   0.3823   0.4076   0.4133   0.4297   0.4421   0.4516   0.4707
  0.4823   0.4959   0.5015   0.5143   0.5363   0.5453   0.5562   0.5621
  0.5739   0.5893   0.5968   0.6042   0.6396   0.6525   0.6709   0.6894
  0.7129   0.7218   0.7464   0.7732   0.7949   0.7972   0.8100   0.8550
  0.8777   0.9059   0.9438   0.9769   1.0251   1.0265   1.0407   1.0616
  1.0721   1.0887   1.1111   1.1172   1.1331   1.1564   1.1730   1.1987
  1.2048   1.2161   1.2399   1.2576   1.2693   1.2938   1.3165   1.3417
  1.3551   1.3802   1.3882   1.4158   1.4258   1.4690   1.4792   1.4866
  1.5219   1.5405   1.5600   1.5799   1.6218   1.6726   1.7021   1.7238
  1.7436   1.7787   1.8218   1.8464   1.8511   1.8716   1.8992   1.9225
  1.9937   2.1031   2.1533   2.2104   2.2700   2.2966   2.3274   2.3426
  2.3789   2.4012   2.4288   2.4684   2.4834   2.5461   2.5943   2.5984
  2.6261   2.6384   2.6589   2.6764   2.7014   2.7192   2.7367   2.7576
  2.8019   2.8136   2.8158   2.8395   2.8577   2.8885   2.9209   2.9260
  2.9406   2.9600   2.9711   3.0065   3.0203   3.0495   3.0557   3.0678
  3.0866   3.0902   3.1237   3.1307   3.1442   3.1656   3.1867   3.2015
  3.2223   3.2371   3.2404   3.2778   3.3019   3.3165   3.3383   3.3544
  3.3745   3.4017   3.4339   3.4603   3.4911   3.5010   3.5301   3.5402
  3.5774   3.5902   3.6018   3.6096   3.6256   3.6627   3.6669   3.7142
  3.7443   3.7713   3.7850   3.7886   3.8168   3.8453   3.8864   3.8926
  3.9175   3.9685   3.9832   3.9932   4.0155   4.0386   4.0540   4.0566
  4.0593   4.0854   4.1072   4.1118   4.1390   4.1937   4.2030   4.2211
  4.2318   4.2719   4.3298   4.3846   4.4025   4.4288   4.4626   4.4903
  4.5505   4.5630   4.5797   4.6070   4.6226   4.6358   4.6470   4.6712
  4.6945   4.7247   4.7604   4.7815   4.8289   4.8396   4.8869   4.8953
  4.9545   5.0074   5.0324   5.0943   5.1522   5.1687   5.1855   5.2195
  5.2619   5.2786   5.3263   5.3806   5.4042   5.4684   5.5062   5.5253
  5.5814   5.6026   5.6360   5.6916   5.7961   5.8302   5.8524   5.9231
  5.9662   6.0145   6.1803   6.2206   6.2430   6.4463   6.5624   6.6733
  8.3544  10.2276  11.7172  12.2615  12.9573  13.8682  15.4130
 
 Beta MOs
 -- Occupied --
-14.4480 -14.4283 -10.3509 -10.3413 -10.3315 -10.3258 -10.2968  -1.1078
 -1.0267  -0.8932  -0.8588  -0.7804  -0.6698  -0.6531  -0.6116  -0.6005
 -0.5377  -0.4973  -0.4716  -0.4693  -0.4524  -0.4327  -0.4060  -0.3456
 -- Virtual --
 -0.0459   0.0727   0.0965   0.1345   0.1474   0.1497   0.1602   0.1662
  0.1826   0.2038   0.2242   0.2355   0.2954   0.3117   0.3299   0.3496
  0.3579   0.3749   0.3863   0.4084   0.4173   0.4332   0.4439   0.4527
  0.4726   0.4890   0.4981   0.5046   0.5171   0.5390   0.5481   0.5583
  0.5641   0.5781   0.5920   0.5975   0.6075   0.6441   0.6574   0.6726
  0.6935   0.7156   0.7264   0.7477   0.7741   0.7953   0.8027   0.8123
  0.8573   0.8835   0.9105   0.9504   0.9793   1.0264   1.0288   1.0418
  1.0648   1.0750   1.0926   1.1135   1.1197   1.1377   1.1608   1.1758
  1.2025   1.2089   1.2214   1.2447   1.2609   1.2726   1.2992   1.3209
  1.3450   1.3595   1.3848   1.3922   1.4199   1.4304   1.4737   1.4814
  1.4922   1.5280   1.5419   1.5634   1.5862   1.6258   1.6757   1.7051
  1.7306   1.7482   1.7828   1.8248   1.8524   1.8559   1.8750   1.9023
  1.9247   1.9980   2.1081   2.1533   2.2120   2.2825   2.2977   2.3336
  2.3537   2.3809   2.4037   2.4336   2.4817   2.4956   2.5582   2.5968
  2.6057   2.6303   2.6407   2.6626   2.6820   2.7052   2.7211   2.7381
  2.7585   2.8050   2.8185   2.8193   2.8442   2.8607   2.8908   2.9270
  2.9293   2.9437   2.9664   2.9737   3.0073   3.0239   3.0509   3.0614
  3.0718   3.0903   3.0932   3.1275   3.1346   3.1475   3.1731   3.1975
  3.2072   3.2303   3.2440   3.2475   3.2840   3.3041   3.3210   3.3421
  3.3612   3.3774   3.4073   3.4372   3.4696   3.4952   3.5059   3.5328
  3.5452   3.5841   3.5952   3.6053   3.6115   3.6327   3.6652   3.6753
  3.7198   3.7489   3.7744   3.7935   3.7953   3.8201   3.8489   3.8883
  3.8972   3.9274   3.9729   3.9882   3.9954   4.0175   4.0408   4.0579
  4.0761   4.0776   4.0937   4.1109   4.1137   4.1410   4.1959   4.2071
  4.2270   4.2358   4.2785   4.3319   4.3938   4.4108   4.4367   4.4664
  4.4920   4.5549   4.5728   4.5846   4.6105   4.6265   4.6496   4.6622
  4.6901   4.7005   4.7343   4.7678   4.7932   4.8337   4.8452   4.8918
  4.8990   4.9632   5.0194   5.0380   5.0961   5.1574   5.1743   5.1900
  5.2293   5.2669   5.2875   5.3311   5.3834   5.4074   5.4734   5.5099
  5.5280   5.5834   5.6054   5.6393   5.6938   5.7996   5.8353   5.8571
  5.9285   5.9694   6.0166   6.1862   6.2263   6.2531   6.4511   6.5631
  6.6792   8.3572  10.2281  11.7204  12.2632  12.9723  13.8685  15.4204
 --------------------------------------------------------------
 
          Ground-State Mulliken Net Atomic Charges

     Atom                 Charge (a.u.)    Spin (a.u.)
  --------------------------------------------------------
      1 C                    -0.069558      -0.167976
      2 N                    -0.064055       0.360142
      3 C                    -0.017863      -0.020411
      4 H                     0.121383       0.002386
      5 C                    -0.243609       0.036788
      6 H                     0.135526      -0.000215
      7 C                    -0.186514       0.735064
      8 H                     0.175549      -0.012557
      9 C                     0.106066      -0.043517
     10 H                     0.107764       0.008557
     11 N                    -0.176783       0.111592
     12 H                     0.112094      -0.009854
  --------------------------------------------------------
  Sum of atomic charges =     0.000000
  Sum of spin   charges =     1.000000

 -----------------------------------------------------------------
                    Cartesian Multipole Moments
 -----------------------------------------------------------------
    Charge (ESU x 10^10)
                 0.0000
    Dipole Moment (Debye)
         X      -0.3126      Y       0.9332      Z       2.3019
       Tot       2.5035
    Quadrupole Moments (Debye-Ang)
        XX     -38.4753     XY       0.3166     YY     -35.0284
        XZ      -0.6701     YZ      -2.3495     ZZ     -56.2442
    Octopole Moments (Debye-Ang^2)
       XXX      -5.5262    XXY      -0.5129    XYY       1.8132
       YYY       0.9675    XXZ       9.1153    XYZ      -4.0778
       YYZ      14.5820    XZZ      -6.6373    YZZ       3.9745
       ZZZ      67.3120
    Hexadecapole Moments (Debye-Ang^3)
      XXXX    -127.0203   XXXY     -11.7641   XXYY     -54.7034
      XYYY     -15.1409   YYYY    -197.7025   XXXZ      16.2598
      XXYZ      17.1149   XYYZ       6.4198   YYYZ      38.4347
      XXZZ    -121.5646   XYZZ      -8.7653   YYZZ    -127.9282
      XZZZ      18.1646   YZZZ      37.6109   ZZZZ    -705.6111
 -----------------------------------------------------------------
 Calculating analytic gradient of the SCF energy
 Gradient of SCF Energy
            1           2           3           4           5           6
    1   0.0046726  -0.0032092  -0.0011116   0.0000705  -0.0011156   0.0001581
    2  -0.0055794   0.0046334  -0.0010791  -0.0014836  -0.0006506  -0.0000427
    3  -0.0009108   0.0058125   0.0027013  -0.0003318   0.0020131  -0.0032096
            7           8           9          10          11          12
    1   0.0220452  -0.0011484  -0.0013621  -0.0022193   0.0034651  -0.0202454
    2  -0.0124982  -0.0007990  -0.0014654   0.0017614  -0.0004989   0.0177021
    3   0.0098934   0.0013766   0.0042720  -0.0002306  -0.0011959  -0.0201902
 Max gradient component =       2.205E-02
 RMS gradient           =       7.576E-03
 Gradient time:  CPU 255.90 s  wall 4.85 s
rPathMan2.  file_steps = 951
 IRC --- Status = 2.  Assess steepest descent step
 IRC --- Previous SD length =   0.100000
 IRC --- Point 1 E =     -302.887747 |G| =   0.052247 G.D1 =  -0.052247
 IRC --- Point 2 E =     -302.892576 |G| =   0.045456 G.D1 =  -0.044227
 IRC --- Angle(G1/G2) =   13.35 Deg.  Curvature =   0.0802
 IRC --- Minimum along SD direction =   0.651417
 IRC --- Corrector step required
 IRC --- equal length displacement: B_eq =   0.023256
 IRC --- chosen bisector length  : B_len =   0.011628
 Adding empirical dispersion correction 
 ----------------------------------------------------------------
 Doing -D3(0) with
 s6  =   1.00000
 s8  =   1.00000
 rs6 =   1.28100
 rs8 =   1.09400
 -D3 energy without 3body term =     -0.0027557413 hartrees
 ----------------------------------------------------------------
             Standard Nuclear Orientation (Angstroms)
    I     Atom           X                Y                Z
 ----------------------------------------------------------------
    1      C       0.2845167110     0.4764526834    -1.8440715218
    2      N       0.2242988745    -0.0542894912    -2.8786500809
    3      C       0.1174925106    -1.3197850627     0.9444546183
    4      H       0.5293797142    -2.3029926318     1.1328768699
    5      C      -1.0040529794    -0.8225595385     0.4238745144
    6      H      -1.9124273621    -1.2222717106     0.0021244805
    7      C       0.2505970870     1.1400759435    -0.6336036593
    8      H       0.7263786044     2.1054875873    -0.5413296196
    9      C      -0.4400264613     0.5670268630     0.5557526050
   10      H      -0.9722687698     1.3067223227     1.1555413349
   11      N       0.7695215482    -0.0638367260     1.2213989095
   12      H       1.4265905232     0.1899697594     0.4616315586
 ----------------------------------------------------------------
 Nuclear Repulsion Energy =         259.70531082 hartrees
 There are       25 alpha and       24 beta electrons

                       Distance Matrix (Angstroms)
             C (  1)   N (  2)   C (  3)   H (  4)   C (  5)   H (  6)
   N (  2)  1.164331
   C (  3)  3.321181  4.028525
   H (  4)  4.080134  4.608914  1.082521
   C (  5)  2.914005  3.606349  1.332704  2.246282
   H (  6)  3.334766  3.772087  2.240105  2.899824  1.078326
   C (  7)  1.380862  2.543115  2.925560  3.879806  2.558192  3.265503
   H (  8)  2.132166  3.221768  3.782960  4.719796  3.535459  4.281661
   C (  9)  2.508450  3.552814  2.005486  3.083802  1.505479  2.382448
   H ( 10)  3.356566  4.422536  2.851434  3.909668  2.251708  2.934294
   N ( 11)  3.150278  4.136153  1.441959  2.253735  2.087408  3.165668
   H ( 12)  2.588952  3.558462  2.055776  2.733207  2.633376  3.654396
             C (  7)   H (  8)   C (  9)   H ( 10)   N ( 11)
   H (  8)  1.080232
   C (  9)  1.489938  2.220575
   H ( 10)  2.173525  2.530375  1.090953
   N ( 11)  2.271502  2.795540  1.517920  2.217341
   H ( 12)  1.866870  2.272760  1.906644  2.735539  1.036052
 
 Applying Cartesian multipole field
    Component          Value
    ---------          -----
     (2,0,0)        1.00000E-11
     (0,2,0)        2.00000E-11
     (0,0,2)       -3.00000E-11
 Nucleus-field energy     =    -0.0000000075 hartrees
 Requested basis set is cc-pVTZ
 There are 100 shells and 280 basis functions
 A cutoff of  1.0D-11 yielded   4752 shell pairs
 There are     37426 function pairs (     48942 Cartesian)
 Smallest overlap matrix eigenvalue = 1.47E-04
 Guess MOs from SCF MO coefficient file
 Reading MOs from coefficient file
 Reading MOs from coefficient file
 Long-range K will be added via erf
 Coulomb attenuation parameter = 0.25 bohr**(-1)
 An unrestricted hybrid HF-DFT SCF calculation will be
 performed using Pulay DIIS extrapolation
 Exchange:     0.1957 Hartree-Fock + 1.0000 wB97X-D3 + LR-HF
 Correlation:  1.0000 wB97X-D3
 Using SG-2 standard quadrature grid
 Dispersion:   Grimme D3
 SCF converges when DIIS error is below 1.0E-08
 Using Q-Chem read-in guess as SCF_GUESS READ specified.

 using 64 threads for integral computing
 -------------------------------------------------------
 OpenMP Integral computing Module                
 Release: version 1.0, May 2013, Q-Chem Inc. Pittsburgh 
 -------------------------------------------------------
 using 64 threads for integral computing
 -------------------------------------------------------
 OpenMP Integral computing Module                
 Release: version 1.0, May 2013, Q-Chem Inc. Pittsburgh 
 -------------------------------------------------------
 ---------------------------------------
  Cycle       Energy         DIIS Error
 ---------------------------------------
    1    -302.8896589241      2.35E-04
    2    -302.8924868723      4.44E-05
    3    -302.8924947021      4.81E-05
    4    -302.8925136830      1.09E-05
    5    -302.8925153620      3.66E-06
    6    -302.8925162397      1.51E-06
    7    -302.8925167052      1.01E-06
    8    -302.8925169214      4.90E-07
    9    -302.8925169871      2.28E-07
   10    -302.8925169985      7.48E-08
   11    -302.8925170013      2.63E-08
   12    -302.8925170026      1.52E-08
   13    -302.8925170031      6.63E-09 Convergence criterion met
 ---------------------------------------
 <S^2> = 0.7719
 SCF time:  CPU 1245.03 s  wall 21.24 s
 SCF   energy in the final basis set = -302.89251700
 Total energy in the final basis set = -302.89251700
 
 --------------------------------------------------------------
 
                    Orbital Energies (a.u.)
 --------------------------------------------------------------
 
 Alpha MOs
 -- Occupied --
-14.4509 -14.4360 -10.3503 -10.3490 -10.3312 -10.3250 -10.2972  -1.1141
 -1.0367  -0.9177  -0.8628  -0.7872  -0.6741  -0.6573  -0.6187  -0.6072
 -0.5457  -0.5009  -0.4956  -0.4816  -0.4662  -0.4360  -0.4141  -0.3653
 -0.3204
 -- Virtual --
  0.0709   0.0922   0.1303   0.1453   0.1477   0.1504   0.1610   0.1701
  0.1960   0.2168   0.2332   0.2942   0.3100   0.3230   0.3463   0.3545
  0.3747   0.3825   0.4075   0.4134   0.4298   0.4421   0.4518   0.4706
  0.4821   0.4959   0.5014   0.5145   0.5361   0.5452   0.5556   0.5621
  0.5737   0.5886   0.5965   0.6043   0.6395   0.6524   0.6711   0.6890
  0.7127   0.7214   0.7462   0.7731   0.7948   0.7973   0.8099   0.8551
  0.8773   0.9056   0.9420   0.9767   1.0251   1.0263   1.0405   1.0611
  1.0710   1.0885   1.1110   1.1163   1.1329   1.1541   1.1731   1.1985
  1.2044   1.2156   1.2397   1.2574   1.2687   1.2926   1.3159   1.3412
  1.3547   1.3791   1.3876   1.4148   1.4252   1.4682   1.4793   1.4862
  1.5215   1.5404   1.5593   1.5800   1.6209   1.6727   1.7023   1.7240
  1.7427   1.7788   1.8217   1.8469   1.8516   1.8709   1.9003   1.9221
  1.9916   2.0998   2.1540   2.2102   2.2694   2.2976   2.3271   2.3415
  2.3797   2.4011   2.4284   2.4677   2.4834   2.5456   2.5945   2.5984
  2.6258   2.6384   2.6591   2.6767   2.7015   2.7193   2.7365   2.7574
  2.8012   2.8133   2.8165   2.8397   2.8576   2.8886   2.9208   2.9258
  2.9404   2.9599   2.9707   3.0063   3.0203   3.0494   3.0559   3.0677
  3.0856   3.0903   3.1233   3.1304   3.1432   3.1657   3.1860   3.2006
  3.2215   3.2363   3.2401   3.2776   3.3020   3.3161   3.3382   3.3535
  3.3744   3.4012   3.4332   3.4590   3.4905   3.5006   3.5293   3.5395
  3.5744   3.5888   3.6018   3.6093   3.6248   3.6619   3.6657   3.7150
  3.7442   3.7710   3.7839   3.7871   3.8162   3.8452   3.8869   3.8926
  3.9154   3.9687   3.9838   3.9928   4.0156   4.0384   4.0536   4.0547
  4.0572   4.0844   4.1072   4.1119   4.1388   4.1935   4.2019   4.2210
  4.2308   4.2721   4.3293   4.3845   4.4026   4.4289   4.4633   4.4902
  4.5506   4.5605   4.5798   4.6057   4.6213   4.6323   4.6446   4.6689
  4.6921   4.7205   4.7589   4.7770   4.8250   4.8377   4.8858   4.8945
  4.9524   5.0066   5.0318   5.0935   5.1517   5.1669   5.1845   5.2173
  5.2610   5.2775   5.3237   5.3793   5.4038   5.4682   5.5058   5.5216
  5.5809   5.6016   5.6345   5.6862   5.7924   5.8241   5.8489   5.9157
  5.9586   6.0127   6.1521   6.2111   6.2369   6.4336   6.5627   6.6695
  8.3689  10.2274  11.7000  12.2714  13.0037  13.8668  15.2340
 
 Beta MOs
 -- Occupied --
-14.4484 -14.4302 -10.3509 -10.3412 -10.3315 -10.3274 -10.2968  -1.1077
 -1.0242  -0.8937  -0.8583  -0.7810  -0.6699  -0.6530  -0.6119  -0.6008
 -0.5379  -0.4970  -0.4712  -0.4695  -0.4514  -0.4314  -0.4057  -0.3454
 -- Virtual --
 -0.0465   0.0726   0.0949   0.1341   0.1472   0.1496   0.1599   0.1657
  0.1822   0.2035   0.2240   0.2351   0.2954   0.3115   0.3299   0.3495
  0.3579   0.3749   0.3865   0.4083   0.4173   0.4333   0.4438   0.4528
  0.4726   0.4888   0.4981   0.5045   0.5173   0.5388   0.5479   0.5577
  0.5641   0.5779   0.5913   0.5973   0.6074   0.6441   0.6573   0.6728
  0.6931   0.7154   0.7261   0.7475   0.7740   0.7952   0.8027   0.8122
  0.8574   0.8831   0.9101   0.9488   0.9791   1.0264   1.0285   1.0416
  1.0643   1.0740   1.0921   1.1135   1.1188   1.1374   1.1584   1.1759
  1.2023   1.2086   1.2210   1.2445   1.2606   1.2720   1.2981   1.3205
  1.3445   1.3592   1.3837   1.3916   1.4188   1.4298   1.4731   1.4813
  1.4916   1.5276   1.5419   1.5627   1.5861   1.6249   1.6758   1.7053
  1.7308   1.7472   1.7830   1.8247   1.8528   1.8567   1.8743   1.9033
  1.9243   1.9956   2.1048   2.1539   2.2117   2.2818   2.2987   2.3336
  2.3520   2.3816   2.4036   2.4330   2.4810   2.4955   2.5575   2.5970
  2.6058   2.6300   2.6407   2.6628   2.6822   2.7052   2.7210   2.7380
  2.7581   2.8043   2.8181   2.8198   2.8443   2.8605   2.8908   2.9269
  2.9289   2.9436   2.9663   2.9733   3.0070   3.0237   3.0509   3.0617
  3.0714   3.0892   3.0931   3.1270   3.1344   3.1466   3.1728   3.1969
  3.2064   3.2291   3.2439   3.2467   3.2837   3.3041   3.3205   3.3419
  3.3604   3.3772   3.4068   3.4365   3.4685   3.4945   3.5056   3.5320
  3.5443   3.5816   3.5934   3.6052   3.6113   3.6322   3.6643   3.6738
  3.7205   3.7489   3.7741   3.7918   3.7941   3.8195   3.8488   3.8889
  3.8971   3.9253   3.9730   3.9890   3.9950   4.0176   4.0407   4.0581
  4.0747   4.0762   4.0927   4.1108   4.1138   4.1408   4.1955   4.2063
  4.2269   4.2346   4.2787   4.3314   4.3936   4.4108   4.4368   4.4672
  4.4920   4.5550   4.5707   4.5848   4.6095   4.6253   4.6479   4.6587
  4.6877   4.6986   4.7312   4.7661   4.7888   4.8298   4.8431   4.8905
  4.8982   4.9611   5.0187   5.0373   5.0953   5.1570   5.1725   5.1890
  5.2277   5.2665   5.2859   5.3286   5.3821   5.4070   5.4731   5.5095
  5.5243   5.5829   5.6045   5.6377   5.6884   5.7964   5.8290   5.8533
  5.9211   5.9619   6.0148   6.1581   6.2208   6.2433   6.4384   6.5634
  6.6755   8.3717  10.2280  11.7032  12.2728  13.0186  13.8671  15.2419
 --------------------------------------------------------------
 
          Ground-State Mulliken Net Atomic Charges

     Atom                 Charge (a.u.)    Spin (a.u.)
  --------------------------------------------------------
      1 C                    -0.065269      -0.174197
      2 N                    -0.069370       0.374095
      3 C                    -0.017552      -0.020580
      4 H                     0.121373       0.002361
      5 C                    -0.243969       0.037254
      6 H                     0.135500      -0.000235
      7 C                    -0.186158       0.727463
      8 H                     0.176072      -0.012505
      9 C                     0.106599      -0.043375
     10 H                     0.107778       0.008496
     11 N                    -0.178203       0.111452
     12 H                     0.113199      -0.010227
  --------------------------------------------------------
  Sum of atomic charges =     0.000000
  Sum of spin   charges =     1.000000

 -----------------------------------------------------------------
                    Cartesian Multipole Moments
 -----------------------------------------------------------------
    Charge (ESU x 10^10)
                 0.0000
    Dipole Moment (Debye)
         X      -0.3129      Y       0.9361      Z       2.3036
       Tot       2.5061
    Quadrupole Moments (Debye-Ang)
        XX     -38.4943     XY       0.3157     YY     -35.0355
        XZ      -0.6650     YZ      -2.3419     ZZ     -56.2506
    Octopole Moments (Debye-Ang^2)
       XXX      -5.5224    XXY      -0.5096    XYY       1.8157
       YYY       0.9923    XXZ       9.1623    XYZ      -4.0699
       YYZ      14.6191    XZZ      -6.6512    YZZ       3.9473
       ZZZ      67.3301
    Hexadecapole Moments (Debye-Ang^3)
      XXXX    -127.0593   XXXY     -11.7735   XXYY     -54.7168
      XYYY     -15.1595   YYYY    -197.7126   XXXZ      16.3024
      XXYZ      17.1199   XYYZ       6.4300   YYYZ      38.4204
      XXZZ    -121.7499   XYZZ      -8.7884   YYZZ    -128.1141
      XZZZ      18.2366   YZZZ      37.7026   ZZZZ    -706.2357
 -----------------------------------------------------------------
 Calculating analytic gradient of the SCF energy
 Gradient of SCF Energy
            1           2           3           4           5           6
    1   0.0051868  -0.0038575  -0.0008480   0.0001027  -0.0012237   0.0002449
    2   0.0021365  -0.0021815  -0.0010357  -0.0014191  -0.0005041  -0.0000305
    3   0.0138924  -0.0073602   0.0029203  -0.0003609   0.0018504  -0.0030961
            7           8           9          10          11          12
    1   0.0223345  -0.0013555  -0.0014769  -0.0021138   0.0012649  -0.0182584
    2  -0.0130036  -0.0011290  -0.0012514   0.0016620  -0.0016595   0.0184159
    3   0.0084413   0.0012315   0.0040626  -0.0002141   0.0009152  -0.0222822
 Max gradient component =       2.233E-02
 RMS gradient           =       7.943E-03
 Gradient time:  CPU 256.39 s  wall 4.84 s
rPathMan2.  file_steps = 951
 IRC --- Status = 3.  Assess initial corrector step
 IRC --- bisector search: b =  0.000000 E =     -302.892576 G.B =  -0.005286
 IRC --- bisector search: b =  0.011628 E =     -302.892517 G.B =   0.015321
 IRC --- performed gradient/energy interpolation
 IRC --- bisector search:  estimate b(min) =   2.959325435672231E-003
 Adding empirical dispersion correction 
 ----------------------------------------------------------------
 Doing -D3(0) with
 s6  =   1.00000
 s8  =   1.00000
 rs6 =   1.28100
 rs8 =   1.09400
 -D3 energy without 3body term =     -0.0027569730 hartrees
 ----------------------------------------------------------------
             Standard Nuclear Orientation (Angstroms)
    I     Atom           X                Y                Z
 ----------------------------------------------------------------
    1      C       0.2849747799     0.4748088070    -1.8462932083
    2      N       0.2241206606    -0.0529851703    -2.8763518595
    3      C       0.1177850002    -1.3196937603     0.9441057407
    4      H       0.5293273064    -2.3030512740     1.1328488072
    5      C      -1.0039714495    -0.8226420976     0.4242534420
    6      H      -1.9123133950    -1.2222392560     0.0020093942
    7      C       0.2500437150     1.1402220080    -0.6336728804
    8      H       0.7267394462     2.1055454408    -0.5410673401
    9      C      -0.4399285817     0.5670142915     0.5557522041
   10      H      -0.9723581720     1.3068440200     1.1554507824
   11      N       0.7704260622    -0.0632459939     1.2204531696
   12      H       1.4251546283     0.1894229833     0.4625117579
 ----------------------------------------------------------------
 Nuclear Repulsion Energy =         259.78431176 hartrees
 There are       25 alpha and       24 beta electrons

                       Distance Matrix (Angstroms)
             C (  1)   N (  2)   C (  3)   H (  4)   C (  5)   H (  6)
   N (  2)  1.159004
   C (  3)  3.321825  4.026382
   H (  4)  4.080625  4.607563  1.082582
   C (  5)  2.915501  3.604799  1.332533  2.246046
   H (  6)  3.335307  3.770473  2.240166  2.899752  1.078449
   C (  7)  1.383634  2.540477  2.925417  3.880042  2.558241  3.265135
   H (  8)  2.134964  3.219539  3.782701  4.719819  3.535744  4.281785
   C (  9)  2.510739  3.550310  2.005375  3.083792  1.505517  2.382431
   H ( 10)  3.359112  4.419969  2.851628  3.909848  2.251746  2.934315
   N ( 11)  3.151206  4.133082  1.442556  2.254447  2.087846  3.166222
   H ( 12)  2.590760  3.556579  2.053919  2.732085  2.631804  3.652882
             C (  7)   H (  8)   C (  9)   H ( 10)   N ( 11)
   H (  8)  1.080585
   C (  9)  1.489752  2.220632
   H ( 10)  2.173245  2.530421  1.091086
   N ( 11)  2.270885  2.794373  1.517898  2.217807
   H ( 12)  1.867224  2.272989  1.905205  2.734385  1.032950
 
 Applying Cartesian multipole field
    Component          Value
    ---------          -----
     (2,0,0)        1.00000E-11
     (0,2,0)        2.00000E-11
     (0,0,2)       -3.00000E-11
 Nucleus-field energy     =    -0.0000000075 hartrees
 Requested basis set is cc-pVTZ
 There are 100 shells and 280 basis functions
 A cutoff of  1.0D-11 yielded   4753 shell pairs
 There are     37429 function pairs (     48945 Cartesian)
 Smallest overlap matrix eigenvalue = 1.47E-04
 Guess MOs from SCF MO coefficient file
 Reading MOs from coefficient file
 Reading MOs from coefficient file
 Long-range K will be added via erf
 Coulomb attenuation parameter = 0.25 bohr**(-1)
 An unrestricted hybrid HF-DFT SCF calculation will be
 performed using Pulay DIIS extrapolation
 Exchange:     0.1957 Hartree-Fock + 1.0000 wB97X-D3 + LR-HF
 Correlation:  1.0000 wB97X-D3
 Using SG-2 standard quadrature grid
 Dispersion:   Grimme D3
 SCF converges when DIIS error is below 1.0E-08
 Using Q-Chem read-in guess as SCF_GUESS READ specified.

 using 64 threads for integral computing
 -------------------------------------------------------
 OpenMP Integral computing Module                
 Release: version 1.0, May 2013, Q-Chem Inc. Pittsburgh 
 -------------------------------------------------------
 using 64 threads for integral computing
 -------------------------------------------------------
 OpenMP Integral computing Module                
 Release: version 1.0, May 2013, Q-Chem Inc. Pittsburgh 
 -------------------------------------------------------
 ---------------------------------------
  Cycle       Energy         DIIS Error
 ---------------------------------------
    1    -302.8948951231      1.75E-04
    2    -302.8925675157      3.27E-05
    3    -302.8925721171      3.50E-05
    4    -302.8925821978      8.01E-06
    5    -302.8925831118      2.75E-06
    6    -302.8925836017      1.12E-06
    7    -302.8925838598      7.43E-07
    8    -302.8925839750      3.56E-07
    9    -302.8925840093      1.66E-07
   10    -302.8925840149      5.41E-08
   11    -302.8925840162      1.89E-08
   12    -302.8925840168      1.10E-08
   13    -302.8925840169      4.77E-09 Convergence criterion met
 ---------------------------------------
 <S^2> = 0.7710
 SCF time:  CPU 1235.27 s  wall 21.19 s
 SCF   energy in the final basis set = -302.89258402
 Total energy in the final basis set = -302.89258402
 
 --------------------------------------------------------------
 
                    Orbital Energies (a.u.)
 --------------------------------------------------------------
 
 Alpha MOs
 -- Occupied --
-14.4506 -14.4345 -10.3502 -10.3492 -10.3312 -10.3239 -10.2972  -1.1142
 -1.0383  -0.9174  -0.8631  -0.7869  -0.6740  -0.6573  -0.6185  -0.6071
 -0.5455  -0.5011  -0.4961  -0.4811  -0.4665  -0.4369  -0.4142  -0.3653
 -0.3204
 -- Virtual --
  0.0709   0.0935   0.1307   0.1455   0.1480   0.1511   0.1611   0.1703
  0.1962   0.2168   0.2334   0.2941   0.3101   0.3230   0.3463   0.3545
  0.3746   0.3824   0.4075   0.4134   0.4297   0.4421   0.4516   0.4707
  0.4823   0.4959   0.5015   0.5144   0.5362   0.5453   0.5561   0.5621
  0.5739   0.5891   0.5967   0.6043   0.6396   0.6525   0.6709   0.6893
  0.7128   0.7217   0.7464   0.7732   0.7949   0.7972   0.8100   0.8550
  0.8776   0.9058   0.9434   0.9769   1.0251   1.0265   1.0407   1.0615
  1.0718   1.0886   1.1111   1.1169   1.1331   1.1557   1.1730   1.1987
  1.2047   1.2160   1.2398   1.2575   1.2691   1.2935   1.3163   1.3416
  1.3550   1.3799   1.3880   1.4156   1.4257   1.4688   1.4792   1.4865
  1.5218   1.5405   1.5598   1.5799   1.6216   1.6726   1.7022   1.7238
  1.7434   1.7787   1.8217   1.8465   1.8512   1.8714   1.8995   1.9224
  1.9932   2.1023   2.1534   2.2103   2.2698   2.2969   2.3273   2.3423
  2.3791   2.4011   2.4287   2.4683   2.4834   2.5460   2.5943   2.5984
  2.6260   2.6384   2.6589   2.6765   2.7014   2.7193   2.7366   2.7575
  2.8017   2.8135   2.8160   2.8395   2.8577   2.8885   2.9209   2.9259
  2.9405   2.9599   2.9710   3.0065   3.0203   3.0495   3.0557   3.0678
  3.0863   3.0902   3.1236   3.1306   3.1440   3.1656   3.1865   3.2013
  3.2221   3.2369   3.2403   3.2778   3.3019   3.3164   3.3383   3.3541
  3.3745   3.4016   3.4337   3.4599   3.4909   3.5009   3.5299   3.5400
  3.5767   3.5898   3.6018   3.6095   3.6254   3.6625   3.6666   3.7144
  3.7443   3.7712   3.7847   3.7882   3.8167   3.8453   3.8865   3.8926
  3.9169   3.9686   3.9834   3.9931   4.0155   4.0386   4.0541   4.0560
  4.0587   4.0851   4.1072   4.1118   4.1390   4.1936   4.2027   4.2211
  4.2316   4.2720   4.3297   4.3846   4.4025   4.4288   4.4627   4.4903
  4.5505   4.5624   4.5797   4.6067   4.6223   4.6350   4.6464   4.6706
  4.6939   4.7236   4.7600   4.7804   4.8279   4.8391   4.8866   4.8951
  4.9540   5.0072   5.0322   5.0941   5.1520   5.1682   5.1852   5.2190
  5.2617   5.2783   5.3256   5.3802   5.4041   5.4684   5.5061   5.5244
  5.5813   5.6023   5.6356   5.6902   5.7952   5.8286   5.8515   5.9212
  5.9642   6.0140   6.1730   6.2187   6.2410   6.4430   6.5624   6.6723
  8.3581  10.2275  11.7128  12.2641  12.9689  13.8678  15.3675
 
 Beta MOs
 -- Occupied --
-14.4481 -14.4288 -10.3509 -10.3413 -10.3315 -10.3262 -10.2968  -1.1078
 -1.0261  -0.8933  -0.8587  -0.7806  -0.6699  -0.6531  -0.6117  -0.6006
 -0.5378  -0.4972  -0.4715  -0.4693  -0.4522  -0.4324  -0.4059  -0.3455
 -- Virtual --
 -0.0461   0.0727   0.0961   0.1344   0.1474   0.1497   0.1601   0.1660
  0.1825   0.2037   0.2242   0.2354   0.2954   0.3117   0.3299   0.3496
  0.3579   0.3749   0.3864   0.4083   0.4173   0.4332   0.4439   0.4527
  0.4726   0.4890   0.4981   0.5046   0.5172   0.5390   0.5480   0.5581
  0.5641   0.5780   0.5918   0.5974   0.6075   0.6441   0.6573   0.6726
  0.6934   0.7155   0.7263   0.7477   0.7740   0.7953   0.8027   0.8123
  0.8573   0.8834   0.9104   0.9500   0.9792   1.0264   1.0287   1.0417
  1.0646   1.0747   1.0925   1.1135   1.1195   1.1376   1.1601   1.1758
  1.2025   1.2088   1.2213   1.2446   1.2608   1.2724   1.2989   1.3208
  1.3449   1.3594   1.3845   1.3920   1.4196   1.4302   1.4736   1.4814
  1.4920   1.5279   1.5419   1.5632   1.5861   1.6256   1.6757   1.7051
  1.7307   1.7480   1.7829   1.8248   1.8525   1.8561   1.8748   1.9025
  1.9246   1.9974   2.1072   2.1535   2.2120   2.2823   2.2980   2.3336
  2.3533   2.3811   2.4037   2.4335   2.4815   2.4956   2.5581   2.5968
  2.6057   2.6302   2.6407   2.6626   2.6820   2.7052   2.7211   2.7381
  2.7584   2.8048   2.8184   2.8194   2.8443   2.8607   2.8908   2.9270
  2.9292   2.9437   2.9664   2.9736   3.0073   3.0238   3.0509   3.0615
  3.0717   3.0900   3.0932   3.1274   3.1345   3.1472   3.1731   3.1973
  3.2070   3.2300   3.2440   3.2473   3.2840   3.3041   3.3208   3.3420
  3.3610   3.3773   3.4072   3.4370   3.4693   3.4950   3.5059   3.5326
  3.5450   3.5835   3.5947   3.6053   3.6114   3.6326   3.6650   3.6749
  3.7200   3.7489   3.7743   3.7931   3.7950   3.8199   3.8489   3.8885
  3.8972   3.9269   3.9730   3.9884   3.9953   4.0175   4.0407   4.0580
  4.0757   4.0772   4.0935   4.1109   4.1137   4.1410   4.1958   4.2069
  4.2270   4.2355   4.2785   4.3318   4.3938   4.4108   4.4367   4.4666
  4.4920   4.5550   4.5723   4.5847   4.6102   4.6262   4.6492   4.6613
  4.6895   4.7000   4.7335   4.7673   4.7921   4.8327   4.8446   4.8915
  4.8988   4.9627   5.0192   5.0378   5.0959   5.1573   5.1738   5.1897
  5.2289   5.2668   5.2871   5.3305   5.3831   5.4073   5.4734   5.5098
  5.5270   5.5833   5.6052   5.6389   5.6924   5.7988   5.8336   5.8561
  5.9266   5.9675   6.0161   6.1789   6.2254   6.2502   6.4478   6.5632
  6.6783   8.3609  10.2281  11.7160  12.2658  12.9838  13.8681  15.3750
 --------------------------------------------------------------
 
          Ground-State Mulliken Net Atomic Charges

     Atom                 Charge (a.u.)    Spin (a.u.)
  --------------------------------------------------------
      1 C                    -0.068449      -0.169564
      2 N                    -0.065424       0.363672
      3 C                    -0.017784      -0.020421
      4 H                     0.121381       0.002378
      5 C                    -0.243700       0.036872
      6 H                     0.135519      -0.000219
      7 C                    -0.186424       0.733153
      8 H                     0.175681      -0.012545
      9 C                     0.106201      -0.043481
     10 H                     0.107767       0.008541
     11 N                    -0.177144       0.111561
     12 H                     0.112375      -0.009948
  --------------------------------------------------------
  Sum of atomic charges =     0.000000
  Sum of spin   charges =     1.000000

 -----------------------------------------------------------------
                    Cartesian Multipole Moments
 -----------------------------------------------------------------
    Charge (ESU x 10^10)
                 0.0000
    Dipole Moment (Debye)
         X      -0.3127      Y       0.9340      Z       2.3024
       Tot       2.5042
    Quadrupole Moments (Debye-Ang)
        XX     -38.4801     XY       0.3164     YY     -35.0302
        XZ      -0.6687     YZ      -2.3476     ZZ     -56.2460
    Octopole Moments (Debye-Ang^2)
       XXX      -5.5253    XXY      -0.5121    XYY       1.8138
       YYY       0.9738    XXZ       9.1274    XYZ      -4.0758
       YYZ      14.5915    XZZ      -6.6409    YZZ       3.9676
       ZZZ      67.3172
    Hexadecapole Moments (Debye-Ang^3)
      XXXX    -127.0302   XXXY     -11.7665   XXYY     -54.7068
      XYYY     -15.1457   YYYY    -197.7050   XXXZ      16.2708
      XXYZ      17.1162   XYYZ       6.4224   YYYZ      38.4311
      XXZZ    -121.6120   XYZZ      -8.7711   YYZZ    -127.9756
      XZZZ      18.1831   YZZZ      37.6343   ZZZZ    -705.7719
 -----------------------------------------------------------------
 Calculating analytic gradient of the SCF energy
 Gradient of SCF Energy
            1           2           3           4           5           6
    1   0.0048099  -0.0033809  -0.0010441   0.0000787  -0.0011432   0.0001802
    2  -0.0035833   0.0028663  -0.0010680  -0.0014671  -0.0006132  -0.0000396
    3   0.0029234   0.0023924   0.0027572  -0.0003393   0.0019715  -0.0031807
            7           8           9          10          11          12
    1   0.0221188  -0.0012009  -0.0013909  -0.0021925   0.0028998  -0.0197349
    2  -0.0126262  -0.0008830  -0.0014114   0.0017361  -0.0007962   0.0178856
    3   0.0095242   0.0013397   0.0042191  -0.0002264  -0.0006522  -0.0207289
 Max gradient component =       2.212E-02
 RMS gradient           =       7.489E-03
 Gradient time:  CPU 257.00 s  wall 4.90 s
rPathMan2.  file_steps = 951
 IRC --- Status = 4.  Checking bisector search.
 IRC --- Bisector search finished successfully.
 ------------------------------------------------------------------------
 Reaction path following.  The coordinates are cartesian              
 Step   8 E=    -302.892584 |G|=  0.044936 S_lin= 0.6810 S_tot= 0.6974
 ------------------------------------------------------------------------
  IRC -- SD step length =   0.100000000000000     
 Adding empirical dispersion correction 
 ----------------------------------------------------------------
 Doing -D3(0) with
 s6  =   1.00000
 s8  =   1.00000
 rs6 =   1.28100
 rs8 =   1.09400
 -D3 energy without 3body term =     -0.0027666071 hartrees
 ----------------------------------------------------------------
             Standard Nuclear Orientation (Angstroms)
    I     Atom           X                Y                Z
 ----------------------------------------------------------------
    1      C       0.2793105422     0.4790286165    -1.8497359071
    2      N       0.2281021144    -0.0563606410    -2.8791691729
    3      C       0.1190145990    -1.3184360042     0.9408587263
    4      H       0.5292346077    -2.3013235161     1.1332483536
    5      C      -1.0026252247    -0.8219200115     0.4219317324
    6      H      -1.9125255740    -1.2221926123     0.0057550440
    7      C       0.2239959259     1.1550910171    -0.6448888372
    8      H       0.7281536113     2.1065852595    -0.5426450108
    9      C      -0.4382905780     0.5686763397     0.5507836573
   10      H      -0.9697762584     1.3047994865     1.1557174406
   11      N       0.7670111745    -0.0623083183     1.2212212731
   12      H       1.4483950608     0.1683603827     0.4869227106
 ----------------------------------------------------------------
 Nuclear Repulsion Energy =         259.58946051 hartrees
 There are       25 alpha and       24 beta electrons

                       Distance Matrix (Angstroms)
             C (  1)   N (  2)   C (  3)   H (  4)   C (  5)   H (  6)
   N (  2)  1.161463
   C (  3)  3.323250  4.024593
   H (  4)  4.085464  4.607606  1.082295
   C (  5)  2.914841  3.605279  1.331874  2.245262
   H (  6)  3.337836  3.776803  2.238490  2.897923  1.077655
   C (  7)  1.382670  2.541582  2.940060  3.898941  2.559546  3.261831
   H (  8)  2.135155  3.223000  3.781878  4.719941  3.535837  4.284238
   C (  9)  2.507086  3.549553  2.005976  3.084197  1.506265  2.382779
   H ( 10)  3.357807  4.423571  2.848332  3.905338  2.249990  2.932043
   N ( 11)  3.156212  4.135657  1.440958  2.253323  2.085063  3.162690
   H ( 12)  2.631206  3.587505  2.045452  2.713288  2.644311  3.668916
             C (  7)   H (  8)   C (  9)   H ( 10)   N ( 11)
   H (  8)  1.081652
   C (  9)  1.487326  2.218410
   H ( 10)  2.165569  2.531849  1.091008
   N ( 11)  2.293315  2.795860  1.516701  2.211268
   H ( 12)  1.937469  2.309864  1.929744  2.754330  1.027953
 
 Applying Cartesian multipole field
    Component          Value
    ---------          -----
     (2,0,0)        1.00000E-11
     (0,2,0)        2.00000E-11
     (0,0,2)       -3.00000E-11
 Nucleus-field energy     =    -0.0000000075 hartrees
 Requested basis set is cc-pVTZ
 There are 100 shells and 280 basis functions
 A cutoff of  1.0D-11 yielded   4750 shell pairs
 There are     37412 function pairs (     48922 Cartesian)
 Smallest overlap matrix eigenvalue = 1.50E-04
 Guess MOs from SCF MO coefficient file
 Reading MOs from coefficient file
 Reading MOs from coefficient file
 Long-range K will be added via erf
 Coulomb attenuation parameter = 0.25 bohr**(-1)
 An unrestricted hybrid HF-DFT SCF calculation will be
 performed using Pulay DIIS extrapolation
 Exchange:     0.1957 Hartree-Fock + 1.0000 wB97X-D3 + LR-HF
 Correlation:  1.0000 wB97X-D3
 Using SG-2 standard quadrature grid
 Dispersion:   Grimme D3
 SCF converges when DIIS error is below 1.0E-08
 Using Q-Chem read-in guess as SCF_GUESS READ specified.

 using 64 threads for integral computing
 -------------------------------------------------------
 OpenMP Integral computing Module                
 Release: version 1.0, May 2013, Q-Chem Inc. Pittsburgh 
 -------------------------------------------------------
 using 64 threads for integral computing
 -------------------------------------------------------
 OpenMP Integral computing Module                
 Release: version 1.0, May 2013, Q-Chem Inc. Pittsburgh 
 -------------------------------------------------------
 ---------------------------------------
  Cycle       Energy         DIIS Error
 ---------------------------------------
    1    -302.8972837452      4.32E-04
    2    -302.8966005466      7.56E-05
    3    -302.8966471662      7.89E-05
    4    -302.8967029594      1.18E-05
    5    -302.8967088735      8.01E-06
    6    -302.8967110210      4.15E-06
    7    -302.8967119675      1.81E-06
    8    -302.8967123389      9.44E-07
    9    -302.8967125042      4.29E-07
   10    -302.8967125520      1.91E-07
   11    -302.8967125663      9.16E-08
   12    -302.8967125723      4.03E-08
   13    -302.8967125742      1.92E-08
   14    -302.8967125752      9.45E-09 Convergence criterion met
 ---------------------------------------
 <S^2> = 0.7715
 SCF time:  CPU 1375.03 s  wall 23.55 s
 SCF   energy in the final basis set = -302.89671258
 Total energy in the final basis set = -302.89671258
 
 --------------------------------------------------------------
 
                    Orbital Energies (a.u.)
 --------------------------------------------------------------
 
 Alpha MOs
 -- Occupied --
-14.4500 -14.4355 -10.3498 -10.3492 -10.3304 -10.3244 -10.2958  -1.1128
 -1.0379  -0.9177  -0.8626  -0.7868  -0.6740  -0.6565  -0.6185  -0.6062
 -0.5451  -0.5010  -0.4975  -0.4816  -0.4666  -0.4365  -0.4147  -0.3631
 -0.3215
 -- Virtual --
  0.0720   0.0931   0.1298   0.1454   0.1473   0.1511   0.1624   0.1686
  0.1987   0.2171   0.2336   0.2949   0.3106   0.3247   0.3490   0.3539
  0.3751   0.3817   0.4067   0.4131   0.4307   0.4435   0.4523   0.4715
  0.4821   0.4957   0.5004   0.5151   0.5373   0.5443   0.5552   0.5627
  0.5729   0.5885   0.5983   0.6028   0.6380   0.6515   0.6703   0.6894
  0.7126   0.7220   0.7479   0.7715   0.7909   0.8003   0.8094   0.8560
  0.8761   0.9035   0.9424   0.9753   1.0255   1.0279   1.0377   1.0598
  1.0737   1.0901   1.1106   1.1169   1.1299   1.1546   1.1706   1.1951
  1.2051   1.2130   1.2396   1.2562   1.2685   1.2942   1.3170   1.3405
  1.3533   1.3824   1.3869   1.4131   1.4286   1.4711   1.4780   1.4842
  1.5213   1.5380   1.5593   1.5757   1.6212   1.6737   1.7012   1.7251
  1.7410   1.7768   1.8200   1.8441   1.8516   1.8719   1.9006   1.9243
  1.9914   2.0990   2.1506   2.2124   2.2733   2.2985   2.3232   2.3458
  2.3734   2.4037   2.4340   2.4699   2.4868   2.5529   2.5961   2.5979
  2.6263   2.6364   2.6584   2.6761   2.6996   2.7201   2.7318   2.7609
  2.8046   2.8138   2.8208   2.8364   2.8509   2.8885   2.9136   2.9265
  2.9426   2.9550   2.9709   3.0084   3.0230   3.0479   3.0545   3.0650
  3.0857   3.0883   3.1253   3.1299   3.1422   3.1617   3.1851   3.1960
  3.2238   3.2333   3.2412   3.2774   3.2978   3.3235   3.3403   3.3529
  3.3737   3.4000   3.4335   3.4727   3.4909   3.5050   3.5265   3.5378
  3.5704   3.5879   3.5951   3.6074   3.6232   3.6535   3.6661   3.7044
  3.7428   3.7606   3.7780   3.7960   3.8058   3.8400   3.8840   3.8947
  3.9106   3.9592   3.9778   3.9913   4.0143   4.0353   4.0492   4.0552
  4.0572   4.0890   4.1047   4.1155   4.1374   4.1813   4.2058   4.2112
  4.2343   4.2667   4.3258   4.3766   4.4052   4.4360   4.4577   4.4859
  4.5517   4.5615   4.5689   4.6112   4.6220   4.6312   4.6401   4.6661
  4.6872   4.7234   4.7542   4.7763   4.8269   4.8364   4.8858   4.8921
  4.9585   4.9949   5.0396   5.0967   5.1493   5.1624   5.1779   5.2227
  5.2596   5.2795   5.3308   5.3807   5.4037   5.4614   5.5125   5.5324
  5.5846   5.5964   5.6371   5.6916   5.7990   5.8276   5.8523   5.9245
  5.9810   6.0158   6.1616   6.2134   6.2372   6.4348   6.5644   6.6805
  8.3482  10.2370  11.7189  12.2878  12.9821  13.8856  15.2988
 
 Beta MOs
 -- Occupied --
-14.4477 -14.4297 -10.3505 -10.3413 -10.3306 -10.3268 -10.2954  -1.1069
 -1.0254  -0.8933  -0.8588  -0.7805  -0.6699  -0.6529  -0.6117  -0.5997
 -0.5373  -0.4981  -0.4720  -0.4697  -0.4515  -0.4319  -0.4068  -0.3440
 -- Virtual --
 -0.0463   0.0737   0.0958   0.1336   0.1472   0.1492   0.1602   0.1672
  0.1810   0.2052   0.2245   0.2354   0.2961   0.3123   0.3313   0.3523
  0.3578   0.3755   0.3859   0.4074   0.4172   0.4345   0.4448   0.4533
  0.4735   0.4888   0.4974   0.5038   0.5175   0.5398   0.5475   0.5573
  0.5650   0.5773   0.5910   0.5987   0.6062   0.6425   0.6561   0.6718
  0.6936   0.7154   0.7264   0.7491   0.7726   0.7919   0.8046   0.8122
  0.8584   0.8814   0.9080   0.9491   0.9775   1.0266   1.0302   1.0389
  1.0633   1.0768   1.0936   1.1129   1.1194   1.1346   1.1585   1.1733
  1.2001   1.2094   1.2178   1.2444   1.2590   1.2719   1.2998   1.3212
  1.3440   1.3583   1.3866   1.3906   1.4173   1.4329   1.4758   1.4804
  1.4886   1.5278   1.5393   1.5630   1.5813   1.6253   1.6768   1.7040
  1.7331   1.7448   1.7807   1.8230   1.8512   1.8556   1.8753   1.9036
  1.9264   1.9955   2.1046   2.1512   2.2139   2.2858   2.3005   2.3314
  2.3537   2.3750   2.4065   2.4401   2.4886   2.4925   2.5647   2.6001
  2.6030   2.6303   2.6388   2.6623   2.6820   2.7040   2.7212   2.7342
  2.7613   2.8085   2.8176   2.8252   2.8398   2.8543   2.8911   2.9229
  2.9282   2.9444   2.9617   2.9737   3.0097   3.0270   3.0539   3.0558
  3.0685   3.0892   3.0913   3.1296   3.1331   3.1452   3.1713   3.1919
  3.2031   3.2333   3.2398   3.2464   3.2833   3.3005   3.3276   3.3445
  3.3592   3.3765   3.4054   3.4369   3.4786   3.4979   3.5101   3.5307
  3.5442   3.5777   3.5926   3.5987   3.6094   3.6310   3.6561   3.6729
  3.7104   3.7468   3.7637   3.7870   3.8017   3.8096   3.8431   3.8861
  3.8985   3.9210   3.9653   3.9813   3.9932   4.0165   4.0370   4.0543
  4.0753   4.0768   4.0969   4.1083   4.1170   4.1393   4.1840   4.2080
  4.2179   4.2383   4.2732   4.3277   4.3874   4.4129   4.4432   4.4619
  4.4878   4.5575   4.5698   4.5736   4.6164   4.6256   4.6397   4.6601
  4.6829   4.6956   4.7325   4.7622   4.7887   4.8316   4.8416   4.8909
  4.8959   4.9665   5.0053   5.0458   5.0987   5.1546   5.1681   5.1824
  5.2336   5.2645   5.2877   5.3354   5.3836   5.4065   5.4660   5.5162
  5.5347   5.5869   5.5989   5.6403   5.6936   5.8026   5.8326   5.8567
  5.9294   5.9838   6.0178   6.1675   6.2233   6.2435   6.4396   6.5651
  6.6857   8.3510  10.2375  11.7219  12.2894  12.9972  13.8859  15.3065
 --------------------------------------------------------------
 
          Ground-State Mulliken Net Atomic Charges

     Atom                 Charge (a.u.)    Spin (a.u.)
  --------------------------------------------------------
      1 C                    -0.064341      -0.172814
      2 N                    -0.066612       0.372143
      3 C                    -0.019276      -0.017682
      4 H                     0.121199       0.002327
      5 C                    -0.244734       0.031340
      6 H                     0.135466      -0.000081
      7 C                    -0.184557       0.737071
      8 H                     0.174976      -0.012944
      9 C                     0.103022      -0.042799
     10 H                     0.108924       0.009127
     11 N                    -0.173761       0.102015
     12 H                     0.109693      -0.007702
  --------------------------------------------------------
  Sum of atomic charges =     0.000000
  Sum of spin   charges =     1.000000

 -----------------------------------------------------------------
                    Cartesian Multipole Moments
 -----------------------------------------------------------------
    Charge (ESU x 10^10)
                 0.0000
    Dipole Moment (Debye)
         X      -0.2459      Y       0.9368      Z       2.2966
       Tot       2.4925
    Quadrupole Moments (Debye-Ang)
        XX     -38.3523     XY       0.3207     YY     -35.1057
        XZ      -0.5776     YZ      -2.3657     ZZ     -56.2323
    Octopole Moments (Debye-Ang^2)
       XXX      -4.7567    XXY      -0.5947    XYY       2.0027
       YYY       0.5992    XXZ       9.4224    XYZ      -4.0802
       YYZ      14.7653    XZZ      -6.5812    YZZ       3.9332
       ZZZ      67.5001
    Hexadecapole Moments (Debye-Ang^3)
      XXXX    -125.8784   XXXY     -11.2081   XXYY     -54.8291
      XYYY     -14.4900   YYYY    -199.3530   XXXZ      16.2631
      XXYZ      17.1882   XYYZ       6.3057   YYYZ      38.8124
      XXZZ    -121.6905   XYZZ      -8.5496   YYZZ    -128.4799
      XZZZ      18.3226   YZZZ      37.6735   ZZZZ    -706.8763
 -----------------------------------------------------------------
 Calculating analytic gradient of the SCF energy
 Gradient of SCF Energy
            1           2           3           4           5           6
    1   0.0055481  -0.0037082   0.0000342   0.0000095  -0.0008024   0.0005806
    2  -0.0016085   0.0006371  -0.0007065  -0.0012981  -0.0005931   0.0000567
    3   0.0074817  -0.0018701   0.0016665  -0.0004046   0.0023950  -0.0028071
            7           8           9          10          11          12
    1   0.0171983  -0.0000509  -0.0009971  -0.0019286   0.0016964  -0.0175799
    2  -0.0105200  -0.0007545  -0.0011031   0.0016759  -0.0004409   0.0146550
    3   0.0070438   0.0017387   0.0034950  -0.0004465   0.0000284  -0.0183208
 Max gradient component =       1.832E-02
 RMS gradient           =       6.391E-03
 Gradient time:  CPU 255.47 s  wall 4.92 s
rPathMan2.  file_steps = 951
 IRC --- Status = 2.  Assess steepest descent step
 IRC --- Previous SD length =   0.100000
 IRC --- Point 1 E =     -302.892584 |G| =   0.044936 G.D1 =  -0.044936
 IRC --- Point 2 E =     -302.896713 |G| =   0.038346 G.D1 =  -0.037586
 IRC --- Angle(G1/G2) =   11.42 Deg.  Curvature =   0.0735
 IRC --- Minimum along SD direction =   0.611430
 IRC --- Corrector step required
 IRC --- equal length displacement: B_eq =   0.019907
 IRC --- chosen bisector length  : B_len =   0.010000
 Adding empirical dispersion correction 
 ----------------------------------------------------------------
 Doing -D3(0) with
 s6  =   1.00000
 s8  =   1.00000
 rs6 =   1.28100
 rs8 =   1.09400
 -D3 energy without 3body term =     -0.0027691871 hartrees
 ----------------------------------------------------------------
             Standard Nuclear Orientation (Angstroms)
    I     Atom           X                Y                Z
 ----------------------------------------------------------------
    1      C       0.2783097910     0.4780238942    -1.8531930012
    2      N       0.2286726799    -0.0551066451    -2.8764575190
    3      C       0.1183731789    -1.3185780597     0.9413345383
    4      H       0.5292746123    -2.3012915426     1.1333281106
    5      C      -1.0027452232    -0.8218715649     0.4214377612
    6      H      -1.9128214511    -1.2222553556     0.0058193825
    7      C       0.2251584653     1.1549144768    -0.6441375351
    8      H       0.7274785198     2.1065859352    -0.5430578276
    9      C      -0.4384221789     0.5686061264     0.5508567404
   10      H      -0.9697363182     1.3046647629     1.1558930103
   11      N       0.7675506250    -0.0624737217     1.2208157424
   12      H       1.4489073000     0.1687816926     0.4873606070
 ----------------------------------------------------------------
 Nuclear Repulsion Energy =         259.65424032 hartrees
 There are       25 alpha and       24 beta electrons

                       Distance Matrix (Angstroms)
             C (  1)   N (  2)   C (  3)   H (  4)   C (  5)   H (  6)
   N (  2)  1.154886
   C (  3)  3.326070  4.022942
   H (  4)  4.087406  4.605875  1.082325
   C (  5)  2.916295  3.602837  1.331885  2.245564
   H (  6)  3.338852  3.775679  2.238352  2.898177  1.077629
   C (  7)  1.386658  2.539176  2.939947  3.898363  2.559469  3.262566
   H (  8)  2.137854  3.219701  3.782351  4.720057  3.535504  4.284114
   C (  9)  2.510252  3.546902  2.005981  3.084157  1.506200  2.382877
   H ( 10)  3.360886  4.420974  2.848056  3.905184  2.250038  2.932133
   N ( 11)  3.159276  4.132565  1.441298  2.253161  2.085578  3.163179
   H ( 12)  2.635170  3.585299  2.046620  2.713717  2.645060  3.669889
             C (  7)   H (  8)   C (  9)   H ( 10)   N ( 11)
   H (  8)  1.080843
   C (  9)  1.487316  2.218413
   H ( 10)  2.165712  2.531808  1.090938
   N ( 11)  2.292220  2.796011  1.517062  2.211662
   H ( 12)  1.936571  2.310261  1.930260  2.754451  1.027464
 
 Applying Cartesian multipole field
    Component          Value
    ---------          -----
     (2,0,0)        1.00000E-11
     (0,2,0)        2.00000E-11
     (0,0,2)       -3.00000E-11
 Nucleus-field energy     =    -0.0000000075 hartrees
 Requested basis set is cc-pVTZ
 There are 100 shells and 280 basis functions
 A cutoff of  1.0D-11 yielded   4751 shell pairs
 There are     37415 function pairs (     48925 Cartesian)
 Smallest overlap matrix eigenvalue = 1.50E-04
 Guess MOs from SCF MO coefficient file
 Reading MOs from coefficient file
 Reading MOs from coefficient file
 Long-range K will be added via erf
 Coulomb attenuation parameter = 0.25 bohr**(-1)
 An unrestricted hybrid HF-DFT SCF calculation will be
 performed using Pulay DIIS extrapolation
 Exchange:     0.1957 Hartree-Fock + 1.0000 wB97X-D3 + LR-HF
 Correlation:  1.0000 wB97X-D3
 Using SG-2 standard quadrature grid
 Dispersion:   Grimme D3
 SCF converges when DIIS error is below 1.0E-08
 Using Q-Chem read-in guess as SCF_GUESS READ specified.

 using 64 threads for integral computing
 -------------------------------------------------------
 OpenMP Integral computing Module                
 Release: version 1.0, May 2013, Q-Chem Inc. Pittsburgh 
 -------------------------------------------------------
 using 64 threads for integral computing
 -------------------------------------------------------
 OpenMP Integral computing Module                
 Release: version 1.0, May 2013, Q-Chem Inc. Pittsburgh 
 -------------------------------------------------------
 ---------------------------------------
  Cycle       Energy         DIIS Error
 ---------------------------------------
    1    -302.8987541392      2.19E-04
    2    -302.8966298885      3.98E-05
    3    -302.8966355833      4.54E-05
    4    -302.8966527440      8.91E-06
    5    -302.8966540939      3.61E-06
    6    -302.8966549183      1.74E-06
    7    -302.8966553302      1.10E-06
    8    -302.8966556055      4.59E-07
    9    -302.8966556702      2.07E-07
   10    -302.8966556809      5.83E-08
   11    -302.8966556830      2.24E-08
   12    -302.8966556839      1.04E-08
   13    -302.8966556842      5.72E-09 Convergence criterion met
 ---------------------------------------
 <S^2> = 0.7704
 SCF time:  CPU 1247.28 s  wall 21.27 s
 SCF   energy in the final basis set = -302.89665568
 Total energy in the final basis set = -302.89665568
 
 --------------------------------------------------------------
 
                    Orbital Energies (a.u.)
 --------------------------------------------------------------
 
 Alpha MOs
 -- Occupied --
-14.4500 -14.4335 -10.3498 -10.3493 -10.3304 -10.3230 -10.2958  -1.1127
 -1.0396  -0.9172  -0.8627  -0.7864  -0.6739  -0.6565  -0.6184  -0.6061
 -0.5450  -0.5012  -0.4979  -0.4809  -0.4669  -0.4376  -0.4148  -0.3632
 -0.3213
 -- Virtual --
  0.0720   0.0948   0.1305   0.1455   0.1476   0.1521   0.1625   0.1690
  0.1987   0.2169   0.2337   0.2947   0.3106   0.3246   0.3489   0.3539
  0.3750   0.3818   0.4065   0.4130   0.4306   0.4435   0.4522   0.4715
  0.4820   0.4958   0.5006   0.5150   0.5372   0.5445   0.5557   0.5627
  0.5731   0.5887   0.5986   0.6029   0.6381   0.6517   0.6705   0.6895
  0.7127   0.7219   0.7476   0.7716   0.7912   0.8003   0.8092   0.8558
  0.8760   0.9040   0.9440   0.9758   1.0254   1.0280   1.0379   1.0606
  1.0747   1.0904   1.1107   1.1178   1.1300   1.1564   1.1708   1.1954
  1.2056   1.2131   1.2402   1.2567   1.2692   1.2954   1.3172   1.3409
  1.3536   1.3829   1.3873   1.4139   1.4291   1.4714   1.4784   1.4844
  1.5219   1.5382   1.5598   1.5753   1.6224   1.6739   1.7009   1.7250
  1.7414   1.7762   1.8198   1.8444   1.8513   1.8727   1.8996   1.9246
  1.9934   2.1024   2.1499   2.2120   2.2729   2.2975   2.3237   2.3460
  2.3732   2.4037   2.4341   2.4704   2.4855   2.5526   2.5969   2.5976
  2.6263   2.6366   2.6582   2.6759   2.6997   2.7198   2.7327   2.7606
  2.8044   2.8140   2.8200   2.8368   2.8507   2.8883   2.9138   2.9262
  2.9426   2.9559   2.9710   3.0082   3.0225   3.0475   3.0543   3.0653
  3.0861   3.0883   3.1258   3.1301   3.1431   3.1616   3.1859   3.1977
  3.2238   3.2339   3.2413   3.2775   3.2977   3.3234   3.3409   3.3527
  3.3739   3.4001   3.4340   3.4726   3.4909   3.5053   3.5267   3.5380
  3.5731   3.5888   3.5955   3.6077   3.6242   3.6537   3.6662   3.7050
  3.7429   3.7608   3.7797   3.7965   3.8059   3.8398   3.8839   3.8948
  3.9112   3.9609   3.9782   3.9911   4.0145   4.0354   4.0498   4.0573
  4.0593   4.0889   4.1045   4.1152   4.1375   4.1812   4.2058   4.2115
  4.2346   4.2671   4.3260   4.3751   4.4047   4.4348   4.4580   4.4860
  4.5524   4.5632   4.5697   4.6119   4.6234   4.6333   4.6418   4.6685
  4.6893   4.7267   4.7555   4.7809   4.8285   4.8389   4.8867   4.8932
  4.9591   4.9966   5.0399   5.0974   5.1502   5.1645   5.1797   5.2248
  5.2601   5.2808   5.3322   5.3808   5.4041   5.4620   5.5121   5.5326
  5.5847   5.5977   5.6384   5.6933   5.8016   5.8327   5.8537   5.9279
  5.9820   6.0167   6.1882   6.2223   6.2430   6.4478   6.5643   6.6802
  8.3357  10.2355  11.7175  12.2755  12.9387  13.8848  15.4656
 
 Beta MOs
 -- Occupied --
-14.4476 -14.4279 -10.3504 -10.3414 -10.3307 -10.3253 -10.2955  -1.1067
 -1.0275  -0.8927  -0.8588  -0.7799  -0.6698  -0.6529  -0.6115  -0.5995
 -0.5371  -0.4982  -0.4723  -0.4693  -0.4525  -0.4331  -0.4070  -0.3441
 -- Virtual --
 -0.0458   0.0737   0.0974   0.1340   0.1474   0.1493   0.1605   0.1675
  0.1817   0.2055   0.2244   0.2355   0.2959   0.3124   0.3313   0.3521
  0.3579   0.3755   0.3861   0.4073   0.4172   0.4344   0.4448   0.4532
  0.4735   0.4887   0.4976   0.5039   0.5174   0.5398   0.5478   0.5578
  0.5650   0.5775   0.5912   0.5989   0.6063   0.6425   0.6563   0.6720
  0.6937   0.7155   0.7263   0.7488   0.7727   0.7922   0.8046   0.8122
  0.8583   0.8815   0.9084   0.9505   0.9780   1.0266   1.0302   1.0390
  1.0640   1.0777   1.0940   1.1129   1.1203   1.1348   1.1604   1.1735
  1.2003   1.2098   1.2179   1.2450   1.2594   1.2726   1.3008   1.3214
  1.3443   1.3586   1.3870   1.3910   1.4183   1.4334   1.4761   1.4805
  1.4891   1.5284   1.5395   1.5635   1.5809   1.6265   1.6770   1.7037
  1.7330   1.7452   1.7800   1.8228   1.8512   1.8554   1.8760   1.9027
  1.9267   1.9976   2.1079   2.1505   2.2137   2.2856   2.2994   2.3318
  2.3547   2.3750   2.4064   2.4401   2.4888   2.4918   2.5645   2.6000
  2.6038   2.6305   2.6390   2.6620   2.6819   2.7041   2.7211   2.7350
  2.7612   2.8084   2.8179   2.8246   2.8404   2.8541   2.8910   2.9233
  2.9279   2.9444   2.9627   2.9739   3.0094   3.0266   3.0537   3.0557
  3.0689   3.0898   3.0913   3.1300   3.1333   3.1460   3.1711   3.1930
  3.2047   3.2334   3.2403   3.2465   3.2835   3.3004   3.3275   3.3450
  3.3590   3.3768   3.4056   3.4373   3.4786   3.4980   3.5105   3.5305
  3.5445   3.5798   3.5935   3.5994   3.6097   3.6318   3.6563   3.6732
  3.7110   3.7469   3.7639   3.7888   3.8024   3.8097   3.8429   3.8860
  3.8987   3.9215   3.9669   3.9818   3.9930   4.0166   4.0371   4.0545
  4.0765   4.0783   4.0970   4.1082   4.1168   4.1394   4.1840   4.2080
  4.2182   4.2387   4.2737   4.3279   4.3862   4.4123   4.4420   4.4621
  4.4878   4.5581   4.5713   4.5743   4.6167   4.6268   4.6403   4.6629
  4.6856   4.6965   4.7351   4.7636   4.7933   4.8333   4.8441   4.8918
  4.8969   4.9671   5.0071   5.0463   5.0993   5.1554   5.1702   5.1842
  5.2350   5.2649   5.2894   5.3368   5.3837   5.4070   5.4667   5.5158
  5.5349   5.5870   5.6002   5.6416   5.6954   5.8047   5.8377   5.8584
  5.9329   5.9847   6.0187   6.1940   6.2280   6.2532   6.4525   6.5650
  6.6854   8.3385  10.2360  11.7206  12.2774  12.9538  13.8850  15.4729
 --------------------------------------------------------------
 
          Ground-State Mulliken Net Atomic Charges

     Atom                 Charge (a.u.)    Spin (a.u.)
  --------------------------------------------------------
      1 C                    -0.068397      -0.166948
      2 N                    -0.061627       0.358422
      3 C                    -0.018981      -0.017812
      4 H                     0.121214       0.002351
      5 C                    -0.244971       0.031587
      6 H                     0.135514      -0.000069
      7 C                    -0.185952       0.743770
      8 H                     0.174937      -0.012812
      9 C                     0.103309      -0.043106
     10 H                     0.108951       0.009205
     11 N                    -0.173716       0.103153
     12 H                     0.109719      -0.007742
  --------------------------------------------------------
  Sum of atomic charges =     0.000000
  Sum of spin   charges =     1.000000

 -----------------------------------------------------------------
                    Cartesian Multipole Moments
 -----------------------------------------------------------------
    Charge (ESU x 10^10)
                 0.0000
    Dipole Moment (Debye)
         X      -0.2478      Y       0.9371      Z       2.2996
       Tot       2.4955
    Quadrupole Moments (Debye-Ang)
        XX     -38.3334     XY       0.3220     YY     -35.0959
        XZ      -0.5749     YZ      -2.3771     ZZ     -56.2332
    Octopole Moments (Debye-Ang^2)
       XXX      -4.7489    XXY      -0.5965    XYY       1.9975
       YYY       0.6000    XXZ       9.3877    XYZ      -4.0843
       YYZ      14.7224    XZZ      -6.5800    YZZ       3.9771
       ZZZ      67.4961
    Hexadecapole Moments (Debye-Ang^3)
      XXXX    -125.8548   XXXY     -11.2210   XXYY     -54.8211
      XYYY     -14.5190   YYYY    -199.3187   XXXZ      16.2410
      XXYZ      17.1938   XYYZ       6.3020   YYYZ      38.8394
      XXZZ    -121.5654   XYZZ      -8.5320   YYZZ    -128.3318
      XZZZ      18.3108   YZZZ      37.6020   ZZZZ    -706.5723
 -----------------------------------------------------------------
 Calculating analytic gradient of the SCF energy
 Gradient of SCF Energy
            1           2           3           4           5           6
    1   0.0048217  -0.0030434  -0.0003864   0.0001020  -0.0008439   0.0005941
    2  -0.0088181   0.0069385  -0.0008328  -0.0012803  -0.0005821   0.0000328
    3  -0.0066343   0.0103471   0.0018950  -0.0004252   0.0021272  -0.0027839
            7           8           9          10          11          12
    1   0.0176950  -0.0003076  -0.0013771  -0.0019171   0.0024230  -0.0177602
    2  -0.0092467  -0.0011557  -0.0011897   0.0016643  -0.0001949   0.0146648
    3   0.0088765   0.0017104   0.0038199  -0.0004847  -0.0005036  -0.0179443
 Max gradient component =       1.794E-02
 RMS gradient           =       6.861E-03
 Gradient time:  CPU 256.56 s  wall 4.80 s
rPathMan2.  file_steps = 951
 IRC --- Status = 3.  Assess initial corrector step
 IRC --- bisector search: b =  0.000000 E =     -302.896713 G.B =  -0.003817
 IRC --- bisector search: b =  0.010000 E =     -302.896656 G.B =   0.015336
 IRC --- performed gradient/energy interpolation
 IRC --- bisector search:  estimate b(min) =   2.007582702129410E-003
 Adding empirical dispersion correction 
 ----------------------------------------------------------------
 Doing -D3(0) with
 s6  =   1.00000
 s8  =   1.00000
 rs6 =   1.28100
 rs8 =   1.09400
 -D3 energy without 3body term =     -0.0027671253 hartrees
 ----------------------------------------------------------------
             Standard Nuclear Orientation (Angstroms)
    I     Atom           X                Y                Z
 ----------------------------------------------------------------
    1      C       0.2791096331     0.4788269102    -1.8504299473
    2      N       0.2282166601    -0.0561088910    -2.8786247860
    3      C       0.1188858286    -1.3184645230     0.9409542495
    4      H       0.5292426389    -2.3013170971     1.1332643655
    5      C      -1.0026493154    -0.8219102855     0.4218325636
    6      H      -1.9125849738    -1.2222052085     0.0057679605
    7      C       0.2242293153     1.1550555752    -0.6447380071
    8      H       0.7280180811     2.1065853951    -0.5427278872
    9      C      -0.4383169979     0.5686622438     0.5507983294
   10      H      -0.9697682401     1.3047724396     1.1557526877
   11      N       0.7671194736    -0.0623415244     1.2211398595
   12      H       1.4484978970     0.1684449642     0.4870106220
 ----------------------------------------------------------------
 Nuclear Repulsion Energy =         259.60235346 hartrees
 There are       25 alpha and       24 beta electrons

                       Distance Matrix (Angstroms)
             C (  1)   N (  2)   C (  3)   H (  4)   C (  5)   H (  6)
   N (  2)  1.160143
   C (  3)  3.323816  4.024261
   H (  4)  4.085854  4.607259  1.082301
   C (  5)  2.915133  3.604789  1.331876  2.245322
   H (  6)  3.338039  3.776577  2.238462  2.897974  1.077650
   C (  7)  1.383470  2.541099  2.940037  3.898825  2.559531  3.261978
   H (  8)  2.135697  3.222338  3.781973  4.719965  3.535771  4.284213
   C (  9)  2.507722  3.549021  2.005977  3.084189  1.506252  2.382799
   H ( 10)  3.358425  4.423050  2.848276  3.905307  2.250000  2.932061
   N ( 11)  3.156827  4.135036  1.441026  2.253291  2.085166  3.162788
   H ( 12)  2.632002  3.587062  2.045686  2.713374  2.644461  3.669112
             C (  7)   H (  8)   C (  9)   H ( 10)   N ( 11)
   H (  8)  1.081489
   C (  9)  1.487324  2.218410
   H ( 10)  2.165597  2.531841  1.090994
   N ( 11)  2.293095  2.795890  1.516773  2.211347
   H ( 12)  1.937289  2.309944  1.929848  2.754354  1.027854
 
 Applying Cartesian multipole field
    Component          Value
    ---------          -----
     (2,0,0)        1.00000E-11
     (0,2,0)        2.00000E-11
     (0,0,2)       -3.00000E-11
 Nucleus-field energy     =    -0.0000000075 hartrees
 Requested basis set is cc-pVTZ
 There are 100 shells and 280 basis functions
 A cutoff of  1.0D-11 yielded   4750 shell pairs
 There are     37412 function pairs (     48922 Cartesian)
 Smallest overlap matrix eigenvalue = 1.50E-04
 Guess MOs from SCF MO coefficient file
 Reading MOs from coefficient file
 Reading MOs from coefficient file
 Long-range K will be added via erf
 Coulomb attenuation parameter = 0.25 bohr**(-1)
 An unrestricted hybrid HF-DFT SCF calculation will be
 performed using Pulay DIIS extrapolation
 Exchange:     0.1957 Hartree-Fock + 1.0000 wB97X-D3 + LR-HF
 Correlation:  1.0000 wB97X-D3
 Using SG-2 standard quadrature grid
 Dispersion:   Grimme D3
 SCF converges when DIIS error is below 1.0E-08
 Using Q-Chem read-in guess as SCF_GUESS READ specified.

 using 64 threads for integral computing
 -------------------------------------------------------
 OpenMP Integral computing Module                
 Release: version 1.0, May 2013, Q-Chem Inc. Pittsburgh 
 -------------------------------------------------------
 using 64 threads for integral computing
 -------------------------------------------------------
 OpenMP Integral computing Module                
 Release: version 1.0, May 2013, Q-Chem Inc. Pittsburgh 
 -------------------------------------------------------
 ---------------------------------------
  Cycle       Energy         DIIS Error
 ---------------------------------------
    1    -302.8952077610      1.75E-04
    2    -302.8966997488      3.22E-05
    3    -302.8967031367      3.70E-05
    4    -302.8967145513      7.24E-06
    5    -302.8967154253      2.88E-06
    6    -302.8967159490      1.41E-06
    7    -302.8967162128      8.89E-07
    8    -302.8967163961      3.74E-07
    9    -302.8967164396      1.70E-07
   10    -302.8967164470      4.77E-08
   11    -302.8967164487      1.83E-08
   12    -302.8967164494      8.50E-09 Convergence criterion met
 ---------------------------------------
 <S^2> = 0.7713
 SCF time:  CPU 1142.47 s  wall 19.33 s
 SCF   energy in the final basis set = -302.89671645
 Total energy in the final basis set = -302.89671645
 
 --------------------------------------------------------------
 
                    Orbital Energies (a.u.)
 --------------------------------------------------------------
 
 Alpha MOs
 -- Occupied --
-14.4500 -14.4351 -10.3498 -10.3492 -10.3304 -10.3241 -10.2958  -1.1128
 -1.0382  -0.9176  -0.8626  -0.7867  -0.6740  -0.6565  -0.6185  -0.6061
 -0.5451  -0.5011  -0.4976  -0.4815  -0.4666  -0.4368  -0.4147  -0.3631
 -0.3214
 -- Virtual --
  0.0720   0.0934   0.1300   0.1454   0.1474   0.1513   0.1624   0.1687
  0.1987   0.2170   0.2336   0.2948   0.3106   0.3246   0.3490   0.3539
  0.3751   0.3817   0.4067   0.4130   0.4307   0.4435   0.4523   0.4715
  0.4821   0.4957   0.5004   0.5151   0.5373   0.5443   0.5553   0.5627
  0.5729   0.5885   0.5984   0.6028   0.6380   0.6515   0.6703   0.6894
  0.7126   0.7220   0.7478   0.7715   0.7910   0.8003   0.8093   0.8560
  0.8761   0.9036   0.9427   0.9754   1.0255   1.0280   1.0377   1.0600
  1.0739   1.0902   1.1106   1.1171   1.1299   1.1549   1.1706   1.1951
  1.2052   1.2130   1.2397   1.2563   1.2686   1.2944   1.3170   1.3406
  1.3534   1.3825   1.3870   1.4132   1.4287   1.4712   1.4781   1.4843
  1.5214   1.5380   1.5594   1.5756   1.6214   1.6738   1.7011   1.7251
  1.7411   1.7767   1.8199   1.8442   1.8515   1.8721   1.9004   1.9244
  1.9918   2.0997   2.1504   2.2123   2.2732   2.2983   2.3233   2.3458
  2.3733   2.4037   2.4340   2.4700   2.4866   2.5528   2.5963   2.5978
  2.6263   2.6365   2.6584   2.6761   2.6996   2.7200   2.7320   2.7609
  2.8046   2.8138   2.8207   2.8365   2.8508   2.8885   2.9136   2.9264
  2.9426   2.9552   2.9709   3.0084   3.0229   3.0478   3.0545   3.0651
  3.0858   3.0883   3.1254   3.1300   3.1424   3.1617   3.1853   3.1964
  3.2238   3.2334   3.2413   3.2774   3.2978   3.3235   3.3405   3.3529
  3.3737   3.4000   3.4336   3.4727   3.4909   3.5051   3.5265   3.5378
  3.5710   3.5881   3.5952   3.6075   3.6234   3.6536   3.6661   3.7045
  3.7428   3.7606   3.7783   3.7961   3.8058   3.8400   3.8840   3.8947
  3.9107   3.9596   3.9779   3.9912   4.0144   4.0353   4.0494   4.0556
  4.0576   4.0890   4.1047   4.1154   4.1374   4.1813   4.2058   4.2112
  4.2344   4.2668   4.3259   4.3763   4.4051   4.4357   4.4577   4.4859
  4.5518   4.5618   4.5690   4.6113   4.6223   4.6317   4.6404   4.6666
  4.6877   4.7241   4.7545   4.7772   4.8273   4.8369   4.8860   4.8923
  4.9586   4.9952   5.0396   5.0969   5.1495   5.1629   5.1782   5.2231
  5.2597   5.2798   5.3311   5.3807   5.4037   5.4615   5.5124   5.5324
  5.5846   5.5967   5.6373   5.6919   5.7996   5.8286   5.8525   5.9252
  5.9812   6.0160   6.1668   6.2156   6.2379   6.4374   6.5644   6.6805
  8.3457  10.2367  11.7186  12.2854  12.9732  13.8854  15.3323
 
 Beta MOs
 -- Occupied --
-14.4477 -14.4293 -10.3505 -10.3413 -10.3306 -10.3265 -10.2955  -1.1069
 -1.0258  -0.8932  -0.8588  -0.7804  -0.6699  -0.6529  -0.6116  -0.5996
 -0.5373  -0.4981  -0.4721  -0.4696  -0.4517  -0.4322  -0.4069  -0.3440
 -- Virtual --
 -0.0462   0.0737   0.0961   0.1337   0.1473   0.1492   0.1603   0.1673
  0.1812   0.2053   0.2245   0.2354   0.2960   0.3124   0.3313   0.3522
  0.3578   0.3755   0.3859   0.4074   0.4172   0.4345   0.4448   0.4533
  0.4735   0.4888   0.4975   0.5038   0.5175   0.5398   0.5476   0.5574
  0.5650   0.5773   0.5910   0.5987   0.6062   0.6425   0.6561   0.6718
  0.6936   0.7155   0.7264   0.7491   0.7726   0.7920   0.8046   0.8122
  0.8584   0.8815   0.9081   0.9494   0.9776   1.0266   1.0302   1.0389
  1.0635   1.0770   1.0937   1.1129   1.1196   1.1346   1.1589   1.1733
  1.2001   1.2095   1.2178   1.2446   1.2590   1.2720   1.3000   1.3212
  1.3441   1.3584   1.3867   1.3907   1.4175   1.4330   1.4759   1.4804
  1.4887   1.5279   1.5393   1.5631   1.5812   1.6255   1.6769   1.7040
  1.7331   1.7449   1.7805   1.8229   1.8512   1.8555   1.8755   1.9034
  1.9265   1.9959   2.1053   2.1510   2.2138   2.2857   2.3003   2.3315
  2.3539   2.3750   2.4065   2.4401   2.4887   2.4923   2.5647   2.6001
  2.6031   2.6303   2.6388   2.6622   2.6820   2.7040   2.7212   2.7343
  2.7613   2.8085   2.8177   2.8251   2.8399   2.8543   2.8911   2.9230
  2.9281   2.9444   2.9619   2.9737   3.0096   3.0269   3.0539   3.0558
  3.0686   3.0893   3.0913   3.1297   3.1331   3.1453   3.1712   3.1921
  3.2034   3.2334   3.2399   3.2464   3.2833   3.3005   3.3275   3.3446
  3.3591   3.3766   3.4055   3.4370   3.4786   3.4979   3.5102   3.5306
[truncated: 7,315,974 more chars]
