# Supplementary material for: Reactant Discovery with an Ab Initio Nanoreactor: Exploration of Astrophysical N-Heterocycle Precursors and Formation Pathways
Source: ACS Earth Space Chem. 2024 Aug 9;8(9):1771–83. doi: 10.1021/acsearthspacechem.4c00120 (PMC11418024; doi:10.1021/acsearthspacechem.4c00120)
Supplement: Supplementary file 2 — sp4c00120_si_002.zip [file sp4c00120_si_002.zip › nr-si-data/reaction1/TS2/ccsd_sp.out]

Running Job 1 of 1 qchem.in
qchem qchem.in_3760036.0 ./qchem3760036/ 0
/home/leeping/opt/qchem/5.3.2-openmp/exe/qcprog.exe_s qchem.in_3760036.0 ./qchem3760036/
                  Welcome to Q-Chem
     A Quantum Leap Into The Future Of Chemistry


 Q-Chem 5.3, Q-Chem, Inc., Pleasanton, CA (2020)

 Yihan Shao,  Zhengting Gan,  E. Epifanovsky,  A. T. B. Gilbert,  M. Wormit,  
 J. Kussmann,  A. W. Lange,  A. Behn,  Jia Deng,  Xintian Feng,  D. Ghosh,  
 M. Goldey,  P. R. Horn,  L. D. Jacobson,  I. Kaliman,  T. Kus,  A. Landau,  
 Jie Liu,  E. I. Proynov,  R. M. Richard,  R. P. Steele,  E. J. Sundstrom,  
 H. L. Woodcock III,  P. M. Zimmerman,  D. Zuev,  B. Alam,  B. Albrecht,  
 A. Aldossary,  E. Alguire,  S. A. Baeppler,  D. Barton,  Z. Benda,  
 Y. A. Bernard,  E. J. Berquist,  K. B. Bravaya,  H. Burton,  K. Carter-Fenk,  
 D. Casanova,  Chun-Min Chang,  Yunqing Chen,  A. Chien,  K. D. Closser,  
 M. P. Coons,  S. Coriani,  S. Dasgupta,  A. L. Dempwolff,  M. Diedenhofen,  
 Hainam Do,  R. G. Edgar,  Po-Tung Fang,  S. Faraji,  S. Fatehi,  
 Qingguo Feng,  J. Fosso-Tande,  J. Gayvert,  Qinghui Ge,  A. Ghysels,  
 G. Gidofalvi,  J. Gomes,  J. Gonthier,  S. Gulania,  A. Gunina,  D. Hait,  
 M. W. D. Hanson-Heine,  S. Hammes-Schiffer,  P. H. P. Harbach,  
 A. W. Hauser,  M. F. Herbst,  J. E. Herr,  E. G. Hohenstein,  Z. C. Holden,  
 S. Houck,  Kerwin Hui,  B. C. Huynh,  M. Ivanov,  T.-C. Jagau,  Hyunjun Ji,  
 B. Kaduk,  K. Khistyaev,  Jaehoon Kim,  P. Klunzinger,  K. Koh,  
 D. Kosenkov,  L. Koulias,  T. Kowalczyk,  C. M. Krauter,  A. Kunitsa,  
 Ka Un Lao,  A. Laurent,  K. V. Lawler,  Joonho Lee,  D. Lefrancois,  
 S. Lehtola,  D. S. Levine,  Yi-Pei Li,  You-Sheng Lin,  Fenglai Liu,  
 Kuan-Yu Liu,  E. Livshits,  M. Loipersberger,  A. Luenser,  A. Manjanath,  
 P. Manohar,  E. Mansoor,  S. F. Manzer,  Shan-Ping Mao,  Yuezhi Mao,  
 N. Mardirossian,  A. V. Marenich,  T. Markovich,  L. A. Martinez-Martinez,  
 S. A. Maurer,  N. J. Mayhall,  S. C. McKenzie,  J.-M. Mewes,  P. Morgante,  
 A. F. Morrison,  J. W. Mullinax,  K. Nanda,  T. S. Nguyen-Beck,  
 R. Olivares-Amaya,  K. J. Oosterbaan,  J. A. Parkhill,  S. K. Paul,  
 F. Pavosevic,  Zheng Pei,  T. M. Perrine,  F. Plasser,  P. Pokhilko,  
 S. Prager,  A. Prociuk,  E. Ramos,  B. Rana,  D. R. Rehn,  F. Rob,  
 E. Rossomme,  M. Scheurer,  M. Schneider,  N. Sergueev,  S. M. Sharada,  
 S. Sharma,  W. Skomorowski,  D. W. Small,  T. Stauch,  C. J. Stein,  
 T. Stein,  Yu-Chuan Su,  S. P. Veccham,  Zhen Tao,  A. J. W. Thom,  
 A. Tkatchenko,  T. Tsuchimochi,  N. M. Tubman,  L. Vogt,  M. L. Vidal,  
 O. Vydrov,  M. A. Watson,  J. Wenzel,  M. de Wergifosse,  T. A. Wesolowski,  
 A. White,  J. Witte,  A. Yamada,  Jun Yang,  K. Yao,  S. Yeganeh,  
 S. R. Yost,  Zhi-Qiang You,  A. Zech,  Igor Ying Zhang,  Xing Zhang,  
 Yan Zhao,  Ying Zhu,  B. R. Brooks,  G. K. L. Chan,  C. J. Cramer,  
 M. S. Gordon,  W. J. Hehre,  A. Klamt,  M. W. Schmidt,  C. D. Sherrill,  
 D. G. Truhlar,  A. Aspuru-Guzik,  R. Baer,  A. T. Bell,  N. A. Besley,  
 Jeng-Da Chai,  A. E. DePrince, III,  R. A. DiStasio Jr.,  A. Dreuw,  
 B. D. Dunietz,  T. R. Furlani,  Chao-Ping Hsu,  Yousung Jung,  Jing Kong,  
 D. S. Lambrecht,  WanZhen Liang,  C. Ochsenfeld,  V. A. Rassolov,  
 L. V. Slipchenko,  J. E. Subotnik,  T. Van Voorhis,  J. M. Herbert,  
 A. I. Krylov,  P. M. W. Gill,  M. Head-Gordon

 Contributors to earlier versions of Q-Chem not listed above: 
 R. D. Adamson,  B. Austin,  J. Baker,  G. J. O. Beran,  K. Brandhorst,  
 S. T. Brown,  E. F. C. Byrd,  A. K. Chakraborty,  C.-L. Cheng,  
 Siu Hung Chien,  D. M. Chipman,  D. L. Crittenden,  H. Dachsel,  
 R. J. Doerksen,  A. D. Dutoi,  L. Fusti-Molnar,  W. A. Goddard III,  
 A. Golubeva-Zadorozhnaya,  S. R. Gwaltney,  G. Hawkins,  A. Heyden,  
 S. Hirata,  G. Kedziora,  F. J. Keil,  C. Kelley,  Jihan Kim,  R. A. King,  
 R. Z. Khaliullin,  P. P. Korambath,  W. Kurlancheek,  A. M. Lee,  M. S. Lee,  
 S. V. Levchenko,  Ching Yeh Lin,  D. Liotard,  R. C. Lochan,  I. Lotan,  
 P. E. Maslen,  N. Nair,  D. P. O'Neill,  D. Neuhauser,  E. Neuscamman,  
 C. M. Oana,  R. Olson,  B. Peters,  R. Peverati,  P. A. Pieniazek,  
 Y. M. Rhee,  J. Ritchie,  M. A. Rohrdanz,  E. Rosta,  N. J. Russ,  
 H. F. Schaefer III,  N. E. Schultz,  N. Shenvi,  A. C. Simmonett,  A. Sodt,  
 D. Stuck,  K. S. Thanthiriwatte,  V. Vanovschi,  Tao Wang,  A. Warshel,  
 C. F. Williams,  Q. Wu,  X. Xu,  W. Zhang

 Please cite Q-Chem as follows:
 Y. Shao et al., Mol. Phys. 113, 184-215 (2015)
 DOI: 10.1080/00268976.2014.952696

 Q-Chem 5.3.2 for Intel X86 EM64T Linux

 Parts of Q-Chem use Armadillo 9.800.1 (Horizon Scraper).
 http://arma.sourceforge.net/

 Q-Chem begins on Thu Jun 13 03:15:28 2024  

Host: 
0

     Scratch files written to ./qchem3760036//
 Dec820 |scratch|qcdevops|jenkins|workspace|build_RNUM 5633   
Processing $rem in /home/leeping/opt/qchem/5.3.2-openmp/config/preferences:
Processing $rem in /home/hpark21/.qchemrc:
Core orbitals will be frozen

Checking the input file for inconsistencies... 	...done.

--------------------------------------------------------------
User input:
--------------------------------------------------------------
$molecule
0 2
C         0.2982900588    0.4634966879   -1.8361971724
N         0.2115375960   -0.0424929044   -2.8683609713
C         0.1072522287   -1.3279419218    0.9776087735
H         0.5318976436   -2.3101376544    1.1315206354
C        -1.0149489344   -0.8229272488    0.4236271491
H        -1.9144702095   -1.2236402998   -0.0147651431
C         0.4178065876    1.0553023706   -0.5514284157
H         0.7100007492    2.0992991428   -0.5397263695
C        -0.4483261555    0.5580726681    0.5856338723
H        -0.9822388624    1.3133595356    1.1555004828
N         0.7280686089   -0.1103187792    1.2868920941
H         1.3551306903    0.3479284023    0.2496950743
$end

$rem
method                ccsd(t)
basis                 cc-pvtz
unrestricted          true
symmetry              False
sym_ignore            true
scf_convergence       8
thresh                14
jobtype               sp
scf_guess             core
scf_algorithm         diis
max_scf_cycles        100
geom_opt_max_cycles   100
mem_total             10000
$end
--------------------------------------------------------------
 ----------------------------------------------------------------
             Standard Nuclear Orientation (Angstroms)
    I     Atom           X                Y                Z
 ----------------------------------------------------------------
    1      C       0.2982900588     0.4634966879    -1.8361971724
    2      N       0.2115375960    -0.0424929044    -2.8683609713
    3      C       0.1072522287    -1.3279419218     0.9776087735
    4      H       0.5318976436    -2.3101376544     1.1315206354
    5      C      -1.0149489344    -0.8229272488     0.4236271491
    6      H      -1.9144702095    -1.2236402998    -0.0147651431
    7      C       0.4178065876     1.0553023706    -0.5514284157
    8      H       0.7100007492     2.0992991428    -0.5397263695
    9      C      -0.4483261555     0.5580726681     0.5856338723
   10      H      -0.9822388624     1.3133595356     1.1555004828
   11      N       0.7280686089    -0.1103187792     1.2868920941
   12      H       1.3551306903     0.3479284023     0.2496950743
 ----------------------------------------------------------------
 Nuclear Repulsion Energy =         259.63965630 hartrees
 There are       25 alpha and       24 beta electrons
 Requested basis set is cc-pVTZ
 There are 100 shells and 280 basis functions
 Total memory of 10000 MB is distributed as follows: 
   MEM_STATIC is set to 2000 MB
   QALLOC/CCMAN JOB total memory use is  8000 MB
 Warning: actual memory use might exceed 10000 MB

 Total QAlloc Memory Limit  10000 MB
 Mega-Array Size      1956 MB
 MEM_STATIC part      2000 MB

                       Distance Matrix (Angstroms)
             C (  1)   N (  2)   C (  3)   H (  4)   C (  5)   H (  6)
   N (  2)  1.152785
   C (  3)  3.341145  4.056444
   H (  4)  4.068780  4.609110  1.081074
   C (  5)  2.913124  3.598685  1.349545  2.259567
   H (  6)  3.325711  3.749404  2.254561  2.911900  1.077913
   C (  7)  1.419559  2.572135  2.848553  3.764508  2.555635  3.304709
   H (  8)  2.127485  3.202855  3.796260  4.718890  3.527451  4.266774
   C (  9)  2.536069  3.567377  2.004835  3.079848  1.501489  2.384231
   H ( 10)  3.363373  4.410771  2.862710  3.927202  2.258413  2.945326
   N ( 11)  3.204319  4.187784  1.401312  2.214007  2.071508  3.149096
   H ( 12)  2.341199  3.344026  2.212600  2.919014  2.649232  3.637315
             C (  7)   H (  8)   C (  9)   H ( 10)   N ( 11)
   H (  8)  1.084179
   C (  9)  1.513385  2.232383
   H ( 10)  2.222685  2.520946  1.086402
   N ( 11)  2.198717  2.866927  1.523947  2.229187
   H ( 12)  1.421532  2.026494  1.846476  2.686231  1.295753
 
 A cutoff of  1.0D-14 yielded   4883 shell pairs
 There are     38611 function pairs (     50523 Cartesian)
 Smallest overlap matrix eigenvalue = 1.54E-04

 Scale SEOQF with 1.000000e-01/1.000000e-01/1.000000e-01

 Standard Electronic Orientation quadrupole field applied
 Nucleus-field energy     =    -0.0000000076 hartrees
 Guess MOs from core Hamiltonian diagonalization
 An unrestricted Hartree-Fock SCF calculation will be
 performed using Pulay DIIS extrapolation
 SCF converges when DIIS error is below 1.0E-08
 using 8 threads for integral computing
 -------------------------------------------------------
 OpenMP Integral computing Module                
 Release: version 1.0, May 2013, Q-Chem Inc. Pittsburgh 
 -------------------------------------------------------
 ---------------------------------------
  Cycle       Energy         DIIS Error
 ---------------------------------------
    1    -230.9494074135      8.55E-02
    2    -168.1921724053      8.19E-02
    3    -261.8848765347      3.58E-02
    4    -190.0551424057      8.02E-02
    5    -254.3158063395      5.22E-02
    6    -283.8496510358      3.10E-02
    7    -296.0194940487      1.69E-02
    8    -300.6850771939      5.00E-03
    9    -300.9096991854      3.30E-03
   10    -301.0175891199      4.27E-04
   11    -301.0313664587      3.12E-04
   12    -301.0399384470      2.37E-04
   13    -301.0488371932      1.77E-04
   14    -301.0565312752      7.19E-05
   15    -301.0570667762      3.73E-05
   16    -301.0574354073      2.77E-05
   17    -301.0577871310      2.04E-05
   18    -301.0580978536      1.50E-05
   19    -301.0583460459      6.70E-06
   20    -301.0584175861      4.03E-06
   21    -301.0584690321      2.74E-06
   22    -301.0585119404      2.00E-06
   23    -301.0585433301      1.43E-06
   24    -301.0585663309      8.41E-07
   25    -301.0585766102      4.20E-07
   26    -301.0585793820      2.28E-07
   27    -301.0585800134      1.69E-07
   28    -301.0585802715      7.83E-08
   29    -301.0585804914      6.19E-08
   30    -301.0585806211      3.88E-08
   31    -301.0585806610      2.09E-08
   32    -301.0585806651      1.06E-08
   33    -301.0585806653      7.21E-09 Convergence criterion met
 ---------------------------------------
 <S^2> = 1.0862
 SCF time:  CPU 1117.25 s  wall 262.71 s
 SCF   energy in the final basis set = -301.05858067
 Total energy in the final basis set = -301.05858067


 ------------------------------------------------------------------------------

   CCMAN2: suite of methods based on coupled cluster
           and equation of motion theories.

   Components:
   * libvmm-1.3-trunk
     by Evgeny Epifanovsky, Ilya Kaliman.
   * libtensor-2.5-trunk
     by Evgeny Epifanovsky, Michael Wormit, Dmitry Zuev, Sam Manzer, 
        Ilya Kaliman.
   * libcc-2.5-trunk
     by Evgeny Epifanovsky, Arik Landau, Tomasz Kus, Kirill Khistyaev, 
        Dmitry Zuev, Prashant Manohar, Xintian Feng, Anna Krylov, 
        Matthew Goldey, Alec White, Thomas Jagau, Kaushik Nanda, 
        Anastasia Gunina, Alexander Kunitsa, Joonho Lee.

   CCMAN original authors:
   Anna I. Krylov, C. David Sherrill, Steven R. Gwaltney,
   Edward F. C. Byrd (2000)
   Sergey V. Levchenko, Lyudmila V. Slipchenko, Tao Wang,
   Ana-Maria C. Cristian (2003)
   Piotr A. Pieniazek, C. Melania Oana, Evgeny Epifanovsky (2007)
   Prashant Manohar (2009)

 ------------------------------------------------------------------------------


 Allocating and initializing 8000MB of RAM...
 Calculation will run on 8 cores.

 
 Alpha MOs, Unrestricted
 -- Occupied --                  
-15.616 -15.574 -11.303 -11.295 -11.279 -11.267 -11.266  -1.330
  1 A     2 A     3 A     4 A     5 A     6 A     7 A     8 A                  
 -1.232  -1.068  -1.019  -0.900  -0.757  -0.739  -0.709  -0.678
  9 A    10 A    11 A    12 A    13 A    14 A    15 A    16 A                  
 -0.614  -0.568  -0.556  -0.519  -0.517  -0.482  -0.462  -0.432
 17 A    18 A    19 A    20 A    21 A    22 A    23 A    24 A                  
 -0.364
 25 A                                                                          
 -- Virtual --                   
  0.131   0.145   0.158   0.169   0.173   0.187   0.207   0.226
 26 A    27 A    28 A    29 A    30 A    31 A    32 A    33 A                  
  0.248   0.263   0.275   0.322   0.356   0.363   0.390   0.429
 34 A    35 A    36 A    37 A    38 A    39 A    40 A    41 A                  
  0.442   0.449   0.468   0.488   0.511   0.512   0.537   0.544
 42 A    43 A    44 A    45 A    46 A    47 A    48 A    49 A                  
  0.547   0.570   0.579   0.582   0.611   0.614   0.625   0.627
 50 A    51 A    52 A    53 A    54 A    55 A    56 A    57 A                  
  0.650   0.664   0.672   0.699   0.729   0.734   0.757   0.771
 58 A    59 A    60 A    61 A    62 A    63 A    64 A    65 A                  
  0.791   0.800   0.822   0.865   0.878   0.916   0.923   0.965
 66 A    67 A    68 A    69 A    70 A    71 A    72 A    73 A                  
  0.987   1.017   1.073   1.094   1.121   1.141   1.150   1.168
 74 A    75 A    76 A    77 A    78 A    79 A    80 A    81 A                  
  1.178   1.205   1.226   1.235   1.276   1.295   1.309   1.320
 82 A    83 A    84 A    85 A    86 A    87 A    88 A    89 A                  
  1.338   1.344   1.367   1.388   1.399   1.410   1.432   1.463
 90 A    91 A    92 A    93 A    94 A    95 A    96 A    97 A                  
  1.478   1.491   1.533   1.542   1.551   1.592   1.621   1.633
 98 A    99 A   100 A   101 A   102 A   103 A   104 A   105 A                  
  1.647   1.664   1.701   1.715   1.776   1.820   1.827   1.865
106 A   107 A   108 A   109 A   110 A   111 A   112 A   113 A                  
  1.879   1.934   1.966   2.007   2.028   2.047   2.077   2.090
114 A   115 A   116 A   117 A   118 A   119 A   120 A   121 A                  
  2.164   2.313   2.395   2.441   2.483   2.512   2.538   2.582
122 A   123 A   124 A   125 A   126 A   127 A   128 A   129 A                  
  2.598   2.622   2.659   2.690   2.712   2.787   2.809   2.821
130 A   131 A   132 A   133 A   134 A   135 A   136 A   137 A                  
  2.856   2.862   2.890   2.910   2.929   2.943   2.960   2.987
138 A   139 A   140 A   141 A   142 A   143 A   144 A   145 A                  
  2.990   3.023   3.060   3.078   3.119   3.124   3.148   3.160
146 A   147 A   148 A   149 A   150 A   151 A   152 A   153 A                  
  3.185   3.205   3.214   3.232   3.252   3.272   3.291   3.312
154 A   155 A   156 A   157 A   158 A   159 A   160 A   161 A                  
  3.325   3.345   3.353   3.379   3.389   3.390   3.420   3.444
162 A   163 A   164 A   165 A   166 A   167 A   168 A   169 A                  
  3.452   3.460   3.474   3.517   3.541   3.554   3.571   3.600
170 A   171 A   172 A   173 A   174 A   175 A   176 A   177 A                  
  3.603   3.645   3.653   3.682   3.699   3.720   3.767   3.776
178 A   179 A   180 A   181 A   182 A   183 A   184 A   185 A                  
  3.787   3.839   3.852   3.868   3.871   3.906   3.928   3.951
186 A   187 A   188 A   189 A   190 A   191 A   192 A   193 A                  
  3.961   3.998   4.015   4.038   4.080   4.108   4.121   4.159
194 A   195 A   196 A   197 A   198 A   199 A   200 A   201 A                  
  4.179   4.203   4.235   4.242   4.245   4.280   4.303   4.315
202 A   203 A   204 A   205 A   206 A   207 A   208 A   209 A                  
  4.329   4.337   4.345   4.393   4.396   4.412   4.455   4.491
210 A   211 A   212 A   213 A   214 A   215 A   216 A   217 A                  
  4.511   4.552   4.608   4.622   4.653   4.691   4.718   4.766
218 A   219 A   220 A   221 A   222 A   223 A   224 A   225 A                  
  4.791   4.835   4.843   4.890   4.910   4.918   4.977   4.996
226 A   227 A   228 A   229 A   230 A   231 A   232 A   233 A                  
  5.006   5.021   5.044   5.045   5.095   5.125   5.143   5.156
234 A   235 A   236 A   237 A   238 A   239 A   240 A   241 A                  
  5.237   5.308   5.331   5.360   5.404   5.450   5.464   5.512
242 A   243 A   244 A   245 A   246 A   247 A   248 A   249 A                  
  5.533   5.567   5.590   5.631   5.639   5.699   5.755   5.784
250 A   251 A   252 A   253 A   254 A   255 A   256 A   257 A                  
  5.812   5.864   5.915   5.956   5.993   6.018   6.103   6.118
258 A   259 A   260 A   261 A   262 A   263 A   264 A   265 A                  
  6.208   6.290   6.534   6.576   6.583   6.586   6.706   6.866
266 A   267 A   268 A   269 A   270 A   271 A   272 A   273 A                  
  8.557  10.313  11.673  12.529  13.345  14.324  16.274
274 A   275 A   276 A   277 A   278 A   279 A   280 A                          
 
 Beta MOs, Unrestricted
 -- Occupied --                  
-15.594 -15.559 -11.308 -11.292 -11.278 -11.276 -11.252  -1.295
  1 A     2 A     3 A     4 A     5 A     6 A     7 A     8 A                  
 -1.210  -1.039  -0.961  -0.903  -0.755  -0.717  -0.681  -0.671
  9 A    10 A    11 A    12 A    13 A    14 A    15 A    16 A                  
 -0.603  -0.544  -0.527  -0.509  -0.477  -0.460  -0.436  -0.374
 17 A    18 A    19 A    20 A    21 A    22 A    23 A    24 A                  
 -- Virtual --                   
  0.055   0.129   0.154   0.158   0.172   0.180   0.197   0.214
 25 A    26 A    27 A    28 A    29 A    30 A    31 A    32 A                  
  0.237   0.266   0.276   0.279   0.326   0.358   0.368   0.393
 33 A    34 A    35 A    36 A    37 A    38 A    39 A    40 A                  
  0.430   0.432   0.449   0.482   0.502   0.512   0.517   0.541
 41 A    42 A    43 A    44 A    45 A    46 A    47 A    48 A                  
  0.544   0.555   0.578   0.581   0.585   0.611   0.621   0.627
 49 A    50 A    51 A    52 A    53 A    54 A    55 A    56 A                  
  0.633   0.658   0.673   0.684   0.707   0.735   0.749   0.769
 57 A    58 A    59 A    60 A    61 A    62 A    63 A    64 A                  
  0.785   0.804   0.810   0.826   0.867   0.880   0.918   0.931
 65 A    66 A    67 A    68 A    69 A    70 A    71 A    72 A                  
  0.968   1.001   1.022   1.076   1.101   1.124   1.148   1.154
 73 A    74 A    75 A    76 A    77 A    78 A    79 A    80 A                  
  1.174   1.181   1.208   1.230   1.238   1.284   1.304   1.311
 81 A    82 A    83 A    84 A    85 A    86 A    87 A    88 A                  
  1.324   1.340   1.348   1.378   1.395   1.406   1.414   1.445
 89 A    90 A    91 A    92 A    93 A    94 A    95 A    96 A                  
  1.470   1.484   1.497   1.537   1.546   1.559   1.600   1.625
 97 A    98 A    99 A   100 A   101 A   102 A   103 A   104 A                  
  1.646   1.657   1.673   1.702   1.725   1.784   1.827   1.842
105 A   106 A   107 A   108 A   109 A   110 A   111 A   112 A                  
  1.879   1.890   1.944   1.983   2.022   2.035   2.056   2.083
113 A   114 A   115 A   116 A   117 A   118 A   119 A   120 A                  
  2.098   2.169   2.317   2.394   2.429   2.478   2.508   2.540
121 A   122 A   123 A   124 A   125 A   126 A   127 A   128 A                  
  2.584   2.600   2.639   2.663   2.695   2.718   2.792   2.808
129 A   130 A   131 A   132 A   133 A   134 A   135 A   136 A                  
  2.828   2.860   2.868   2.891   2.915   2.932   2.939   2.959
137 A   138 A   139 A   140 A   141 A   142 A   143 A   144 A                  
  2.990   2.997   3.028   3.062   3.081   3.119   3.126   3.150
145 A   146 A   147 A   148 A   149 A   150 A   151 A   152 A                  
  3.161   3.187   3.207   3.217   3.229   3.254   3.272   3.288
153 A   154 A   155 A   156 A   157 A   158 A   159 A   160 A                  
  3.306   3.329   3.348   3.360   3.380   3.389   3.396   3.426
161 A   162 A   163 A   164 A   165 A   166 A   167 A   168 A                  
  3.442   3.460   3.467   3.481   3.519   3.549   3.558   3.577
169 A   170 A   171 A   172 A   173 A   174 A   175 A   176 A                  
  3.599   3.607   3.655   3.658   3.689   3.703   3.728   3.767
177 A   178 A   179 A   180 A   181 A   182 A   183 A   184 A                  
  3.779   3.790   3.847   3.855   3.871   3.876   3.911   3.931
185 A   186 A   187 A   188 A   189 A   190 A   191 A   192 A                  
  3.956   3.967   4.011   4.022   4.041   4.083   4.113   4.123
193 A   194 A   195 A   196 A   197 A   198 A   199 A   200 A                  
  4.163   4.183   4.207   4.239   4.243   4.247   4.285   4.305
201 A   202 A   203 A   204 A   205 A   206 A   207 A   208 A                  
  4.320   4.333   4.357   4.364   4.396   4.400   4.417   4.456
209 A   210 A   211 A   212 A   213 A   214 A   215 A   216 A                  
  4.495   4.519   4.557   4.611   4.628   4.662   4.695   4.720
217 A   218 A   219 A   220 A   221 A   222 A   223 A   224 A                  
  4.775   4.796   4.845   4.850   4.891   4.920   4.925   4.998
225 A   226 A   227 A   228 A   229 A   230 A   231 A   232 A                  
  5.016   5.023   5.029   5.055   5.057   5.101   5.133   5.151
233 A   234 A   235 A   236 A   237 A   238 A   239 A   240 A                  
  5.174   5.248   5.313   5.340   5.366   5.417   5.460   5.473
241 A   242 A   243 A   244 A   245 A   246 A   247 A   248 A                  
  5.527   5.543   5.574   5.602   5.640   5.645   5.710   5.762
249 A   250 A   251 A   252 A   253 A   254 A   255 A   256 A                  
  5.794   5.820   5.871   5.922   5.965   6.000   6.031   6.107
257 A   258 A   259 A   260 A   261 A   262 A   263 A   264 A                  
  6.125   6.214   6.293   6.540   6.584   6.591   6.599   6.712
265 A   266 A   267 A   268 A   269 A   270 A   271 A   272 A                  
  6.867   8.557  10.320  11.684  12.530  13.352  14.325  16.281
273 A   274 A   275 A   276 A   277 A   278 A   279 A   280 A                  

 Occupation and symmetry of molecular orbitals

 Point group: C1 (1 irreducible representation).

                           A     All 
 -------------------------------------
 All molecular orbitals:
  - Alpha                  280   280 
  - Beta                   280   280 
 -------------------------------------
 Alpha orbitals:
  - Frozen occupied        7     7   
  - Active occupied        18    18  
  - Active virtual         255   255 
  - Frozen virtual         0     0   
 -------------------------------------
 Beta orbitals:
  - Frozen occupied        7     7   
  - Active occupied        17    17  
  - Active virtual         256   256 
  - Frozen virtual         0     0   
 -------------------------------------

 Import integrals:   CPU 0.00 s  wall 0.00 s

 Import integrals:   CPU 19431.62 s  wall 7698.01 s

 MP2 amplitudes:   CPU 17.43 s  wall 316.13 s

Running a double precision version
           CCSD T amplitudes will be solved using DIIS.

           Start     Size      MaxIter   EConv     TConv     
           3         7         100       1.00e-06  1.00e-04  
 ------------------------------------------------------------------------------
           Energy (a.u.)   Ediff      Tdiff       Comment
 ------------------------------------------------------------------------------
          -302.21177695                           
     1    -302.20114565   1.06e-02   9.97e-01     Step took 32.59.
     2    -302.24156386   4.04e-02   1.31e-01     
     3    -302.24267973   1.12e-03   4.79e-02     
     4    -302.24838848   5.71e-03   1.73e-02     Switched to DIIS steps.
     5    -302.25281391   4.43e-03   2.09e-02     
     6    -302.25384438   1.03e-03   6.91e-03     
     7    -302.25419669   3.52e-04   4.05e-03     
     8    -302.25429601   9.93e-05   1.28e-03     
     9    -302.25431584   1.98e-05   5.63e-04     
    10    -302.25431930   3.47e-06   2.66e-04     
    11    -302.25432261   3.31e-06   2.50e-04     
    12    -302.25432443   1.81e-06   1.05e-04     
    13    -302.25432566   1.23e-06   5.95e-05     
    14    -302.25432462   1.04e-06   3.27e-05     
    15    -302.25432393   6.87e-07   1.58e-05     
 ------------------------------------------------------------------------------
          -302.25432393                           CCSD T converged.

End of double precision

WARNING: YOUR (T) CALCULATION MAY RUN OUT OF MEMORY
REDUCE CC_MEMORY OR USE CC_BACKEND=XM IF THIS HAPPENS

----------------------------------------
libpt (c) 2016-2019 Ilya Kaliman
Fast Coupled Cluster Triples Corrections
https://github.com/ilyak/libpt
----------------------------------------

 Starting (T) calculation...
 Using double precision libpt code
 Running unrestricted (T) code
 Using 1 integral batch

 (T) calculation completed in 1592.77 sec
 (T) energy is -0.0646827114

 SCF energy                 = -301.05858067
 MP2 energy                 = -302.21177695
 CCSD correlation energy    =   -1.19574327
 CCSD total energy          = -302.25432393
 CCSD(T) correlation energy =   -0.06468271
 CCSD(T) total energy       = -302.31900664

 CCSD  T1^2 = 0.0722  T2^2 = 0.4276  Leading amplitudes:

 Amplitude    Orbitals with energies
  0.0873       24 (A) A                  ->    27 (A) A                   
              -0.4316                          0.1453                     
  0.0742       24 (A) B                  ->    27 (A) B                   
              -0.3741                          0.1537                     
 -0.0714       24 (A) B                  ->    26 (A) B                   
              -0.3741                          0.1290                     
  0.0562       24 (A) A                  ->    26 (A) A                   
              -0.4316                          0.1308                     

 Amplitude    Orbitals with energies
  0.0277       24 (A) A      24 (A) B    ->    27 (A) A      27 (A) B     
              -0.4316       -0.3741            0.1453        0.1537       
 -0.0277       24 (A) A      24 (A) B    ->    27 (A) B      27 (A) A     
              -0.4316       -0.3741            0.1537        0.1453       
 -0.0277       24 (A) B      24 (A) A    ->    27 (A) A      27 (A) B     
              -0.3741       -0.4316            0.1453        0.1537       
  0.0277       24 (A) B      24 (A) A    ->    27 (A) B      27 (A) A     
              -0.3741       -0.4316            0.1537        0.1453       

 CCSD calculation:   CPU 28140.73 s  wall 28484.92 s

 Total ccman2 time:   CPU 47687.84 s  wall 36535.64 s

 
 --------------------------------------------------------------
 
                    Orbital Energies (a.u.)
 --------------------------------------------------------------
 
 Alpha MOs
 -- Occupied --
-15.6163 -15.5738 -11.3025 -11.2955 -11.2789 -11.2672 -11.2659  -1.3296
 -1.2318  -1.0680  -1.0185  -0.9002  -0.7575  -0.7389  -0.7091  -0.6785
 -0.6136  -0.5677  -0.5559  -0.5195  -0.5167  -0.4820  -0.4618  -0.4316
 -0.3644
 -- Virtual --
  0.1308   0.1453   0.1576   0.1692   0.1731   0.1875   0.2067   0.2264
  0.2478   0.2628   0.2754   0.3224   0.3564   0.3635   0.3899   0.4288
  0.4423   0.4491   0.4675   0.4885   0.5108   0.5120   0.5375   0.5442
  0.5472   0.5704   0.5795   0.5818   0.6108   0.6141   0.6245   0.6274
  0.6502   0.6640   0.6724   0.6988   0.7287   0.7336   0.7567   0.7709
  0.7914   0.8000   0.8223   0.8648   0.8783   0.9162   0.9233   0.9650
  0.9874   1.0172   1.0731   1.0943   1.1206   1.1412   1.1497   1.1676
  1.1781   1.2051   1.2264   1.2347   1.2764   1.2954   1.3093   1.3196
  1.3383   1.3442   1.3667   1.3884   1.3990   1.4098   1.4322   1.4626
  1.4783   1.4906   1.5331   1.5422   1.5511   1.5917   1.6206   1.6335
  1.6471   1.6644   1.7005   1.7150   1.7764   1.8200   1.8268   1.8648
  1.8792   1.9342   1.9658   2.0071   2.0285   2.0474   2.0770   2.0903
  2.1640   2.3129   2.3946   2.4406   2.4830   2.5118   2.5380   2.5818
  2.5982   2.6216   2.6590   2.6899   2.7116   2.7870   2.8085   2.8209
  2.8560   2.8620   2.8898   2.9104   2.9295   2.9430   2.9598   2.9868
  2.9904   3.0235   3.0599   3.0781   3.1190   3.1241   3.1477   3.1596
  3.1848   3.2053   3.2144   3.2317   3.2524   3.2720   3.2912   3.3115
  3.3246   3.3448   3.3529   3.3795   3.3885   3.3902   3.4200   3.4441
  3.4517   3.4596   3.4739   3.5169   3.5413   3.5540   3.5710   3.6002
  3.6035   3.6447   3.6533   3.6815   3.6992   3.7201   3.7667   3.7761
  3.7874   3.8392   3.8516   3.8676   3.8708   3.9058   3.9279   3.9511
  3.9609   3.9978   4.0152   4.0378   4.0795   4.1084   4.1209   4.1589
  4.1793   4.2029   4.2354   4.2415   4.2454   4.2805   4.3027   4.3148
  4.3289   4.3366   4.3449   4.3935   4.3957   4.4121   4.4548   4.4908
  4.5114   4.5517   4.6079   4.6221   4.6531   4.6913   4.7182   4.7661
  4.7913   4.8347   4.8427   4.8899   4.9100   4.9178   4.9767   4.9961
  5.0057   5.0214   5.0443   5.0449   5.0952   5.1252   5.1433   5.1560
  5.2375   5.3083   5.3315   5.3596   5.4038   5.4499   5.4642   5.5120
  5.5327   5.5665   5.5901   5.6305   5.6394   5.6990   5.7549   5.7837
  5.8120   5.8641   5.9151   5.9563   5.9929   6.0178   6.1031   6.1175
  6.2080   6.2903   6.5340   6.5761   6.5827   6.5864   6.7061   6.8662
  8.5573  10.3126  11.6730  12.5289  13.3454  14.3235  16.2743
 
 Beta MOs
 -- Occupied --
-15.5939 -15.5592 -11.3078 -11.2921 -11.2784 -11.2764 -11.2523  -1.2948
 -1.2097  -1.0390  -0.9607  -0.9032  -0.7550  -0.7172  -0.6810  -0.6708
 -0.6030  -0.5444  -0.5273  -0.5086  -0.4768  -0.4596  -0.4359  -0.3741
 -- Virtual --
  0.0548   0.1290   0.1537   0.1583   0.1717   0.1802   0.1973   0.2144
  0.2368   0.2665   0.2760   0.2787   0.3257   0.3583   0.3676   0.3927
  0.4298   0.4321   0.4492   0.4816   0.5018   0.5117   0.5166   0.5414
  0.5443   0.5552   0.5781   0.5814   0.5848   0.6110   0.6208   0.6274
  0.6333   0.6578   0.6727   0.6839   0.7074   0.7350   0.7488   0.7688
  0.7854   0.8042   0.8102   0.8255   0.8675   0.8801   0.9176   0.9313
  0.9683   1.0012   1.0215   1.0765   1.1009   1.1239   1.1484   1.1544
  1.1739   1.1813   1.2081   1.2300   1.2383   1.2842   1.3042   1.3114
  1.3240   1.3405   1.3482   1.3778   1.3950   1.4064   1.4138   1.4445
  1.4700   1.4835   1.4967   1.5368   1.5459   1.5589   1.5996   1.6249
  1.6460   1.6570   1.6732   1.7021   1.7250   1.7840   1.8271   1.8416
  1.8793   1.8904   1.9442   1.9831   2.0220   2.0351   2.0565   2.0832
  2.0983   2.1694   2.3167   2.3944   2.4287   2.4783   2.5084   2.5403
  2.5842   2.5995   2.6392   2.6631   2.6951   2.7181   2.7915   2.8083
  2.8279   2.8598   2.8675   2.8908   2.9154   2.9322   2.9389   2.9591
  2.9900   2.9972   3.0285   3.0621   3.0808   3.1188   3.1258   3.1496
  3.1606   3.1867   3.2072   3.2170   3.2291   3.2543   3.2725   3.2883
  3.3061   3.3292   3.3483   3.3599   3.3799   3.3889   3.3960   3.4257
  3.4420   3.4597   3.4675   3.4806   3.5194   3.5487   3.5578   3.5771
  3.5990   3.6066   3.6545   3.6582   3.6893   3.7028   3.7283   3.7673
  3.7792   3.7902   3.8466   3.8550   3.8709   3.8764   3.9110   3.9312
  3.9562   3.9671   4.0106   4.0221   4.0406   4.0831   4.1130   4.1232
  4.1627   4.1834   4.2071   4.2395   4.2431   4.2472   4.2848   4.3050
  4.3196   4.3330   4.3566   4.3636   4.3958   4.4005   4.4173   4.4563
  4.4954   4.5186   4.5573   4.6105   4.6276   4.6621   4.6946   4.7204
  4.7752   4.7955   4.8446   4.8497   4.8912   4.9199   4.9246   4.9985
  5.0161   5.0233   5.0290   5.0545   5.0574   5.1006   5.1333   5.1511
  5.1742   5.2480   5.3130   5.3404   5.3662   5.4173   5.4602   5.4731
  5.5270   5.5431   5.5738   5.6015   5.6395   5.6454   5.7097   5.7615
  5.7943   5.8200   5.8714   5.9225   5.9655   5.9995   6.0308   6.1071
  6.1248   6.2137   6.2933   6.5397   6.5840   6.5911   6.5987   6.7120
  6.8674   8.5571  10.3198  11.6838  12.5299  13.3521  14.3248  16.2809
 --------------------------------------------------------------
 
          Ground-State Mulliken Net Atomic Charges

     Atom                 Charge (a.u.)    Spin (a.u.)
  --------------------------------------------------------
      1 C                    -0.037580      -0.459143
      2 N                    -0.117806       0.477546
      3 C                    -0.034915      -0.581973
      4 H                     0.165870       0.029735
      5 C                    -0.243078       0.698922
      6 H                     0.179432      -0.037483
      7 C                    -0.240591       0.669932
      8 H                     0.179188      -0.037960
      9 C                     0.117342      -0.198188
     10 H                     0.137932       0.010858
     11 N                    -0.234874       0.688873
     12 H                     0.129080      -0.261118
  --------------------------------------------------------
  Sum of atomic charges =     0.000000
  Sum of spin   charges =     1.000000

 -----------------------------------------------------------------
                    Cartesian Multipole Moments
 -----------------------------------------------------------------
    Charge (ESU x 10^10)
                 0.0000
    Dipole Moment (Debye)
         X      -1.1807      Y       0.5689      Z       2.9913
       Tot       3.2658
    Quadrupole Moments (Debye-Ang)
        XX     -40.0822     XY       0.1630     YY     -35.0536
        XZ      -0.9441     YZ      -2.3960     ZZ     -57.5980
    Octopole Moments (Debye-Ang^2)
       XXX     -10.9214    XXY      -0.6920    XYY       0.3230
       YYY       1.9081    XXZ       8.0512    XYZ      -3.7838
       YYZ      13.9163    XZZ      -7.1345    YZZ       4.3413
       ZZZ      70.8580
    Hexadecapole Moments (Debye-Ang^3)
      XXXX    -135.5721   XXXY     -15.3155   XXYY     -54.7846
      XYYY     -19.1980   YYYY    -191.8199   XXXZ      17.1006
      XXYZ      16.8876   XYYZ       7.4337   YYYZ      37.8376
      XXZZ    -124.4452   XYZZ      -9.4843   YYZZ    -128.1947
      XZZZ      19.3846   YZZZ      39.4873   ZZZZ    -724.9455
 -----------------------------------------------------------------
Archival summary:
1\1\cpu-6-90\SP\ProcedureUnspecified\BasisUnspecified\255(2)\hpark21\ThuJun1313:29:192024ThuJun1313:29:192024\0\\#,ProcedureUnspecified,BasisUnspecified,\\0,2\N\H,1,1.29575\C,1,1.40131,2,110.183\H,3,1.08107,1,125.732,2,93.2869,0\C,3,1.34954,1,97.6913,2,-83.5376,0\H,5,1.07791,3,136.2,1,-179.506,0\C,2,1.42153,1,107.939,3,84.1907,0\H,7,1.08418,2,107.18,1,114.114,0\C,7,1.41956,2,110.984,1,-118.656,0\N,9,1.15279,7,178.529,2,22.172,0\C,5,1.50149,3,89.2029,1,4.1355,0\H,11,1.0864,5,120.702,3,-122.394,0\\HF=-301.058581\\@

 Total job time:  36831.83s(wall), 48818.63s(cpu) 
 Thu Jun 13 13:29:19 2024

        *************************************************************
        *                                                           *
        *  Thank you very much for using Q-Chem.  Have a nice day.  *
        *                                                           *
        *************************************************************
