# Supplementary material for: Reactant Discovery with an Ab Initio Nanoreactor: Exploration of Astrophysical N-Heterocycle Precursors and Formation Pathways
Source: ACS Earth Space Chem. 2024 Aug 9;8(9):1771–83. doi: 10.1021/acsearthspacechem.4c00120 (PMC11418024; doi:10.1021/acsearthspacechem.4c00120)
Supplement: Supplementary file 2 — sp4c00120_si_002.zip [file sp4c00120_si_002.zip › nr-si-data/reaction1/TS2/irc_result.xyz]

12   
58 Energy -302.913600
C        0.2230665254    0.5568272528   -1.9367129262
N        0.3032408726   -0.0051990392   -2.9788775206
C        0.1115883972   -1.3643800622    0.9696102341
H        0.4271935613   -2.3413259645    1.2431342593
C       -0.9842836827   -0.8118387458    0.3764561349
H       -1.9212385719   -1.1625534045    0.0338686130
C        0.1128076999    1.2231993178   -0.7405455255
H        0.4213005122    2.2629570005   -0.7158204618
C       -0.3376329257    0.5553013607    0.5040000954
H       -0.8464119194    1.2615937155    1.1586698463
N        0.7867521911   -0.1390100136    1.2499835724
H        1.7036173405   -0.0355714224    0.8362337013
12   
57 Energy -302.913592
C        0.2248953753    0.5470442672   -1.9559172327
N        0.3026867757    0.0047028040   -2.9625562083
C        0.0976985011   -1.3523646871    0.9625902703
H        0.4287260166   -2.3467536425    1.2462304434
C       -0.9666183689   -0.8139631269    0.3847656087
H       -1.9261216807   -1.1639946555    0.0319207096
C        0.1127261405    1.2254929865   -0.7388708743
H        0.4181959875    2.2626985160   -0.7166400907
C       -0.3364413669    0.5534115444    0.5034919568
H       -0.8456892033    1.2614804959    1.1588786044
N        0.7845777703   -0.1416339582    1.2501269955
H        1.7053640533   -0.0361205488    0.8359798403
12   
56 Energy -302.913590
C        0.2222068974    0.5599431402   -1.9322088978
N        0.3009091814   -0.0069571755   -2.9801791075
C        0.1063416279   -1.3620369918    0.9666448376
H        0.4291661010   -2.3422557010    1.2425267114
C       -0.9768660674   -0.8118994262    0.3792808955
H       -1.9236865620   -1.1642344383    0.0323441392
C        0.1110104389    1.2148302734   -0.7422222078
H        0.4262119644    2.2655567418   -0.7147575659
C       -0.3374688812    0.5594931774    0.5031352237
H       -0.8471466295    1.2606859150    1.1578751254
N        0.7859895524   -0.1391679186    1.2506262824
H        1.7033323771   -0.0339576012    0.8369345862
12   
55 Energy -302.913562
C        0.2219707492    0.5471349079   -1.9531040421
N        0.2969144665    0.0016933175   -2.9643161695
C        0.1009039145   -1.3532989865    0.9628248978
H        0.4307722375   -2.3450910672    1.2426141285
C       -0.9693944093   -0.8141712458    0.3828647458
H       -1.9244972712   -1.1645750473    0.0305915688
C        0.1145299279    1.2251808736   -0.7382777222
H        0.4278406842    2.2596964472   -0.7146897494
C       -0.3383435581    0.5536262417    0.5039307717
H       -0.8482594886    1.2624697390    1.1581218254
N        0.7834745338   -0.1397123563    1.2510970990
H        1.7040882142   -0.0329528284    0.8383426680
12   
54 Energy -302.913559
C        0.2202895635    0.5506570996   -1.9485193292
N        0.2918806149   -0.0004620865   -2.9601680885
C        0.0975833925   -1.3598253020    0.9602492731
H        0.4338308143   -2.3404376550    1.2368516858
C       -0.9639736921   -0.8157194564    0.3839726510
H       -1.9273635558   -1.1669938037    0.0292518446
C        0.1083840731    1.1981549093   -0.7415757598
H        0.4448949489    2.2716886501   -0.7105955167
C       -0.3423638377    0.5662230581    0.5041128030
H       -0.8504408005    1.2602881526    1.1558862626
N        0.7903942004   -0.1344789018    1.2492647555
H        1.6968842790   -0.0290946686    0.8412694394
12   
53 Energy -302.913547
C        0.2199336176    0.5506072994   -1.9438030218
N        0.2944360228   -0.0042708673   -2.9728148663
C        0.1028365528   -1.3514393181    0.9625712124
H        0.4327394980   -2.3452601630    1.2405200255
C       -0.9719722342   -0.8133057621    0.3817367643
H       -1.9232688583   -1.1650803516    0.0303205740
C        0.1168561527    1.2308706204   -0.7378974624
H        0.4322766239    2.2533474429   -0.7135619560
C       -0.3386865857    0.5512258742    0.5040806169
H       -0.8503321004    1.2636007875    1.1580751129
N        0.7805650235   -0.1397543314    1.2522882748
H        1.7046162878   -0.0305412354    0.8384847469
12   
52 Energy -302.913543
C        0.2195222475    0.5519845066   -1.9447754592
N        0.2908383359   -0.0024750798   -2.9637193472
C        0.1037707811   -1.3630073301    0.9631889257
H        0.4337065660   -2.3393086042    1.2360477328
C       -0.9719226864   -0.8138113552    0.3803773211
H       -1.9249240608   -1.1666598499    0.0296561611
C        0.1096169122    1.2023399304   -0.7418394907
H        0.4453581123    2.2676794941   -0.7104058317
C       -0.3410175731    0.5657121882    0.5033212622
H       -0.8513843805    1.2609106001    1.1561782830
N        0.7886243147   -0.1350420173    1.2507504103
H        1.6978114316   -0.0283224874    0.8412200532
12   
51 Energy -302.913512
C        0.2179990891    0.5469745546   -1.9480886103
N        0.2893570325   -0.0039612217   -2.9672932961
C        0.1045348347   -1.3504622146    0.9615864412
H        0.4354940925   -2.3442092385    1.2364602017
C       -0.9725137772   -0.8133811368    0.3811819385
H       -1.9229103690   -1.1660946123    0.0294742123
C        0.1177338501    1.2293681114   -0.7364507388
H        0.4421358604    2.2508524614   -0.7112747900
C       -0.3403700954    0.5518412988    0.5044581153
H       -0.8531071957    1.2644236539    1.1575588721
N        0.7771713262   -0.1384947577    1.2532042368
H        1.7044753524   -0.0268569029    0.8391834376
12   
50 Energy -302.913508
C        0.2159630315    0.5376858738   -1.9580069101
N        0.2839722319   -0.0033298508   -2.9563482637
C        0.1050497527   -1.3365635768    0.9567378554
H        0.4421681487   -2.3465887733    1.2300916323
C       -0.9684760854   -0.8132411599    0.3845261515
H       -1.9245023082   -1.1686275769    0.0294594678
C        0.1207612033    1.2397395533   -0.7315336906
H        0.4560765933    2.2383356341   -0.7067754208
C       -0.3408144382    0.5458224471    0.5040375313
H       -0.8594611702    1.2675849985    1.1587285490
N        0.7569292898   -0.1418549227    1.2566778510
H        1.7123337512   -0.0189626502    0.8324052660
12   
49 Energy -302.913474
C        0.2165181944    0.5457047440   -1.9494356198
N        0.2848320446   -0.0041253909   -2.9616944915
C        0.1032132783   -1.3549706676    0.9599796795
H        0.4383100591   -2.3412001310    1.2317426273
C       -0.9720032557   -0.8139935120    0.3806353251
H       -1.9236082945   -1.1675979638    0.0288018189
C        0.1159470557    1.2192897805   -0.7373354911
H        0.4538709153    2.2531080571   -0.7083919469
C       -0.3438064374    0.5577376255    0.5051876834
H       -0.8553989182    1.2637761082    1.1561217631
N        0.7845490903   -0.1340437342    1.2518158210
H        1.6975762686   -0.0236849197    0.8425728505
12   
48 Energy -302.913470
C        0.2139114517    0.5496535238   -1.9354831426
N        0.2837355909   -0.0141693614   -2.9753902494
C        0.1049423434   -1.3416618474    0.9572328521
H        0.4424392233   -2.3447639101    1.2288530995
C       -0.9715451109   -0.8134964870    0.3826253803
H       -1.9234395849   -1.1685685691    0.0293618216
C        0.1216158250    1.2377223352   -0.7348462129
H        0.4579991319    2.2376398091   -0.7064828562
C       -0.3428514302    0.5479412121    0.5046320375
H       -0.8596688379    1.2672105225    1.1579593745
N        0.7668579087   -0.1386086808    1.2551775482
H        1.7060034895   -0.0188985509    0.8363603662
12   
47 Energy -302.913444
C        0.2153037470    0.5432599595   -1.9515471928
N        0.2819932525   -0.0045841859   -2.9582183778
C        0.1033454254   -1.3526134584    0.9583194817
H        0.4409057835   -2.3409637574    1.2285111107
C       -0.9710951671   -0.8141211594    0.3811950944
H       -1.9241075620   -1.1686254034    0.0285705168
C        0.1164030805    1.2191153692   -0.7361503406
H        0.4612090101    2.2504848163   -0.7063807192
C       -0.3451320891    0.5576416046    0.5053837342
H       -0.8577584251    1.2645134167    1.1560099464
N        0.7811552103   -0.1334775432    1.2523306825
H        1.6977777346   -0.0206296627    0.8419760824
12   
46 Energy -302.913439
C        0.2125317279    0.5498416495   -1.9328989925
N        0.2815817473   -0.0171221248   -2.9766295543
C        0.1058187903   -1.3439757244    0.9567407030
H        0.4444822567   -2.3431438709    1.2255156878
C       -0.9743728516   -0.8135803001    0.3811348405
H       -1.9228638116   -1.1691999952    0.0296289039
C        0.1227160766    1.2384278952   -0.7338691954
H        0.4644480244    2.2345399261   -0.7046298952
C       -0.3462004339    0.5491732647    0.5060573374
H       -0.8613050031    1.2671396708    1.1569994878
N        0.7718799999   -0.1353377244    1.2538799824
H        1.7012834777   -0.0167626703    0.8380707129
12   
45 Energy -302.913387
C        0.2133694894    0.5423448953   -1.9492785341
N        0.2783747457   -0.0079875726   -2.9570815724
C        0.1042267714   -1.3504058696    0.9561231318
H        0.4450629415   -2.3399398545    1.2230227289
C       -0.9716966364   -0.8140918324    0.3812691678
H       -1.9245143491   -1.1702169666    0.0288718326
C        0.1171828535    1.2197248148   -0.7351431426
H        0.4725974878    2.2451026213   -0.7030397054
C       -0.3474607756    0.5576413588    0.5057387852
H       -0.8616910977    1.2656327940    1.1558771411
N        0.7779764225   -0.1320471419    1.2526761753
H        1.6965721474   -0.0157572503    0.8409640097
12   
44 Energy -302.913380
C        0.2124624194    0.5421254532   -1.9486003673
N        0.2751113748   -0.0098907031   -2.9488334414
C        0.1107315304   -1.3461366080    0.9550051488
H        0.4496309068   -2.3375405949    1.2159020073
C       -0.9695646735   -0.8126208287    0.3830587403
H       -1.9276335972   -1.1733031392    0.0294860017
C        0.1106284740    1.2013396362   -0.7354581925
H        0.4917024091    2.2503049699   -0.6970143389
C       -0.3462264487    0.5639907055    0.5034564262
H       -0.8669733416    1.2657670227    1.1563807189
N        0.7523213783   -0.1361702026    1.2567620587
H        1.7078095687   -0.0078657145    0.8298552554
12   
43 Energy -302.913331
C        0.2115433306    0.5407238161   -1.9472746017
N        0.2758163134   -0.0117395602   -2.9569421284
C        0.1040683020   -1.3489873138    0.9537901477
H        0.4491658333   -2.3390211743    1.2179208425
C       -0.9738500008   -0.8144757297    0.3808282946
H       -1.9244186772   -1.1715272250    0.0297225502
C        0.1198728862    1.2259201997   -0.7332894707
H        0.4819067763    2.2368082359   -0.6998439733
C       -0.3513819613    0.5560218987    0.5070033972
H       -0.8654008756    1.2667930018    1.1556563696
N        0.7810006936   -0.1288178497    1.2513600652
H        1.6916773801   -0.0116983029    0.8410685244
12   
42 Energy -302.913320
C        0.2113029953    0.5437944012   -1.9431782802
N        0.2742387390   -0.0136699705   -2.9537277415
C        0.1110941301   -1.3471475461    0.9546045589
H        0.4509687486   -2.3369961086    1.2139887459
C       -0.9725732373   -0.8126801549    0.3817957110
H       -1.9266892228   -1.1734121844    0.0299316475
C        0.1125485305    1.2059791618   -0.7351152657
H        0.4943410760    2.2457680955   -0.6962149771
C       -0.3482058615    0.5625961139    0.5042539859
H       -0.8682109335    1.2663979892    1.1562073803
N        0.7573544047   -0.1338692119    1.2557639814
H        1.7038306315   -0.0067605885    0.8316902702
12   
41 Energy -302.913299
C        0.2100197311    0.5450165171   -1.9366806110
N        0.2749734849   -0.0185719778   -2.9645835790
C        0.1031253879   -1.3479380589    0.9519512937
H        0.4518209822   -2.3383882065    1.2147653138
C       -0.9741947860   -0.8149187780    0.3810244117
H       -1.9247814825   -1.1725160026    0.0302816533
C        0.1211752754    1.2280947753   -0.7332966226
H        0.4879851209    2.2321974610   -0.6976527690
C       -0.3540375808    0.5555514641    0.5075995940
H       -0.8677214939    1.2673422561    1.1555131577
N        0.7834470098   -0.1266898625    1.2502444690
H        1.6881883516   -0.0091795907    0.8408337054
12   
40 Energy -302.913284
C        0.2104948519    0.5446295619   -1.9398210649
N        0.2734236312   -0.0163260001   -2.9557348880
C        0.1089825150   -1.3453318840    0.9526528738
H        0.4528589932   -2.3370941631    1.2121185000
C       -0.9710058051   -0.8133119715    0.3827275608
H       -1.9273573266   -1.1741338474    0.0300721702
C        0.1134133511    1.2077842955   -0.7348247422
H        0.4981232983    2.2427629183   -0.6949199125
C       -0.3498946563    0.5619102960    0.5046771767
H       -0.8696621950    1.2668534064    1.1561407614
N        0.7591471757   -0.1325723240    1.2550192318
H        1.7014761671   -0.0051702913    0.8318923495
12   
39 Energy -302.913266
C        0.2100854539    0.5370719502   -1.9489311570
N        0.2731197644   -0.0139492389   -2.9520948895
C        0.1042630436   -1.3480902715    0.9512622458
H        0.4538321219   -2.3372829151    1.2118504663
C       -0.9761418142   -0.8148398890    0.3803986822
H       -1.9247782553   -1.1732977132    0.0309479147
C        0.1217215460    1.2299578294   -0.7310826525
H        0.4935814913    2.2290278304   -0.6955763471
C       -0.3559114039    0.5556594420    0.5082910378
H       -0.8697576340    1.2677023885    1.1553591301
N        0.7837493979   -0.1250878222    1.2496704956
H        1.6862362891   -0.0068715940    0.8399050900
12   
38 Energy -302.913251
C        0.2102282491    0.5413438277   -1.9440961699
N        0.2720843582   -0.0152439823   -2.9497370917
C        0.1072683372   -1.3438990586    0.9506120771
H        0.4550458751   -2.3364425170    1.2095607815
C       -0.9692507819   -0.8139158869    0.3837734497
H       -1.9283421503   -1.1751560291    0.0303886179
C        0.1131158680    1.2068775007   -0.7340313477
H        0.5040495342    2.2412451692   -0.6928497625
C       -0.3518408046    0.5623150706    0.5048382497
H       -0.8715637810    1.2671719915    1.1561029198
N        0.7594099079   -0.1314137505    1.2546001736
H        1.6997953887   -0.0028823386    0.8308381188
12   
37 Energy -302.913200
C        0.2088378575    0.5401743984   -1.9410419057
N        0.2718383161   -0.0193215373   -2.9554234864
C        0.1030489972   -1.3457478322    0.9486951081
H        0.4571712240   -2.3365915428    1.2078774871
C       -0.9739609719   -0.8152571176    0.3818145216
H       -1.9264005353   -1.1749571609    0.0314365730
C        0.1210416302    1.2268153926   -0.7313512597
H        0.5026724079    2.2269827248   -0.6924562679
C       -0.3579167024    0.5569579137    0.5083561548
H       -0.8727117578    1.2680470316    1.1552957164
N        0.7815866737   -0.1238010254    1.2490028236
H        1.6847928615   -0.0033012482    0.8377945511
12   
36 Energy -302.913186
C        0.2085391364    0.5470807310   -1.9305094163
N        0.2710976168   -0.0237910047   -2.9572345360
C        0.1125413966   -1.3468191303    0.9509629398
H        0.4580414375   -2.3335272633    1.2042280504
C       -0.9762111501   -0.8133335050    0.3813043517
H       -1.9276061220   -1.1764155943    0.0320725985
C        0.1130042032    1.2055411252   -0.7349582071
H        0.5144671515    2.2366679769   -0.6888121191
C       -0.3531528817    0.5638504087    0.5053327760
H       -0.8755658692    1.2677948964    1.1563239731
N        0.7576643232   -0.1281816604    1.2534757962
H        1.6971807582    0.0011330168    0.8278138085
12   
35 Energy -302.913133
C        0.2079090083    0.5397009212   -1.9387962661
N        0.2705868677   -0.0225822503   -2.9544192615
C        0.1068069138   -1.3471432502    0.9486176939
H        0.4599656858   -2.3340926705    1.2033039039
C       -0.9790604518   -0.8145441471    0.3799435095
H       -1.9260324627   -1.1760928759    0.0328957673
C        0.1211353721    1.2269231230   -0.7300633873
H        0.5118167710    2.2232631246   -0.6889783462
C       -0.3612509171    0.5577886832    0.5085774853
H       -0.8758554853    1.2684306079    1.1551545712
N        0.7812803721   -0.1221012283    1.2487313911
H        1.6826983266    0.0004499595    0.8350329545
12   
34 Energy -302.913116
C        0.2077918964    0.5455391147   -1.9301541435
N        0.2698844636   -0.0264179018   -2.9548912594
C        0.1060541732   -1.3431241542    0.9456902633
H        0.4624151547   -2.3332017617    1.2005690807
C       -0.9724291473   -0.8140505999    0.3833773383
H       -1.9281881367   -1.1778563488    0.0333435480
C        0.1127534928    1.2052411984   -0.7332519522
H        0.5245707445    2.2344015231   -0.6853273191
C       -0.3590095034    0.5612565969    0.5060686176
H       -0.8782231233    1.2682929923    1.1560981998
N        0.7570101745   -0.1254318497    1.2545517145
H        1.6973698116    0.0053511878    0.8239259272
12   
33 Energy -302.913067
C        0.2072366876    0.5399775821   -1.9362653034
N        0.2695642616   -0.0251547260   -2.9523671544
C        0.1115363945   -1.3467857999    0.9489416767
H        0.4623683389   -2.3323883883    1.1991669070
C       -0.9820445518   -0.8141750400    0.3792864435
H       -1.9270199955   -1.1777154225    0.0337906480
C        0.1213946498    1.2268662349   -0.7296685428
H        0.5193543562    2.2178674647   -0.6855582540
C       -0.3608835178    0.5603745369    0.5085849782
H       -0.8794058756    1.2687285912    1.1554455434
N        0.7785615924   -0.1210372309    1.2461836257
H        1.6793376604    0.0034421950    0.8324594474
12   
32 Energy -302.913047
C        0.2060079693    0.5393544832   -1.9317645307
N        0.2687332991   -0.0314218901   -2.9500818839
C        0.1240443571   -1.3578161188    0.9525122739
H        0.4662050742   -2.3248792775    1.1910981346
C       -1.0023731819   -0.8118912790    0.3710425394
H       -1.9232101778   -1.1792150548    0.0377799552
C        0.1223898992    1.2301525549   -0.7273657618
H        0.5354396775    2.2088837816   -0.6782605187
C       -0.3678224511    0.5624949893    0.5100254219
H       -0.8853573507    1.2689056171    1.1552354140
N        0.7859723375   -0.1136135810    1.2431962258
H        1.6699705483    0.0090457724    0.8265827449
12   
31 Energy -302.912789
C        0.2057280562    0.5398934452   -1.9295210217
N        0.2677555961   -0.0337504534   -2.9456460178
C        0.1065162652   -1.3381012900    0.9404397454
H        0.4726743482   -2.3293196501    1.1886112003
C       -0.9758998772   -0.8156100357    0.3841093274
H       -1.9314970405   -1.1832678787    0.0366520168
C        0.1174075417    1.2185157296   -0.7279483483
H        0.5494424702    2.2131768043   -0.6735104613
C       -0.3690263341    0.5614915068    0.5083326653
H       -0.8890896928    1.2695801247    1.1562772337
N        0.7658436331   -0.1178526970    1.2464803621
H        1.6801450347    0.0152443917    0.8157233122
12   
30 Energy -302.912767
C        0.2057722808    0.5286475006   -1.9444750412
N        0.2670678540   -0.0290207987   -2.9320529279
C        0.1121359187   -1.3448745900    0.9423947002
H        0.4743280168   -2.3256690286    1.1854032119
C       -0.9911215095   -0.8154327285    0.3781439917
H       -1.9265914425   -1.1828891061    0.0393143513
C        0.1234821385    1.2344062162   -0.7235748951
H        0.5525072694    2.2007155240   -0.6705965082
C       -0.3738518309    0.5579217918    0.5111552445
H       -0.8918460204    1.2704048595    1.1563184613
N        0.7760175604   -0.1110430904    1.2436375133
H        1.6720997653    0.0168334475    0.8143319122
12   
29 Energy -302.912671
C        0.2052029030    0.5411967043   -1.9249096331
N        0.2673979442   -0.0379812041   -2.9442104062
C        0.1094347401   -1.3377975915    0.9398796193
H        0.4759059491   -2.3268937929    1.1843588469
C       -0.9779603181   -0.8149936745    0.3838904398
H       -1.9329018687   -1.1855880724    0.0376930227
C        0.1158336938    1.2153703626   -0.7272816290
H        0.5607470553    2.2099924778   -0.6683880797
C       -0.3713940101    0.5642371168    0.5081499837
H       -0.8930607524    1.2695081066    1.1565039317
N        0.7644656457   -0.1160967474    1.2442611754
H        1.6763290189    0.0190463124    0.8100527423
12   
28 Energy -302.912638
C        0.2050445554    0.5288335678   -1.9404598358
N        0.2666459480   -0.0304607947   -2.9270635084
C        0.1071641709   -1.3429816289    0.9376841180
H        0.4774293298   -2.3231344593    1.1815537438
C       -0.9873529792   -0.8208433416    0.3818643762
H       -1.9276748532   -1.1844282094    0.0403135922
C        0.1239059579    1.2327281754   -0.7285527075
H        0.5616826475    2.1961547724   -0.6654650950
C       -0.3713665365    0.5584521749    0.5108170695
H       -0.8970828327    1.2723225521    1.1588974367
N        0.7692215617   -0.1073846244    1.2431881208
H        1.6723830309    0.0207418132    0.8072227030
12   
27 Energy -302.912550
C        0.2049933293    0.5407960231   -1.9237364425
N        0.2672276342   -0.0423313819   -2.9432990220
C        0.1121202334   -1.3355493330    0.9395204963
H        0.4793991815   -2.3255317757    1.1809284447
C       -0.9802412972   -0.8122795362    0.3827995589
H       -1.9343485588   -1.1879702746    0.0385806294
C        0.1143632249    1.2150822024   -0.7223528208
H        0.5716236526    2.2070393782   -0.6639245844
C       -0.3783094592    0.5648091232    0.5086400160
H       -0.8955971263    1.2687434848    1.1554773491
N        0.7659774471   -0.1154934159    1.2430502162
H        1.6727917391    0.0226855030    0.8043161726
12   
26 Energy -302.912163
C        0.2045288210    0.5316396540   -1.9310865728
N        0.2666386496   -0.0419117483   -2.9228080234
C        0.1110822710   -1.3346945772    0.9350161027
H        0.4870754962   -2.3191778135    1.1727181698
C       -0.9855278988   -0.8161146017    0.3837736644
H       -1.9334730517   -1.1921276913    0.0413907080
C        0.1170068639    1.2223725003   -0.7214068577
H        0.5934300140    2.1903966849   -0.6512473844
C       -0.3828117070    0.5647459807    0.5100685944
H       -0.9057896848    1.2706144114    1.1581806152
N        0.7641271866   -0.1062783417    1.2379638304
H        1.6637130408    0.0305355402    0.7874371662
12   
25 Energy -302.912139
C        0.2055162489    0.5200769946   -1.9481268078
N        0.2658227954   -0.0350619756   -2.9028138024
C        0.1114004329   -1.3331709996    0.9339794978
H        0.4903255250   -2.3167988014    1.1698601039
C       -0.9869407239   -0.8163001258    0.3843131573
H       -1.9337288108   -1.1944108516    0.0415892294
C        0.1168581203    1.2244026728   -0.7176877094
H        0.6032026769    2.1849397099   -0.6455112479
C       -0.3862124667    0.5653093332    0.5108176226
H       -0.9094047620    1.2710432872    1.1587055223
N        0.7635432964   -0.1035496838    1.2360118201
H        1.6596176682    0.0335204377    0.7788626267
12   
24 Energy -302.911658
C        0.2033678540    0.5367454013   -1.9151064085
N        0.2679564574   -0.0551537406   -2.9235471261
C        0.1120729421   -1.3302905840    0.9323225131
H        0.4956194833   -2.3132122476    1.1653235376
C       -0.9886842740   -0.8161530145    0.3853057269
H       -1.9346700989   -1.1982455523    0.0418636989
C        0.1153877655    1.2220896485   -0.7184225956
H        0.6198161954    2.1775713557   -0.6365190705
C       -0.3918516502    0.5668759356    0.5108467173
H       -0.9150444915    1.2714949229    1.1595311978
N        0.7624704237   -0.1001309886    1.2331879397
H        1.6535593939    0.0384088614    0.7652138814
12   
23 Energy -302.911613
C        0.2049182429    0.5226769922   -1.9371750814
N        0.2667689299   -0.0447058862   -2.9011494866
C        0.1122749380   -1.3294140627    0.9319659586
H        0.4975158230   -2.3117135648    1.1637401510
C       -0.9894596297   -0.8161309728    0.3857398749
H       -1.9346461086   -1.1996835232    0.0416357330
C        0.1155010166    1.2240312514   -0.7145986848
H        0.6254012571    2.1740664062   -0.6328278537
C       -0.3940684497    0.5673160284    0.5115960054
H       -0.9171263321    1.2718386763    1.1597272579
N        0.7625423088   -0.0983154926    1.2318227416
H        1.6503780046    0.0400341458    0.7595233962
12   
22 Energy -302.911392
C        0.2031847703    0.5381346437   -1.9089991336
N        0.2684831419   -0.0603190192   -2.9221186235
C        0.1122525681   -1.3283347349    0.9311588949
H        0.4996240896   -2.3102136653    1.1620088765
C       -0.9903047097   -0.8163833943    0.3862319600
H       -1.9346045560   -1.2010914459    0.0417723089
C        0.1149137958    1.2222717889   -0.7171092020
H        0.6318905279    2.1707646917   -0.6291463069
C       -0.3957071882    0.5677783968    0.5113443568
H       -0.9194781196    1.2722287774    1.1603285443
N        0.7614284291   -0.0967484566    1.2309236356
H        1.6483172514    0.0419124158    0.7536047008
12   
21 Energy -302.911323
C        0.2047601418    0.5236984335   -1.9317530394
N        0.2672284930   -0.0489672139   -2.8992091869
C        0.1117364211   -1.3283004429    0.9306037653
H        0.5011333939   -2.3086874004    1.1606924177
C       -0.9909562769   -0.8167760613    0.3866702783
H       -1.9342551925   -1.2021610420    0.0416123157
C        0.1152423185    1.2240741945   -0.7141589388
H        0.6364050178    2.1678400820   -0.6259849781
C       -0.3973653098    0.5678335031    0.5122535482
H       -0.9212835528    1.2726984905    1.1606454901
N        0.7617285558   -0.0944425797    1.2298461038
H        1.6456259908    0.0431900344    0.7487822359
12   
20 Energy -302.910610
C        0.2051202448    0.5315915472   -1.9096023747
N        0.2684323304   -0.0635675610   -2.9064978363
C        0.1129375916   -1.3235192974    0.9300896171
H        0.5082676031   -2.3035068229    1.1551485766
C       -0.9936710497   -0.8164561032    0.3891540531
H       -1.9336265141   -1.2077693177    0.0395727656
C        0.1150308413    1.2230573902   -0.7110041356
H        0.6576341912    2.1550885732   -0.6116484940
C       -0.4049859793    0.5700915732    0.5133777102
H       -0.9291661504    1.2747287787    1.1615895622
N        0.7604084187   -0.0891842189    1.2258659694
H        1.6336184731    0.0494454568    0.7239545979
12   
19 Energy -302.910541
C        0.2075409985    0.5176106729   -1.9293355433
N        0.2669844059   -0.0536580553   -2.8853076423
C        0.1131514338   -1.3222997711    0.9301471797
H        0.5103353797   -2.3019784584    1.1534588959
C       -0.9945137260   -0.8164737958    0.3901540664
H       -1.9329272411   -1.2094119631    0.0385374264
C        0.1160476681    1.2243160664   -0.7066055730
H        0.6636140357    2.1508391225   -0.6068896339
C       -0.4074297896    0.5705499672    0.5145373826
H       -0.9317008151    1.2757450086    1.1617161899
N        0.7603753313   -0.0869864337    1.2246176051
H        1.6285223194    0.0517476381    0.7149696579
12   
18 Energy -302.909705
C        0.2093898643    0.5290977444   -1.8995348689
N        0.2672444861   -0.0695153127   -2.9010358421
C        0.1132719985   -1.3197175514    0.9301536596
H        0.5153064850   -2.2981890339    1.1493662485
C       -0.9963670665   -0.8166263335    0.3929049828
H       -1.9310603708   -1.2133785669    0.0358816024
C        0.1177967332    1.2209601795   -0.7056254999
H        0.6787452496    2.1412813681   -0.5953338788
C       -0.4129198070    0.5719497164    0.5162908914
H       -0.9379187359    1.2784278002    1.1622870469
N        0.7597213498   -0.0818389968    1.2224682905
H        1.6167898144    0.0575489849    0.6921773787
12   
17 Energy -302.909584
C        0.2124628652    0.5143309589   -1.9197491902
N        0.2654485130   -0.0586367806   -2.8797034998
C        0.1133138773   -1.3189429211    0.9303776795
H        0.5168952482   -2.2971695944    1.1479679308
C       -0.9968803603   -0.8167590571    0.3940473645
H       -1.9301154402   -1.2146284593    0.0346339647
C        0.1196170830    1.2215458154   -0.7010954635
H        0.6834678752    2.1378350744   -0.5911598425
C       -0.4150423488    0.5722489685    0.5177606103
H       -0.9401251241    1.2796561763    1.1622129263
N        0.7601407126   -0.0797190721    1.2215020323
H        1.6108170996    0.0602388893    0.6832054987
12   
16 Energy -302.908504
C        0.2176643697    0.5226923749   -1.8907434228
N        0.2635552646   -0.0717754969   -2.8952013132
C        0.1141096146   -1.3167685828    0.9313083468
H        0.5208718122   -2.2949135899    1.1443677609
C       -0.9982329746   -0.8168710211    0.3973143071
H       -1.9275196841   -1.2178024269    0.0311069079
C        0.1242185502    1.2167227550   -0.6983370508
H        0.6960119695    2.1293826634   -0.5804606855
C       -0.4199881130    0.5733572236    0.5204292607
H       -0.9459142768    1.2831713864    1.1621251997
N        0.7594270181   -0.0753682444    1.2204387636
H        1.5957964502    0.0681729568    0.6576519364
12   
15 Energy -302.908301
C        0.2215891009    0.5075278646   -1.9102811501
N        0.2613626547   -0.0606008467   -2.8744867060
C        0.1142846826   -1.3160748083    0.9317191936
H        0.5221570444   -2.2945623376    1.1431498562
C       -0.9984380195   -0.8170659014    0.3987472546
H       -1.9263905526   -1.2187368509    0.0295865573
C        0.1272994810    1.2165318688   -0.6932141022
H        0.6999484257    2.1264115977   -0.5766287750
C       -0.4218727866    0.5734369984    0.5222168722
H       -0.9479861955    1.2846919954    1.1618376595
N        0.7596776664   -0.0735718747    1.2198949026
H        1.5883684993    0.0720122930    0.6474584478
12   
14 Energy -302.906947
C        0.2289467900    0.5156515041   -1.8793341277
N        0.2578185261   -0.0725154104   -2.8928345905
C        0.1151252546   -1.3154823280    0.9328659592
H        0.5247492582   -2.2939185646    1.1404562972
C       -0.9992924138   -0.8175001679    0.4019761275
H       -1.9235825710   -1.2205655009    0.0261162829
C        0.1343166341    1.2098958929   -0.6905896353
H        0.7089478253    2.1205795048   -0.5683450297
C       -0.4256668518    0.5739517384    0.5254263532
H       -0.9525546910    1.2882889604    1.1612749092
N        0.7596077368   -0.0699828188    1.2198236266
H        1.5715845030    0.0815971885    0.6231638377
12   
13 Energy -302.906557
C        0.2333775534    0.5001272888   -1.8987839744
N        0.2554060921   -0.0608756445   -2.8721695146
C        0.1150903296   -1.3153845543    0.9332810756
H        0.5256943428   -2.2940156962    1.1394364262
C       -0.9992160639   -0.8178871336    0.4036152259
H       -1.9223827909   -1.2211476260    0.0244569915
C        0.1388177565    1.2087736145   -0.6851622879
H        0.7121038756    2.1182652248   -0.5649959917
C       -0.4275137188    0.5738786064    0.5276950130
H       -0.9543570112    1.2898612062    1.1607427991
N        0.7606589855   -0.0681371966    1.2192498559
H        1.5623206500    0.0865419089    0.6126343918
12   
12 Energy -302.905070
C        0.2414057777    0.5103914023   -1.8640870594
N        0.2510330138   -0.0736127797   -2.8954667942
C        0.1166293378   -1.3150874435    0.9345157013
H        0.5271771882   -2.2946211702    1.1376188031
C       -0.9999220437   -0.8182783927    0.4066492438
H       -1.9199202902   -1.2219607199    0.0213599460
C        0.1474972871    1.2008500246   -0.6827357169
H        0.7180606186    2.1146802351   -0.5591652096
C       -0.4298324710    0.5737354095    0.5306167105
H       -0.9577762844    1.2930768161    1.1600361953
N        0.7595985643   -0.0664087266    1.2203308798
H        1.5460493024    0.0972353435    0.5903273106
12   
11 Energy -302.902990
C        0.2514967182    0.4931808351   -1.8760447822
N        0.2453981127   -0.0622549613   -2.8774977175
C        0.1172876454   -1.3156300139    0.9356134376
H        0.5283412274   -2.2958719520    1.1359861425
C       -1.0000841078   -0.8192003668    0.4104454961
H       -1.9173802499   -1.2223836738    0.0176722755
C        0.1609046232    1.1939320245   -0.6731474849
H        0.7229242284    2.1114065416   -0.5534979708
C       -0.4327501141    0.5729909236    0.5355083560
H       -0.9610810083    1.2964238831    1.1587345923
N        0.7612582668   -0.0637498525    1.2202563864
H        1.5236846588    0.1111566108    0.5659712792
12   
10 Energy -302.900174
C        0.2622581493    0.4910019434   -1.8599115749
N        0.2389339726   -0.0635159674   -2.8838918557
C        0.1184846142   -1.3163699800    0.9369673194
H        0.5289733885   -2.2976699436    1.1347064864
C       -1.0007231146   -0.8201057917    0.4146245670
H       -1.9150505956   -1.2224106453    0.0136731776
C        0.1787707854    1.1820940472   -0.6652610848
H        0.7265091480    2.1092403834   -0.5487220975
C       -0.4349255388    0.5717577871    0.5405118222
H       -0.9642555948    1.2996928646    1.1574929798
N        0.7621965308   -0.0625017747    1.2211554858
H        1.4988282557    0.1287870755    0.5386547847
12   
9 Energy -302.896716
C        0.2715846283    0.4830456159   -1.8569711068
N        0.2331956825   -0.0587200099   -2.8793673323
C        0.1189553978   -1.3174454901    0.9385691533
H        0.5292035971   -2.2995140727    1.1338336249
C       -1.0015199309   -0.8210872588    0.4185721358
H       -1.9133973089   -1.2222774970    0.0096709784
C        0.2001374400    1.1693506420   -0.6550607226
H        0.7281609443    2.1077479420   -0.5451414570
C       -0.4368221783    0.5702235437    0.5458387841
H       -0.9670853495    1.3024415444    1.1563853201
N        0.7645540309   -0.0617963190    1.2212489529
H        1.4730330474    0.1480313579    0.5124216792
12   
8 Energy -302.892584
C        0.2793105422    0.4790286165   -1.8497359071
N        0.2281021144   -0.0563606410   -2.8791691729
C        0.1190145990   -1.3184360042    0.9408587263
H        0.5292346077   -2.3013235161    1.1332483536
C       -1.0026252247   -0.8219200115    0.4219317324
H       -1.9125255740   -1.2221926123    0.0057550440
C        0.2239959259    1.1550910171   -0.6448888372
H        0.7281536113    2.1065852595   -0.5426450108
C       -0.4382905780    0.5686763397    0.5507836573
H       -0.9697762584    1.3047994865    1.1557174406
N        0.7670111745   -0.0623083183    1.2212212731
H        1.4483950608    0.1683603827    0.4869227106
12   
7 Energy -302.887747
C        0.2851311589    0.4742476082   -1.8470516643
N        0.2240598206   -0.0525398915   -2.8755672755
C        0.1178848524   -1.3196625908    0.9439866383
H        0.5293094150   -2.3030712938    1.1328392270
C       -1.0039436163   -0.8226702823    0.4243828031
H       -1.9122744880   -1.2222281764    0.0019701052
C        0.2498548007    1.1402718726   -0.6336965117
H        0.7268626331    2.1055651913   -0.5409778011
C       -0.4398951668    0.5670099998    0.5557520672
H       -0.9723886928    1.3068855659    1.1554198689
N        0.7707348520   -0.0630443254    1.2201303058
H        1.4246644319    0.1892363208    0.4628122469
12   
6 Energy -302.882184
C        0.2896266720    0.4714944329   -1.8428513097
N        0.2206615114   -0.0500682406   -2.8740122145
C        0.1158345525   -1.3211539326    0.9479175235
H        0.5295038092   -2.3047174666    1.1325184714
C       -1.0054602458   -0.8232826997    0.4259261743
H       -1.9123671152   -1.2223538293   -0.0015863412
C        0.2770810067    1.1251511248   -0.6220576007
H        0.7246690005    2.1044964785   -0.5399450980
C       -0.4417428217    0.5652740444    0.5607846242
H       -0.9748488521    1.3087213971    1.1553729607
N        0.7736669243   -0.0645144193    1.2198881935
H        1.4033755589    0.2109531089    0.4380446262
12   
5 Energy -302.875911
C        0.2926238527    0.4688940777   -1.8409059313
N        0.2181494285   -0.0475773413   -2.8716728695
C        0.1128922139   -1.3230544477    0.9524547456
H        0.5298536595   -2.3060865465    1.1322502805
C       -1.0069161301   -0.8237292910    0.4265254070
H       -1.9126451157   -1.2225440810   -0.0047138606
C        0.3044901340    1.1105619423   -0.6095478580
H        0.7219898445    2.1035253100   -0.5394496420
C       -0.4438750940    0.5635725284    0.5659383010
H       -0.9769162953    1.3101647202    1.1554159351
N        0.7736719010   -0.0674263278    1.2229821971
H        1.3866816016    0.2336994553    0.4107233047
12   
4 Energy -302.869184
C        0.2948358015    0.4676281405   -1.8380157649
N        0.2160770168   -0.0463130402   -2.8712299037
C        0.1103616692   -1.3248076783    0.9572626952
H        0.5302447147   -2.3072215781    1.1320100382
C       -1.0084720180   -0.8239165732    0.4265460062
H       -1.9129241164   -1.2227364576   -0.0073808118
C        0.3306948495    1.0969819141   -0.5971061284
H        0.7192134724    2.1025749357   -0.5392666090
C       -0.4457822661    0.5621150805    0.5706983222
H       -0.9786191302    1.3112880445    1.1555144962
N        0.7694977962   -0.0725718965    1.2304421604
H        1.3748722111    0.2569791071    0.3805255090
12   
3 Energy -302.862922
C        0.2963555068    0.4663299656   -1.8365033155
N        0.2144682008   -0.0451178105   -2.8704826932
C        0.1085336047   -1.3260997089    0.9621378801
H        0.5306431002   -2.3082112921    1.1318040487
C       -1.0100430815   -0.8238850946    0.4262158797
H       -1.9132045953   -1.2229281075   -0.0096437207
C        0.3551761914    1.0847072073   -0.5847438060
H        0.7165166491    2.1016259582   -0.5392674574
C       -0.4473309798    0.5609050538    0.5749680433
H       -0.9800226479    1.3121700855    1.1556501134
N        0.7621713695   -0.0796730324    1.2411474423
H        1.3667366826    0.2801767742    0.3487175949
12   
2 Energy -302.858379
C        0.2971353261    0.4650235799   -1.8366339857
N        0.2133715440   -0.0439707339   -2.8693372191
C        0.1070200830   -1.3270476855    0.9669551255
H        0.5311014319   -2.3089493455    1.1316694168
C       -1.0110373718   -0.8236904433    0.4257168173
H       -1.9136784362   -1.2231979024   -0.0115484241
C        0.3773404603    1.0739723266   -0.5729189411
H        0.7141483537    2.1009453246   -0.5394221419
C       -0.4483473006    0.5599441213    0.5789046360
H       -0.9809097241    1.3126534197    1.1556429431
N        0.7520080906   -0.0886522971    1.2550093074
H        1.3618475437    0.3029696341    0.3159624754
12   
1 Energy -302.856707
C        0.2976944400    0.4642669925   -1.8361787038
N        0.2124468260   -0.0433101115   -2.8690598137
C        0.1068714338   -1.3276821796    0.9723136959
H        0.5315393497   -2.3095348407    1.1314467312
C       -1.0130656886   -0.8233149408    0.4249803031
H       -1.9138811529   -1.2234077146   -0.0132991144
C        0.3981165452    1.0641233465   -0.5617851050
H        0.7120196910    2.1001644526   -0.5395330273
C       -0.4487390395    0.5591161530    0.5821928745
H       -0.9816766168    1.3130096981    1.1556477357
N        0.7405023486   -0.0990366744    1.2703291545
H        1.3581718637    0.3256058174    0.2829452787
12   
1 Energy -302.856707
C        0.2988856776    0.4627263833   -1.8362156410
N        0.2106283660   -0.0416756973   -2.8676621289
C        0.1076330236   -1.3282016640    0.9829038511
H        0.5322559375   -2.3107404681    1.1315945396
C       -1.0168321802   -0.8225395568    0.4222739951
H       -1.9150592661   -1.2238728850   -0.0162311718
C        0.4374966300    1.0464813947   -0.5410717264
H        0.7079818074    2.0984338330   -0.5399197117
C       -0.4479132715    0.5570291832    0.5890748701
H       -0.9828011080    1.3137093731    1.1553532299
N        0.7156348692   -0.1216008840    1.3034550337
H        1.3520895169    0.3702509872    0.2164448699
12   
2 Energy -302.858337
C        0.2996941637    0.4617883632   -1.8366189793
N        0.2096687737   -0.0405386007   -2.8663511132
C        0.1083029383   -1.3283585666    0.9880286697
H        0.5325198978   -2.3114171919    1.1319940591
C       -1.0186829737   -0.8222355015    0.4202315127
H       -1.9160293186   -1.2241027920   -0.0174530212
C        0.4559611235    1.0385823029   -0.5314609079
H        0.7060769362    2.0973133533   -0.5401287523
C       -0.4467672103    0.5555775446    0.5928009325
H       -0.9832089943    1.3141125184    1.1550100626
N        0.7029450081   -0.1332547047    1.3210908816
H        1.3495196578    0.3925332741    0.1828566654
12   
3 Energy -302.862811
C        0.3009266991    0.4619017043   -1.8343820609
N        0.2085119131   -0.0402004316   -2.8669381199
C        0.1086929555   -1.3289414440    0.9933073222
H        0.5328487693   -2.3121595907    1.1324417753
C       -1.0208918084   -0.8220782149    0.4181170825
H       -1.9170396713   -1.2243174859   -0.0188318007
C        0.4735351892    1.0312324240   -0.5229273903
H        0.7043446808    2.0958661548   -0.5401795714
C       -0.4450186498    0.5537171072    0.5964408998
H       -0.9835979175    1.3145324395    1.1545515465
N        0.6903317097   -0.1445254948    1.3395352907
H        1.3473561323    0.4149728313    0.1488650361
12   
4 Energy -302.869128
C        0.3022982424    0.4605507856   -1.8346883619
N        0.2074368416   -0.0384291481   -2.8648582578
C        0.1084014054   -1.3298716871    0.9985018576
H        0.5332173581   -2.3131509371    1.1331384918
C       -1.0226826414   -0.8221031841    0.4158243122
H       -1.9184487593   -1.2245666347   -0.0203997632
C        0.4896117802    1.0249148599   -0.5149330831
H        0.7027636425    2.0941569631   -0.5400867877
C       -0.4427329014    0.5515456277    0.6004639270
H       -0.9838234115    1.3148803345    1.1537493534
N        0.6777246127   -0.1553748003    1.3589478613
H        1.3462338328    0.4374478198    0.1143404602
12   
5 Energy -302.876223
C        0.3042726182    0.4598508615   -1.8329532028
N        0.2060283556   -0.0370268595   -2.8639329955
C        0.1073920425   -1.3316276199    1.0037992171
H        0.5335542879   -2.3144601027    1.1341804176
C       -1.0243212208   -0.8223831383    0.4130767754
H       -1.9201628864   -1.2247495626   -0.0221711524
C        0.5033084628    1.0198101792   -0.5084423779
H        0.7012423569    2.0921682392   -0.5398544837
C       -0.4396785540    0.5489552423    0.6049154083
H       -0.9839141309    1.3152071881    1.1525574927
N        0.6649359713   -0.1655926309    1.3796767533
H        1.3473426988    0.4598482028    0.0791481578
12   
6 Energy -302.883159
C        0.3064621061    0.4584183257   -1.8321531566
N        0.2044417956   -0.0346936426   -2.8615681003
C        0.1052894342   -1.3342876964    1.0093602248
H        0.5337948743   -2.3163846118    1.1357917292
C       -1.0254286393   -0.8230600103    0.4097903601
H       -1.9222670216   -1.2247848125   -0.0243020250
C        0.5131511209    1.0166492656   -0.5035710249
H        0.6996415341    2.0901957234   -0.5394923884
C       -0.4356857035    0.5459374791    0.6099542137
H       -0.9837864246    1.3154326215    1.1507709969
N        0.6516654873   -0.1750661145    1.4018554299
H        1.3527214385    0.4816434719    0.0435637505
12   
7 Energy -302.889323
C        0.3089786766    0.4584537065   -1.8279960521
N        0.2023572103   -0.0333526103   -2.8616805942
C        0.1021695582   -1.3379073072    1.0151971249
H        0.5338484521   -2.3188521206    1.1379720551
C       -1.0259286816   -0.8240803080    0.4060775311
H       -1.9246271745   -1.2246331171   -0.0267790038
C        0.5186703992    1.0154380101   -0.5010695801
H        0.6977483088    2.0883901206   -0.5390900426
C       -0.4309238134    0.5425603495    0.6154009454
H       -0.9834689544    1.3155436850    1.1484656658
N        0.6379727874   -0.1837924683    1.4250477084
H        1.3632032334    0.5022320589    0.0084542522
12   
8 Energy -302.894566
C        0.3105422198    0.4585990977   -1.8244438230
N        0.2000570127   -0.0316460888   -2.8614119183
C        0.0979254882   -1.3422943184    1.0216355097
H        0.5333649216   -2.3222803104    1.1411997253
C       -1.0255596934   -0.8257190887    0.4017404271
H       -1.9269696019   -1.2239956348   -0.0297282824
C        0.5198915982    1.0154845220   -0.4993946545
H        0.6950159760    2.0879326768   -0.5388365302
C       -0.4255931252    0.5389679615    0.6210439067
H       -0.9828261036    1.3153180244    1.1453787976
N        0.6240810731   -0.1914033849    1.4480633863
H        1.3800702366    0.5210365427   -0.0252465341
12   
9 Energy -302.898915
C        0.3099451180    0.4559634443   -1.8280897307
N        0.1982719830   -0.0270282892   -2.8551986653
C        0.0930569885   -1.3470988253    1.0284803223
H        0.5321637849   -2.3263106188    1.1454040720
C       -1.0243232286   -0.8277456757    0.3972020620
H       -1.9290315517   -1.2229029599   -0.0330557341
C        0.5196059487    1.0166256958   -0.4971874941
H        0.6911336229    2.0884068736   -0.5387225457
C       -0.4201950172    0.5351751068    0.6264747887
H       -0.9819775408    1.3147902045    1.1417750235
N        0.6104944622   -0.1982324365    1.4698448855
H        1.4008554321    0.5383574796   -0.0569269739
12   
10 Energy -302.902440
C        0.3093443158    0.4623344775   -1.8143266639
N        0.1947102615   -0.0297546853   -2.8647305430
C        0.0882011952   -1.3519969049    1.0357008802
H        0.5298415862   -2.3308088998    1.1508356616
C       -1.0226353633   -0.8300896035    0.3925582066
H       -1.9302561863   -1.2212077529   -0.0366837179
C        0.5212586085    1.0156533563   -0.4959815432
H        0.6855153217    2.0901279078   -0.5389320065
C       -0.4151148877    0.5314499586    0.6308724666
H       -0.9810174647    1.3138372375    1.1378290665
N        0.5980320228   -0.2044348417    1.4890726779
H        1.4221205924    0.5548897495   -0.0862144748
12   
11 Energy -302.905073
C        0.3036709436    0.4524790450   -1.8366870989
N        0.1944737454   -0.0178686888   -2.8430320704
C        0.0838769576   -1.3562537637    1.0421675482
H        0.5266564148   -2.3351344395    1.1569348367
C       -1.0204755272   -0.8321740487    0.3886536021
H       -1.9307201278   -1.2193636859   -0.0403425866
C        0.5243372114    1.0175800577   -0.4915637797
H        0.6789999864    2.0914299942   -0.5389678290
C       -0.4104202356    0.5278643479    0.6340551944
H       -0.9800570554    1.3126607976    1.1339684338
N        0.5882762263   -0.2096647125    1.5038613255
H        1.4413814625    0.5684450958   -0.1090475659
12   
12 Energy -302.906015
C        0.3045468923    0.4640496628   -1.8126384627
N        0.1906244454   -0.0259643522   -2.8626215856
C        0.0815381317   -1.3587994826    1.0458377198
H        0.5243823163   -2.3376937590    1.1609260023
C       -1.0192688818   -0.8333474212    0.3864020699
H       -1.9306453978   -1.2181862156   -0.0425631458
C        0.5258589550    1.0160439182   -0.4934103974
H        0.6747684815    2.0926295741   -0.5391718582
C       -0.4075735970    0.5261004527    0.6352189060
H       -0.9794255750    1.3117358191    1.1316675403
N        0.5833306169   -0.2125750650    1.5116497067
H        1.4518636146    0.5760068677   -0.1212964848
12   
13 Energy -302.908066
C        0.2981060354    0.4541525923   -1.8365206419
N        0.1894696350   -0.0131368362   -2.8396471223
C        0.0772381086   -1.3631260476    1.0523870314
H        0.5193447160   -2.3426367622    1.1692501871
C       -1.0165007685   -0.8353719073    0.3825596179
H       -1.9299650957   -1.2158893216   -0.0469747623
C        0.5306943544    1.0176224623   -0.4889041093
H        0.6662886459    2.0944898693   -0.5392153313
C       -0.4022335422    0.5225977614    0.6371325000
H       -0.9779758999    1.3097366310    1.1271153447
N        0.5755204655   -0.2177834748    1.5239616513
H        1.4700133476    0.5893450325   -0.1411443549
12   
14 Energy -302.908566
C        0.2992662341    0.4658529620   -1.8123444262
N        0.1852776126   -0.0212835051   -2.8595422033
C        0.0752674488   -1.3653732441    1.0555730272
H        0.5165277150   -2.3451074516    1.1737036089
C       -1.0151777526   -0.8362978604    0.3806574254
H       -1.9294010213   -1.2147157855   -0.0492564414
C        0.5322058195    1.0163964958   -0.4912288886
H        0.6618779623    2.0955601080   -0.5393765519
C       -0.3994608046    0.5209685344    0.6376057495
H       -0.9771825332    1.3086175454    1.1248622131
N        0.5721605030   -0.2202969844    1.5296178421
H        1.4786388185    0.5956791847   -0.1502713443
12   
15 Energy -302.910249
C        0.2932142102    0.4566087897   -1.8356842864
N        0.1824303770   -0.0081311264   -2.8371082642
C        0.0709546950   -1.3699853835    1.0623852618
H        0.5091741685   -2.3508946382    1.1848375965
C       -1.0117111062   -0.8382845616    0.3767198460
H       -1.9274314594   -1.2120146726   -0.0547636163
C        0.5376842651    1.0183880753   -0.4873916047
H        0.6516367447    2.0976765946   -0.5393315145
C       -0.3931964330    0.5171534973    0.6385191924
H       -0.9749261765    1.3057478021    1.1195556307
N        0.5663516380   -0.2256986758    1.5398576753
H        1.4958190790    0.6094342982   -0.1675959058
12   
16 Energy -302.910549
C        0.2948271970    0.4683815667   -1.8114560081
N        0.1777305188   -0.0162523997   -2.8572822898
C        0.0692080258   -1.3720623494    1.0653206070
H        0.5057198747   -2.3534514305    1.1899513008
C       -1.0102330384   -0.8391083014    0.3750163626
H       -1.9264139713   -1.2108423034   -0.0572667017
C        0.5391557836    1.0172593314   -0.4899787203
H        0.6471008061    2.0988046847   -0.5394574038
C       -0.3903842584    0.5155941518    0.6385003296
H       -0.9738725523    1.3044157818    1.1173193640
N        0.5642129378   -0.2280206821    1.5440092587
H        1.5029486788    0.6152819490   -0.1746760883
12   
17 Energy -302.911932
C        0.2896691351    0.4592803319   -1.8351820680
N        0.1732034250   -0.0026318437   -2.8350239634
C        0.0650938828   -1.3767989493    1.0722079648
H        0.4960459607   -2.3599778042    1.2037914659
C       -1.0061868418   -0.8411532704    0.3711483353
H       -1.9231418332   -1.2080115536   -0.0639311355
C        0.5446776579    1.0196941320   -0.4867057751
H        0.6360204789    2.1012094095   -0.5393418664
C       -0.3835164022    0.5115601323    0.6384142730
H       -0.9706742941    1.3008158610    1.1118150536
N        0.5608686974   -0.2334324551    1.5516897426
H        1.5179401358    0.6294460086   -0.1888820161
12   
18 Energy -302.912125
C        0.2918092541    0.4710267021   -1.8110763774
N        0.1679457922   -0.0106601020   -2.8553733939
C        0.0635173442   -1.3787751317    1.0749978391
H        0.4919476232   -2.3626557560    1.2095973693
C       -1.0045828278   -0.8419538664    0.3695964976
H       -1.9217082679   -1.2069003825   -0.0667310605
C        0.5459575840    1.0187899251   -0.4895646041
H        0.6315056858    2.1023581350   -0.5394542378
C       -0.3806692358    0.5100123827    0.6380336090
H       -0.9693282205    1.2992959699    1.1097098781
N        0.5597611976   -0.2356233324    1.5546244646
H        1.5238440732    0.6350854551   -0.1943599730
12   
19 Energy -302.913304
C        0.2874946591    0.4622510967   -1.8349042525
N        0.1620192120    0.0030932552   -2.8337965425
C        0.0596039531   -1.3835969700    1.0819298109
H        0.4801449328   -2.3697084211    1.2258637255
C       -1.0001780529   -0.8441637317    0.3659019379
H       -1.9172304613   -1.2042764268   -0.0745781128
C        0.5510519663    1.0218977647   -0.4871242965
H        0.6202986070    2.1049628535   -0.5394171953
C       -0.3734302942    0.5058087173    0.6371357321
H       -0.9651961438    1.2950615402    1.1046533091
N        0.5587461963   -0.2409467923    1.5598045892
H        1.5366754279    0.6496171132   -0.2054686940
12   
20 Energy -302.913442
C        0.2901580556    0.4739965786   -1.8109118864
N        0.1562762966   -0.0049178947   -2.8543908620
C        0.0581646756   -1.3854443815    1.0845755980
H        0.4755402478   -2.3724203538    1.2321930040
C       -0.9985306821   -0.8449699165    0.3645196678
H       -1.9154580539   -1.2033377230   -0.0776504043
C        0.5521220721    1.0211358284   -0.4902041394
H        0.6160210422    2.1061688970   -0.5395853759
C       -0.3706263271    0.5043134642    0.6364710125
H       -0.9635913039    1.2933884624    1.1028803759
N        0.5585145808   -0.2429989217    1.5616785567
H        1.5414093986    0.6550859595   -0.2095755357
12   
21 Energy -302.914473
C        0.2862051046    0.4652520711   -1.8356281363
N        0.1498399325    0.0089583838   -2.8329240978
C        0.0544456640   -1.3901044464    1.0913577400
H        0.4623425413   -2.3794345011    1.2498993069
C       -0.9941364683   -0.8472616195    0.3611380406
H       -1.9101007158   -1.2013121793   -0.0863491827
C        0.5568274389    1.0245946461   -0.4881923634
H        0.6054203007    2.1090395881   -0.5398791652
C       -0.3633939023    0.5001863702    0.6349449213
H       -0.9587680800    1.2886749221    1.0989288233
N        0.5594249586   -0.2481023710    1.5646213872
H        1.5518932282    0.6695091347   -0.2179172624
12   
22 Energy -302.914577
C        0.2892902884    0.4769398186   -1.8119109158
N        0.1436854424    0.0010493659   -2.8535592050
C        0.0530509990   -1.3918574854    1.0939360752
H        0.4572813604   -2.3821206118    1.2566950327
C       -0.9924839572   -0.8480931942    0.3598806816
H       -1.9080338014   -1.2006025158   -0.0897104608
C        0.5576587496    1.0240922265   -0.4914938642
H        0.6013758171    2.1102438170   -0.5401651019
C       -0.3606032965    0.4987079367    0.6341053556
H       -0.9569243312    1.2868350834    1.0975655380
N        0.5598399308   -0.2500735326    1.5657168413
H        1.5558628009    0.6748790904   -0.2210599653
12   
23 Energy -302.915514
C        0.2855580876    0.4687646559   -1.8362358431
N        0.1369344745    0.0147131702   -2.8329678416
C        0.0492661123   -1.3964434099    1.1007455082
H        0.4427448455   -2.3889375175    1.2757362244
C       -0.9881182362   -0.8505092301    0.3566860674
H       -1.9018494623   -1.1992526177   -0.0993022222
C        0.5616900911    1.0282790430   -0.4902851849
H        0.5912219236    2.1131144682   -0.5408967234
C       -0.3532509132    0.4945380150    0.6323013689
H       -0.9514353331    1.2815825119    1.0947949019
N        0.5621191053   -0.2551016201    1.5670990139
H        1.5651193072    0.6892525299   -0.2276752578
12   
24 Energy -302.915600
C        0.2890332058    0.4805091868   -1.8124846146
N        0.1305976762    0.0067066274   -2.8538587184
C        0.0479289897   -1.3980152747    1.1031758437
H        0.4375509394   -2.3914079055    1.2825616002
C       -0.9865660971   -0.8513209929    0.3555840818
H       -1.8996324653   -1.1988283311   -0.1027679221
C        0.5623790481    1.0277320939   -0.4936566882
H        0.5875751596    2.1143881036   -0.5413380984
C       -0.3506014534    0.4931789730    0.6313596040
H       -0.9494836701    1.2796714854    1.0939483769
N        0.5629773839   -0.2569438146    1.5675912873
H        1.5682412856    0.6943298477   -0.2301147404
12   
25 Energy -302.916443
C        0.2848864941    0.4717936383   -1.8385642896
N        0.1247762573    0.0206515008   -2.8322861189
C        0.0442909336   -1.4021428098    1.1096891260
H        0.4228858830   -2.3975058508    1.3013473530
C       -0.9825482114   -0.8536101441    0.3527422489
H       -1.8931492295   -1.1982031430   -0.1125184794
C        0.5665005227    1.0314319008   -0.4919220318
H        0.5783961484    2.1176416558   -0.5424936460
C       -0.3436473204    0.4893595413    0.6292830029
H       -0.9438354359    1.2743290277    1.0925338186
N        0.5660794937   -0.2617267419    1.5678428226
H        1.5753644669    0.7079814237   -0.2356537942
12   
26 Energy -302.916511
C        0.2886099040    0.4833530923   -1.8153699768
N        0.1181186050    0.0129665114   -2.8528075257
C        0.0428465772   -1.4037296012    1.1122200495
H        0.4171653269   -2.3999264808    1.3087005945
C       -0.9809627747   -0.8544751307    0.3516663848
H       -1.8906176506   -1.1979877401   -0.1163548240
C        0.5668906124    1.0313662250   -0.4955124681
H        0.5747733083    2.1187974616   -0.5430724776
C       -0.3408804407    0.4879230595    0.6283163346
H       -0.9416295836    1.2722066652    1.0920510756
N        0.5672847466   -0.2636171070    1.5679987199
H        1.5784013718    0.7131230436   -0.2378358747
12   
27 Energy -302.917312
C        0.2850064005    0.4767345368   -1.8374494725
N        0.1113435201    0.0259166084   -2.8346461489
C        0.0385231551   -1.4082254561    1.1193938500
H        0.4002850534   -2.4060469145    1.3298138081
C       -0.9766163564   -0.8571444370    0.3487158860
H       -1.8828531199   -1.1978371435   -0.1276344140
C        0.5689968259    1.0375303658   -0.4962973155
H        0.5651363220    2.1210756930   -0.5445339111
C       -0.3331797314    0.4835495458    0.6266784790
H       -0.9349169243    1.2659431161    1.0914282174
N        0.5712932187   -0.2687614397    1.5675826372
H        1.5869816389    0.7272655237   -0.2430516034
12   
28 Energy -302.917379
C        0.2890960965    0.4887098183   -1.8131838691
N        0.1050678053    0.0174233856   -2.8562893654
C        0.0373390023   -1.4093667037    1.1214584437
H        0.3955001213   -2.4078801434    1.3358426095
C       -0.9753698136   -0.8578017842    0.3479417292
H       -1.8806560984   -1.1978476209   -0.1308982831
C        0.5698921049    1.0360735694   -0.4993202214
H        0.5622957019    2.1227284223   -0.5451837426
C       -0.3309624494    0.4825589900    0.6256191858
H       -0.9330711503    1.2641662370    1.0914545161
N        0.5724907932   -0.2703209180    1.5674760342
H        1.5883778888    0.7315567463   -0.2449170244
12   
29 Energy -302.918045
C        0.2832813140    0.4779206122   -1.8442848221
N        0.1024892729    0.0321994186   -2.8312660687
C        0.0342524076   -1.4123765258    1.1272047906
H        0.3823416081   -2.4122325194    1.3519779501
C       -0.9723047046   -0.8594802686    0.3459228879
H       -1.8743851744   -1.1981329657   -0.1398689536
C        0.5751808848    1.0375216284   -0.4950855139
H        0.5550652728    2.1269149704   -0.5466961892
C       -0.3251457058    0.4796218179    0.6230117964
H       -0.9279390759    1.2594623409    1.0920553680
N        0.5760761520   -0.2745204175    1.5667368783
H        1.5910877510    0.7431019072   -0.2497081109
12   
30 Energy -302.918090
C        0.2872075745    0.4889390763   -1.8227953021
N        0.0953258198    0.0254372859   -2.8505687227
C        0.0324561912   -1.4140495255    1.1301935631
H        0.3753200667   -2.4145975612    1.3606304395
C       -0.9705758295   -0.8604651383    0.3448640761
H       -1.8710508274   -1.1982623434   -0.1446679003
C        0.5751431767    1.0382899858   -0.4988761736
H        0.5512086617    2.1279369336   -0.5475066144
C       -0.3219877285    0.4779825137    0.6219890634
H       -0.9251036975    1.2568252529    1.0922357330
N        0.5779045727   -0.2767071331    1.5664577014
H        1.5941520222    0.7486706522   -0.2519558506
12   
31 Energy -302.918754
C        0.2900854605    0.4959982660   -1.8117510392
N        0.0849152494    0.0268640134   -2.8589685342
C        0.0267450113   -1.4186724717    1.1369525030
H        0.3578520639   -2.4192478107    1.3815574148
C       -0.9661495416   -0.8639619285    0.3423656486
H       -1.8622913829   -1.1986606722   -0.1565146956
C        0.5646342242    1.0547922996   -0.5131449921
H        0.5429213187    2.1227004919   -0.5483751088
C       -0.3146932439    0.4730102498    0.6248356515
H       -0.9170734177    1.2495320647    1.0921231221
N        0.5823469972   -0.2810917116    1.5653762480
H        1.6107072635    0.7587372081   -0.2544562047
12   
32 Energy -302.918867
C        0.2852791647    0.4919626394   -1.8287837847
N        0.0844819753    0.0325803674   -2.8482839502
C        0.0263065511   -1.4192558820    1.1400656523
H        0.3520052428   -2.4213016689    1.3886391613
C       -0.9651854035   -0.8637776055    0.3417495266
H       -1.8594347515   -1.1990516247   -0.1607461695
C        0.5832502198    1.0364160950   -0.4993891333
H        0.5386554459    2.1364558546   -0.5502779313
C       -0.3117977279    0.4730696082    0.6184995227
H       -0.9158704189    1.2483524503    1.0942408927
N        0.5845117428   -0.2836585839    1.5646685710
H        1.5977979620    0.7682083486   -0.2603823444
12   
33 Energy -302.919110
C        0.2882739689    0.4932410155   -1.8219586497
N        0.0810109410    0.0327025468   -2.8527832436
C        0.0246306401   -1.4204671593    1.1420139054
H        0.3473053435   -2.4224531493    1.3942008593
C       -0.9641780851   -0.8646598019    0.3411535585
H       -1.8569681670   -1.1992535528   -0.1640652444
C        0.5623367191    1.0642757434   -0.5117021082
H        0.5379143718    2.1201428613   -0.5494526859
C       -0.3097239085    0.4697956180    0.6219581356
H       -0.9126456948    1.2459526974    1.0931855515
N        0.5853415078   -0.2850363465    1.5649375092
H        1.6167023658    0.7657595260   -0.2574875743
12   
34 Energy -302.919235
C        0.2868550831    0.4976316994   -1.8213448257
N        0.0767430634    0.0330597055   -2.8558483602
C        0.0224359927   -1.4220242601    1.1457574218
H        0.3385452854   -2.4250194608    1.4047203850
C       -0.9620475173   -0.8656121808    0.3401983491
H       -1.8525406497   -1.1996683281   -0.1702886834
C        0.5800487484    1.0444683257   -0.5049306751
H        0.5320719291    2.1351454222   -0.5514007090
C       -0.3060726856    0.4694764987    0.6179828243
H       -0.9099270104    1.2431870368    1.0952569226
N        0.5883294568   -0.2876853894    1.5637601262
H        1.6055583067    0.7770409296   -0.2638627621
12   
35 Energy -302.919783
C        0.2842704100    0.4908779360   -1.8395017906
N        0.0731604605    0.0442378826   -2.8408296203
C        0.0192454382   -1.4269939976    1.1527853796
H        0.3239485675   -2.4269160295    1.4208413879
C       -0.9603824311   -0.8680472815    0.3377995257
H       -1.8443288335   -1.2000901280   -0.1799198387
C        0.5652592441    1.0667674457   -0.5114816852
H        0.5263767209    2.1257509994   -0.5518603964
C       -0.2996757713    0.4661328744    0.6187240444
H       -0.9028219706    1.2371945428    1.0956171073
N        0.5922558525   -0.2921924869    1.5631523869
H        1.6226923155    0.7832782411   -0.2653264867
12   
36 Energy -302.919836
C        0.2872690785    0.5023729814   -1.8200604716
N        0.0663651506    0.0377222134   -2.8592571530
C        0.0162540438   -1.4265950377    1.1553124365
H        0.3166564811   -2.4295695761    1.4300061848
C       -0.9571918425   -0.8689116734    0.3379366441
H       -1.8408666938   -1.2006691035   -0.1856421660
C        0.5752234895    1.0553134026   -0.5112772117
H        0.5216502697    2.1345591770   -0.5531902131
C       -0.2970674457    0.4649154284    0.6167509651
H       -0.8999632544    1.2344628486    1.0971213562
N        0.5946667432   -0.2949039631    1.5621104543
H        1.6170039827    0.7913033008   -0.2698108114
12   
37 Energy -302.920260
C        0.2810551840    0.4992119061   -1.8376368965
N        0.0657785863    0.0446907395   -2.8476376128
C        0.0142072481   -1.4291373597    1.1595162837
H        0.3076719075   -2.4322072375    1.4406793671
C       -0.9570036380   -0.8684074266    0.3360920034
H       -1.8354148728   -1.2012803289   -0.1920244631
C        0.6005600260    1.0327218398   -0.4998194503
H        0.5150838050    2.1520896315   -0.5552367235
C       -0.2921753512    0.4612771470    0.6114996644
H       -0.8983485797    1.2332245660    1.1010285445
N        0.5985653138   -0.2957509594    1.5610019790
H        1.6000203737    0.8035674805   -0.2774626816
12   
38 Energy -302.920333
C        0.2844641463    0.5054556204   -1.8256738038
N        0.0583969233    0.0433725420   -2.8588452722
C        0.0106780553   -1.4298363509    1.1643181620
H        0.2964286095   -2.4351303774    1.4538948700
C       -0.9535308281   -0.8706074180    0.3359823926
H       -1.8297052298   -1.2020195140   -0.2005446389
C        0.5874158420    1.0512030383   -0.5084908481
H        0.5106963477    2.1427066075   -0.5555343770
C       -0.2871486405    0.4588984486    0.6123599017
H       -0.8923795283    1.2281880941    1.1014496123
N        0.6010048140   -0.3004648659    1.5599116052
H        1.6136794913    0.8082341735   -0.2788275892
12   
39 Energy -302.920720
C        0.2879837966    0.5074167249   -1.8204698705
N        0.0543098264    0.0457117506   -2.8602572374
C        0.0083527881   -1.4356812762    1.1687038712
H        0.2875462919   -2.4329374330    1.4620835204
C       -0.9515216500   -0.8739998301    0.3346618387
H       -1.8246750345   -1.2020239932   -0.2059872553
C        0.5579429563    1.0720044968   -0.5251681085
H        0.5089841022    2.1319214983   -0.5546515769
C       -0.2875463179    0.4636818857    0.6183588986
H       -0.8845943085    1.2207526606    1.0986809592
N        0.6038703985   -0.3043085679    1.5601290812
H        1.6393471536    0.8074620819   -0.2760841058
12   
40 Energy -302.920804
C        0.2834166249    0.5077798588   -1.8304186319
N        0.0504856881    0.0509669729   -2.8561908487
C        0.0029301635   -1.4334855230    1.1730220508
H        0.2743571460   -2.4367232170    1.4781177294
C       -0.9472168875   -0.8747879440    0.3350884258
H       -1.8168871768   -1.2029637577   -0.2159639153
C        0.5791960956    1.0592032652   -0.5173124904
H        0.5006020995    2.1445512102   -0.5568380862
C       -0.2812739901    0.4552001570    0.6132414371
H       -0.8808477535    1.2184667720    1.1033999391
N        0.6083371201   -0.3093001772    1.5583047839
H        1.6269008730    0.8210923811   -0.2844503785
12   
41 Energy -302.921203
C        0.2799208311    0.5102568961   -1.8354230976
N        0.0441369024    0.0532046337   -2.8611089228
C        0.0009547380   -1.4314703005    1.1811712284
H        0.2599883724   -2.4477823278    1.4976550663
C       -0.9461624486   -0.8736863960    0.3349537304
H       -1.8102063746   -1.2057890420   -0.2294772908
C        0.5992149212    1.0625434064   -0.5027060143
H        0.4919667544    2.1433415483   -0.5587735996
C       -0.2636403925    0.4500143124    0.6042998375
H       -0.8780117014    1.2160927607    1.1098561999
N        0.6094013573   -0.3119115237    1.5537461611
H        1.6124370431    0.8351860307   -0.2941932831
12   
42 Energy -302.921264
C        0.2797952702    0.5081689251   -1.8418812970
N        0.0440497514    0.0608705397   -2.8489998711
C       -0.0031618426   -1.4380291817    1.1835401016
H        0.2520675799   -2.4429875657    1.5041555081
C       -0.9432839027   -0.8761291300    0.3329964010
H       -1.8048176605   -1.2052444245   -0.2333367697
C        0.5788554282    1.0636432169   -0.5211144829
H        0.4896853910    2.1466502168   -0.5580375603
C       -0.2707516733    0.4524114101    0.6117017339
H       -0.8703506620    1.2092780011    1.1074063396
N        0.6156270989   -0.3148175559    1.5557769339
H        1.6322852243    0.8361855463   -0.2922070213
12   
43 Energy -302.921322
C        0.2834191335    0.5183855603   -1.8207700802
N        0.0383277035    0.0511340577   -2.8721965700
C       -0.0020153697   -1.4402465243    1.1858663570
H        0.2492576879   -2.4411154753    1.5057923098
C       -0.9467707026   -0.8765431404    0.3312535844
H       -1.8010969274   -1.2045495174   -0.2334998732
C        0.5899573621    1.0620959158   -0.5143747382
H        0.4879978468    2.1479020398   -0.5591126507
C       -0.2671981341    0.4472262873    0.6068693966
H       -0.8717308998    1.2116692390    1.1100996033
N        0.6162520193   -0.3153098295    1.5555060055
H        1.6236002833    0.8393513853   -0.2954333285
12   
44 Energy -302.921356
C        0.2783016443    0.5075818807   -1.8461032873
N        0.0426456922    0.0627053581   -2.8482226798
C       -0.0046198906   -1.4378867270    1.1855201901
H        0.2469402769   -2.4426650154    1.5093124315
C       -0.9421598806   -0.8776547607    0.3334449335
H       -1.8012860409   -1.2052752310   -0.2365787427
C        0.5825627157    1.0653393557   -0.5176157223
H        0.4871732923    2.1472844199   -0.5586504596
C       -0.2680988753    0.4500511209    0.6100728601
H       -0.8686074027    1.2083090373    1.1088343973
N        0.6165283877   -0.3176014674    1.5547222879
H        1.6306200840    0.8398120271   -0.2947361927
12   
45 Energy -302.921392
C        0.2836960587    0.5193321947   -1.8207620679
N        0.0368743428    0.0530270894   -2.8711813577
C       -0.0039511600   -1.4415756349    1.1875954207
H        0.2447946840   -2.4418138407    1.5109310910
C       -0.9449898914   -0.8770688498    0.3310987055
H       -1.7989159249   -1.2050913266   -0.2370834773
C        0.5847487556    1.0630958273   -0.5192706542
H        0.4860500003    2.1483745930   -0.5590301852
C       -0.2665045241    0.4484234036    0.6085751086
H       -0.8685206767    1.2085086904    1.1099303659
N        0.6180333914   -0.3166456876    1.5551997490
H        1.6286849474    0.8414335395   -0.2960026824
12   
46 Energy -302.921426
C        0.2774575167    0.5076609483   -1.8480879888
N        0.0416166481    0.0641370333   -2.8475558688
C       -0.0057210980   -1.4380258797    1.1870606803
H        0.2432783815   -2.4433584226    1.5134819662
C       -0.9416812037   -0.8778625130    0.3331878144
H       -1.7989023122   -1.2055470338   -0.2391904047
C        0.5843446570    1.0657097608   -0.5170339199
H        0.4852910447    2.1480733550   -0.5589529303
C       -0.2662237819    0.4482033361    0.6091823399
H       -0.8672629399    1.2074085865    1.1099380899
N        0.6177528477   -0.3188668644    1.5543367261
H        1.6300502429    0.8424676915   -0.2963664884
12   
47 Energy -302.921454
C        0.2831855857    0.5195132621   -1.8224612533
N        0.0357098865    0.0546602136   -2.8703044785
C       -0.0052856878   -1.4419584110    1.1892117838
H        0.2408390995   -2.4424082627    1.5153543550
C       -0.9437770310   -0.8776861482    0.3311733050
H       -1.7967226724   -1.2054441215   -0.2400795988
C        0.5841040743    1.0642289893   -0.5201133048
H        0.4841847664    2.1486521122   -0.5592018365
C       -0.2650651251    0.4481069540    0.6085590544
H       -0.8664362616    1.2067124902    1.1104919191
N        0.6192002630   -0.3182223056    1.5546642787
H        1.6300631055    0.8438452256   -0.2972942078
12   
48 Energy -302.921494
C        0.2767931492    0.5077927734   -1.8498464710
N        0.0406290820    0.0656024075   -2.8467734327
C       -0.0068404417   -1.4384497376    1.1885697713
H        0.2396806364   -2.4438774447    1.5174837314
C       -0.9410357950   -0.8782303032    0.3329904521
H       -1.7966727498   -1.2058196963   -0.2417680187
C        0.5848539180    1.0662414038   -0.5171934007
H        0.4835328116    2.1486933096   -0.5591712117
C       -0.2646307925    0.4470920537    0.6087419074
H       -0.8656868681    1.2061958750    1.1107661772
N        0.6189451468   -0.3200818303    1.5539335506
H        1.6304319062    0.8448411871   -0.2977330390
12   
49 Energy -302.921517
C        0.2825409806    0.5196618010   -1.8243453791
N        0.0345657651    0.0563080733   -2.8694265387
C       -0.0066290394   -1.4421886923    1.1908175495
H        0.2368456767   -2.4430588993    1.5198412264
C       -0.9427149713   -0.8782095282    0.3311780123
H       -1.7943897044   -1.2057819202   -0.2430466921
C        0.5842141009    1.0650952383   -0.5205381949
H        0.4822572945    2.1491388291   -0.5594153092
C       -0.2634492613    0.4472090483    0.6082674697
H       -0.8645292124    1.2051713482    1.1112706402
N        0.6204293576   -0.3197579613    1.5541359855
H        1.6308590163    0.8464126613   -0.2987387532
12   
50 Energy -302.921565
C        0.2761097307    0.5079126057   -1.8517351753
N        0.0396061738    0.0671925668   -2.8458782606
C       -0.0079663354   -1.4391179149    1.1902342367
H        0.2358441445   -2.4443127581    1.5216711410
C       -0.9403958828   -0.8786588823    0.3327374323
H       -1.7943085071   -1.2061060089   -0.2444788833
C        0.5850892961    1.0669317890   -0.5175031618
H        0.4817001738    2.1492353132   -0.5593723938
C       -0.2630284826    0.4461874238    0.6083871761
H       -0.8639259425    1.2047935481    1.1115632107
N        0.6202190947   -0.3213463882    1.5535036639
H        1.6310565398    0.8472887038   -0.2991289694
12   
51 Energy -302.921583
C        0.2818007422    0.5197889580   -1.8264904894
N        0.0333638595    0.0581316489   -2.8684031229
C       -0.0080761571   -1.4424116080    1.1925373580
H        0.2325208249   -2.4437505868    1.5246892744
C       -0.9415966720   -0.8787589467    0.3311751654
H       -1.7918399538   -1.2061488755   -0.2462357835
C        0.5844175400    1.0659645305   -0.5209382159
H        0.4801714622    2.1497057052   -0.5596417793
C       -0.2616666386    0.4461443615    0.6079053498
H       -0.8624952716    1.2035473570    1.1121562318
N        0.6217647502   -0.3214106827    1.5535661923
H        1.6316355174    0.8491981365   -0.3003201643
12   
52 Energy -302.921646
C        0.2753019728    0.5080347922   -1.8539853552
N        0.0384378806    0.0690757400   -2.8447934392
C       -0.0091904493   -1.4402315640    1.1922883333
H        0.2313293192   -2.4446686975    1.5264973397
C       -0.9398404797   -0.8791478453    0.3322923660
H       -1.7914760591   -1.2064255431   -0.2475803873
C        0.5852909973    1.0677768845   -0.5178888935
H        0.4795750264    2.1498180768   -0.5595878063
C       -0.2611939869    0.4452654658    0.6080116131
H       -0.8618331941    1.2031079967    1.1124678382
N        0.6217741347   -0.3227241946    1.5530266275
H        1.6318248413    0.8501188863   -0.3007482198
12   
53 Energy -302.921661
C        0.2808762392    0.5198821350   -1.8291910990
N        0.0319872683    0.0603643888   -2.8670653409
C       -0.0097717974   -1.4427688666    1.1946027456
H        0.2273670012   -2.4444998947    1.5304173805
C       -0.9403403839   -0.8794053673    0.3311308229
H       -1.7887705269   -1.2065850902   -0.2499899110
C        0.5846562687    1.0669874760   -0.5213912489
H        0.4777028904    2.1503724728   -0.5598945240
C       -0.2595499548    0.4448905786    0.6074726601
H       -0.8600754261    1.2016172024    1.1132204142
N        0.6233823382   -0.3233457785    1.5528895821
H        1.6325360861    0.8524907418   -0.3022014648
12   
54 Energy -302.921758
C        0.2741415919    0.5081962217   -1.8572053226
N        0.0368287026    0.0717555605   -2.8432373188
C       -0.0107607841   -1.4422897428    1.1953553052
H        0.2249096406   -2.4449273809    1.5331997158
C       -0.9393928278   -0.8797944036    0.3314095320
H       -1.7873466691   -1.2068510013   -0.2518278370
C        0.5855609486    1.0689618148   -0.5184194623
H        0.4765954642    2.1506105632   -0.5598663735
C       -0.2586098231    0.4440728748    0.6074843696
H       -0.8588638222    1.2007030898    1.1137372887
N        0.6240561378   -0.3245206325    1.5524013848
H        1.6328814438    0.8540830342   -0.3030312652
12   
55 Energy -302.921769
C        0.2794570859    0.5198870140   -1.8333955398
N        0.0301165343    0.0637080700   -2.8648801903
C       -0.0120696718   -1.4436973578    1.1976966893
H        0.2199150967   -2.4453387758    1.5385429906
C       -0.9388337606   -0.8802927041    0.3308579404
H       -1.7842342003   -1.2071968431   -0.2552603825
C        0.5849906917    1.0684518131   -0.5219933091
H        0.4741792293    2.1513022756   -0.5602236190
C       -0.2565154294    0.4431748714    0.6068534789
H       -0.8565811296    1.1988205493    1.1147521184
N        0.6257877242   -0.3260019393    1.5519542961
H        1.6337878324    0.8571830247   -0.3049044561
12   
56 Energy -302.922060
C        0.2708497700    0.5085436562   -1.8662843566
N        0.0326340255    0.0792044593   -2.8387521212
C       -0.0152360247   -1.4472004515    1.2034254235
H        0.2073678588   -2.4451167745    1.5512734182
C       -0.9378364126   -0.8817327424    0.3293231068
H       -1.7759118041   -1.2080394743   -0.2631342591
C        0.5863417193    1.0722363314   -0.5197783492
H        0.4685516531    2.1525694820   -0.5605205686
C       -0.2516020450    0.4406200686    0.6059989044
H       -0.8507305556    1.1941125828    1.1171948934
N        0.6300453630   -0.3300421565    1.5505297493
H        1.6355264556    0.8648450166   -0.3092758235
12   
57 Energy -302.922067
C        0.2746725238    0.5186325495   -1.8482574788
N        0.0257543721    0.0743308636   -2.8561342972
C       -0.0179895560   -1.4480580757    1.2068411736
H        0.1986865005   -2.4458592384    1.5606213619
C       -0.9359399247   -0.8827454247    0.3291803089
H       -1.7705958615   -1.2088127321   -0.2691450725
C        0.5859753326    1.0726237894   -0.5232164097
H        0.4644519952    2.1536034893   -0.5609167635
C       -0.2480366097    0.4386165792    0.6050727948
H       -0.8466586057    1.1908137341    1.1190184394
N        0.6327815840   -0.3333337079    1.5494359533
H        1.6368982525    0.8701881716   -0.3124999923
12   
58 Energy -302.922108
C        0.2807017799    0.5300704331   -1.8227936914
N        0.0200829737    0.0648221806   -2.8785417721
C       -0.0196720760   -1.4440692465    1.2055067496
H        0.1983023729   -2.4486252738    1.5625963456
C       -0.9328206613   -0.8826699616    0.3313809847
H       -1.7716726533   -1.2094938608   -0.2709841737
C        0.5849643285    1.0712072012   -0.5265348397
H        0.4638954772    2.1540505405   -0.5610303003
C       -0.2476005782    0.4377014451    0.6048779593
H       -0.8462854659    1.1905632088    1.1193932813
N        0.6326734080   -0.3341809366    1.5489961399
H        1.6374310979    0.8706242679   -0.3128666653
12   
59 Energy -302.922121
C        0.2738536007    0.5187039973   -1.8504117782
N        0.0248428281    0.0760941413   -2.8551886521
C       -0.0190838978   -1.4489226013    1.2086439717
H        0.1948802844   -2.4471434516    1.5650750263
C       -0.9354240349   -0.8828573815    0.3287057173
H       -1.7686437180   -1.2093462277   -0.2721189169
C        0.5860345018    1.0732600987   -0.5235843351
H        0.4625773500    2.1542617446   -0.5610062511
C       -0.2463848926    0.4379735690    0.6048396118
H       -0.8448218561    1.1893521808    1.1199022524
N        0.6344155169   -0.3338631978    1.5490087023
H        1.6377543207    0.8724871260   -0.3138653303
12   
60 Energy -302.922148
C        0.2800316198    0.5302476319   -1.8245153399
N        0.0191400388    0.0663725734   -2.8778937037
C       -0.0202569857   -1.4452137517    1.2075443587
H        0.1944263120   -2.4483131492    1.5663089221
C       -0.9327284194   -0.8833921611    0.3308786844
H       -1.7690237951   -1.2096405470   -0.2732371468
C        0.5853733569    1.0721640764   -0.5268241467
H        0.4621947855    2.1543345162   -0.5611391795
C       -0.2461226782    0.4370771709    0.6044939432
H       -0.8445752687    1.1892560501    1.1202109198
N        0.6337102403   -0.3357634239    1.5484258694
H        1.6378307970    0.8728710119   -0.3142531630
12   
61 Energy -302.922162
C        0.2732295994    0.5187518106   -1.8521362756
N        0.0241634289    0.0775107440   -2.8543524019
C       -0.0199329565   -1.4496202057    1.2100004396
H        0.1917861473   -2.4471159234    1.5682321356
C       -0.9349806343   -0.8833351472    0.3285384031
H       -1.7666577137   -1.2095592890   -0.2740849391
C        0.5861996831    1.0738728457   -0.5238419463
H        0.4611882912    2.1546320975   -0.5610922899
C       -0.2452119390    0.4372939541    0.6045411855
H       -0.8433969871    1.1882662696    1.1205730151
N        0.6354118428   -0.3350097048    1.5486053001
H        1.6382012413    0.8743125463   -0.3149826080
12   
62 Energy -302.922182
C        0.2794539998    0.5303841447   -1.8261500178
N        0.0183563029    0.0677935022   -2.8771674462
C       -0.0211238852   -1.4461522560    1.2090226379
H        0.1911831978   -2.4484482218    1.5697022969
C       -0.9324955969   -0.8837067862    0.3304602312
H       -1.7669284362   -1.2099059207   -0.2753158373
C        0.5854435092    1.0727189358   -0.5271009109
H        0.4607217800    2.1547414451   -0.5612273007
C       -0.2448398939    0.4364390135    0.6042439763
H       -0.8430310422    1.1880193088    1.1208714537
N        0.6349123393   -0.3366875477    1.5480830540
H        1.6383477288    0.8748043800   -0.3154221188
12   
63 Energy -302.922197
C        0.2726767565    0.5187771387   -1.8537112184
N        0.0235852528    0.0787765686   -2.8535732553
C       -0.0206805648   -1.4502050550    1.2111698416
H        0.1891162744   -2.4472497391    1.5710397949
C       -0.9346360126   -0.8836121588    0.3283248937
H       -1.7649846799   -1.2098004200   -0.2758279892
C        0.5862933412    1.0743709937   -0.5240360925
H        0.4599802530    2.1549423816   -0.5611558392
C       -0.2441462761    0.4367265237    0.6043221653
H       -0.8421268075    1.1872564990    1.1211293294
N        0.6363285233   -0.3358852930    1.5482735727
H        1.6385939430    0.8759025584   -0.3159551848
12   
64 Energy -302.922213
C        0.2788881658    0.5304721324   -1.8277521696
N        0.0176529029    0.0691539331   -2.8764263980
C       -0.0219083169   -1.4469892492    1.2103974573
H        0.1881595539   -2.4485325511    1.5728344322
C       -0.9322318211   -0.8840229505    0.3301201184
H       -1.7650010750   -1.2101576502   -0.2772472151
C        0.5855463100    1.0732629186   -0.5273468273
H        0.4593575383    2.1550914782   -0.5612985901
C       -0.2436298836    0.4358467696    0.6039903745
H       -0.8416068188    1.1868813126    1.1214965117
N        0.6359788105   -0.3376040112    1.5477443056
H        1.6387946372    0.8765978654   -0.3165119811
12   
65 Energy -302.922230
C        0.2721429137    0.5187817582   -1.8552329261
N        0.0230579287    0.0799893404   -2.8528053856
C       -0.0213896324   -1.4507231801    1.2122560653
H        0.1866091286   -2.4473630185    1.5736670028
C       -0.9342978591   -0.8838860609    0.3281373356
H       -1.7634175660   -1.2100297425   -0.2774555199
C        0.5863860230    1.0748393904   -0.5242190616
H        0.4588497641    2.1552258841   -0.5612062841
C       -0.2431471491    0.4361912858    0.6041149300
H       -0.8409352990    1.1863084190    1.1216534721
N        0.6371840770   -0.3367241542    1.5479574114
H        1.6389576739    0.8773900759   -0.3168670215
12   
66 Energy -302.922243
C        0.2783156251    0.5305289820   -1.8293887598
N        0.0169871343    0.0705162504   -2.8756456166
C       -0.0226807601   -1.4478004310    1.2117429532
H        0.1852082062   -2.4486024640    1.5758832332
C       -0.9319709768   -0.8843270117    0.3297906833
H       -1.7631208061   -1.2104094482   -0.2791249706
C        0.5856476624    1.0737948346   -0.5275758387
H        0.4580303205    2.1554272994   -0.5613603711
C       -0.2424553526    0.4352650351    0.6037462068
H       -0.8402148129    1.1857679434    1.1221063719
N        0.6370267876   -0.3385029119    1.5474016803
H        1.6392269758    0.8783419196   -0.3175755535
12   
67 Energy -302.922263
C        0.2715995413    0.5187724385   -1.8567843217
N        0.0225446507    0.0812171152   -2.8520138772
C       -0.0221207958   -1.4511579428    1.2133095501
H        0.1841163245   -2.4474903774    1.5762875421
C       -0.9339154971   -0.8841677691    0.3279922755
H       -1.7618706249   -1.2102672019   -0.2790818572
C        0.5864785238    1.0753061354   -0.5243973881
H        0.4577267376    2.1555042880   -0.5612493793
C       -0.2421533779    0.4356417587    0.6039076719
H       -0.8397503889    1.1853663334    1.1221790005
N        0.6380274559   -0.3375912025    1.5476252031
H        1.6393174542    0.8788664222   -0.3177744010
12   
68 Energy -302.922274
C        0.2777111053    0.5305631155   -1.8311289338
N        0.0163234950    0.0719433699   -2.8747967318
C       -0.0234658988   -1.4486378960    1.2131150616
H        0.1821816044   -2.4486586947    1.5789992546
C       -0.9317080423   -0.8846363826    0.3294510083
H       -1.7611944884   -1.2106713182   -0.2810340874
C        0.5857527788    1.0743413242   -0.5278016046
H        0.4566746419    2.1557649869   -0.5614157166
C       -0.2412477670    0.4346675649    0.6034910647
H       -0.8387859676    1.1846235726    1.1227314111
N        0.6380936200   -0.3394222624    1.5470547893
H        1.6396649220    0.8801226175   -0.3186654967
12   
69 Energy -302.922297
C        0.2710141331    0.5187570832   -1.8584549271
N        0.0220069526    0.0825381662   -2.8511588340
C       -0.0229313834   -1.4514635172    1.2143662971
H        0.1814745487   -2.4476684902    1.5790915694
C       -0.9334137501   -0.8844801346    0.3279156072
H       -1.7602591635   -1.2105336348   -0.2808250580
C        0.5865800259    1.0758039738   -0.5245879845
H        0.4565347611    2.1557955116   -0.5612883107
C       -0.2411008888    0.4350266525    0.6036857189
H       -0.8384880283    1.1843639613    1.1227388046
N        0.6388852898   -0.3385723666    1.5472574725
H        1.6396975063    0.8804327924   -0.3187403366
12   
70 Energy -302.922306
C        0.2770374256    0.5305748104   -1.8330825738
N        0.0156252670    0.0735240644   -2.8738236663
C       -0.0243280753   -1.4495258732    1.2146028848
H        0.1789041300   -2.4487087603    1.5823668271
C       -0.9314163374   -0.8849732715    0.3290885350
H       -1.7591083424   -1.2109613136   -0.2830932542
C        0.5858682984    1.0749318689   -0.5280395575
H        0.4552110730    2.1561265799   -0.5614665544
C       -0.2399491952    0.4340175463    0.6032192386
H       -0.8372371097    1.1833830176    1.1234081709
N        0.6392571702   -0.3404319611    1.5466656533
H        1.6401356993    0.8820432899   -0.3198456847
12   
71 Energy -302.922337
C        0.2703312367    0.5187445185   -1.8603935415
N        0.0213862120    0.0840804841   -2.8501750931
C       -0.0239380149   -1.4515584605    1.2154889920
H        0.1784229012   -2.4479505456    1.5823793839
C       -0.9326703876   -0.8848650901    0.3279697558
H       -1.7584418854   -1.2108665024   -0.2828836665
C        0.5866982202    1.0763898073   -0.5248072041
H        0.4551540900    2.1561239351   -0.5613260425
C       -0.2398751848    0.4342560890    0.6034207731
H       -0.8370249689    1.1832069112    1.1233959542
N        0.6398239700   -0.3398078880    1.5467940846
H        1.6401338150    0.8822467391   -0.3198633769
12   
72 Energy -302.922344
C        0.2762228138    0.5305610614   -1.8354582243
N        0.0148284563    0.0754244920   -2.8726205892
C       -0.0253661119   -1.4504708100    1.2163090876
H        0.1750558893   -2.4487801622    1.5863293020
C       -0.9310167290   -0.8853786788    0.3287150837
H       -1.7566745831   -1.2113155029   -0.2855115202
C        0.5860063803    1.0756291172   -0.5283099432
H        0.4534969016    2.1565429909   -0.5615146221
C       -0.2384215524    0.4332316374    0.6028957150
H       -0.8354145026    1.1819239878    1.1242057406
N        0.6406012594   -0.3416598751    1.5461935986
H        1.6406817814    0.8842917398   -0.3212336094
12   
73 Energy -302.922390
C        0.2694133021    0.5187620895   -1.8629673983
N        0.0205368527    0.0861672914   -2.8489022218
C       -0.0253838094   -1.4513401003    1.2168698752
H        0.1742950112   -2.4484212527    1.5868851896
C       -0.9314468684   -0.8854186307    0.3282309404
H       -1.7560426548   -1.2113501928   -0.2857181059
C        0.5868613875    1.0771903376   -0.5251152613
H        0.4532844285    2.1565572666   -0.5613647958
C       -0.2382161363    0.4331347458    0.6030552680
H       -0.8350356545    1.1816389327    1.1242928809
N        0.6410151670   -0.3416238146    1.5461250617
H        1.6407189778    0.8847033252   -0.3213914137
12   
74 Energy -302.922395
C        0.2750715209    0.5304998630   -1.8388349879
N        0.0137773135    0.0780949593   -2.8708812937
C       -0.0268633176   -1.4514465183    1.2185117239
H        0.1698090865   -2.4489429329    1.5917756479
C       -0.9302759230   -0.8859607487    0.3283729451
H       -1.7534084225   -1.2118337484   -0.2888386704
C        0.5862006343    1.0765916695   -0.5286661613
H        0.4511631153    2.1570958759   -0.5615601880
C       -0.2363379511    0.4320873122    0.6024481982
H       -0.8329175188    1.1799298808    1.1253000472
N        0.6423649673   -0.3434684394    1.5455071416
H        1.6414164987    0.8873528246   -0.3231343831
12   
75 Energy -302.922497
C        0.2675144365    0.5188460452   -1.8682441715
N        0.0188003080    0.0905003180   -2.8463373952
C       -0.0282874138   -1.4511303190    1.2197954554
H        0.1657036617   -2.4490907140    1.5960869357
C       -0.9291236082   -0.8865750578    0.3286323281
H       -1.7509335014   -1.2123428145   -0.2914150291
C        0.5872096151    1.0788334742   -0.5257333618
H        0.4494457195    2.1573873962   -0.5613967071
C       -0.2347950283    0.4308470921    0.6022851461
H       -0.8308986120    1.1783654359    1.1261244753
N        0.6434895938   -0.3453996633    1.5447586760
H        1.6418748327    0.8897588047   -0.3245563319
12   
76 Energy -302.922501
C        0.2724422805    0.5300652503   -1.8467181940
N        0.0117966342    0.0840741859   -2.8665880730
C       -0.0302251070   -1.4525675904    1.2227327263
H        0.1588507010   -2.4493029108    1.6031951796
C       -0.9281991357   -0.8872843768    0.3281406478
H       -1.7466647220   -1.2130156997   -0.2957828185
C        0.5866442081    1.0786595431   -0.5292966290
H        0.4463249548    2.1581544511   -0.5615722468
C       -0.2320015418    0.4294683525    0.6014895061
H       -0.8276655780    1.1757445306    1.1275853335
N        0.6458191798   -0.3477141016    1.5439376548
H        1.6428781297    0.8937183631   -0.3271230668
12   
77 Energy -302.922687
C        0.2732724058    0.5396175973   -1.8380247272
N        0.0032872836    0.0865043869   -2.8790546191
C       -0.0338002923   -1.4679813519    1.2355119220
H        0.1379405980   -2.4461253972    1.6223011252
C       -0.9324024301   -0.8878677623    0.3205240455
H       -1.7321985121   -1.2148941073   -0.3063174947
C        0.5863769599    1.0800510912   -0.5331754828
H        0.4374607091    2.1603990518   -0.5613101998
C       -0.2236547796    0.4274313877    0.5995816141
H       -0.8178009982    1.1675211132    1.1315282404
N        0.6556667057   -0.3496527182    1.5427651063
H        1.6458523540    0.9049967061   -0.3343295084
12   
78 Energy -302.922694
C        0.2695098241    0.5336053273   -1.8523992675
N        0.0059871840    0.0924067875   -2.8670338812
C       -0.0390708260   -1.4424902853    1.2260746675
H        0.1383938131   -2.4545652308    1.6271562918
C       -0.9170593608   -0.8908600803    0.3341569256
H       -1.7364868918   -1.2164725124   -0.3112242455
C        0.5874125069    1.0826130344   -0.5317871819
H        0.4370419166    2.1598848454   -0.5613177607
C       -0.2236295837    0.4222011370    0.5995256382
H       -0.8175952991    1.1679598451    1.1322411520
N        0.6497294148   -0.3600498915    1.5394718801
H        1.6457673056    0.9057670206   -0.3348641968
12   
79 Energy -302.922704
C        0.2694908214    0.5335603340   -1.8529586602
N        0.0060742427    0.0926571995   -2.8665130370
C       -0.0330116594   -1.4729228625    1.2383092185
H        0.1360376345   -2.4439009386    1.6228853080
C       -0.9350483094   -0.8881222516    0.3179325945
H       -1.7299833782   -1.2145287654   -0.3061258454
C        0.5870544305    1.0812349618   -0.5315364680
H        0.4369089147    2.1604724359   -0.5612292295
C       -0.2232176621    0.4279189154    0.5994773964
H       -0.8170775391    1.1670083270    1.1317747078
N        0.6568878253   -0.3491813880    1.5428925262
H        1.6458846829    0.9058040299   -0.3349084895
12   
80 Energy -302.922711
C        0.2694051752    0.5343972619   -1.8524725039
N        0.0051050006    0.0932933447   -2.8676378250
C       -0.0398293210   -1.4442050973    1.2274818906
H        0.1356796838   -2.4541376410    1.6297438518
C       -0.9172133319   -0.8911176450    0.3335249578
H       -1.7346087496   -1.2166867615   -0.3126225223
C        0.5873578882    1.0828018271   -0.5321862371
H        0.4359254266    2.1603180110   -0.5612894619
C       -0.2226639578    0.4217085638    0.5992562262
H       -0.8163128508    1.1669580935    1.1327696393
N        0.6509760426   -0.3605458690    1.5393021533
H        1.6461789980    0.9072159090   -0.3358701470
12   
81 Energy -302.922722
C        0.2691643649    0.5336723626   -1.8539613584
N        0.0057072145    0.0936050636   -2.8661458635
C       -0.0330924510   -1.4746921968    1.2397840399
H        0.1342139762   -2.4433973810    1.6244224735
C       -0.9358387931   -0.8882266462    0.3169064011
H       -1.7285375405   -1.2145991677   -0.3068124877
C        0.5871420391    1.0815965494   -0.5316134923
H        0.4362168155    2.1605690609   -0.5611906633
C       -0.2225104905    0.4278580142    0.5993505170
H       -0.8162253031    1.1662882939    1.1320659721
N        0.6577085389   -0.3494034606    1.5427660539
H        1.6460516328    0.9067295048   -0.3355715707
12   
82 Energy -302.922727
C        0.2693636199    0.5355121495   -1.8520159329
N        0.0040156754    0.0940705213   -2.8688125401
C       -0.0402480293   -1.4469765470    1.2295808990
H        0.1325646964   -2.4533898179    1.6324727792
C       -0.9180708244   -0.8912413978    0.3322316729
H       -1.7323583229   -1.2169051046   -0.3140364438
C        0.5873686779    1.0830628749   -0.5326497999
H        0.4346842441    2.1606573995   -0.5612354959
C       -0.2214651100    0.4214472349    0.5989524342
H       -0.8148708544    1.1657576152    1.1333290180
N        0.6524526591   -0.3608261892    1.5391575716
H        1.6465635721    0.9088312584   -0.3369741402
12   
83 Energy -302.922743
C        0.2683475067    0.5327450597   -1.8569584400
N        0.0060206565    0.0951367274   -2.8638687004
C       -0.0327996270   -1.4776615473    1.2414577229
H        0.1329730276   -2.4424057990    1.6250712275
C       -0.9375066214   -0.8881599679    0.3152031205
H       -1.7272313571   -1.2145164088   -0.3068497256
C        0.5872402254    1.0818485596   -0.5313763762
H        0.4358196324    2.1606421665   -0.5611284844
C       -0.2220572586    0.4281763402    0.5992985722
H       -0.8156670470    1.1657704496    1.1321939425
N        0.6586892832   -0.3488496918    1.5429184838
H        1.6461715831    0.9072741091   -0.3359613209
12   
84 Energy -302.922747
C        0.2695966525    0.5374704611   -1.8502315409
N        0.0023540029    0.0946204830   -2.8713871174
C       -0.0402180420   -1.4530035401    1.2333400119
H        0.1283755865   -2.4515234248    1.6355732114
C       -0.9207601578   -0.8912046682    0.3291382455
H       -1.7288909523   -1.2170131345   -0.3153568195
C        0.5873455910    1.0832846174   -0.5333508308
H        0.4330934262    2.1610589971   -0.5611424255
C       -0.2198806356    0.4216258791    0.5985691527
H       -0.8129733739    1.1641152654    1.1339925979
N        0.6549000706   -0.3603181379    1.5392390899
H        1.6470578357    0.9108871995   -0.3383835528
12   
85 Energy -302.922861
C        0.2626000098    0.5268256644   -1.8769065855
N        0.0076711754    0.1055173877   -2.8488546653
C       -0.0360402578   -1.4761662735    1.2441090173
H        0.1244840264   -2.4427170249    1.6340543095
C       -0.9346637704   -0.8896799761    0.3160687692
H       -1.7221651247   -1.2156666432   -0.3120780439
C        0.5881222604    1.0842497343   -0.5302408567
H        0.4322919313    2.1611921201   -0.5607996355
C       -0.2187144567    0.4255444320    0.5985800398
H       -0.8114467011    1.1624044377    1.1338659452
N        0.6606874244   -0.3535975124    1.5413213110
H        1.6471734870    0.9120936508   -0.3391195823
12   
86 Energy -302.922870
C        0.2655826258    0.5356050509   -1.8631737479
N        0.0016232670    0.1035153204   -2.8632042407
C       -0.0372059371   -1.4838067864    1.2502259229
H        0.1150183776   -2.4392856254    1.6417707355
C       -0.9373365838   -0.8903989477    0.3123095307
H       -1.7148769386   -1.2163046360   -0.3156712355
C        0.5878294263    1.0844054381   -0.5330789863
H        0.4287156992    2.1617536690   -0.5604385160
C       -0.2150929130    0.4246049516    0.5975126657
H       -0.8069884674    1.1585530742    1.1353877518
N        0.6645715806   -0.3554876409    1.5408354790
H        1.6481598675    0.9168461290   -0.3424753356
12   
87 Energy -302.922872
C        0.2676574573    0.5435499848   -1.8523726500
N       -0.0043155122    0.1032552176   -2.8755107091
C       -0.0445026152   -1.4657823922    1.2454213456
H        0.1058548001   -2.4455369659    1.6553326460
C       -0.9236465194   -0.8933172759    0.3232612510
H       -1.7126554892   -1.2190984518   -0.3251932515
C        0.5877708188    1.0856615991   -0.5359962184
H        0.4245553457    2.1623642879   -0.5600607847
C       -0.2112580760    0.4179786513    0.5962703592
H       -0.8022033830    1.1549361879    1.1377166120
N        0.6632639773   -0.3664445027    1.5375348269
H        1.6494791999    0.9224336566   -0.3464034024
12   
88 Energy -302.922898
C        0.2644825644    0.5379982061   -1.8646516467
N       -0.0017116451    0.1078813266   -2.8657303410
C       -0.0507267248   -1.4425466518    1.2362689725
H        0.1090699143   -2.4638549811    1.6616901169
C       -0.9088502182   -0.8924168713    0.3340800233
H       -1.7225332243   -1.2224192537   -0.3325361936
C        0.5878183896    1.0862943888   -0.5345564132
H        0.4243456531    2.1634669808   -0.5597487269
C       -0.2113646774    0.4147623957    0.5974056226
H       -0.8033212259    1.1564992813    1.1386480888
N        0.6616745729   -0.3671316148    1.5350941921
H        1.6511166256    0.9214667902   -0.3459636700
12   
89 Energy -302.922900
C        0.2677318068    0.5460572440   -1.8504060597
N       -0.0070003318    0.1047761380   -2.8799509301
C       -0.0467865834   -1.4644338675    1.2492722841
H        0.1011993205   -2.4548253368    1.6637778526
C       -0.9211118895   -0.8925673553    0.3218473343
H       -1.7135627069   -1.2213077792   -0.3315889551
C        0.5880251993    1.0864304508   -0.5370017736
H        0.4218829414    2.1636788912   -0.5594101011
C       -0.2085726695    0.4181563915    0.5964316045
H       -0.8002723241    1.1537612227    1.1395994160
N        0.6669377501   -0.3642377555    1.5357514099
H        1.6515294916    0.9245117526   -0.3483220562
12   
90 Energy -302.922918
C        0.2695377665    0.5470349704   -1.8442481764
N       -0.0057729855    0.1009674961   -2.8816537734
C       -0.0480462949   -1.4378925891    1.2325485578
H        0.1071199177   -2.4428007380    1.6546184280
C       -0.9055984743   -0.9019188136    0.3434979368
H       -1.7141734546   -1.2181014376   -0.3260408519
C        0.5895208110    1.0879774938   -0.5380555486
H        0.4257293520    2.1615895266   -0.5604828120
C       -0.2136874118    0.4103413060    0.5937683924
H       -0.8033425645    1.1572893886    1.1382854460
N        0.6508484712   -0.3864361347    1.5343262458
H        1.6478648716    0.9219495280   -0.3465638196
12   
91 Energy -302.922921
C        0.2676566764    0.5479612731   -1.8503881703
N       -0.0074483686    0.1067709173   -2.8787067395
C       -0.0485238667   -1.4625755775    1.2435626731
H        0.0969988188   -2.4335420675    1.6603094964
C       -0.9183375575   -0.9005350920    0.3304725221
H       -1.7027328782   -1.2177173171   -0.3260809159
C        0.5886359621    1.0874158845   -0.5382794486
H        0.4224817154    2.1630249746   -0.5600808745
C       -0.2104875348    0.4112606173    0.5933423443
H       -0.7980481449    1.1521806639    1.1388259450
N        0.6604655326   -0.3808609016    1.5368889036
H        1.6493396497    0.9266166214   -0.3498657096
12   
92 Energy -302.922928
C        0.2714050321    0.5516828425   -1.8391879905
N       -0.0096843434    0.0999663378   -2.8904466264
C       -0.0502769082   -1.4595105412    1.2442899350
H        0.1047828195   -2.4697007957    1.6685889098
C       -0.9208381152   -0.8831112541    0.3198690479
H       -1.7200109574   -1.2252572086   -0.3349864811
C        0.5840726595    1.0823445190   -0.5359528806
H        0.4227486252    2.1637167992   -0.5592361968
C       -0.2068819164    0.4186569886    0.6001093585
H       -0.7995535616    1.1507704716    1.1373188167
N        0.6717837429   -0.3531890599    1.5373024466
H        1.6524529274    0.9236308971   -0.3476683135
12   
93 Energy -302.922930
C        0.2636733081    0.5420737464   -1.8648707131
N       -0.0056171440    0.1123490805   -2.8695815728
C       -0.0474845526   -1.4602816833    1.2503734680
H        0.0974123132   -2.4629719851    1.6714814392
C       -0.9193421540   -0.8883568160    0.3214900927
H       -1.7148300530   -1.2246108731   -0.3372043534
C        0.5878847966    1.0871557430   -0.5345749177
H        0.4206252699    2.1626200572   -0.5585730325
C       -0.2041749368    0.4182313003    0.5975271033
H       -0.7978590938    1.1501841116    1.1395670823
N        0.6682381698   -0.3630935867    1.5343483738
H        1.6514740810    0.9267009017   -0.3499829433
