# Supplementary material for: Reactant Discovery with an Ab Initio Nanoreactor: Exploration of Astrophysical N-Heterocycle Precursors and Formation Pathways
Source: ACS Earth Space Chem. 2024 Aug 9;8(9):1771–83. doi: 10.1021/acsearthspacechem.4c00120 (PMC11418024; doi:10.1021/acsearthspacechem.4c00120)
Supplement: Supplementary file 2 — sp4c00120_si_002.zip [file sp4c00120_si_002.zip › nr-si-data/reaction1/TS2/freq.out]

qchem qchem.in_6772.0 ./qchem6772/ 0
/home/leeping/opt/qchem/5.3.2-openmp/exe/qcprog.exe_s qchem.in_6772.0 ./qchem6772/
                  Welcome to Q-Chem
     A Quantum Leap Into The Future Of Chemistry


 Q-Chem 5.3, Q-Chem, Inc., Pleasanton, CA (2020)

 Yihan Shao,  Zhengting Gan,  E. Epifanovsky,  A. T. B. Gilbert,  M. Wormit,  
 J. Kussmann,  A. W. Lange,  A. Behn,  Jia Deng,  Xintian Feng,  D. Ghosh,  
 M. Goldey,  P. R. Horn,  L. D. Jacobson,  I. Kaliman,  T. Kus,  A. Landau,  
 Jie Liu,  E. I. Proynov,  R. M. Richard,  R. P. Steele,  E. J. Sundstrom,  
 H. L. Woodcock III,  P. M. Zimmerman,  D. Zuev,  B. Alam,  B. Albrecht,  
 A. Aldossary,  E. Alguire,  S. A. Baeppler,  D. Barton,  Z. Benda,  
 Y. A. Bernard,  E. J. Berquist,  K. B. Bravaya,  H. Burton,  K. Carter-Fenk,  
 D. Casanova,  Chun-Min Chang,  Yunqing Chen,  A. Chien,  K. D. Closser,  
 M. P. Coons,  S. Coriani,  S. Dasgupta,  A. L. Dempwolff,  M. Diedenhofen,  
 Hainam Do,  R. G. Edgar,  Po-Tung Fang,  S. Faraji,  S. Fatehi,  
 Qingguo Feng,  J. Fosso-Tande,  J. Gayvert,  Qinghui Ge,  A. Ghysels,  
 G. Gidofalvi,  J. Gomes,  J. Gonthier,  S. Gulania,  A. Gunina,  D. Hait,  
 M. W. D. Hanson-Heine,  S. Hammes-Schiffer,  P. H. P. Harbach,  
 A. W. Hauser,  M. F. Herbst,  J. E. Herr,  E. G. Hohenstein,  Z. C. Holden,  
 S. Houck,  Kerwin Hui,  B. C. Huynh,  M. Ivanov,  T.-C. Jagau,  Hyunjun Ji,  
 B. Kaduk,  K. Khistyaev,  Jaehoon Kim,  P. Klunzinger,  K. Koh,  
 D. Kosenkov,  L. Koulias,  T. Kowalczyk,  C. M. Krauter,  A. Kunitsa,  
 Ka Un Lao,  A. Laurent,  K. V. Lawler,  Joonho Lee,  D. Lefrancois,  
 S. Lehtola,  D. S. Levine,  Yi-Pei Li,  You-Sheng Lin,  Fenglai Liu,  
 Kuan-Yu Liu,  E. Livshits,  M. Loipersberger,  A. Luenser,  A. Manjanath,  
 P. Manohar,  E. Mansoor,  S. F. Manzer,  Shan-Ping Mao,  Yuezhi Mao,  
 N. Mardirossian,  A. V. Marenich,  T. Markovich,  L. A. Martinez-Martinez,  
 S. A. Maurer,  N. J. Mayhall,  S. C. McKenzie,  J.-M. Mewes,  P. Morgante,  
 A. F. Morrison,  J. W. Mullinax,  K. Nanda,  T. S. Nguyen-Beck,  
 R. Olivares-Amaya,  K. J. Oosterbaan,  J. A. Parkhill,  S. K. Paul,  
 F. Pavosevic,  Zheng Pei,  T. M. Perrine,  F. Plasser,  P. Pokhilko,  
 S. Prager,  A. Prociuk,  E. Ramos,  B. Rana,  D. R. Rehn,  F. Rob,  
 E. Rossomme,  M. Scheurer,  M. Schneider,  N. Sergueev,  S. M. Sharada,  
 S. Sharma,  W. Skomorowski,  D. W. Small,  T. Stauch,  C. J. Stein,  
 T. Stein,  Yu-Chuan Su,  S. P. Veccham,  Zhen Tao,  A. J. W. Thom,  
 A. Tkatchenko,  T. Tsuchimochi,  N. M. Tubman,  L. Vogt,  M. L. Vidal,  
 O. Vydrov,  M. A. Watson,  J. Wenzel,  M. de Wergifosse,  T. A. Wesolowski,  
 A. White,  J. Witte,  A. Yamada,  Jun Yang,  K. Yao,  S. Yeganeh,  
 S. R. Yost,  Zhi-Qiang You,  A. Zech,  Igor Ying Zhang,  Xing Zhang,  
 Yan Zhao,  Ying Zhu,  B. R. Brooks,  G. K. L. Chan,  C. J. Cramer,  
 M. S. Gordon,  W. J. Hehre,  A. Klamt,  M. W. Schmidt,  C. D. Sherrill,  
 D. G. Truhlar,  A. Aspuru-Guzik,  R. Baer,  A. T. Bell,  N. A. Besley,  
 Jeng-Da Chai,  A. E. DePrince, III,  R. A. DiStasio Jr.,  A. Dreuw,  
 B. D. Dunietz,  T. R. Furlani,  Chao-Ping Hsu,  Yousung Jung,  Jing Kong,  
 D. S. Lambrecht,  WanZhen Liang,  C. Ochsenfeld,  V. A. Rassolov,  
 L. V. Slipchenko,  J. E. Subotnik,  T. Van Voorhis,  J. M. Herbert,  
 A. I. Krylov,  P. M. W. Gill,  M. Head-Gordon

 Contributors to earlier versions of Q-Chem not listed above: 
 R. D. Adamson,  B. Austin,  J. Baker,  G. J. O. Beran,  K. Brandhorst,  
 S. T. Brown,  E. F. C. Byrd,  A. K. Chakraborty,  C.-L. Cheng,  
 Siu Hung Chien,  D. M. Chipman,  D. L. Crittenden,  H. Dachsel,  
 R. J. Doerksen,  A. D. Dutoi,  L. Fusti-Molnar,  W. A. Goddard III,  
 A. Golubeva-Zadorozhnaya,  S. R. Gwaltney,  G. Hawkins,  A. Heyden,  
 S. Hirata,  G. Kedziora,  F. J. Keil,  C. Kelley,  Jihan Kim,  R. A. King,  
 R. Z. Khaliullin,  P. P. Korambath,  W. Kurlancheek,  A. M. Lee,  M. S. Lee,  
 S. V. Levchenko,  Ching Yeh Lin,  D. Liotard,  R. C. Lochan,  I. Lotan,  
 P. E. Maslen,  N. Nair,  D. P. O'Neill,  D. Neuhauser,  E. Neuscamman,  
 C. M. Oana,  R. Olson,  B. Peters,  R. Peverati,  P. A. Pieniazek,  
 Y. M. Rhee,  J. Ritchie,  M. A. Rohrdanz,  E. Rosta,  N. J. Russ,  
 H. F. Schaefer III,  N. E. Schultz,  N. Shenvi,  A. C. Simmonett,  A. Sodt,  
 D. Stuck,  K. S. Thanthiriwatte,  V. Vanovschi,  Tao Wang,  A. Warshel,  
 C. F. Williams,  Q. Wu,  X. Xu,  W. Zhang

 Please cite Q-Chem as follows:
 Y. Shao et al., Mol. Phys. 113, 184-215 (2015)
 DOI: 10.1080/00268976.2014.952696

 Q-Chem 5.3.2 for Intel X86 EM64T Linux

 Parts of Q-Chem use Armadillo 9.800.1 (Horizon Scraper).
 http://arma.sourceforge.net/

 Q-Chem begins on Fri Feb  3 17:04:22 2023  

Host: 
0

     Scratch files written to ./qchem6772//
 Dec820 |scratch|qcdevops|jenkins|workspace|build_RNUM 5633   
Processing $rem in /home/leeping/opt/qchem/5.3.2-openmp/config/preferences:
Processing $rem in /home/hpark21/.qchemrc:

Checking the input file for inconsistencies... 	...done.

--------------------------------------------------------------
User input:
--------------------------------------------------------------
$molecule
0 2
C         0.2982900588    0.4634966879   -1.8361971724
N         0.2115375960   -0.0424929044   -2.8683609713
C         0.1072522287   -1.3279419218    0.9776087735
H         0.5318976436   -2.3101376544    1.1315206354
C        -1.0149489344   -0.8229272488    0.4236271491
H        -1.9144702095   -1.2236402998   -0.0147651431
C         0.4178065876    1.0553023706   -0.5514284157
H         0.7100007492    2.0992991428   -0.5397263695
C        -0.4483261555    0.5580726681    0.5856338723
H        -0.9822388624    1.3133595356    1.1555004828
N         0.7280686089   -0.1103187792    1.2868920941
H         1.3551306903    0.3479284023    0.2496950743
$end

$rem
method                wB97X-D3
basis                 cc-pvtz
unrestricted          true
symmetry              False
sym_ignore            true
scf_convergence       8
thresh                14
jobtype               freq
scf_guess             core
scf_algorithm         diis
max_scf_cycles        100
geom_opt_max_cycles   100
mem_total             200000
$end

--------------------------------------------------------------
 Adding empirical dispersion correction 
 ----------------------------------------------------------------
 Doing -D3(0) with
 s6  =   1.00000
 s8  =   1.00000
 rs6 =   1.28100
 rs8 =   1.09400
 -D3 energy without 3body term =     -0.0027055387 hartrees
 ----------------------------------------------------------------
             Standard Nuclear Orientation (Angstroms)
    I     Atom           X                Y                Z
 ----------------------------------------------------------------
    1      C       0.2982900588     0.4634966879    -1.8361971724
    2      N       0.2115375960    -0.0424929044    -2.8683609713
    3      C       0.1072522287    -1.3279419218     0.9776087735
    4      H       0.5318976436    -2.3101376544     1.1315206354
    5      C      -1.0149489344    -0.8229272488     0.4236271491
    6      H      -1.9144702095    -1.2236402998    -0.0147651431
    7      C       0.4178065876     1.0553023706    -0.5514284157
    8      H       0.7100007492     2.0992991428    -0.5397263695
    9      C      -0.4483261555     0.5580726681     0.5856338723
   10      H      -0.9822388624     1.3133595356     1.1555004828
   11      N       0.7280686089    -0.1103187792     1.2868920941
   12      H       1.3551306903     0.3479284023     0.2496950743
 ----------------------------------------------------------------
 Nuclear Repulsion Energy =         259.63695076 hartrees
 There are       25 alpha and       24 beta electrons
 Requested basis set is cc-pVTZ
 There are 100 shells and 280 basis functions

 Total QAlloc Memory Limit 200000 MB
 Mega-Array Size      1956 MB
 MEM_STATIC part      2000 MB

                       Distance Matrix (Angstroms)
             C (  1)   N (  2)   C (  3)   H (  4)   C (  5)   H (  6)
   N (  2)  1.152785
   C (  3)  3.341145  4.056444
   H (  4)  4.068780  4.609110  1.081074
   C (  5)  2.913124  3.598685  1.349545  2.259567
   H (  6)  3.325711  3.749404  2.254561  2.911900  1.077913
   C (  7)  1.419559  2.572135  2.848553  3.764508  2.555635  3.304709
   H (  8)  2.127485  3.202855  3.796260  4.718890  3.527451  4.266774
   C (  9)  2.536069  3.567377  2.004835  3.079848  1.501489  2.384231
   H ( 10)  3.363373  4.410771  2.862710  3.927202  2.258413  2.945326
   N ( 11)  3.204319  4.187784  1.401312  2.214007  2.071508  3.149096
   H ( 12)  2.341199  3.344026  2.212600  2.919014  2.649232  3.637315
             C (  7)   H (  8)   C (  9)   H ( 10)   N ( 11)
   H (  8)  1.084179
   C (  9)  1.513385  2.232383
   H ( 10)  2.222685  2.520946  1.086402
   N ( 11)  2.198717  2.866927  1.523947  2.229187
   H ( 12)  1.421532  2.026494  1.846476  2.686231  1.295753
 
 A cutoff of  1.0D-14 yielded   4883 shell pairs
 There are     38611 function pairs (     50523 Cartesian)
 Smallest overlap matrix eigenvalue = 1.54E-04
 Guess MOs from core Hamiltonian diagonalization
 Long-range K will be added via erf
 Coulomb attenuation parameter = 0.25 bohr**(-1)
 An unrestricted hybrid HF-DFT SCF calculation will be
 performed using Pulay DIIS extrapolation
 Exchange:     0.1957 Hartree-Fock + 1.0000 wB97X-D3 + LR-HF
 Correlation:  1.0000 wB97X-D3
 Using SG-2 standard quadrature grid
 Dispersion:   Grimme D3
 SCF converges when DIIS error is below 1.0E-08
 using 64 threads for integral computing
 -------------------------------------------------------
 OpenMP Integral computing Module                
 Release: version 1.0, May 2013, Q-Chem Inc. Pittsburgh 
 -------------------------------------------------------
 using 64 threads for integral computing
 -------------------------------------------------------
 OpenMP Integral computing Module                
 Release: version 1.0, May 2013, Q-Chem Inc. Pittsburgh 
 -------------------------------------------------------
 ---------------------------------------
  Cycle       Energy         DIIS Error
 ---------------------------------------
    1    -233.2637257210      8.49E-02
    2    -166.4752809667      8.64E-02
    3    -263.3154430090      3.70E-02
    4    -186.6538536842      8.22E-02
    5    -242.1933716591      5.86E-02
    6    -272.0518529858      4.25E-02
    7    -288.2026266746      2.77E-02
    8    -301.9669236136      7.62E-03
    9    -302.6063536481      4.78E-03
   10    -302.7897294654      2.23E-03
   11    -302.8481926967      5.08E-04
   12    -302.8527703426      2.52E-04
   13    -302.8545724446      1.75E-04
   14    -302.8557000280      1.07E-04
   15    -302.8564902100      4.76E-05
   16    -302.8566512103      1.48E-05
   17    -302.8566869036      8.00E-06
   18    -302.8567006420      4.13E-06
   19    -302.8567048441      2.02E-06
   20    -302.8567062593      8.20E-07
   21    -302.8567066462      4.61E-07
   22    -302.8567067971      1.75E-07
   23    -302.8567068357      8.81E-08
   24    -302.8567068475      5.47E-08
   25    -302.8567068512      2.70E-08
   26    -302.8567068519      8.85E-09 Convergence criterion met
 ---------------------------------------
 <S^2> = 0.7830
 SCF time:  CPU 3497.07 s  wall 63.08 s
 SCF   energy in the final basis set = -302.85670685
 Total energy in the final basis set = -302.85670685
 
 --------------------------------------------------------------
 
                    Orbital Energies (a.u.)
 --------------------------------------------------------------
 
 Alpha MOs
 -- Occupied --
-14.4718 -14.4218 -10.3540 -10.3432 -10.3372 -10.3189 -10.3184  -1.1272
 -1.0276  -0.9130  -0.8581  -0.7872  -0.6703  -0.6598  -0.6243  -0.6075
 -0.5511  -0.5035  -0.4721  -0.4681  -0.4612  -0.4341  -0.4138  -0.3940
 -0.3121
 -- Virtual --
  0.0604   0.0987   0.1232   0.1345   0.1484   0.1505   0.1541   0.1738
  0.1901   0.2132   0.2345   0.2771   0.2987   0.3101   0.3365   0.3629
  0.3674   0.3799   0.4051   0.4073   0.4384   0.4405   0.4507   0.4632
  0.4774   0.4922   0.4994   0.5150   0.5286   0.5389   0.5493   0.5565
  0.5683   0.5754   0.5989   0.6141   0.6399   0.6484   0.6823   0.6860
  0.7124   0.7177   0.7349   0.7689   0.7971   0.8085   0.8212   0.8500
  0.8781   0.9133   0.9613   0.9869   1.0146   1.0337   1.0491   1.0558
  1.0650   1.0826   1.1092   1.1141   1.1469   1.1534   1.1902   1.1963
  1.1975   1.2199   1.2420   1.2484   1.2671   1.2801   1.2982   1.3359
  1.3499   1.3572   1.4001   1.4038   1.4220   1.4578   1.4821   1.5015
  1.5154   1.5233   1.5573   1.5682   1.6272   1.6642   1.6793   1.7165
  1.7229   1.7701   1.8190   1.8430   1.8691   1.8809   1.9098   1.9219
  1.9853   2.1128   2.1703   2.2100   2.2561   2.2858   2.3133   2.3647
  2.3807   2.3992   2.4374   2.4635   2.4920   2.5673   2.5876   2.5934
  2.6284   2.6405   2.6702   2.6807   2.6989   2.7278   2.7371   2.7617
  2.7694   2.7825   2.8252   2.8525   2.8868   2.8910   2.9091   2.9226
  2.9456   2.9665   2.9820   2.9937   3.0158   3.0270   3.0417   3.0749
  3.0875   3.1038   3.1126   3.1362   3.1485   3.1536   3.1785   3.2038
  3.2149   3.2218   3.2392   3.2726   3.2971   3.3133   3.3269   3.3566
  3.3645   3.3973   3.4075   3.4341   3.4608   3.4748   3.5247   3.5346
  3.5608   3.5970   3.6050   3.6231   3.6325   3.6561   3.7006   3.7067
  3.7185   3.7365   3.7685   3.8019   3.8373   3.8662   3.8728   3.9133
  3.9477   3.9501   3.9901   4.0048   4.0184   4.0400   4.0588   4.0669
  4.0730   4.0854   4.0919   4.1442   4.1532   4.1635   4.2062   4.2391
  4.2688   4.3023   4.3523   4.3614   4.3813   4.4435   4.4792   4.4944
  4.5126   4.5622   4.5750   4.6271   4.6308   4.6511   4.6662   4.7007
  4.7233   4.7430   4.7612   4.7774   4.8175   4.8432   4.8581   4.8734
  4.9480   5.0347   5.0619   5.0816   5.1151   5.1665   5.1764   5.2160
  5.2475   5.2630   5.2848   5.3329   5.3559   5.4055   5.4538   5.4894
  5.5200   5.5522   5.6207   5.6494   5.7033   5.7118   5.7962   5.8138
  5.8728   5.9788   6.2042   6.2195   6.2618   6.2663   6.3812   6.5507
  8.1231   9.8094  11.1128  11.9420  12.7224  13.6690  15.5994
 
 Beta MOs
 -- Occupied --
-14.4640 -14.4191 -10.3547 -10.3390 -10.3381 -10.3200 -10.3151  -1.1135
 -1.0218  -0.9003  -0.8390  -0.7836  -0.6676  -0.6455  -0.6125  -0.6024
 -0.5438  -0.4892  -0.4643  -0.4627  -0.4433  -0.4297  -0.4023  -0.3622
 -- Virtual --
 -0.0524   0.0707   0.1011   0.1341   0.1381   0.1512   0.1536   0.1578
  0.1780   0.1992   0.2193   0.2357   0.2797   0.3021   0.3119   0.3377
  0.3654   0.3679   0.3810   0.4100   0.4139   0.4401   0.4429   0.4544
  0.4660   0.4823   0.4961   0.5023   0.5177   0.5313   0.5410   0.5502
  0.5589   0.5733   0.5790   0.6019   0.6163   0.6428   0.6532   0.6870
  0.6906   0.7163   0.7202   0.7369   0.7722   0.7991   0.8128   0.8239
  0.8527   0.8844   0.9162   0.9637   0.9903   1.0163   1.0367   1.0510
  1.0591   1.0665   1.0857   1.1118   1.1169   1.1500   1.1585   1.1919
  1.1993   1.2000   1.2221   1.2457   1.2524   1.2706   1.2820   1.3039
  1.3399   1.3532   1.3616   1.4025   1.4058   1.4262   1.4623   1.4869
  1.5060   1.5206   1.5276   1.5603   1.5732   1.6322   1.6703   1.6859
  1.7236   1.7297   1.7768   1.8270   1.8506   1.8719   1.8841   1.9143
  1.9265   1.9892   2.1168   2.1736   2.2108   2.2579   2.2878   2.3178
  2.3688   2.3856   2.4080   2.4423   2.4691   2.4982   2.5724   2.5902
  2.6019   2.6330   2.6474   2.6735   2.6846   2.7050   2.7305   2.7402
  2.7648   2.7743   2.7868   2.8283   2.8568   2.8888   2.8945   2.9140
  2.9252   2.9494   2.9700   2.9857   2.9969   3.0211   3.0306   3.0424
  3.0758   3.0925   3.1089   3.1180   3.1420   3.1508   3.1573   3.1838
  3.2084   3.2223   3.2269   3.2440   3.2778   3.3035   3.3189   3.3326
  3.3591   3.3685   3.4049   3.4120   3.4393   3.4646   3.4818   3.5269
  3.5384   3.5640   3.6012   3.6104   3.6257   3.6361   3.6607   3.7042
  3.7106   3.7241   3.7444   3.7742   3.8052   3.8410   3.8709   3.8751
  3.9181   3.9520   3.9540   3.9952   4.0065   4.0208   4.0442   4.0616
  4.0754   4.0809   4.0911   4.0964   4.1479   4.1584   4.1674   4.2083
  4.2440   4.2739   4.3079   4.3582   4.3680   4.3845   4.4471   4.4840
  4.5006   4.5172   4.5707   4.5814   4.6310   4.6394   4.6577   4.6781
  4.7086   4.7293   4.7487   4.7664   4.7830   4.8215   4.8558   4.8651
  4.8824   4.9586   5.0407   5.0676   5.0931   5.1235   5.1757   5.1833
  5.2248   5.2555   5.2685   5.2917   5.3415   5.3611   5.4150   5.4614
  5.4989   5.5280   5.5605   5.6271   5.6577   5.7156   5.7194   5.8004
  5.8205   5.8773   5.9821   6.2080   6.2248   6.2669   6.2861   6.3849
  6.5531   8.1247   9.8170  11.1229  11.9441  12.7291  13.6715  15.6029
 --------------------------------------------------------------
 
          Ground-State Mulliken Net Atomic Charges

     Atom                 Charge (a.u.)    Spin (a.u.)
  --------------------------------------------------------
      1 C                    -0.095849      -0.092541
      2 N                    -0.063263       0.173084
      3 C                    -0.008995      -0.143546
      4 H                     0.121198       0.003691
      5 C                    -0.201408       0.318350
      6 H                     0.138505      -0.003595
      7 C                    -0.203309       0.433177
      8 H                     0.152875      -0.008797
      9 C                     0.105921      -0.055001
     10 H                     0.108012       0.004739
     11 N                    -0.197719       0.443803
     12 H                     0.144034      -0.073364
  --------------------------------------------------------
  Sum of atomic charges =     0.000000
  Sum of spin   charges =     1.000000

 -----------------------------------------------------------------
                    Cartesian Multipole Moments
 -----------------------------------------------------------------
    Charge (ESU x 10^10)
                 0.0000
    Dipole Moment (Debye)
         X      -0.9945      Y       0.5599      Z       2.9181
       Tot       3.1333
    Quadrupole Moments (Debye-Ang)
        XX     -39.3941     XY       0.2286     YY     -34.7376
        XZ      -0.8501     YZ      -2.3212     ZZ     -56.4591
    Octopole Moments (Debye-Ang^2)
       XXX     -10.1992    XXY      -0.6541    XYY       0.3702
       YYY       2.0241    XXZ       8.0760    XYZ      -3.7747
       YYZ      13.7213    XZZ      -6.6938    YZZ       4.3667
       ZZZ      68.7678
    Hexadecapole Moments (Debye-Ang^3)
      XXXX    -133.3034   XXXY     -14.8013   XXYY     -54.3103
      XYYY     -19.1436   YYYY    -190.5216   XXXZ      16.9016
      XXYZ      16.7486   XYYZ       7.1920   YYYZ      37.2296
      XXZZ    -122.4154   XYZZ      -9.3103   YYZZ    -126.7460
      XZZZ      19.1291   YZZZ      38.2619   ZZZZ    -713.1055
 -----------------------------------------------------------------
 Calculating MO derivatives via CPSCF
    1     0    39    0.0300462  
    2     0    39    0.0121882  
    3     0    39    0.0059092  
    4     0    39    0.0018166  
    5     0    39    0.0004495  
    6    10    29    0.0000857  
    7    26    13    0.0000152  
    8    38     1    0.0000022  
    9    39     0    0.0000003  Converged
 Time for AOints: 1208.6 s (CPU) 21.3 s (wall)
 ------------------------------------------------------------------------------
                     AOints        : Timing summary (seconds)
 ------------------------------------------------------------------------------
     job step          cpu (% of tot)      sys (% of tot)     wall (% of tot)
 ------------------------------------------------------------------------------
  AOints            0.1209E+04 ( 2.7)   0.8398E-02 ( 6.6)   0.2133E+02 ( 0.7)
 ------------------------------------------------------------------------------
   Grand Totals     0.4517E+05          0.1281E+00          0.2850E+04
 ------------------------------------------------------------------------------
 Polarizability Matrix (a.u.)
            1           2           3
    1 -56.5562632  -4.6019897   1.3434085
    2  -4.6019897 -65.8203295   8.9051327
    3   1.3434085   8.9051327 -84.6842366
 Calculating analytic Hessian of the SCF energy
 
 Direct stationary perturbation theory relativistic correction:
 
 rels  =       0.078636280607
 relv  =      -0.369575417003
 rel2e =       0.000000000000
 E_rel =      -0.290939136397
 
 Hessian of the SCF Energy
            1           2           3           4           5           6
    1   0.1063223   0.0565031   0.0871610  -0.0462788  -0.0379470  -0.0783560
    2   0.0565031   0.3778032   0.5620051  -0.0376023  -0.2608386  -0.4567308
    3   0.0871610   0.5620051   1.2655890  -0.0774381  -0.4580231  -0.9740152
    4  -0.0462788  -0.0376023  -0.0774381   0.0272818   0.0393807   0.0829291
    5  -0.0379470  -0.2608386  -0.4580231   0.0393807   0.2521542   0.4779766
    6  -0.0783560  -0.4567308  -0.9740152   0.0829291   0.4779766   0.9988946
    7   0.0024028  -0.0008002  -0.0007058  -0.0002738   0.0007192   0.0006428
    8   0.0011313  -0.0014381  -0.0001242   0.0001745   0.0007479   0.0003037
    9   0.0022663   0.0005262   0.0025095   0.0002114   0.0002024  -0.0007894
   10   0.0000178   0.0000142   0.0002248  -0.0000471  -0.0000192  -0.0000784
   11  -0.0000495  -0.0002275  -0.0001519  -0.0000127   0.0001829   0.0001572
   12  -0.0002068  -0.0001606  -0.0001055   0.0000562  -0.0000774   0.0000242
   13  -0.0005611  -0.0010157  -0.0018093  -0.0001167   0.0001630   0.0013981
   14   0.0016646  -0.0020430  -0.0007003  -0.0002704   0.0005390   0.0004093
   15  -0.0002364   0.0006855   0.0024429  -0.0000148   0.0004372  -0.0013818
   16  -0.0002801  -0.0002777  -0.0001430   0.0001840   0.0003435  -0.0000340
   17  -0.0004422   0.0000647   0.0000457   0.0002355   0.0000934   0.0002246
   18   0.0000378  -0.0000112  -0.0003357  -0.0001667  -0.0002157   0.0001794
   19  -0.0546474  -0.0086379   0.0214774   0.0171366  -0.0052661  -0.0174383
   20  -0.0268582  -0.1200814  -0.1093957   0.0008390   0.0121510  -0.0141183
   21  -0.0102587  -0.0789259  -0.2389689  -0.0056739  -0.0246072  -0.0302883
   22  -0.0014859  -0.0061497  -0.0090234   0.0011504   0.0017925   0.0041039
   23  -0.0010064  -0.0082359  -0.0001099  -0.0004049   0.0008237   0.0001307
   24  -0.0076527  -0.0339521  -0.0042681   0.0006161   0.0032158  -0.0018349
   25   0.0026763   0.0054475  -0.0044233  -0.0001204  -0.0024640  -0.0000263
   26   0.0143967   0.0092233  -0.0031737  -0.0032377  -0.0032806  -0.0036940
   27   0.0192288   0.0032816  -0.0285691  -0.0017233   0.0008193   0.0036271
   28  -0.0018527   0.0002904   0.0000356   0.0002737  -0.0000590   0.0000733
   29  -0.0024329  -0.0004760   0.0000668   0.0006072   0.0003685   0.0006603
   30   0.0040301   0.0013333   0.0003133  -0.0008899  -0.0005998  -0.0010503
   31  -0.0045963  -0.0064489  -0.0128002   0.0003795   0.0026233   0.0053964
   32  -0.0028037  -0.0057438  -0.0122789  -0.0005997   0.0028568   0.0058442
   33   0.0024040   0.0114213   0.0187834   0.0003863  -0.0055434  -0.0087505
   34  -0.0017168  -0.0013229  -0.0025557   0.0004307   0.0007331   0.0013893
   35  -0.0021557   0.0119930   0.0218401   0.0008907  -0.0057983  -0.0111634
   36  -0.0184176  -0.0094723  -0.0433756   0.0017075   0.0064153   0.0153853
            7           8           9          10          11          12
    1   0.0024028   0.0011313   0.0022663   0.0000178  -0.0000495  -0.0002068
    2  -0.0008002  -0.0014381   0.0005262   0.0000142  -0.0002275  -0.0001606
    3  -0.0007058  -0.0001242   0.0025095   0.0002248  -0.0001519  -0.0001055
    4  -0.0002738   0.0001745   0.0002114  -0.0000471  -0.0000127   0.0000562
    5   0.0007192   0.0007479   0.0002024  -0.0000192   0.0001829  -0.0000774
    6   0.0006428   0.0003037  -0.0007894  -0.0000784   0.0001572   0.0000242
    7   0.5477305  -0.2081337   0.1686382  -0.1155003   0.1035370  -0.0198025
    8  -0.2081337   0.7634431  -0.1019861   0.1061237  -0.2953868   0.0394316
    9   0.1686382  -0.1019861   0.2087218  -0.0272733   0.0384301  -0.0503388
   10  -0.1155003   0.1061237  -0.0272733   0.0954219  -0.1135303   0.0277193
   11   0.1035370  -0.2953868   0.0384301  -0.1135303   0.3119552  -0.0408174
   12  -0.0198025   0.0394316  -0.0503388   0.0277193  -0.0408174   0.0356932
   13  -0.3243515   0.1500761  -0.1198163   0.0063090  -0.0031198  -0.0039364
   14   0.1326299  -0.1495020   0.0549047   0.0145729   0.0008515   0.0111687
   15  -0.1346039   0.0711268  -0.1174495   0.0008410  -0.0017787   0.0044736
   16  -0.0014741  -0.0134882  -0.0027829  -0.0006051   0.0002737   0.0007269
   17   0.0067001   0.0082908   0.0033887   0.0001888   0.0000501  -0.0002180
   18  -0.0038106  -0.0052469   0.0028484   0.0003059   0.0000314  -0.0015612
   19  -0.0284622  -0.0124335  -0.0215713  -0.0000536   0.0004994   0.0007575
   20  -0.0023376  -0.0038963   0.0114316   0.0018960   0.0004292  -0.0026408
   21  -0.0023424   0.0011866  -0.0077353  -0.0006691   0.0000016   0.0021365
   22   0.0041707   0.0001798   0.0027859   0.0003513  -0.0000528  -0.0005130
   23  -0.0016349  -0.0006480  -0.0006774   0.0001108   0.0001045  -0.0002210
   24   0.0032275   0.0017706   0.0011249  -0.0004641  -0.0001267   0.0004484
   25  -0.0164069   0.0193518  -0.0168775   0.0023070   0.0007798  -0.0099357
   26   0.0436686  -0.0892436   0.0173166   0.0001641  -0.0048465   0.0021786
   27  -0.0133412   0.0159569   0.0073048  -0.0056075  -0.0013608   0.0089330
   28  -0.0021853  -0.0011759   0.0004455   0.0009804   0.0005290   0.0003846
   29   0.0008805  -0.0042231   0.0012020  -0.0004118  -0.0007427   0.0022578
   30  -0.0022682   0.0002590  -0.0003119   0.0010124   0.0009964  -0.0011440
   31  -0.0611939  -0.0436392   0.0088129   0.0107583   0.0111910   0.0046438
   32  -0.0328106  -0.2113701  -0.0123300  -0.0094879  -0.0125499  -0.0111773
   33  -0.0284207  -0.0431900  -0.0802603   0.0038941   0.0049640   0.0020450
   34  -0.0044560   0.0018333   0.0051612   0.0000604  -0.0000447   0.0001061
   35  -0.0424184  -0.0167739  -0.0124087   0.0003786   0.0001800   0.0002758
   36   0.0327868   0.0205120   0.0343758   0.0000948  -0.0003452  -0.0006044
           13          14          15          16          17          18
    1  -0.0005611   0.0016646  -0.0002364  -0.0002801  -0.0004422   0.0000378
    2  -0.0010157  -0.0020430   0.0006855  -0.0002777   0.0000647  -0.0000112
    3  -0.0018093  -0.0007003   0.0024429  -0.0001430   0.0000457  -0.0003357
    4  -0.0001167  -0.0002704  -0.0000148   0.0001840   0.0002355  -0.0001667
    5   0.0001630   0.0005390   0.0004372   0.0003435   0.0000934  -0.0002157
    6   0.0013981   0.0004093  -0.0013818  -0.0000340   0.0002246   0.0001794
    7  -0.3243515   0.1326299  -0.1346039  -0.0014741   0.0067001  -0.0038106
    8   0.1500761  -0.1495020   0.0711268  -0.0134882   0.0082908  -0.0052469
    9  -0.1198163   0.0549047  -0.1174495  -0.0027829   0.0033887   0.0028484
   10   0.0063090   0.0145729   0.0008410  -0.0006051   0.0001888   0.0003059
   11  -0.0031198   0.0008515  -0.0017787   0.0002737   0.0000501   0.0000314
   12  -0.0039364   0.0111687   0.0044736   0.0007269  -0.0002180  -0.0015612
   13   0.7602132   0.0587434   0.3008252  -0.2650192  -0.0947475  -0.1145231
   14   0.0587434   0.4725590   0.0066238  -0.0904183  -0.1055383  -0.0426233
   15   0.3008252   0.0066238   0.2796082  -0.1143980  -0.0427028  -0.0889369
   16  -0.2650192  -0.0904183  -0.1143980   0.2695608   0.1022359   0.1226654
   17  -0.0947475  -0.1055383  -0.0427028   0.1022359   0.0899879   0.0475988
   18  -0.1145231  -0.0426233  -0.0889369   0.1226654   0.0475988   0.0791931
   19   0.0087624  -0.0191380   0.0198117   0.0002236   0.0005940   0.0003209
   20  -0.0087903  -0.0158976   0.0238947   0.0003343  -0.0001769  -0.0008103
   21   0.0015018   0.0081652   0.0071451  -0.0006585  -0.0012567   0.0013501
   22  -0.0027596   0.0007557   0.0032587   0.0002177  -0.0002808  -0.0005125
   23   0.0007299  -0.0001813   0.0009559  -0.0000713  -0.0000386   0.0002173
   24  -0.0002308   0.0022163  -0.0033153   0.0000859   0.0002082  -0.0002751
   25  -0.0761420  -0.0777637   0.0090920   0.0013561  -0.0105833   0.0000981
   26  -0.0461978  -0.1848276  -0.0208416   0.0021803   0.0050815   0.0038394
   27   0.0010421  -0.0326277  -0.0632243   0.0010120  -0.0060828  -0.0012711
   28   0.0103157  -0.0076760  -0.0089157  -0.0004450  -0.0002214   0.0004719
   29   0.0122363  -0.0118111  -0.0105955  -0.0002401  -0.0005188   0.0000273
   30   0.0021329   0.0003170  -0.0006674  -0.0001165  -0.0005010   0.0004127
   31  -0.1134563  -0.0159888  -0.0750662  -0.0045939  -0.0032649  -0.0019078
   32  -0.0812685   0.0041126  -0.0358776  -0.0008137   0.0021384  -0.0033437
   33  -0.0449480  -0.0168392  -0.0063410  -0.0063418  -0.0001622   0.0107554
   34  -0.0031940   0.0028887  -0.0005937   0.0008753  -0.0004144  -0.0029794
   35   0.0131910  -0.0082610   0.0080722  -0.0000583   0.0005658   0.0005369
   36  -0.0216363   0.0089857  -0.0123535  -0.0000156  -0.0005426  -0.0023591
           19          20          21          22          23          24
    1  -0.0546474  -0.0268582  -0.0102587  -0.0014859  -0.0010064  -0.0076527
    2  -0.0086379  -0.1200814  -0.0789259  -0.0061497  -0.0082359  -0.0339521
    3   0.0214774  -0.1093957  -0.2389689  -0.0090234  -0.0001099  -0.0042681
    4   0.0171366   0.0008390  -0.0056739   0.0011504  -0.0004049   0.0006161
    5  -0.0052661   0.0121510  -0.0246072   0.0017925   0.0008237   0.0032158
    6  -0.0174383  -0.0141183  -0.0302883   0.0041039   0.0001307  -0.0018349
    7  -0.0284622  -0.0023376  -0.0023424   0.0041707  -0.0016349   0.0032275
    8  -0.0124335  -0.0038963   0.0011866   0.0001798  -0.0006480   0.0017706
    9  -0.0215713   0.0114316  -0.0077353   0.0027859  -0.0006774   0.0011249
   10  -0.0000536   0.0018960  -0.0006691   0.0003513   0.0001108  -0.0004641
   11   0.0004994   0.0004292   0.0000016  -0.0000528   0.0001045  -0.0001267
   12   0.0007575  -0.0026408   0.0021365  -0.0005130  -0.0002210   0.0004484
   13   0.0087624  -0.0087903   0.0015018  -0.0027596   0.0007299  -0.0002308
   14  -0.0191380  -0.0158976   0.0081652   0.0007557  -0.0001813   0.0022163
   15   0.0198117   0.0238947   0.0071451   0.0032587   0.0009559  -0.0033153
   16   0.0002236   0.0003343  -0.0006585   0.0002177  -0.0000713   0.0000859
   17   0.0005940  -0.0001769  -0.0012567  -0.0002808  -0.0000386   0.0002082
   18   0.0003209  -0.0008103   0.0013501  -0.0005125   0.0002173  -0.0002751
   19   0.1603167   0.1594140  -0.0993586  -0.0450348  -0.0859792   0.0080734
   20   0.1594140   0.5494778   0.0768574  -0.0753338  -0.3196143  -0.0022127
   21  -0.0993586   0.0768574   0.5107529   0.0128131  -0.0090828  -0.0449427
   22  -0.0450348  -0.0753338   0.0128131   0.0498240   0.0879443  -0.0069672
   23  -0.0859792  -0.3196143  -0.0090828   0.0879443   0.3341289   0.0087842
   24   0.0080734  -0.0022127  -0.0449427  -0.0069672   0.0087842   0.0494701
   25  -0.0941567  -0.0403021   0.0752995  -0.0031702   0.0003685   0.0033104
   26  -0.0319732  -0.0844290   0.0025868  -0.0175030  -0.0023838   0.0194097
   27   0.0589492   0.0261005  -0.1445323  -0.0019777  -0.0021422   0.0038117
   28  -0.0023292   0.0064000   0.0060589   0.0006334  -0.0000463   0.0001647
   29  -0.0054926   0.0092915   0.0097292   0.0006759   0.0006197  -0.0004547
   30   0.0093780  -0.0157012  -0.0138983  -0.0013063   0.0004824   0.0009295
   31   0.0674157  -0.0247305   0.0389631  -0.0068098   0.0015873  -0.0020998
   32   0.0716663  -0.0281091   0.0627034  -0.0091593   0.0028211  -0.0054653
   33  -0.0775079   0.0557751  -0.0963845   0.0052059  -0.0000106   0.0011767
   34  -0.0291712   0.0094693  -0.0156753   0.0029130  -0.0015978   0.0019367
   35  -0.0632532   0.0008550  -0.0473575   0.0171314  -0.0073960   0.0066067
   36   0.0971080  -0.0491802   0.0553658  -0.0078674   0.0016734  -0.0023252
           25          26          27          28          29          30
    1   0.0026763   0.0143967   0.0192288  -0.0018527  -0.0024329   0.0040301
    2   0.0054475   0.0092233   0.0032816   0.0002904  -0.0004760   0.0013333
    3  -0.0044233  -0.0031737  -0.0285691   0.0000356   0.0000668   0.0003133
    4  -0.0001204  -0.0032377  -0.0017233   0.0002737   0.0006072  -0.0008899
    5  -0.0024640  -0.0032806   0.0008193  -0.0000590   0.0003685  -0.0005998
    6  -0.0000263  -0.0036940   0.0036271   0.0000733   0.0006603  -0.0010503
    7  -0.0164069   0.0436686  -0.0133412  -0.0021853   0.0008805  -0.0022682
    8   0.0193518  -0.0892436   0.0159569  -0.0011759  -0.0042231   0.0002590
    9  -0.0168775   0.0173166   0.0073048   0.0004455   0.0012020  -0.0003119
   10   0.0023070   0.0001641  -0.0056075   0.0009804  -0.0004118   0.0010124
   11   0.0007798  -0.0048465  -0.0013608   0.0005290  -0.0007427   0.0009964
   12  -0.0099357   0.0021786   0.0089330   0.0003846   0.0022578  -0.0011440
   13  -0.0761420  -0.0461978   0.0010421   0.0103157   0.0122363   0.0021329
   14  -0.0777637  -0.1848276  -0.0326277  -0.0076760  -0.0118111   0.0003170
   15   0.0090920  -0.0208416  -0.0632243  -0.0089157  -0.0105955  -0.0006674
   16   0.0013561   0.0021803   0.0010120  -0.0004450  -0.0002401  -0.0001165
   17  -0.0105833   0.0050815  -0.0060828  -0.0002214  -0.0005188  -0.0005010
   18   0.0000981   0.0038394  -0.0012711   0.0004719   0.0000273   0.0004127
   19  -0.0941567  -0.0319732   0.0589492  -0.0023292  -0.0054926   0.0093780
   20  -0.0403021  -0.0844290   0.0261005   0.0064000   0.0092915  -0.0157012
   21   0.0752995   0.0025868  -0.1445323   0.0060589   0.0097292  -0.0138983
   22  -0.0031702  -0.0175030  -0.0019777   0.0006334   0.0006759  -0.0013063
   23   0.0003685  -0.0023838  -0.0021422  -0.0000463   0.0006197   0.0004824
   24   0.0033104   0.0194097   0.0038117   0.0001647  -0.0004547   0.0009295
   25   0.4598332  -0.0611810  -0.1113990  -0.1129239   0.0952314   0.0741234
   26  -0.0611810   0.6020921   0.0805713   0.0886032  -0.1825530  -0.1100895
   27  -0.1113990   0.0805713   0.4198659   0.0697323  -0.1076977  -0.1291108
   28  -0.1129239   0.0886032   0.0697323   0.1193025  -0.1024401  -0.0794790
   29   0.0952314  -0.1825530  -0.1076977  -0.1024401   0.1952500   0.1104430
   30   0.0741234  -0.1100895  -0.1291108  -0.0794790   0.1104430   0.1312404
   31  -0.1162451   0.0110093  -0.0348476  -0.0094917   0.0023041  -0.0067465
   32   0.0616340  -0.0644244   0.0328336   0.0140332  -0.0059729   0.0136780
   33  -0.0225699   0.0059286  -0.0866490   0.0118788  -0.0047387   0.0127459
   34  -0.0470075   0.0000704   0.0189319  -0.0022779  -0.0009179   0.0001295
   35   0.0094811  -0.0004083  -0.0096519   0.0017629   0.0007680  -0.0006176
   36   0.0033083   0.0059676   0.0098141  -0.0008508  -0.0008997   0.0005408
           31          32          33          34          35          36
    1  -0.0045963  -0.0028037   0.0024040  -0.0017168  -0.0021557  -0.0184176
    2  -0.0064489  -0.0057438   0.0114213  -0.0013229   0.0119930  -0.0094723
    3  -0.0128002  -0.0122789   0.0187834  -0.0025557   0.0218401  -0.0433756
    4   0.0003795  -0.0005997   0.0003863   0.0004307   0.0008907   0.0017075
    5   0.0026233   0.0028568  -0.0055434   0.0007331  -0.0057983   0.0064153
    6   0.0053964   0.0058442  -0.0087505   0.0013893  -0.0111634   0.0153853
    7  -0.0611939  -0.0328106  -0.0284207  -0.0044560  -0.0424184   0.0327868
    8  -0.0436392  -0.2113701  -0.0431900   0.0018333  -0.0167739   0.0205120
    9   0.0088129  -0.0123300  -0.0802603   0.0051612  -0.0124087   0.0343758
   10   0.0107583  -0.0094879   0.0038941   0.0000604   0.0003786   0.0000948
   11   0.0111910  -0.0125499   0.0049640  -0.0000447   0.0001800  -0.0003452
   12   0.0046438  -0.0111773   0.0020450   0.0001061   0.0002758  -0.0006044
   13  -0.1134563  -0.0812685  -0.0449480  -0.0031940   0.0131910  -0.0216363
   14  -0.0159888   0.0041126  -0.0168392   0.0028887  -0.0082610   0.0089857
   15  -0.0750662  -0.0358776  -0.0063410  -0.0005937   0.0080722  -0.0123535
   16  -0.0045939  -0.0008137  -0.0063418   0.0008753  -0.0000583  -0.0000156
   17  -0.0032649   0.0021384  -0.0001622  -0.0004144   0.0005658  -0.0005426
   18  -0.0019078  -0.0033437   0.0107554  -0.0029794   0.0005369  -0.0023591
   19   0.0674157   0.0716663  -0.0775079  -0.0291712  -0.0632532   0.0971080
   20  -0.0247305  -0.0281091   0.0557751   0.0094693   0.0008550  -0.0491802
   21   0.0389631   0.0627034  -0.0963845  -0.0156753  -0.0473575   0.0553658
   22  -0.0068098  -0.0091593   0.0052059   0.0029130   0.0171314  -0.0078674
   23   0.0015873   0.0028211  -0.0000106  -0.0015978  -0.0073960   0.0016734
   24  -0.0020998  -0.0054653   0.0011767   0.0019367   0.0066067  -0.0023252
   25  -0.1162451   0.0616340  -0.0225699  -0.0470075   0.0094811   0.0033083
   26   0.0110093  -0.0644244   0.0059286   0.0000704  -0.0004083   0.0059676
   27  -0.0348476   0.0328336  -0.0866490   0.0189319  -0.0096519   0.0098141
   28  -0.0094917   0.0140332   0.0118788  -0.0022779   0.0017629  -0.0008508
   29   0.0023041  -0.0059729  -0.0047387  -0.0009179   0.0007680  -0.0008997
   30  -0.0067465   0.0136780   0.0127459   0.0001295  -0.0006176   0.0005408
   31   0.2693659   0.0040160   0.1302650  -0.0315322   0.0613413  -0.0546130
   32   0.0040160   0.2844763   0.0489839  -0.0144061   0.0317649  -0.0835703
   33   0.1302650   0.0489839   0.1886583   0.0257542  -0.0565889   0.0442206
   34  -0.0315322  -0.0144061   0.0257542   0.1150760   0.0037088  -0.0316048
   35   0.0613413   0.0317649  -0.0565889   0.0037088  -0.0074891   0.1004564
   36  -0.0546130  -0.0835703   0.0442206  -0.0316048   0.1004564  -0.0986844
 **********************************************************************
 **                                                                  **
 **                       VIBRATIONAL ANALYSIS                       **
 **                       --------------------                       **
 **                                                                  **
 **        VIBRATIONAL FREQUENCIES (CM**-1) AND NORMAL MODES         **
 **     FORCE CONSTANTS (mDYN/ANGSTROM) AND REDUCED MASSES (AMU)     **
 **                  INFRARED INTENSITIES (KM/MOL)                   **
 **                                                                  **
 **********************************************************************
 

 Mode:                 1                      2                      3
 Frequency:     -2215.10                 109.75                 162.10
 Force Cnst:      3.1834                 0.0407                 0.0773
 Red. Mass:       1.1012                 5.7399                 4.9956
 IR Active:          YES                    YES                    YES
 IR Intens:      366.732                  5.097                  8.022
 Raman Active:       YES                    YES                    YES
               X      Y      Z        X      Y      Z        X      Y      Z
 C          0.005  0.003  0.012    0.018  0.008 -0.147   -0.073 -0.027 -0.055
 N          0.000 -0.001 -0.002   -0.049  0.286 -0.278    0.312  0.061 -0.130
 C         -0.016 -0.009 -0.015   -0.039  0.001  0.329   -0.022 -0.024 -0.012
 H         -0.005 -0.000  0.003   -0.072  0.028  0.592   -0.038 -0.048 -0.124
 C          0.009 -0.004  0.006    0.028 -0.104  0.104   -0.146  0.046  0.294
 H         -0.000  0.004  0.016    0.059 -0.185  0.113   -0.303  0.101  0.564
 C         -0.052  0.020 -0.030    0.090 -0.190 -0.063   -0.205 -0.010 -0.047
 H          0.075 -0.020  0.024    0.221 -0.225  0.029   -0.257  0.006 -0.095
 C          0.002 -0.001 -0.007    0.000 -0.071 -0.086   -0.008  0.006  0.116
 H          0.009  0.003 -0.003   -0.068 -0.010 -0.230    0.185  0.058  0.228
 N          0.032  0.033 -0.031   -0.044  0.061  0.121    0.112 -0.062 -0.148
 H          0.094 -0.537  0.830    0.008 -0.191  0.045   -0.067  0.003 -0.239
 TransDip   0.437  0.267 -0.338    0.018 -0.063  0.030   -0.077 -0.003  0.049

 Mode:                 4                      5                      6
 Frequency:       345.62                 403.25                 487.09
 Force Cnst:      0.3366                 0.3439                 0.4354
 Red. Mass:       4.7825                 3.5893                 3.1144
 IR Active:          YES                    YES                    YES
 IR Intens:        2.948                  6.434                  7.455
 Raman Active:       YES                    YES                    YES
               X      Y      Z        X      Y      Z        X      Y      Z
 C          0.011  0.338 -0.105    0.261  0.073 -0.019    0.221 -0.217  0.122
 N          0.014 -0.143  0.131   -0.111 -0.005  0.054   -0.094  0.111 -0.005
 C         -0.104 -0.081  0.226    0.073  0.013 -0.115   -0.049 -0.032  0.076
 H         -0.298 -0.103  0.624    0.254  0.068 -0.270   -0.193 -0.057  0.315
 C         -0.004 -0.085  0.005   -0.133 -0.088  0.200    0.000 -0.006 -0.025
 H         -0.047 -0.092  0.100   -0.306 -0.172  0.632   -0.034  0.021  0.020
 C         -0.015  0.187 -0.054    0.122 -0.032  0.023   -0.079  0.152 -0.032
 H         -0.009  0.180  0.220    0.100 -0.028  0.189   -0.600  0.300 -0.359
 C          0.054 -0.078 -0.121   -0.114 -0.039 -0.082    0.041 -0.017 -0.040
 H          0.041 -0.183  0.010   -0.088  0.062 -0.188    0.062 -0.082  0.064
 N          0.058 -0.079 -0.144   -0.070  0.067 -0.090    0.030 -0.042 -0.088
 H         -0.009 -0.065 -0.199    0.052  0.084  0.057    0.045  0.272  0.057
 TransDip  -0.034  0.014  0.041    0.080  0.004  0.013   -0.038 -0.028  0.073

 Mode:                 7                      8                      9
 Frequency:       563.41                 668.00                 785.87
 Force Cnst:      0.8559                 0.6443                 0.5221
 Red. Mass:       4.5762                 2.4506                 1.4348
 IR Active:          YES                    YES                    YES
 IR Intens:        4.769                 10.981                 18.852
 Raman Active:       YES                    YES                    YES
               X      Y      Z        X      Y      Z        X      Y      Z
 C          0.192  0.130 -0.252    0.191  0.012 -0.029    0.033 -0.011 -0.027
 N         -0.079 -0.120 -0.130   -0.053 -0.009 -0.002   -0.011 -0.017 -0.031
 C          0.020 -0.055 -0.040   -0.037  0.052  0.046    0.015 -0.004 -0.043
 H          0.039 -0.092 -0.324   -0.022  0.043 -0.054   -0.143 -0.008  0.355
 C          0.010  0.071  0.074    0.006  0.021 -0.030    0.071  0.019 -0.126
 H          0.098  0.161 -0.189    0.253 -0.006 -0.509   -0.399  0.174  0.702
 C         -0.099  0.077 -0.069   -0.165 -0.096  0.038   -0.056  0.003  0.018
 H         -0.559  0.212 -0.123    0.405 -0.263  0.314    0.242 -0.083  0.102
 C          0.048 -0.008  0.137   -0.092  0.015  0.111    0.010 -0.015  0.077
 H          0.083  0.063  0.080   -0.034 -0.019  0.207   -0.102 -0.147  0.147
 N         -0.040 -0.102  0.278    0.106  0.036 -0.088   -0.019  0.027  0.027
 H         -0.037  0.179  0.297   -0.178 -0.182 -0.322   -0.036  0.022 -0.043
 TransDip  -0.046 -0.013 -0.052    0.066  0.040 -0.073   -0.072  0.046  0.110

 Mode:                10                     11                     12
 Frequency:       820.07                 875.60                 931.76
 Force Cnst:      0.9232                 1.2760                 1.3703
 Red. Mass:       2.3301                 2.8249                 2.6790
 IR Active:          YES                    YES                    YES
 IR Intens:       16.025                 14.826                 16.272
 Raman Active:       YES                    YES                    YES
               X      Y      Z        X      Y      Z        X      Y      Z
 C         -0.003 -0.077 -0.001   -0.025  0.011 -0.076    0.013  0.032 -0.010
 N         -0.002 -0.004 -0.053   -0.000 -0.046 -0.078   -0.002 -0.003  0.011
 C          0.039 -0.080  0.030   -0.019  0.055 -0.011    0.024 -0.089  0.189
 H          0.181 -0.034 -0.060    0.028  0.132  0.343    0.548  0.031 -0.492
 C          0.020 -0.071  0.058   -0.079 -0.089 -0.045    0.151  0.100 -0.053
 H          0.138 -0.240 -0.044    0.065 -0.207 -0.239   -0.092  0.377  0.200
 C          0.028  0.216 -0.075    0.171 -0.010  0.094    0.003 -0.085  0.032
 H          0.811 -0.002 -0.100   -0.339  0.146 -0.117   -0.304  0.001 -0.051
 C         -0.037  0.124  0.064    0.024 -0.019  0.229   -0.033  0.071  0.029
 H         -0.005  0.014  0.247    0.213 -0.119  0.542    0.010  0.123 -0.000
 N         -0.109 -0.068 -0.009   -0.071  0.085 -0.140   -0.147 -0.054 -0.150
 H         -0.155 -0.085 -0.081    0.159  0.127  0.238    0.023 -0.082  0.073
 TransDip   0.120 -0.031  0.034    0.030 -0.015  0.119    0.048 -0.044  0.112

 Mode:                13                     14                     15
 Frequency:       950.96                 952.51                1009.12
 Force Cnst:      1.3854                 1.3417                 1.0550
 Red. Mass:       2.6002                 2.5099                 1.7585
 IR Active:          YES                    YES                    YES
 IR Intens:       15.032                 13.562                  2.914
 Raman Active:       YES                    YES                    YES
               X      Y      Z        X      Y      Z        X      Y      Z
 C         -0.025 -0.034 -0.035    0.010 -0.013  0.027   -0.025 -0.054 -0.009
 N         -0.000 -0.027 -0.066   -0.000  0.016  0.021    0.000 -0.016 -0.053
 C         -0.103  0.055  0.103   -0.036  0.145  0.090    0.014 -0.042  0.010
 H         -0.035 -0.039 -0.663    0.500  0.277 -0.537    0.062 -0.036 -0.062
 C         -0.005 -0.044 -0.092   -0.127 -0.068 -0.095   -0.006  0.085  0.073
 H         -0.125 -0.240  0.329   -0.229 -0.054  0.094   -0.061  0.633 -0.298
 C          0.114  0.084  0.068   -0.068  0.045 -0.069    0.048  0.093  0.037
 H         -0.107  0.156 -0.048    0.191 -0.035  0.085    0.166  0.058  0.278
 C         -0.159  0.027  0.018    0.196 -0.145  0.014   -0.007 -0.167 -0.018
 H         -0.422 -0.142  0.003    0.331 -0.092  0.064   -0.354 -0.433  0.009
 N          0.200 -0.029  0.037   -0.035  0.014  0.036   -0.008  0.066 -0.024
 H          0.024 -0.007  0.052    0.000 -0.086 -0.101    0.000  0.092  0.026
 TransDip  -0.096  0.048 -0.062    0.049  0.010 -0.107    0.022  0.008 -0.049

 Mode:                16                     17                     18
 Frequency:      1056.63                1097.26                1170.55
 Force Cnst:      1.7466                 1.2269                 1.2424
 Red. Mass:       2.6552                 1.7295                 1.5389
 IR Active:          YES                    YES                    YES
 IR Intens:       14.201                  6.171                  7.498
 Raman Active:       YES                    YES                    YES
               X      Y      Z        X      Y      Z        X      Y      Z
 C          0.006  0.008  0.010   -0.016 -0.068 -0.027    0.003  0.010  0.003
 N          0.001  0.010  0.022   -0.007 -0.037 -0.092    0.001  0.005  0.014
 C         -0.131 -0.190 -0.005   -0.006  0.007 -0.002    0.009  0.101  0.001
 H         -0.470 -0.430 -0.581   -0.055 -0.016 -0.032   -0.358 -0.084 -0.230
 C          0.074 -0.054  0.018    0.024  0.010  0.006    0.074  0.111  0.046
 H          0.097 -0.193  0.096    0.105 -0.253  0.083    0.270 -0.418  0.163
 C         -0.012 -0.008 -0.040   -0.044  0.058  0.166   -0.003 -0.035 -0.018
 H          0.032 -0.021 -0.032   -0.107  0.063  0.830    0.036 -0.049 -0.078
 C          0.110 -0.012  0.063    0.059  0.047 -0.088   -0.001 -0.061 -0.066
 H          0.085  0.084 -0.088    0.293  0.209 -0.090    0.015 -0.482  0.490
 N         -0.024  0.240 -0.009   -0.029 -0.013 -0.015   -0.070 -0.042 -0.015
 H          0.025  0.139 -0.135    0.073  0.052  0.034    0.008  0.043  0.079
 TransDip   0.001 -0.054 -0.108    0.069  0.007  0.040    0.032 -0.068  0.046

 Mode:                19                     20                     21
 Frequency:      1201.76                1272.20                1280.57
 Force Cnst:      1.1706                 1.0778                 1.9976
 Red. Mass:       1.3757                 1.1302                 2.0675
 IR Active:          YES                    YES                    YES
 IR Intens:        1.780                 15.079                  1.472
 Raman Active:       YES                    YES                    YES
               X      Y      Z        X      Y      Z        X      Y      Z
 C         -0.006  0.004 -0.002   -0.010  0.018 -0.011    0.014  0.020 -0.020
 N          0.001  0.000  0.003    0.001 -0.007 -0.006   -0.004 -0.010 -0.010
 C          0.027 -0.036  0.025    0.010  0.020  0.033   -0.064 -0.087 -0.024
 H         -0.049 -0.095 -0.089   -0.099 -0.040 -0.055    0.434  0.136  0.070
 C         -0.010 -0.053 -0.020   -0.016 -0.003 -0.010   -0.056 -0.034  0.018
 H         -0.179  0.361 -0.062   -0.000 -0.007 -0.040   -0.039 -0.044 -0.039
 C          0.002 -0.010  0.008   -0.047 -0.023  0.033   -0.062 -0.056  0.104
 H          0.077 -0.031 -0.055    0.357 -0.131 -0.153    0.025 -0.079 -0.218
 C         -0.102  0.012 -0.105    0.016 -0.014  0.014    0.127  0.168 -0.113
 H          0.653  0.044  0.554   -0.050  0.124 -0.227   -0.410 -0.558  0.346
 N          0.037  0.038  0.046    0.011 -0.040 -0.041    0.028  0.033  0.027
 H          0.028  0.169  0.086    0.184  0.728  0.415    0.149  0.102  0.017
 TransDip   0.028  0.030  0.012    0.077  0.019  0.096    0.027 -0.025 -0.011

 Mode:                22                     23                     24
 Frequency:      1341.55                1366.05                1552.07
 Force Cnst:      1.9380                 2.0100                 6.3215
 Red. Mass:       1.8276                 1.8282                 4.4539
 IR Active:          YES                    YES                    YES
 IR Intens:        5.641                  7.712                 12.052
 Raman Active:       YES                    YES                    YES
               X      Y      Z        X      Y      Z        X      Y      Z
 C         -0.012 -0.012  0.017   -0.007 -0.018  0.023    0.004  0.001  0.001
 N          0.005  0.016  0.026    0.005  0.022  0.037   -0.001 -0.003 -0.005
 C         -0.090 -0.118 -0.022    0.041  0.043  0.022    0.332 -0.156  0.142
 H          0.565  0.198  0.241   -0.238 -0.098 -0.107   -0.262 -0.539 -0.057
 C         -0.010  0.136 -0.027   -0.018 -0.097 -0.003   -0.309  0.188 -0.152
 H          0.161 -0.399  0.114   -0.130  0.222 -0.089   -0.150 -0.484 -0.061
 C          0.034 -0.014 -0.129    0.030 -0.053 -0.185   -0.009 -0.008  0.016
 H         -0.016 -0.010  0.362   -0.213 -0.006  0.701   -0.031 -0.004  0.007
 C         -0.066 -0.052  0.020    0.030  0.127  0.036    0.013  0.023  0.001
 H          0.137  0.009  0.130   -0.297 -0.194  0.178   -0.125 -0.064  0.000
 N          0.059  0.024  0.024   -0.008 -0.036 -0.005    0.013  0.054  0.007
 H         -0.014  0.355  0.139    0.023  0.237  0.153    0.038 -0.206 -0.014
 TransDip   0.069 -0.004  0.032   -0.076  0.025  0.038    0.009 -0.102  0.044

 Mode:                25                     26                     27
 Frequency:      1818.91                2334.94                3152.79
 Force Cnst:      2.0571                39.4720                 6.3744
 Red. Mass:       1.0553                12.2882                 1.0884
 IR Active:          YES                    YES                    YES
 IR Intens:       18.127                 17.047                 14.001
 Raman Active:       YES                    YES                    YES
               X      Y      Z        X      Y      Z        X      Y      Z
 C          0.002 -0.004 -0.000    0.058  0.344  0.708   -0.000  0.000  0.000
 N          0.000  0.003  0.005   -0.043 -0.252 -0.516    0.000 -0.000 -0.000
 C         -0.006  0.001 -0.001   -0.005 -0.002 -0.002   -0.000  0.000 -0.000
 H          0.000  0.007  0.007    0.002  0.003 -0.001   -0.003  0.007 -0.001
 C          0.005  0.004  0.002    0.002 -0.002  0.002   -0.002  0.000 -0.001
 H          0.019  0.004 -0.017    0.001  0.003  0.002    0.030  0.010  0.014
 C         -0.026  0.015 -0.026    0.004 -0.050 -0.096    0.003  0.010  0.002
 H          0.032  0.001  0.030   -0.066 -0.049 -0.061   -0.035 -0.125 -0.006
 C         -0.041 -0.007  0.016   -0.003  0.005 -0.005    0.041 -0.059 -0.045
 H         -0.021  0.022  0.014   -0.001 -0.018  0.022   -0.480  0.687  0.521
 N         -0.016 -0.005  0.016   -0.002 -0.002  0.008   -0.000  0.000  0.000
 H          0.968 -0.117 -0.203    0.023  0.077 -0.128   -0.008  0.000 -0.001
 TransDip   0.127  0.004  0.051   -0.010  0.007  0.132    0.062 -0.080 -0.064

 Mode:                28                     29                     30
 Frequency:      3191.58                3232.53                3275.17
 Force Cnst:      6.5259                 6.7209                 7.0189
 Red. Mass:       1.0874                 1.0917                 1.1106
 IR Active:          YES                    YES                    YES
 IR Intens:        0.802                  6.689                  2.700
 Raman Active:       YES                    YES                    YES
               X      Y      Z        X      Y      Z        X      Y      Z
 C          0.000  0.000  0.002    0.000 -0.000 -0.000   -0.000 -0.000 -0.000
 N         -0.000 -0.000  0.000   -0.000  0.000  0.000    0.000  0.000  0.000
 C         -0.000  0.000 -0.000    0.034 -0.074  0.013    0.019 -0.033  0.008
 H          0.002 -0.005  0.000   -0.366  0.842 -0.134   -0.143  0.319 -0.052
 C         -0.001  0.000 -0.001    0.021  0.014  0.010   -0.075 -0.028 -0.036
 H          0.009  0.003  0.005   -0.302 -0.137 -0.148    0.778  0.342  0.379
 C         -0.024 -0.081 -0.002   -0.000 -0.001  0.000    0.000  0.000 -0.000
 H          0.268  0.951  0.019    0.002  0.008 -0.000   -0.001 -0.004  0.001
 C          0.006 -0.007 -0.007   -0.000 -0.001 -0.001   -0.000  0.006  0.002
 H         -0.062  0.087  0.070   -0.003  0.004  0.005    0.014 -0.024 -0.017
 N         -0.000  0.000 -0.000    0.001  0.001  0.001    0.002  0.002  0.001
 H         -0.004 -0.001  0.002   -0.000 -0.001 -0.001   -0.002 -0.002  0.001
 TransDip   0.003 -0.022 -0.018    0.012 -0.073  0.038   -0.017 -0.045  0.022

 STANDARD THERMODYNAMIC QUANTITIES AT   298.15 K  AND     1.00 ATM

   This Molecule has  1 Imaginary Frequencies
   Zero point vibrational energy:       53.480 kcal/mol

   Atom    1 Element C  Has Mass   12.00000
   Atom    2 Element N  Has Mass   14.00307
   Atom    3 Element C  Has Mass   12.00000
   Atom    4 Element H  Has Mass    1.00783
   Atom    5 Element C  Has Mass   12.00000
   Atom    6 Element H  Has Mass    1.00783
   Atom    7 Element C  Has Mass   12.00000
   Atom    8 Element H  Has Mass    1.00783
   Atom    9 Element C  Has Mass   12.00000
   Atom   10 Element H  Has Mass    1.00783
   Atom   11 Element N  Has Mass   14.00307
   Atom   12 Element H  Has Mass    1.00783
   Molecular Mass:    93.045290 amu
   Principal axes and moments of inertia in amu*Bohr^2:
                             1           2           3
    Eigenvalues --      304.16656   838.98192   942.05921
          X              -0.07936     0.36593     0.92725
          Y              -0.24897     0.89343    -0.37390
          Z               0.96525     0.26053    -0.02020
   Rotational Symmetry Number is   1
   The Molecule is an Asymmetric Top
   Translational Enthalpy:        0.889 kcal/mol
   Rotational Enthalpy:           0.889 kcal/mol
   Vibrational Enthalpy:         55.411 kcal/mol
   gas constant (RT):             0.592 kcal/mol
   Translational Entropy:        39.503  cal/mol.K
   Rotational Entropy:           26.977  cal/mol.K
   Vibrational Entropy:          10.837  cal/mol.K

   Total Enthalpy:               57.781 kcal/mol
   Total Entropy:                77.317  cal/mol.K
Archival summary:
1\1\c8-55\FREQ\ProcedureUnspecified\BasisUnspecified\255(2)\hpark21\FriFeb318:04:562023FriFeb318:04:562023\0\\#,FREQ,ProcedureUnspecified,BasisUnspecified,\\0,2\N\H,1,1.29575\C,1,1.40131,2,110.183\H,3,1.08107,1,125.732,2,93.2869,0\C,3,1.34954,1,97.6913,2,-83.5376,0\H,5,1.07791,3,136.2,1,-179.506,0\C,2,1.42153,1,107.939,3,84.1907,0\H,7,1.08418,2,107.18,1,114.114,0\C,7,1.41956,2,110.984,1,-118.656,0\N,9,1.15279,7,178.529,2,22.172,0\C,5,1.50149,3,89.2029,1,4.1355,0\H,11,1.0864,5,120.702,3,-122.394,0\\\@

 Total job time:  3634.37s(wall), 52578.49s(cpu) 
 Fri Feb  3 18:04:56 2023

        *************************************************************
        *                                                           *
        *  Thank you very much for using Q-Chem.  Have a nice day.  *
        *                                                           *
        *************************************************************
