# Supplementary material for: Reactant Discovery with an Ab Initio Nanoreactor: Exploration of Astrophysical N-Heterocycle Precursors and Formation Pathways
Source: ACS Earth Space Chem. 2024 Aug 9;8(9):1771–83. doi: 10.1021/acsearthspacechem.4c00120 (PMC11418024; doi:10.1021/acsearthspacechem.4c00120)
Supplement: Supplementary file 2 — sp4c00120_si_002.zip [file sp4c00120_si_002.zip › nr-si-data/reaction1/Int1/optimized.xyz]

12

C         0.1074066328    0.9740825329   -1.9452148297
N        -0.4105722983    1.0905696942   -2.9620370045
C        -0.1136958720   -1.2519456018    1.5875862345
H         0.0137950211   -2.0618856208    2.2955501040
C        -0.7542649515   -1.0940894462    0.3638431870
H        -1.3339836553   -1.6981622456   -0.3174528666
C         0.7323260100    0.8036183945   -0.6369312827
H         1.1724124952    1.7511521720   -0.3231462949
C        -0.2743748620    0.3402060594    0.4075546624
H        -1.0572964086    1.0876430902    0.5445143843
N         0.3777172135   -0.0172415970    1.7114673787
H         1.5405306745    0.0760525687   -0.7257336722
