# Supplementary material for: Reactant Discovery with an Ab Initio Nanoreactor: Exploration of Astrophysical N-Heterocycle Precursors and Formation Pathways
Source: ACS Earth Space Chem. 2024 Aug 9;8(9):1771–83. doi: 10.1021/acsearthspacechem.4c00120 (PMC11418024; doi:10.1021/acsearthspacechem.4c00120)
Supplement: Supplementary file 2 — sp4c00120_si_002.zip [file sp4c00120_si_002.zip › nr-si-data/reaction1/Int1/optimize.out]

Running Job 1 of 1 qchem.in
qchem qchem.in_9172.0 ./qchem9172/ 0
/home/leeping/opt/qchem/5.3.2-openmp/exe/qcprog.exe_s qchem.in_9172.0 ./qchem9172/
                  Welcome to Q-Chem
     A Quantum Leap Into The Future Of Chemistry


 Q-Chem 5.3, Q-Chem, Inc., Pleasanton, CA (2020)

 Yihan Shao,  Zhengting Gan,  E. Epifanovsky,  A. T. B. Gilbert,  M. Wormit,  
 J. Kussmann,  A. W. Lange,  A. Behn,  Jia Deng,  Xintian Feng,  D. Ghosh,  
 M. Goldey,  P. R. Horn,  L. D. Jacobson,  I. Kaliman,  T. Kus,  A. Landau,  
 Jie Liu,  E. I. Proynov,  R. M. Richard,  R. P. Steele,  E. J. Sundstrom,  
 H. L. Woodcock III,  P. M. Zimmerman,  D. Zuev,  B. Alam,  B. Albrecht,  
 A. Aldossary,  E. Alguire,  S. A. Baeppler,  D. Barton,  Z. Benda,  
 Y. A. Bernard,  E. J. Berquist,  K. B. Bravaya,  H. Burton,  K. Carter-Fenk,  
 D. Casanova,  Chun-Min Chang,  Yunqing Chen,  A. Chien,  K. D. Closser,  
 M. P. Coons,  S. Coriani,  S. Dasgupta,  A. L. Dempwolff,  M. Diedenhofen,  
 Hainam Do,  R. G. Edgar,  Po-Tung Fang,  S. Faraji,  S. Fatehi,  
 Qingguo Feng,  J. Fosso-Tande,  J. Gayvert,  Qinghui Ge,  A. Ghysels,  
 G. Gidofalvi,  J. Gomes,  J. Gonthier,  S. Gulania,  A. Gunina,  D. Hait,  
 M. W. D. Hanson-Heine,  S. Hammes-Schiffer,  P. H. P. Harbach,  
 A. W. Hauser,  M. F. Herbst,  J. E. Herr,  E. G. Hohenstein,  Z. C. Holden,  
 S. Houck,  Kerwin Hui,  B. C. Huynh,  M. Ivanov,  T.-C. Jagau,  Hyunjun Ji,  
 B. Kaduk,  K. Khistyaev,  Jaehoon Kim,  P. Klunzinger,  K. Koh,  
 D. Kosenkov,  L. Koulias,  T. Kowalczyk,  C. M. Krauter,  A. Kunitsa,  
 Ka Un Lao,  A. Laurent,  K. V. Lawler,  Joonho Lee,  D. Lefrancois,  
 S. Lehtola,  D. S. Levine,  Yi-Pei Li,  You-Sheng Lin,  Fenglai Liu,  
 Kuan-Yu Liu,  E. Livshits,  M. Loipersberger,  A. Luenser,  A. Manjanath,  
 P. Manohar,  E. Mansoor,  S. F. Manzer,  Shan-Ping Mao,  Yuezhi Mao,  
 N. Mardirossian,  A. V. Marenich,  T. Markovich,  L. A. Martinez-Martinez,  
 S. A. Maurer,  N. J. Mayhall,  S. C. McKenzie,  J.-M. Mewes,  P. Morgante,  
 A. F. Morrison,  J. W. Mullinax,  K. Nanda,  T. S. Nguyen-Beck,  
 R. Olivares-Amaya,  K. J. Oosterbaan,  J. A. Parkhill,  S. K. Paul,  
 F. Pavosevic,  Zheng Pei,  T. M. Perrine,  F. Plasser,  P. Pokhilko,  
 S. Prager,  A. Prociuk,  E. Ramos,  B. Rana,  D. R. Rehn,  F. Rob,  
 E. Rossomme,  M. Scheurer,  M. Schneider,  N. Sergueev,  S. M. Sharada,  
 S. Sharma,  W. Skomorowski,  D. W. Small,  T. Stauch,  C. J. Stein,  
 T. Stein,  Yu-Chuan Su,  S. P. Veccham,  Zhen Tao,  A. J. W. Thom,  
 A. Tkatchenko,  T. Tsuchimochi,  N. M. Tubman,  L. Vogt,  M. L. Vidal,  
 O. Vydrov,  M. A. Watson,  J. Wenzel,  M. de Wergifosse,  T. A. Wesolowski,  
 A. White,  J. Witte,  A. Yamada,  Jun Yang,  K. Yao,  S. Yeganeh,  
 S. R. Yost,  Zhi-Qiang You,  A. Zech,  Igor Ying Zhang,  Xing Zhang,  
 Yan Zhao,  Ying Zhu,  B. R. Brooks,  G. K. L. Chan,  C. J. Cramer,  
 M. S. Gordon,  W. J. Hehre,  A. Klamt,  M. W. Schmidt,  C. D. Sherrill,  
 D. G. Truhlar,  A. Aspuru-Guzik,  R. Baer,  A. T. Bell,  N. A. Besley,  
 Jeng-Da Chai,  A. E. DePrince, III,  R. A. DiStasio Jr.,  A. Dreuw,  
 B. D. Dunietz,  T. R. Furlani,  Chao-Ping Hsu,  Yousung Jung,  Jing Kong,  
 D. S. Lambrecht,  WanZhen Liang,  C. Ochsenfeld,  V. A. Rassolov,  
 L. V. Slipchenko,  J. E. Subotnik,  T. Van Voorhis,  J. M. Herbert,  
 A. I. Krylov,  P. M. W. Gill,  M. Head-Gordon

 Contributors to earlier versions of Q-Chem not listed above: 
 R. D. Adamson,  B. Austin,  J. Baker,  G. J. O. Beran,  K. Brandhorst,  
 S. T. Brown,  E. F. C. Byrd,  A. K. Chakraborty,  C.-L. Cheng,  
 Siu Hung Chien,  D. M. Chipman,  D. L. Crittenden,  H. Dachsel,  
 R. J. Doerksen,  A. D. Dutoi,  L. Fusti-Molnar,  W. A. Goddard III,  
 A. Golubeva-Zadorozhnaya,  S. R. Gwaltney,  G. Hawkins,  A. Heyden,  
 S. Hirata,  G. Kedziora,  F. J. Keil,  C. Kelley,  Jihan Kim,  R. A. King,  
 R. Z. Khaliullin,  P. P. Korambath,  W. Kurlancheek,  A. M. Lee,  M. S. Lee,  
 S. V. Levchenko,  Ching Yeh Lin,  D. Liotard,  R. C. Lochan,  I. Lotan,  
 P. E. Maslen,  N. Nair,  D. P. O'Neill,  D. Neuhauser,  E. Neuscamman,  
 C. M. Oana,  R. Olson,  B. Peters,  R. Peverati,  P. A. Pieniazek,  
 Y. M. Rhee,  J. Ritchie,  M. A. Rohrdanz,  E. Rosta,  N. J. Russ,  
 H. F. Schaefer III,  N. E. Schultz,  N. Shenvi,  A. C. Simmonett,  A. Sodt,  
 D. Stuck,  K. S. Thanthiriwatte,  V. Vanovschi,  Tao Wang,  A. Warshel,  
 C. F. Williams,  Q. Wu,  X. Xu,  W. Zhang

 Please cite Q-Chem as follows:
 Y. Shao et al., Mol. Phys. 113, 184-215 (2015)
 DOI: 10.1080/00268976.2014.952696

 Q-Chem 5.3.2 for Intel X86 EM64T Linux

 Parts of Q-Chem use Armadillo 9.800.1 (Horizon Scraper).
 http://arma.sourceforge.net/

 Q-Chem begins on Mon Jan 30 12:54:27 2023  

Host: 
0

     Scratch files written to ./qchem9172//
 Dec820 |scratch|qcdevops|jenkins|workspace|build_RNUM 5633   
Processing $rem in /home/leeping/opt/qchem/5.3.2-openmp/config/preferences:
Processing $rem in /home/hpark21/.qchemrc:

Checking the input file for inconsistencies... 	...done.

--------------------------------------------------------------
User input:
--------------------------------------------------------------
$molecule
0 2
C        0.1052888627    1.0281920268   -1.9412953216
N       -0.4192390936    1.2173216156   -2.9431748969
C       -0.1101081197   -1.2266536586    1.6133286862
H        0.0264176804   -2.0155891960    2.3433337612
C       -0.7318253364   -1.1203800575    0.3730251828
H       -1.2878189987   -1.7535391885   -0.3017754548
C        0.7333496833    0.7733539419   -0.6477855079
H        1.2205736922    1.6846051360   -0.2986721120
C       -0.2888872019    0.3248039382    0.3860790092
H       -1.0920753949    1.0574573645    0.4781630596
N        0.3436019086    0.0229299637    1.7105670480
H        1.5007223175    0.0074981144   -0.7717934535
$end

$rem
method                wB97X-D3
basis                 cc-pvtz
unrestricted          true
symmetry              False
sym_ignore            true
scf_convergence       8
thresh                14
jobtype               opt
scf_guess             core
scf_algorithm         diis
max_scf_cycles        100
geom_opt_max_cycles   100
$end
--------------------------------------------------------------
 Adding empirical dispersion correction 
 ----------------------------------------------------------------
 Doing -D3(0) with
 s6  =   1.00000
 s8  =   1.00000
 rs6 =   1.28100
 rs8 =   1.09400
 -D3 energy without 3body term =     -0.0026938323 hartrees
 ----------------------------------------------------------------
             Standard Nuclear Orientation (Angstroms)
    I     Atom           X                Y                Z
 ----------------------------------------------------------------
    1      C       0.1052888627     1.0281920268    -1.9412953216
    2      N      -0.4192390936     1.2173216156    -2.9431748969
    3      C      -0.1101081197    -1.2266536586     1.6133286862
    4      H       0.0264176804    -2.0155891960     2.3433337612
    5      C      -0.7318253364    -1.1203800575     0.3730251828
    6      H      -1.2878189987    -1.7535391885    -0.3017754548
    7      C       0.7333496833     0.7733539419    -0.6477855079
    8      H       1.2205736922     1.6846051360    -0.2986721120
    9      C      -0.2888872019     0.3248039382     0.3860790092
   10      H      -1.0920753949     1.0574573645     0.4781630596
   11      N       0.3436019086     0.0229299637     1.7105670480
   12      H       1.5007223175     0.0074981144    -0.7717934535
 ----------------------------------------------------------------
 Nuclear Repulsion Energy =         251.45654973 hartrees
 There are       25 alpha and       24 beta electrons
 Requested basis set is cc-pVTZ
 There are 100 shells and 280 basis functions

 Total QAlloc Memory Limit   8000 MB
 Mega-Array Size      1956 MB
 MEM_STATIC part      2000 MB
 A cutoff of  1.0D-14 yielded   4789 shell pairs
 There are     37765 function pairs (     49409 Cartesian)
 Smallest overlap matrix eigenvalue = 2.48E-04

 Scale SEOQF with 1.000000e-01/1.000000e-01/1.000000e-01

 Standard Electronic Orientation quadrupole field applied
 Nucleus-field energy     =    -0.0000000099 hartrees
 Guess MOs from core Hamiltonian diagonalization
 Long-range K will be added via erf
 Coulomb attenuation parameter = 0.25 bohr**(-1)
 An unrestricted hybrid HF-DFT SCF calculation will be
 performed using Pulay DIIS extrapolation
 Exchange:     0.1957 Hartree-Fock + 1.0000 wB97X-D3 + LR-HF
 Correlation:  1.0000 wB97X-D3
 Using SG-2 standard quadrature grid
 Dispersion:   Grimme D3
 SCF converges when DIIS error is below 1.0E-08
 using 4 threads for integral computing
 -------------------------------------------------------
 OpenMP Integral computing Module                
 Release: version 1.0, May 2013, Q-Chem Inc. Pittsburgh 
 -------------------------------------------------------
 using 4 threads for integral computing
 -------------------------------------------------------
 OpenMP Integral computing Module                
 Release: version 1.0, May 2013, Q-Chem Inc. Pittsburgh 
 -------------------------------------------------------
 ---------------------------------------
  Cycle       Energy         DIIS Error
 ---------------------------------------
    1    -232.1025107633      8.61E-02
    2    -162.0534576475      8.73E-02
    3    -243.7710688965      5.11E-02
    4    -219.8803373009      6.59E-02
    5    -297.1723480909      1.84E-02
    6    -299.4655827206      1.80E-02
    7    -302.6765551394      4.65E-03
    8    -302.8066433953      3.48E-03
    9    -302.9212857536      4.65E-04
   10    -302.9259322524      1.68E-04
   11    -302.9267791913      1.15E-04
   12    -302.9271527097      3.80E-05
   13    -302.9273438810      2.18E-05
   14    -302.9274830569      1.32E-05
   15    -302.9275552310      6.38E-06
   16    -302.9275609318      3.04E-06
   17    -302.9275626665      9.28E-07
   18    -302.9275631433      6.11E-07
   19    -302.9275632867      3.66E-07
   20    -302.9275633376      9.93E-08
   21    -302.9275633418      4.84E-08
   22    -302.9275633426      2.72E-08
   23    -302.9275633428      9.47E-09 Convergence criterion met
 ---------------------------------------
 <S^2> = 0.7879
 SCF time:  CPU 918.75 s  wall 230.26 s
 SCF   energy in the final basis set = -302.92756334
 Total energy in the final basis set = -302.92756334
 
 --------------------------------------------------------------
 
                    Orbital Energies (a.u.)
 --------------------------------------------------------------
 
 Alpha MOs
 -- Occupied --
-14.4505 -14.4247 -10.3491 -10.3396 -10.3382 -10.3301 -10.3227  -1.1171
 -1.0322  -0.9246  -0.8433  -0.7838  -0.6618  -0.6398  -0.6254  -0.6016
 -0.5564  -0.5341  -0.4793  -0.4658  -0.4504  -0.4324  -0.4242  -0.3956
 -0.3407
 -- Virtual --
  0.0714   0.1015   0.1121   0.1344   0.1418   0.1476   0.1534   0.1745
  0.1973   0.2249   0.2460   0.2649   0.2759   0.3089   0.3366   0.3597
  0.3785   0.3852   0.4009   0.4049   0.4243   0.4397   0.4650   0.4833
  0.4973   0.5013   0.5100   0.5148   0.5201   0.5298   0.5392   0.5433
  0.5808   0.5844   0.5909   0.6020   0.6177   0.6524   0.6792   0.6857
  0.7049   0.7258   0.7368   0.7558   0.7930   0.8020   0.8203   0.8476
  0.8678   0.8796   0.9383   0.9500   0.9947   1.0104   1.0264   1.0476
  1.0582   1.0912   1.0933   1.1105   1.1357   1.1489   1.1643   1.1723
  1.2012   1.2127   1.2220   1.2545   1.2617   1.2875   1.3032   1.3205
  1.3447   1.3725   1.3851   1.4072   1.4223   1.4391   1.4505   1.4742
  1.4950   1.5190   1.5479   1.5732   1.5870   1.6103   1.6209   1.6795
  1.7210   1.7376   1.7646   1.8468   1.8650   1.8764   1.9343   1.9571
  1.9595   2.1286   2.1493   2.1929   2.2542   2.2957   2.3150   2.3403
  2.3654   2.4121   2.4556   2.4761   2.4909   2.5423   2.5701   2.5875
  2.6070   2.6381   2.6634   2.6969   2.7132   2.7422   2.7510   2.7724
  2.7836   2.7934   2.8167   2.8372   2.8687   2.8892   2.9149   2.9345
  2.9462   2.9714   2.9762   2.9998   3.0145   3.0151   3.0334   3.0572
  3.0818   3.0877   3.0971   3.1198   3.1285   3.1576   3.1681   3.1797
  3.1829   3.2073   3.2259   3.2713   3.2768   3.3096   3.3267   3.3482
  3.3838   3.4067   3.4156   3.4302   3.4473   3.4595   3.4772   3.5172
  3.5444   3.5613   3.5775   3.5994   3.6588   3.6699   3.7096   3.7219
  3.7355   3.7639   3.7812   3.8163   3.8222   3.8628   3.9024   3.9252
  3.9388   3.9506   3.9705   3.9964   4.0008   4.0252   4.0537   4.0594
  4.0726   4.0828   4.0883   4.0949   4.1391   4.1657   4.1911   4.2213
  4.2833   4.2923   4.3103   4.3521   4.3724   4.4003   4.4509   4.4626
  4.4904   4.5032   4.5529   4.6215   4.6297   4.6494   4.6763   4.6822
  4.7185   4.7489   4.7633   4.7798   4.8276   4.8621   4.8912   4.9360
  4.9524   4.9661   5.0017   5.0640   5.0875   5.1076   5.1436   5.1813
  5.2108   5.2398   5.2700   5.2755   5.3429   5.3884   5.4022   5.4628
  5.5045   5.5270   5.5480   5.6061   5.6331   5.6763   5.6994   5.8334
  5.8610   6.0037   6.0522   6.2304   6.2605   6.2955   6.3108   6.5428
  7.9578   9.6371  11.2340  11.7904  13.2810  13.3900  15.8556
 
 Beta MOs
 -- Occupied --
-14.4418 -14.4247 -10.3499 -10.3408 -10.3394 -10.3231 -10.3227  -1.1013
 -1.0321  -0.9234  -0.8106  -0.7843  -0.6607  -0.6360  -0.6118  -0.5953
 -0.5465  -0.5266  -0.4744  -0.4630  -0.4390  -0.4312  -0.4123  -0.3816
 -- Virtual --
 -0.0342   0.0918   0.1024   0.1122   0.1421   0.1444   0.1476   0.1557
  0.1764   0.1998   0.2251   0.2476   0.2648   0.2785   0.3114   0.3388
  0.3618   0.3806   0.3899   0.4049   0.4113   0.4264   0.4438   0.4723
  0.4851   0.5006   0.5039   0.5114   0.5163   0.5211   0.5305   0.5401
  0.5455   0.5824   0.5860   0.5922   0.6035   0.6223   0.6541   0.6829
  0.6925   0.7059   0.7273   0.7450   0.7581   0.7955   0.8041   0.8250
  0.8506   0.8696   0.8834   0.9404   0.9513   0.9993   1.0141   1.0285
  1.0507   1.0627   1.0927   1.0943   1.1119   1.1362   1.1500   1.1686
  1.1753   1.2009   1.2164   1.2275   1.2565   1.2623   1.2909   1.3034
  1.3264   1.3469   1.3744   1.3913   1.4096   1.4232   1.4435   1.4548
  1.4769   1.4995   1.5201   1.5506   1.5763   1.5897   1.6160   1.6266
  1.6892   1.7272   1.7463   1.7739   1.8533   1.8662   1.8784   1.9375
  1.9592   1.9629   2.1293   2.1607   2.1941   2.2558   2.2970   2.3261
  2.3425   2.3784   2.4205   2.4597   2.4842   2.4951   2.5448   2.5727
  2.5957   2.6105   2.6425   2.6701   2.7001   2.7173   2.7449   2.7544
  2.7766   2.7878   2.7967   2.8246   2.8421   2.8744   2.8908   2.9210
  2.9441   2.9469   2.9765   2.9821   3.0034   3.0152   3.0185   3.0368
  3.0598   3.0833   3.0947   3.0998   3.1214   3.1393   3.1607   3.1685
  3.1849   3.1873   3.2099   3.2299   3.2789   3.2851   3.3185   3.3306
  3.3516   3.3896   3.4082   3.4203   3.4358   3.4579   3.4624   3.4889
  3.5207   3.5518   3.5667   3.5805   3.6036   3.6633   3.6754   3.7182
  3.7273   3.7406   3.7670   3.7868   3.8191   3.8265   3.8670   3.9072
  3.9290   3.9435   3.9551   3.9741   3.9998   4.0053   4.0280   4.0555
  4.0688   4.0729   4.0835   4.0899   4.0971   4.1451   4.1695   4.2008
  4.2300   4.2920   4.3017   4.3172   4.3538   4.3740   4.4036   4.4557
  4.4676   4.4982   4.5106   4.5604   4.6250   4.6319   4.6541   4.6800
  4.6866   4.7261   4.7533   4.7701   4.7898   4.8386   4.8708   4.9064
  4.9460   4.9643   4.9812   5.0067   5.0689   5.0940   5.1146   5.1519
  5.1950   5.2145   5.2469   5.2714   5.2807   5.3488   5.3916   5.4064
  5.4746   5.5075   5.5346   5.5552   5.6119   5.6408   5.6851   5.7047
  5.8337   5.8643   6.0054   6.0535   6.2309   6.2619   6.2958   6.3131
  6.5478   7.9578   9.6468  11.2501  11.7914  13.2815  13.3953  15.8555
 --------------------------------------------------------------
 
          Ground-State Mulliken Net Atomic Charges

     Atom                 Charge (a.u.)    Spin (a.u.)
  --------------------------------------------------------
      1 C                    -0.138770       0.000713
      2 N                    -0.039244      -0.000119
      3 C                    -0.083517      -0.219465
      4 H                     0.115713       0.003923
      5 C                    -0.113234       0.694055
      6 H                     0.146448      -0.006215
      7 C                    -0.138832       0.007657
      8 H                     0.139470       0.002615
      9 C                     0.034395      -0.059762
     10 H                     0.123146       0.008726
     11 N                    -0.175722       0.565948
     12 H                     0.130148       0.001923
  --------------------------------------------------------
  Sum of atomic charges =     0.000000
  Sum of spin   charges =     1.000000

 -----------------------------------------------------------------
                    Cartesian Multipole Moments
 -----------------------------------------------------------------
    Charge (ESU x 10^10)
                 0.0000
    Dipole Moment (Debye)
         X       0.3412      Y      -2.0929      Z       2.1447
       Tot       3.0160
    Quadrupole Moments (Debye-Ang)
        XX     -39.6170     XY       2.0517     YY     -37.6146
        XZ      -4.8463     YZ       1.8317     ZZ     -56.1313
    Octopole Moments (Debye-Ang^2)
       XXX       6.5595    XXY      -5.2906    XYY       2.5168
       YYY     -20.9896    XXZ       5.8129    XYZ      -5.7872
       YYZ      18.7597    XZZ       7.4635    YZZ     -31.8953
       ZZZ      64.0382
    Hexadecapole Moments (Debye-Ang^3)
      XXXX    -114.6742   XXXY     -20.2164   XXYY     -61.4395
      XYYY     -12.6919   YYYY    -265.2239   XXXZ     -12.5593
      XXYZ      52.1039   XYYZ      -6.4512   YYYZ     143.3672
      XXZZ    -143.0481   XYZZ       0.8194   YYZZ    -171.1494
      XZZZ     -43.5594   YZZZ     179.9133   ZZZZ    -849.9521
 -----------------------------------------------------------------
 Calculating analytic gradient of the SCF energy
 Gradient of SCF Energy
            1           2           3           4           5           6
    1  -0.0009458   0.0004890   0.0003974   0.0000177   0.0008857  -0.0001430
    2   0.0002119  -0.0000233   0.0017091  -0.0003164   0.0005771   0.0002046
    3  -0.0010960   0.0011907   0.0006349  -0.0001995  -0.0004427  -0.0002069
            7           8           9          10          11          12
    1   0.0005475  -0.0001252   0.0001071  -0.0003305  -0.0005457  -0.0003542
    2  -0.0004523  -0.0002038  -0.0004442  -0.0002389  -0.0003639  -0.0006599
    3   0.0008244   0.0002712   0.0006242  -0.0004903  -0.0010435  -0.0000665
 Max gradient component =       1.709E-03
 RMS gradient           =       6.065E-04
 Gradient time:  CPU 117.02 s  wall 29.30 s
 Geometry Optimization Parameters
   NAtoms,    NIC,     NZ,  NCons,   NDum,   NFix, NCnnct, MaxDiis
       12     106       0       0       0       0       0       0


** GEOMETRY OPTIMIZATION IN DELOCALIZED INTERNAL COORDINATES **
   Searching for a Minimum

   Optimization Cycle:   1

                       Coordinates (Angstroms)
     ATOM                X               Y               Z
      1  C         0.1052888627    1.0281920268   -1.9412953216
      2  N        -0.4192390936    1.2173216156   -2.9431748969
      3  C        -0.1101081197   -1.2266536586    1.6133286862
      4  H         0.0264176804   -2.0155891960    2.3433337612
      5  C        -0.7318253364   -1.1203800575    0.3730251828
      6  H        -1.2878189987   -1.7535391885   -0.3017754548
      7  C         0.7333496833    0.7733539419   -0.6477855079
      8  H         1.2205736922    1.6846051360   -0.2986721120
      9  C        -0.2888872019    0.3248039382    0.3860790092
     10  H        -1.0920753949    1.0574573645    0.4781630596
     11  N         0.3436019086    0.0229299637    1.7105670480
     12  H         1.5007223175    0.0074981144   -0.7717934535
   Point Group: c1    Number of degrees of freedom:    30


   Energy is   -302.927563343


 Attempting to generate delocalized internal coordinates
 Initial Hessian constructed with Jon Baker's OPTIMIZE code

 30 Hessian modes will be used to form the next step
  Hessian Eigenvalues:
     0.006331    0.013589    0.015063    0.024957    0.046674    0.047929
     0.052296    0.096129    0.099686    0.103337    0.159945    0.160008
     0.160019    0.171577    0.186338    0.200000    0.200000    0.223370
     0.279812    0.293707    0.302200    0.346714    0.346924    0.347308
     0.355751    0.360517    0.364178    0.369227    0.448549    1.369889

 Minimum search - taking simple RFO step
 Searching for Lamda that Minimizes Along All modes
 Value Taken    Lamda =  -0.00012952
 Step Taken.  Stepsize is  0.115383

                             Maximum     Tolerance    Cnvgd?
         Gradient           0.001608      0.000300      NO
         Displacement       0.057263      0.001200      NO
         Energy change     *********      0.000001      NO


 New Cartesian Coordinates Obtained by Inverse Iteration

 Displacement from previous Coordinates is:  0.144598
 Adding empirical dispersion correction 
 ----------------------------------------------------------------
 Doing -D3(0) with
 s6  =   1.00000
 s8  =   1.00000
 rs6 =   1.28100
 rs8 =   1.09400
 -D3 energy without 3body term =     -0.0026981964 hartrees
 ----------------------------------------------------------------
             Standard Nuclear Orientation (Angstroms)
    I     Atom           X                Y                Z
 ----------------------------------------------------------------
    1      C       0.1097839552     1.0137990710    -1.9461987605
    2      N      -0.4098257712     1.1824307860    -2.9548344453
    3      C      -0.1091252210    -1.2361999783     1.6060915815
    4      H       0.0277268960    -2.0314077464     2.3289633487
    5      C      -0.7430267071    -1.1150753489     0.3735677507
    6      H      -1.3103986406    -1.7402657307    -0.2989966629
    7      C       0.7319704006     0.7837020685    -0.6454967292
    8      H       1.2049190915     1.7059660676    -0.3051362277
    9      C      -0.2871447889     0.3279266586     0.3919134031
   10      H      -1.0826411076     1.0667839612     0.4992438199
   11      N       0.3534890313     0.0103437803     1.7105685930
   12      H       1.5142728613     0.0319964116    -0.7596856706
 ----------------------------------------------------------------
 Nuclear Repulsion Energy =         251.28322512 hartrees
 There are       25 alpha and       24 beta electrons
 Applying Cartesian multipole field
    Component          Value
    ---------          -----
     (2,0,0)        1.00000E-11
     (0,2,0)        2.00000E-11
     (0,0,2)       -3.00000E-11
 Nucleus-field energy     =    -0.0000000100 hartrees
 Requested basis set is cc-pVTZ
 There are 100 shells and 280 basis functions
 A cutoff of  1.0D-14 yielded   4789 shell pairs
 There are     37765 function pairs (     49409 Cartesian)
 Smallest overlap matrix eigenvalue = 2.50E-04
 Guess MOs from SCF MO coefficient file
 Reading MOs from coefficient file
 Reading MOs from coefficient file
 Long-range K will be added via erf
 Coulomb attenuation parameter = 0.25 bohr**(-1)
 An unrestricted hybrid HF-DFT SCF calculation will be
 performed using Pulay DIIS extrapolation
 Exchange:     0.1957 Hartree-Fock + 1.0000 wB97X-D3 + LR-HF
 Correlation:  1.0000 wB97X-D3
 Using SG-2 standard quadrature grid
 Dispersion:   Grimme D3
 SCF converges when DIIS error is below 1.0E-08
 Geometry optimization detected.  Setting ReadMinima to 0
 Setting SaveMinima to 0
 using 4 threads for integral computing
 -------------------------------------------------------
 OpenMP Integral computing Module                
 Release: version 1.0, May 2013, Q-Chem Inc. Pittsburgh 
 -------------------------------------------------------
 using 4 threads for integral computing
 -------------------------------------------------------
 OpenMP Integral computing Module                
 Release: version 1.0, May 2013, Q-Chem Inc. Pittsburgh 
 -------------------------------------------------------
 ---------------------------------------
  Cycle       Energy         DIIS Error
 ---------------------------------------
    1    -302.9246290480      4.83E-04
    2    -302.9276084242      4.29E-05
    3    -302.9276484975      2.17E-05
    4    -302.9276540138      1.25E-05
    5    -302.9276562182      3.87E-06
    6    -302.9276564471      1.55E-06
    7    -302.9276565032      7.32E-07
    8    -302.9276565209      3.74E-07
    9    -302.9276565268      1.63E-07
   10    -302.9276565308      8.93E-08
   11    -302.9276565330      4.31E-08
   12    -302.9276565335      2.02E-08
   13    -302.9276565336      7.13E-09 Convergence criterion met
 ---------------------------------------
 <S^2> = 0.7881
 SCF time:  CPU 487.71 s  wall 122.26 s
 SCF   energy in the final basis set = -302.92765653
 Total energy in the final basis set = -302.92765653
 
 --------------------------------------------------------------
 
                    Orbital Energies (a.u.)
 --------------------------------------------------------------
 
 Alpha MOs
 -- Occupied --
-14.4507 -14.4248 -10.3496 -10.3398 -10.3382 -10.3302 -10.3229  -1.1164
 -1.0320  -0.9241  -0.8431  -0.7841  -0.6616  -0.6394  -0.6253  -0.6014
 -0.5560  -0.5343  -0.4792  -0.4659  -0.4506  -0.4320  -0.4241  -0.3955
 -0.3407
 -- Virtual --
  0.0714   0.1012   0.1123   0.1342   0.1419   0.1475   0.1533   0.1747
  0.1974   0.2239   0.2471   0.2656   0.2760   0.3080   0.3360   0.3592
  0.3777   0.3854   0.4000   0.4044   0.4236   0.4398   0.4644   0.4824
  0.4979   0.5015   0.5094   0.5151   0.5197   0.5293   0.5398   0.5431
  0.5811   0.5841   0.5910   0.6002   0.6188   0.6516   0.6794   0.6867
  0.7041   0.7261   0.7352   0.7569   0.7935   0.8014   0.8208   0.8470
  0.8655   0.8782   0.9384   0.9483   0.9950   1.0101   1.0267   1.0471
  1.0571   1.0917   1.0941   1.1106   1.1360   1.1485   1.1642   1.1717
  1.1987   1.2116   1.2206   1.2553   1.2643   1.2874   1.3015   1.3200
  1.3444   1.3707   1.3886   1.4063   1.4198   1.4386   1.4492   1.4760
  1.4953   1.5177   1.5475   1.5721   1.5868   1.6092   1.6210   1.6788
  1.7202   1.7361   1.7659   1.8465   1.8657   1.8756   1.9328   1.9562
  1.9604   2.1274   2.1499   2.1938   2.2536   2.2950   2.3155   2.3372
  2.3666   2.4114   2.4548   2.4760   2.4884   2.5411   2.5689   2.5881
  2.6062   2.6364   2.6642   2.6945   2.7139   2.7417   2.7518   2.7703
  2.7833   2.7923   2.8165   2.8393   2.8678   2.8884   2.9147   2.9309
  2.9438   2.9710   2.9738   3.0016   3.0138   3.0146   3.0351   3.0578
  3.0789   3.0880   3.0979   3.1206   3.1280   3.1564   3.1677   3.1807
  3.1819   3.2065   3.2256   3.2696   3.2744   3.3096   3.3296   3.3449
  3.3826   3.4067   3.4132   3.4301   3.4464   3.4592   3.4771   3.5157
  3.5427   3.5593   3.5757   3.5997   3.6578   3.6684   3.7100   3.7211
  3.7335   3.7629   3.7807   3.8163   3.8218   3.8603   3.9010   3.9240
  3.9374   3.9486   3.9697   3.9945   4.0007   4.0248   4.0562   4.0576
  4.0722   4.0823   4.0881   4.0907   4.1379   4.1640   4.1918   4.2192
  4.2836   4.2911   4.3081   4.3510   4.3736   4.4006   4.4497   4.4621
  4.4917   4.5010   4.5537   4.6233   4.6246   4.6509   4.6757   4.6816
  4.7182   4.7467   4.7642   4.7806   4.8251   4.8612   4.8899   4.9331
  4.9521   4.9653   5.0007   5.0632   5.0853   5.1039   5.1414   5.1802
  5.2091   5.2405   5.2700   5.2734   5.3399   5.3875   5.4022   5.4621
  5.5039   5.5268   5.5457   5.6045   5.6306   5.6724   5.6984   5.8319
  5.8606   6.0020   6.0517   6.2287   6.2582   6.2943   6.3088   6.5404
  7.9575   9.6322  11.2226  11.7827  13.2646  13.3817  15.8398
 
 Beta MOs
 -- Occupied --
-14.4420 -14.4248 -10.3504 -10.3407 -10.3396 -10.3233 -10.3229  -1.1005
 -1.0319  -0.9230  -0.8104  -0.7846  -0.6606  -0.6356  -0.6116  -0.5950
 -0.5463  -0.5267  -0.4743  -0.4631  -0.4391  -0.4308  -0.4121  -0.3815
 -- Virtual --
 -0.0341   0.0918   0.1020   0.1124   0.1421   0.1443   0.1475   0.1556
  0.1766   0.1998   0.2242   0.2486   0.2655   0.2788   0.3104   0.3382
  0.3613   0.3798   0.3906   0.4038   0.4109   0.4258   0.4438   0.4714
  0.4845   0.5010   0.5042   0.5108   0.5165   0.5208   0.5299   0.5407
  0.5453   0.5826   0.5857   0.5922   0.6022   0.6233   0.6532   0.6831
  0.6934   0.7051   0.7277   0.7434   0.7593   0.7959   0.8035   0.8253
  0.8500   0.8675   0.8819   0.9407   0.9495   0.9997   1.0138   1.0289
  1.0501   1.0616   1.0935   1.0947   1.1121   1.1364   1.1497   1.1681
  1.1751   1.1988   1.2141   1.2267   1.2573   1.2648   1.2909   1.3016
  1.3261   1.3464   1.3728   1.3945   1.4086   1.4211   1.4430   1.4540
  1.4785   1.4995   1.5186   1.5504   1.5751   1.5896   1.6146   1.6269
  1.6885   1.7267   1.7449   1.7750   1.8529   1.8670   1.8775   1.9360
  1.9588   1.9632   2.1283   2.1610   2.1951   2.2551   2.2963   2.3264
  2.3396   2.3797   2.4198   2.4586   2.4840   2.4926   2.5440   2.5710
  2.5965   2.6096   2.6408   2.6707   2.6978   2.7180   2.7446   2.7550
  2.7741   2.7869   2.7967   2.8242   2.8439   2.8737   2.8899   2.9211
  2.9404   2.9445   2.9753   2.9808   3.0051   3.0142   3.0180   3.0386
  3.0603   3.0813   3.0947   3.1004   3.1220   3.1383   3.1592   3.1682
  3.1859   3.1868   3.2086   3.2299   3.2762   3.2839   3.3185   3.3335
  3.3482   3.3882   3.4080   3.4184   3.4354   3.4567   3.4623   3.4891
  3.5191   3.5506   3.5644   3.5787   3.6037   3.6622   3.6738   3.7176
  3.7273   3.7386   3.7659   3.7864   3.8194   3.8260   3.8643   3.9057
  3.9279   3.9422   3.9530   3.9735   3.9979   4.0050   4.0279   4.0580
  4.0665   4.0725   4.0829   4.0900   4.0929   4.1435   4.1677   4.2022
  4.2274   4.2921   4.3010   4.3148   4.3529   4.3752   4.4038   4.4547
  4.4673   4.4994   4.5084   4.5612   4.6263   4.6275   4.6556   4.6803
  4.6852   4.7257   4.7510   4.7709   4.7908   4.8365   4.8699   4.9056
  4.9427   4.9633   4.9810   5.0055   5.0682   5.0923   5.1106   5.1499
  5.1937   5.2124   5.2480   5.2711   5.2785   5.3460   5.3906   5.4066
  5.4737   5.5071   5.5342   5.5528   5.6102   5.6384   5.6813   5.7037
  5.8322   5.8639   6.0037   6.0530   6.2292   6.2596   6.2946   6.3111
  6.5453   7.9575   9.6420  11.2387  11.7837  13.2650  13.3871  15.8397
 --------------------------------------------------------------
 
          Ground-State Mulliken Net Atomic Charges

     Atom                 Charge (a.u.)    Spin (a.u.)
  --------------------------------------------------------
      1 C                    -0.137875       0.000652
      2 N                    -0.039748      -0.000033
      3 C                    -0.083529      -0.220141
      4 H                     0.115873       0.003914
      5 C                    -0.111454       0.693288
      6 H                     0.146864      -0.006270
      7 C                    -0.139062       0.007535
      8 H                     0.139275       0.002503
      9 C                     0.031908      -0.059917
     10 H                     0.123091       0.008732
     11 N                    -0.176068       0.567797
     12 H                     0.130725       0.001940
  --------------------------------------------------------
  Sum of atomic charges =     0.000000
  Sum of spin   charges =     1.000000

 -----------------------------------------------------------------
                    Cartesian Multipole Moments
 -----------------------------------------------------------------
    Charge (ESU x 10^10)
                 0.0000
    Dipole Moment (Debye)
         X       0.3099      Y      -2.0085      Z       2.1658
       Tot       2.9700
    Quadrupole Moments (Debye-Ang)
        XX     -39.5990     XY       2.0334     YY     -37.4077
        XZ      -4.8486     YZ       1.6966     ZZ     -56.2970
    Octopole Moments (Debye-Ang^2)
       XXX       6.3026    XXY      -5.0567    XYY       2.3543
       YYY     -19.9064    XXZ       5.7566    XYZ      -5.6736
       YYZ      18.5624    XZZ       7.2135    YZZ     -31.0373
       ZZZ      64.6850
    Hexadecapole Moments (Debye-Ang^3)
      XXXX    -115.1040   XXXY     -20.8972   XXYY     -60.9940
      XYYY     -13.6351   YYYY    -261.7594   XXXZ     -12.2792
      XXYZ      51.5169   XYYZ      -6.0428   YYYZ     140.8365
      XXZZ    -143.4578   XYZZ       0.1218   YYZZ    -169.6490
      XZZZ     -43.2425   YZZZ     177.7287   ZZZZ    -855.2238
 -----------------------------------------------------------------
 Calculating analytic gradient of the SCF energy
 Gradient of SCF Energy
            1           2           3           4           5           6
    1   0.0002051  -0.0000974   0.0005513   0.0000167  -0.0000986  -0.0000736
    2  -0.0001250   0.0001646   0.0007506  -0.0002359  -0.0001990   0.0001310
    3  -0.0003264   0.0001709   0.0006879  -0.0002333  -0.0001209  -0.0000624
            7           8           9          10          11          12
    1   0.0005923   0.0001926  -0.0004890  -0.0001105  -0.0004735  -0.0002154
    2   0.0000884  -0.0001248  -0.0002821  -0.0001083   0.0000125  -0.0000720
    3   0.0001844   0.0000786   0.0004069  -0.0002217  -0.0002954  -0.0002687
 Max gradient component =       7.506E-04
 RMS gradient           =       2.989E-04
 Gradient time:  CPU 116.86 s  wall 29.26 s
 Geometry Optimization Parameters
   NAtoms,    NIC,     NZ,  NCons,   NDum,   NFix, NCnnct, MaxDiis
       12     106       0       0       0       0       0       0

 Cartesian Hessian Update
 Hessian updated using BFGS update


** GEOMETRY OPTIMIZATION IN DELOCALIZED INTERNAL COORDINATES **
   Searching for a Minimum

   Optimization Cycle:   2

                       Coordinates (Angstroms)
     ATOM                X               Y               Z
      1  C         0.1097839552    1.0137990710   -1.9461987605
      2  N        -0.4098257712    1.1824307860   -2.9548344453
      3  C        -0.1091252210   -1.2361999783    1.6060915815
      4  H         0.0277268960   -2.0314077464    2.3289633487
      5  C        -0.7430267071   -1.1150753489    0.3735677507
      6  H        -1.3103986406   -1.7402657307   -0.2989966629
      7  C         0.7319704006    0.7837020685   -0.6454967292
      8  H         1.2049190915    1.7059660676   -0.3051362277
      9  C        -0.2871447889    0.3279266586    0.3919134031
     10  H        -1.0826411076    1.0667839612    0.4992438199
     11  N         0.3534890313    0.0103437803    1.7105685930
     12  H         1.5142728613    0.0319964116   -0.7596856706
   Point Group: c1    Number of degrees of freedom:    30


   Energy is   -302.927656534

 Hessian updated using BFGS update

 30 Hessian modes will be used to form the next step
  Hessian Eigenvalues:
     0.002804    0.014052    0.015387    0.025354    0.047360    0.048093
     0.052205    0.096087    0.099157    0.103207    0.159056    0.160009
     0.164381    0.171817    0.185989    0.199129    0.200015    0.227205
     0.280344    0.292174    0.339222    0.346915    0.347219    0.352952
     0.355885    0.360626    0.364815    0.369106    0.447772    1.377302

 Minimum search - taking simple RFO step
 Searching for Lamda that Minimizes Along All modes
 Value Taken    Lamda =  -0.00009773
 Step Taken.  Stepsize is  0.178617

                             Maximum     Tolerance    Cnvgd?
         Gradient           0.000462      0.000300      NO
         Displacement       0.085566      0.001200      NO
         Energy change     -0.000093      0.000001      NO


 New Cartesian Coordinates Obtained by Inverse Iteration

 Displacement from previous Coordinates is:  0.216086
 Adding empirical dispersion correction 
 ----------------------------------------------------------------
 Doing -D3(0) with
 s6  =   1.00000
 s8  =   1.00000
 rs6 =   1.28100
 rs8 =   1.09400
 -D3 energy without 3body term =     -0.0027038742 hartrees
 ----------------------------------------------------------------
             Standard Nuclear Orientation (Angstroms)
    I     Atom           X                Y                Z
 ----------------------------------------------------------------
    1      C       0.1113841635     0.9883198053    -1.9484944575
    2      N      -0.4042103316     1.1238724286    -2.9644399740
    3      C      -0.1110287109    -1.2476637197     1.5940336574
    4      H       0.0222495310    -2.0527145273     2.3064002781
    5      C      -0.7533667606    -1.1031706568     0.3692023215
    6      H      -1.3336450750    -1.7151413692    -0.3044221528
    7      C       0.7303187132     0.7975569698    -0.6403273231
    8      H       1.1798892309     1.7365974736    -0.3142308099
    9      C      -0.2809187583     0.3351420396     0.4011129180
   10      H      -1.0657270224     1.0820728896     0.5294523018
   11      N       0.3726446351    -0.0091492151     1.7085015140
   12      H       1.5324103845     0.0642778819    -0.7367882732
 ----------------------------------------------------------------
 Nuclear Repulsion Energy =         251.33604169 hartrees
 There are       25 alpha and       24 beta electrons
 Applying Cartesian multipole field
    Component          Value
    ---------          -----
     (2,0,0)        1.00000E-11
     (0,2,0)        2.00000E-11
     (0,0,2)       -3.00000E-11
 Nucleus-field energy     =    -0.0000000100 hartrees
 Requested basis set is cc-pVTZ
 There are 100 shells and 280 basis functions
 A cutoff of  1.0D-14 yielded   4792 shell pairs
 There are     37794 function pairs (     49450 Cartesian)
 Smallest overlap matrix eigenvalue = 2.51E-04
 Guess MOs from SCF MO coefficient file
 Reading MOs from coefficient file
 Reading MOs from coefficient file
 Long-range K will be added via erf
 Coulomb attenuation parameter = 0.25 bohr**(-1)
 An unrestricted hybrid HF-DFT SCF calculation will be
 performed using Pulay DIIS extrapolation
 Exchange:     0.1957 Hartree-Fock + 1.0000 wB97X-D3 + LR-HF
 Correlation:  1.0000 wB97X-D3
 Using SG-2 standard quadrature grid
 Dispersion:   Grimme D3
 SCF converges when DIIS error is below 1.0E-08
 Geometry optimization detected.  Setting ReadMinima to 0
 Setting SaveMinima to 0
 using 4 threads for integral computing
 -------------------------------------------------------
 OpenMP Integral computing Module                
 Release: version 1.0, May 2013, Q-Chem Inc. Pittsburgh 
 -------------------------------------------------------
 using 4 threads for integral computing
 -------------------------------------------------------
 OpenMP Integral computing Module                
 Release: version 1.0, May 2013, Q-Chem Inc. Pittsburgh 
 -------------------------------------------------------
 ---------------------------------------
  Cycle       Energy         DIIS Error
 ---------------------------------------
    1    -302.9234079875      7.34E-04
    2    -302.9276025155      6.57E-05
    3    -302.9276927228      3.46E-05
    4    -302.9277062604      2.00E-05
    5    -302.9277121976      6.54E-06
    6    -302.9277131580      2.93E-06
    7    -302.9277135986      1.70E-06
    8    -302.9277138552      1.00E-06
    9    -302.9277140020      5.78E-07
   10    -302.9277140987      2.39E-07
   11    -302.9277141135      7.57E-08
   12    -302.9277141147      3.14E-08
   13    -302.9277141148      9.24E-09 Convergence criterion met
 ---------------------------------------
 <S^2> = 0.7882
 SCF time:  CPU 493.02 s  wall 123.46 s
 SCF   energy in the final basis set = -302.92771411
 Total energy in the final basis set = -302.92771411
 
 --------------------------------------------------------------
 
                    Orbital Energies (a.u.)
 --------------------------------------------------------------
 
 Alpha MOs
 -- Occupied --
-14.4508 -14.4249 -10.3498 -10.3397 -10.3380 -10.3301 -10.3231  -1.1158
 -1.0320  -0.9242  -0.8429  -0.7840  -0.6617  -0.6392  -0.6250  -0.6016
 -0.5553  -0.5345  -0.4788  -0.4660  -0.4511  -0.4317  -0.4240  -0.3955
 -0.3407
 -- Virtual --
  0.0715   0.1009   0.1123   0.1341   0.1421   0.1473   0.1533   0.1751
  0.1977   0.2223   0.2492   0.2671   0.2765   0.3067   0.3354   0.3587
  0.3772   0.3854   0.3982   0.4050   0.4232   0.4401   0.4645   0.4815
  0.4987   0.5016   0.5085   0.5159   0.5194   0.5290   0.5409   0.5434
  0.5808   0.5836   0.5914   0.5979   0.6200   0.6509   0.6804   0.6872
  0.7035   0.7266   0.7334   0.7589   0.7957   0.8013   0.8219   0.8463
  0.8631   0.8775   0.9393   0.9482   0.9956   1.0102   1.0278   1.0473
  1.0557   1.0901   1.0971   1.1116   1.1365   1.1479   1.1635   1.1723
  1.1953   1.2097   1.2201   1.2574   1.2692   1.2873   1.3005   1.3198
  1.3434   1.3683   1.3927   1.4051   1.4183   1.4384   1.4475   1.4786
  1.4960   1.5169   1.5470   1.5706   1.5861   1.6086   1.6215   1.6791
  1.7191   1.7332   1.7685   1.8455   1.8671   1.8747   1.9313   1.9556
  1.9619   2.1262   2.1509   2.1957   2.2535   2.2948   2.3178   2.3344
  2.3683   2.4118   2.4552   2.4765   2.4858   2.5403   2.5680   2.5907
  2.6061   2.6354   2.6654   2.6921   2.7158   2.7409   2.7523   2.7689
  2.7829   2.7927   2.8165   2.8428   2.8664   2.8884   2.9154   2.9272
  2.9412   2.9695   2.9724   3.0040   3.0131   3.0146   3.0381   3.0591
  3.0748   3.0889   3.1005   3.1221   3.1281   3.1548   3.1683   3.1810
  3.1826   3.2056   3.2268   3.2679   3.2735   3.3096   3.3350   3.3429
  3.3812   3.4073   3.4098   3.4303   3.4456   3.4599   3.4785   3.5126
  3.5421   3.5578   3.5764   3.6027   3.6568   3.6675   3.7113   3.7220
  3.7334   3.7623   3.7806   3.8190   3.8216   3.8593   3.9013   3.9237
  3.9369   3.9465   3.9699   3.9926   4.0018   4.0257   4.0556   4.0593
  4.0719   4.0822   4.0860   4.0879   4.1361   4.1634   4.1924   4.2185
  4.2832   4.2912   4.3077   4.3507   4.3771   4.4028   4.4481   4.4626
  4.4957   4.5000   4.5554   4.6183   4.6274   4.6534   4.6750   4.6821
  4.7187   4.7448   4.7645   4.7809   4.8216   4.8619   4.8894   4.9294
  4.9525   4.9663   4.9983   5.0621   5.0815   5.1028   5.1392   5.1812
  5.2097   5.2412   5.2701   5.2716   5.3370   5.3890   5.4043   5.4623
  5.5037   5.5287   5.5432   5.6047   5.6290   5.6704   5.7000   5.8309
  5.8614   6.0009   6.0516   6.2278   6.2563   6.2941   6.3073   6.5383
  7.9549   9.6280  11.2166  11.7902  13.2659  13.3814  15.8303
 
 Beta MOs
 -- Occupied --
-14.4421 -14.4249 -10.3506 -10.3405 -10.3396 -10.3232 -10.3230  -1.0999
 -1.0318  -0.9231  -0.8102  -0.7846  -0.6608  -0.6353  -0.6112  -0.5951
 -0.5459  -0.5269  -0.4739  -0.4632  -0.4396  -0.4306  -0.4119  -0.3814
 -- Virtual --
 -0.0341   0.0917   0.1019   0.1125   0.1421   0.1445   0.1473   0.1556
  0.1771   0.2001   0.2225   0.2505   0.2671   0.2794   0.3090   0.3375
  0.3608   0.3792   0.3908   0.4021   0.4114   0.4253   0.4438   0.4711
  0.4839   0.5014   0.5046   0.5099   0.5171   0.5206   0.5298   0.5416
  0.5455   0.5826   0.5846   0.5922   0.6008   0.6245   0.6525   0.6838
  0.6940   0.7045   0.7284   0.7416   0.7613   0.7979   0.8033   0.8263
  0.8494   0.8651   0.8809   0.9417   0.9492   1.0004   1.0137   1.0301
  1.0501   1.0601   1.0917   1.0981   1.1130   1.1368   1.1493   1.1670
  1.1761   1.1958   1.2110   1.2272   1.2594   1.2697   1.2912   1.3004
  1.3259   1.3453   1.3707   1.3979   1.4070   1.4207   1.4427   1.4527
  1.4809   1.4997   1.5176   1.5500   1.5735   1.5890   1.6137   1.6277
  1.6888   1.7259   1.7420   1.7774   1.8517   1.8686   1.8766   1.9345
  1.9584   1.9645   2.1275   2.1612   2.1972   2.2551   2.2962   2.3285
  2.3368   2.3816   2.4205   2.4588   2.4838   2.4902   2.5434   2.5700
  2.5998   2.6092   2.6397   2.6718   2.6953   2.7200   2.7442   2.7553
  2.7721   2.7859   2.7984   2.8239   2.8472   2.8726   2.8898   2.9223
  2.9359   2.9424   2.9728   2.9804   3.0075   3.0134   3.0181   3.0415
  3.0613   3.0784   3.0952   3.1030   3.1232   3.1378   3.1573   3.1689
  3.1858   3.1885   3.2070   3.2315   3.2741   3.2835   3.3184   3.3388
  3.3464   3.3870   3.4085   3.4153   3.4351   3.4551   3.4634   3.4911
  3.5160   3.5503   3.5627   3.5795   3.6065   3.6611   3.6729   3.7177
  3.7293   3.7387   3.7652   3.7867   3.8222   3.8257   3.8634   3.9060
  3.9278   3.9416   3.9505   3.9738   3.9960   4.0059   4.0293   4.0603
  4.0642   4.0724   4.0828   4.0884   4.0904   4.1413   4.1672   4.2038
  4.2259   4.2915   4.3013   4.3140   4.3529   4.3787   4.4059   4.4531
  4.4681   4.5030   4.5075   4.5628   4.6210   4.6305   4.6582   4.6808
  4.6847   4.7263   4.7495   4.7719   4.7900   4.8334   4.8706   4.9053
  4.9387   4.9635   4.9814   5.0033   5.0674   5.0893   5.1091   5.1479
  5.1945   5.2124   5.2493   5.2709   5.2767   5.3433   5.3918   5.4090
  5.4736   5.5075   5.5357   5.5503   5.6105   5.6367   5.6798   5.7049
  5.8311   5.8648   6.0025   6.0530   6.2283   6.2577   6.2944   6.3096
  6.5433   7.9550   9.6378  11.2327  11.7911  13.2663  13.3868  15.8302
 --------------------------------------------------------------
 
          Ground-State Mulliken Net Atomic Charges

     Atom                 Charge (a.u.)    Spin (a.u.)
  --------------------------------------------------------
      1 C                    -0.137249       0.000561
      2 N                    -0.040090       0.000130
      3 C                    -0.083969      -0.220612
      4 H                     0.116051       0.003898
      5 C                    -0.109818       0.691554
      6 H                     0.147835      -0.006244
      7 C                    -0.139046       0.007405
      8 H                     0.138800       0.002392
      9 C                     0.029756      -0.059943
     10 H                     0.123019       0.008754
     11 N                    -0.176688       0.570196
     12 H                     0.131399       0.001910
  --------------------------------------------------------
  Sum of atomic charges =     0.000000
  Sum of spin   charges =     1.000000

 -----------------------------------------------------------------
                    Cartesian Multipole Moments
 -----------------------------------------------------------------
    Charge (ESU x 10^10)
                 0.0000
    Dipole Moment (Debye)
         X       0.2633      Y      -1.8665      Z       2.1874
       Tot       2.8875
    Quadrupole Moments (Debye-Ang)
        XX     -39.6270     XY       2.0036     YY     -37.0917
        XZ      -4.9001     YZ       1.4777     ZZ     -56.4525
    Octopole Moments (Debye-Ang^2)
       XXX       5.9527    XXY      -4.6876    XYY       2.1359
       YYY     -18.1671    XXZ       5.6760    XYZ      -5.4947
       YYZ      18.1364    XZZ       6.8647    YZZ     -29.5008
       ZZZ      65.2372
    Hexadecapole Moments (Debye-Ang^3)
      XXXX    -115.7368   XXXY     -21.5950   XXYY     -60.2477
      XYYY     -14.6831   YYYY    -255.5011   XXXZ     -12.6352
      XXYZ      50.3549   XYYZ      -5.7524   YYYZ     136.0308
      XXZZ    -143.7901   XYZZ      -0.6267   YYZZ    -166.4740
      XZZZ     -43.8861   YZZZ     172.6901   ZZZZ    -858.5104
 -----------------------------------------------------------------
 Calculating analytic gradient of the SCF energy
 Gradient of SCF Energy
            1           2           3           4           5           6
    1   0.0006991  -0.0003379  -0.0000821   0.0000626   0.0000206  -0.0000843
    2  -0.0003859   0.0002063   0.0000973  -0.0001184  -0.0006073   0.0000203
    3   0.0002501  -0.0004038   0.0006293  -0.0002126  -0.0001536   0.0001214
            7           8           9          10          11          12
    1  -0.0001200   0.0001636  -0.0007674   0.0001261   0.0002978   0.0000218
    2   0.0002396  -0.0000683   0.0002849   0.0002087   0.0000010   0.0001218
    3   0.0000722   0.0001352  -0.0000796  -0.0002219   0.0000407  -0.0001774
 Max gradient component =       7.674E-04
 RMS gradient           =       2.867E-04
 Gradient time:  CPU 116.75 s  wall 29.61 s
 Geometry Optimization Parameters
   NAtoms,    NIC,     NZ,  NCons,   NDum,   NFix, NCnnct, MaxDiis
       12     106       0       0       0       0       0       0

 Cartesian Hessian Update
 Hessian updated using BFGS update


** GEOMETRY OPTIMIZATION IN DELOCALIZED INTERNAL COORDINATES **
   Searching for a Minimum

   Optimization Cycle:   3

                       Coordinates (Angstroms)
     ATOM                X               Y               Z
      1  C         0.1113841635    0.9883198053   -1.9484944575
      2  N        -0.4042103316    1.1238724286   -2.9644399740
      3  C        -0.1110287109   -1.2476637197    1.5940336574
      4  H         0.0222495310   -2.0527145273    2.3064002781
      5  C        -0.7533667606   -1.1031706568    0.3692023215
      6  H        -1.3336450750   -1.7151413692   -0.3044221528
      7  C         0.7303187132    0.7975569698   -0.6403273231
      8  H         1.1798892309    1.7365974736   -0.3142308099
      9  C        -0.2809187583    0.3351420396    0.4011129180
     10  H        -1.0657270224    1.0820728896    0.5294523018
     11  N         0.3726446351   -0.0091492151    1.7085015140
     12  H         1.5324103845    0.0642778819   -0.7367882732
   Point Group: c1    Number of degrees of freedom:    30


   Energy is   -302.927714115

 Hessian updated using BFGS update

 30 Hessian modes will be used to form the next step
  Hessian Eigenvalues:
     0.002149    0.014086    0.015871    0.025581    0.047710    0.048436
     0.052763    0.096120    0.098757    0.103592    0.159043    0.161039
     0.164221    0.173642    0.185514    0.198216    0.200021    0.229545
     0.285514    0.292248    0.338548    0.346927    0.347240    0.352302
     0.355995    0.360710    0.363358    0.369217    0.449489    1.382063

 Minimum search - taking simple RFO step
 Searching for Lamda that Minimizes Along All modes
 Value Taken    Lamda =  -0.00001644
 Step Taken.  Stepsize is  0.064527

                             Maximum     Tolerance    Cnvgd?
         Gradient           0.000578      0.000300      NO
         Displacement       0.031270      0.001200      NO
         Energy change     -0.000058      0.000001      NO


 New Cartesian Coordinates Obtained by Inverse Iteration

 Displacement from previous Coordinates is:  0.080369
 Adding empirical dispersion correction 
 ----------------------------------------------------------------
 Doing -D3(0) with
 s6  =   1.00000
 s8  =   1.00000
 rs6 =   1.28100
 rs8 =   1.09400
 -D3 energy without 3body term =     -0.0027076069 hartrees
 ----------------------------------------------------------------
             Standard Nuclear Orientation (Angstroms)
    I     Atom           X                Y                Z
 ----------------------------------------------------------------
    1      C       0.1102726284     0.9779256297    -1.9473940806
    2      N      -0.4056482939     1.1004476188    -2.9646637876
    3      C      -0.1115964026    -1.2512867680     1.5887206038
    4      H       0.0193095693    -2.0602735991     2.2970953905
    5      C      -0.7556736448    -1.0968937461     0.3664078520
    6      H      -1.3386263259    -1.7031588941    -0.3101347604
    7      C       0.7310434444     0.8020029666    -0.6380559200
    8      H       1.1725106522     1.7473948693    -0.3195209868
    9      C      -0.2770813042     0.3384983209     0.4052150505
   10      H      -1.0598267322     1.0864007745     0.5399611347
   11      N       0.3765229413    -0.0150221973     1.7101098337
   12      H       1.5387934674     0.0739650251    -0.7277403295
 ----------------------------------------------------------------
 Nuclear Repulsion Energy =         251.43698760 hartrees
 There are       25 alpha and       24 beta electrons
 Applying Cartesian multipole field
    Component          Value
    ---------          -----
     (2,0,0)        1.00000E-11
     (0,2,0)        2.00000E-11
     (0,0,2)       -3.00000E-11
 Nucleus-field energy     =    -0.0000000101 hartrees
 Requested basis set is cc-pVTZ
 There are 100 shells and 280 basis functions
 A cutoff of  1.0D-14 yielded   4792 shell pairs
 There are     37802 function pairs (     49458 Cartesian)
 Smallest overlap matrix eigenvalue = 2.51E-04
 Guess MOs from SCF MO coefficient file
 Reading MOs from coefficient file
 Reading MOs from coefficient file
 Long-range K will be added via erf
 Coulomb attenuation parameter = 0.25 bohr**(-1)
 An unrestricted hybrid HF-DFT SCF calculation will be
 performed using Pulay DIIS extrapolation
 Exchange:     0.1957 Hartree-Fock + 1.0000 wB97X-D3 + LR-HF
 Correlation:  1.0000 wB97X-D3
 Using SG-2 standard quadrature grid
 Dispersion:   Grimme D3
 SCF converges when DIIS error is below 1.0E-08
 Geometry optimization detected.  Setting ReadMinima to 0
 Setting SaveMinima to 0
 using 4 threads for integral computing
 -------------------------------------------------------
 OpenMP Integral computing Module                
 Release: version 1.0, May 2013, Q-Chem Inc. Pittsburgh 
 -------------------------------------------------------
 using 4 threads for integral computing
 -------------------------------------------------------
 OpenMP Integral computing Module                
 Release: version 1.0, May 2013, Q-Chem Inc. Pittsburgh 
 -------------------------------------------------------
 ---------------------------------------
  Cycle       Energy         DIIS Error
 ---------------------------------------
    1    -302.9272097020      2.74E-04
    2    -302.9277122957      2.30E-05
    3    -302.9277226085      1.12E-05
    4    -302.9277238199      7.45E-06
    5    -302.9277244396      1.68E-06
    6    -302.9277244763      8.06E-07
    7    -302.9277244858      3.16E-07
    8    -302.9277244879      1.62E-07
    9    -302.9277244887      5.45E-08
   10    -302.9277244892      3.35E-08
   11    -302.9277244895      1.72E-08
   12    -302.9277244896      6.98E-09 Convergence criterion met
 ---------------------------------------
 <S^2> = 0.7882
 SCF time:  CPU 445.88 s  wall 111.68 s
 SCF   energy in the final basis set = -302.92772449
 Total energy in the final basis set = -302.92772449
 
 --------------------------------------------------------------
 
                    Orbital Energies (a.u.)
 --------------------------------------------------------------
 
 Alpha MOs
 -- Occupied --
-14.4508 -14.4250 -10.3497 -10.3397 -10.3378 -10.3300 -10.3231  -1.1158
 -1.0321  -0.9243  -0.8429  -0.7840  -0.6616  -0.6392  -0.6249  -0.6019
 -0.5552  -0.5347  -0.4787  -0.4661  -0.4511  -0.4318  -0.4241  -0.3954
 -0.3406
 -- Virtual --
  0.0716   0.1009   0.1123   0.1340   0.1422   0.1473   0.1534   0.1753
  0.1980   0.2216   0.2499   0.2678   0.2766   0.3061   0.3352   0.3586
  0.3771   0.3857   0.3974   0.4056   0.4233   0.4402   0.4647   0.4812
  0.4992   0.5016   0.5081   0.5162   0.5195   0.5291   0.5412   0.5435
  0.5803   0.5834   0.5915   0.5976   0.6204   0.6509   0.6806   0.6871
  0.7036   0.7266   0.7328   0.7597   0.7969   0.8013   0.8226   0.8462
  0.8623   0.8776   0.9396   0.9487   0.9962   1.0101   1.0279   1.0476
  1.0555   1.0895   1.0981   1.1120   1.1368   1.1479   1.1637   1.1725
  1.1944   1.2089   1.2198   1.2586   1.2709   1.2873   1.3007   1.3200
  1.3430   1.3681   1.3941   1.4045   1.4184   1.4386   1.4471   1.4797
  1.4955   1.5167   1.5468   1.5702   1.5857   1.6082   1.6218   1.6784
  1.7186   1.7330   1.7700   1.8451   1.8674   1.8741   1.9312   1.9553
  1.9627   2.1259   2.1515   2.1961   2.2535   2.2950   2.3192   2.3341
  2.3688   2.4126   2.4556   2.4769   2.4853   2.5404   2.5680   2.5917
  2.6065   2.6353   2.6657   2.6914   2.7163   2.7404   2.7525   2.7687
  2.7827   2.7927   2.8169   2.8447   2.8660   2.8885   2.9154   2.9266
  2.9408   2.9691   2.9724   3.0046   3.0132   3.0148   3.0390   3.0597
  3.0733   3.0890   3.1016   3.1229   3.1287   3.1538   3.1686   3.1809
  3.1836   3.2057   3.2277   3.2676   3.2741   3.3100   3.3363   3.3428
  3.3813   3.4074   3.4097   3.4301   3.4453   3.4600   3.4798   3.5121
  3.5421   3.5577   3.5777   3.6033   3.6572   3.6667   3.7120   3.7227
  3.7346   3.7622   3.7809   3.8201   3.8219   3.8592   3.9019   3.9235
  3.9372   3.9461   3.9706   3.9926   4.0021   4.0259   4.0558   4.0602
  4.0720   4.0824   4.0850   4.0878   4.1358   4.1640   4.1931   4.2189
  4.2830   4.2918   4.3082   4.3507   4.3781   4.4041   4.4477   4.4622
  4.4971   4.4997   4.5557   4.6171   4.6288   4.6538   4.6751   4.6826
  4.7192   4.7447   4.7652   4.7819   4.8208   4.8623   4.8897   4.9281
  4.9533   4.9672   4.9970   5.0622   5.0808   5.1031   5.1385   5.1818
  5.2104   5.2420   5.2701   5.2713   5.3368   5.3892   5.4049   5.4624
  5.5041   5.5298   5.5418   5.6051   5.6291   5.6701   5.7011   5.8310
  5.8623   6.0015   6.0515   6.2282   6.2561   6.2947   6.3078   6.5385
  7.9529   9.6285  11.2170  11.7990  13.2686  13.3862  15.8323
 
 Beta MOs
 -- Occupied --
-14.4420 -14.4250 -10.3505 -10.3404 -10.3396 -10.3231 -10.3230  -1.0999
 -1.0320  -0.9232  -0.8102  -0.7845  -0.6607  -0.6353  -0.6111  -0.5954
 -0.5459  -0.5270  -0.4737  -0.4633  -0.4397  -0.4307  -0.4119  -0.3813
 -- Virtual --
 -0.0340   0.0918   0.1018   0.1125   0.1421   0.1446   0.1473   0.1557
  0.1773   0.2004   0.2218   0.2512   0.2678   0.2795   0.3084   0.3372
  0.3607   0.3791   0.3912   0.4013   0.4119   0.4253   0.4438   0.4712
  0.4838   0.5018   0.5047   0.5096   0.5174   0.5207   0.5300   0.5420
  0.5455   0.5823   0.5842   0.5922   0.6007   0.6248   0.6524   0.6840
  0.6939   0.7047   0.7285   0.7409   0.7621   0.7991   0.8033   0.8270
  0.8494   0.8643   0.8809   0.9421   0.9496   1.0010   1.0136   1.0303
  1.0504   1.0599   1.0911   1.0991   1.1133   1.1371   1.1493   1.1670
  1.1765   1.1950   1.2100   1.2271   1.2604   1.2715   1.2913   1.3006
  1.3260   1.3450   1.3706   1.3991   1.4062   1.4210   1.4428   1.4524
  1.4820   1.4992   1.5174   1.5499   1.5731   1.5886   1.6131   1.6281
  1.6883   1.7255   1.7418   1.7789   1.8512   1.8689   1.8759   1.9343
  1.9582   1.9653   2.1273   2.1615   2.1978   2.2550   2.2964   2.3300
  2.3362   2.3821   2.4214   2.4591   2.4842   2.4897   2.5435   2.5698
  2.6011   2.6096   2.6395   2.6720   2.6946   2.7206   2.7437   2.7554
  2.7716   2.7856   2.7986   2.8242   2.8490   2.8723   2.8899   2.9226
  2.9346   2.9424   2.9723   2.9805   3.0081   3.0135   3.0184   3.0423
  3.0619   3.0772   3.0953   3.1042   3.1240   3.1380   3.1563   3.1693
  3.1857   3.1897   3.2069   3.2325   3.2742   3.2835   3.3188   3.3400
  3.3465   3.3872   3.4091   3.4147   3.4347   3.4543   3.4638   3.4923
  3.5155   3.5506   3.5625   3.5809   3.6069   3.6614   3.6721   3.7178
  3.7305   3.7399   3.7651   3.7872   3.8233   3.8260   3.8632   3.9067
  3.9276   3.9419   3.9500   3.9746   3.9960   4.0061   4.0297   4.0611
  4.0641   4.0726   4.0832   4.0878   4.0902   4.1409   4.1678   4.2049
  4.2260   4.2913   4.3017   4.3146   4.3530   4.3797   4.4071   4.4527
  4.4678   4.5044   4.5071   4.5631   4.6199   4.6318   4.6587   4.6810
  4.6851   4.7267   4.7494   4.7723   4.7914   4.8328   4.8710   4.9055
  4.9376   4.9644   4.9817   5.0024   5.0677   5.0887   5.1094   5.1472
  5.1951   5.2130   5.2501   5.2709   5.2763   5.3432   5.3918   5.4098
  5.4736   5.5082   5.5366   5.5489   5.6110   5.6368   5.6798   5.7058
  5.8312   5.8657   6.0031   6.0529   6.2287   6.2576   6.2950   6.3101
  6.5434   7.9530   9.6383  11.2331  11.7999  13.2691  13.3916  15.8323
 --------------------------------------------------------------
 
          Ground-State Mulliken Net Atomic Charges

     Atom                 Charge (a.u.)    Spin (a.u.)
  --------------------------------------------------------
      1 C                    -0.137241       0.000512
      2 N                    -0.039956       0.000195
      3 C                    -0.084643      -0.220543
      4 H                     0.116044       0.003895
      5 C                    -0.109297       0.690910
      6 H                     0.148298      -0.006247
      7 C                    -0.138768       0.007391
      8 H                     0.138584       0.002357
      9 C                     0.029201      -0.059890
     10 H                     0.122889       0.008785
     11 N                    -0.176708       0.570732
     12 H                     0.131596       0.001901
  --------------------------------------------------------
  Sum of atomic charges =     0.000000
  Sum of spin   charges =     1.000000

 -----------------------------------------------------------------
                    Cartesian Multipole Moments
 -----------------------------------------------------------------
    Charge (ESU x 10^10)
                 0.0000
    Dipole Moment (Debye)
         X       0.2593      Y      -1.8129      Z       2.1806
       Tot       2.8476
    Quadrupole Moments (Debye-Ang)
        XX     -39.6358     XY       1.9959     YY     -36.9815
        XZ      -4.9246     YZ       1.3801     ZZ     -56.4965
    Octopole Moments (Debye-Ang^2)
       XXX       5.9092    XXY      -4.5451    XYY       2.1028
       YYY     -17.5208    XXZ       5.6513    XYZ      -5.4381
       YYZ      17.8988    XZZ       6.8022    YZZ     -28.8752
       ZZZ      65.0907
    Hexadecapole Moments (Debye-Ang^3)
      XXXX    -115.9276   XXXY     -21.7341   XXYY     -59.9434
      XYYY     -14.9372   YYYY    -252.8634   XXXZ     -12.9293
      XXYZ      49.8288   XYYZ      -5.7281   YYYZ     133.8884
      XXZZ    -143.7995   XYZZ      -0.8039   YYZZ    -165.0482
      XZZZ     -44.3980   YZZZ     170.1621   ZZZZ    -858.4418
 -----------------------------------------------------------------
 Calculating analytic gradient of the SCF energy
 Gradient of SCF Energy
            1           2           3           4           5           6
    1   0.0003953  -0.0001359  -0.0001085   0.0000855  -0.0000077  -0.0000832
    2  -0.0002681   0.0001183   0.0000358  -0.0000782  -0.0001578  -0.0000143
    3   0.0000402  -0.0001248   0.0002005  -0.0001459   0.0000537   0.0001044
            7           8           9          10          11          12
    1  -0.0002258   0.0000432  -0.0001777   0.0001045   0.0000488   0.0000615
    2   0.0001516  -0.0000230   0.0001086   0.0000576   0.0000286   0.0000410
    3  -0.0000634   0.0000841  -0.0002380  -0.0001051   0.0002136  -0.0000193
 Max gradient component =       3.953E-04
 RMS gradient           =       1.373E-04
 Gradient time:  CPU 117.11 s  wall 29.46 s
 Geometry Optimization Parameters
   NAtoms,    NIC,     NZ,  NCons,   NDum,   NFix, NCnnct, MaxDiis
       12     106       0       0       0       0       0       0

 Cartesian Hessian Update
 Hessian updated using BFGS update


** GEOMETRY OPTIMIZATION IN DELOCALIZED INTERNAL COORDINATES **
   Searching for a Minimum

   Optimization Cycle:   4

                       Coordinates (Angstroms)
     ATOM                X               Y               Z
      1  C         0.1102726284    0.9779256297   -1.9473940806
      2  N        -0.4056482939    1.1004476188   -2.9646637876
      3  C        -0.1115964026   -1.2512867680    1.5887206038
      4  H         0.0193095693   -2.0602735991    2.2970953905
      5  C        -0.7556736448   -1.0968937461    0.3664078520
      6  H        -1.3386263259   -1.7031588941   -0.3101347604
      7  C         0.7310434444    0.8020029666   -0.6380559200
      8  H         1.1725106522    1.7473948693   -0.3195209868
      9  C        -0.2770813042    0.3384983209    0.4052150505
     10  H        -1.0598267322    1.0864007745    0.5399611347
     11  N         0.3765229413   -0.0150221973    1.7101098337
     12  H         1.5387934674    0.0739650251   -0.7277403295
   Point Group: c1    Number of degrees of freedom:    30


   Energy is   -302.927724490

 Hessian updated using BFGS update

 30 Hessian modes will be used to form the next step
  Hessian Eigenvalues:
     0.002011    0.014149    0.017092    0.024662    0.044367    0.048129
     0.051870    0.092673    0.098745    0.103264    0.156661    0.159435
     0.164989    0.171855    0.183643    0.195096    0.200037    0.221873
     0.278536    0.293673    0.332655    0.347224    0.347388    0.349984
     0.355745    0.360567    0.364814    0.369229    0.448051    1.374074

 Minimum search - taking simple RFO step
 Searching for Lamda that Minimizes Along All modes
 Value Taken    Lamda =  -0.00000504
 Step Taken.  Stepsize is  0.025322

                             Maximum     Tolerance    Cnvgd?
         Gradient           0.000369      0.000300      NO
         Displacement       0.009869      0.001200      NO
         Energy change     -0.000010      0.000001      NO


 New Cartesian Coordinates Obtained by Inverse Iteration

 Displacement from previous Coordinates is:  0.033219
 Adding empirical dispersion correction 
 ----------------------------------------------------------------
 Doing -D3(0) with
 s6  =   1.00000
 s8  =   1.00000
 rs6 =   1.28100
 rs8 =   1.09400
 -D3 energy without 3body term =     -0.0027098331 hartrees
 ----------------------------------------------------------------
             Standard Nuclear Orientation (Angstroms)
    I     Atom           X                Y                Z
 ----------------------------------------------------------------
    1      C       0.1083800713     0.9739893846    -1.9458184031
    2      N      -0.4088941557     1.0911537505    -2.9629306659
    3      C      -0.1131258778    -1.2521008393     1.5873409241
    4      H       0.0154645667    -2.0623127302     2.2947907625
    5      C      -0.7549002857    -1.0942936854     0.3643021902
    6      H      -1.3364381825    -1.6983829834    -0.3154288707
    7      C       0.7318976052     0.8035406741    -0.6369855369
    8      H       1.1713798534     1.7511832658    -0.3225883417
    9      C      -0.2750050001     0.3400723811     0.4072634094
   10      H      -1.0576183489     1.0878591641     0.5441738037
   11      N       0.3781204534    -0.0172749114     1.7109684590
   12      H       1.5407393002     0.0765665300    -0.7250877304
 ----------------------------------------------------------------
 Nuclear Repulsion Energy =         251.50639933 hartrees
 There are       25 alpha and       24 beta electrons
 Applying Cartesian multipole field
    Component          Value
    ---------          -----
     (2,0,0)        1.00000E-11
     (0,2,0)        2.00000E-11
     (0,0,2)       -3.00000E-11
 Nucleus-field energy     =    -0.0000000101 hartrees
 Requested basis set is cc-pVTZ
 There are 100 shells and 280 basis functions
 A cutoff of  1.0D-14 yielded   4793 shell pairs
 There are     37807 function pairs (     49464 Cartesian)
 Smallest overlap matrix eigenvalue = 2.51E-04
 Guess MOs from SCF MO coefficient file
 Reading MOs from coefficient file
 Reading MOs from coefficient file
 Long-range K will be added via erf
 Coulomb attenuation parameter = 0.25 bohr**(-1)
 An unrestricted hybrid HF-DFT SCF calculation will be
 performed using Pulay DIIS extrapolation
 Exchange:     0.1957 Hartree-Fock + 1.0000 wB97X-D3 + LR-HF
 Correlation:  1.0000 wB97X-D3
 Using SG-2 standard quadrature grid
 Dispersion:   Grimme D3
 SCF converges when DIIS error is below 1.0E-08
 Geometry optimization detected.  Setting ReadMinima to 0
 Setting SaveMinima to 0
 using 4 threads for integral computing
 -------------------------------------------------------
 OpenMP Integral computing Module                
 Release: version 1.0, May 2013, Q-Chem Inc. Pittsburgh 
 -------------------------------------------------------
 using 4 threads for integral computing
 -------------------------------------------------------
 OpenMP Integral computing Module                
 Release: version 1.0, May 2013, Q-Chem Inc. Pittsburgh 
 -------------------------------------------------------
 ---------------------------------------
  Cycle       Energy         DIIS Error
 ---------------------------------------
    1    -302.9277017203      1.16E-04
    2    -302.9277251178      9.69E-06
    3    -302.9277270704      4.44E-06
    4    -302.9277273350      3.06E-06
    5    -302.9277274793      8.71E-07
    6    -302.9277275093      5.11E-07
    7    -302.9277275278      2.79E-07
    8    -302.9277275398      1.93E-07
    9    -302.9277275467      9.73E-08
   10    -302.9277275495      3.18E-08
   11    -302.9277275496      9.69E-09 Convergence criterion met
 ---------------------------------------
 <S^2> = 0.7882
 SCF time:  CPU 411.30 s  wall 103.03 s
 SCF   energy in the final basis set = -302.92772755
 Total energy in the final basis set = -302.92772755
 
 --------------------------------------------------------------
 
                    Orbital Energies (a.u.)
 --------------------------------------------------------------
 
 Alpha MOs
 -- Occupied --
-14.4507 -14.4250 -10.3496 -10.3397 -10.3378 -10.3299 -10.3231  -1.1159
 -1.0322  -0.9244  -0.8429  -0.7839  -0.6616  -0.6391  -0.6248  -0.6021
 -0.5552  -0.5348  -0.4785  -0.4662  -0.4512  -0.4318  -0.4241  -0.3954
 -0.3406
 -- Virtual --
  0.0716   0.1009   0.1124   0.1340   0.1423   0.1472   0.1535   0.1754
  0.1981   0.2213   0.2502   0.2681   0.2766   0.3059   0.3351   0.3584
  0.3772   0.3856   0.3971   0.4059   0.4234   0.4402   0.4648   0.4812
  0.4993   0.5017   0.5080   0.5164   0.5194   0.5292   0.5414   0.5435
  0.5801   0.5832   0.5915   0.5977   0.6203   0.6511   0.6808   0.6869
  0.7037   0.7266   0.7326   0.7602   0.7976   0.8013   0.8229   0.8461
  0.8620   0.8776   0.9400   0.9491   0.9966   1.0100   1.0280   1.0478
  1.0556   1.0892   1.0985   1.1121   1.1367   1.1479   1.1636   1.1729
  1.1943   1.2086   1.2197   1.2590   1.2713   1.2873   1.3008   1.3202
  1.3428   1.3681   1.3946   1.4043   1.4187   1.4386   1.4471   1.4802
  1.4954   1.5167   1.5468   1.5702   1.5856   1.6081   1.6220   1.6784
  1.7184   1.7328   1.7705   1.8447   1.8673   1.8738   1.9314   1.9552
  1.9631   2.1259   2.1516   2.1962   2.2534   2.2953   2.3197   2.3343
  2.3690   2.4130   2.4560   2.4769   2.4855   2.5405   2.5682   2.5920
  2.6070   2.6353   2.6658   2.6911   2.7164   2.7403   2.7526   2.7688
  2.7826   2.7926   2.8171   2.8454   2.8659   2.8887   2.9156   2.9266
  2.9410   2.9688   2.9724   3.0049   3.0135   3.0153   3.0394   3.0599
  3.0727   3.0890   3.1020   3.1233   3.1292   3.1532   3.1689   3.1809
  3.1841   3.2059   3.2280   3.2674   3.2746   3.3101   3.3369   3.3430
  3.3812   3.4073   3.4103   3.4300   3.4451   3.4600   3.4804   3.5119
  3.5422   3.5578   3.5785   3.6037   3.6573   3.6662   3.7125   3.7229
  3.7356   3.7622   3.7810   3.8204   3.8225   3.8593   3.9021   3.9232
  3.9372   3.9458   3.9710   3.9924   4.0026   4.0257   4.0563   4.0603
  4.0721   4.0825   4.0850   4.0878   4.1355   4.1643   4.1933   4.2192
  4.2828   4.2922   4.3087   4.3507   4.3781   4.4047   4.4474   4.4622
  4.4975   4.4999   4.5556   4.6170   4.6293   4.6537   4.6753   4.6828
  4.7195   4.7446   4.7652   4.7820   4.8206   4.8628   4.8898   4.9277
  4.9535   4.9676   4.9967   5.0624   5.0805   5.1034   5.1387   5.1822
  5.2112   5.2422   5.2701   5.2712   5.3368   5.3889   5.4051   5.4627
  5.5043   5.5300   5.5412   5.6050   5.6295   5.6706   5.7012   5.8311
  5.8627   6.0021   6.0515   6.2285   6.2562   6.2950   6.3080   6.5389
  7.9516   9.6286  11.2182  11.8028  13.2703  13.3882  15.8344
 
 Beta MOs
 -- Occupied --
-14.4420 -14.4250 -10.3504 -10.3404 -10.3396 -10.3231 -10.3229  -1.1000
 -1.0321  -0.9233  -0.8102  -0.7845  -0.6606  -0.6353  -0.6111  -0.5956
 -0.5459  -0.5271  -0.4737  -0.4633  -0.4398  -0.4307  -0.4119  -0.3813
 -- Virtual --
 -0.0340   0.0918   0.1019   0.1125   0.1421   0.1447   0.1473   0.1558
  0.1774   0.2006   0.2215   0.2514   0.2682   0.2795   0.3082   0.3371
  0.3605   0.3791   0.3911   0.4011   0.4123   0.4254   0.4438   0.4713
  0.4838   0.5019   0.5048   0.5094   0.5176   0.5206   0.5302   0.5421
  0.5454   0.5822   0.5839   0.5922   0.6010   0.6247   0.6526   0.6841
  0.6937   0.7048   0.7284   0.7407   0.7627   0.7997   0.8033   0.8273
  0.8494   0.8640   0.8809   0.9425   0.9501   1.0013   1.0135   1.0303
  1.0506   1.0599   1.0908   1.0994   1.1135   1.1370   1.1492   1.1668
  1.1768   1.1949   1.2096   1.2271   1.2608   1.2720   1.2914   1.3008
  1.3262   1.3448   1.3707   1.3996   1.4061   1.4212   1.4428   1.4524
  1.4824   1.4990   1.5174   1.5499   1.5731   1.5884   1.6129   1.6283
  1.6882   1.7253   1.7415   1.7794   1.8509   1.8688   1.8756   1.9344
  1.9582   1.9656   2.1274   2.1616   2.1978   2.2550   2.2967   2.3307
  2.3363   2.3823   2.4218   2.4595   2.4843   2.4897   2.5435   2.5701
  2.6013   2.6101   2.6395   2.6721   2.6943   2.7207   2.7436   2.7554
  2.7717   2.7855   2.7987   2.8243   2.8496   2.8722   2.8901   2.9229
  2.9343   2.9428   2.9720   2.9805   3.0084   3.0138   3.0189   3.0426
  3.0622   3.0766   3.0952   3.1047   3.1243   3.1384   3.1557   3.1695
  3.1857   3.1904   3.2071   3.2328   3.2741   3.2837   3.3189   3.3404
  3.3471   3.3873   3.4094   3.4149   3.4345   3.4539   3.4640   3.4929
  3.5154   3.5507   3.5625   3.5818   3.6073   3.6615   3.6716   3.7181
  3.7308   3.7409   3.7652   3.7873   3.8236   3.8265   3.8633   3.9070
  3.9272   3.9420   3.9496   3.9750   3.9959   4.0066   4.0296   4.0612
  4.0644   4.0728   4.0834   4.0881   4.0899   4.1407   4.1680   4.2053
  4.2263   4.2911   4.3020   4.3152   4.3530   4.3798   4.4077   4.4524
  4.4679   4.5047   4.5072   4.5631   4.6199   4.6323   4.6587   4.6812
  4.6852   4.7270   4.7494   4.7724   4.7914   4.8325   4.8716   4.9055
  4.9373   4.9647   4.9817   5.0022   5.0678   5.0885   5.1096   5.1473
  5.1955   5.2136   5.2503   5.2709   5.2763   5.3432   5.3915   5.4101
  5.4739   5.5084   5.5368   5.5483   5.6110   5.6372   5.6805   5.7057
  5.8314   5.8660   6.0036   6.0529   6.2291   6.2576   6.2953   6.3104
  6.5438   7.9516   9.6384  11.2344  11.8037  13.2707  13.3936  15.8343
 --------------------------------------------------------------
 
          Ground-State Mulliken Net Atomic Charges

     Atom                 Charge (a.u.)    Spin (a.u.)
  --------------------------------------------------------
      1 C                    -0.137402       0.000516
      2 N                    -0.039899       0.000212
      3 C                    -0.084938      -0.220473
      4 H                     0.116049       0.003894
      5 C                    -0.109365       0.690714
      6 H                     0.148579      -0.006214
      7 C                    -0.138596       0.007365
      8 H                     0.138480       0.002362
      9 C                     0.029209      -0.059842
     10 H                     0.122887       0.008809
     11 N                    -0.176679       0.570757
     12 H                     0.131676       0.001901
  --------------------------------------------------------
  Sum of atomic charges =    -0.000000
  Sum of spin   charges =     1.000000

 -----------------------------------------------------------------
                    Cartesian Multipole Moments
 -----------------------------------------------------------------
    Charge (ESU x 10^10)
                -0.0000
    Dipole Moment (Debye)
         X       0.2614      Y      -1.7915      Z       2.1755
       Tot       2.8303
    Quadrupole Moments (Debye-Ang)
        XX     -39.6512     XY       1.9971     YY     -36.9408
        XZ      -4.9528     YZ       1.3431     ZZ     -56.4911
    Octopole Moments (Debye-Ang^2)
       XXX       5.9496    XXY      -4.4805    XYY       2.1101
       YYY     -17.2738    XXZ       5.6369    XYZ      -5.4229
       YYZ      17.7764    XZZ       6.8089    YZZ     -28.6234
       ZZZ      64.9217
    Hexadecapole Moments (Debye-Ang^3)
      XXXX    -116.0190   XXXY     -21.7367   XXYY     -59.8324
      XYYY     -14.9471   YYYY    -251.7870   XXXZ     -13.2196
      XXYZ      49.6121   XYYZ      -5.8049   YYYZ     132.9788
      XXZZ    -143.7820   XYZZ      -0.7816   YYZZ    -164.3771
      XZZZ     -44.8875   YZZZ     168.9635   ZZZZ    -857.5916
 -----------------------------------------------------------------
 Calculating analytic gradient of the SCF energy
 Gradient of SCF Energy
            1           2           3           4           5           6
    1   0.0001196   0.0000050  -0.0002504   0.0000993   0.0001978  -0.0000850
    2  -0.0001798   0.0000602   0.0001073  -0.0000641   0.0000291  -0.0000017
    3  -0.0000599   0.0000482   0.0001255  -0.0000964  -0.0000470   0.0000719
            7           8           9          10          11          12
    1  -0.0000824  -0.0000048  -0.0000965   0.0000037   0.0000583   0.0000354
    2  -0.0000059   0.0000068  -0.0000095   0.0000441   0.0000097   0.0000040
    3  -0.0000199  -0.0000012  -0.0000693  -0.0000665   0.0000751   0.0000394
 Max gradient component =       2.504E-04
 RMS gradient           =       8.561E-05
 Gradient time:  CPU 117.07 s  wall 29.31 s
 Geometry Optimization Parameters
   NAtoms,    NIC,     NZ,  NCons,   NDum,   NFix, NCnnct, MaxDiis
       12     106       0       0       0       0       0       0

 Cartesian Hessian Update
 Hessian updated using BFGS update


** GEOMETRY OPTIMIZATION IN DELOCALIZED INTERNAL COORDINATES **
   Searching for a Minimum

   Optimization Cycle:   5

                       Coordinates (Angstroms)
     ATOM                X               Y               Z
      1  C         0.1083800713    0.9739893846   -1.9458184031
      2  N        -0.4088941557    1.0911537505   -2.9629306659
      3  C        -0.1131258778   -1.2521008393    1.5873409241
      4  H         0.0154645667   -2.0623127302    2.2947907625
      5  C        -0.7549002857   -1.0942936854    0.3643021902
      6  H        -1.3364381825   -1.6983829834   -0.3154288707
      7  C         0.7318976052    0.8035406741   -0.6369855369
      8  H         1.1713798534    1.7511832658   -0.3225883417
      9  C        -0.2750050001    0.3400723811    0.4072634094
     10  H        -1.0576183489    1.0878591641    0.5441738037
     11  N         0.3781204534   -0.0172749114    1.7109684590
     12  H         1.5407393002    0.0765665300   -0.7250877304
   Point Group: c1    Number of degrees of freedom:    30


   Energy is   -302.927727550

 Hessian updated using BFGS update

 30 Hessian modes will be used to form the next step
  Hessian Eigenvalues:
     0.002231    0.011606    0.017607    0.024559    0.041084    0.048351
     0.051373    0.085874    0.098133    0.103643    0.154887    0.159392
     0.164986    0.173918    0.180795    0.191458    0.200071    0.221674
     0.280276    0.292827    0.336524    0.347176    0.348030    0.351193
     0.355862    0.360604    0.365013    0.369523    0.447465    1.380008

 Minimum search - taking simple RFO step
 Searching for Lamda that Minimizes Along All modes
 Value Taken    Lamda =  -0.00000118
 Step Taken.  Stepsize is  0.007775

                             Maximum     Tolerance    Cnvgd?
         Gradient           0.000121      0.000300     YES
         Displacement       0.005057      0.001200      NO
         Energy change     -0.000003      0.000001      NO


 New Cartesian Coordinates Obtained by Inverse Iteration

 Displacement from previous Coordinates is:  0.009167
 Adding empirical dispersion correction 
 ----------------------------------------------------------------
 Doing -D3(0) with
 s6  =   1.00000
 s8  =   1.00000
 rs6 =   1.28100
 rs8 =   1.09400
 -D3 energy without 3body term =     -0.0027104802 hartrees
 ----------------------------------------------------------------
             Standard Nuclear Orientation (Angstroms)
    I     Atom           X                Y                Z
 ----------------------------------------------------------------
    1      C       0.1074066328     0.9740825329    -1.9452148297
    2      N      -0.4105722983     1.0905696942    -2.9620370045
    3      C      -0.1136958720    -1.2519456018     1.5875862345
    4      H       0.0137950211    -2.0618856208     2.2955501040
    5      C      -0.7542649515    -1.0940894462     0.3638431870
    6      H      -1.3339836553    -1.6981622456    -0.3174528666
    7      C       0.7323260100     0.8036183945    -0.6369312827
    8      H       1.1724124952     1.7511521720    -0.3231462949
    9      C      -0.2743748620     0.3402060594     0.4075546624
   10      H      -1.0572964086     1.0876430902     0.5445143843
   11      N       0.3777172135    -0.0172415970     1.7114673787
   12      H       1.5405306745     0.0760525687    -0.7257336722
 ----------------------------------------------------------------
 Nuclear Repulsion Energy =         251.51830237 hartrees
 There are       25 alpha and       24 beta electrons
 Applying Cartesian multipole field
    Component          Value
    ---------          -----
     (2,0,0)        1.00000E-11
     (0,2,0)        2.00000E-11
     (0,0,2)       -3.00000E-11
 Nucleus-field energy     =    -0.0000000101 hartrees
 Requested basis set is cc-pVTZ
 There are 100 shells and 280 basis functions
 A cutoff of  1.0D-14 yielded   4793 shell pairs
 There are     37807 function pairs (     49464 Cartesian)
 Smallest overlap matrix eigenvalue = 2.51E-04
 Guess MOs from SCF MO coefficient file
 Reading MOs from coefficient file
 Reading MOs from coefficient file
 Long-range K will be added via erf
 Coulomb attenuation parameter = 0.25 bohr**(-1)
 An unrestricted hybrid HF-DFT SCF calculation will be
 performed using Pulay DIIS extrapolation
 Exchange:     0.1957 Hartree-Fock + 1.0000 wB97X-D3 + LR-HF
 Correlation:  1.0000 wB97X-D3
 Using SG-2 standard quadrature grid
 Dispersion:   Grimme D3
 SCF converges when DIIS error is below 1.0E-08
 Geometry optimization detected.  Setting ReadMinima to 0
 Setting SaveMinima to 0
 using 4 threads for integral computing
 -------------------------------------------------------
 OpenMP Integral computing Module                
 Release: version 1.0, May 2013, Q-Chem Inc. Pittsburgh 
 -------------------------------------------------------
 using 4 threads for integral computing
 -------------------------------------------------------
 OpenMP Integral computing Module                
 Release: version 1.0, May 2013, Q-Chem Inc. Pittsburgh 
 -------------------------------------------------------
 ---------------------------------------
  Cycle       Energy         DIIS Error
 ---------------------------------------
    1    -302.9277974868      2.54E-05
    2    -302.9277281723      2.48E-06
    3    -302.9277283606      9.95E-07
    4    -302.9277283891      6.97E-07
    5    -302.9277283990      2.63E-07
    6    -302.9277284015      1.13E-07
    7    -302.9277284023      6.64E-08
    8    -302.9277284027      4.06E-08
    9    -302.9277284029      2.31E-08
   10    -302.9277284031      1.09E-08
   11    -302.9277284031      4.72E-09 Convergence criterion met
 ---------------------------------------
 <S^2> = 0.7882
 SCF time:  CPU 399.79 s  wall 100.15 s
 SCF   energy in the final basis set = -302.92772840
 Total energy in the final basis set = -302.92772840
 
 --------------------------------------------------------------
 
                    Orbital Energies (a.u.)
 --------------------------------------------------------------
 
 Alpha MOs
 -- Occupied --
-14.4507 -14.4250 -10.3496 -10.3398 -10.3378 -10.3299 -10.3232  -1.1160
 -1.0322  -0.9244  -0.8429  -0.7839  -0.6615  -0.6391  -0.6248  -0.6022
 -0.5552  -0.5348  -0.4785  -0.4662  -0.4511  -0.4319  -0.4241  -0.3954
 -0.3406
 -- Virtual --
  0.0716   0.1009   0.1124   0.1340   0.1423   0.1472   0.1535   0.1754
  0.1982   0.2212   0.2502   0.2682   0.2766   0.3059   0.3350   0.3584
  0.3772   0.3856   0.3971   0.4059   0.4235   0.4402   0.4648   0.4813
  0.4993   0.5017   0.5080   0.5164   0.5194   0.5292   0.5414   0.5435
  0.5800   0.5832   0.5915   0.5978   0.6202   0.6512   0.6808   0.6868
  0.7037   0.7266   0.7325   0.7605   0.7976   0.8013   0.8229   0.8461
  0.8619   0.8776   0.9402   0.9492   0.9966   1.0099   1.0279   1.0478
  1.0557   1.0892   1.0984   1.1121   1.1366   1.1479   1.1636   1.1730
  1.1945   1.2086   1.2196   1.2590   1.2712   1.2874   1.3008   1.3203
  1.3427   1.3682   1.3946   1.4044   1.4187   1.4386   1.4472   1.4803
  1.4953   1.5167   1.5469   1.5703   1.5855   1.6080   1.6220   1.6783
  1.7183   1.7328   1.7706   1.8447   1.8673   1.8737   1.9315   1.9552
  1.9632   2.1259   2.1516   2.1960   2.2534   2.2954   2.3198   2.3346
  2.3690   2.4131   2.4561   2.4767   2.4856   2.5405   2.5684   2.5919
  2.6073   2.6354   2.6658   2.6910   2.7163   2.7404   2.7525   2.7687
  2.7825   2.7924   2.8171   2.8454   2.8659   2.8887   2.9156   2.9268
  2.9412   2.9688   2.9723   3.0048   3.0137   3.0155   3.0394   3.0599
  3.0726   3.0889   3.1020   3.1233   3.1294   3.1530   3.1689   3.1808
  3.1842   3.2061   3.2279   3.2674   3.2747   3.3101   3.3368   3.3431
  3.3811   3.4073   3.4105   3.4299   3.4450   3.4600   3.4806   3.5120
  3.5420   3.5579   3.5787   3.6036   3.6574   3.6659   3.7126   3.7227
  3.7359   3.7621   3.7810   3.8203   3.8227   3.8594   3.9021   3.9230
  3.9371   3.9457   3.9712   3.9923   4.0027   4.0254   4.0567   4.0604
  4.0721   4.0826   4.0850   4.0878   4.1355   4.1643   4.1935   4.2193
  4.2828   4.2923   4.3089   4.3506   4.3779   4.4047   4.4473   4.4621
  4.4973   4.4998   4.5554   4.6172   4.6293   4.6536   4.6754   4.6828
  4.7196   4.7447   4.7653   4.7820   4.8206   4.8631   4.8898   4.9278
  4.9536   4.9678   4.9966   5.0626   5.0806   5.1034   5.1388   5.1822
  5.2113   5.2423   5.2701   5.2712   5.3370   5.3888   5.4050   5.4628
  5.5044   5.5299   5.5410   5.6048   5.6299   5.6709   5.7011   5.8311
  5.8628   6.0025   6.0515   6.2285   6.2562   6.2950   6.3081   6.5391
  7.9507   9.6288  11.2186  11.8030  13.2700  13.3883  15.8348
 
 Beta MOs
 -- Occupied --
-14.4420 -14.4250 -10.3504 -10.3404 -10.3396 -10.3231 -10.3229  -1.1001
 -1.0321  -0.9233  -0.8102  -0.7845  -0.6606  -0.6353  -0.6111  -0.5957
 -0.5459  -0.5271  -0.4736  -0.4633  -0.4398  -0.4308  -0.4119  -0.3813
 -- Virtual --
 -0.0340   0.0918   0.1019   0.1125   0.1422   0.1447   0.1473   0.1558
  0.1773   0.2006   0.2215   0.2514   0.2682   0.2794   0.3081   0.3371
  0.3605   0.3792   0.3911   0.4011   0.4123   0.4255   0.4438   0.4714
  0.4838   0.5019   0.5048   0.5094   0.5176   0.5206   0.5302   0.5421
  0.5454   0.5822   0.5839   0.5922   0.6011   0.6246   0.6526   0.6841
  0.6936   0.7048   0.7284   0.7407   0.7629   0.7998   0.8034   0.8273
  0.8494   0.8639   0.8809   0.9426   0.9501   1.0014   1.0135   1.0302
  1.0507   1.0600   1.0908   1.0993   1.1135   1.1370   1.1493   1.1668
  1.1769   1.1950   1.2096   1.2270   1.2608   1.2719   1.2915   1.3008
  1.3263   1.3447   1.3708   1.3996   1.4062   1.4212   1.4428   1.4525
  1.4826   1.4990   1.5174   1.5499   1.5732   1.5884   1.6128   1.6284
  1.6881   1.7252   1.7415   1.7795   1.8508   1.8688   1.8755   1.9345
  1.9581   1.9657   2.1274   2.1616   2.1977   2.2549   2.2968   2.3308
  2.3365   2.3823   2.4219   2.4596   2.4842   2.4897   2.5436   2.5702
  2.6013   2.6104   2.6395   2.6721   2.6943   2.7206   2.7437   2.7554
  2.7716   2.7854   2.7985   2.8244   2.8496   2.8722   2.8902   2.9229
  2.9344   2.9430   2.9720   2.9804   3.0083   3.0140   3.0191   3.0426
  3.0622   3.0763   3.0950   3.1048   3.1244   3.1385   3.1555   3.1695
  3.1857   3.1906   3.2073   3.2328   3.2741   3.2837   3.3189   3.3402
  3.3473   3.3872   3.4094   3.4151   3.4344   3.4538   3.4640   3.4931
  3.5156   3.5506   3.5625   3.5820   3.6072   3.6616   3.6713   3.7182
  3.7307   3.7413   3.7652   3.7873   3.8235   3.8267   3.8634   3.9069
  3.9270   3.9418   3.9496   3.9751   3.9958   4.0067   4.0292   4.0612
  4.0648   4.0728   4.0834   4.0883   4.0897   4.1407   4.1680   4.2054
  4.2264   4.2911   4.3020   4.3154   4.3529   4.3796   4.4078   4.4522
  4.4679   4.5045   4.5072   4.5629   4.6201   4.6323   4.6586   4.6813
  4.6853   4.7271   4.7495   4.7723   4.7916   4.8325   4.8719   4.9056
  4.9374   4.9648   4.9817   5.0022   5.0681   5.0886   5.1096   5.1474
  5.1956   5.2138   5.2504   5.2709   5.2763   5.3434   5.3914   5.4100
  5.4740   5.5084   5.5367   5.5482   5.6108   5.6375   5.6807   5.7056
  5.8314   5.8661   6.0040   6.0529   6.2290   6.2576   6.2953   6.3105
  6.5441   7.9508   9.6386  11.2347  11.8039  13.2705  13.3937  15.8347
 --------------------------------------------------------------
 
          Ground-State Mulliken Net Atomic Charges

     Atom                 Charge (a.u.)    Spin (a.u.)
  --------------------------------------------------------
      1 C                    -0.137487       0.000525
      2 N                    -0.039869       0.000206
      3 C                    -0.085005      -0.220448
      4 H                     0.116052       0.003894
      5 C                    -0.109476       0.690804
      6 H                     0.148652      -0.006203
      7 C                    -0.138479       0.007357
      8 H                     0.138473       0.002367
      9 C                     0.029195      -0.059844
     10 H                     0.122904       0.008822
     11 N                    -0.176617       0.570618
     12 H                     0.131657       0.001901
  --------------------------------------------------------
  Sum of atomic charges =    -0.000000
  Sum of spin   charges =     1.000000

 -----------------------------------------------------------------
                    Cartesian Multipole Moments
 -----------------------------------------------------------------
    Charge (ESU x 10^10)
                -0.0000
    Dipole Moment (Debye)
         X       0.2652      Y      -1.7902      Z       2.1726
       Tot       2.8276
    Quadrupole Moments (Debye-Ang)
        XX     -39.6582     XY       2.0003     YY     -36.9396
        XZ      -4.9626     YZ       1.3404     ZZ     -56.4809
    Octopole Moments (Debye-Ang^2)
       XXX       5.9943    XXY      -4.4727    XYY       2.1257
       YYY     -17.2649    XXZ       5.6363    XYZ      -5.4256
       YYZ      17.7506    XZZ       6.8321    YZZ     -28.6101
       ZZZ      64.8452
    Hexadecapole Moments (Debye-Ang^3)
      XXXX    -116.0349   XXXY     -21.7142   XXYY     -59.8354
      XYYY     -14.9025   YYYY    -251.7238   XXXZ     -13.3185
      XXYZ      49.6014   XYYZ      -5.8522   YYYZ     132.9053
      XXZZ    -143.7801   XYZZ      -0.7315   YYZZ    -164.2923
      XZZZ     -45.0639   YZZZ     168.7922   ZZZZ    -857.2349
 -----------------------------------------------------------------
 Calculating analytic gradient of the SCF energy
 Gradient of SCF Energy
            1           2           3           4           5           6
    1   0.0000177   0.0000307  -0.0002084   0.0000884   0.0001645  -0.0000659
    2  -0.0001365   0.0000363   0.0001109  -0.0000475   0.0000448   0.0000140
    3  -0.0000806   0.0000536   0.0001123  -0.0000728  -0.0000665   0.0000407
            7           8           9          10          11          12
    1   0.0000248  -0.0000084  -0.0000193  -0.0000065  -0.0000236   0.0000059
    2  -0.0000184   0.0000097  -0.0000438   0.0000107   0.0000352  -0.0000154
    3   0.0000126  -0.0000292  -0.0000014  -0.0000359   0.0000200   0.0000473
 Max gradient component =       2.084E-04
 RMS gradient           =       6.760E-05
 Gradient time:  CPU 117.08 s  wall 29.30 s
 Geometry Optimization Parameters
   NAtoms,    NIC,     NZ,  NCons,   NDum,   NFix, NCnnct, MaxDiis
       12     106       0       0       0       0       0       0

 Cartesian Hessian Update
 Hessian updated using BFGS update


** GEOMETRY OPTIMIZATION IN DELOCALIZED INTERNAL COORDINATES **
   Searching for a Minimum

   Optimization Cycle:   6

                       Coordinates (Angstroms)
     ATOM                X               Y               Z
      1  C         0.1074066328    0.9740825329   -1.9452148297
      2  N        -0.4105722983    1.0905696942   -2.9620370045
      3  C        -0.1136958720   -1.2519456018    1.5875862345
      4  H         0.0137950211   -2.0618856208    2.2955501040
      5  C        -0.7542649515   -1.0940894462    0.3638431870
      6  H        -1.3339836553   -1.6981622456   -0.3174528666
      7  C         0.7323260100    0.8036183945   -0.6369312827
      8  H         1.1724124952    1.7511521720   -0.3231462949
      9  C        -0.2743748620    0.3402060594    0.4075546624
     10  H        -1.0572964086    1.0876430902    0.5445143843
     11  N         0.3777172135   -0.0172415970    1.7114673787
     12  H         1.5405306745    0.0760525687   -0.7257336722
   Point Group: c1    Number of degrees of freedom:    30


   Energy is   -302.927728403

 Hessian updated using BFGS update

 30 Hessian modes will be used to form the next step
  Hessian Eigenvalues:
     0.002229    0.006249    0.017729    0.025137    0.045480    0.048455
     0.051220    0.070597    0.098429    0.103794    0.158296    0.161241
     0.164972    0.174762    0.176986    0.189301    0.199940    0.234062
     0.286969    0.291247    0.337347    0.347207    0.348034    0.351092
     0.355890    0.360664    0.364493    0.370529    0.447538    1.379355

 Minimum search - taking simple RFO step
 Searching for Lamda that Minimizes Along All modes
 Value Taken    Lamda =  -0.00000106
 Step Taken.  Stepsize is  0.011513

                             Maximum     Tolerance    Cnvgd?
         Gradient           0.000098      0.000300     YES
         Displacement       0.007317      0.001200      NO
         Energy change     -0.000001      0.000001     YES


                       Distance Matrix (Angstroms)
             C (  1)   N (  2)   C (  3)   H (  4)   C (  5)   H (  6)
   N (  2)  1.147083
   C (  3)  4.181480  5.125874
   H (  4)  5.216316  6.144940  1.083268
   C (  5)  3.217384  3.994038  1.390250  2.293041
   H (  6)  3.445012  3.952662  2.305946  2.962530  1.079417
   C (  7)  1.459859  2.606660  3.144769  4.162553  2.610134  3.260461
   H (  8)  2.090259  3.147373  3.784649  4.768566  3.504203  4.263780
   C (  9)  2.466390  3.454815  1.988275  3.068813  1.513079  2.409015
   H ( 10)  2.751033  3.565693  2.729845  3.759374  2.210074  2.929207
   N ( 11)  3.798304  4.867267  1.334664  2.157350  2.063268  3.141963
   H ( 12)  2.085051  3.136415  3.138709  4.003730  2.796873  3.402553
             C (  7)   H (  8)   C (  9)   H ( 10)   N ( 11)
   H (  8)  1.090852
   C (  9)  1.522875  2.148927
   H ( 10)  2.163153  2.482878  1.091048
   N ( 11)  2.512874  2.810411  1.501060  2.154487
   H ( 12)  1.091070  1.761688  2.155922  3.063585  2.701997
 
 Final energy is   -302.927728403085     


 ******************************
 **  OPTIMIZATION CONVERGED  **
 ******************************

                       Coordinates (Angstroms)
     ATOM                X               Y               Z
      1  C         0.1074066328    0.9740825329   -1.9452148297
      2  N        -0.4105722983    1.0905696942   -2.9620370045
      3  C        -0.1136958720   -1.2519456018    1.5875862345
      4  H         0.0137950211   -2.0618856208    2.2955501040
      5  C        -0.7542649515   -1.0940894462    0.3638431870
      6  H        -1.3339836553   -1.6981622456   -0.3174528666
      7  C         0.7323260100    0.8036183945   -0.6369312827
      8  H         1.1724124952    1.7511521720   -0.3231462949
      9  C        -0.2743748620    0.3402060594    0.4075546624
     10  H        -1.0572964086    1.0876430902    0.5445143843
     11  N         0.3777172135   -0.0172415970    1.7114673787
     12  H         1.5405306745    0.0760525687   -0.7257336722

Z-matrix Print:
$molecule
0 2
C 
H  1 1.091048
N  1 1.501060 2 111.458395
C  3 1.334664 1 88.837803 2 114.686102 0
H  4 1.083268 3 125.993292 1 -179.023446 0
C  4 1.390250 3 98.413038 1 1.085754 0
H  6 1.079417 4 137.688082 3 179.151175 0
C  1 1.522875 2 110.609330 3 -125.821974 0
H  8 1.090852 1 109.494879 2 58.643488 0
H  8 1.091070 1 110.033850 2 176.815378 0
C  8 1.459859 1 111.543574 2 -62.357157 0
N  11 1.147083 8 178.302048 1 -14.581543 0
$end

 
 --------------------------------------------------------------
 
                    Orbital Energies (a.u.)
 --------------------------------------------------------------
 
 Alpha MOs
 -- Occupied --
-14.4507 -14.4250 -10.3496 -10.3398 -10.3378 -10.3299 -10.3232  -1.1160
 -1.0322  -0.9244  -0.8429  -0.7839  -0.6615  -0.6391  -0.6248  -0.6022
 -0.5552  -0.5348  -0.4785  -0.4662  -0.4511  -0.4319  -0.4241  -0.3954
 -0.3406
 -- Virtual --
  0.0716   0.1009   0.1124   0.1340   0.1423   0.1472   0.1535   0.1754
  0.1982   0.2212   0.2502   0.2682   0.2766   0.3059   0.3350   0.3584
  0.3772   0.3856   0.3971   0.4059   0.4235   0.4402   0.4648   0.4813
  0.4993   0.5017   0.5080   0.5164   0.5194   0.5292   0.5414   0.5435
  0.5800   0.5832   0.5915   0.5978   0.6202   0.6512   0.6808   0.6868
  0.7037   0.7266   0.7325   0.7605   0.7976   0.8013   0.8229   0.8461
  0.8619   0.8776   0.9402   0.9492   0.9966   1.0099   1.0279   1.0478
  1.0557   1.0892   1.0984   1.1121   1.1366   1.1479   1.1636   1.1730
  1.1945   1.2086   1.2196   1.2590   1.2712   1.2874   1.3008   1.3203
  1.3427   1.3682   1.3946   1.4044   1.4187   1.4386   1.4472   1.4803
  1.4953   1.5167   1.5469   1.5703   1.5855   1.6080   1.6220   1.6783
  1.7183   1.7328   1.7706   1.8447   1.8673   1.8737   1.9315   1.9552
  1.9632   2.1259   2.1516   2.1960   2.2534   2.2954   2.3198   2.3346
  2.3690   2.4131   2.4561   2.4767   2.4856   2.5405   2.5684   2.5919
  2.6073   2.6354   2.6658   2.6910   2.7163   2.7404   2.7525   2.7687
  2.7825   2.7924   2.8171   2.8454   2.8659   2.8887   2.9156   2.9268
  2.9412   2.9688   2.9723   3.0048   3.0137   3.0155   3.0394   3.0599
  3.0726   3.0889   3.1020   3.1233   3.1294   3.1530   3.1689   3.1808
  3.1842   3.2061   3.2279   3.2674   3.2747   3.3101   3.3368   3.3431
  3.3811   3.4073   3.4105   3.4299   3.4450   3.4600   3.4806   3.5120
  3.5420   3.5579   3.5787   3.6036   3.6574   3.6659   3.7126   3.7227
  3.7359   3.7621   3.7810   3.8203   3.8227   3.8594   3.9021   3.9230
  3.9371   3.9457   3.9712   3.9923   4.0027   4.0254   4.0567   4.0604
  4.0721   4.0826   4.0850   4.0878   4.1355   4.1643   4.1935   4.2193
  4.2828   4.2923   4.3089   4.3506   4.3779   4.4047   4.4473   4.4621
  4.4973   4.4998   4.5554   4.6172   4.6293   4.6536   4.6754   4.6828
  4.7196   4.7447   4.7653   4.7820   4.8206   4.8631   4.8898   4.9278
  4.9536   4.9678   4.9966   5.0626   5.0806   5.1034   5.1388   5.1822
  5.2113   5.2423   5.2701   5.2712   5.3370   5.3888   5.4050   5.4628
  5.5044   5.5299   5.5410   5.6048   5.6299   5.6709   5.7011   5.8311
  5.8628   6.0025   6.0515   6.2285   6.2562   6.2950   6.3081   6.5391
  7.9507   9.6288  11.2186  11.8030  13.2700  13.3883  15.8348
 
 Beta MOs
 -- Occupied --
-14.4420 -14.4250 -10.3504 -10.3404 -10.3396 -10.3231 -10.3229  -1.1001
 -1.0321  -0.9233  -0.8102  -0.7845  -0.6606  -0.6353  -0.6111  -0.5957
 -0.5459  -0.5271  -0.4736  -0.4633  -0.4398  -0.4308  -0.4119  -0.3813
 -- Virtual --
 -0.0340   0.0918   0.1019   0.1125   0.1422   0.1447   0.1473   0.1558
  0.1773   0.2006   0.2215   0.2514   0.2682   0.2794   0.3081   0.3371
  0.3605   0.3792   0.3911   0.4011   0.4123   0.4255   0.4438   0.4714
  0.4838   0.5019   0.5048   0.5094   0.5176   0.5206   0.5302   0.5421
  0.5454   0.5822   0.5839   0.5922   0.6011   0.6246   0.6526   0.6841
  0.6936   0.7048   0.7284   0.7407   0.7629   0.7998   0.8034   0.8273
  0.8494   0.8639   0.8809   0.9426   0.9501   1.0014   1.0135   1.0302
  1.0507   1.0600   1.0908   1.0993   1.1135   1.1370   1.1493   1.1668
  1.1769   1.1950   1.2096   1.2270   1.2608   1.2719   1.2915   1.3008
  1.3263   1.3447   1.3708   1.3996   1.4062   1.4212   1.4428   1.4525
  1.4826   1.4990   1.5174   1.5499   1.5732   1.5884   1.6128   1.6284
  1.6881   1.7252   1.7415   1.7795   1.8508   1.8688   1.8755   1.9345
  1.9581   1.9657   2.1274   2.1616   2.1977   2.2549   2.2968   2.3308
  2.3365   2.3823   2.4219   2.4596   2.4842   2.4897   2.5436   2.5702
  2.6013   2.6104   2.6395   2.6721   2.6943   2.7206   2.7437   2.7554
  2.7716   2.7854   2.7985   2.8244   2.8496   2.8722   2.8902   2.9229
  2.9344   2.9430   2.9720   2.9804   3.0083   3.0140   3.0191   3.0426
  3.0622   3.0763   3.0950   3.1048   3.1244   3.1385   3.1555   3.1695
  3.1857   3.1906   3.2073   3.2328   3.2741   3.2837   3.3189   3.3402
  3.3473   3.3872   3.4094   3.4151   3.4344   3.4538   3.4640   3.4931
  3.5156   3.5506   3.5625   3.5820   3.6072   3.6616   3.6713   3.7182
  3.7307   3.7413   3.7652   3.7873   3.8235   3.8267   3.8634   3.9069
  3.9270   3.9418   3.9496   3.9751   3.9958   4.0067   4.0292   4.0612
  4.0648   4.0728   4.0834   4.0883   4.0897   4.1407   4.1680   4.2054
  4.2264   4.2911   4.3020   4.3154   4.3529   4.3796   4.4078   4.4522
  4.4679   4.5045   4.5072   4.5629   4.6201   4.6323   4.6586   4.6813
  4.6853   4.7271   4.7495   4.7723   4.7916   4.8325   4.8719   4.9056
  4.9374   4.9648   4.9817   5.0022   5.0681   5.0886   5.1096   5.1474
  5.1956   5.2138   5.2504   5.2709   5.2763   5.3434   5.3914   5.4100
  5.4740   5.5084   5.5367   5.5482   5.6108   5.6375   5.6807   5.7056
  5.8314   5.8661   6.0040   6.0529   6.2290   6.2576   6.2953   6.3105
  6.5441   7.9508   9.6386  11.2347  11.8039  13.2705  13.3937  15.8347
 --------------------------------------------------------------
 
          Ground-State Mulliken Net Atomic Charges

     Atom                 Charge (a.u.)    Spin (a.u.)
  --------------------------------------------------------
      1 C                    -0.137487       0.000525
      2 N                    -0.039869       0.000206
      3 C                    -0.085005      -0.220448
      4 H                     0.116052       0.003894
      5 C                    -0.109476       0.690804
      6 H                     0.148652      -0.006203
      7 C                    -0.138479       0.007357
      8 H                     0.138473       0.002367
      9 C                     0.029195      -0.059844
     10 H                     0.122904       0.008822
     11 N                    -0.176617       0.570618
     12 H                     0.131657       0.001901
  --------------------------------------------------------
  Sum of atomic charges =    -0.000000
  Sum of spin   charges =     1.000000

 -----------------------------------------------------------------
                    Cartesian Multipole Moments
 -----------------------------------------------------------------
    Charge (ESU x 10^10)
                -0.0000
    Dipole Moment (Debye)
         X       0.2652      Y      -1.7902      Z       2.1726
       Tot       2.8276
    Quadrupole Moments (Debye-Ang)
        XX     -39.6582     XY       2.0003     YY     -36.9396
        XZ      -4.9626     YZ       1.3404     ZZ     -56.4809
    Octopole Moments (Debye-Ang^2)
       XXX       5.9943    XXY      -4.4727    XYY       2.1257
       YYY     -17.2649    XXZ       5.6363    XYZ      -5.4256
       YYZ      17.7506    XZZ       6.8321    YZZ     -28.6101
       ZZZ      64.8452
    Hexadecapole Moments (Debye-Ang^3)
      XXXX    -116.0349   XXXY     -21.7142   XXYY     -59.8354
      XYYY     -14.9025   YYYY    -251.7238   XXXZ     -13.3185
      XXYZ      49.6014   XYYZ      -5.8522   YYYZ     132.9053
      XXZZ    -143.7801   XYZZ      -0.7315   YYZZ    -164.2923
      XZZZ     -45.0639   YZZZ     168.7922   ZZZZ    -857.2349
 -----------------------------------------------------------------
Archival summary:
1\1\c8-63\OPT\ProcedureUnspecified\BasisUnspecified\255(2)\hpark21\MonJan3013:10:392023MonJan3013:10:392023\0\\#,OPT,ProcedureUnspecified,BasisUnspecified,\\0,2\C\H,1,1.09105\N,1,1.50106,2,111.458\C,3,1.33466,1,88.8378,2,114.686,0\H,4,1.08327,3,125.993,1,-179.023,0\C,4,1.39025,3,98.413,1,1.08575,0\H,6,1.07942,4,137.688,3,179.151,0\C,1,1.52288,2,110.609,3,-125.822,0\H,8,1.09085,1,109.495,2,58.6435,0\H,8,1.09107,1,110.034,2,176.815,0\C,8,1.45986,1,111.544,2,-62.3572,0\N,11,1.14708,8,178.302,1,-14.5815,0\\\@

 Total job time:  971.55s(wall), 3871.25s(cpu) 
 Mon Jan 30 13:10:39 2023

        *************************************************************
        *                                                           *
        *  Thank you very much for using Q-Chem.  Have a nice day.  *
        *                                                           *
        *************************************************************
