# Supplementary material for: Reactant Discovery with an Ab Initio Nanoreactor: Exploration of Astrophysical N-Heterocycle Precursors and Formation Pathways
Source: ACS Earth Space Chem. 2024 Aug 9;8(9):1771–83. doi: 10.1021/acsearthspacechem.4c00120 (PMC11418024; doi:10.1021/acsearthspacechem.4c00120)
Supplement: Supplementary file 2 — sp4c00120_si_002.zip [file sp4c00120_si_002.zip › nr-si-data/reaction1/Int1/ccsd_sp.out]

Running Job 1 of 1 qchem.in
qchem qchem.in_2910673.0 ./qchem2910673/ 0
/home/leeping/opt/qchem/5.3.2-openmp/exe/qcprog.exe_s qchem.in_2910673.0 ./qchem2910673/
                  Welcome to Q-Chem
     A Quantum Leap Into The Future Of Chemistry


 Q-Chem 5.3, Q-Chem, Inc., Pleasanton, CA (2020)

 Yihan Shao,  Zhengting Gan,  E. Epifanovsky,  A. T. B. Gilbert,  M. Wormit,  
 J. Kussmann,  A. W. Lange,  A. Behn,  Jia Deng,  Xintian Feng,  D. Ghosh,  
 M. Goldey,  P. R. Horn,  L. D. Jacobson,  I. Kaliman,  T. Kus,  A. Landau,  
 Jie Liu,  E. I. Proynov,  R. M. Richard,  R. P. Steele,  E. J. Sundstrom,  
 H. L. Woodcock III,  P. M. Zimmerman,  D. Zuev,  B. Alam,  B. Albrecht,  
 A. Aldossary,  E. Alguire,  S. A. Baeppler,  D. Barton,  Z. Benda,  
 Y. A. Bernard,  E. J. Berquist,  K. B. Bravaya,  H. Burton,  K. Carter-Fenk,  
 D. Casanova,  Chun-Min Chang,  Yunqing Chen,  A. Chien,  K. D. Closser,  
 M. P. Coons,  S. Coriani,  S. Dasgupta,  A. L. Dempwolff,  M. Diedenhofen,  
 Hainam Do,  R. G. Edgar,  Po-Tung Fang,  S. Faraji,  S. Fatehi,  
 Qingguo Feng,  J. Fosso-Tande,  J. Gayvert,  Qinghui Ge,  A. Ghysels,  
 G. Gidofalvi,  J. Gomes,  J. Gonthier,  S. Gulania,  A. Gunina,  D. Hait,  
 M. W. D. Hanson-Heine,  S. Hammes-Schiffer,  P. H. P. Harbach,  
 A. W. Hauser,  M. F. Herbst,  J. E. Herr,  E. G. Hohenstein,  Z. C. Holden,  
 S. Houck,  Kerwin Hui,  B. C. Huynh,  M. Ivanov,  T.-C. Jagau,  Hyunjun Ji,  
 B. Kaduk,  K. Khistyaev,  Jaehoon Kim,  P. Klunzinger,  K. Koh,  
 D. Kosenkov,  L. Koulias,  T. Kowalczyk,  C. M. Krauter,  A. Kunitsa,  
 Ka Un Lao,  A. Laurent,  K. V. Lawler,  Joonho Lee,  D. Lefrancois,  
 S. Lehtola,  D. S. Levine,  Yi-Pei Li,  You-Sheng Lin,  Fenglai Liu,  
 Kuan-Yu Liu,  E. Livshits,  M. Loipersberger,  A. Luenser,  A. Manjanath,  
 P. Manohar,  E. Mansoor,  S. F. Manzer,  Shan-Ping Mao,  Yuezhi Mao,  
 N. Mardirossian,  A. V. Marenich,  T. Markovich,  L. A. Martinez-Martinez,  
 S. A. Maurer,  N. J. Mayhall,  S. C. McKenzie,  J.-M. Mewes,  P. Morgante,  
 A. F. Morrison,  J. W. Mullinax,  K. Nanda,  T. S. Nguyen-Beck,  
 R. Olivares-Amaya,  K. J. Oosterbaan,  J. A. Parkhill,  S. K. Paul,  
 F. Pavosevic,  Zheng Pei,  T. M. Perrine,  F. Plasser,  P. Pokhilko,  
 S. Prager,  A. Prociuk,  E. Ramos,  B. Rana,  D. R. Rehn,  F. Rob,  
 E. Rossomme,  M. Scheurer,  M. Schneider,  N. Sergueev,  S. M. Sharada,  
 S. Sharma,  W. Skomorowski,  D. W. Small,  T. Stauch,  C. J. Stein,  
 T. Stein,  Yu-Chuan Su,  S. P. Veccham,  Zhen Tao,  A. J. W. Thom,  
 A. Tkatchenko,  T. Tsuchimochi,  N. M. Tubman,  L. Vogt,  M. L. Vidal,  
 O. Vydrov,  M. A. Watson,  J. Wenzel,  M. de Wergifosse,  T. A. Wesolowski,  
 A. White,  J. Witte,  A. Yamada,  Jun Yang,  K. Yao,  S. Yeganeh,  
 S. R. Yost,  Zhi-Qiang You,  A. Zech,  Igor Ying Zhang,  Xing Zhang,  
 Yan Zhao,  Ying Zhu,  B. R. Brooks,  G. K. L. Chan,  C. J. Cramer,  
 M. S. Gordon,  W. J. Hehre,  A. Klamt,  M. W. Schmidt,  C. D. Sherrill,  
 D. G. Truhlar,  A. Aspuru-Guzik,  R. Baer,  A. T. Bell,  N. A. Besley,  
 Jeng-Da Chai,  A. E. DePrince, III,  R. A. DiStasio Jr.,  A. Dreuw,  
 B. D. Dunietz,  T. R. Furlani,  Chao-Ping Hsu,  Yousung Jung,  Jing Kong,  
 D. S. Lambrecht,  WanZhen Liang,  C. Ochsenfeld,  V. A. Rassolov,  
 L. V. Slipchenko,  J. E. Subotnik,  T. Van Voorhis,  J. M. Herbert,  
 A. I. Krylov,  P. M. W. Gill,  M. Head-Gordon

 Contributors to earlier versions of Q-Chem not listed above: 
 R. D. Adamson,  B. Austin,  J. Baker,  G. J. O. Beran,  K. Brandhorst,  
 S. T. Brown,  E. F. C. Byrd,  A. K. Chakraborty,  C.-L. Cheng,  
 Siu Hung Chien,  D. M. Chipman,  D. L. Crittenden,  H. Dachsel,  
 R. J. Doerksen,  A. D. Dutoi,  L. Fusti-Molnar,  W. A. Goddard III,  
 A. Golubeva-Zadorozhnaya,  S. R. Gwaltney,  G. Hawkins,  A. Heyden,  
 S. Hirata,  G. Kedziora,  F. J. Keil,  C. Kelley,  Jihan Kim,  R. A. King,  
 R. Z. Khaliullin,  P. P. Korambath,  W. Kurlancheek,  A. M. Lee,  M. S. Lee,  
 S. V. Levchenko,  Ching Yeh Lin,  D. Liotard,  R. C. Lochan,  I. Lotan,  
 P. E. Maslen,  N. Nair,  D. P. O'Neill,  D. Neuhauser,  E. Neuscamman,  
 C. M. Oana,  R. Olson,  B. Peters,  R. Peverati,  P. A. Pieniazek,  
 Y. M. Rhee,  J. Ritchie,  M. A. Rohrdanz,  E. Rosta,  N. J. Russ,  
 H. F. Schaefer III,  N. E. Schultz,  N. Shenvi,  A. C. Simmonett,  A. Sodt,  
 D. Stuck,  K. S. Thanthiriwatte,  V. Vanovschi,  Tao Wang,  A. Warshel,  
 C. F. Williams,  Q. Wu,  X. Xu,  W. Zhang

 Please cite Q-Chem as follows:
 Y. Shao et al., Mol. Phys. 113, 184-215 (2015)
 DOI: 10.1080/00268976.2014.952696

 Q-Chem 5.3.2 for Intel X86 EM64T Linux

 Parts of Q-Chem use Armadillo 9.800.1 (Horizon Scraper).
 http://arma.sourceforge.net/

 Q-Chem begins on Thu Jun 13 02:57:37 2024  

Host: 
0

     Scratch files written to ./qchem2910673//
 Dec820 |scratch|qcdevops|jenkins|workspace|build_RNUM 5633   
Processing $rem in /home/leeping/opt/qchem/5.3.2-openmp/config/preferences:
Processing $rem in /home/hpark21/.qchemrc:
Core orbitals will be frozen

Checking the input file for inconsistencies... 	...done.

--------------------------------------------------------------
User input:
--------------------------------------------------------------
$molecule
0 2
C         0.1074066328    0.9740825329   -1.9452148297
N        -0.4105722983    1.0905696942   -2.9620370045
C        -0.1136958720   -1.2519456018    1.5875862345
H         0.0137950211   -2.0618856208    2.2955501040
C        -0.7542649515   -1.0940894462    0.3638431870
H        -1.3339836553   -1.6981622456   -0.3174528666
C         0.7323260100    0.8036183945   -0.6369312827
H         1.1724124952    1.7511521720   -0.3231462949
C        -0.2743748620    0.3402060594    0.4075546624
H        -1.0572964086    1.0876430902    0.5445143843
N         0.3777172135   -0.0172415970    1.7114673787
H         1.5405306745    0.0760525687   -0.7257336722
$end

$rem
method                ccsd(t)
basis                 cc-pvtz
unrestricted          true
symmetry              False
sym_ignore            true
scf_convergence       8
thresh                14
jobtype               sp
scf_guess             core
scf_algorithm         diis
max_scf_cycles        100
geom_opt_max_cycles   100
mem_total             10000
$end
--------------------------------------------------------------
 ----------------------------------------------------------------
             Standard Nuclear Orientation (Angstroms)
    I     Atom           X                Y                Z
 ----------------------------------------------------------------
    1      C       0.1074066328     0.9740825329    -1.9452148297
    2      N      -0.4105722983     1.0905696942    -2.9620370045
    3      C      -0.1136958720    -1.2519456018     1.5875862345
    4      H       0.0137950211    -2.0618856208     2.2955501040
    5      C      -0.7542649515    -1.0940894462     0.3638431870
    6      H      -1.3339836553    -1.6981622456    -0.3174528666
    7      C       0.7323260100     0.8036183945    -0.6369312827
    8      H       1.1724124952     1.7511521720    -0.3231462949
    9      C      -0.2743748620     0.3402060594     0.4075546624
   10      H      -1.0572964086     1.0876430902     0.5445143843
   11      N       0.3777172135    -0.0172415970     1.7114673787
   12      H       1.5405306745     0.0760525687    -0.7257336722
 ----------------------------------------------------------------
 Nuclear Repulsion Energy =         251.52101285 hartrees
 There are       25 alpha and       24 beta electrons
 Requested basis set is cc-pVTZ
 There are 100 shells and 280 basis functions
 Total memory of 10000 MB is distributed as follows: 
   MEM_STATIC is set to 2000 MB
   QALLOC/CCMAN JOB total memory use is  8000 MB
 Warning: actual memory use might exceed 10000 MB

 Total QAlloc Memory Limit  10000 MB
 Mega-Array Size      1956 MB
 MEM_STATIC part      2000 MB

                       Distance Matrix (Angstroms)
             C (  1)   N (  2)   C (  3)   H (  4)   C (  5)   H (  6)
   N (  2)  1.147083
   C (  3)  4.181480  5.125874
   H (  4)  5.216316  6.144940  1.083268
   C (  5)  3.217384  3.994038  1.390250  2.293041
   H (  6)  3.445012  3.952662  2.305946  2.962530  1.079417
   C (  7)  1.459859  2.606660  3.144769  4.162553  2.610134  3.260461
   H (  8)  2.090259  3.147373  3.784649  4.768566  3.504203  4.263780
   C (  9)  2.466390  3.454815  1.988275  3.068813  1.513079  2.409015
   H ( 10)  2.751033  3.565693  2.729845  3.759374  2.210074  2.929207
   N ( 11)  3.798304  4.867267  1.334664  2.157350  2.063268  3.141963
   H ( 12)  2.085051  3.136415  3.138709  4.003730  2.796873  3.402553
             C (  7)   H (  8)   C (  9)   H ( 10)   N ( 11)
   H (  8)  1.090852
   C (  9)  1.522875  2.148927
   H ( 10)  2.163153  2.482878  1.091048
   N ( 11)  2.512874  2.810411  1.501060  2.154487
   H ( 12)  1.091070  1.761688  2.155922  3.063585  2.701997
 
 A cutoff of  1.0D-14 yielded   4793 shell pairs
 There are     37807 function pairs (     49464 Cartesian)
 Smallest overlap matrix eigenvalue = 2.51E-04

 Scale SEOQF with 1.000000e-01/1.000000e-01/1.000000e-01

 Standard Electronic Orientation quadrupole field applied
 Nucleus-field energy     =    -0.0000000101 hartrees
 Guess MOs from core Hamiltonian diagonalization
 An unrestricted Hartree-Fock SCF calculation will be
 performed using Pulay DIIS extrapolation
 SCF converges when DIIS error is below 1.0E-08
 using 8 threads for integral computing
 -------------------------------------------------------
 OpenMP Integral computing Module                
 Release: version 1.0, May 2013, Q-Chem Inc. Pittsburgh 
 -------------------------------------------------------
 ---------------------------------------
  Cycle       Energy         DIIS Error
 ---------------------------------------
    1    -228.7814871939      8.61E-02
    2    -158.8282366443      8.59E-02
    3    -250.3128923937      4.37E-02
    4    -208.7350205157      6.74E-02
    5    -286.4449652034      2.59E-02
    6    -300.6525143099      6.92E-03
    7    -301.0098494807      3.47E-03
    8    -301.1223485808      1.42E-03
    9    -301.1509026937      5.78E-04
   10    -301.1581220528      1.94E-04
   11    -301.1598824160      8.76E-05
   12    -301.1606643847      3.50E-05
   13    -301.1611165451      1.95E-05
   14    -301.1613078205      1.04E-05
   15    -301.1613824464      4.20E-06
   16    -301.1613945603      1.61E-06
   17    -301.1613971312      8.67E-07
   18    -301.1613987069      4.53E-07
   19    -301.1613999151      2.74E-07
   20    -301.1614010124      1.33E-07
   21    -301.1614018076      6.29E-08
   22    -301.1614023361      3.17E-08
   23    -301.1614027548      1.69E-08
   24    -301.1614029800      1.36E-08
   25    -301.1614031957      1.19E-08
   26    -301.1614035117      9.63E-09 Convergence criterion met
 ---------------------------------------
 <S^2> = 0.9713
 SCF time:  CPU 794.43 s  wall 202.04 s
 SCF   energy in the final basis set = -301.16140351
 Total energy in the final basis set = -301.16140351


 ------------------------------------------------------------------------------

   CCMAN2: suite of methods based on coupled cluster
           and equation of motion theories.

   Components:
   * libvmm-1.3-trunk
     by Evgeny Epifanovsky, Ilya Kaliman.
   * libtensor-2.5-trunk
     by Evgeny Epifanovsky, Michael Wormit, Dmitry Zuev, Sam Manzer, 
        Ilya Kaliman.
   * libcc-2.5-trunk
     by Evgeny Epifanovsky, Arik Landau, Tomasz Kus, Kirill Khistyaev, 
        Dmitry Zuev, Prashant Manohar, Xintian Feng, Anna Krylov, 
        Matthew Goldey, Alec White, Thomas Jagau, Kaushik Nanda, 
        Anastasia Gunina, Alexander Kunitsa, Joonho Lee.

   CCMAN original authors:
   Anna I. Krylov, C. David Sherrill, Steven R. Gwaltney,
   Edward F. C. Byrd (2000)
   Sergey V. Levchenko, Lyudmila V. Slipchenko, Tao Wang,
   Ana-Maria C. Cristian (2003)
   Piotr A. Pieniazek, C. Melania Oana, Evgeny Epifanovsky (2007)
   Prashant Manohar (2009)

 ------------------------------------------------------------------------------


 Allocating and initializing 8000MB of RAM...
 Calculation will run on 8 cores.

 
 Alpha MOs, Unrestricted
 -- Occupied --                  
-15.598 -15.572 -11.298 -11.290 -11.277 -11.276 -11.272  -1.320
  1 A     2 A     3 A     4 A     5 A     6 A     7 A     8 A                  
 -1.228  -1.077  -0.999  -0.896  -0.744  -0.719  -0.707  -0.670
  9 A    10 A    11 A    12 A    13 A    14 A    15 A    16 A                  
 -0.619  -0.600  -0.559  -0.522  -0.500  -0.468  -0.463  -0.457
 17 A    18 A    19 A    20 A    21 A    22 A    23 A    24 A                  
 -0.397
 25 A                                                                          
 -- Virtual --                   
  0.132   0.155   0.162   0.168   0.170   0.180   0.195   0.219
 26 A    27 A    28 A    29 A    30 A    31 A    32 A    33 A                  
  0.241   0.265   0.308   0.316   0.327   0.364   0.405   0.417
 34 A    35 A    36 A    37 A    38 A    39 A    40 A    41 A                  
  0.446   0.449   0.473   0.482   0.497   0.513   0.532   0.550
 42 A    43 A    44 A    45 A    46 A    47 A    48 A    49 A                  
  0.576   0.580   0.584   0.597   0.601   0.612   0.615   0.629
 50 A    51 A    52 A    53 A    54 A    55 A    56 A    57 A                  
  0.646   0.654   0.675   0.683   0.698   0.728   0.766   0.781
 58 A    59 A    60 A    61 A    62 A    63 A    64 A    65 A                  
  0.785   0.807   0.827   0.850   0.891   0.897   0.946   0.956
 66 A    67 A    68 A    69 A    70 A    71 A    72 A    73 A                  
  0.958   0.962   1.045   1.059   1.100   1.110   1.144   1.162
 74 A    75 A    76 A    77 A    78 A    79 A    80 A    81 A                  
  1.173   1.202   1.211   1.249   1.260   1.266   1.294   1.307
 82 A    83 A    84 A    85 A    86 A    87 A    88 A    89 A                  
  1.316   1.335   1.341   1.389   1.399   1.422   1.426   1.454
 90 A    91 A    92 A    93 A    94 A    95 A    96 A    97 A                  
  1.478   1.501   1.519   1.535   1.552   1.578   1.582   1.614
 98 A    99 A   100 A   101 A   102 A   103 A   104 A   105 A                  
  1.629   1.659   1.685   1.710   1.726   1.755   1.771   1.828
106 A   107 A   108 A   109 A   110 A   111 A   112 A   113 A                  
  1.872   1.888   1.929   2.010   2.027   2.037   2.101   2.132
114 A   115 A   116 A   117 A   118 A   119 A   120 A   121 A                  
  2.141   2.318   2.389   2.423   2.477   2.517   2.550   2.558
122 A   123 A   124 A   125 A   126 A   127 A   128 A   129 A                  
  2.596   2.636   2.669   2.691   2.717   2.762   2.787   2.816
130 A   131 A   132 A   133 A   134 A   135 A   136 A   137 A                  
  2.831   2.864   2.893   2.906   2.933   2.958   2.972   2.995
138 A   139 A   140 A   141 A   142 A   143 A   144 A   145 A                  
  3.020   3.030   3.050   3.073   3.097   3.127   3.154   3.165
146 A   147 A   148 A   149 A   150 A   151 A   152 A   153 A                  
  3.182   3.203   3.212   3.245   3.250   3.253   3.277   3.302
154 A   155 A   156 A   157 A   158 A   159 A   160 A   161 A                  
  3.315   3.326   3.342   3.359   3.372   3.385   3.408   3.411
162 A   163 A   164 A   165 A   166 A   167 A   168 A   169 A                  
  3.423   3.445   3.468   3.506   3.519   3.547   3.576   3.582
170 A   171 A   172 A   173 A   174 A   175 A   176 A   177 A                  
  3.625   3.645   3.652   3.674   3.702   3.712   3.730   3.763
178 A   179 A   180 A   181 A   182 A   183 A   184 A   185 A                  
  3.780   3.801   3.825   3.844   3.897   3.909   3.957   3.966
186 A   187 A   188 A   189 A   190 A   191 A   192 A   193 A                  
  3.982   4.000   4.033   4.062   4.077   4.106   4.149   4.158
194 A   195 A   196 A   197 A   198 A   199 A   200 A   201 A                  
  4.178   4.185   4.216   4.229   4.246   4.261   4.300   4.304
202 A   203 A   204 A   205 A   206 A   207 A   208 A   209 A                  
  4.322   4.336   4.345   4.350   4.388   4.404   4.448   4.474
210 A   211 A   212 A   213 A   214 A   215 A   216 A   217 A                  
  4.536   4.548   4.554   4.581   4.642   4.653   4.693   4.726
218 A   219 A   220 A   221 A   222 A   223 A   224 A   225 A                  
  4.751   4.774   4.816   4.895   4.911   4.940   4.973   4.984
226 A   227 A   228 A   229 A   230 A   231 A   232 A   233 A                  
  5.009   5.034   5.045   5.063   5.098   5.149   5.189   5.216
234 A   235 A   236 A   237 A   238 A   239 A   240 A   241 A                  
  5.229   5.255   5.274   5.338   5.361   5.386   5.420   5.465
242 A   243 A   244 A   245 A   246 A   247 A   248 A   249 A                  
  5.495   5.528   5.579   5.588   5.622   5.660   5.688   5.757
250 A   251 A   252 A   253 A   254 A   255 A   256 A   257 A                  
  5.786   5.830   5.840   5.905   5.941   5.978   5.996   6.168
258 A   259 A   260 A   261 A   262 A   263 A   264 A   265 A                  
  6.185   6.297   6.354   6.560   6.613   6.623   6.637   6.861
266 A   267 A   268 A   269 A   270 A   271 A   272 A   273 A                  
  8.383  10.119  11.780  12.384  13.904  14.040  16.515
274 A   275 A   276 A   277 A   278 A   279 A   280 A                          
 
 Beta MOs, Unrestricted
 -- Occupied --                  
-15.572 -15.572 -11.302 -11.290 -11.289 -11.277 -11.252  -1.281
  1 A     2 A     3 A     4 A     5 A     6 A     7 A     8 A                  
 -1.228  -1.075  -0.922  -0.908  -0.744  -0.710  -0.683  -0.657
  9 A    10 A    11 A    12 A    13 A    14 A    15 A    16 A                  
 -0.597  -0.588  -0.557  -0.511  -0.472  -0.465  -0.440  -0.433
 17 A    18 A    19 A    20 A    21 A    22 A    23 A    24 A                  
 -- Virtual --                   
  0.084   0.131   0.159   0.166   0.174   0.181   0.183   0.215
 25 A    26 A    27 A    28 A    29 A    30 A    31 A    32 A                  
  0.223   0.246   0.267   0.311   0.325   0.328   0.370   0.404
 33 A    34 A    35 A    36 A    37 A    38 A    39 A    40 A                  
  0.425   0.456   0.462   0.473   0.492   0.502   0.518   0.545
 41 A    42 A    43 A    44 A    45 A    46 A    47 A    48 A                  
  0.557   0.579   0.584   0.596   0.601   0.603   0.614   0.617
 49 A    50 A    51 A    52 A    53 A    54 A    55 A    56 A                  
  0.637   0.653   0.658   0.685   0.687   0.711   0.735   0.779
 57 A    58 A    59 A    60 A    61 A    62 A    63 A    64 A                  
  0.786   0.796   0.817   0.848   0.855   0.895   0.901   0.952
 65 A    66 A    67 A    68 A    69 A    70 A    71 A    72 A                  
  0.958   0.965   0.974   1.053   1.062   1.111   1.116   1.152
 73 A    74 A    75 A    76 A    77 A    78 A    79 A    80 A                  
  1.168   1.183   1.204   1.214   1.251   1.262   1.266   1.301
 81 A    82 A    83 A    84 A    85 A    86 A    87 A    88 A                  
  1.310   1.320   1.336   1.352   1.393   1.403   1.424   1.431
 89 A    90 A    91 A    92 A    93 A    94 A    95 A    96 A                  
  1.464   1.482   1.506   1.529   1.536   1.561   1.583   1.589
 97 A    98 A    99 A   100 A   101 A   102 A   103 A   104 A                  
  1.618   1.635   1.660   1.687   1.716   1.731   1.764   1.782
105 A   106 A   107 A   108 A   109 A   110 A   111 A   112 A                  
  1.845   1.884   1.903   1.945   2.017   2.031   2.040   2.106
113 A   114 A   115 A   116 A   117 A   118 A   119 A   120 A                  
  2.134   2.145   2.319   2.391   2.425   2.479   2.518   2.557
121 A   122 A   123 A   124 A   125 A   126 A   127 A   128 A                  
  2.560   2.606   2.645   2.673   2.701   2.721   2.762   2.788
129 A   130 A   131 A   132 A   133 A   134 A   135 A   136 A                  
  2.825   2.835   2.869   2.899   2.908   2.937   2.960   2.976
137 A   138 A   139 A   140 A   141 A   142 A   143 A   144 A                  
  2.998   3.026   3.033   3.056   3.077   3.103   3.127   3.160
145 A   146 A   147 A   148 A   149 A   150 A   151 A   152 A                  
  3.168   3.187   3.205   3.218   3.248   3.253   3.256   3.279
153 A   154 A   155 A   156 A   157 A   158 A   159 A   160 A                  
  3.304   3.313   3.331   3.344   3.360   3.379   3.387   3.405
161 A   162 A   163 A   164 A   165 A   166 A   167 A   168 A                  
  3.413   3.426   3.447   3.474   3.515   3.524   3.554   3.578
169 A   170 A   171 A   172 A   173 A   174 A   175 A   176 A                  
  3.587   3.629   3.651   3.654   3.678   3.711   3.715   3.748
177 A   178 A   179 A   180 A   181 A   182 A   183 A   184 A                  
  3.765   3.789   3.808   3.829   3.846   3.900   3.913   3.961
185 A   186 A   187 A   188 A   189 A   190 A   191 A   192 A                  
  3.979   3.986   4.003   4.038   4.065   4.080   4.108   4.152
193 A   194 A   195 A   196 A   197 A   198 A   199 A   200 A                  
  4.162   4.181   4.190   4.217   4.233   4.249   4.264   4.302
201 A   202 A   203 A   204 A   205 A   206 A   207 A   208 A                  
  4.308   4.325   4.342   4.345   4.350   4.394   4.407   4.456
209 A   210 A   211 A   212 A   213 A   214 A   215 A   216 A                  
  4.486   4.544   4.551   4.565   4.585   4.645   4.656   4.696
217 A   218 A   219 A   220 A   221 A   222 A   223 A   224 A                  
  4.735   4.757   4.778   4.822   4.898   4.914   4.948   4.977
225 A   226 A   227 A   228 A   229 A   230 A   231 A   232 A                  
  4.988   5.015   5.036   5.056   5.074   5.108   5.157   5.199
233 A   234 A   235 A   236 A   237 A   238 A   239 A   240 A                  
  5.223   5.242   5.268   5.302   5.344   5.371   5.393   5.430
241 A   242 A   243 A   244 A   245 A   246 A   247 A   248 A                  
  5.478   5.499   5.543   5.581   5.590   5.627   5.662   5.692
249 A   250 A   251 A   252 A   253 A   254 A   255 A   256 A                  
  5.770   5.789   5.836   5.848   5.911   5.949   5.986   5.998
257 A   258 A   259 A   260 A   261 A   262 A   263 A   264 A                  
  6.171   6.185   6.298   6.356   6.561   6.614   6.624   6.638
265 A   266 A   267 A   268 A   269 A   270 A   271 A   272 A                  
  6.863   8.383  10.127  11.797  12.383  13.904  14.041  16.515
273 A   274 A   275 A   276 A   277 A   278 A   279 A   280 A                  

 Occupation and symmetry of molecular orbitals

 Point group: C1 (1 irreducible representation).

                           A     All 
 -------------------------------------
 All molecular orbitals:
  - Alpha                  280   280 
  - Beta                   280   280 
 -------------------------------------
 Alpha orbitals:
  - Frozen occupied        7     7   
  - Active occupied        18    18  
  - Active virtual         255   255 
  - Frozen virtual         0     0   
 -------------------------------------
 Beta orbitals:
  - Frozen occupied        7     7   
  - Active occupied        17    17  
  - Active virtual         256   256 
  - Frozen virtual         0     0   
 -------------------------------------

 Import integrals:   CPU 0.00 s  wall 0.00 s

 Import integrals:   CPU 24278.79 s  wall 8239.25 s

 MP2 amplitudes:   CPU 16.63 s  wall 351.37 s

Running a double precision version
           CCSD T amplitudes will be solved using DIIS.

           Start     Size      MaxIter   EConv     TConv     
           3         7         100       1.00e-06  1.00e-04  
 ------------------------------------------------------------------------------
           Energy (a.u.)   Ediff      Tdiff       Comment
 ------------------------------------------------------------------------------
          -302.28656074                           
     1    -302.28563169   9.29e-04   9.86e-01     Step took 34.29.
     2    -302.32105534   3.54e-02   1.25e-01     
     3    -302.32239721   1.34e-03   4.30e-02     
     4    -302.32708468   4.69e-03   1.51e-02     Switched to DIIS steps.
     5    -302.33004040   2.96e-03   1.67e-02     
     6    -302.33077211   7.32e-04   6.93e-03     
     7    -302.33098292   2.11e-04   3.12e-03     
     8    -302.33104777   6.49e-05   1.06e-03     
     9    -302.33105637   8.59e-06   3.92e-04     
    10    -302.33106280   6.43e-06   2.72e-04     
    11    -302.33106780   5.00e-06   3.42e-04     
    12    -302.33107083   3.03e-06   1.09e-04     
    13    -302.33107120   3.67e-07   4.34e-05     
 ------------------------------------------------------------------------------
          -302.33107120                           CCSD T converged.

End of double precision

WARNING: YOUR (T) CALCULATION MAY RUN OUT OF MEMORY
REDUCE CC_MEMORY OR USE CC_BACKEND=XM IF THIS HAPPENS

----------------------------------------
libpt (c) 2016-2019 Ilya Kaliman
Fast Coupled Cluster Triples Corrections
https://github.com/ilyak/libpt
----------------------------------------

 Starting (T) calculation...
 Using double precision libpt code
 Running unrestricted (T) code
 Using 1 integral batch

 (T) calculation completed in 1592.99 sec
 (T) energy is -0.0584894358

 SCF energy                 = -301.16140351
 MP2 energy                 = -302.28656074
 CCSD correlation energy    =   -1.16966769
 CCSD total energy          = -302.33107120
 CCSD(T) correlation energy =   -0.05848944
 CCSD(T) total energy       = -302.38956063

 CCSD  T1^2 = 0.0437  T2^2 = 0.4100  Leading amplitudes:

 Amplitude    Orbitals with energies
 -0.0579       23 (A) B                  ->    32 (A) B                   
              -0.4395                          0.2152                     
  0.0500       21 (A) A                  ->    27 (A) A                   
              -0.5004                          0.1549                     
  0.0403       21 (A) A                  ->    29 (A) A                   
              -0.5004                          0.1682                     
  0.0401       24 (A) B                  ->    32 (A) B                   
              -0.4327                          0.2152                     

 Amplitude    Orbitals with energies
  0.0327       25 (A) A      23 (A) B    ->    27 (A) A      25 (A) B     
              -0.3972       -0.4395            0.1549        0.0837       
 -0.0327       25 (A) A      23 (A) B    ->    25 (A) B      27 (A) A     
              -0.3972       -0.4395            0.0837        0.1549       
 -0.0327       23 (A) B      25 (A) A    ->    27 (A) A      25 (A) B     
              -0.4395       -0.3972            0.1549        0.0837       
  0.0327       23 (A) B      25 (A) A    ->    25 (A) B      27 (A) A     
              -0.4395       -0.3972            0.0837        0.1549       

 CCSD calculation:   CPU 25976.71 s  wall 25113.27 s

 Total ccman2 time:   CPU 50360.64 s  wall 33727.40 s

 
 --------------------------------------------------------------
 
                    Orbital Energies (a.u.)
 --------------------------------------------------------------
 
 Alpha MOs
 -- Occupied --
-15.5977 -15.5720 -11.2977 -11.2902 -11.2767 -11.2761 -11.2715  -1.3198
 -1.2284  -1.0772  -0.9987  -0.8958  -0.7440  -0.7185  -0.7074  -0.6698
 -0.6187  -0.6001  -0.5591  -0.5218  -0.5004  -0.4682  -0.4630  -0.4570
 -0.3972
 -- Virtual --
  0.1324   0.1549   0.1622   0.1682   0.1704   0.1800   0.1948   0.2188
  0.2408   0.2648   0.3085   0.3156   0.3275   0.3638   0.4049   0.4173
  0.4457   0.4494   0.4733   0.4825   0.4968   0.5131   0.5324   0.5505
  0.5760   0.5802   0.5840   0.5973   0.6012   0.6116   0.6153   0.6289
  0.6463   0.6541   0.6751   0.6827   0.6980   0.7281   0.7664   0.7813
  0.7850   0.8068   0.8267   0.8505   0.8909   0.8972   0.9461   0.9557
  0.9581   0.9624   1.0450   1.0595   1.0998   1.1096   1.1444   1.1623
  1.1725   1.2020   1.2114   1.2492   1.2595   1.2660   1.2943   1.3068
  1.3164   1.3348   1.3405   1.3890   1.3985   1.4222   1.4260   1.4538
  1.4777   1.5012   1.5189   1.5350   1.5524   1.5782   1.5819   1.6140
  1.6287   1.6589   1.6853   1.7099   1.7264   1.7554   1.7713   1.8279
  1.8720   1.8875   1.9293   2.0096   2.0273   2.0368   2.1009   2.1316
  2.1411   2.3175   2.3889   2.4232   2.4772   2.5173   2.5499   2.5585
  2.5965   2.6355   2.6694   2.6912   2.7169   2.7623   2.7870   2.8164
  2.8314   2.8644   2.8933   2.9064   2.9328   2.9583   2.9719   2.9948
  3.0203   3.0303   3.0498   3.0733   3.0972   3.1274   3.1538   3.1646
  3.1825   3.2029   3.2125   3.2455   3.2504   3.2527   3.2769   3.3019
  3.3146   3.3261   3.3422   3.3591   3.3725   3.3853   3.4084   3.4114
  3.4232   3.4454   3.4676   3.5065   3.5190   3.5474   3.5764   3.5821
  3.6250   3.6451   3.6521   3.6742   3.7025   3.7117   3.7302   3.7633
  3.7802   3.8006   3.8246   3.8438   3.8966   3.9089   3.9570   3.9660
  3.9818   4.0000   4.0327   4.0621   4.0772   4.1056   4.1488   4.1584
  4.1782   4.1847   4.2156   4.2289   4.2460   4.2608   4.3003   4.3037
  4.3224   4.3364   4.3446   4.3496   4.3881   4.4044   4.4477   4.4735
  4.5361   4.5477   4.5542   4.5808   4.6424   4.6531   4.6931   4.7265
  4.7508   4.7737   4.8160   4.8953   4.9113   4.9399   4.9735   4.9843
  5.0089   5.0338   5.0453   5.0632   5.0977   5.1491   5.1891   5.2160
  5.2292   5.2551   5.2745   5.3378   5.3607   5.3858   5.4196   5.4654
  5.4947   5.5284   5.5794   5.5877   5.6219   5.6596   5.6882   5.7570
  5.7856   5.8302   5.8404   5.9047   5.9414   5.9777   5.9964   6.1675
  6.1848   6.2971   6.3542   6.5598   6.6132   6.6232   6.6369   6.8614
  8.3828  10.1186  11.7801  12.3836  13.9035  14.0397  16.5154
 
 Beta MOs
 -- Occupied --
-15.5721 -15.5720 -11.3020 -11.2904 -11.2891 -11.2767 -11.2520  -1.2813
 -1.2281  -1.0747  -0.9224  -0.9081  -0.7439  -0.7105  -0.6832  -0.6572
 -0.5972  -0.5879  -0.5567  -0.5105  -0.4716  -0.4654  -0.4395  -0.4327
 -- Virtual --
  0.0837   0.1315   0.1586   0.1658   0.1736   0.1805   0.1835   0.2152
  0.2227   0.2457   0.2673   0.3107   0.3249   0.3280   0.3699   0.4038
  0.4250   0.4557   0.4623   0.4732   0.4924   0.5022   0.5179   0.5447
  0.5573   0.5790   0.5839   0.5962   0.6014   0.6029   0.6142   0.6174
  0.6372   0.6528   0.6581   0.6850   0.6875   0.7106   0.7347   0.7793
  0.7860   0.7962   0.8171   0.8482   0.8546   0.8955   0.9013   0.9518
  0.9576   0.9647   0.9735   1.0530   1.0624   1.1106   1.1159   1.1520
  1.1681   1.1830   1.2043   1.2143   1.2507   1.2618   1.2663   1.3007
  1.3098   1.3201   1.3365   1.3520   1.3925   1.4027   1.4237   1.4313
  1.4637   1.4820   1.5065   1.5292   1.5362   1.5607   1.5831   1.5892
  1.6178   1.6352   1.6603   1.6872   1.7162   1.7313   1.7644   1.7819
  1.8448   1.8839   1.9028   1.9449   2.0173   2.0311   2.0405   2.1056
  2.1339   2.1453   2.3186   2.3906   2.4252   2.4789   2.5176   2.5572
  2.5601   2.6064   2.6452   2.6725   2.7007   2.7207   2.7621   2.7877
  2.8245   2.8354   2.8686   2.8992   2.9082   2.9375   2.9598   2.9762
  2.9984   3.0260   3.0327   3.0556   3.0768   3.1034   3.1267   3.1601
  3.1678   3.1867   3.2046   3.2175   3.2483   3.2530   3.2556   3.2790
  3.3044   3.3130   3.3314   3.3443   3.3597   3.3791   3.3875   3.4054
  3.4126   3.4262   3.4470   3.4735   3.5148   3.5245   3.5538   3.5777
  3.5873   3.6292   3.6507   3.6539   3.6782   3.7111   3.7146   3.7481
  3.7654   3.7890   3.8078   3.8286   3.8455   3.8997   3.9132   3.9608
  3.9786   3.9857   4.0027   4.0377   4.0650   4.0802   4.1083   4.1520
  4.1620   4.1813   4.1905   4.2175   4.2333   4.2492   4.2640   4.3024
  4.3082   4.3247   4.3418   4.3453   4.3498   4.3943   4.4075   4.4558
  4.4863   4.5442   4.5508   4.5653   4.5847   4.6446   4.6562   4.6956
  4.7350   4.7567   4.7784   4.8221   4.8982   4.9144   4.9476   4.9772
  4.9879   5.0150   5.0358   5.0565   5.0738   5.1084   5.1570   5.1994
  5.2234   5.2417   5.2676   5.3019   5.3440   5.3714   5.3926   5.4302
  5.4785   5.4987   5.5433   5.5811   5.5904   5.6273   5.6619   5.6919
  5.7702   5.7892   5.8363   5.8475   5.9106   5.9487   5.9860   5.9985
  6.1706   6.1852   6.2982   6.3562   6.5612   6.6143   6.6236   6.6380
  6.8634   8.3831  10.1275  11.7966  12.3828  13.9040  14.0414  16.5155
 --------------------------------------------------------------
 
          Ground-State Mulliken Net Atomic Charges

     Atom                 Charge (a.u.)    Spin (a.u.)
  --------------------------------------------------------
      1 C                    -0.090174      -0.000933
      2 N                    -0.094898      -0.001144
      3 C                    -0.114490      -0.652356
      4 H                     0.161329       0.030281
      5 C                    -0.163189       0.952326
      6 H                     0.187257      -0.051531
      7 C                    -0.161249       0.034923
      8 H                     0.153433      -0.000307
      9 C                     0.050879      -0.179752
     10 H                     0.135996       0.022965
     11 N                    -0.206846       0.848448
     12 H                     0.141953      -0.002920
  --------------------------------------------------------
  Sum of atomic charges =    -0.000000
  Sum of spin   charges =     1.000000

 -----------------------------------------------------------------
                    Cartesian Multipole Moments
 -----------------------------------------------------------------
    Charge (ESU x 10^10)
                -0.0000
    Dipole Moment (Debye)
         X       0.3771      Y      -1.7573      Z       2.3733
       Tot       2.9771
    Quadrupole Moments (Debye-Ang)
        XX     -40.1538     XY       1.9875     YY     -37.6034
        XZ      -5.0753     YZ       1.6286     ZZ     -57.6574
    Octopole Moments (Debye-Ang^2)
       XXX       6.3963    XXY      -4.5106    XYY       2.2579
       YYY     -17.5766    XXZ       5.8824    XYZ      -5.6377
       YYZ      18.3287    XZZ       6.9620    YZZ     -29.4153
       ZZZ      67.8208
    Hexadecapole Moments (Debye-Ang^3)
      XXXX    -117.2057   XXXY     -22.0854   XXYY     -60.7467
      XYYY     -14.8051   YYYY    -255.1978   XXXZ     -13.0648
      XXYZ      50.3465   XYYZ      -5.9776   YYYZ     135.6069
      XXZZ    -145.5084   XYZZ      -0.8204   YYZZ    -167.5950
      XZZZ     -45.4751   YZZZ     173.2469   ZZZZ    -872.0576
 -----------------------------------------------------------------
Archival summary:
1\1\cpu-6-89\SP\ProcedureUnspecified\BasisUnspecified\255(2)\hpark21\ThuJun1312:23:462024ThuJun1312:23:462024\0\\#,ProcedureUnspecified,BasisUnspecified,\\0,2\C\H,1,1.09105\N,1,1.50106,2,111.458\C,3,1.33466,1,88.8378,2,114.686,0\H,4,1.08327,3,125.993,1,-179.023,0\C,4,1.39025,3,98.413,1,1.08575,0\H,6,1.07942,4,137.688,3,179.151,0\C,1,1.52288,2,110.609,3,-125.822,0\H,8,1.09085,1,109.495,2,58.6435,0\H,8,1.09107,1,110.034,2,176.815,0\C,8,1.45986,1,111.544,2,-62.3572,0\N,11,1.14708,8,178.302,1,-14.5815,0\\HF=-301.161404\\@

 Total job time:  33968.45s(wall), 51169.99s(cpu) 
 Thu Jun 13 12:23:46 2024

        *************************************************************
        *                                                           *
        *  Thank you very much for using Q-Chem.  Have a nice day.  *
        *                                                           *
        *************************************************************
