# Supplementary material for: Reactant Discovery with an Ab Initio Nanoreactor: Exploration of Astrophysical N-Heterocycle Precursors and Formation Pathways
Source: ACS Earth Space Chem. 2024 Aug 9;8(9):1771–83. doi: 10.1021/acsearthspacechem.4c00120 (PMC11418024; doi:10.1021/acsearthspacechem.4c00120)
Supplement: Supplementary file 2 — sp4c00120_si_002.zip [file sp4c00120_si_002.zip › nr-si-data/reaction1/Int1/freq.out]

Running Job 1 of 1 qchem.in
qchem qchem.in_69652.0 ./qchem69652/ 0
/home/leeping/opt/qchem/5.3.2-openmp/exe/qcprog.exe_s qchem.in_69652.0 ./qchem69652/
                  Welcome to Q-Chem
     A Quantum Leap Into The Future Of Chemistry


 Q-Chem 5.3, Q-Chem, Inc., Pleasanton, CA (2020)

 Yihan Shao,  Zhengting Gan,  E. Epifanovsky,  A. T. B. Gilbert,  M. Wormit,  
 J. Kussmann,  A. W. Lange,  A. Behn,  Jia Deng,  Xintian Feng,  D. Ghosh,  
 M. Goldey,  P. R. Horn,  L. D. Jacobson,  I. Kaliman,  T. Kus,  A. Landau,  
 Jie Liu,  E. I. Proynov,  R. M. Richard,  R. P. Steele,  E. J. Sundstrom,  
 H. L. Woodcock III,  P. M. Zimmerman,  D. Zuev,  B. Alam,  B. Albrecht,  
 A. Aldossary,  E. Alguire,  S. A. Baeppler,  D. Barton,  Z. Benda,  
 Y. A. Bernard,  E. J. Berquist,  K. B. Bravaya,  H. Burton,  K. Carter-Fenk,  
 D. Casanova,  Chun-Min Chang,  Yunqing Chen,  A. Chien,  K. D. Closser,  
 M. P. Coons,  S. Coriani,  S. Dasgupta,  A. L. Dempwolff,  M. Diedenhofen,  
 Hainam Do,  R. G. Edgar,  Po-Tung Fang,  S. Faraji,  S. Fatehi,  
 Qingguo Feng,  J. Fosso-Tande,  J. Gayvert,  Qinghui Ge,  A. Ghysels,  
 G. Gidofalvi,  J. Gomes,  J. Gonthier,  S. Gulania,  A. Gunina,  D. Hait,  
 M. W. D. Hanson-Heine,  S. Hammes-Schiffer,  P. H. P. Harbach,  
 A. W. Hauser,  M. F. Herbst,  J. E. Herr,  E. G. Hohenstein,  Z. C. Holden,  
 S. Houck,  Kerwin Hui,  B. C. Huynh,  M. Ivanov,  T.-C. Jagau,  Hyunjun Ji,  
 B. Kaduk,  K. Khistyaev,  Jaehoon Kim,  P. Klunzinger,  K. Koh,  
 D. Kosenkov,  L. Koulias,  T. Kowalczyk,  C. M. Krauter,  A. Kunitsa,  
 Ka Un Lao,  A. Laurent,  K. V. Lawler,  Joonho Lee,  D. Lefrancois,  
 S. Lehtola,  D. S. Levine,  Yi-Pei Li,  You-Sheng Lin,  Fenglai Liu,  
 Kuan-Yu Liu,  E. Livshits,  M. Loipersberger,  A. Luenser,  A. Manjanath,  
 P. Manohar,  E. Mansoor,  S. F. Manzer,  Shan-Ping Mao,  Yuezhi Mao,  
 N. Mardirossian,  A. V. Marenich,  T. Markovich,  L. A. Martinez-Martinez,  
 S. A. Maurer,  N. J. Mayhall,  S. C. McKenzie,  J.-M. Mewes,  P. Morgante,  
 A. F. Morrison,  J. W. Mullinax,  K. Nanda,  T. S. Nguyen-Beck,  
 R. Olivares-Amaya,  K. J. Oosterbaan,  J. A. Parkhill,  S. K. Paul,  
 F. Pavosevic,  Zheng Pei,  T. M. Perrine,  F. Plasser,  P. Pokhilko,  
 S. Prager,  A. Prociuk,  E. Ramos,  B. Rana,  D. R. Rehn,  F. Rob,  
 E. Rossomme,  M. Scheurer,  M. Schneider,  N. Sergueev,  S. M. Sharada,  
 S. Sharma,  W. Skomorowski,  D. W. Small,  T. Stauch,  C. J. Stein,  
 T. Stein,  Yu-Chuan Su,  S. P. Veccham,  Zhen Tao,  A. J. W. Thom,  
 A. Tkatchenko,  T. Tsuchimochi,  N. M. Tubman,  L. Vogt,  M. L. Vidal,  
 O. Vydrov,  M. A. Watson,  J. Wenzel,  M. de Wergifosse,  T. A. Wesolowski,  
 A. White,  J. Witte,  A. Yamada,  Jun Yang,  K. Yao,  S. Yeganeh,  
 S. R. Yost,  Zhi-Qiang You,  A. Zech,  Igor Ying Zhang,  Xing Zhang,  
 Yan Zhao,  Ying Zhu,  B. R. Brooks,  G. K. L. Chan,  C. J. Cramer,  
 M. S. Gordon,  W. J. Hehre,  A. Klamt,  M. W. Schmidt,  C. D. Sherrill,  
 D. G. Truhlar,  A. Aspuru-Guzik,  R. Baer,  A. T. Bell,  N. A. Besley,  
 Jeng-Da Chai,  A. E. DePrince, III,  R. A. DiStasio Jr.,  A. Dreuw,  
 B. D. Dunietz,  T. R. Furlani,  Chao-Ping Hsu,  Yousung Jung,  Jing Kong,  
 D. S. Lambrecht,  WanZhen Liang,  C. Ochsenfeld,  V. A. Rassolov,  
 L. V. Slipchenko,  J. E. Subotnik,  T. Van Voorhis,  J. M. Herbert,  
 A. I. Krylov,  P. M. W. Gill,  M. Head-Gordon

 Contributors to earlier versions of Q-Chem not listed above: 
 R. D. Adamson,  B. Austin,  J. Baker,  G. J. O. Beran,  K. Brandhorst,  
 S. T. Brown,  E. F. C. Byrd,  A. K. Chakraborty,  C.-L. Cheng,  
 Siu Hung Chien,  D. M. Chipman,  D. L. Crittenden,  H. Dachsel,  
 R. J. Doerksen,  A. D. Dutoi,  L. Fusti-Molnar,  W. A. Goddard III,  
 A. Golubeva-Zadorozhnaya,  S. R. Gwaltney,  G. Hawkins,  A. Heyden,  
 S. Hirata,  G. Kedziora,  F. J. Keil,  C. Kelley,  Jihan Kim,  R. A. King,  
 R. Z. Khaliullin,  P. P. Korambath,  W. Kurlancheek,  A. M. Lee,  M. S. Lee,  
 S. V. Levchenko,  Ching Yeh Lin,  D. Liotard,  R. C. Lochan,  I. Lotan,  
 P. E. Maslen,  N. Nair,  D. P. O'Neill,  D. Neuhauser,  E. Neuscamman,  
 C. M. Oana,  R. Olson,  B. Peters,  R. Peverati,  P. A. Pieniazek,  
 Y. M. Rhee,  J. Ritchie,  M. A. Rohrdanz,  E. Rosta,  N. J. Russ,  
 H. F. Schaefer III,  N. E. Schultz,  N. Shenvi,  A. C. Simmonett,  A. Sodt,  
 D. Stuck,  K. S. Thanthiriwatte,  V. Vanovschi,  Tao Wang,  A. Warshel,  
 C. F. Williams,  Q. Wu,  X. Xu,  W. Zhang

 Please cite Q-Chem as follows:
 Y. Shao et al., Mol. Phys. 113, 184-215 (2015)
 DOI: 10.1080/00268976.2014.952696

 Q-Chem 5.3.2 for Intel X86 EM64T Linux

 Parts of Q-Chem use Armadillo 9.800.1 (Horizon Scraper).
 http://arma.sourceforge.net/

 Q-Chem begins on Wed Feb  1 13:35:00 2023  

Host: 
0

     Scratch files written to ./qchem69652//
 Dec820 |scratch|qcdevops|jenkins|workspace|build_RNUM 5633   
Processing $rem in /home/leeping/opt/qchem/5.3.2-openmp/config/preferences:
Processing $rem in /home/hpark21/.qchemrc:

Checking the input file for inconsistencies... 	...done.

--------------------------------------------------------------
User input:
--------------------------------------------------------------
$molecule
0 2
C         0.1074066328    0.9740825329   -1.9452148297
N        -0.4105722983    1.0905696942   -2.9620370045
C        -0.1136958720   -1.2519456018    1.5875862345
H         0.0137950211   -2.0618856208    2.2955501040
C        -0.7542649515   -1.0940894462    0.3638431870
H        -1.3339836553   -1.6981622456   -0.3174528666
C         0.7323260100    0.8036183945   -0.6369312827
H         1.1724124952    1.7511521720   -0.3231462949
C        -0.2743748620    0.3402060594    0.4075546624
H        -1.0572964086    1.0876430902    0.5445143843
N         0.3777172135   -0.0172415970    1.7114673787
H         1.5405306745    0.0760525687   -0.7257336722
$end

$rem
method                wB97X-D3
basis                 cc-pvtz
unrestricted          true
symmetry              False
sym_ignore            true
scf_convergence       8
thresh                14
jobtype               freq
scf_guess             core
scf_algorithm         diis
max_scf_cycles        100
geom_opt_max_cycles   100
mem_total             200000
$end
--------------------------------------------------------------
 Adding empirical dispersion correction 
 ----------------------------------------------------------------
 Doing -D3(0) with
 s6  =   1.00000
 s8  =   1.00000
 rs6 =   1.28100
 rs8 =   1.09400
 -D3 energy without 3body term =     -0.0027104802 hartrees
 ----------------------------------------------------------------
             Standard Nuclear Orientation (Angstroms)
    I     Atom           X                Y                Z
 ----------------------------------------------------------------
    1      C       0.1074066328     0.9740825329    -1.9452148297
    2      N      -0.4105722983     1.0905696942    -2.9620370045
    3      C      -0.1136958720    -1.2519456018     1.5875862345
    4      H       0.0137950211    -2.0618856208     2.2955501040
    5      C      -0.7542649515    -1.0940894462     0.3638431870
    6      H      -1.3339836553    -1.6981622456    -0.3174528666
    7      C       0.7323260100     0.8036183945    -0.6369312827
    8      H       1.1724124952     1.7511521720    -0.3231462949
    9      C      -0.2743748620     0.3402060594     0.4075546624
   10      H      -1.0572964086     1.0876430902     0.5445143843
   11      N       0.3777172135    -0.0172415970     1.7114673787
   12      H       1.5405306745     0.0760525687    -0.7257336722
 ----------------------------------------------------------------
 Nuclear Repulsion Energy =         251.51830237 hartrees
 There are       25 alpha and       24 beta electrons
 Requested basis set is cc-pVTZ
 There are 100 shells and 280 basis functions

 Total QAlloc Memory Limit 200000 MB
 Mega-Array Size      1956 MB
 MEM_STATIC part      2000 MB

                       Distance Matrix (Angstroms)
             C (  1)   N (  2)   C (  3)   H (  4)   C (  5)   H (  6)
   N (  2)  1.147083
   C (  3)  4.181480  5.125874
   H (  4)  5.216316  6.144940  1.083268
   C (  5)  3.217384  3.994038  1.390250  2.293041
   H (  6)  3.445012  3.952662  2.305946  2.962530  1.079417
   C (  7)  1.459859  2.606660  3.144769  4.162553  2.610134  3.260461
   H (  8)  2.090259  3.147373  3.784649  4.768566  3.504203  4.263780
   C (  9)  2.466390  3.454815  1.988275  3.068813  1.513079  2.409015
   H ( 10)  2.751033  3.565693  2.729845  3.759374  2.210074  2.929207
   N ( 11)  3.798304  4.867267  1.334664  2.157350  2.063268  3.141963
   H ( 12)  2.085051  3.136415  3.138709  4.003730  2.796873  3.402553
             C (  7)   H (  8)   C (  9)   H ( 10)   N ( 11)
   H (  8)  1.090852
   C (  9)  1.522875  2.148927
   H ( 10)  2.163153  2.482878  1.091048
   N ( 11)  2.512874  2.810411  1.501060  2.154487
   H ( 12)  1.091070  1.761688  2.155922  3.063585  2.701997
 
 A cutoff of  1.0D-14 yielded   4793 shell pairs
 There are     37807 function pairs (     49464 Cartesian)
 Smallest overlap matrix eigenvalue = 2.51E-04
 Guess MOs from core Hamiltonian diagonalization
 Long-range K will be added via erf
 Coulomb attenuation parameter = 0.25 bohr**(-1)
 An unrestricted hybrid HF-DFT SCF calculation will be
 performed using Pulay DIIS extrapolation
 Exchange:     0.1957 Hartree-Fock + 1.0000 wB97X-D3 + LR-HF
 Correlation:  1.0000 wB97X-D3
 Using SG-2 standard quadrature grid
 Dispersion:   Grimme D3
 SCF converges when DIIS error is below 1.0E-08
 using 64 threads for integral computing
 -------------------------------------------------------
 OpenMP Integral computing Module                
 Release: version 1.0, May 2013, Q-Chem Inc. Pittsburgh 
 -------------------------------------------------------
 using 64 threads for integral computing
 -------------------------------------------------------
 OpenMP Integral computing Module                
 Release: version 1.0, May 2013, Q-Chem Inc. Pittsburgh 
 -------------------------------------------------------
 ---------------------------------------
  Cycle       Energy         DIIS Error
 ---------------------------------------
    1    -231.0802681840      8.55E-02
    2    -154.5604486280      9.20E-02
    3    -250.7866645142      4.50E-02
    4    -206.5634503611      7.12E-02
    5    -281.2505312757      3.29E-02
    6    -302.5451589347      5.97E-03
    7    -302.6403790364      5.59E-03
    8    -302.9105719490      1.18E-03
    9    -302.9215237807      7.09E-04
   10    -302.9266158662      2.24E-04
   11    -302.9274602938      9.47E-05
   12    -302.9276302740      3.11E-05
   13    -302.9276820309      1.26E-05
   14    -302.9277094855      5.99E-06
   15    -302.9277240196      3.06E-06
   16    -302.9277278583      1.28E-06
   17    -302.9277282295      7.21E-07
   18    -302.9277283421      3.66E-07
   19    -302.9277283940      1.26E-07
   20    -302.9277284021      4.18E-08
   21    -302.9277284031      1.97E-08
   22    -302.9277284034      1.12E-08
   23    -302.9277284035      5.11E-09 Convergence criterion met
 ---------------------------------------
 <S^2> = 0.7882
 SCF time:  CPU 2879.30 s  wall 50.21 s
 SCF   energy in the final basis set = -302.92772840
 Total energy in the final basis set = -302.92772840
 
 --------------------------------------------------------------
 
                    Orbital Energies (a.u.)
 --------------------------------------------------------------
 
 Alpha MOs
 -- Occupied --
-14.4507 -14.4250 -10.3496 -10.3398 -10.3378 -10.3299 -10.3232  -1.1160
 -1.0322  -0.9244  -0.8429  -0.7839  -0.6615  -0.6391  -0.6248  -0.6022
 -0.5552  -0.5348  -0.4785  -0.4662  -0.4511  -0.4319  -0.4241  -0.3954
 -0.3406
 -- Virtual --
  0.0716   0.1009   0.1124   0.1340   0.1423   0.1472   0.1535   0.1754
  0.1982   0.2212   0.2502   0.2682   0.2766   0.3059   0.3350   0.3584
  0.3772   0.3856   0.3971   0.4059   0.4235   0.4402   0.4648   0.4813
  0.4993   0.5017   0.5080   0.5164   0.5194   0.5292   0.5414   0.5435
  0.5800   0.5832   0.5915   0.5978   0.6202   0.6512   0.6808   0.6868
  0.7037   0.7266   0.7325   0.7605   0.7976   0.8013   0.8229   0.8461
  0.8619   0.8776   0.9402   0.9492   0.9966   1.0099   1.0279   1.0478
  1.0557   1.0892   1.0984   1.1121   1.1366   1.1479   1.1636   1.1730
  1.1945   1.2086   1.2196   1.2590   1.2712   1.2874   1.3008   1.3203
  1.3427   1.3682   1.3946   1.4044   1.4187   1.4386   1.4472   1.4803
  1.4953   1.5167   1.5469   1.5703   1.5855   1.6080   1.6220   1.6783
  1.7183   1.7328   1.7706   1.8447   1.8673   1.8737   1.9315   1.9552
  1.9632   2.1259   2.1516   2.1960   2.2534   2.2954   2.3198   2.3346
  2.3690   2.4131   2.4561   2.4767   2.4856   2.5405   2.5684   2.5919
  2.6073   2.6354   2.6658   2.6910   2.7163   2.7404   2.7525   2.7687
  2.7825   2.7924   2.8171   2.8454   2.8659   2.8887   2.9156   2.9268
  2.9412   2.9688   2.9723   3.0048   3.0137   3.0155   3.0394   3.0599
  3.0726   3.0889   3.1020   3.1233   3.1294   3.1530   3.1689   3.1808
  3.1842   3.2061   3.2279   3.2674   3.2747   3.3101   3.3368   3.3431
  3.3811   3.4073   3.4105   3.4299   3.4450   3.4600   3.4806   3.5120
  3.5420   3.5579   3.5787   3.6036   3.6574   3.6659   3.7126   3.7227
  3.7359   3.7621   3.7810   3.8203   3.8227   3.8594   3.9021   3.9230
  3.9371   3.9457   3.9712   3.9923   4.0027   4.0254   4.0567   4.0604
  4.0721   4.0826   4.0850   4.0878   4.1355   4.1643   4.1935   4.2193
  4.2828   4.2923   4.3089   4.3506   4.3779   4.4047   4.4473   4.4621
  4.4973   4.4998   4.5554   4.6172   4.6293   4.6536   4.6754   4.6828
  4.7196   4.7447   4.7653   4.7820   4.8206   4.8631   4.8898   4.9278
  4.9536   4.9678   4.9966   5.0626   5.0806   5.1034   5.1388   5.1822
  5.2113   5.2423   5.2701   5.2712   5.3370   5.3888   5.4050   5.4628
  5.5044   5.5299   5.5410   5.6048   5.6299   5.6709   5.7011   5.8311
  5.8628   6.0025   6.0515   6.2285   6.2562   6.2950   6.3081   6.5391
  7.9507   9.6288  11.2186  11.8030  13.2700  13.3883  15.8348
 
 Beta MOs
 -- Occupied --
-14.4420 -14.4250 -10.3504 -10.3404 -10.3396 -10.3231 -10.3229  -1.1001
 -1.0321  -0.9233  -0.8102  -0.7845  -0.6606  -0.6353  -0.6111  -0.5957
 -0.5459  -0.5271  -0.4736  -0.4633  -0.4398  -0.4308  -0.4119  -0.3813
 -- Virtual --
 -0.0340   0.0918   0.1019   0.1125   0.1422   0.1447   0.1473   0.1558
  0.1773   0.2006   0.2215   0.2514   0.2682   0.2794   0.3081   0.3371
  0.3605   0.3792   0.3911   0.4011   0.4123   0.4255   0.4438   0.4714
  0.4838   0.5019   0.5048   0.5094   0.5176   0.5206   0.5302   0.5421
  0.5454   0.5822   0.5839   0.5922   0.6011   0.6246   0.6526   0.6841
  0.6936   0.7048   0.7284   0.7407   0.7629   0.7998   0.8034   0.8273
  0.8494   0.8639   0.8809   0.9426   0.9501   1.0014   1.0135   1.0302
  1.0507   1.0600   1.0908   1.0993   1.1135   1.1370   1.1493   1.1668
  1.1769   1.1950   1.2096   1.2270   1.2608   1.2719   1.2915   1.3008
  1.3263   1.3447   1.3708   1.3996   1.4062   1.4212   1.4428   1.4525
  1.4826   1.4990   1.5174   1.5499   1.5732   1.5884   1.6128   1.6284
  1.6881   1.7252   1.7415   1.7795   1.8508   1.8688   1.8755   1.9345
  1.9581   1.9657   2.1274   2.1616   2.1977   2.2549   2.2968   2.3308
  2.3365   2.3823   2.4219   2.4596   2.4842   2.4897   2.5436   2.5702
  2.6013   2.6104   2.6395   2.6721   2.6943   2.7206   2.7437   2.7554
  2.7716   2.7854   2.7985   2.8244   2.8496   2.8722   2.8902   2.9229
  2.9344   2.9430   2.9720   2.9804   3.0083   3.0140   3.0191   3.0426
  3.0622   3.0763   3.0950   3.1048   3.1244   3.1385   3.1555   3.1695
  3.1857   3.1906   3.2073   3.2328   3.2741   3.2837   3.3189   3.3402
  3.3473   3.3872   3.4094   3.4151   3.4344   3.4538   3.4640   3.4931
  3.5156   3.5506   3.5625   3.5820   3.6072   3.6616   3.6713   3.7182
  3.7307   3.7413   3.7652   3.7873   3.8235   3.8267   3.8634   3.9069
  3.9270   3.9418   3.9496   3.9751   3.9958   4.0067   4.0292   4.0612
  4.0648   4.0728   4.0834   4.0883   4.0897   4.1407   4.1680   4.2054
  4.2264   4.2911   4.3020   4.3154   4.3529   4.3796   4.4078   4.4522
  4.4679   4.5045   4.5072   4.5629   4.6201   4.6323   4.6586   4.6813
  4.6853   4.7271   4.7495   4.7723   4.7916   4.8325   4.8719   4.9056
  4.9374   4.9648   4.9817   5.0022   5.0681   5.0886   5.1096   5.1474
  5.1956   5.2138   5.2504   5.2709   5.2763   5.3434   5.3914   5.4100
  5.4740   5.5084   5.5367   5.5482   5.6108   5.6375   5.6807   5.7056
  5.8314   5.8661   6.0040   6.0529   6.2290   6.2576   6.2953   6.3105
  6.5441   7.9508   9.6386  11.2347  11.8039  13.2705  13.3937  15.8347
 --------------------------------------------------------------
 
          Ground-State Mulliken Net Atomic Charges

     Atom                 Charge (a.u.)    Spin (a.u.)
  --------------------------------------------------------
      1 C                    -0.137487       0.000525
      2 N                    -0.039869       0.000206
      3 C                    -0.085005      -0.220442
      4 H                     0.116052       0.003893
      5 C                    -0.109476       0.690800
      6 H                     0.148652      -0.006203
      7 C                    -0.138479       0.007355
      8 H                     0.138473       0.002368
      9 C                     0.029195      -0.059841
     10 H                     0.122904       0.008820
     11 N                    -0.176617       0.570617
     12 H                     0.131657       0.001901
  --------------------------------------------------------
  Sum of atomic charges =    -0.000000
  Sum of spin   charges =     1.000000

 -----------------------------------------------------------------
                    Cartesian Multipole Moments
 -----------------------------------------------------------------
    Charge (ESU x 10^10)
                -0.0000
    Dipole Moment (Debye)
         X       0.2652      Y      -1.7902      Z       2.1726
       Tot       2.8276
    Quadrupole Moments (Debye-Ang)
        XX     -39.6582     XY       2.0003     YY     -36.9396
        XZ      -4.9626     YZ       1.3404     ZZ     -56.4809
    Octopole Moments (Debye-Ang^2)
       XXX       5.9943    XXY      -4.4727    XYY       2.1257
       YYY     -17.2649    XXZ       5.6363    XYZ      -5.4256
       YYZ      17.7506    XZZ       6.8321    YZZ     -28.6101
       ZZZ      64.8452
    Hexadecapole Moments (Debye-Ang^3)
      XXXX    -116.0349   XXXY     -21.7142   XXYY     -59.8354
      XYYY     -14.9025   YYYY    -251.7238   XXXZ     -13.3185
      XXYZ      49.6014   XYYZ      -5.8522   YYYZ     132.9053
      XXZZ    -143.7801   XYZZ      -0.7315   YYZZ    -164.2923
      XZZZ     -45.0639   YZZZ     168.7922   ZZZZ    -857.2348
 -----------------------------------------------------------------
 Calculating MO derivatives via CPSCF
    1     0    39    0.0273096  
    2     0    39    0.0090603  
    3     0    39    0.0023588  
    4     0    39    0.0006731  
    5     0    39    0.0001274  
    6    19    20    0.0000224  
    7    34     5    0.0000033  
    8    39     0    0.0000005  Converged
 Time for AOints: 1269.9 s (CPU) 23.6 s (wall)
 ------------------------------------------------------------------------------
                     AOints        : Timing summary (seconds)
 ------------------------------------------------------------------------------
     job step          cpu (% of tot)      sys (% of tot)     wall (% of tot)
 ------------------------------------------------------------------------------
  AOints            0.1270E+04 ( 6.6)   0.1200E-01 (10.6)   0.2362E+02 ( 1.1)
 ------------------------------------------------------------------------------
   Grand Totals     0.1912E+05          0.1127E+00          0.2090E+04
 ------------------------------------------------------------------------------
 Polarizability Matrix (a.u.)
            1           2           3
    1 -50.4078205  -3.8133824  -8.6400415
    2  -3.8133824 -59.3514300   9.0772687
    3  -8.6400415   9.0772687 -73.3386107
 Calculating analytic Hessian of the SCF energy
 
 Direct stationary perturbation theory relativistic correction:
 
 rels  =       0.078627429099
 relv  =      -0.366818135864
 rel2e =       0.000000000000
 E_rel =      -0.288190706765
 
 Hessian of the SCF Energy
            1           2           3           4           5           6
    1   0.4145991  -0.0701567   0.6015392  -0.2939399   0.0578245  -0.5031961
    2  -0.0701567   0.1266549  -0.1421709   0.0583577  -0.0517121   0.1145543
    3   0.6015392  -0.1421709   1.3132801  -0.5049608   0.1138753  -1.0315304
    4  -0.2939399   0.0583577  -0.5049608   0.2794854  -0.0592337   0.5139214
    5   0.0578245  -0.0517121   0.1138753  -0.0592337   0.0320626  -0.1162730
    6  -0.5031961   0.1145543  -1.0315304   0.5139214  -0.1162730   1.0300208
    7   0.0003113  -0.0000564   0.0001127  -0.0001007  -0.0000282  -0.0000990
    8  -0.0002287   0.0004135  -0.0003716   0.0001586   0.0000461   0.0000170
    9   0.0010925   0.0005741  -0.0009435  -0.0004031  -0.0002208  -0.0000743
   10   0.0004115   0.0001855   0.0000659  -0.0002194  -0.0000276  -0.0001298
   11  -0.0005302  -0.0001744   0.0002941   0.0001969   0.0000257   0.0001482
   12  -0.0003831  -0.0002191   0.0003235   0.0001709   0.0000277   0.0000398
   13  -0.0002393   0.0005200  -0.0007410   0.0003111  -0.0001488   0.0002989
   14  -0.0000883   0.0000700   0.0007394  -0.0000092  -0.0001430  -0.0000952
   15   0.0005553   0.0006157   0.0019406  -0.0004258  -0.0002332  -0.0003732
   16  -0.0001102  -0.0002015   0.0000119   0.0000070   0.0001272   0.0000857
   17  -0.0004260  -0.0000536  -0.0003164   0.0004006   0.0001563   0.0002458
   18  -0.0001077  -0.0000891   0.0001724  -0.0000842  -0.0001030  -0.0000961
   19  -0.1119297   0.0105457  -0.0789461   0.0148607   0.0012209  -0.0094381
   20   0.0100988  -0.0762550   0.0191598   0.0007883   0.0194378   0.0017490
   21  -0.0777030   0.0196169  -0.2320870  -0.0084353   0.0024197   0.0023826
   22  -0.0092342  -0.0122996  -0.0072257   0.0012213   0.0014527   0.0000210
   23   0.0027311   0.0076717  -0.0006526   0.0004471  -0.0013972   0.0020749
   24  -0.0144231  -0.0293828  -0.0143827   0.0004078   0.0042646  -0.0005053
   25   0.0172337   0.0059037  -0.0086045  -0.0056246  -0.0005931  -0.0033140
   26   0.0010291  -0.0040750   0.0060547  -0.0012585   0.0006645  -0.0014791
   27   0.0161692   0.0109487  -0.0358602  -0.0010739  -0.0009176   0.0037236
   28  -0.0001860   0.0002908  -0.0011053   0.0004112  -0.0001595   0.0004609
   29   0.0001009   0.0005329  -0.0009110  -0.0000498  -0.0001100   0.0000562
   30   0.0009698  -0.0010342   0.0018102  -0.0006736   0.0002377  -0.0003790
   31  -0.0036702  -0.0021052   0.0035569   0.0018237   0.0003319   0.0010093
   32  -0.0017502  -0.0003382   0.0015999   0.0004403   0.0002902   0.0002083
   33   0.0024721   0.0019452  -0.0023318  -0.0003434  -0.0000560  -0.0001221
   34  -0.0132462   0.0090161  -0.0037030   0.0017642  -0.0007664   0.0003797
   35   0.0013957  -0.0027346   0.0026993  -0.0002383   0.0006791  -0.0012064
   36  -0.0269849   0.0246411  -0.0003912   0.0019001  -0.0030217  -0.0030864
            7           8           9          10          11          12
    1   0.0003113  -0.0002287   0.0010925   0.0004115  -0.0005302  -0.0003831
    2  -0.0000564   0.0004135   0.0005741   0.0001855  -0.0001744  -0.0002191
    3   0.0001127  -0.0003716  -0.0009435   0.0000659   0.0002941   0.0003235
    4  -0.0001007   0.0001586  -0.0004031  -0.0002194   0.0001969   0.0001709
    5  -0.0000282   0.0000461  -0.0002208  -0.0000276   0.0000257   0.0000277
    6  -0.0000990   0.0000170  -0.0000743  -0.0001298   0.0001482   0.0000398
    7   0.2180026   0.0252933   0.1574583  -0.0601254   0.0219280  -0.0323855
    8   0.0252933   0.6716731  -0.2822924   0.0234656  -0.2112111   0.1380617
    9   0.1574583  -0.2822924   0.5659573  -0.0338397   0.1348090  -0.1882787
   10  -0.0601254   0.0234656  -0.0338397   0.0395575  -0.0221244   0.0329519
   11   0.0219280  -0.2112111   0.1348090  -0.0221244   0.2232681  -0.1547918
   12  -0.0323855   0.1380617  -0.1882787   0.0329519  -0.1547918   0.1789365
   13  -0.0916995   0.0497074  -0.1011485   0.0046736  -0.0019122   0.0025394
   14   0.0211386  -0.0784247   0.0521879   0.0076878   0.0045607   0.0135611
   15  -0.0815955   0.1038155  -0.2644606  -0.0036598  -0.0034938   0.0004154
   16   0.0049058  -0.0072563  -0.0003122  -0.0005746   0.0001512  -0.0000253
   17   0.0012191   0.0050496   0.0035639   0.0002866  -0.0000160   0.0001153
   18  -0.0051949  -0.0123200   0.0050674  -0.0001182  -0.0000688  -0.0007655
   19   0.0003721   0.0009815  -0.0029786  -0.0002481   0.0011839   0.0004825
   20  -0.0004979  -0.0017817   0.0020820   0.0024487  -0.0008081  -0.0003668
   21   0.0005025   0.0010300  -0.0019172  -0.0014357   0.0013155   0.0015251
   22   0.0000363  -0.0001988   0.0001219   0.0003133   0.0000215   0.0000781
   23  -0.0001617   0.0002777   0.0002189   0.0002058  -0.0000419  -0.0000426
   24   0.0001696   0.0002827   0.0000295  -0.0003246  -0.0000581  -0.0001120
   25   0.0003207  -0.0013297  -0.0076780   0.0121358  -0.0058730  -0.0076318
   26   0.0144931  -0.0793424   0.0663670  -0.0060029  -0.0032683   0.0042779
   27  -0.0139954   0.0479772  -0.0429252  -0.0073661   0.0028125   0.0021002
   28  -0.0001172  -0.0003923  -0.0004090   0.0001682   0.0003402   0.0003946
   29  -0.0003878  -0.0008125   0.0015579  -0.0015947   0.0004385   0.0016566
   30  -0.0027642   0.0014314  -0.0019496   0.0026833   0.0001523  -0.0011783
   31  -0.0724043  -0.0896135  -0.0121267   0.0042753   0.0065083   0.0036263
   32  -0.0831365  -0.3060997   0.0215277  -0.0045176  -0.0127896  -0.0022120
   33  -0.0220505   0.0021328  -0.0704787   0.0110028   0.0189528   0.0071138
   34   0.0004983  -0.0005873   0.0002231  -0.0003676   0.0001099   0.0001819
   35   0.0001965   0.0002123  -0.0003752  -0.0000127   0.0000164  -0.0000680
   36  -0.0001580   0.0002356  -0.0000264   0.0001702  -0.0000719  -0.0001196
           13          14          15          16          17          18
    1  -0.0002393  -0.0000883   0.0005553  -0.0001102  -0.0004260  -0.0001077
    2   0.0005200   0.0000700   0.0006157  -0.0002015  -0.0000536  -0.0000891
    3  -0.0007410   0.0007394   0.0019406   0.0000119  -0.0003164   0.0001724
    4   0.0003111  -0.0000092  -0.0004258   0.0000070   0.0004006  -0.0000842
    5  -0.0001488  -0.0001430  -0.0002332   0.0001272   0.0001563  -0.0001030
    6   0.0002989  -0.0000952  -0.0003732   0.0000857   0.0002458  -0.0000961
    7  -0.0916995   0.0211386  -0.0815955   0.0049058   0.0012191  -0.0051949
    8   0.0497074  -0.0784247   0.1038155  -0.0072563   0.0050496  -0.0123200
    9  -0.1011485   0.0521879  -0.2644606  -0.0003122   0.0035639   0.0050674
   10   0.0046736   0.0076878  -0.0036598  -0.0005746   0.0002866  -0.0001182
   11  -0.0019122   0.0045607  -0.0034938   0.0001512  -0.0000160  -0.0000688
   12   0.0025394   0.0135611   0.0004154  -0.0000253   0.0001153  -0.0007655
   13   0.3137883   0.1666412   0.2693253  -0.1196034  -0.0982922  -0.1165747
   14   0.1666412   0.4737088   0.0863169  -0.0971719  -0.1539334  -0.0966024
   15   0.2693253   0.0863169   0.5380766  -0.1186078  -0.0996632  -0.1719736
   16  -0.1196034  -0.0971719  -0.1186078   0.1145147   0.1049205   0.1246167
   17  -0.0982922  -0.1539334  -0.0996632   0.1049205   0.1425955   0.1116520
   18  -0.1165747  -0.0966024  -0.1719736   0.1246167   0.1116520   0.1660502
   19  -0.0066359  -0.0042122   0.0083420   0.0001662  -0.0001330  -0.0000219
   20  -0.0181557  -0.0075293   0.0215504   0.0001094  -0.0002819  -0.0003025
   21  -0.0030730   0.0036407   0.0008131   0.0001615  -0.0009497   0.0004896
   22  -0.0017180   0.0006891   0.0022927  -0.0000213  -0.0003071   0.0000999
   23  -0.0015648   0.0011582   0.0010455   0.0000933  -0.0001586   0.0000316
   24   0.0028498   0.0004794  -0.0028318  -0.0000476   0.0003102  -0.0001784
   25  -0.0745659  -0.0461804   0.0152950   0.0041914  -0.0049495  -0.0002369
   26  -0.0310324  -0.1951771   0.0038277   0.0009577   0.0062665   0.0024575
   27   0.0072447  -0.0184813  -0.0488679  -0.0035062  -0.0094294   0.0036056
   28   0.0101986  -0.0077045  -0.0020991  -0.0003117   0.0000638  -0.0000037
   29   0.0178653  -0.0172666  -0.0021337  -0.0000067  -0.0006121  -0.0000238
   30   0.0023723  -0.0014708  -0.0002515  -0.0001861  -0.0003936   0.0003490
   31  -0.0351882  -0.0412005  -0.0882303  -0.0029313  -0.0026507  -0.0024938
   32  -0.0833017  -0.0279787  -0.1110421  -0.0015987   0.0009744  -0.0046155
   33  -0.0623952  -0.0395934  -0.0538988  -0.0021813  -0.0053129  -0.0026034
   34   0.0006785   0.0004103  -0.0011920  -0.0002326  -0.0001322   0.0001195
   35  -0.0003261   0.0009550  -0.0006056  -0.0001241   0.0000135  -0.0000160
   36  -0.0006980  -0.0006821   0.0014118  -0.0000092   0.0001779  -0.0001172
           19          20          21          22          23          24
    1  -0.1119297   0.0100988  -0.0777030  -0.0092342   0.0027311  -0.0144231
    2   0.0105457  -0.0762550   0.0196169  -0.0122996   0.0076717  -0.0293828
    3  -0.0789461   0.0191598  -0.2320870  -0.0072257  -0.0006526  -0.0143827
    4   0.0148607   0.0007883  -0.0084353   0.0012213   0.0004471   0.0004078
    5   0.0012209   0.0194378   0.0024197   0.0014527  -0.0013972   0.0042646
    6  -0.0094381   0.0017490   0.0023826   0.0000210   0.0020749  -0.0005053
    7   0.0003721  -0.0004979   0.0005025   0.0000363  -0.0001617   0.0001696
    8   0.0009815  -0.0017817   0.0010300  -0.0001988   0.0002777   0.0002827
    9  -0.0029786   0.0020820  -0.0019172   0.0001219   0.0002189   0.0000295
   10  -0.0002481   0.0024487  -0.0014357   0.0003133   0.0002058  -0.0003246
   11   0.0011839  -0.0008081   0.0013155   0.0000215  -0.0000419  -0.0000581
   12   0.0004825  -0.0003668   0.0015251   0.0000781  -0.0000426  -0.0001120
   13  -0.0066359  -0.0181557  -0.0030730  -0.0017180  -0.0015648   0.0028498
   14  -0.0042122  -0.0075293   0.0036407   0.0006891   0.0011582   0.0004794
   15   0.0083420   0.0215504   0.0008131   0.0022927   0.0010455  -0.0028318
   16   0.0001662   0.0001094   0.0001615  -0.0000213   0.0000933  -0.0000476
   17  -0.0001330  -0.0002819  -0.0009497  -0.0003071  -0.0001586   0.0003102
   18  -0.0000219  -0.0003025   0.0004896   0.0000999   0.0000316  -0.0001784
   19   0.5259727  -0.0230650   0.0292688  -0.0881258  -0.0926175  -0.0315312
   20  -0.0230650   0.5707987   0.0282916  -0.0921938  -0.2529532  -0.0688175
   21   0.0292688   0.0282916   0.4917929  -0.0313403  -0.0689329  -0.0679200
   22  -0.0881258  -0.0921938  -0.0313403   0.0960462   0.1025589   0.0348067
   23  -0.0926175  -0.2529532  -0.0689329   0.1025589   0.2707817   0.0737037
   24  -0.0315312  -0.0688175  -0.0679200   0.0348067   0.0737037   0.0771108
   25  -0.1393159  -0.0242977   0.0513823  -0.0107636  -0.0036773   0.0101630
   26  -0.0227732  -0.0850433   0.0146482  -0.0213572  -0.0088134   0.0221146
   27   0.0592215   0.0195622  -0.1204457  -0.0058951  -0.0014561   0.0071449
   28  -0.0158736   0.0137459   0.0049765   0.0003495   0.0001251  -0.0005573
   29  -0.0094524   0.0078797   0.0030391   0.0003740   0.0007554  -0.0004883
   30   0.0190621  -0.0153327  -0.0042848  -0.0007891   0.0001159   0.0009070
   31   0.0115735  -0.0024000   0.0191703   0.0011287   0.0007654  -0.0012127
   32   0.0038741  -0.0035034   0.0105588   0.0007777   0.0000093  -0.0009940
   33  -0.0086546   0.0064531  -0.0228037   0.0002221  -0.0002368   0.0015868
   34  -0.1908163   0.1334190   0.0165254   0.0107676  -0.0089054  -0.0003003
   35   0.1344472  -0.1699602  -0.0146779   0.0204825  -0.0172896  -0.0014146
   36   0.0151936  -0.0140285  -0.0475449   0.0076076  -0.0058694  -0.0008488
           25          26          27          28          29          30
    1   0.0172337   0.0010291   0.0161692  -0.0001860   0.0001009   0.0009698
    2   0.0059037  -0.0040750   0.0109487   0.0002908   0.0005329  -0.0010342
    3  -0.0086045   0.0060547  -0.0358602  -0.0011053  -0.0009110   0.0018102
    4  -0.0056246  -0.0012585  -0.0010739   0.0004112  -0.0000498  -0.0006736
    5  -0.0005931   0.0006645  -0.0009176  -0.0001595  -0.0001100   0.0002377
    6  -0.0033140  -0.0014791   0.0037236   0.0004609   0.0000562  -0.0003790
    7   0.0003207   0.0144931  -0.0139954  -0.0001172  -0.0003878  -0.0027642
    8  -0.0013297  -0.0793424   0.0479772  -0.0003923  -0.0008125   0.0014314
    9  -0.0076780   0.0663670  -0.0429252  -0.0004090   0.0015579  -0.0019496
   10   0.0121358  -0.0060029  -0.0073661   0.0001682  -0.0015947   0.0026833
   11  -0.0058730  -0.0032683   0.0028125   0.0003402   0.0004385   0.0001523
   12  -0.0076318   0.0042779   0.0021002   0.0003946   0.0016566  -0.0011783
   13  -0.0745659  -0.0310324   0.0072447   0.0101986   0.0178653   0.0023723
   14  -0.0461804  -0.1951771  -0.0184813  -0.0077045  -0.0172666  -0.0014708
   15   0.0152950   0.0038277  -0.0488679  -0.0020991  -0.0021337  -0.0002515
   16   0.0041914   0.0009577  -0.0035062  -0.0003117  -0.0000067  -0.0001861
   17  -0.0049495   0.0062665  -0.0094294   0.0000638  -0.0006121  -0.0003936
   18  -0.0002369   0.0024575   0.0036056  -0.0000037  -0.0000238   0.0003490
   19  -0.1393159  -0.0227732   0.0592215  -0.0158736  -0.0094524   0.0190621
   20  -0.0242977  -0.0850433   0.0195622   0.0137459   0.0078797  -0.0153327
   21   0.0513823   0.0146482  -0.1204457   0.0049765   0.0030391  -0.0042848
   22  -0.0107636  -0.0213572  -0.0058951   0.0003495   0.0003740  -0.0007891
   23  -0.0036773  -0.0088134  -0.0014561   0.0001251   0.0007554   0.0001159
   24   0.0101630   0.0221146   0.0071449  -0.0005573  -0.0004883   0.0009070
   25   0.4901481  -0.0698171  -0.0456685  -0.1858532   0.1331842   0.0277355
   26  -0.0698171   0.5929995  -0.0591403   0.1271989  -0.1754624  -0.0286408
   27  -0.0456685  -0.0591403   0.4260255   0.0260201  -0.0281812  -0.0539315
   28  -0.1858532   0.1271989   0.0260201   0.2005243  -0.1410316  -0.0310910
   29   0.1331842  -0.1754624  -0.0281812  -0.1410316   0.1883853   0.0216060
   30   0.0277355  -0.0286408  -0.0539315  -0.0310910   0.0216060   0.0585620
   31  -0.0897954  -0.0061081  -0.0348154  -0.0076628   0.0028075  -0.0202388
   32   0.0266172  -0.0559897   0.0354121   0.0089938  -0.0037974   0.0212964
   33  -0.0497733  -0.0146670  -0.1374038   0.0005052   0.0017672   0.0032864
   34  -0.0181111   0.0146706   0.0036652  -0.0016473  -0.0018089   0.0029199
   35  -0.0089873   0.0072412   0.0008932  -0.0014706   0.0000695   0.0020323
   36   0.0183312  -0.0158204  -0.0031655   0.0029082   0.0020549  -0.0029399
           31          32          33          34          35          36
    1  -0.0036702  -0.0017502   0.0024721  -0.0132462   0.0013957  -0.0269849
    2  -0.0021052  -0.0003382   0.0019452   0.0090161  -0.0027346   0.0246411
    3   0.0035569   0.0015999  -0.0023318  -0.0037030   0.0026993  -0.0003912
    4   0.0018237   0.0004403  -0.0003434   0.0017642  -0.0002383   0.0019001
    5   0.0003319   0.0002902  -0.0000560  -0.0007664   0.0006791  -0.0030217
    6   0.0010093   0.0002083  -0.0001221   0.0003797  -0.0012064  -0.0030864
    7  -0.0724043  -0.0831365  -0.0220505   0.0004983   0.0001965  -0.0001580
    8  -0.0896135  -0.3060997   0.0021328  -0.0005873   0.0002123   0.0002356
    9  -0.0121267   0.0215277  -0.0704787   0.0002231  -0.0003752  -0.0000264
   10   0.0042753  -0.0045176   0.0110028  -0.0003676  -0.0000127   0.0001702
   11   0.0065083  -0.0127896   0.0189528   0.0001099   0.0000164  -0.0000719
   12   0.0036263  -0.0022120   0.0071138   0.0001819  -0.0000680  -0.0001196
   13  -0.0351882  -0.0833017  -0.0623952   0.0006785  -0.0003261  -0.0006980
   14  -0.0412005  -0.0279787  -0.0395934   0.0004103   0.0009550  -0.0006821
   15  -0.0882303  -0.1110421  -0.0538988  -0.0011920  -0.0006056   0.0014118
   16  -0.0029313  -0.0015987  -0.0021813  -0.0002326  -0.0001241  -0.0000092
   17  -0.0026507   0.0009744  -0.0053129  -0.0001322   0.0000135   0.0001779
   18  -0.0024938  -0.0046155  -0.0026034   0.0001195  -0.0000160  -0.0001172
   19   0.0115735   0.0038741  -0.0086546  -0.1908163   0.1344472   0.0151936
   20  -0.0024000  -0.0035034   0.0064531   0.1334190  -0.1699602  -0.0140285
   21   0.0191703   0.0105588  -0.0228037   0.0165254  -0.0146779  -0.0475449
   22   0.0011287   0.0007777   0.0002221   0.0107676   0.0204825   0.0076076
   23   0.0007654   0.0000093  -0.0002368  -0.0089054  -0.0172896  -0.0058694
   24  -0.0012127  -0.0009940   0.0015868  -0.0003003  -0.0014146  -0.0008488
   25  -0.0897954   0.0266172  -0.0497733  -0.0181111  -0.0089873   0.0183312
   26  -0.0061081  -0.0559897  -0.0146670   0.0146706   0.0072412  -0.0158204
   27  -0.0348154   0.0354121  -0.1374038   0.0036652   0.0008932  -0.0031655
   28  -0.0076628   0.0089938   0.0005052  -0.0016473  -0.0014706   0.0029082
   29   0.0028075  -0.0037974   0.0017672  -0.0018089   0.0000695   0.0020549
   30  -0.0202388   0.0212964   0.0032864   0.0029199   0.0020323  -0.0029399
   31   0.1914703   0.1336291   0.1326788   0.0013808   0.0000357  -0.0009240
   32   0.1336291   0.4084965   0.0290772  -0.0000273   0.0007263  -0.0008166
   33   0.1326788   0.0290772   0.2763787  -0.0014827  -0.0004622   0.0012765
   34   0.0013808  -0.0000273  -0.0014827   0.2093317  -0.1453985  -0.0173367
   35   0.0000357   0.0007263  -0.0004622  -0.1453985   0.1800710   0.0132012
   36  -0.0009240  -0.0008166   0.0012765  -0.0173367   0.0132012   0.0555516
 **********************************************************************
 **                                                                  **
 **                       VIBRATIONAL ANALYSIS                       **
 **                       --------------------                       **
 **                                                                  **
 **        VIBRATIONAL FREQUENCIES (CM**-1) AND NORMAL MODES         **
 **     FORCE CONSTANTS (mDYN/ANGSTROM) AND REDUCED MASSES (AMU)     **
 **                  INFRARED INTENSITIES (KM/MOL)                   **
 **                                                                  **
 **********************************************************************
 

 Mode:                 1                      2                      3
 Frequency:        75.51                 140.91                 225.71
 Force Cnst:      0.0156                 0.0603                 0.0995
 Red. Mass:       4.6411                 5.1532                 3.3136
 IR Active:          YES                    YES                    YES
 IR Intens:       10.653                 11.190                  7.433
 Raman Active:       YES                    YES                    YES
               X      Y      Z        X      Y      Z        X      Y      Z
 C          0.001  0.042 -0.068   -0.077  0.011 -0.045    0.074 -0.083  0.054
 N          0.023  0.312 -0.049    0.278  0.052 -0.221   -0.029  0.008  0.120
 C          0.018  0.070  0.188    0.176 -0.062 -0.018    0.218  0.000 -0.177
 H          0.039  0.203  0.336    0.400 -0.115 -0.118    0.527 -0.088 -0.333
 C          0.067 -0.186  0.127   -0.172  0.018  0.174   -0.041  0.057 -0.037
 H          0.127 -0.340  0.213   -0.396  0.064  0.323   -0.194  0.096  0.059
 C         -0.005 -0.214 -0.098   -0.233  0.014  0.031    0.035 -0.165  0.051
 H          0.134 -0.308 -0.008   -0.237  0.018  0.028    0.248 -0.258  0.030
 C         -0.034 -0.142 -0.094   -0.146  0.014  0.115   -0.127  0.081 -0.004
 H         -0.091 -0.175 -0.245   -0.091  0.039  0.284   -0.090  0.145 -0.148
 N         -0.071  0.123 -0.005    0.148 -0.051 -0.041   -0.132  0.120 -0.003
 H         -0.107 -0.316 -0.190   -0.214  0.029  0.067   -0.144 -0.371  0.115
 TransDip   0.011 -0.103  0.015   -0.087 -0.004  0.062    0.058 -0.052 -0.040

 Mode:                 4                      5                      6
 Frequency:       334.23                 389.98                 454.87
 Force Cnst:      0.2520                 0.2751                 0.2947
 Red. Mass:       3.8287                 3.0705                 2.4178
 IR Active:          YES                    YES                    YES
 IR Intens:        4.456                  0.198                  2.350
 Raman Active:       YES                    YES                    YES
               X      Y      Z        X      Y      Z        X      Y      Z
 C         -0.198 -0.136 -0.022   -0.089  0.349  0.081   -0.026 -0.063  0.096
 N          0.056  0.087 -0.130    0.044 -0.186 -0.048    0.050  0.007  0.073
 C         -0.015 -0.036 -0.022    0.004 -0.002  0.003   -0.071  0.090  0.006
 H         -0.084 -0.140 -0.129    0.009 -0.002  0.002   -0.065  0.122  0.039
 C          0.162  0.113 -0.087    0.019 -0.010 -0.006    0.013  0.009 -0.052
 H          0.493  0.137 -0.391    0.084 -0.030 -0.043    0.705 -0.212 -0.444
 C         -0.047 -0.092 -0.054    0.010 -0.062 -0.017   -0.084 -0.064  0.073
 H          0.184 -0.111 -0.321    0.476 -0.355  0.201    0.024 -0.115  0.070
 C          0.072  0.106  0.148    0.002 -0.001  0.002   -0.096  0.032  0.002
 H          0.078  0.110  0.149    0.012  0.011 -0.008   -0.092  0.008  0.117
 N         -0.069 -0.030  0.222   -0.017  0.005  0.011    0.148  0.017 -0.174
 H         -0.185 -0.239 -0.138   -0.324 -0.394 -0.395   -0.177 -0.176  0.140
 TransDip   0.018 -0.021 -0.062    0.004  0.014 -0.001   -0.027 -0.012  0.039

 Mode:                 7                      8                      9
 Frequency:       528.46                 668.21                 832.44
 Force Cnst:      0.6731                 0.5075                 0.9141
 Red. Mass:       4.0910                 1.9292                 2.2389
 IR Active:          YES                    YES                    YES
 IR Intens:        3.139                 33.481                  8.818
 Raman Active:       YES                    YES                    YES
               X      Y      Z        X      Y      Z        X      Y      Z
 C          0.319  0.107 -0.263    0.074 -0.005 -0.041   -0.027 -0.075  0.003
 N         -0.162 -0.016 -0.047   -0.022 -0.001  0.008    0.006  0.018 -0.004
 C          0.001 -0.062  0.045   -0.046  0.035  0.007   -0.024 -0.054  0.032
 H          0.105 -0.140 -0.063   -0.293  0.084  0.108    0.089  0.008  0.082
 C         -0.027  0.031  0.083    0.188 -0.016 -0.118    0.009 -0.124  0.034
 H          0.643 -0.148 -0.328   -0.636  0.277  0.326   -0.034 -0.360  0.268
 C         -0.057 -0.002 -0.020   -0.111 -0.021  0.044    0.109  0.175 -0.018
 H          0.091 -0.096  0.056    0.102 -0.118  0.031    0.624  0.026 -0.303
 C         -0.127  0.063  0.099   -0.047  0.018  0.038   -0.049  0.151  0.040
 H         -0.094  0.069  0.218   -0.167 -0.133  0.159   -0.058  0.114  0.182
 N          0.026 -0.070  0.092    0.062 -0.003 -0.003   -0.046 -0.048 -0.087
 H         -0.144 -0.125  0.177   -0.262 -0.204  0.135   -0.274 -0.255 -0.042
 TransDip   0.052 -0.011 -0.019   -0.166  0.017  0.080    0.040 -0.002  0.086

 Mode:                10                     11                     12
 Frequency:       930.02                 951.53                 955.23
 Force Cnst:      1.7908                 1.2996                 1.1206
 Red. Mass:       3.5140                 2.4362                 2.0844
 IR Active:          YES                    YES                    YES
 IR Intens:        1.344                  9.015                  4.226
 Raman Active:       YES                    YES                    YES
               X      Y      Z        X      Y      Z        X      Y      Z
 C         -0.019  0.005 -0.086   -0.071  0.015 -0.040    0.052 -0.019  0.025
 N         -0.062  0.014 -0.113   -0.040  0.009 -0.100    0.027 -0.005  0.070
 C          0.084  0.113 -0.063   -0.054 -0.038  0.161    0.129 -0.075  0.081
 H         -0.091  0.429  0.333    0.654 -0.067  0.002   -0.133  0.299  0.562
 C         -0.145 -0.129 -0.136    0.096  0.081 -0.003   -0.012  0.087  0.013
 H         -0.066 -0.139 -0.205   -0.109  0.471 -0.172    0.022  0.471 -0.359
 C          0.049 -0.021  0.177    0.130 -0.043  0.122   -0.093  0.046 -0.083
 H          0.092 -0.057  0.233   -0.034 -0.005  0.242    0.070 -0.003 -0.172
 C          0.152 -0.072  0.215   -0.057  0.007  0.010    0.042 -0.034 -0.001
 H          0.285  0.018  0.471   -0.038  0.057 -0.139    0.048 -0.055  0.160
 N         -0.062  0.059 -0.051   -0.046 -0.063 -0.128   -0.117 -0.047 -0.099
 H          0.042 -0.037  0.190    0.198  0.023  0.239   -0.175 -0.036 -0.191
 TransDip   0.001  0.002  0.037    0.049  0.000  0.083    0.024  0.017  0.059

 Mode:                13                     14                     15
 Frequency:       989.11                1004.74                1044.68
 Force Cnst:      1.1130                 1.3591                 1.7138
 Red. Mass:       1.9309                 2.2849                 2.6653
 IR Active:          YES                    YES                    YES
 IR Intens:        4.115                 11.299                  8.769
 Raman Active:       YES                    YES                    YES
               X      Y      Z        X      Y      Z        X      Y      Z
 C          0.058  0.038  0.029    0.001 -0.064 -0.004    0.044 -0.057 -0.030
 N          0.029 -0.017  0.072    0.003  0.012  0.005   -0.009  0.011  0.005
 C         -0.082  0.076  0.064    0.014  0.125  0.062   -0.115 -0.061 -0.034
 H          0.725 -0.011 -0.180    0.457  0.076 -0.062    0.216 -0.422 -0.520
 C         -0.000 -0.079 -0.091   -0.109 -0.019 -0.101    0.034  0.044  0.109
 H         -0.135 -0.084  0.019   -0.097  0.242 -0.349    0.083  0.107  0.029
 C         -0.082 -0.051 -0.124    0.016  0.130  0.004   -0.112  0.092  0.064
 H         -0.221  0.076 -0.296    0.372 -0.057  0.039    0.254 -0.124  0.180
 C          0.047  0.034  0.100   -0.033 -0.113 -0.073    0.185 -0.123  0.037
 H          0.209  0.186  0.192   -0.267 -0.338 -0.175    0.079 -0.232  0.026
 N         -0.027 -0.022 -0.019    0.079 -0.045  0.141   -0.042  0.139 -0.095
 H          0.098  0.161 -0.203   -0.261 -0.169 -0.159   -0.332 -0.135 -0.199
 TransDip   0.061  0.005 -0.023    0.004 -0.006 -0.107    0.053 -0.067 -0.042

 Mode:                16                     17                     18
 Frequency:      1106.16                1203.69                1233.07
 Force Cnst:      1.6357                 1.0664                 1.5109
 Red. Mass:       2.2689                 1.2492                 1.6865
 IR Active:          YES                    YES                    YES
 IR Intens:        5.569                  2.368                  3.601
 Raman Active:       YES                    YES                    YES
               X      Y      Z        X      Y      Z        X      Y      Z
 C         -0.008  0.028  0.017    0.000 -0.055 -0.004    0.011 -0.035 -0.008
 N          0.011 -0.006  0.009    0.003  0.008  0.005    0.000  0.005  0.003
 C         -0.026 -0.036 -0.032    0.008  0.000  0.020    0.006  0.063 -0.033
 H         -0.243 -0.161 -0.138   -0.117 -0.108 -0.078    0.056  0.162  0.059
 C         -0.003 -0.052  0.026    0.028 -0.035 -0.008    0.030  0.158 -0.021
 H         -0.082  0.405 -0.306   -0.047  0.132 -0.092    0.119 -0.411  0.429
 C          0.131 -0.011 -0.096    0.031  0.038 -0.029    0.040  0.004 -0.026
 H          0.047  0.132 -0.391   -0.031 -0.117  0.507   -0.008 -0.078  0.279
 C         -0.126 -0.085  0.186   -0.099 -0.028 -0.029   -0.041 -0.064  0.102
 H         -0.368 -0.323  0.130    0.388  0.410  0.372   -0.284 -0.305  0.023
 N          0.045  0.127 -0.036    0.009  0.031  0.017   -0.038 -0.078 -0.036
 H          0.245  0.118 -0.127    0.024  0.075 -0.427    0.113  0.136 -0.501
 TransDip  -0.068 -0.029  0.017    0.004  0.016  0.046   -0.000 -0.028  0.054

 Mode:                19                     20                     21
 Frequency:      1244.48                1324.21                1365.78
 Force Cnst:      1.2470                 1.6018                 1.9720
 Red. Mass:       1.3666                 1.5504                 1.7943
 IR Active:          YES                    YES                    YES
 IR Intens:        1.923                  2.862                 10.679
 Raman Active:       YES                    YES                    YES
               X      Y      Z        X      Y      Z        X      Y      Z
 C         -0.023  0.028  0.016   -0.025 -0.017  0.016    0.007  0.006 -0.005
 N          0.005 -0.005  0.001    0.013  0.000  0.016   -0.006  0.000 -0.008
 C          0.017  0.056  0.018   -0.055 -0.066 -0.054   -0.112 -0.097 -0.137
 H          0.011 -0.123 -0.186    0.235  0.214  0.212    0.445  0.515  0.447
 C          0.013  0.072  0.003   -0.007 -0.025  0.016    0.037  0.028  0.047
 H          0.052 -0.101  0.135   -0.010  0.046 -0.047    0.043  0.036  0.059
 C          0.041  0.001 -0.042    0.026  0.022 -0.162    0.005 -0.014  0.084
 H          0.008  0.063 -0.194   -0.168 -0.166  0.662    0.075  0.088 -0.318
 C         -0.019 -0.094 -0.084    0.047  0.065  0.023   -0.043 -0.051 -0.067
 H          0.092 -0.147  0.758   -0.216 -0.226  0.126    0.121  0.053  0.271
 N         -0.040 -0.016  0.005    0.014  0.036  0.023    0.045  0.056  0.058
 H         -0.029 -0.137  0.471   -0.055 -0.129  0.416    0.041  0.057 -0.224
 TransDip   0.044  0.002  0.003   -0.023  0.040 -0.029    0.062  0.078  0.032

 Mode:                22                     23                     24
 Frequency:      1399.82                1442.01                1472.65
 Force Cnst:      2.0841                 4.5410                 1.3847
 Red. Mass:       1.8052                 3.7065                 1.0837
 IR Active:          YES                    YES                    YES
 IR Intens:       17.236                  4.811                 10.104
 Raman Active:       YES                    YES                    YES
               X      Y      Z        X      Y      Z        X      Y      Z
 C          0.009 -0.009 -0.008   -0.006  0.004  0.005   -0.011 -0.004  0.005
 N         -0.006  0.002 -0.006    0.004 -0.001  0.005    0.002  0.000  0.001
 C          0.007  0.067 -0.026   -0.032  0.246 -0.208    0.000 -0.006  0.003
 H         -0.028 -0.029 -0.147   -0.026  0.363 -0.176    0.004 -0.001  0.011
 C          0.001 -0.085  0.086    0.120 -0.084  0.238   -0.000  0.006 -0.006
 H         -0.024  0.232 -0.174    0.067  0.463 -0.118   -0.001 -0.012  0.010
 C         -0.008 -0.066  0.072   -0.002  0.045 -0.057   -0.075 -0.008 -0.025
 H         -0.040 -0.043  0.061    0.070 -0.011  0.011    0.624 -0.340  0.039
 C          0.062  0.157 -0.098   -0.032 -0.086  0.070   -0.009 -0.007 -0.006
 H         -0.392 -0.430  0.488    0.258  0.287 -0.345    0.020  0.024  0.002
 N         -0.033 -0.052 -0.003   -0.066 -0.180 -0.021    0.002  0.004  0.003
 H          0.175  0.192 -0.410   -0.078 -0.079  0.283    0.426  0.499  0.233
 TransDip   0.036  0.084 -0.097   -0.016  0.064 -0.025    0.102  0.005 -0.004

 Mode:                25                     26                     27
 Frequency:      2405.45                3085.51                3101.67
 Force Cnst:     43.0476                 5.9454                 6.1478
 Red. Mass:      12.6271                 1.0599                 1.0846
 IR Active:          YES                    YES                    YES
 IR Intens:       11.992                  1.282                 11.152
 Raman Active:       YES                    YES                    YES
               X      Y      Z        X      Y      Z        X      Y      Z
 C          0.357 -0.083  0.709   -0.001  0.000 -0.001   -0.000 -0.000 -0.000
 N         -0.266  0.060 -0.522    0.000 -0.000  0.001    0.000 -0.000  0.000
 C          0.000 -0.001  0.000    0.000 -0.000  0.000    0.000  0.000 -0.000
 H          0.003 -0.001 -0.001   -0.000  0.002 -0.002    0.001 -0.013  0.012
 C         -0.001 -0.000  0.001   -0.000  0.000 -0.000    0.000  0.001  0.001
 H          0.001 -0.001  0.002    0.003  0.002  0.004   -0.012 -0.008 -0.012
 C         -0.043  0.011 -0.088   -0.066 -0.007 -0.011   -0.006 -0.019 -0.007
 H         -0.031  0.005 -0.046    0.255  0.579  0.194    0.102  0.221  0.077
 C          0.001  0.003 -0.007    0.009 -0.008 -0.002   -0.058  0.055  0.011
 H         -0.001 -0.009  0.010   -0.105  0.102  0.019    0.690 -0.659 -0.127
 N         -0.001 -0.000  0.001    0.000 -0.000  0.000   -0.000  0.000 -0.000
 H         -0.029  0.001 -0.045    0.534 -0.497 -0.057   -0.024  0.020 -0.001
 TransDip   0.035 -0.027  0.102   -0.029 -0.021  0.006   -0.067  0.083  0.008

 Mode:                28                     29                     30
 Frequency:      3135.93                3207.55                3253.43
 Force Cnst:      6.3924                 6.6268                 6.8845
 Red. Mass:       1.1033                 1.0932                 1.1039
 IR Active:          YES                    YES                    YES
 IR Intens:        2.287                 12.567                  3.765
 Raman Active:       YES                    YES                    YES
               X      Y      Z        X      Y      Z        X      Y      Z
 C          0.000 -0.001 -0.000   -0.000  0.000  0.000   -0.000 -0.000 -0.000
 N         -0.000 -0.000 -0.000   -0.000 -0.000  0.000    0.000  0.000  0.000
 C         -0.000  0.000  0.000    0.011 -0.063  0.057    0.005 -0.022  0.022
 H          0.000  0.004 -0.004   -0.114  0.711 -0.624   -0.035  0.206 -0.185
 C         -0.000  0.000 -0.001    0.011  0.015  0.011   -0.047 -0.047 -0.057
 H          0.004  0.003  0.004   -0.155 -0.164 -0.180    0.513  0.532  0.605
 C          0.018 -0.087 -0.021    0.000 -0.000  0.000    0.000  0.000  0.000
 H          0.289  0.606  0.204    0.000  0.000  0.000   -0.002 -0.003 -0.000
 C          0.013 -0.013 -0.003   -0.001  0.001 -0.001   -0.000  0.005 -0.001
 H         -0.151  0.143  0.031    0.007 -0.008 -0.000    0.014 -0.016 -0.003
 N         -0.000  0.000  0.000    0.001  0.002  0.001    0.001  0.003  0.001
 H         -0.504  0.445  0.049    0.001 -0.000 -0.000    0.000 -0.000 -0.000
 TransDip   0.022 -0.043 -0.002    0.013 -0.074  0.086   -0.025 -0.057  0.006

 STANDARD THERMODYNAMIC QUANTITIES AT   298.15 K  AND     1.00 ATM

   This Molecule has  0 Imaginary Frequencies
   Zero point vibrational energy:       56.478 kcal/mol

   Atom    1 Element C  Has Mass   12.00000
   Atom    2 Element N  Has Mass   14.00307
   Atom    3 Element C  Has Mass   12.00000
   Atom    4 Element H  Has Mass    1.00783
   Atom    5 Element C  Has Mass   12.00000
   Atom    6 Element H  Has Mass    1.00783
   Atom    7 Element C  Has Mass   12.00000
   Atom    8 Element H  Has Mass    1.00783
   Atom    9 Element C  Has Mass   12.00000
   Atom   10 Element H  Has Mass    1.00783
   Atom   11 Element N  Has Mass   14.00307
   Atom   12 Element H  Has Mass    1.00783
   Molecular Mass:    93.045290 amu
   Principal axes and moments of inertia in amu*Bohr^2:
                             1           2           3
    Eigenvalues --      203.27953  1104.31394  1237.54903
          X               0.00379     0.64564     0.76363
          Y              -0.42687     0.69161    -0.58263
          Z               0.90430     0.32377    -0.27823
   Rotational Symmetry Number is   1
   The Molecule is an Asymmetric Top
   Translational Enthalpy:        0.889 kcal/mol
   Rotational Enthalpy:           0.889 kcal/mol
   Vibrational Enthalpy:         58.781 kcal/mol
   gas constant (RT):             0.592 kcal/mol
   Translational Entropy:        39.503  cal/mol.K
   Rotational Entropy:           27.121  cal/mol.K
   Vibrational Entropy:          13.730  cal/mol.K

   Total Enthalpy:               61.151 kcal/mol
   Total Entropy:                80.353  cal/mol.K
Archival summary:
1\1\c8-85\FREQ\ProcedureUnspecified\BasisUnspecified\255(2)\hpark21\WedFeb114:20:082023WedFeb114:20:082023\0\\#,FREQ,ProcedureUnspecified,BasisUnspecified,\\0,2\C\H,1,1.09105\N,1,1.50106,2,111.458\C,3,1.33466,1,88.8378,2,114.686,0\H,4,1.08327,3,125.993,1,-179.023,0\C,4,1.39025,3,98.413,1,1.08575,0\H,6,1.07942,4,137.688,3,179.151,0\C,1,1.52288,2,110.609,3,-125.822,0\H,8,1.09085,1,109.495,2,58.6435,0\H,8,1.09107,1,110.034,2,176.815,0\C,8,1.45986,1,111.544,2,-62.3572,0\N,11,1.14708,8,178.302,1,-14.5815,0\\\@

 Total job time:  2707.54s(wall), 25401.21s(cpu) 
 Wed Feb  1 14:20:08 2023

        *************************************************************
        *                                                           *
        *  Thank you very much for using Q-Chem.  Have a nice day.  *
        *                                                           *
        *************************************************************
