# Supplementary material for: Reactant Discovery with an Ab Initio Nanoreactor: Exploration of Astrophysical N-Heterocycle Precursors and Formation Pathways
Source: ACS Earth Space Chem. 2024 Aug 9;8(9):1771–83. doi: 10.1021/acsearthspacechem.4c00120 (PMC11418024; doi:10.1021/acsearthspacechem.4c00120)
Supplement: Supplementary file 2 — sp4c00120_si_002.zip [file sp4c00120_si_002.zip › nr-si-data/reaction1/C1/optimized.xyz]

12

C         1.1212426371    0.7757272434   -1.6338009771
N         0.5047897531    0.2456639655   -2.4639769414
C        -0.3261044116   -1.3674189316    0.3648893444
H         0.2694661082   -2.0541548297   -0.2290174702
C        -1.7999710578   -0.9261692662    0.4096413805
H        -2.7206656447   -1.1396276126   -0.1074558665
C         1.8411589753    1.3824537154   -0.6231010303
H         2.5159247575    2.1924719005   -0.8518790468
C        -1.3926303299   -0.1315811356    1.3849520151
H        -1.8021246612    0.6088316544    2.0562466748
N         0.0743565214   -0.6028600166    1.3061381825
H         1.7145574035    1.0166635312    0.3873636024
