# Supplementary material for: Reactant Discovery with an Ab Initio Nanoreactor: Exploration of Astrophysical N-Heterocycle Precursors and Formation Pathways
Source: ACS Earth Space Chem. 2024 Aug 9;8(9):1771–83. doi: 10.1021/acsearthspacechem.4c00120 (PMC11418024; doi:10.1021/acsearthspacechem.4c00120)
Supplement: Supplementary file 2 — sp4c00120_si_002.zip [file sp4c00120_si_002.zip › nr-si-data/reaction1/C1/optimize.out]

Running Job 1 of 1 qchem.in
qchem qchem.in_2061.0 ./qchem2061/ 0
/home/leeping/opt/qchem/5.3.2-openmp/exe/qcprog.exe_s qchem.in_2061.0 ./qchem2061/
                  Welcome to Q-Chem
     A Quantum Leap Into The Future Of Chemistry


 Q-Chem 5.3, Q-Chem, Inc., Pleasanton, CA (2020)

 Yihan Shao,  Zhengting Gan,  E. Epifanovsky,  A. T. B. Gilbert,  M. Wormit,  
 J. Kussmann,  A. W. Lange,  A. Behn,  Jia Deng,  Xintian Feng,  D. Ghosh,  
 M. Goldey,  P. R. Horn,  L. D. Jacobson,  I. Kaliman,  T. Kus,  A. Landau,  
 Jie Liu,  E. I. Proynov,  R. M. Richard,  R. P. Steele,  E. J. Sundstrom,  
 H. L. Woodcock III,  P. M. Zimmerman,  D. Zuev,  B. Alam,  B. Albrecht,  
 A. Aldossary,  E. Alguire,  S. A. Baeppler,  D. Barton,  Z. Benda,  
 Y. A. Bernard,  E. J. Berquist,  K. B. Bravaya,  H. Burton,  K. Carter-Fenk,  
 D. Casanova,  Chun-Min Chang,  Yunqing Chen,  A. Chien,  K. D. Closser,  
 M. P. Coons,  S. Coriani,  S. Dasgupta,  A. L. Dempwolff,  M. Diedenhofen,  
 Hainam Do,  R. G. Edgar,  Po-Tung Fang,  S. Faraji,  S. Fatehi,  
 Qingguo Feng,  J. Fosso-Tande,  J. Gayvert,  Qinghui Ge,  A. Ghysels,  
 G. Gidofalvi,  J. Gomes,  J. Gonthier,  S. Gulania,  A. Gunina,  D. Hait,  
 M. W. D. Hanson-Heine,  S. Hammes-Schiffer,  P. H. P. Harbach,  
 A. W. Hauser,  M. F. Herbst,  J. E. Herr,  E. G. Hohenstein,  Z. C. Holden,  
 S. Houck,  Kerwin Hui,  B. C. Huynh,  M. Ivanov,  T.-C. Jagau,  Hyunjun Ji,  
 B. Kaduk,  K. Khistyaev,  Jaehoon Kim,  P. Klunzinger,  K. Koh,  
 D. Kosenkov,  L. Koulias,  T. Kowalczyk,  C. M. Krauter,  A. Kunitsa,  
 Ka Un Lao,  A. Laurent,  K. V. Lawler,  Joonho Lee,  D. Lefrancois,  
 S. Lehtola,  D. S. Levine,  Yi-Pei Li,  You-Sheng Lin,  Fenglai Liu,  
 Kuan-Yu Liu,  E. Livshits,  M. Loipersberger,  A. Luenser,  A. Manjanath,  
 P. Manohar,  E. Mansoor,  S. F. Manzer,  Shan-Ping Mao,  Yuezhi Mao,  
 N. Mardirossian,  A. V. Marenich,  T. Markovich,  L. A. Martinez-Martinez,  
 S. A. Maurer,  N. J. Mayhall,  S. C. McKenzie,  J.-M. Mewes,  P. Morgante,  
 A. F. Morrison,  J. W. Mullinax,  K. Nanda,  T. S. Nguyen-Beck,  
 R. Olivares-Amaya,  K. J. Oosterbaan,  J. A. Parkhill,  S. K. Paul,  
 F. Pavosevic,  Zheng Pei,  T. M. Perrine,  F. Plasser,  P. Pokhilko,  
 S. Prager,  A. Prociuk,  E. Ramos,  B. Rana,  D. R. Rehn,  F. Rob,  
 E. Rossomme,  M. Scheurer,  M. Schneider,  N. Sergueev,  S. M. Sharada,  
 S. Sharma,  W. Skomorowski,  D. W. Small,  T. Stauch,  C. J. Stein,  
 T. Stein,  Yu-Chuan Su,  S. P. Veccham,  Zhen Tao,  A. J. W. Thom,  
 A. Tkatchenko,  T. Tsuchimochi,  N. M. Tubman,  L. Vogt,  M. L. Vidal,  
 O. Vydrov,  M. A. Watson,  J. Wenzel,  M. de Wergifosse,  T. A. Wesolowski,  
 A. White,  J. Witte,  A. Yamada,  Jun Yang,  K. Yao,  S. Yeganeh,  
 S. R. Yost,  Zhi-Qiang You,  A. Zech,  Igor Ying Zhang,  Xing Zhang,  
 Yan Zhao,  Ying Zhu,  B. R. Brooks,  G. K. L. Chan,  C. J. Cramer,  
 M. S. Gordon,  W. J. Hehre,  A. Klamt,  M. W. Schmidt,  C. D. Sherrill,  
 D. G. Truhlar,  A. Aspuru-Guzik,  R. Baer,  A. T. Bell,  N. A. Besley,  
 Jeng-Da Chai,  A. E. DePrince, III,  R. A. DiStasio Jr.,  A. Dreuw,  
 B. D. Dunietz,  T. R. Furlani,  Chao-Ping Hsu,  Yousung Jung,  Jing Kong,  
 D. S. Lambrecht,  WanZhen Liang,  C. Ochsenfeld,  V. A. Rassolov,  
 L. V. Slipchenko,  J. E. Subotnik,  T. Van Voorhis,  J. M. Herbert,  
 A. I. Krylov,  P. M. W. Gill,  M. Head-Gordon

 Contributors to earlier versions of Q-Chem not listed above: 
 R. D. Adamson,  B. Austin,  J. Baker,  G. J. O. Beran,  K. Brandhorst,  
 S. T. Brown,  E. F. C. Byrd,  A. K. Chakraborty,  C.-L. Cheng,  
 Siu Hung Chien,  D. M. Chipman,  D. L. Crittenden,  H. Dachsel,  
 R. J. Doerksen,  A. D. Dutoi,  L. Fusti-Molnar,  W. A. Goddard III,  
 A. Golubeva-Zadorozhnaya,  S. R. Gwaltney,  G. Hawkins,  A. Heyden,  
 S. Hirata,  G. Kedziora,  F. J. Keil,  C. Kelley,  Jihan Kim,  R. A. King,  
 R. Z. Khaliullin,  P. P. Korambath,  W. Kurlancheek,  A. M. Lee,  M. S. Lee,  
 S. V. Levchenko,  Ching Yeh Lin,  D. Liotard,  R. C. Lochan,  I. Lotan,  
 P. E. Maslen,  N. Nair,  D. P. O'Neill,  D. Neuhauser,  E. Neuscamman,  
 C. M. Oana,  R. Olson,  B. Peters,  R. Peverati,  P. A. Pieniazek,  
 Y. M. Rhee,  J. Ritchie,  M. A. Rohrdanz,  E. Rosta,  N. J. Russ,  
 H. F. Schaefer III,  N. E. Schultz,  N. Shenvi,  A. C. Simmonett,  A. Sodt,  
 D. Stuck,  K. S. Thanthiriwatte,  V. Vanovschi,  Tao Wang,  A. Warshel,  
 C. F. Williams,  Q. Wu,  X. Xu,  W. Zhang

 Please cite Q-Chem as follows:
 Y. Shao et al., Mol. Phys. 113, 184-215 (2015)
 DOI: 10.1080/00268976.2014.952696

 Q-Chem 5.3.2 for Intel X86 EM64T Linux

 Parts of Q-Chem use Armadillo 9.800.1 (Horizon Scraper).
 http://arma.sourceforge.net/

 Q-Chem begins on Fri Feb  3 13:54:03 2023  

Host: 
0

     Scratch files written to ./qchem2061//
 Dec820 |scratch|qcdevops|jenkins|workspace|build_RNUM 5633   
Processing $rem in /home/leeping/opt/qchem/5.3.2-openmp/config/preferences:
Processing $rem in /home/hpark21/.qchemrc:

Checking the input file for inconsistencies... 	...done.

--------------------------------------------------------------
User input:
--------------------------------------------------------------
$molecule
0 2
C       1.0314739491    0.7371168230   -1.6294912695
N       0.8415492313    0.2502620605   -2.6641485244
C      -0.4137756788   -1.6935996032    0.5346134709
H      -0.2116924338   -2.7149339286    0.2354318210
C      -1.4698882010   -0.6349910002    0.2120941484
H      -2.3528660962   -0.5375244909   -0.3951019496
C       1.2343238456    1.3022281767   -0.3788637607
H       1.0543555592    2.3532623396   -0.2376318984
C      -0.7766810664    0.1260320642    1.0544035599
H      -0.8476938833    1.0990411465    1.5108959101
N       0.2579588215   -0.9749423561    1.3549400653
H       1.6529360038    0.6880489865    0.4028582944
$end

$rem
method                wB97X-D3
basis                 cc-pvtz
unrestricted          true
symmetry              False
sym_ignore            true
scf_convergence       8
thresh                14
jobtype               opt
scf_guess             core
scf_algorithm         diis
max_scf_cycles        100
geom_opt_max_cycles   100
mem_total             200000
$end
--------------------------------------------------------------
 Adding empirical dispersion correction 
 ----------------------------------------------------------------
 Doing -D3(0) with
 s6  =   1.00000
 s8  =   1.00000
 rs6 =   1.28100
 rs8 =   1.09400
 -D3 energy without 3body term =     -0.0032219348 hartrees
 ----------------------------------------------------------------
             Standard Nuclear Orientation (Angstroms)
    I     Atom           X                Y                Z
 ----------------------------------------------------------------
    1      C       1.0314739491     0.7371168230    -1.6294912695
    2      N       0.8415492313     0.2502620605    -2.6641485244
    3      C      -0.4137756788    -1.6935996032     0.5346134709
    4      H      -0.2116924338    -2.7149339286     0.2354318210
    5      C      -1.4698882010    -0.6349910002     0.2120941484
    6      H      -2.3528660962    -0.5375244909    -0.3951019496
    7      C       1.2343238456     1.3022281767    -0.3788637607
    8      H       1.0543555592     2.3532623396    -0.2376318984
    9      C      -0.7766810664     0.1260320642     1.0544035599
   10      H      -0.8476938833     1.0990411465     1.5108959101
   11      N       0.2579588215    -0.9749423561     1.3549400653
   12      H       1.6529360038     0.6880489865     0.4028582944
 ----------------------------------------------------------------
 Nuclear Repulsion Energy =         241.75587498 hartrees
 There are       25 alpha and       24 beta electrons
 Requested basis set is cc-pVTZ
 There are 100 shells and 280 basis functions

 Total QAlloc Memory Limit 200000 MB
 Mega-Array Size      1956 MB
 MEM_STATIC part      2000 MB
 A cutoff of  1.0D-14 yielded   4783 shell pairs
 There are     37863 function pairs (     49614 Cartesian)
 Smallest overlap matrix eigenvalue = 1.92E-04

 Scale SEOQF with 1.000000e-01/1.000000e-01/1.000000e-01

 Standard Electronic Orientation quadrupole field applied
 Nucleus-field energy     =    -0.0000000040 hartrees
 Guess MOs from core Hamiltonian diagonalization
 Long-range K will be added via erf
 Coulomb attenuation parameter = 0.25 bohr**(-1)
 An unrestricted hybrid HF-DFT SCF calculation will be
 performed using Pulay DIIS extrapolation
 Exchange:     0.1957 Hartree-Fock + 1.0000 wB97X-D3 + LR-HF
 Correlation:  1.0000 wB97X-D3
 Using SG-2 standard quadrature grid
 Dispersion:   Grimme D3
 SCF converges when DIIS error is below 1.0E-08
 using 64 threads for integral computing
 -------------------------------------------------------
 OpenMP Integral computing Module                
 Release: version 1.0, May 2013, Q-Chem Inc. Pittsburgh 
 -------------------------------------------------------
 using 64 threads for integral computing
 -------------------------------------------------------
 OpenMP Integral computing Module                
 Release: version 1.0, May 2013, Q-Chem Inc. Pittsburgh 
 -------------------------------------------------------
 ---------------------------------------
  Cycle       Energy         DIIS Error
 ---------------------------------------
    1    -228.2519753445      8.44E-02
    2    -204.9123670689      5.79E-02
    3    -233.3114165095      4.53E-02
    4    -252.5094637917      5.50E-02
    5    -289.8987014685      2.12E-02
    6    -287.4537330281      2.87E-02
    7    -302.1165215913      7.03E-03
    8    -302.2516442468      6.49E-03
    9    -302.5532119122      3.55E-03
   10    -302.6809500859      1.83E-03
   11    -302.7634158851      1.15E-03
   12    -302.7817623771      8.36E-04
   13    -302.7913743089      6.82E-04
   14    -302.8060662319      5.11E-04
   15    -302.8210899882      2.19E-04
   16    -302.8249538300      4.72E-05
   17    -302.8250193794      3.41E-05
   18    -302.8251115660      6.42E-06
   19    -302.8251354441      5.76E-06
   20    -302.8251507551      3.26E-06
   21    -302.8251717269      1.82E-06
   22    -302.8251845846      2.12E-06
   23    -302.8251925615      8.51E-07
   24    -302.8252011070      6.46E-07
   25    -302.8252066869      5.34E-07
   26    -302.8252131017      4.83E-07
   27    -302.8252163844      1.14E-07
   28    -302.8252168574      9.18E-08
   29    -302.8252170443      5.83E-08
   30    -302.8252170915      1.89E-08
   31    -302.8252170917      1.24E-08
   32    -302.8252170921      6.65E-09 Convergence criterion met
 ---------------------------------------
 <S^2> = 0.8398
 SCF time:  CPU 4012.82 s  wall 72.34 s
 SCF   energy in the final basis set = -302.82521709
 Total energy in the final basis set = -302.82521709
 
 --------------------------------------------------------------
 
                    Orbital Energies (a.u.)
 --------------------------------------------------------------
 
 Alpha MOs
 -- Occupied --
-14.4376 -14.4326 -10.3528 -10.3418 -10.3393 -10.3225 -10.3113  -1.1055
 -1.0360  -0.8923  -0.8533  -0.7611  -0.6560  -0.6299  -0.6164  -0.5936
 -0.5410  -0.5217  -0.4848  -0.4807  -0.4793  -0.4362  -0.3812  -0.3541
 -0.3263
 -- Virtual --
 -0.0025   0.1048   0.1177   0.1387   0.1442   0.1508   0.1588   0.1689
  0.1825   0.2041   0.2329   0.2595   0.2729   0.2911   0.3249   0.3491
  0.3576   0.3697   0.3871   0.3961   0.4284   0.4452   0.4637   0.4687
  0.4817   0.4906   0.5059   0.5153   0.5287   0.5334   0.5443   0.5468
  0.5647   0.5845   0.5945   0.6089   0.6132   0.6491   0.6513   0.6556
  0.6868   0.7061   0.7099   0.7251   0.7504   0.7756   0.8204   0.8347
  0.8571   0.8691   0.8745   0.9107   0.9538   0.9790   1.0015   1.0158
  1.0229   1.0429   1.0810   1.0890   1.1084   1.1225   1.1318   1.1461
  1.1572   1.1723   1.2002   1.2122   1.2484   1.2714   1.2951   1.3131
  1.3391   1.3627   1.3697   1.3831   1.4037   1.4139   1.4382   1.4550
  1.4726   1.4954   1.5152   1.5507   1.5764   1.6046   1.6355   1.6601
  1.6718   1.6900   1.7551   1.7958   1.8690   1.8833   1.9154   1.9276
  1.9621   2.0610   2.1510   2.1889   2.1900   2.2326   2.2785   2.2974
  2.3075   2.3262   2.3952   2.4311   2.4586   2.5114   2.5278   2.5331
  2.5597   2.5631   2.5759   2.6150   2.6392   2.6759   2.6881   2.7148
  2.7175   2.7410   2.7624   2.7787   2.8218   2.8281   2.8460   2.9005
  2.9119   2.9389   2.9457   2.9495   2.9883   2.9908   3.0162   3.0227
  3.0294   3.0544   3.0679   3.0756   3.0921   3.1074   3.1193   3.1325
  3.1525   3.1638   3.1810   3.1928   3.2013   3.2247   3.2377   3.2507
  3.2704   3.2886   3.3092   3.3264   3.3661   3.3748   3.4232   3.4463
  3.4545   3.4781   3.4811   3.5202   3.5425   3.5485   3.5712   3.6149
  3.6390   3.6510   3.6702   3.6881   3.7124   3.7337   3.7617   3.8075
  3.8498   3.8658   3.8804   3.9191   3.9438   3.9557   4.0004   4.0111
  4.0330   4.0483   4.0534   4.0650   4.0799   4.0953   4.1136   4.1405
  4.1512   4.1947   4.2104   4.2502   4.2563   4.3250   4.3575   4.4279
  4.4742   4.4787   4.5111   4.5186   4.5555   4.5960   4.6368   4.6462
  4.6709   4.7279   4.7431   4.7561   4.7654   4.8202   4.8319   4.9077
  4.9176   4.9415   5.0041   5.0355   5.0777   5.1013   5.1030   5.1323
  5.2006   5.2267   5.2326   5.2443   5.2697   5.3484   5.4124   5.4309
  5.4628   5.5595   5.6341   5.6437   5.6865   5.7072   5.7567   5.8470
  5.9501   6.0104   6.1490   6.1824   6.2574   6.3491   6.4954   6.5828
  8.2824   9.1589  10.5342  12.8309  13.5002  13.7352  15.2951
 
 Beta MOs
 -- Occupied --
-14.4352 -14.4273 -10.3544 -10.3416 -10.3336 -10.3248 -10.3087  -1.1038
 -1.0243  -0.8594  -0.8486  -0.7629  -0.6587  -0.6202  -0.6121  -0.5852
 -0.5398  -0.5103  -0.4800  -0.4683  -0.4521  -0.4308  -0.3782  -0.3264
 -- Virtual --
 -0.0524   0.0028   0.1071   0.1204   0.1428   0.1452   0.1527   0.1612
  0.1771   0.2019   0.2074   0.2383   0.2591   0.2735   0.2910   0.3258
  0.3518   0.3675   0.3718   0.3903   0.4002   0.4286   0.4490   0.4647
  0.4737   0.4883   0.4937   0.5103   0.5173   0.5288   0.5364   0.5463
  0.5491   0.5666   0.5856   0.5954   0.6119   0.6180   0.6504   0.6562
  0.6584   0.6882   0.7088   0.7112   0.7287   0.7511   0.7777   0.8222
  0.8378   0.8600   0.8729   0.8831   0.9147   0.9570   0.9817   1.0064
  1.0180   1.0289   1.0477   1.0833   1.0906   1.1110   1.1238   1.1349
  1.1488   1.1641   1.1742   1.2025   1.2150   1.2517   1.2733   1.2987
  1.3196   1.3429   1.3694   1.3766   1.3858   1.4082   1.4181   1.4443
  1.4556   1.4757   1.4977   1.5186   1.5514   1.5810   1.6087   1.6392
  1.6624   1.6764   1.6921   1.7561   1.8092   1.8716   1.8839   1.9164
  1.9333   1.9638   2.0658   2.1514   2.1852   2.1982   2.2328   2.2843
  2.3053   2.3106   2.3476   2.4119   2.4326   2.4671   2.5137   2.5322
  2.5415   2.5579   2.5662   2.5832   2.6176   2.6483   2.6801   2.6936
  2.7190   2.7250   2.7454   2.7659   2.7825   2.8256   2.8316   2.8477
  2.8995   2.9195   2.9394   2.9510   2.9647   2.9867   2.9942   3.0177
  3.0289   3.0341   3.0604   3.0704   3.0788   3.0964   3.1142   3.1248
  3.1377   3.1578   3.1728   3.1822   3.2018   3.2088   3.2300   3.2397
  3.2544   3.2744   3.2936   3.3104   3.3325   3.3681   3.3797   3.4231
  3.4478   3.4589   3.4821   3.4877   3.5221   3.5446   3.5493   3.5814
  3.6248   3.6481   3.6542   3.6808   3.6995   3.7155   3.7357   3.7635
  3.8080   3.8556   3.8703   3.8910   3.9195   3.9457   3.9575   4.0051
  4.0161   4.0339   4.0551   4.0682   4.0835   4.0852   4.0975   4.1205
  4.1436   4.1539   4.1983   4.2131   4.2517   4.2649   4.3274   4.3744
  4.4295   4.4753   4.4812   4.5153   4.5212   4.5600   4.6132   4.6468
  4.6619   4.6833   4.7433   4.7507   4.7608   4.7740   4.8234   4.8342
  4.9216   4.9246   4.9504   5.0106   5.0395   5.0837   5.1060   5.1167
  5.1443   5.2067   5.2339   5.2405   5.2532   5.2677   5.3508   5.4163
  5.4341   5.4671   5.5609   5.6364   5.6462   5.6879   5.7104   5.7585
  5.8556   5.9564   6.0106   6.1546   6.1974   6.2558   6.3494   6.5006
  6.5843   8.2842   9.1601  10.5352  12.8304  13.5157  13.7394  15.3029
 --------------------------------------------------------------
 
          Ground-State Mulliken Net Atomic Charges

     Atom                 Charge (a.u.)    Spin (a.u.)
  --------------------------------------------------------
      1 C                    -0.021599      -0.167606
      2 N                    -0.064801       0.347469
      3 C                    -0.005984      -0.137116
      4 H                     0.123628       0.002176
      5 C                    -0.125846       0.243935
      6 H                     0.135625      -0.001948
      7 C                    -0.258995       0.797827
      8 H                     0.154524      -0.014121
      9 C                    -0.055493      -0.215734
     10 H                     0.131849       0.005068
     11 N                    -0.185855       0.153388
     12 H                     0.172947      -0.013339
  --------------------------------------------------------
  Sum of atomic charges =    -0.000000
  Sum of spin   charges =     1.000000

 -----------------------------------------------------------------
                    Cartesian Multipole Moments
 -----------------------------------------------------------------
    Charge (ESU x 10^10)
                -0.0000
    Dipole Moment (Debye)
         X      -1.5357      Y       1.1548      Z       1.9700
       Tot       2.7519
    Quadrupole Moments (Debye-Ang)
        XX     -39.3741     XY       2.8210     YY     -33.4421
        XZ       1.5881     YZ       2.9539     ZZ     -54.4454
    Octopole Moments (Debye-Ang^2)
       XXX     -15.6349    XXY       5.3123    XYY      -3.9444
       YYY       8.5637    XXZ       6.1887    XYZ       0.1676
       YYZ       6.6382    XZZ     -14.9915    YZZ      10.0014
       ZZZ      52.0397
    Hexadecapole Moments (Debye-Ang^3)
      XXXX    -276.3184   XXXY     -68.2737   XXYY     -98.3220
      XYYY     -60.8802   YYYY    -248.7814   XXXZ      98.6124
      XXYZ      28.0282   XYYZ      25.6028   YYYZ      72.0345
      XXZZ    -139.9754   XYZZ     -21.9378   YYZZ    -137.3194
      XZZZ     108.0789   YZZZ      86.4257   ZZZZ    -611.4867
 -----------------------------------------------------------------
 Calculating analytic gradient of the SCF energy
 Gradient of SCF Energy
            1           2           3           4           5           6
    1  -0.0000026   0.0000405   0.0004010  -0.0005769  -0.0003408   0.0008043
    2  -0.0007393   0.0003407  -0.0024346   0.0014204   0.0009879   0.0000550
    3   0.0000035  -0.0000439  -0.0006047   0.0003341  -0.0003980   0.0006548
            7           8           9          10          11          12
    1  -0.0024457   0.0000232   0.0021900   0.0002930   0.0005522  -0.0009381
    2   0.0012018  -0.0021443   0.0024950  -0.0013760   0.0005071  -0.0003136
    3   0.0044053  -0.0008345  -0.0017205  -0.0010507   0.0007176  -0.0014629
 Max gradient component =       4.405E-03
 RMS gradient           =       1.347E-03
 Gradient time:  CPU 282.56 s  wall 6.06 s
 Geometry Optimization Parameters
   NAtoms,    NIC,     NZ,  NCons,   NDum,   NFix, NCnnct, MaxDiis
       12     116       0       0       0       0       0       0


** GEOMETRY OPTIMIZATION IN DELOCALIZED INTERNAL COORDINATES **
   Searching for a Minimum

   Optimization Cycle:   1

                       Coordinates (Angstroms)
     ATOM                X               Y               Z
      1  C         1.0314739491    0.7371168230   -1.6294912695
      2  N         0.8415492313    0.2502620605   -2.6641485244
      3  C        -0.4137756788   -1.6935996032    0.5346134709
      4  H        -0.2116924338   -2.7149339286    0.2354318210
      5  C        -1.4698882010   -0.6349910002    0.2120941484
      6  H        -2.3528660962   -0.5375244909   -0.3951019496
      7  C         1.2343238456    1.3022281767   -0.3788637607
      8  H         1.0543555592    2.3532623396   -0.2376318984
      9  C        -0.7766810664    0.1260320642    1.0544035599
     10  H        -0.8476938833    1.0990411465    1.5108959101
     11  N         0.2579588215   -0.9749423561    1.3549400653
     12  H         1.6529360038    0.6880489865    0.4028582944
   Point Group: c1    Number of degrees of freedom:    30


   Energy is   -302.825217092


 Attempting to generate delocalized internal coordinates
 Initial Hessian constructed with Jon Baker's OPTIMIZE code

 30 Hessian modes will be used to form the next step
  Hessian Eigenvalues:
     0.002595    0.003000    0.003275    0.018376    0.019824    0.023987
     0.036526    0.057961    0.061125    0.074038    0.136687    0.143595
     0.149963    0.159992    0.160000    0.160000    0.183309    0.193074
     0.200000    0.200000    0.251055    0.356023    0.361548    0.363453
     0.364785    0.365259    0.458573    0.477938    0.540200    1.283556

 Minimum search - taking simple RFO step
 Searching for Lamda that Minimizes Along All modes
 Value Taken    Lamda =  -0.00083014
 Step Taken.  Stepsize is  0.219704

                             Maximum     Tolerance    Cnvgd?
         Gradient           0.004541      0.000300      NO
         Displacement       0.087325      0.001200      NO
         Energy change     *********      0.000001      NO


 New Cartesian Coordinates Obtained by Inverse Iteration

 Displacement from previous Coordinates is:  0.407841
 Adding empirical dispersion correction 
 ----------------------------------------------------------------
 Doing -D3(0) with
 s6  =   1.00000
 s8  =   1.00000
 rs6 =   1.28100
 rs8 =   1.09400
 -D3 energy without 3body term =     -0.0032103452 hartrees
 ----------------------------------------------------------------
             Standard Nuclear Orientation (Angstroms)
    I     Atom           X                Y                Z
 ----------------------------------------------------------------
    1      C       1.0849553284     0.7305955755    -1.6517488020
    2      N       0.9285027324     0.2175244878    -2.6793667614
    3      C      -0.4252245171    -1.6898937430     0.5155885491
    4      H      -0.2118062947    -2.7002852766     0.1809681683
    5      C      -1.5072238956    -0.6427308429     0.2495756449
    6      H      -2.4063542393    -0.5441689927    -0.3360030636
    7      C       1.2470615467     1.3251190935    -0.4090800178
    8      H       1.0794031589     2.3853025708    -0.3006309170
    9      C      -0.8076552631     0.1059282344     1.0988362505
   10      H      -0.8851243470     1.0652208572     1.5880094175
   11      N       0.2534945575    -0.9854748612     1.3418372784
   12      H       1.6499712840     0.7328631153     0.4020141206
 ----------------------------------------------------------------
 Nuclear Repulsion Energy =         240.15018452 hartrees
 There are       25 alpha and       24 beta electrons
 Applying Cartesian multipole field
    Component          Value
    ---------          -----
     (2,0,0)        1.00000E-11
     (0,2,0)        2.00000E-11
     (0,0,2)       -3.00000E-11
 Nucleus-field energy     =    -0.0000000041 hartrees
 Requested basis set is cc-pVTZ
 There are 100 shells and 280 basis functions
 A cutoff of  1.0D-14 yielded   4764 shell pairs
 There are     37702 function pairs (     49398 Cartesian)
 Smallest overlap matrix eigenvalue = 1.96E-04
 Guess MOs from SCF MO coefficient file
 Reading MOs from coefficient file
 Reading MOs from coefficient file
 Long-range K will be added via erf
 Coulomb attenuation parameter = 0.25 bohr**(-1)
 An unrestricted hybrid HF-DFT SCF calculation will be
 performed using Pulay DIIS extrapolation
 Exchange:     0.1957 Hartree-Fock + 1.0000 wB97X-D3 + LR-HF
 Correlation:  1.0000 wB97X-D3
 Using SG-2 standard quadrature grid
 Dispersion:   Grimme D3
 SCF converges when DIIS error is below 1.0E-08
 Geometry optimization detected.  Setting ReadMinima to 0
 Setting SaveMinima to 0
 using 64 threads for integral computing
 -------------------------------------------------------
 OpenMP Integral computing Module                
 Release: version 1.0, May 2013, Q-Chem Inc. Pittsburgh 
 -------------------------------------------------------
 using 64 threads for integral computing
 -------------------------------------------------------
 OpenMP Integral computing Module                
 Release: version 1.0, May 2013, Q-Chem Inc. Pittsburgh 
 -------------------------------------------------------
 ---------------------------------------
  Cycle       Energy         DIIS Error
 ---------------------------------------
    1    -302.8212075250      1.04E-03
    2    -302.8255415082      9.54E-05
    3    -302.8257734980      5.69E-05
    4    -302.8258105670      4.28E-05
    5    -302.8258374634      9.23E-06
    6    -302.8258416781      4.75E-06
    7    -302.8258438675      2.28E-06
    8    -302.8258457322      1.21E-06
    9    -302.8258474074      8.65E-07
   10    -302.8258488211      5.15E-07
   11    -302.8258507644      4.28E-07
   12    -302.8258521405      3.28E-07
   13    -302.8258537020      2.71E-07
   14    -302.8258552911      1.47E-07
   15    -302.8258559232      9.12E-08
   16    -302.8258560736      3.98E-08
   17    -302.8258560980      2.17E-08
   18    -302.8258561022      1.16E-08
   19    -302.8258561036      5.27E-09 Convergence criterion met
 ---------------------------------------
 <S^2> = 0.8221
 SCF time:  CPU 2203.69 s  wall 38.57 s
 SCF   energy in the final basis set = -302.82585610
 Total energy in the final basis set = -302.82585610
 
 --------------------------------------------------------------
 
                    Orbital Energies (a.u.)
 --------------------------------------------------------------
 
 Alpha MOs
 -- Occupied --
-14.4366 -14.4334 -10.3530 -10.3425 -10.3396 -10.3230 -10.3109  -1.1046
 -1.0368  -0.8915  -0.8523  -0.7604  -0.6546  -0.6300  -0.6156  -0.5917
 -0.5405  -0.5198  -0.4863  -0.4801  -0.4798  -0.4365  -0.3804  -0.3540
 -0.3261
 -- Virtual --
 -0.0037   0.1047   0.1187   0.1385   0.1439   0.1502   0.1574   0.1690
  0.1813   0.2040   0.2314   0.2592   0.2753   0.2906   0.3231   0.3478
  0.3573   0.3674   0.3855   0.3965   0.4290   0.4432   0.4618   0.4667
  0.4802   0.4878   0.5050   0.5155   0.5295   0.5305   0.5426   0.5488
  0.5648   0.5829   0.5934   0.6062   0.6136   0.6449   0.6543   0.6563
  0.6868   0.7061   0.7120   0.7238   0.7512   0.7650   0.8175   0.8320
  0.8471   0.8619   0.8743   0.9010   0.9522   0.9779   0.9944   1.0146
  1.0240   1.0387   1.0806   1.0870   1.1059   1.1203   1.1287   1.1430
  1.1552   1.1710   1.1971   1.2119   1.2416   1.2702   1.2892   1.3098
  1.3377   1.3644   1.3703   1.3801   1.4012   1.4135   1.4341   1.4507
  1.4684   1.4949   1.5129   1.5473   1.5751   1.5965   1.6299   1.6595
  1.6658   1.6890   1.7528   1.7919   1.8684   1.8804   1.9159   1.9263
  1.9576   2.0583   2.1526   2.1836   2.1971   2.2241   2.2722   2.2890
  2.3099   2.3230   2.3831   2.4267   2.4533   2.5122   2.5235   2.5352
  2.5602   2.5617   2.5762   2.6150   2.6405   2.6710   2.6896   2.7107
  2.7152   2.7407   2.7616   2.7807   2.8160   2.8278   2.8448   2.8963
  2.9187   2.9339   2.9429   2.9498   2.9846   2.9885   3.0021   3.0205
  3.0239   3.0486   3.0654   3.0761   3.0920   3.1014   3.1161   3.1307
  3.1480   3.1628   3.1773   3.1861   3.1935   3.2126   3.2332   3.2491
  3.2653   3.2778   3.3048   3.3137   3.3543   3.3665   3.4196   3.4432
  3.4544   3.4703   3.4763   3.5182   3.5407   3.5454   3.5600   3.6024
  3.6391   3.6456   3.6682   3.6820   3.7083   3.7300   3.7576   3.8024
  3.8488   3.8589   3.8760   3.9161   3.9413   3.9476   3.9963   4.0084
  4.0317   4.0440   4.0491   4.0624   4.0762   4.0932   4.1039   4.1290
  4.1485   4.1781   4.2075   4.2484   4.2530   4.3232   4.3561   4.4201
  4.4705   4.4770   4.5071   4.5123   4.5503   4.5933   4.6329   4.6422
  4.6676   4.7240   4.7381   4.7513   4.7585   4.8139   4.8264   4.8929
  4.9113   4.9348   4.9990   5.0300   5.0710   5.0950   5.1006   5.1249
  5.1986   5.2120   5.2272   5.2390   5.2611   5.3451   5.4031   5.4245
  5.4541   5.5526   5.6305   5.6383   5.6831   5.7046   5.7518   5.8409
  5.9403   6.0050   6.1463   6.1788   6.2511   6.3441   6.4877   6.5778
  8.2510   9.1364  10.4952  12.8179  13.4352  13.6825  15.2717
 
 Beta MOs
 -- Occupied --
-14.4345 -14.4279 -10.3543 -10.3416 -10.3341 -10.3254 -10.3087  -1.1032
 -1.0246  -0.8581  -0.8486  -0.7620  -0.6571  -0.6201  -0.6119  -0.5833
 -0.5395  -0.5096  -0.4793  -0.4686  -0.4525  -0.4310  -0.3778  -0.3263
 -- Virtual --
 -0.0519   0.0010   0.1070   0.1213   0.1423   0.1451   0.1518   0.1597
  0.1774   0.2007   0.2074   0.2367   0.2589   0.2758   0.2907   0.3238
  0.3501   0.3654   0.3713   0.3885   0.4008   0.4294   0.4472   0.4660
  0.4694   0.4868   0.4915   0.5085   0.5173   0.5290   0.5347   0.5452
  0.5502   0.5665   0.5845   0.5944   0.6078   0.6193   0.6473   0.6546
  0.6627   0.6878   0.7083   0.7133   0.7271   0.7518   0.7668   0.8192
  0.8342   0.8512   0.8661   0.8800   0.9063   0.9558   0.9804   0.9992
  1.0165   1.0300   1.0445   1.0828   1.0884   1.1084   1.1214   1.1319
  1.1458   1.1615   1.1738   1.1993   1.2148   1.2452   1.2713   1.2930
  1.3156   1.3417   1.3717   1.3774   1.3827   1.4049   1.4181   1.4404
  1.4508   1.4719   1.4972   1.5166   1.5480   1.5790   1.6005   1.6332
  1.6624   1.6693   1.6907   1.7537   1.8059   1.8711   1.8809   1.9165
  1.9327   1.9589   2.0628   2.1540   2.1830   2.2012   2.2243   2.2796
  2.2934   2.3129   2.3488   2.3975   2.4290   2.4597   2.5140   2.5328
  2.5425   2.5590   2.5643   2.5810   2.6178   2.6504   2.6753   2.6952
  2.7134   2.7236   2.7446   2.7657   2.7849   2.8204   2.8302   2.8467
  2.8960   2.9261   2.9350   2.9514   2.9623   2.9864   2.9888   3.0041
  3.0260   3.0294   3.0547   3.0690   3.0784   3.0961   3.1085   3.1227
  3.1375   3.1531   3.1677   3.1802   3.1940   3.2038   3.2147   3.2374
  3.2525   3.2710   3.2816   3.3069   3.3186   3.3567   3.3716   3.4193
  3.4446   3.4582   3.4746   3.4827   3.5196   3.5422   3.5458   3.5713
  3.6128   3.6461   3.6502   3.6784   3.6963   3.7102   3.7316   3.7592
  3.8028   3.8534   3.8638   3.8863   3.9165   3.9435   3.9489   4.0020
  4.0120   4.0325   4.0486   4.0648   4.0815   4.0829   4.0954   4.1112
  4.1315   4.1507   4.1819   4.2093   4.2497   4.2619   4.3252   4.3737
  4.4218   4.4713   4.4791   4.5114   4.5143   4.5541   4.6114   4.6426
  4.6589   4.6801   4.7399   4.7435   4.7569   4.7683   4.8173   4.8283
  4.9075   4.9174   4.9422   5.0053   5.0338   5.0772   5.1036   5.1108
  5.1347   5.2051   5.2203   5.2319   5.2487   5.2614   5.3472   5.4079
  5.4270   5.4577   5.5538   5.6327   5.6403   5.6843   5.7079   5.7535
  5.8497   5.9466   6.0051   6.1520   6.1942   6.2496   6.3444   6.4930
  6.5790   8.2528   9.1374  10.4959  12.8174  13.4520  13.6856  15.2796
 --------------------------------------------------------------
 
          Ground-State Mulliken Net Atomic Charges

     Atom                 Charge (a.u.)    Spin (a.u.)
  --------------------------------------------------------
      1 C                    -0.019938      -0.171570
      2 N                    -0.063330       0.357383
      3 C                    -0.007751      -0.117630
      4 H                     0.123265       0.001909
      5 C                    -0.123023       0.204981
      6 H                     0.134712      -0.001852
      7 C                    -0.259875       0.804262
      8 H                     0.153758      -0.014564
      9 C                    -0.060480      -0.185307
     10 H                     0.133334       0.004672
     11 N                    -0.184363       0.130808
     12 H                     0.173692      -0.013091
  --------------------------------------------------------
  Sum of atomic charges =    -0.000000
  Sum of spin   charges =     1.000000

 -----------------------------------------------------------------
                    Cartesian Multipole Moments
 -----------------------------------------------------------------
    Charge (ESU x 10^10)
                -0.0000
    Dipole Moment (Debye)
         X      -1.6249      Y       1.2493      Z       1.9689
       Tot       2.8421
    Quadrupole Moments (Debye-Ang)
        XX     -39.4275     XY       3.0006     YY     -33.5082
        XZ       1.7935     YZ       2.8496     ZZ     -54.2040
    Octopole Moments (Debye-Ang^2)
       XXX     -17.1844    XXY       5.8166    XYY      -4.0273
       YYY       9.8410    XXZ       6.8668    XYZ      -0.1667
       YYZ       6.0484    XZZ     -16.2982    YZZ      11.0171
       ZZZ      53.0761
    Hexadecapole Moments (Debye-Ang^3)
      XXXX    -291.9128   XXXY     -70.5031   XXYY    -101.1001
      XYYY     -62.6751   YYYY    -250.9921   XXXZ     108.7942
      XXYZ      27.9135   XYYZ      28.4296   YYYZ      71.7397
      XXZZ    -146.0871   XYZZ     -22.6700   YYZZ    -138.8271
      XZZZ     121.0266   YZZZ      84.6406   ZZZZ    -619.3738
 -----------------------------------------------------------------
 Calculating analytic gradient of the SCF energy
 Gradient of SCF Energy
            1           2           3           4           5           6
    1   0.0006450   0.0002214  -0.0015901  -0.0002385  -0.0006263   0.0000341
    2  -0.0009669   0.0006322  -0.0003176   0.0000147  -0.0024867   0.0001295
    3  -0.0020875   0.0007877  -0.0013190  -0.0000041  -0.0010133  -0.0000699
            7           8           9          10          11          12
    1  -0.0043007   0.0003809   0.0046883  -0.0003108   0.0003970   0.0006997
    2   0.0000809   0.0000694   0.0033246  -0.0002935   0.0007843  -0.0009709
    3   0.0025970  -0.0004678  -0.0004752   0.0002706   0.0014227   0.0003589
 Max gradient component =       4.688E-03
 RMS gradient           =       1.512E-03
 Gradient time:  CPU 289.51 s  wall 5.69 s
 Geometry Optimization Parameters
   NAtoms,    NIC,     NZ,  NCons,   NDum,   NFix, NCnnct, MaxDiis
       12     116       0       0       0       0       0       0

 Cartesian Hessian Update
 Hessian updated using BFGS update


** GEOMETRY OPTIMIZATION IN DELOCALIZED INTERNAL COORDINATES **
   Searching for a Minimum

   Optimization Cycle:   2

                       Coordinates (Angstroms)
     ATOM                X               Y               Z
      1  C         1.0849553284    0.7305955755   -1.6517488020
      2  N         0.9285027324    0.2175244878   -2.6793667614
      3  C        -0.4252245171   -1.6898937430    0.5155885491
      4  H        -0.2118062947   -2.7002852766    0.1809681683
      5  C        -1.5072238956   -0.6427308429    0.2495756449
      6  H        -2.4063542393   -0.5441689927   -0.3360030636
      7  C         1.2470615467    1.3251190935   -0.4090800178
      8  H         1.0794031589    2.3853025708   -0.3006309170
      9  C        -0.8076552631    0.1059282344    1.0988362505
     10  H        -0.8851243470    1.0652208572    1.5880094175
     11  N         0.2534945575   -0.9854748612    1.3418372784
     12  H         1.6499712840    0.7328631153    0.4020141206
   Point Group: c1    Number of degrees of freedom:    30


   Energy is   -302.825856104

 Hessian updated using BFGS update

 30 Hessian modes will be used to form the next step
  Hessian Eigenvalues:
     0.001044    0.002736    0.006026    0.016614    0.019504    0.019937
     0.035006    0.056573    0.061721    0.073832    0.127095    0.136997
     0.147973    0.159778    0.159993    0.160071    0.183313    0.192322
     0.199846    0.200029    0.254877    0.356480    0.362668    0.364190
     0.364903    0.384729    0.464812    0.482910    0.567770    1.285977

 Minimum search - taking simple RFO step
 Searching for Lamda that Minimizes Along All modes
 Value Taken    Lamda =  -0.00261266
 Calculated Step too Large.  Step scaled by  0.396657
 Step Taken.  Stepsize is  0.300000

                             Maximum     Tolerance    Cnvgd?
         Gradient           0.002138      0.000300      NO
         Displacement       0.137668      0.001200      NO
         Energy change     -0.000639      0.000001      NO


 New Cartesian Coordinates Obtained by Inverse Iteration

 Displacement from previous Coordinates is:  0.379037
 Adding empirical dispersion correction 
 ----------------------------------------------------------------
 Doing -D3(0) with
 s6  =   1.00000
 s8  =   1.00000
 rs6 =   1.28100
 rs8 =   1.09400
 -D3 energy without 3body term =     -0.0032688591 hartrees
 ----------------------------------------------------------------
             Standard Nuclear Orientation (Angstroms)
    I     Atom           X                Y                Z
 ----------------------------------------------------------------
    1      C       1.0858832045     0.7162821936    -1.6325713596
    2      N       0.8612152586     0.1601969505    -2.6248697727
    3      C      -0.4235162145    -1.6843853138     0.4932694196
    4      H      -0.1897137904    -2.6862767261     0.1384835385
    5      C      -1.5256586374    -0.6532532630     0.2474443497
    6      H      -2.4268671875    -0.5607495245    -0.3391380330
    7      C       1.3288292681     1.3599697456    -0.4292990046
    8      H       1.1405430763     2.4221787611    -0.3385040848
    9      C      -0.8410227002     0.0903832406     1.1127493893
   10      H      -0.9365097565     1.0404848791     1.6228802595
   11      N       0.2432487397    -0.9852368037     1.3319679953
   12      H       1.6835687903     0.7804060785     0.4175871701
 ----------------------------------------------------------------
 Nuclear Repulsion Energy =         239.75269057 hartrees
 There are       25 alpha and       24 beta electrons
 Applying Cartesian multipole field
    Component          Value
    ---------          -----
     (2,0,0)        1.00000E-11
     (0,2,0)        2.00000E-11
     (0,0,2)       -3.00000E-11
 Nucleus-field energy     =    -0.0000000037 hartrees
 Requested basis set is cc-pVTZ
 There are 100 shells and 280 basis functions
 A cutoff of  1.0D-14 yielded   4758 shell pairs
 There are     37690 function pairs (     49408 Cartesian)
 Smallest overlap matrix eigenvalue = 2.04E-04
 Guess MOs from SCF MO coefficient file
 Reading MOs from coefficient file
 Reading MOs from coefficient file
 Long-range K will be added via erf
 Coulomb attenuation parameter = 0.25 bohr**(-1)
 An unrestricted hybrid HF-DFT SCF calculation will be
 performed using Pulay DIIS extrapolation
 Exchange:     0.1957 Hartree-Fock + 1.0000 wB97X-D3 + LR-HF
 Correlation:  1.0000 wB97X-D3
 Using SG-2 standard quadrature grid
 Dispersion:   Grimme D3
 SCF converges when DIIS error is below 1.0E-08
 Geometry optimization detected.  Setting ReadMinima to 0
 Setting SaveMinima to 0
 using 64 threads for integral computing
 -------------------------------------------------------
 OpenMP Integral computing Module                
 Release: version 1.0, May 2013, Q-Chem Inc. Pittsburgh 
 -------------------------------------------------------
 using 64 threads for integral computing
 -------------------------------------------------------
 OpenMP Integral computing Module                
 Release: version 1.0, May 2013, Q-Chem Inc. Pittsburgh 
 -------------------------------------------------------
 ---------------------------------------
  Cycle       Energy         DIIS Error
 ---------------------------------------
    1    -302.8125236087      1.74E-03
    2    -302.8259203123      1.43E-04
    3    -302.8264171834      6.37E-05
    4    -302.8264882254      3.72E-05
    5    -302.8265136892      2.21E-05
    6    -302.8265231621      5.44E-06
    7    -302.8265274160      2.86E-06
    8    -302.8265305288      1.43E-06
    9    -302.8265334809      7.91E-07
   10    -302.8265367271      5.97E-07
   11    -302.8265394808      4.97E-07
   12    -302.8265411518      3.97E-07
   13    -302.8265450008      3.41E-07
   14    -302.8265488493      2.03E-07
   15    -302.8265509372      1.28E-07
   16    -302.8265517013      5.39E-08
   17    -302.8265517991      4.36E-08
   18    -302.8265518483      1.48E-08
   19    -302.8265518555      1.34E-08
   20    -302.8265518598      4.41E-09 Convergence criterion met
 ---------------------------------------
 <S^2> = 0.7994
 SCF time:  CPU 2320.06 s  wall 40.49 s
 SCF   energy in the final basis set = -302.82655186
 Total energy in the final basis set = -302.82655186
 
 --------------------------------------------------------------
 
                    Orbital Energies (a.u.)
 --------------------------------------------------------------
 
 Alpha MOs
 -- Occupied --
-14.4346 -14.4345 -10.3524 -10.3438 -10.3384 -10.3241 -10.3091  -1.1028
 -1.0378  -0.8914  -0.8503  -0.7585  -0.6524  -0.6311  -0.6134  -0.5902
 -0.5390  -0.5184  -0.4869  -0.4814  -0.4780  -0.4373  -0.3785  -0.3532
 -0.3259
 -- Virtual --
 -0.0035   0.1036   0.1193   0.1406   0.1440   0.1507   0.1575   0.1665
  0.1808   0.2056   0.2295   0.2600   0.2770   0.2912   0.3226   0.3473
  0.3585   0.3687   0.3844   0.3976   0.4287   0.4404   0.4565   0.4649
  0.4787   0.4852   0.5052   0.5138   0.5293   0.5315   0.5408   0.5483
  0.5632   0.5811   0.5956   0.6057   0.6116   0.6417   0.6521   0.6580
  0.6836   0.7005   0.7111   0.7251   0.7530   0.7586   0.8180   0.8303
  0.8527   0.8593   0.8754   0.8977   0.9471   0.9737   0.9923   1.0131
  1.0203   1.0374   1.0752   1.0863   1.1077   1.1200   1.1321   1.1402
  1.1509   1.1694   1.1935   1.2103   1.2402   1.2634   1.2862   1.3069
  1.3309   1.3653   1.3738   1.3798   1.3987   1.4159   1.4312   1.4514
  1.4600   1.4886   1.5141   1.5466   1.5748   1.5876   1.6227   1.6627
  1.6676   1.6888   1.7525   1.7851   1.8697   1.8799   1.9165   1.9257
  1.9593   2.0553   2.1488   2.1842   2.2102   2.2192   2.2712   2.2873
  2.3037   2.3187   2.3775   2.4158   2.4508   2.5157   2.5253   2.5378
  2.5473   2.5666   2.5742   2.6245   2.6453   2.6678   2.6903   2.7082
  2.7103   2.7350   2.7462   2.7770   2.8126   2.8267   2.8414   2.8955
  2.9291   2.9323   2.9462   2.9615   2.9754   2.9869   2.9922   3.0154
  3.0296   3.0491   3.0601   3.0765   3.0895   3.0950   3.1164   3.1197
  3.1447   3.1591   3.1661   3.1801   3.1920   3.2163   3.2223   3.2501
  3.2641   3.2728   3.2958   3.3109   3.3436   3.3641   3.4165   3.4405
  3.4521   3.4630   3.4719   3.5155   3.5399   3.5437   3.5675   3.6139
  3.6252   3.6412   3.6598   3.6702   3.7049   3.7274   3.7548   3.7984
  3.8378   3.8521   3.8646   3.9142   3.9407   3.9456   3.9919   4.0085
  4.0288   4.0378   4.0463   4.0613   4.0773   4.0925   4.0981   4.1146
  4.1451   4.1718   4.2064   4.2425   4.2492   4.3214   4.3537   4.4148
  4.4688   4.4757   4.4921   4.5103   4.5455   4.5884   4.6311   4.6391
  4.6662   4.7172   4.7347   4.7451   4.7551   4.8099   4.8211   4.8847
  4.9088   4.9270   4.9896   5.0229   5.0579   5.0881   5.0998   5.1171
  5.1926   5.1965   5.2220   5.2365   5.2515   5.3426   5.3969   5.4201
  5.4470   5.5461   5.6265   5.6341   5.6808   5.6928   5.7460   5.8349
  5.9317   6.0003   6.1434   6.1738   6.2467   6.3393   6.4921   6.5734
  8.2522   9.0997  10.4603  12.8094  13.4050  13.6392  15.2544
 
 Beta MOs
 -- Occupied --
-14.4330 -14.4290 -10.3534 -10.3399 -10.3355 -10.3265 -10.3076  -1.1018
 -1.0254  -0.8574  -0.8478  -0.7597  -0.6543  -0.6209  -0.6108  -0.5817
 -0.5382  -0.5090  -0.4775  -0.4695  -0.4530  -0.4317  -0.3766  -0.3251
 -- Virtual --
 -0.0525   0.0013   0.1059   0.1221   0.1434   0.1455   0.1520   0.1599
  0.1779   0.1980   0.2089   0.2336   0.2598   0.2772   0.2914   0.3230
  0.3495   0.3675   0.3727   0.3869   0.4016   0.4298   0.4450   0.4634
  0.4669   0.4842   0.4899   0.5073   0.5150   0.5309   0.5337   0.5432
  0.5495   0.5646   0.5822   0.5965   0.6068   0.6167   0.6430   0.6554
  0.6613   0.6851   0.7023   0.7122   0.7282   0.7531   0.7607   0.8202
  0.8322   0.8568   0.8645   0.8821   0.9008   0.9515   0.9749   0.9971
  1.0140   1.0271   1.0431   1.0770   1.0879   1.1091   1.1210   1.1351
  1.1433   1.1580   1.1715   1.1967   1.2136   1.2438   1.2642   1.2900
  1.3120   1.3354   1.3731   1.3795   1.3826   1.4016   1.4202   1.4369
  1.4516   1.4642   1.4911   1.5179   1.5475   1.5784   1.5913   1.6258
  1.6635   1.6719   1.6900   1.7532   1.8001   1.8722   1.8805   1.9176
  1.9317   1.9603   2.0600   2.1500   2.1842   2.2112   2.2210   2.2826
  2.2972   2.3094   2.3354   2.3893   2.4188   2.4564   2.5161   2.5332
  2.5464   2.5509   2.5694   2.5757   2.6272   2.6568   2.6718   2.6969
  2.7109   2.7213   2.7410   2.7466   2.7799   2.8172   2.8283   2.8430
  2.8958   2.9338   2.9348   2.9508   2.9764   2.9833   2.9879   2.9953
  3.0197   3.0360   3.0555   3.0672   3.0792   3.0909   3.0981   3.1256
  3.1325   3.1481   3.1641   3.1763   3.1849   3.1959   3.2176   3.2273
  3.2531   3.2687   3.2768   3.3008   3.3116   3.3467   3.3693   3.4162
  3.4412   3.4545   3.4675   3.4767   3.5169   3.5409   3.5441   3.5789
  3.6242   3.6352   3.6452   3.6716   3.6840   3.7056   3.7285   3.7549
  3.7990   3.8452   3.8556   3.8735   3.9144   3.9425   3.9464   3.9987
  4.0116   4.0300   4.0413   4.0620   4.0796   4.0847   4.0940   4.1058
  4.1166   4.1466   4.1755   4.2078   4.2491   4.2535   4.3228   4.3716
  4.4162   4.4695   4.4773   4.4964   4.5119   4.5484   4.6059   4.6387
  4.6573   4.6803   4.7342   4.7368   4.7539   4.7648   4.8125   4.8225
  4.8999   4.9145   4.9340   4.9953   5.0254   5.0623   5.1011   5.1063
  5.1260   5.1988   5.2048   5.2245   5.2455   5.2558   5.3441   5.4023
  5.4220   5.4496   5.5469   5.6284   5.6353   5.6817   5.6961   5.7471
  5.8438   5.9380   6.0004   6.1493   6.1894   6.2455   6.3394   6.4974
  6.5743   8.2541   9.1005  10.4608  12.8090  13.4235  13.6407  15.2624
 --------------------------------------------------------------
 
          Ground-State Mulliken Net Atomic Charges

     Atom                 Charge (a.u.)    Spin (a.u.)
  --------------------------------------------------------
      1 C                    -0.018797      -0.174599
      2 N                    -0.062184       0.366512
      3 C                    -0.008512      -0.086617
      4 H                     0.122435       0.001473
      5 C                    -0.112581       0.150120
      6 H                     0.133876      -0.001228
      7 C                    -0.253286       0.811666
      8 H                     0.152367      -0.014818
      9 C                    -0.076430      -0.139299
     10 H                     0.133819       0.004232
     11 N                    -0.182768       0.095967
     12 H                     0.172062      -0.013409
  --------------------------------------------------------
  Sum of atomic charges =     0.000000
  Sum of spin   charges =     1.000000

 -----------------------------------------------------------------
                    Cartesian Multipole Moments
 -----------------------------------------------------------------
    Charge (ESU x 10^10)
                 0.0000
    Dipole Moment (Debye)
         X      -1.4658      Y       1.3738      Z       1.8398
       Tot       2.7241
    Quadrupole Moments (Debye-Ang)
        XX     -39.1993     XY       3.1066     YY     -33.5166
        XZ       1.3663     YZ       2.6543     ZZ     -53.5445
    Octopole Moments (Debye-Ang^2)
       XXX     -16.3350    XXY       6.2823    XYY      -3.4278
       YYY      11.2400    XXZ       6.1108    XYZ      -0.5714
       YYZ       5.4369    XZZ     -14.5507    YZZ      12.2250
       ZZZ      50.3797
    Hexadecapole Moments (Debye-Ang^3)
      XXXX    -300.1235   XXXY     -73.1208   XXYY    -102.5214
      XYYY     -64.7484   YYYY    -253.1643   XXXZ     106.3501
      XXYZ      26.9780   XYYZ      27.6320   YYYZ      68.5226
      XXZZ    -143.1017   XYZZ     -23.0132   YYZZ    -137.1570
      XZZZ     113.6195   YZZZ      78.8297   ZZZZ    -597.5880
 -----------------------------------------------------------------
 Calculating analytic gradient of the SCF energy
 Gradient of SCF Energy
            1           2           3           4           5           6
    1  -0.0003364   0.0000059  -0.0035447   0.0002667  -0.0002227  -0.0009779
    2  -0.0013410   0.0006495   0.0020953  -0.0015857  -0.0052856   0.0001722
    3  -0.0028340   0.0011945  -0.0010102  -0.0004479  -0.0018277  -0.0008262
            7           8           9          10          11          12
    1  -0.0006497  -0.0012288   0.0068621  -0.0008662   0.0001305   0.0005613
    2  -0.0004372   0.0024002   0.0033144   0.0010839   0.0006674  -0.0017332
    3  -0.0010349   0.0005619  -0.0000231   0.0016847   0.0016113   0.0029516
 Max gradient component =       6.862E-03
 RMS gradient           =       2.060E-03
 Gradient time:  CPU 276.05 s  wall 5.38 s
 Geometry Optimization Parameters
   NAtoms,    NIC,     NZ,  NCons,   NDum,   NFix, NCnnct, MaxDiis
       12     116       0       0       0       0       0       0

 Cartesian Hessian Update
 Hessian updated using BFGS update


** GEOMETRY OPTIMIZATION IN DELOCALIZED INTERNAL COORDINATES **
   Searching for a Minimum

   Optimization Cycle:   3

                       Coordinates (Angstroms)
     ATOM                X               Y               Z
      1  C         1.0858832045    0.7162821936   -1.6325713596
      2  N         0.8612152586    0.1601969505   -2.6248697727
      3  C        -0.4235162145   -1.6843853138    0.4932694196
      4  H        -0.1897137904   -2.6862767261    0.1384835385
      5  C        -1.5256586374   -0.6532532630    0.2474443497
      6  H        -2.4268671875   -0.5607495245   -0.3391380330
      7  C         1.3288292681    1.3599697456   -0.4292990046
      8  H         1.1405430763    2.4221787611   -0.3385040848
      9  C        -0.8410227002    0.0903832406    1.1127493893
     10  H        -0.9365097565    1.0404848791    1.6228802595
     11  N         0.2432487397   -0.9852368037    1.3319679953
     12  H         1.6835687903    0.7804060785    0.4175871701
   Point Group: c1    Number of degrees of freedom:    30


   Energy is   -302.826551860

 Hessian updated using BFGS update

 30 Hessian modes will be used to form the next step
  Hessian Eigenvalues:
     0.001735    0.003213    0.008291    0.018176    0.019821    0.024455
     0.034757    0.056067    0.061722    0.073755    0.121645    0.136988
     0.147870    0.159958    0.159993    0.160648    0.183333    0.192126
     0.199904    0.200484    0.255078    0.356730    0.362854    0.364194
     0.364902    0.403468    0.468988    0.486173    0.578731    1.285326

 Minimum search - taking simple RFO step
 Searching for Lamda that Minimizes Along All modes
 Value Taken    Lamda =  -0.00126046
 Calculated Step too Large.  Step scaled by  0.586961
 Step Taken.  Stepsize is  0.300000

                             Maximum     Tolerance    Cnvgd?
         Gradient           0.003692      0.000300      NO
         Displacement       0.179204      0.001200      NO
         Energy change     -0.000696      0.000001      NO


 New Cartesian Coordinates Obtained by Inverse Iteration

 Displacement from previous Coordinates is:  0.435810
 Adding empirical dispersion correction 
 ----------------------------------------------------------------
 Doing -D3(0) with
 s6  =   1.00000
 s8  =   1.00000
 rs6 =   1.28100
 rs8 =   1.09400
 -D3 energy without 3body term =     -0.0032628756 hartrees
 ----------------------------------------------------------------
             Standard Nuclear Orientation (Angstroms)
    I     Atom           X                Y                Z
 ----------------------------------------------------------------
    1      C       1.0912552733     0.7234627383    -1.6242553312
    2      N       0.8257968035     0.1434341554    -2.5933427785
    3      C      -0.4269514344    -1.6883769719     0.4843607526
    4      H      -0.1686518881    -2.6783314963     0.1135995750
    5      C      -1.5570352170    -0.6780237576     0.2594266064
    6      H      -2.4618992056    -0.5976969771    -0.3228046363
    7      C       1.3813237035     1.3944293466    -0.4496088511
    8      H       1.2849130601     2.4712846978    -0.4027358019
    9      C      -0.8889481131     0.0635113520     1.1331168554
   10      H      -1.0035273466     1.0044219813     1.6562068410
   11      N       0.2289231889    -0.9856657369     1.3256818867
   12      H       1.6948012265     0.8275508863     0.4203547491
 ----------------------------------------------------------------
 Nuclear Repulsion Energy =         238.89671731 hartrees
 There are       25 alpha and       24 beta electrons
 Applying Cartesian multipole field
    Component          Value
    ---------          -----
     (2,0,0)        1.00000E-11
     (0,2,0)        2.00000E-11
     (0,0,2)       -3.00000E-11
 Nucleus-field energy     =    -0.0000000035 hartrees
 Requested basis set is cc-pVTZ
 There are 100 shells and 280 basis functions
 A cutoff of  1.0D-14 yielded   4752 shell pairs
 There are     37672 function pairs (     49404 Cartesian)
 Smallest overlap matrix eigenvalue = 2.09E-04
 Guess MOs from SCF MO coefficient file
 Reading MOs from coefficient file
 Reading MOs from coefficient file
 Long-range K will be added via erf
 Coulomb attenuation parameter = 0.25 bohr**(-1)
 An unrestricted hybrid HF-DFT SCF calculation will be
 performed using Pulay DIIS extrapolation
 Exchange:     0.1957 Hartree-Fock + 1.0000 wB97X-D3 + LR-HF
 Correlation:  1.0000 wB97X-D3
 Using SG-2 standard quadrature grid
 Dispersion:   Grimme D3
 SCF converges when DIIS error is below 1.0E-08
 Geometry optimization detected.  Setting ReadMinima to 0
 Setting SaveMinima to 0
 using 64 threads for integral computing
 -------------------------------------------------------
 OpenMP Integral computing Module                
 Release: version 1.0, May 2013, Q-Chem Inc. Pittsburgh 
 -------------------------------------------------------
 using 64 threads for integral computing
 -------------------------------------------------------
 OpenMP Integral computing Module                
 Release: version 1.0, May 2013, Q-Chem Inc. Pittsburgh 
 -------------------------------------------------------
 ---------------------------------------
  Cycle       Energy         DIIS Error
 ---------------------------------------
    1    -302.8178604006      1.13E-03
    2    -302.8266048581      1.06E-04
    3    -302.8270125585      4.23E-05
    4    -302.8270939704      2.74E-05
    5    -302.8271222108      1.59E-05
    6    -302.8271331940      5.38E-06
    7    -302.8271398408      3.06E-06
    8    -302.8271433349      1.91E-06
    9    -302.8271459925      7.98E-07
   10    -302.8271483679      6.15E-07
   11    -302.8271500957      3.98E-07
   12    -302.8271520383      3.33E-07
   13    -302.8271545816      2.90E-07
   14    -302.8271584711      1.79E-07
   15    -302.8271614470      8.67E-08
   16    -302.8271620289      4.34E-08
   17    -302.8271623057      1.94E-08
   18    -302.8271623499      1.02E-08
   19    -302.8271623582      5.38E-09 Convergence criterion met
 ---------------------------------------
 <S^2> = 0.7831
 SCF time:  CPU 2180.84 s  wall 37.18 s
 SCF   energy in the final basis set = -302.82716236
 Total energy in the final basis set = -302.82716236
 
 --------------------------------------------------------------
 
                    Orbital Energies (a.u.)
 --------------------------------------------------------------
 
 Alpha MOs
 -- Occupied --
-14.4355 -14.4329 -10.3517 -10.3435 -10.3368 -10.3246 -10.3071  -1.1014
 -1.0384  -0.8918  -0.8497  -0.7566  -0.6511  -0.6321  -0.6121  -0.5898
 -0.5379  -0.5163  -0.4884  -0.4823  -0.4767  -0.4376  -0.3765  -0.3532
 -0.3257
 -- Virtual --
 -0.0025   0.1032   0.1214   0.1418   0.1440   0.1510   0.1574   0.1656
  0.1806   0.2065   0.2281   0.2607   0.2792   0.2917   0.3221   0.3449
  0.3612   0.3693   0.3840   0.3967   0.4299   0.4385   0.4498   0.4667
  0.4761   0.4852   0.5064   0.5137   0.5269   0.5350   0.5410   0.5494
  0.5619   0.5784   0.5981   0.6054   0.6142   0.6353   0.6530   0.6620
  0.6819   0.6983   0.7086   0.7225   0.7501   0.7551   0.8180   0.8289
  0.8524   0.8576   0.8738   0.8959   0.9452   0.9715   0.9876   1.0126
  1.0165   1.0340   1.0714   1.0869   1.1080   1.1203   1.1329   1.1417
  1.1507   1.1700   1.1886   1.2059   1.2400   1.2623   1.2804   1.3068
  1.3304   1.3648   1.3775   1.3810   1.3967   1.4114   1.4278   1.4504
  1.4539   1.4894   1.5140   1.5468   1.5769   1.5859   1.6194   1.6634
  1.6644   1.6902   1.7523   1.7818   1.8699   1.8825   1.9173   1.9244
  1.9606   2.0492   2.1481   2.1791   2.2093   2.2134   2.2681   2.2744
  2.3038   2.3205   2.3696   2.4118   2.4278   2.5151   2.5199   2.5450
  2.5454   2.5702   2.5797   2.6291   2.6458   2.6654   2.6869   2.7057
  2.7098   2.7321   2.7460   2.7689   2.8160   2.8281   2.8414   2.8947
  2.9322   2.9333   2.9490   2.9619   2.9681   2.9832   2.9896   3.0108
  3.0285   3.0454   3.0614   3.0773   3.0877   3.0944   3.1190   3.1228
  3.1426   3.1510   3.1610   3.1757   3.1931   3.2138   3.2176   3.2482
  3.2610   3.2688   3.2902   3.3143   3.3309   3.3623   3.4137   3.4379
  3.4508   3.4657   3.4721   3.5145   3.5401   3.5435   3.5641   3.6120
  3.6189   3.6395   3.6573   3.6675   3.7060   3.7283   3.7579   3.7987
  3.8381   3.8498   3.8616   3.9160   3.9424   3.9448   3.9906   4.0113
  4.0276   4.0359   4.0457   4.0603   4.0803   4.0915   4.0940   4.1107
  4.1404   4.1633   4.2080   4.2442   4.2529   4.3188   4.3557   4.4173
  4.4710   4.4771   4.4937   4.5131   4.5445   4.5872   4.6310   4.6390
  4.6648   4.7166   4.7356   4.7434   4.7593   4.8075   4.8215   4.8819
  4.9112   4.9259   4.9865   5.0251   5.0600   5.0902   5.1038   5.1150
  5.1883   5.1937   5.2241   5.2367   5.2519   5.3419   5.3934   5.4180
  5.4463   5.5487   5.6266   5.6350   5.6832   5.6921   5.7453   5.8308
  5.9376   6.0044   6.1402   6.1698   6.2432   6.3389   6.4948   6.5724
  8.2487   9.0860  10.4402  12.8249  13.4004  13.6779  15.2228
 
 Beta MOs
 -- Occupied --
-14.4319 -14.4297 -10.3523 -10.3377 -10.3352 -10.3270 -10.3061  -1.1008
 -1.0256  -0.8577  -0.8482  -0.7573  -0.6523  -0.6217  -0.6103  -0.5814
 -0.5373  -0.5079  -0.4763  -0.4700  -0.4536  -0.4318  -0.3753  -0.3252
 -- Virtual --
 -0.0524   0.0019   0.1055   0.1243   0.1434   0.1460   0.1521   0.1600
  0.1779   0.1968   0.2098   0.2317   0.2605   0.2794   0.2923   0.3223
  0.3475   0.3677   0.3744   0.3868   0.4009   0.4318   0.4444   0.4581
  0.4673   0.4808   0.4895   0.5079   0.5149   0.5296   0.5358   0.5440
  0.5503   0.5633   0.5794   0.5994   0.6061   0.6185   0.6376   0.6560
  0.6644   0.6841   0.6997   0.7095   0.7251   0.7518   0.7554   0.8204
  0.8306   0.8548   0.8641   0.8822   0.8969   0.9496   0.9726   0.9919
  1.0134   1.0244   1.0386   1.0734   1.0887   1.1092   1.1214   1.1357
  1.1443   1.1577   1.1724   1.1926   1.2096   1.2433   1.2627   1.2847
  1.3103   1.3354   1.3736   1.3815   1.3854   1.3989   1.4178   1.4308
  1.4514   1.4585   1.4919   1.5179   1.5475   1.5792   1.5908   1.6219
  1.6640   1.6675   1.6910   1.7528   1.7975   1.8721   1.8834   1.9183
  1.9306   1.9614   2.0539   2.1496   2.1804   2.2078   2.2170   2.2790
  2.2874   2.3144   2.3299   2.3807   2.4145   2.4320   2.5160   2.5298
  2.5469   2.5544   2.5731   2.5818   2.6314   2.6587   2.6701   2.6923
  2.7083   2.7204   2.7394   2.7474   2.7706   2.8200   2.8294   2.8431
  2.8954   2.9336   2.9377   2.9556   2.9735   2.9832   2.9864   2.9910
  3.0145   3.0342   3.0522   3.0695   3.0789   3.0881   3.0976   3.1282
  3.1366   3.1506   3.1591   3.1684   3.1801   3.1958   3.2159   3.2207
  3.2519   3.2641   3.2752   3.2931   3.3146   3.3351   3.3675   3.4135
  3.4384   3.4522   3.4703   3.4754   3.5156   3.5411   3.5442   3.5760
  3.6213   3.6305   3.6444   3.6714   3.6786   3.7064   3.7290   3.7579
  3.7993   3.8460   3.8528   3.8696   3.9162   3.9442   3.9453   3.9973
  4.0144   4.0299   4.0391   4.0614   4.0798   4.0850   4.0953   4.1008
  4.1127   4.1417   4.1668   4.2089   4.2509   4.2569   4.3197   4.3741
  4.4184   4.4717   4.4782   4.4977   4.5147   4.5464   4.6054   4.6390
  4.6569   4.6792   4.7338   4.7375   4.7572   4.7645   4.8099   4.8224
  4.8965   4.9172   4.9316   4.9911   5.0272   5.0640   5.1015   5.1089
  5.1255   5.1962   5.2002   5.2261   5.2486   5.2555   5.3428   5.3993
  5.4192   5.4482   5.5492   5.6279   5.6357   5.6837   5.6953   5.7462
  5.8400   5.9438   6.0045   6.1461   6.1857   6.2424   6.3390   6.5002
  6.5730   8.2506   9.0864  10.4404  12.8247  13.4196  13.6785  15.2310
 --------------------------------------------------------------
 
          Ground-State Mulliken Net Atomic Charges

     Atom                 Charge (a.u.)    Spin (a.u.)
  --------------------------------------------------------
      1 C                    -0.015894      -0.178208
      2 N                    -0.061866       0.376632
      3 C                    -0.009885      -0.055015
      4 H                     0.122006       0.000956
      5 C                    -0.108081       0.097989
      6 H                     0.132947      -0.000698
      7 C                    -0.254592       0.812779
      8 H                     0.152097      -0.014862
      9 C                    -0.080822      -0.091849
     10 H                     0.133992       0.003726
     11 N                    -0.182197       0.061119
     12 H                     0.172294      -0.012569
  --------------------------------------------------------
  Sum of atomic charges =    -0.000000
  Sum of spin   charges =     1.000000

 -----------------------------------------------------------------
                    Cartesian Multipole Moments
 -----------------------------------------------------------------
    Charge (ESU x 10^10)
                -0.0000
    Dipole Moment (Debye)
         X      -1.3130      Y       1.4406      Z       1.7488
       Tot       2.6187
    Quadrupole Moments (Debye-Ang)
        XX     -38.8396     XY       3.3884     YY     -33.3977
        XZ       1.0267     YZ       2.4951     ZZ     -53.0796
    Octopole Moments (Debye-Ang^2)
       XXX     -15.0874    XXY       7.1031    XYY      -1.9692
       YYY      12.4277    XXZ       5.6338    XYZ      -1.0256
       YYZ       4.7231    XZZ     -13.3809    YZZ      12.7418
       ZZZ      48.6769
    Hexadecapole Moments (Debye-Ang^3)
      XXXX    -310.5792   XXXY     -76.5517   XXYY    -103.3159
      XYYY     -66.7447   YYYY    -257.2627   XXXZ     107.2906
      XXYZ      27.2148   XYYZ      27.4663   YYYZ      68.1755
      XXZZ    -142.9311   XYZZ     -24.5021   YYZZ    -137.0158
      XZZZ     111.9790   YZZZ      78.5186   ZZZZ    -586.8624
 -----------------------------------------------------------------
 Calculating analytic gradient of the SCF energy
 Gradient of SCF Energy
            1           2           3           4           5           6
    1   0.0002656  -0.0000656  -0.0031482   0.0004726   0.0004958  -0.0007546
    2  -0.0004374   0.0004017   0.0022797  -0.0014037  -0.0029314   0.0001344
    3  -0.0016925   0.0008312   0.0005089  -0.0002515  -0.0004650  -0.0008297
            7           8           9          10          11          12
    1  -0.0013218  -0.0004855   0.0047090  -0.0011037   0.0003620   0.0005744
    2  -0.0012696   0.0021923   0.0017337   0.0008328  -0.0007302  -0.0008024
    3  -0.0016760   0.0006057  -0.0015753   0.0017950   0.0003653   0.0023838
 Max gradient component =       4.709E-03
 RMS gradient           =       1.525E-03
 Gradient time:  CPU 268.50 s  wall 5.24 s
 Geometry Optimization Parameters
   NAtoms,    NIC,     NZ,  NCons,   NDum,   NFix, NCnnct, MaxDiis
       12     116       0       0       0       0       0       0

 Cartesian Hessian Update
 Hessian updated using BFGS update


** GEOMETRY OPTIMIZATION IN DELOCALIZED INTERNAL COORDINATES **
   Searching for a Minimum

   Optimization Cycle:   4

                       Coordinates (Angstroms)
     ATOM                X               Y               Z
      1  C         1.0912552733    0.7234627383   -1.6242553312
      2  N         0.8257968035    0.1434341554   -2.5933427785
      3  C        -0.4269514344   -1.6883769719    0.4843607526
      4  H        -0.1686518881   -2.6783314963    0.1135995750
      5  C        -1.5570352170   -0.6780237576    0.2594266064
      6  H        -2.4618992056   -0.5976969771   -0.3228046363
      7  C         1.3813237035    1.3944293466   -0.4496088511
      8  H         1.2849130601    2.4712846978   -0.4027358019
      9  C        -0.8889481131    0.0635113520    1.1331168554
     10  H        -1.0035273466    1.0044219813    1.6562068410
     11  N         0.2289231889   -0.9856657369    1.3256818867
     12  H         1.6948012265    0.8275508863    0.4203547491
   Point Group: c1    Number of degrees of freedom:    30


   Energy is   -302.827162358

 Hessian updated using BFGS update

 30 Hessian modes will be used to form the next step
  Hessian Eigenvalues:
     0.001442    0.003242    0.007435    0.018929    0.020008    0.025929
     0.034486    0.054900    0.061473    0.073743    0.124101    0.136991
     0.147804    0.159972    0.159993    0.161470    0.183594    0.191857
     0.199956    0.200347    0.254165    0.356706    0.362960    0.364210
     0.364901    0.393322    0.466250    0.482669    0.573505    1.284101

 Minimum search - taking simple RFO step
 Searching for Lamda that Minimizes Along All modes
 Value Taken    Lamda =  -0.00091977
 Calculated Step too Large.  Step scaled by  0.559427
 Step Taken.  Stepsize is  0.300000

                             Maximum     Tolerance    Cnvgd?
         Gradient           0.002195      0.000300      NO
         Displacement       0.177143      0.001200      NO
         Energy change     -0.000610      0.000001      NO


 New Cartesian Coordinates Obtained by Inverse Iteration

 Displacement from previous Coordinates is:  0.429797
 Adding empirical dispersion correction 
 ----------------------------------------------------------------
 Doing -D3(0) with
 s6  =   1.00000
 s8  =   1.00000
 rs6 =   1.28100
 rs8 =   1.09400
 -D3 energy without 3body term =     -0.0032684643 hartrees
 ----------------------------------------------------------------
             Standard Nuclear Orientation (Angstroms)
    I     Atom           X                Y                Z
 ----------------------------------------------------------------
    1      C       1.0881852031     0.7227723898    -1.6045528958
    2      N       0.7739206921     0.1178332534    -2.5441718930
    3      C      -0.4231500864    -1.6845257899     0.4669669569
    4      H      -0.1388960269    -2.6591694256     0.0776776153
    5      C      -1.5844197814    -0.6993431260     0.2663420226
    6      H      -2.4926456740    -0.6320064512    -0.3107810875
    7      C       1.4362382188     1.4234381808    -0.4656445267
    8      H       1.4205902664     2.5039438004    -0.4670159182
    9      C      -0.9333849420     0.0407630953     1.1495254160
   10      H      -1.0669032974     0.9708872915     1.6850067310
   11      N       0.2156308445    -0.9799696417     1.3181885122
   12      H       1.7048346343     0.8753766411     0.4284589346
 ----------------------------------------------------------------
 Nuclear Repulsion Energy =         238.56821282 hartrees
 There are       25 alpha and       24 beta electrons
 Applying Cartesian multipole field
    Component          Value
    ---------          -----
     (2,0,0)        1.00000E-11
     (0,2,0)        2.00000E-11
     (0,0,2)       -3.00000E-11
 Nucleus-field energy     =    -0.0000000032 hartrees
 Requested basis set is cc-pVTZ
 There are 100 shells and 280 basis functions
 A cutoff of  1.0D-14 yielded   4748 shell pairs
 There are     37630 function pairs (     49346 Cartesian)
 Smallest overlap matrix eigenvalue = 2.13E-04
 Guess MOs from SCF MO coefficient file
 Reading MOs from coefficient file
 Reading MOs from coefficient file
 Long-range K will be added via erf
 Coulomb attenuation parameter = 0.25 bohr**(-1)
 An unrestricted hybrid HF-DFT SCF calculation will be
 performed using Pulay DIIS extrapolation
 Exchange:     0.1957 Hartree-Fock + 1.0000 wB97X-D3 + LR-HF
 Correlation:  1.0000 wB97X-D3
 Using SG-2 standard quadrature grid
 Dispersion:   Grimme D3
 SCF converges when DIIS error is below 1.0E-08
 Geometry optimization detected.  Setting ReadMinima to 0
 Setting SaveMinima to 0
 using 64 threads for integral computing
 -------------------------------------------------------
 OpenMP Integral computing Module                
 Release: version 1.0, May 2013, Q-Chem Inc. Pittsburgh 
 -------------------------------------------------------
 using 64 threads for integral computing
 -------------------------------------------------------
 OpenMP Integral computing Module                
 Release: version 1.0, May 2013, Q-Chem Inc. Pittsburgh 
 -------------------------------------------------------
 ---------------------------------------
  Cycle       Energy         DIIS Error
 ---------------------------------------
    1    -302.8181776297      1.30E-03
    2    -302.8270043982      1.18E-04
    3    -302.8274561951      4.69E-05
    4    -302.8275379447      2.83E-05
    5    -302.8275652910      1.70E-05
    6    -302.8275745218      5.25E-06
    7    -302.8275797314      2.48E-06
    8    -302.8275819277      1.95E-06
    9    -302.8275830485      7.35E-07
   10    -302.8275842747      3.38E-07
   11    -302.8275850242      2.11E-07
   12    -302.8275857621      1.60E-07
   13    -302.8275864573      1.62E-07
   14    -302.8275871453      1.32E-07
   15    -302.8275889911      7.91E-08
   16    -302.8275899161      3.89E-08
   17    -302.8275901082      2.10E-08
   18    -302.8275901866      9.72E-09 Convergence criterion met
 ---------------------------------------
 <S^2> = 0.7765
 SCF time:  CPU 2034.99 s  wall 35.16 s
 SCF   energy in the final basis set = -302.82759019
 Total energy in the final basis set = -302.82759019
 
 --------------------------------------------------------------
 
                    Orbital Energies (a.u.)
 --------------------------------------------------------------
 
 Alpha MOs
 -- Occupied --
-14.4361 -14.4315 -10.3508 -10.3431 -10.3351 -10.3251 -10.3055  -1.1001
 -1.0388  -0.8924  -0.8491  -0.7550  -0.6502  -0.6327  -0.6110  -0.5901
 -0.5368  -0.5147  -0.4893  -0.4830  -0.4756  -0.4379  -0.3748  -0.3532
 -0.3255
 -- Virtual --
 -0.0012   0.1028   0.1234   0.1422   0.1453   0.1515   0.1577   0.1649
  0.1804   0.2079   0.2273   0.2613   0.2811   0.2928   0.3219   0.3423
  0.3644   0.3712   0.3843   0.3961   0.4298   0.4348   0.4466   0.4688
  0.4734   0.4861   0.5083   0.5141   0.5252   0.5384   0.5417   0.5499
  0.5605   0.5754   0.6001   0.6058   0.6162   0.6281   0.6528   0.6676
  0.6796   0.6968   0.7050   0.7199   0.7499   0.7589   0.8186   0.8301
  0.8518   0.8583   0.8698   0.8976   0.9423   0.9656   0.9840   1.0109
  1.0157   1.0334   1.0681   1.0873   1.1098   1.1219   1.1353   1.1416
  1.1512   1.1713   1.1813   1.2016   1.2403   1.2618   1.2783   1.3075
  1.3317   1.3635   1.3783   1.3822   1.3970   1.4054   1.4292   1.4462
  1.4539   1.4908   1.5155   1.5501   1.5786   1.5872   1.6176   1.6621
  1.6640   1.6920   1.7528   1.7814   1.8708   1.8870   1.9177   1.9243
  1.9619   2.0441   2.1476   2.1764   2.2016   2.2131   2.2599   2.2675
  2.3038   2.3233   2.3644   2.4102   2.4134   2.5141   2.5170   2.5413
  2.5471   2.5713   2.5839   2.6302   2.6487   2.6623   2.6841   2.7046
  2.7120   2.7268   2.7433   2.7624   2.8226   2.8290   2.8425   2.8956
  2.9322   2.9356   2.9484   2.9613   2.9626   2.9817   2.9916   3.0098
  3.0273   3.0464   3.0616   3.0777   3.0870   3.0938   3.1166   3.1265
  3.1383   3.1465   3.1610   3.1755   3.1962   3.2076   3.2202   3.2452
  3.2597   3.2654   3.2898   3.3175   3.3246   3.3630   3.4115   3.4346
  3.4503   3.4664   3.4754   3.5141   3.5402   3.5462   3.5640   3.6054
  3.6199   3.6382   3.6561   3.6700   3.7073   3.7304   3.7621   3.8004
  3.8372   3.8506   3.8568   3.9197   3.9438   3.9466   3.9891   4.0135
  4.0267   4.0362   4.0453   4.0598   4.0827   4.0886   4.0951   4.1108
  4.1346   4.1598   4.2088   4.2464   4.2561   4.3166   4.3565   4.4206
  4.4722   4.4784   4.4975   4.5172   4.5451   4.5873   4.6322   4.6403
  4.6643   4.7177   4.7397   4.7429   4.7642   4.8069   4.8242   4.8843
  4.9164   4.9268   4.9821   5.0291   5.0642   5.0931   5.1076   5.1139
  5.1871   5.1972   5.2277   5.2389   5.2552   5.3423   5.3932   5.4180
  5.4467   5.5521   5.6291   5.6365   5.6851   5.6927   5.7450   5.8286
  5.9440   6.0093   6.1377   6.1668   6.2420   6.3401   6.4979   6.5736
  8.2562   9.0816  10.4349  12.8324  13.4033  13.7128  15.1962
 
 Beta MOs
 -- Occupied --
-14.4309 -14.4302 -10.3513 -10.3357 -10.3348 -10.3275 -10.3048  -1.0997
 -1.0257  -0.8582  -0.8482  -0.7554  -0.6510  -0.6223  -0.6098  -0.5816
 -0.5364  -0.5069  -0.4754  -0.4704  -0.4539  -0.4319  -0.3740  -0.3250
 -- Virtual --
 -0.0522   0.0027   0.1050   0.1266   0.1434   0.1471   0.1526   0.1606
  0.1781   0.1956   0.2112   0.2303   0.2610   0.2813   0.2936   0.3220
  0.3454   0.3694   0.3766   0.3873   0.4007   0.4324   0.4441   0.4517
  0.4702   0.4772   0.4899   0.5097   0.5153   0.5279   0.5388   0.5453
  0.5506   0.5620   0.5761   0.6018   0.6063   0.6198   0.6310   0.6552
  0.6688   0.6835   0.6981   0.7059   0.7223   0.7519   0.7587   0.8213
  0.8314   0.8536   0.8647   0.8793   0.8980   0.9464   0.9671   0.9878
  1.0116   1.0234   1.0372   1.0703   1.0893   1.1110   1.1231   1.1377
  1.1444   1.1577   1.1735   1.1867   1.2054   1.2432   1.2623   1.2828
  1.3097   1.3370   1.3733   1.3815   1.3882   1.3986   1.4109   1.4320
  1.4496   1.4568   1.4934   1.5192   1.5509   1.5798   1.5933   1.6197
  1.6641   1.6646   1.6926   1.7533   1.7977   1.8726   1.8883   1.9187
  1.9304   1.9625   2.0489   2.1496   2.1783   2.2014   2.2159   2.2687
  2.2873   2.3135   2.3268   2.3763   2.4128   2.4165   2.5159   2.5277
  2.5428   2.5554   2.5738   2.5877   2.6331   2.6612   2.6679   2.6876
  2.7075   2.7220   2.7365   2.7444   2.7623   2.8259   2.8301   2.8444
  2.8964   2.9340   2.9390   2.9578   2.9690   2.9814   2.9868   2.9941
  3.0128   3.0326   3.0520   3.0697   3.0799   3.0882   3.0973   3.1298
  3.1363   3.1481   3.1584   3.1655   3.1789   3.1990   3.2116   3.2209
  3.2501   3.2616   3.2717   3.2914   3.3180   3.3291   3.3683   3.4115
  3.4350   3.4512   3.4708   3.4779   3.5151   3.5412   3.5468   3.5762
  3.6147   3.6316   3.6456   3.6705   3.6784   3.7076   3.7309   3.7620
  3.8008   3.8461   3.8525   3.8648   3.9198   3.9450   3.9473   3.9960
  4.0169   4.0298   4.0391   4.0606   4.0802   4.0850   4.0959   4.1005
  4.1128   4.1364   4.1627   4.2094   4.2530   4.2600   4.3172   4.3753
  4.4214   4.4729   4.4792   4.5011   4.5188   4.5463   4.6059   4.6404
  4.6578   4.6789   4.7343   4.7422   4.7603   4.7662   4.8090   4.8247
  4.8984   4.9232   4.9313   4.9859   5.0308   5.0681   5.1022   5.1117
  5.1266   5.1951   5.2036   5.2295   5.2537   5.2572   5.3429   5.3996
  5.4188   5.4481   5.5525   5.6300   5.6370   5.6856   5.6956   5.7456
  5.8380   5.9503   6.0093   6.1438   6.1830   6.2416   6.3402   6.5033
  6.5739   8.2581   9.0819  10.4351  12.8323  13.4227  13.7129  15.2045
 --------------------------------------------------------------
 
          Ground-State Mulliken Net Atomic Charges

     Atom                 Charge (a.u.)    Spin (a.u.)
  --------------------------------------------------------
      1 C                    -0.014264      -0.180827
      2 N                    -0.062174       0.383637
      3 C                    -0.011876      -0.034748
      4 H                     0.122243       0.000611
      5 C                    -0.103927       0.063634
      6 H                     0.132320      -0.000316
      7 C                    -0.253895       0.813352
      8 H                     0.151717      -0.015000
      9 C                    -0.083109      -0.060471
     10 H                     0.133260       0.003324
     11 N                    -0.182156       0.038878
     12 H                     0.171863      -0.012073
  --------------------------------------------------------
  Sum of atomic charges =     0.000000
  Sum of spin   charges =     1.000000

 -----------------------------------------------------------------
                    Cartesian Multipole Moments
 -----------------------------------------------------------------
    Charge (ESU x 10^10)
                -0.0000
    Dipole Moment (Debye)
         X      -1.1486      Y       1.5060      Z       1.6361
       Tot       2.5028
    Quadrupole Moments (Debye-Ang)
        XX     -38.4635     XY       3.6128     YY     -33.3535
        XZ       0.6250     YZ       2.3270     ZZ     -52.5197
    Octopole Moments (Debye-Ang^2)
       XXX     -13.7184    XXY       7.9434    XYY      -0.4921
       YYY      13.5405    XXZ       5.0141    XYZ      -1.5065
       YYZ       3.9190    XZZ     -11.9405    YZZ      13.3110
       ZZZ      46.2554
    Hexadecapole Moments (Debye-Ang^3)
      XXXX    -319.3341   XXXY     -78.9548   XXYY    -103.3232
      XYYY     -68.3127   YYYY    -259.9541   XXXZ     106.3051
      XXYZ      26.8635   XYYZ      26.6902   YYYZ      66.4997
      XXZZ    -141.4154   XYZZ     -25.6676   YYZZ    -135.5421
      XZZZ     107.8441   YZZZ      76.5062   ZZZZ    -569.3282
 -----------------------------------------------------------------
 Calculating analytic gradient of the SCF energy
 Gradient of SCF Energy
            1           2           3           4           5           6
    1   0.0006745  -0.0002612  -0.0018149   0.0003580   0.0002796  -0.0002906
    2   0.0002623   0.0000827   0.0016142  -0.0008645  -0.0006475   0.0000761
    3  -0.0004042   0.0003046   0.0009669   0.0000986   0.0008240  -0.0005001
            7           8           9          10          11          12
    1  -0.0008050  -0.0002950   0.0026756  -0.0010217   0.0003681   0.0001324
    2  -0.0011334   0.0011805   0.0010619   0.0000832  -0.0018340   0.0001185
    3  -0.0014486   0.0005958  -0.0028846   0.0013977  -0.0000807   0.0011305
 Max gradient component =       2.885E-03
 RMS gradient           =       1.059E-03
 Gradient time:  CPU 275.26 s  wall 5.43 s
 Geometry Optimization Parameters
   NAtoms,    NIC,     NZ,  NCons,   NDum,   NFix, NCnnct, MaxDiis
       12     116       0       0       0       0       0       0

 Cartesian Hessian Update
 Hessian updated using BFGS update


** GEOMETRY OPTIMIZATION IN DELOCALIZED INTERNAL COORDINATES **
   Searching for a Minimum

   Optimization Cycle:   5

                       Coordinates (Angstroms)
     ATOM                X               Y               Z
      1  C         1.0881852031    0.7227723898   -1.6045528958
      2  N         0.7739206921    0.1178332534   -2.5441718930
      3  C        -0.4231500864   -1.6845257899    0.4669669569
      4  H        -0.1388960269   -2.6591694256    0.0776776153
      5  C        -1.5844197814   -0.6993431260    0.2663420226
      6  H        -2.4926456740   -0.6320064512   -0.3107810875
      7  C         1.4362382188    1.4234381808   -0.4656445267
      8  H         1.4205902664    2.5039438004   -0.4670159182
      9  C        -0.9333849420    0.0407630953    1.1495254160
     10  H        -1.0669032974    0.9708872915    1.6850067310
     11  N         0.2156308445   -0.9799696417    1.3181885122
     12  H         1.7048346343    0.8753766411    0.4284589346
   Point Group: c1    Number of degrees of freedom:    30


   Energy is   -302.827590187

 Hessian updated using BFGS update

 30 Hessian modes will be used to form the next step
  Hessian Eigenvalues:
     0.001055    0.003223    0.008538    0.018937    0.019998    0.025702
     0.034034    0.052449    0.060497    0.073789    0.127797    0.136995
     0.147622    0.159991    0.160016    0.160217    0.183350    0.191719
     0.199954    0.200051    0.256262    0.356554    0.362905    0.364218
     0.364919    0.387370    0.466044    0.485783    0.605477    1.285741

 Minimum search - taking simple RFO step
 Searching for Lamda that Minimizes Along All modes
 Value Taken    Lamda =  -0.00069725
 Calculated Step too Large.  Step scaled by  0.517722
 Step Taken.  Stepsize is  0.300000

                             Maximum     Tolerance    Cnvgd?
         Gradient           0.001066      0.000300      NO
         Displacement       0.173207      0.001200      NO
         Energy change     -0.000428      0.000001      NO


 New Cartesian Coordinates Obtained by Inverse Iteration

 Displacement from previous Coordinates is:  0.430012
 Adding empirical dispersion correction 
 ----------------------------------------------------------------
 Doing -D3(0) with
 s6  =   1.00000
 s8  =   1.00000
 rs6 =   1.28100
 rs8 =   1.09400
 -D3 energy without 3body term =     -0.0032842138 hartrees
 ----------------------------------------------------------------
             Standard Nuclear Orientation (Angstroms)
    I     Atom           X                Y                Z
 ----------------------------------------------------------------
    1      C       1.0706423541     0.7190893029    -1.5765109796
    2      N       0.7056946128     0.0941399912    -2.4847170915
    3      C      -0.4133062597    -1.6759436278     0.4479304784
    4      H      -0.1025230872    -2.6341797029     0.0405857071
    5      C      -1.6032178205    -0.7179652174     0.2658158155
    6      H      -2.5121310790    -0.6634182517    -0.3106533842
    7      C       1.4799396883     1.4449550355    -0.4752492633
    8      H       1.5604401931     2.5198973062    -0.5328758384
    9      C      -0.9724421480     0.0213594086     1.1625235470
   10      H      -1.1252766733     0.9412674041     1.7088354943
   11      N       0.2047629332    -0.9692000338     1.3120582870
   12      H       1.7074173373     0.9199986030     0.4422570950
 ----------------------------------------------------------------
 Nuclear Repulsion Energy =         238.73598703 hartrees
 There are       25 alpha and       24 beta electrons
 Applying Cartesian multipole field
    Component          Value
    ---------          -----
     (2,0,0)        1.00000E-11
     (0,2,0)        2.00000E-11
     (0,0,2)       -3.00000E-11
 Nucleus-field energy     =    -0.0000000029 hartrees
 Requested basis set is cc-pVTZ
 There are 100 shells and 280 basis functions
 A cutoff of  1.0D-14 yielded   4749 shell pairs
 There are     37643 function pairs (     49350 Cartesian)
 Smallest overlap matrix eigenvalue = 2.15E-04
 Guess MOs from SCF MO coefficient file
 Reading MOs from coefficient file
 Reading MOs from coefficient file
 Long-range K will be added via erf
 Coulomb attenuation parameter = 0.25 bohr**(-1)
 An unrestricted hybrid HF-DFT SCF calculation will be
 performed using Pulay DIIS extrapolation
 Exchange:     0.1957 Hartree-Fock + 1.0000 wB97X-D3 + LR-HF
 Correlation:  1.0000 wB97X-D3
 Using SG-2 standard quadrature grid
 Dispersion:   Grimme D3
 SCF converges when DIIS error is below 1.0E-08
 Geometry optimization detected.  Setting ReadMinima to 0
 Setting SaveMinima to 0
 using 64 threads for integral computing
 -------------------------------------------------------
 OpenMP Integral computing Module                
 Release: version 1.0, May 2013, Q-Chem Inc. Pittsburgh 
 -------------------------------------------------------
 using 64 threads for integral computing
 -------------------------------------------------------
 OpenMP Integral computing Module                
 Release: version 1.0, May 2013, Q-Chem Inc. Pittsburgh 
 -------------------------------------------------------
 ---------------------------------------
  Cycle       Energy         DIIS Error
 ---------------------------------------
    1    -302.8181252141      1.32E-03
    2    -302.8272611210      1.23E-04
    3    -302.8277604336      5.39E-05
    4    -302.8278493964      3.82E-05
    5    -302.8278856048      1.93E-05
    6    -302.8278984521      5.74E-06
    7    -302.8279036287      3.72E-06
    8    -302.8279053386      2.13E-06
    9    -302.8279063149      7.61E-07
   10    -302.8279068753      3.77E-07
   11    -302.8279071498      1.65E-07
   12    -302.8279073869      1.20E-07
   13    -302.8279075707      7.74E-08
   14    -302.8279077981      7.03E-08
   15    -302.8279081824      5.69E-08
   16    -302.8279087421      3.11E-08
   17    -302.8279089443      1.69E-08
   18    -302.8279090082      7.83E-09 Convergence criterion met
 ---------------------------------------
 <S^2> = 0.7740
 SCF time:  CPU 2039.44 s  wall 35.35 s
 SCF   energy in the final basis set = -302.82790901
 Total energy in the final basis set = -302.82790901
 
 --------------------------------------------------------------
 
                    Orbital Energies (a.u.)
 --------------------------------------------------------------
 
 Alpha MOs
 -- Occupied --
-14.4366 -14.4302 -10.3501 -10.3429 -10.3336 -10.3255 -10.3042  -1.0988
 -1.0392  -0.8927  -0.8480  -0.7538  -0.6493  -0.6329  -0.6098  -0.5904
 -0.5357  -0.5133  -0.4900  -0.4835  -0.4746  -0.4380  -0.3734  -0.3532
 -0.3248
 -- Virtual --
 -0.0002   0.1023   0.1252   0.1423   0.1470   0.1521   0.1582   0.1643
  0.1804   0.2097   0.2273   0.2616   0.2829   0.2942   0.3218   0.3403
  0.3679   0.3734   0.3855   0.3957   0.4288   0.4314   0.4462   0.4684
  0.4745   0.4875   0.5101   0.5144   0.5236   0.5400   0.5431   0.5505
  0.5596   0.5715   0.6015   0.6066   0.6173   0.6226   0.6515   0.6700
  0.6814   0.6954   0.7046   0.7174   0.7525   0.7659   0.8193   0.8318
  0.8516   0.8598   0.8667   0.9008   0.9377   0.9598   0.9829   1.0104
  1.0155   1.0349   1.0660   1.0883   1.1123   1.1240   1.1375   1.1408
  1.1529   1.1707   1.1745   1.1986   1.2412   1.2644   1.2793   1.3085
  1.3354   1.3616   1.3737   1.3830   1.3998   1.4017   1.4308   1.4428
  1.4546   1.4934   1.5175   1.5550   1.5805   1.5897   1.6179   1.6615
  1.6649   1.6949   1.7541   1.7827   1.8733   1.8929   1.9180   1.9254
  1.9633   2.0401   2.1466   2.1747   2.1966   2.2107   2.2527   2.2623
  2.3060   2.3256   2.3606   2.4047   2.4138   2.5115   2.5167   2.5384
  2.5472   2.5718   2.5877   2.6292   2.6502   2.6599   2.6838   2.7044
  2.7141   2.7221   2.7415   2.7599   2.8286   2.8302   2.8439   2.8971
  2.9312   2.9360   2.9465   2.9565   2.9625   2.9837   2.9934   3.0109
  3.0269   3.0478   3.0617   3.0796   3.0854   3.0936   3.1118   3.1244
  3.1416   3.1466   3.1636   3.1769   3.2004   3.2043   3.2246   3.2414
  3.2606   3.2637   3.2923   3.3172   3.3242   3.3639   3.4105   3.4324
  3.4507   3.4669   3.4807   3.5150   3.5406   3.5488   3.5632   3.6008
  3.6201   3.6370   3.6562   3.6718   3.7083   3.7320   3.7651   3.8017
  3.8360   3.8507   3.8533   3.9233   3.9453   3.9482   3.9877   4.0156
  4.0269   4.0370   4.0451   4.0597   4.0827   4.0894   4.0952   4.1128
  4.1283   4.1582   4.2087   4.2475   4.2579   4.3153   4.3562   4.4228
  4.4723   4.4788   4.5011   4.5200   4.5464   4.5884   4.6353   4.6416
  4.6639   4.7195   4.7423   4.7448   4.7678   4.8065   4.8269   4.8885
  4.9181   4.9290   4.9774   5.0319   5.0681   5.0951   5.1092   5.1136
  5.1868   5.2017   5.2311   5.2414   5.2583   5.3436   5.3924   5.4194
  5.4474   5.5543   5.6323   5.6376   5.6857   5.6964   5.7450   5.8281
  5.9481   6.0122   6.1364   6.1646   6.2429   6.3418   6.4996   6.5758
  8.2660   9.0808  10.4378  12.8319  13.3911  13.7269  15.1750
 
 Beta MOs
 -- Occupied --
-14.4306 -14.4298 -10.3503 -10.3346 -10.3340 -10.3279 -10.3037  -1.0986
 -1.0259  -0.8586  -0.8474  -0.7541  -0.6498  -0.6224  -0.6090  -0.5820
 -0.5354  -0.5058  -0.4744  -0.4708  -0.4542  -0.4321  -0.3729  -0.3243
 -- Virtual --
 -0.0520   0.0032   0.1046   0.1288   0.1434   0.1483   0.1533   0.1613
  0.1783   0.1946   0.2130   0.2297   0.2613   0.2832   0.2951   0.3219
  0.3440   0.3720   0.3789   0.3887   0.4006   0.4318   0.4432   0.4485
  0.4733   0.4747   0.4909   0.5115   0.5157   0.5262   0.5405   0.5467
  0.5513   0.5612   0.5721   0.6037   0.6070   0.6204   0.6255   0.6530
  0.6708   0.6864   0.6967   0.7057   0.7198   0.7540   0.7659   0.8223
  0.8329   0.8538   0.8651   0.8764   0.9014   0.9409   0.9624   0.9861
  1.0109   1.0229   1.0383   1.0681   1.0903   1.1137   1.1254   1.1388
  1.1450   1.1578   1.1747   1.1795   1.2022   1.2440   1.2654   1.2838
  1.3100   1.3402   1.3724   1.3781   1.3893   1.4012   1.4057   1.4339
  1.4462   1.4575   1.4959   1.5209   1.5561   1.5812   1.5965   1.6198
  1.6627   1.6653   1.6954   1.7546   1.7991   1.8748   1.8945   1.9193
  1.9311   1.9639   2.0450   2.1489   2.1769   2.1977   2.2137   2.2586
  2.2888   2.3115   2.3265   2.3739   2.4075   2.4155   2.5162   2.5260
  2.5399   2.5540   2.5748   2.5926   2.6329   2.6610   2.6666   2.6862
  2.7080   2.7225   2.7330   2.7431   2.7590   2.8308   2.8314   2.8461
  2.8979   2.9343   2.9389   2.9598   2.9643   2.9777   2.9900   2.9967
  3.0143   3.0315   3.0525   3.0700   3.0823   3.0875   3.0979   3.1308
  3.1315   3.1467   3.1574   3.1701   3.1804   3.2036   3.2080   3.2249
  3.2474   3.2622   3.2685   3.2937   3.3193   3.3273   3.3692   3.4106
  3.4327   3.4515   3.4707   3.4829   3.5160   3.5414   3.5495   3.5755
  3.6106   3.6320   3.6460   3.6695   3.6788   3.7086   3.7324   3.7652
  3.8020   3.8454   3.8528   3.8606   3.9234   3.9462   3.9490   3.9947
  4.0190   4.0306   4.0403   4.0594   4.0806   4.0848   4.0965   4.1017
  4.1143   4.1308   4.1603   4.2092   4.2546   4.2613   4.3157   4.3753
  4.4234   4.4729   4.4794   4.5045   4.5220   4.5473   4.6069   4.6418
  4.6604   4.6786   4.7349   4.7485   4.7617   4.7685   4.8083   4.8272
  4.9023   4.9272   4.9314   4.9808   5.0335   5.0719   5.1030   5.1132
  5.1271   5.1946   5.2082   5.2324   5.2576   5.2597   5.3440   5.3992
  5.4199   5.4485   5.5545   5.6329   5.6381   5.6863   5.6990   5.7456
  5.8375   5.9543   6.0123   6.1426   6.1808   6.2426   6.3419   6.5050
  6.5760   8.2679   9.0809  10.4379  12.8318  13.4105  13.7268  15.1833
 --------------------------------------------------------------
 
          Ground-State Mulliken Net Atomic Charges

     Atom                 Charge (a.u.)    Spin (a.u.)
  --------------------------------------------------------
      1 C                    -0.013235      -0.182615
      2 N                    -0.062999       0.387640
      3 C                    -0.014286      -0.023101
      4 H                     0.122881       0.000390
      5 C                    -0.101943       0.042742
      6 H                     0.132072      -0.000048
      7 C                    -0.252643       0.814389
      8 H                     0.151297      -0.015492
      9 C                    -0.082295      -0.040937
     10 H                     0.132220       0.002848
     11 N                    -0.182665       0.025869
     12 H                     0.171596      -0.011685
  --------------------------------------------------------
  Sum of atomic charges =     0.000000
  Sum of spin   charges =     1.000000

 -----------------------------------------------------------------
                    Cartesian Multipole Moments
 -----------------------------------------------------------------
    Charge (ESU x 10^10)
                 0.0000
    Dipole Moment (Debye)
         X      -0.9608      Y       1.5556      Z       1.5072
       Tot       2.3695
    Quadrupole Moments (Debye-Ang)
        XX     -38.0789     XY       3.8138     YY     -33.3688
        XZ       0.1751     YZ       2.1778     ZZ     -51.9282
    Octopole Moments (Debye-Ang^2)
       XXX     -11.8360    XXY       8.8830    XYY       1.1278
       YYY      14.3648    XXZ       4.2342    XYZ      -1.9953
       YYZ       3.0575    XZZ     -10.3059    YZZ      13.7762
       ZZZ      43.4016
    Hexadecapole Moments (Debye-Ang^3)
      XXXX    -324.3041   XXXY     -79.8953   XXYY    -102.0091
      XYYY     -69.0066   YYYY    -261.7079   XXXZ     103.2385
      XXYZ      26.1502   XYYZ      25.1158   YYYZ      64.2548
      XXZZ    -138.7007   XYZZ     -26.4910   YYZZ    -133.1772
      XZZZ     101.4472   YZZZ      74.1448   ZZZZ    -548.5645
 -----------------------------------------------------------------
 Calculating analytic gradient of the SCF energy
 Gradient of SCF Energy
            1           2           3           4           5           6
    1   0.0008431  -0.0004008  -0.0008855   0.0001608  -0.0000350  -0.0000409
    2   0.0004514  -0.0001370   0.0007111  -0.0004907   0.0004062   0.0000546
    3   0.0003314  -0.0000433   0.0010291   0.0002898   0.0010311  -0.0002590
            7           8           9          10          11          12
    1  -0.0007112  -0.0001599   0.0016081  -0.0007512   0.0002598   0.0001126
    2  -0.0005653   0.0004603   0.0008757  -0.0003173  -0.0019987   0.0005497
    3  -0.0007517   0.0004673  -0.0029668   0.0010117  -0.0002616   0.0001220
 Max gradient component =       2.967E-03
 RMS gradient           =       8.392E-04
 Gradient time:  CPU 273.43 s  wall 5.23 s
 Geometry Optimization Parameters
   NAtoms,    NIC,     NZ,  NCons,   NDum,   NFix, NCnnct, MaxDiis
       12     116       0       0       0       0       0       0

 Cartesian Hessian Update
 Hessian updated using BFGS update


** GEOMETRY OPTIMIZATION IN DELOCALIZED INTERNAL COORDINATES **
   Searching for a Minimum

   Optimization Cycle:   6

                       Coordinates (Angstroms)
     ATOM                X               Y               Z
      1  C         1.0706423541    0.7190893029   -1.5765109796
      2  N         0.7056946128    0.0941399912   -2.4847170915
      3  C        -0.4133062597   -1.6759436278    0.4479304784
      4  H        -0.1025230872   -2.6341797029    0.0405857071
      5  C        -1.6032178205   -0.7179652174    0.2658158155
      6  H        -2.5121310790   -0.6634182517   -0.3106533842
      7  C         1.4799396883    1.4449550355   -0.4752492633
      8  H         1.5604401931    2.5198973062   -0.5328758384
      9  C        -0.9724421480    0.0213594086    1.1625235470
     10  H        -1.1252766733    0.9412674041    1.7088354943
     11  N         0.2047629332   -0.9692000338    1.3120582870
     12  H         1.7074173373    0.9199986030    0.4422570950
   Point Group: c1    Number of degrees of freedom:    30


   Energy is   -302.827909008

 Hessian updated using BFGS update

 30 Hessian modes will be used to form the next step
  Hessian Eigenvalues:
     0.000701    0.003517    0.008401    0.018986    0.019980    0.025334
     0.033261    0.047708    0.060081    0.073804    0.127828    0.136996
     0.147666    0.159234    0.159994    0.162039    0.183088    0.191983
     0.199531    0.199969    0.257725    0.356404    0.362782    0.364258
     0.364919    0.395775    0.466348    0.488436    0.622335    1.288548

 Minimum search - taking simple RFO step
 Searching for Lamda that Minimizes Along All modes
 Value Taken    Lamda =  -0.00067879
 Calculated Step too Large.  Step scaled by  0.459841
 Step Taken.  Stepsize is  0.300000

                             Maximum     Tolerance    Cnvgd?
         Gradient           0.000996      0.000300      NO
         Displacement       0.152382      0.001200      NO
         Energy change     -0.000319      0.000001      NO


 New Cartesian Coordinates Obtained by Inverse Iteration

 Displacement from previous Coordinates is:  0.403307
 Adding empirical dispersion correction 
 ----------------------------------------------------------------
 Doing -D3(0) with
 s6  =   1.00000
 s8  =   1.00000
 rs6 =   1.28100
 rs8 =   1.09400
 -D3 energy without 3body term =     -0.0032901523 hartrees
 ----------------------------------------------------------------
             Standard Nuclear Orientation (Angstroms)
    I     Atom           X                Y                Z
 ----------------------------------------------------------------
    1      C       1.0660428409     0.7119284353    -1.5554465547
    2      N       0.6661855424     0.0685163939    -2.4360146092
    3      C      -0.4040181437    -1.6600368229     0.4251912222
    4      H      -0.0662178095    -2.5970620153    -0.0073996487
    5      C      -1.6255122023    -0.7341011207     0.2724694892
    6      H      -2.5375507425    -0.6918098219    -0.2992864391
    7      C       1.5189583485     1.4609565624    -0.4877240276
    8      H       1.6816375359     2.5212240725    -0.6002549381
    9      C      -1.0127038101     0.0011112577     1.1838436451
   10      H      -1.1834903107     0.9079039401     1.7452602684
   11      N       0.1947247451    -0.9550786671     1.3039604627
   12      H       1.7019440568     0.9664480039     0.4554009971
 ----------------------------------------------------------------
 Nuclear Repulsion Energy =         238.79218958 hartrees
 There are       25 alpha and       24 beta electrons
 Applying Cartesian multipole field
    Component          Value
    ---------          -----
     (2,0,0)        1.00000E-11
     (0,2,0)        2.00000E-11
     (0,0,2)       -3.00000E-11
 Nucleus-field energy     =    -0.0000000026 hartrees
 Requested basis set is cc-pVTZ
 There are 100 shells and 280 basis functions
 A cutoff of  1.0D-14 yielded   4745 shell pairs
 There are     37587 function pairs (     49263 Cartesian)
 Smallest overlap matrix eigenvalue = 2.18E-04
 Guess MOs from SCF MO coefficient file
 Reading MOs from coefficient file
 Reading MOs from coefficient file
 Long-range K will be added via erf
 Coulomb attenuation parameter = 0.25 bohr**(-1)
 An unrestricted hybrid HF-DFT SCF calculation will be
 performed using Pulay DIIS extrapolation
 Exchange:     0.1957 Hartree-Fock + 1.0000 wB97X-D3 + LR-HF
 Correlation:  1.0000 wB97X-D3
 Using SG-2 standard quadrature grid
 Dispersion:   Grimme D3
 SCF converges when DIIS error is below 1.0E-08
 Geometry optimization detected.  Setting ReadMinima to 0
 Setting SaveMinima to 0
 using 64 threads for integral computing
 -------------------------------------------------------
 OpenMP Integral computing Module                
 Release: version 1.0, May 2013, Q-Chem Inc. Pittsburgh 
 -------------------------------------------------------
 using 64 threads for integral computing
 -------------------------------------------------------
 OpenMP Integral computing Module                
 Release: version 1.0, May 2013, Q-Chem Inc. Pittsburgh 
 -------------------------------------------------------
 ---------------------------------------
  Cycle       Energy         DIIS Error
 ---------------------------------------
    1    -302.8209222113      1.11E-03
    2    -302.8276361477      1.11E-04
    3    -302.8280582404      4.81E-05
    4    -302.8281341828      3.76E-05
    5    -302.8281659934      1.66E-05
    6    -302.8281770788      5.45E-06
    7    -302.8281811494      3.56E-06
    8    -302.8281826515      1.94E-06
    9    -302.8281833542      7.45E-07
   10    -302.8281836732      4.17E-07
   11    -302.8281838049      1.55E-07
   12    -302.8281839123      8.10E-08
   13    -302.8281840033      4.51E-08
   14    -302.8281840883      3.85E-08
   15    -302.8281841973      3.47E-08
   16    -302.8281843731      2.54E-08
   17    -302.8281845681      1.31E-08
   18    -302.8281846266      5.98E-09 Convergence criterion met
 ---------------------------------------
 <S^2> = 0.7730
 SCF time:  CPU 2030.73 s  wall 35.50 s
 SCF   energy in the final basis set = -302.82818463
 Total energy in the final basis set = -302.82818463
 
 --------------------------------------------------------------
 
                    Orbital Energies (a.u.)
 --------------------------------------------------------------
 
 Alpha MOs
 -- Occupied --
-14.4369 -14.4291 -10.3494 -10.3427 -10.3325 -10.3258 -10.3032  -1.0980
 -1.0394  -0.8929  -0.8471  -0.7529  -0.6486  -0.6329  -0.6090  -0.5907
 -0.5349  -0.5120  -0.4908  -0.4839  -0.4738  -0.4381  -0.3723  -0.3532
 -0.3241
 -- Virtual --
  0.0005   0.1019   0.1267   0.1424   0.1484   0.1527   0.1586   0.1639
  0.1803   0.2116   0.2273   0.2617   0.2847   0.2951   0.3216   0.3380
  0.3710   0.3753   0.3866   0.3958   0.4262   0.4300   0.4464   0.4653
  0.4787   0.4887   0.5119   0.5151   0.5225   0.5394   0.5448   0.5518
  0.5588   0.5677   0.6021   0.6075   0.6157   0.6213   0.6500   0.6694
  0.6843   0.6953   0.7062   0.7158   0.7535   0.7741   0.8182   0.8330
  0.8477   0.8598   0.8641   0.9032   0.9292   0.9589   0.9830   1.0101
  1.0163   1.0370   1.0639   1.0870   1.1144   1.1251   1.1367   1.1424
  1.1535   1.1638   1.1755   1.1974   1.2393   1.2655   1.2808   1.3087
  1.3383   1.3596   1.3685   1.3836   1.3992   1.4039   1.4311   1.4415
  1.4538   1.4967   1.5196   1.5589   1.5843   1.5915   1.6176   1.6585
  1.6659   1.6989   1.7559   1.7841   1.8766   1.8993   1.9179   1.9270
  1.9642   2.0363   2.1462   2.1700   2.1930   2.2084   2.2490   2.2575
  2.3093   2.3267   2.3587   2.4011   2.4167   2.5090   2.5171   2.5351
  2.5446   2.5722   2.5893   2.6278   2.6505   2.6594   2.6846   2.7037
  2.7161   2.7191   2.7398   2.7586   2.8309   2.8331   2.8457   2.8985
  2.9253   2.9355   2.9450   2.9522   2.9640   2.9872   2.9944   3.0127
  3.0270   3.0481   3.0623   3.0802   3.0835   3.0919   3.1072   3.1217
  3.1451   3.1488   3.1666   3.1769   3.2020   3.2038   3.2254   3.2372
  3.2590   3.2641   3.2924   3.3156   3.3264   3.3645   3.4099   3.4291
  3.4509   3.4664   3.4856   3.5160   3.5405   3.5514   3.5625   3.5969
  3.6214   3.6365   3.6553   3.6729   3.7093   3.7336   3.7668   3.8024
  3.8351   3.8457   3.8551   3.9265   3.9459   3.9497   3.9863   4.0174
  4.0288   4.0377   4.0449   4.0598   4.0814   4.0897   4.0948   4.1155
  4.1225   4.1575   4.2082   4.2483   4.2592   4.3144   4.3560   4.4241
  4.4724   4.4789   4.5043   4.5217   4.5482   4.5902   4.6377   4.6430
  4.6634   4.7203   4.7420   4.7502   4.7712   4.8064   4.8296   4.8929
  4.9180   4.9327   4.9728   5.0343   5.0719   5.0968   5.1092   5.1139
  5.1865   5.2058   5.2342   5.2428   5.2614   5.3449   5.3919   5.4217
  5.4483   5.5560   5.6357   5.6388   5.6862   5.7003   5.7445   5.8285
  5.9508   6.0146   6.1356   6.1629   6.2444   6.3438   6.5009   6.5782
  8.2790   9.0857  10.4434  12.8329  13.3781  13.7362  15.1547
 
 Beta MOs
 -- Occupied --
-14.4309 -14.4289 -10.3496 -10.3344 -10.3327 -10.3283 -10.3029  -1.0978
 -1.0261  -0.8588  -0.8467  -0.7531  -0.6490  -0.6224  -0.6084  -0.5823
 -0.5347  -0.5050  -0.4737  -0.4711  -0.4546  -0.4321  -0.3720  -0.3237
 -- Virtual --
 -0.0515   0.0033   0.1041   0.1306   0.1434   0.1493   0.1540   0.1619
  0.1786   0.1939   0.2148   0.2294   0.2615   0.2851   0.2961   0.3218
  0.3422   0.3740   0.3808   0.3906   0.4008   0.4304   0.4418   0.4478
  0.4693   0.4794   0.4918   0.5131   0.5164   0.5250   0.5405   0.5477
  0.5528   0.5605   0.5683   0.6048   0.6078   0.6188   0.6236   0.6511
  0.6710   0.6894   0.6969   0.7080   0.7177   0.7547   0.7742   0.8210
  0.8339   0.8503   0.8647   0.8737   0.9044   0.9317   0.9618   0.9861
  1.0106   1.0228   1.0405   1.0661   1.0890   1.1164   1.1269   1.1380
  1.1463   1.1570   1.1728   1.1762   1.2009   1.2423   1.2666   1.2856
  1.3098   1.3420   1.3713   1.3741   1.3898   1.4019   1.4056   1.4349
  1.4444   1.4573   1.4993   1.5227   1.5601   1.5853   1.5982   1.6193
  1.6594   1.6662   1.6993   1.7565   1.8003   1.8779   1.9013   1.9195
  1.9324   1.9648   2.0412   2.1492   2.1720   2.1958   2.2115   2.2519
  2.2883   2.3120   2.3261   2.3729   2.4035   2.4180   2.5164   2.5248
  2.5374   2.5500   2.5760   2.5945   2.6317   2.6611   2.6655   2.6869
  2.7081   2.7237   2.7304   2.7412   2.7576   2.8319   2.8346   2.8483
  2.8992   2.9327   2.9387   2.9562   2.9631   2.9755   2.9926   2.9988
  3.0173   3.0313   3.0525   3.0709   3.0836   3.0858   3.0974   3.1264
  3.1301   3.1481   3.1556   3.1749   3.1809   3.2043   3.2079   3.2260
  3.2446   3.2615   3.2665   3.2939   3.3185   3.3283   3.3697   3.4102
  3.4292   3.4516   3.4697   3.4875   3.5170   3.5412   3.5522   3.5749
  3.6072   3.6345   3.6457   3.6670   3.6796   3.7095   3.7339   3.7670
  3.8026   3.8447   3.8501   3.8599   3.9266   3.9465   3.9504   3.9935
  4.0208   4.0324   4.0424   4.0573   4.0810   4.0841   4.0965   4.1017
  4.1170   4.1253   4.1590   4.2086   4.2560   4.2620   4.3146   4.3752
  4.4246   4.4729   4.4794   4.5075   4.5240   4.5487   4.6082   4.6431
  4.6629   4.6779   4.7352   4.7541   4.7629   4.7715   4.8079   4.8298
  4.9068   4.9276   4.9346   4.9757   5.0358   5.0754   5.1039   5.1143
  5.1268   5.1943   5.2125   5.2354   5.2605   5.2617   5.3452   5.3990
  5.4221   5.4493   5.5562   5.6361   5.6392   5.6869   5.7027   5.7451
  5.8380   5.9570   6.0146   6.1419   6.1793   6.2442   6.3438   6.5063
  6.5784   8.2810   9.0857  10.4434  12.8329  13.3976  13.7361  15.1630
 --------------------------------------------------------------
 
          Ground-State Mulliken Net Atomic Charges

     Atom                 Charge (a.u.)    Spin (a.u.)
  --------------------------------------------------------
      1 C                    -0.012292      -0.183964
      2 N                    -0.064210       0.390299
      3 C                    -0.017671      -0.015391
      4 H                     0.124034       0.000227
      5 C                    -0.101034       0.029043
      6 H                     0.131785       0.000094
      7 C                    -0.251268       0.816053
      8 H                     0.150903      -0.015898
      9 C                    -0.078931      -0.028395
     10 H                     0.130878       0.002463
     11 N                    -0.183340       0.017379
     12 H                     0.171146      -0.011910
  --------------------------------------------------------
  Sum of atomic charges =    -0.000000
  Sum of spin   charges =     1.000000

 -----------------------------------------------------------------
                    Cartesian Multipole Moments
 -----------------------------------------------------------------
    Charge (ESU x 10^10)
                -0.0000
    Dipole Moment (Debye)
         X      -0.8270      Y       1.5993      Z       1.4029
       Tot       2.2825
    Quadrupole Moments (Debye-Ang)
        XX     -37.7539     XY       3.9713     YY     -33.4860
        XZ      -0.1818     YZ       2.0455     ZZ     -51.3738
    Octopole Moments (Debye-Ang^2)
       XXX     -10.5448    XXY       9.7631    XYY       2.4269
       YYY      15.0750    XXZ       3.6567    XYZ      -2.5088
       YYZ       2.2613    XZZ      -9.2408    YZZ      14.2584
       ZZZ      41.2634
    Hexadecapole Moments (Debye-Ang^3)
      XXXX    -331.5272   XXXY     -80.5348   XXYY    -101.0280
      XYYY     -70.1158   YYYY    -262.7588   XXXZ     102.4572
      XXYZ      25.2371   XYYZ      24.3503   YYYZ      62.0784
      XXZZ    -137.5374   XYZZ     -27.2091   YYZZ    -130.9453
      XZZZ      98.8163   YZZZ      71.5672   ZZZZ    -532.8737
 -----------------------------------------------------------------
 Calculating analytic gradient of the SCF energy
 Gradient of SCF Energy
            1           2           3           4           5           6
    1   0.0008719  -0.0004571   0.0000312  -0.0000393  -0.0003133   0.0001738
    2   0.0005693  -0.0003142  -0.0000013  -0.0001653   0.0011319   0.0000435
    3   0.0007360  -0.0002219   0.0009000   0.0004302   0.0011812  -0.0000418
            7           8           9          10          11          12
    1  -0.0005215  -0.0001520   0.0006700  -0.0003725  -0.0000163   0.0001252
    2   0.0000321  -0.0001397   0.0006821  -0.0005694  -0.0019950   0.0007260
    3  -0.0002494   0.0003434  -0.0027828   0.0005893  -0.0004259  -0.0004583
 Max gradient component =       2.783E-03
 RMS gradient           =       7.582E-04
 Gradient time:  CPU 266.26 s  wall 5.15 s
 Geometry Optimization Parameters
   NAtoms,    NIC,     NZ,  NCons,   NDum,   NFix, NCnnct, MaxDiis
       12     116       0       0       0       0       0       0

 Cartesian Hessian Update
 Hessian updated using BFGS update


** GEOMETRY OPTIMIZATION IN DELOCALIZED INTERNAL COORDINATES **
   Searching for a Minimum

   Optimization Cycle:   7

                       Coordinates (Angstroms)
     ATOM                X               Y               Z
      1  C         1.0660428409    0.7119284353   -1.5554465547
      2  N         0.6661855424    0.0685163939   -2.4360146092
      3  C        -0.4040181437   -1.6600368229    0.4251912222
      4  H        -0.0662178095   -2.5970620153   -0.0073996487
      5  C        -1.6255122023   -0.7341011207    0.2724694892
      6  H        -2.5375507425   -0.6918098219   -0.2992864391
      7  C         1.5189583485    1.4609565624   -0.4877240276
      8  H         1.6816375359    2.5212240725   -0.6002549381
      9  C        -1.0127038101    0.0011112577    1.1838436451
     10  H        -1.1834903107    0.9079039401    1.7452602684
     11  N         0.1947247451   -0.9550786671    1.3039604627
     12  H         1.7019440568    0.9664480039    0.4554009971
   Point Group: c1    Number of degrees of freedom:    30


   Energy is   -302.828184627

 Hessian updated using BFGS update

 30 Hessian modes will be used to form the next step
  Hessian Eigenvalues:
     0.000681    0.003596    0.008103    0.018968    0.019942    0.024700
     0.031794    0.042842    0.060286    0.073800    0.127911    0.136996
     0.147985    0.158899    0.159995    0.165310    0.183106    0.192542
     0.199044    0.200101    0.257969    0.356493    0.362865    0.364258
     0.364916    0.403262    0.467009    0.489763    0.632610    1.289745

 Minimum search - taking simple RFO step
 Searching for Lamda that Minimizes Along All modes
 Value Taken    Lamda =  -0.00058172
 Calculated Step too Large.  Step scaled by  0.480318
 Step Taken.  Stepsize is  0.300000

                             Maximum     Tolerance    Cnvgd?
         Gradient           0.001352      0.000300      NO
         Displacement       0.141098      0.001200      NO
         Energy change     -0.000276      0.000001      NO


 New Cartesian Coordinates Obtained by Inverse Iteration

 Displacement from previous Coordinates is:  0.393280
 Adding empirical dispersion correction 
 ----------------------------------------------------------------
 Doing -D3(0) with
 s6  =   1.00000
 s8  =   1.00000
 rs6 =   1.28100
 rs8 =   1.09400
 -D3 energy without 3body term =     -0.0032803521 hartrees
 ----------------------------------------------------------------
             Standard Nuclear Orientation (Angstroms)
    I     Atom           X                Y                Z
 ----------------------------------------------------------------
    1      C       1.0718324370     0.7064798424    -1.5444615760
    2      N       0.6476200413     0.0500476693    -2.4040190921
    3      C      -0.3963476231    -1.6393640094     0.4040864146
    4      H      -0.0307768195    -2.5515772034    -0.0567696689
    5      C      -1.6512793323    -0.7515830073     0.2855602854
    6      H      -2.5678019537    -0.7233454127    -0.2794207460
    7      C       1.5568073833     1.4721336417    -0.5030340571
    8      H       1.7947011600     2.5112187134    -0.6633582947
    9      C      -1.0556287091    -0.0206890291     1.2113850048
   10      H      -1.2440672307     0.8721104480     1.7885792964
   11      N       0.1838405597    -0.9367346295     1.2968950551
   12      H       1.6911001381     1.0113031946     0.4645572457
 ----------------------------------------------------------------
 Nuclear Repulsion Energy =         238.59695203 hartrees
 There are       25 alpha and       24 beta electrons
 Applying Cartesian multipole field
    Component          Value
    ---------          -----
     (2,0,0)        1.00000E-11
     (0,2,0)        2.00000E-11
     (0,0,2)       -3.00000E-11
 Nucleus-field energy     =    -0.0000000025 hartrees
 Requested basis set is cc-pVTZ
 There are 100 shells and 280 basis functions
 A cutoff of  1.0D-14 yielded   4736 shell pairs
 There are     37496 function pairs (     49144 Cartesian)
 Smallest overlap matrix eigenvalue = 2.21E-04
 Guess MOs from SCF MO coefficient file
 Reading MOs from coefficient file
 Reading MOs from coefficient file
 Long-range K will be added via erf
 Coulomb attenuation parameter = 0.25 bohr**(-1)
 An unrestricted hybrid HF-DFT SCF calculation will be
 performed using Pulay DIIS extrapolation
 Exchange:     0.1957 Hartree-Fock + 1.0000 wB97X-D3 + LR-HF
 Correlation:  1.0000 wB97X-D3
 Using SG-2 standard quadrature grid
 Dispersion:   Grimme D3
 SCF converges when DIIS error is below 1.0E-08
 Geometry optimization detected.  Setting ReadMinima to 0
 Setting SaveMinima to 0
 using 64 threads for integral computing
 -------------------------------------------------------
 OpenMP Integral computing Module                
 Release: version 1.0, May 2013, Q-Chem Inc. Pittsburgh 
 -------------------------------------------------------
 using 64 threads for integral computing
 -------------------------------------------------------
 OpenMP Integral computing Module                
 Release: version 1.0, May 2013, Q-Chem Inc. Pittsburgh 
 -------------------------------------------------------
 ---------------------------------------
  Cycle       Energy         DIIS Error
 ---------------------------------------
    1    -302.8230117255      9.47E-04
    2    -302.8279355803      1.02E-04
    3    -302.8283157567      4.71E-05
    4    -302.8283848602      3.91E-05
    5    -302.8284178486      1.41E-05
    6    -302.8284280471      5.50E-06
    7    -302.8284315427      3.53E-06
    8    -302.8284330302      1.87E-06
    9    -302.8284336311      7.60E-07
   10    -302.8284338669      4.44E-07
   11    -302.8284339615      1.48E-07
   12    -302.8284340276      6.68E-08
   13    -302.8284340821      3.12E-08
   14    -302.8284341297      2.45E-08
   15    -302.8284341766      2.22E-08
   16    -302.8284342511      1.81E-08
   17    -302.8284343753      1.12E-08
   18    -302.8284344394      5.40E-09 Convergence criterion met
 ---------------------------------------
 <S^2> = 0.7725
 SCF time:  CPU 2041.31 s  wall 36.06 s
 SCF   energy in the final basis set = -302.82843444
 Total energy in the final basis set = -302.82843444
 
 --------------------------------------------------------------
 
                    Orbital Energies (a.u.)
 --------------------------------------------------------------
 
 Alpha MOs
 -- Occupied --
-14.4371 -14.4283 -10.3490 -10.3425 -10.3318 -10.3261 -10.3025  -1.0974
 -1.0396  -0.8929  -0.8463  -0.7524  -0.6482  -0.6328  -0.6084  -0.5907
 -0.5344  -0.5106  -0.4919  -0.4842  -0.4733  -0.4382  -0.3715  -0.3531
 -0.3235
 -- Virtual --
  0.0009   0.1016   0.1278   0.1425   0.1495   0.1535   0.1589   0.1635
  0.1802   0.2134   0.2274   0.2618   0.2865   0.2953   0.3214   0.3360
  0.3732   0.3769   0.3877   0.3959   0.4230   0.4305   0.4467   0.4623
  0.4832   0.4896   0.5133   0.5158   0.5213   0.5378   0.5458   0.5534
  0.5582   0.5646   0.6020   0.6084   0.6142   0.6211   0.6498   0.6682
  0.6845   0.6967   0.7060   0.7170   0.7533   0.7809   0.8155   0.8329
  0.8422   0.8559   0.8630   0.9041   0.9201   0.9598   0.9842   1.0097
  1.0173   1.0397   1.0617   1.0836   1.1147   1.1257   1.1355   1.1436
  1.1535   1.1581   1.1779   1.1963   1.2338   1.2634   1.2828   1.3081
  1.3389   1.3572   1.3658   1.3842   1.3976   1.4071   1.4308   1.4415
  1.4518   1.4997   1.5222   1.5606   1.5886   1.5943   1.6165   1.6534
  1.6668   1.7029   1.7577   1.7849   1.8799   1.9051   1.9174   1.9289
  1.9648   2.0329   2.1452   2.1640   2.1910   2.2076   2.2459   2.2543
  2.3120   2.3272   2.3577   2.3979   2.4187   2.5075   2.5182   2.5318
  2.5413   2.5730   2.5885   2.6271   2.6500   2.6601   2.6860   2.7022
  2.7164   2.7183   2.7391   2.7571   2.8311   2.8357   2.8478   2.8994
  2.9132   2.9355   2.9452   2.9490   2.9657   2.9910   2.9946   3.0148
  3.0269   3.0480   3.0632   3.0773   3.0833   3.0896   3.1039   3.1195
  3.1459   3.1520   3.1704   3.1749   3.1986   3.2066   3.2233   3.2329
  3.2560   3.2652   3.2899   3.3133   3.3280   3.3649   3.4096   3.4251
  3.4506   3.4651   3.4897   3.5168   3.5398   3.5539   3.5616   3.5939
  3.6221   3.6363   3.6534   3.6729   3.7100   3.7347   3.7672   3.8025
  3.8341   3.8420   3.8562   3.9288   3.9452   3.9508   3.9857   4.0188
  4.0316   4.0377   4.0455   4.0598   4.0796   4.0888   4.0937   4.1151
  4.1204   4.1570   4.2072   4.2492   4.2599   4.3136   4.3557   4.4243
  4.4721   4.4791   4.5064   4.5228   4.5499   4.5921   4.6381   4.6443
  4.6633   4.7200   4.7417   4.7546   4.7737   4.8064   4.8317   4.8964
  4.9173   4.9362   4.9688   5.0361   5.0747   5.0983   5.1082   5.1144
  5.1859   5.2089   5.2369   5.2426   5.2640   5.3460   5.3916   5.4241
  5.4492   5.5568   5.6385   5.6397   5.6866   5.7033   5.7434   5.8294
  5.9525   6.0160   6.1353   6.1616   6.2460   6.3455   6.5019   6.5800
  8.2921   9.0933  10.4498  12.8347  13.3661  13.7380  15.1362
 
 Beta MOs
 -- Occupied --
-14.4311 -14.4281 -10.3491 -10.3342 -10.3320 -10.3286 -10.3023  -1.0973
 -1.0262  -0.8588  -0.8461  -0.7525  -0.6484  -0.6222  -0.6079  -0.5823
 -0.5342  -0.5043  -0.4732  -0.4713  -0.4551  -0.4321  -0.3713  -0.3232
 -- Virtual --
 -0.0508   0.0031   0.1038   0.1319   0.1433   0.1501   0.1547   0.1623
  0.1789   0.1935   0.2164   0.2292   0.2616   0.2870   0.2965   0.3218
  0.3407   0.3749   0.3821   0.3927   0.4010   0.4284   0.4415   0.4479
  0.4656   0.4844   0.4925   0.5145   0.5172   0.5236   0.5395   0.5482
  0.5547   0.5599   0.5655   0.6049   0.6087   0.6169   0.6232   0.6508
  0.6705   0.6897   0.6989   0.7089   0.7177   0.7541   0.7810   0.8179
  0.8337   0.8443   0.8616   0.8723   0.9059   0.9224   0.9625   0.9875
  1.0103   1.0225   1.0435   1.0639   1.0858   1.1176   1.1278   1.1368
  1.1468   1.1566   1.1662   1.1789   1.1998   1.2371   1.2645   1.2878
  1.3091   1.3415   1.3692   1.3723   1.3905   1.3997   1.4086   1.4352
  1.4438   1.4560   1.5023   1.5249   1.5617   1.5915   1.5993   1.6182
  1.6542   1.6671   1.7033   1.7584   1.8010   1.8811   1.9073   1.9192
  1.9339   1.9653   2.0377   2.1494   2.1652   2.1953   2.2104   2.2468
  2.2871   2.3141   2.3253   2.3725   2.4002   2.4197   2.5163   2.5240
  2.5369   2.5446   2.5775   2.5934   2.6314   2.6615   2.6651   2.6884
  2.7074   2.7247   2.7289   2.7393   2.7564   2.8321   2.8366   2.8508
  2.9000   2.9254   2.9392   2.9509   2.9644   2.9744   2.9939   3.0005
  3.0210   3.0314   3.0525   3.0720   3.0840   3.0846   3.0948   3.1239
  3.1269   3.1495   3.1546   3.1774   3.1812   3.2001   3.2106   3.2246
  3.2422   3.2584   3.2667   3.2916   3.3161   3.3292   3.3702   3.4101
  3.4252   3.4513   3.4682   3.4913   3.5177   3.5404   3.5547   3.5741
  3.6045   3.6374   3.6448   3.6635   3.6796   3.7103   3.7349   3.7675
  3.8026   3.8442   3.8465   3.8602   3.9290   3.9457   3.9515   3.9930
  4.0221   4.0348   4.0451   4.0550   4.0812   4.0829   4.0954   4.1010
  4.1178   4.1225   4.1581   4.2075   4.2573   4.2622   4.3138   4.3751
  4.4247   4.4725   4.4795   4.5096   4.5252   4.5503   4.6096   4.6441
  4.6640   4.6774   4.7351   4.7566   4.7646   4.7741   4.8076   4.8318
  4.9111   4.9263   4.9382   4.9712   5.0374   5.0780   5.1048   5.1150
  5.1261   5.1935   5.2157   5.2382   5.2608   5.2641   5.3462   5.3989
  5.4243   5.4500   5.5569   5.6389   5.6401   5.6872   5.7057   5.7439
  5.8389   5.9588   6.0160   6.1416   6.1779   6.2458   6.3455   6.5074
  6.5801   8.2941   9.0933  10.4498  12.8346  13.3856  13.7379  15.1444
 --------------------------------------------------------------
 
          Ground-State Mulliken Net Atomic Charges

     Atom                 Charge (a.u.)    Spin (a.u.)
  --------------------------------------------------------
      1 C                    -0.012245      -0.185138
      2 N                    -0.065246       0.392208
      3 C                    -0.020751      -0.009524
      4 H                     0.125580       0.000117
      5 C                    -0.100923       0.018416
      6 H                     0.131404       0.000165
      7 C                    -0.249377       0.817543
      8 H                     0.150808      -0.016133
      9 C                    -0.074299      -0.018303
     10 H                     0.129430       0.002008
     11 N                    -0.184458       0.010744
     12 H                     0.170078      -0.012104
  --------------------------------------------------------
  Sum of atomic charges =     0.000000
  Sum of spin   charges =     1.000000

 -----------------------------------------------------------------
                    Cartesian Multipole Moments
 -----------------------------------------------------------------
    Charge (ESU x 10^10)
                 0.0000
    Dipole Moment (Debye)
         X      -0.7303      Y       1.6224      Z       1.3298
       Tot       2.2212
    Quadrupole Moments (Debye-Ang)
        XX     -37.4504     XY       4.0950     YY     -33.6605
        XZ      -0.4778     YZ       1.9483     ZZ     -50.9241
    Octopole Moments (Debye-Ang^2)
       XXX      -9.6128    XXY      10.5369    XYY       3.4895
       YYY      15.5383    XXZ       3.2292    XYZ      -3.0288
       YYZ       1.6270    XZZ      -8.5906    YZZ      14.6095
       ZZZ      39.9499
    Hexadecapole Moments (Debye-Ang^3)
      XXXX    -340.8072   XXXY     -81.2859   XXYY    -100.4125
      XYYY     -71.9597   YYYY    -263.5270   XXXZ     103.5929
      XXYZ      24.4353   XYYZ      24.3632   YYYZ      60.7208
      XXZZ    -137.8604   XYZZ     -28.0368   YYZZ    -129.2653
      XZZZ      99.2344   YZZZ      69.7893   ZZZZ    -524.1529
 -----------------------------------------------------------------
 Calculating analytic gradient of the SCF energy
 Gradient of SCF Energy
            1           2           3           4           5           6
    1   0.0008525  -0.0004016   0.0006605  -0.0001850  -0.0005008   0.0002865
    2   0.0007395  -0.0003972  -0.0005559   0.0000559   0.0014311   0.0000416
    3   0.0006956  -0.0003387   0.0007907   0.0004857   0.0011050   0.0000883
            7           8           9          10          11          12
    1  -0.0003494  -0.0001825  -0.0000545   0.0000681  -0.0003499   0.0001563
    2   0.0002780  -0.0005848   0.0003907  -0.0005855  -0.0017520   0.0009387
    3   0.0001855   0.0001865  -0.0020962   0.0001764  -0.0006136  -0.0006652
 Max gradient component =       2.096E-03
 RMS gradient           =       7.058E-04
 Gradient time:  CPU 268.43 s  wall 5.23 s
 Geometry Optimization Parameters
   NAtoms,    NIC,     NZ,  NCons,   NDum,   NFix, NCnnct, MaxDiis
       12     116       0       0       0       0       0       0

 Cartesian Hessian Update
 Hessian updated using BFGS update


** GEOMETRY OPTIMIZATION IN DELOCALIZED INTERNAL COORDINATES **
   Searching for a Minimum

   Optimization Cycle:   8

                       Coordinates (Angstroms)
     ATOM                X               Y               Z
      1  C         1.0718324370    0.7064798424   -1.5444615760
      2  N         0.6476200413    0.0500476693   -2.4040190921
      3  C        -0.3963476231   -1.6393640094    0.4040864146
      4  H        -0.0307768195   -2.5515772034   -0.0567696689
      5  C        -1.6512793323   -0.7515830073    0.2855602854
      6  H        -2.5678019537   -0.7233454127   -0.2794207460
      7  C         1.5568073833    1.4721336417   -0.5030340571
      8  H         1.7947011600    2.5112187134   -0.6633582947
      9  C        -1.0556287091   -0.0206890291    1.2113850048
     10  H        -1.2440672307    0.8721104480    1.7885792964
     11  N         0.1838405597   -0.9367346295    1.2968950551
     12  H         1.6911001381    1.0113031946    0.4645572457
   Point Group: c1    Number of degrees of freedom:    30


   Energy is   -302.828434439

 Hessian updated using BFGS update

 30 Hessian modes will be used to form the next step
  Hessian Eigenvalues:
     0.000664    0.003597    0.008189    0.018928    0.019869    0.024734
     0.029715    0.039803    0.060776    0.073811    0.128927    0.137030
     0.149253    0.159772    0.160045    0.166504    0.183289    0.193680
     0.198921    0.200123    0.257307    0.356656    0.363323    0.364407
     0.364972    0.406217    0.467347    0.489618    0.625674    1.289093

 Minimum search - taking simple RFO step
 Searching for Lamda that Minimizes Along All modes
 Value Taken    Lamda =  -0.00046787
 Calculated Step too Large.  Step scaled by  0.512372
 Step Taken.  Stepsize is  0.300000

                             Maximum     Tolerance    Cnvgd?
         Gradient           0.001405      0.000300      NO
         Displacement       0.141508      0.001200      NO
         Energy change     -0.000250      0.000001      NO


 New Cartesian Coordinates Obtained by Inverse Iteration

 Displacement from previous Coordinates is:  0.392136
 Adding empirical dispersion correction 
 ----------------------------------------------------------------
 Doing -D3(0) with
 s6  =   1.00000
 s8  =   1.00000
 rs6 =   1.28100
 rs8 =   1.09400
 -D3 energy without 3body term =     -0.0032697147 hartrees
 ----------------------------------------------------------------
             Standard Nuclear Orientation (Angstroms)
    I     Atom           X                Y                Z
 ----------------------------------------------------------------
    1      C       1.0711952954     0.7010866130    -1.5324422392
    2      N       0.6182953018     0.0370031244    -2.3712732299
    3      C      -0.3850090587    -1.6132828839     0.3838052944
    4      H       0.0097995333    -2.4987052656    -0.1039762652
    5      C      -1.6729937720    -0.7693487245     0.2960924487
    6      H      -2.5926901252    -0.7577685528    -0.2643430583
    7      C       1.5937784537     1.4769365039    -0.5168477584
    8      H       1.9081412946     2.4878984320    -0.7197707880
    9      C      -1.0969527358    -0.0408137452     1.2366375862
   10      H      -1.3054367450     0.8381385387     1.8280086026
   11      N       0.1738775699    -0.9128757259     1.2917308141
   12      H       1.6779950391     1.0517319038     0.4723784605
 ----------------------------------------------------------------
 Nuclear Repulsion Energy =         238.60326894 hartrees
 There are       25 alpha and       24 beta electrons
 Applying Cartesian multipole field
    Component          Value
    ---------          -----
     (2,0,0)        1.00000E-11
     (0,2,0)        2.00000E-11
     (0,0,2)       -3.00000E-11
 Nucleus-field energy     =    -0.0000000024 hartrees
 Requested basis set is cc-pVTZ
 There are 100 shells and 280 basis functions
 A cutoff of  1.0D-14 yielded   4731 shell pairs
 There are     37523 function pairs (     49215 Cartesian)
 Smallest overlap matrix eigenvalue = 2.24E-04
 Guess MOs from SCF MO coefficient file
 Reading MOs from coefficient file
 Reading MOs from coefficient file
 Long-range K will be added via erf
 Coulomb attenuation parameter = 0.25 bohr**(-1)
 An unrestricted hybrid HF-DFT SCF calculation will be
 performed using Pulay DIIS extrapolation
 Exchange:     0.1957 Hartree-Fock + 1.0000 wB97X-D3 + LR-HF
 Correlation:  1.0000 wB97X-D3
 Using SG-2 standard quadrature grid
 Dispersion:   Grimme D3
 SCF converges when DIIS error is below 1.0E-08
 Geometry optimization detected.  Setting ReadMinima to 0
 Setting SaveMinima to 0
 using 64 threads for integral computing
 -------------------------------------------------------
 OpenMP Integral computing Module                
 Release: version 1.0, May 2013, Q-Chem Inc. Pittsburgh 
 -------------------------------------------------------
 using 64 threads for integral computing
 -------------------------------------------------------
 OpenMP Integral computing Module                
 Release: version 1.0, May 2013, Q-Chem Inc. Pittsburgh 
 -------------------------------------------------------
 ---------------------------------------
  Cycle       Energy         DIIS Error
 ---------------------------------------
    1    -302.8232735450      9.76E-04
    2    -302.8280926415      1.06E-04
    3    -302.8284893889      5.08E-05
    4    -302.8285611541      4.14E-05
    5    -302.8285982781      1.39E-05
    6    -302.8286089335      5.73E-06
    7    -302.8286125560      3.69E-06
    8    -302.8286140820      1.94E-06
    9    -302.8286146643      8.09E-07
   10    -302.8286148535      4.70E-07
   11    -302.8286149156      1.50E-07
   12    -302.8286149465      6.14E-08
   13    -302.8286149696      2.16E-08
   14    -302.8286149889      1.39E-08
   15    -302.8286150055      1.20E-08
   16    -302.8286150258      1.02E-08
   17    -302.8286150621      8.12E-09 Convergence criterion met
 ---------------------------------------
 <S^2> = 0.7724
 SCF time:  CPU 1907.99 s  wall 33.08 s
 SCF   energy in the final basis set = -302.82861506
 Total energy in the final basis set = -302.82861506
 
 --------------------------------------------------------------
 
                    Orbital Energies (a.u.)
 --------------------------------------------------------------
 
 Alpha MOs
 -- Occupied --
-14.4373 -14.4274 -10.3485 -10.3424 -10.3312 -10.3264 -10.3019  -1.0969
 -1.0399  -0.8929  -0.8455  -0.7519  -0.6476  -0.6325  -0.6078  -0.5907
 -0.5339  -0.5094  -0.4931  -0.4844  -0.4727  -0.4382  -0.3709  -0.3531
 -0.3228
 -- Virtual --
  0.0012   0.1013   0.1285   0.1429   0.1505   0.1543   0.1590   0.1633
  0.1804   0.2150   0.2277   0.2620   0.2881   0.2956   0.3212   0.3350
  0.3749   0.3785   0.3885   0.3960   0.4208   0.4319   0.4471   0.4601
  0.4863   0.4922   0.5141   0.5164   0.5203   0.5358   0.5465   0.5547
  0.5579   0.5626   0.6006   0.6092   0.6132   0.6208   0.6506   0.6673
  0.6836   0.6973   0.7049   0.7203   0.7534   0.7886   0.8126   0.8322
  0.8387   0.8515   0.8625   0.9035   0.9148   0.9617   0.9869   1.0101
  1.0178   1.0438   1.0601   1.0802   1.1130   1.1264   1.1345   1.1437
  1.1537   1.1550   1.1814   1.1951   1.2266   1.2617   1.2852   1.3079
  1.3378   1.3549   1.3643   1.3850   1.3963   1.4108   1.4304   1.4416
  1.4499   1.5021   1.5251   1.5616   1.5902   1.6005   1.6160   1.6504
  1.6680   1.7070   1.7598   1.7858   1.8834   1.9112   1.9174   1.9307
  1.9654   2.0308   2.1422   2.1616   2.1893   2.2086   2.2427   2.2528
  2.3143   2.3282   2.3576   2.3968   2.4199   2.5069   2.5208   2.5278
  2.5398   2.5745   2.5864   2.6280   2.6495   2.6608   2.6882   2.7003
  2.7155   2.7185   2.7401   2.7557   2.8310   2.8373   2.8503   2.8995
  2.9003   2.9362   2.9455   2.9469   2.9672   2.9942   2.9952   3.0179
  3.0270   3.0481   3.0644   3.0738   3.0838   3.0887   3.1008   3.1179
  3.1466   3.1550   3.1698   3.1786   3.1947   3.2097   3.2214   3.2296
  3.2533   3.2674   3.2869   3.3114   3.3289   3.3663   3.4097   3.4222
  3.4505   3.4640   3.4938   3.5180   3.5394   3.5571   3.5600   3.5917
  3.6217   3.6373   3.6517   3.6732   3.7109   3.7355   3.7670   3.8025
  3.8319   3.8393   3.8570   3.9305   3.9440   3.9516   3.9858   4.0198
  4.0342   4.0377   4.0474   4.0601   4.0778   4.0874   4.0922   4.1109
  4.1236   4.1571   4.2061   4.2496   4.2602   4.3136   4.3548   4.4237
  4.4710   4.4800   4.5075   4.5236   4.5516   4.5947   4.6382   4.6457
  4.6643   4.7198   4.7415   4.7582   4.7746   4.8078   4.8331   4.8984
  4.9166   4.9393   4.9660   5.0370   5.0771   5.0984   5.1069   5.1153
  5.1853   5.2119   5.2396   5.2421   5.2660   5.3472   5.3914   5.4266
  5.4503   5.5567   5.6399   5.6415   5.6869   5.7052   5.7426   5.8308
  5.9527   6.0163   6.1359   6.1606   6.2477   6.3469   6.5024   6.5814
  8.3082   9.1031  10.4591  12.8383  13.3532  13.7321  15.1226
 
 Beta MOs
 -- Occupied --
-14.4312 -14.4273 -10.3486 -10.3341 -10.3313 -10.3289 -10.3017  -1.0968
 -1.0264  -0.8587  -0.8453  -0.7520  -0.6478  -0.6220  -0.6074  -0.5823
 -0.5338  -0.5037  -0.4726  -0.4716  -0.4556  -0.4322  -0.3707  -0.3225
 -- Virtual --
 -0.0501   0.0029   0.1034   0.1330   0.1435   0.1508   0.1555   0.1627
  0.1791   0.1933   0.2178   0.2293   0.2619   0.2886   0.2969   0.3219
  0.3400   0.3761   0.3832   0.3949   0.4012   0.4266   0.4423   0.4482
  0.4626   0.4882   0.4944   0.5152   0.5179   0.5223   0.5379   0.5485
  0.5560   0.5596   0.5643   0.6037   0.6095   0.6153   0.6228   0.6515
  0.6704   0.6889   0.7008   0.7070   0.7208   0.7537   0.7888   0.8146
  0.8333   0.8402   0.8571   0.8724   0.9060   0.9168   0.9640   0.9908
  1.0109   1.0218   1.0475   1.0621   1.0826   1.1173   1.1288   1.1357
  1.1461   1.1582   1.1602   1.1831   1.1985   1.2302   1.2627   1.2904
  1.3091   1.3398   1.3671   1.3708   1.3914   1.3977   1.4124   1.4352
  1.4433   1.4548   1.5048   1.5275   1.5628   1.5963   1.6020   1.6180
  1.6513   1.6682   1.7074   1.7607   1.8015   1.8843   1.9139   1.9193
  1.9354   1.9659   2.0357   2.1473   2.1622   2.1948   2.2108   2.2429
  2.2864   2.3164   2.3253   2.3726   2.3989   2.4210   2.5150   2.5233
  2.5395   2.5402   2.5801   2.5902   2.6332   2.6613   2.6653   2.6907
  2.7061   2.7245   2.7288   2.7387   2.7554   2.8320   2.8380   2.8536
  2.9007   2.9140   2.9403   2.9487   2.9649   2.9745   2.9945   3.0016
  3.0245   3.0330   3.0528   3.0727   3.0846   3.0849   3.0926   3.1219
  3.1237   3.1499   3.1560   3.1736   3.1873   3.1957   3.2135   3.2234
  3.2405   3.2553   3.2684   3.2887   3.3139   3.3296   3.3716   3.4102
  3.4223   3.4511   3.4669   3.4953   3.5188   3.5400   3.5579   3.5728
  3.6025   3.6396   3.6449   3.6598   3.6798   3.7113   3.7358   3.7675
  3.8026   3.8430   3.8432   3.8604   3.9307   3.9446   3.9523   3.9930
  4.0229   4.0373   4.0483   4.0532   4.0805   4.0825   4.0936   4.1004
  4.1140   4.1255   4.1579   4.2064   4.2586   4.2616   4.3137   4.3744
  4.4240   4.4713   4.4803   4.5105   4.5263   4.5519   4.6114   4.6449
  4.6651   4.6781   4.7354   4.7572   4.7670   4.7755   4.8089   4.8332
  4.9149   4.9241   4.9415   4.9680   5.0384   5.0802   5.1057   5.1158
  5.1242   5.1929   5.2187   5.2408   5.2602   5.2663   5.3474   5.3989
  5.4268   5.4510   5.5568   5.6404   5.6415   5.6874   5.7077   5.7430
  5.8403   5.9589   6.0163   6.1423   6.1770   6.2476   6.3470   6.5079
  6.5815   8.3102   9.1031  10.4591  12.8382  13.3728  13.7320  15.1308
 --------------------------------------------------------------
 
          Ground-State Mulliken Net Atomic Charges

     Atom                 Charge (a.u.)    Spin (a.u.)
  --------------------------------------------------------
      1 C                    -0.011414      -0.185783
      2 N                    -0.066744       0.392983
      3 C                    -0.024946      -0.006756
      4 H                     0.127654       0.000020
      5 C                    -0.101349       0.012619
      6 H                     0.131143       0.000192
      7 C                    -0.248172       0.819329
      8 H                     0.151123      -0.016096
      9 C                    -0.068672      -0.012738
     10 H                     0.127935       0.001630
     11 N                    -0.185685       0.007341
     12 H                     0.169128      -0.012740
  --------------------------------------------------------
  Sum of atomic charges =    -0.000000
  Sum of spin   charges =     1.000000

 -----------------------------------------------------------------
                    Cartesian Multipole Moments
 -----------------------------------------------------------------
    Charge (ESU x 10^10)
                -0.0000
    Dipole Moment (Debye)
         X      -0.6199      Y       1.6289      Z       1.2544
       Tot       2.1473
    Quadrupole Moments (Debye-Ang)
        XX     -37.1270     XY       4.1780     YY     -33.8809
        XZ      -0.8198     YZ       1.8796     ZZ     -50.4997
    Octopole Moments (Debye-Ang^2)
       XXX      -8.4261    XXY      11.2451    XYY       4.5078
       YYY      15.7397    XXZ       2.7313    XYZ      -3.5212
       YYZ       1.1065    XZZ      -7.8399    YZZ      14.7921
       ZZZ      38.5957
    Hexadecapole Moments (Debye-Ang^3)
      XXXX    -348.4984   XXXY     -81.3710   XXYY     -99.3418
      XYYY     -73.8502   YYYY    -263.4701   XXXZ     103.6755
      XXYZ      23.5647   XYYZ      24.2071   YYYZ      59.5556
      XXZZ    -137.7548   XYZZ     -28.7736   YYZZ    -127.2883
      XZZZ      98.5726   YZZZ      68.1970   ZZZZ    -515.5179
 -----------------------------------------------------------------
 Calculating analytic gradient of the SCF energy
 Gradient of SCF Energy
            1           2           3           4           5           6
    1   0.0005313  -0.0003074   0.0011506  -0.0002618  -0.0006095   0.0002354
    2   0.0005058  -0.0003667  -0.0004845   0.0000801   0.0010874   0.0000299
    3   0.0006400  -0.0002451   0.0004490   0.0004562   0.0007734   0.0001258
            7           8           9          10          11          12
    1   0.0000421  -0.0001891  -0.0002927   0.0004399  -0.0007774   0.0000384
    2   0.0003348  -0.0005846   0.0001449  -0.0003311  -0.0014672   0.0010514
    3   0.0004742   0.0000229  -0.0011052  -0.0001001  -0.0007974  -0.0006938
 Max gradient component =       1.467E-03
 RMS gradient           =       5.973E-04
 Gradient time:  CPU 265.49 s  wall 5.19 s
 Geometry Optimization Parameters
   NAtoms,    NIC,     NZ,  NCons,   NDum,   NFix, NCnnct, MaxDiis
       12     116       0       0       0       0       0       0

 Cartesian Hessian Update
 Hessian updated using BFGS update


** GEOMETRY OPTIMIZATION IN DELOCALIZED INTERNAL COORDINATES **
   Searching for a Minimum

   Optimization Cycle:   9

                       Coordinates (Angstroms)
     ATOM                X               Y               Z
      1  C         1.0711952954    0.7010866130   -1.5324422392
      2  N         0.6182953018    0.0370031244   -2.3712732299
      3  C        -0.3850090587   -1.6132828839    0.3838052944
      4  H         0.0097995333   -2.4987052656   -0.1039762652
      5  C        -1.6729937720   -0.7693487245    0.2960924487
      6  H        -2.5926901252   -0.7577685528   -0.2643430583
      7  C         1.5937784537    1.4769365039   -0.5168477584
      8  H         1.9081412946    2.4878984320   -0.7197707880
      9  C        -1.0969527358   -0.0408137452    1.2366375862
     10  H        -1.3054367450    0.8381385387    1.8280086026
     11  N         0.1738775699   -0.9128757259    1.2917308141
     12  H         1.6779950391    1.0517319038    0.4723784605
   Point Group: c1    Number of degrees of freedom:    30


   Energy is   -302.828615062

 Hessian updated using BFGS update

 30 Hessian modes will be used to form the next step
  Hessian Eigenvalues:
     0.001200    0.003657    0.007896    0.018776    0.019763    0.022994
     0.027861    0.037927    0.061055    0.073815    0.129771    0.137019
     0.149026    0.159918    0.160228    0.169906    0.183440    0.193436
     0.198781    0.200205    0.256619    0.356656    0.363462    0.364601
     0.364994    0.406554    0.467417    0.489216    0.613296    1.287665

 Minimum search - taking simple RFO step
 Searching for Lamda that Minimizes Along All modes
 Value Taken    Lamda =  -0.00018628
 Step Taken.  Stepsize is  0.284419

                             Maximum     Tolerance    Cnvgd?
         Gradient           0.001063      0.000300      NO
         Displacement       0.153589      0.001200      NO
         Energy change     -0.000181      0.000001      NO


 New Cartesian Coordinates Obtained by Inverse Iteration

 Displacement from previous Coordinates is:  0.406166
 Adding empirical dispersion correction 
 ----------------------------------------------------------------
 Doing -D3(0) with
 s6  =   1.00000
 s8  =   1.00000
 rs6 =   1.28100
 rs8 =   1.09400
 -D3 energy without 3body term =     -0.0032390604 hartrees
 ----------------------------------------------------------------
             Standard Nuclear Orientation (Angstroms)
    I     Atom           X                Y                Z
 ----------------------------------------------------------------
    1      C       1.0704181767     0.7126183098    -1.5390162359
    2      N       0.5867201248     0.0619408664    -2.3710257609
    3      C      -0.3737222734    -1.5873625771     0.3789698388
    4      H       0.0544271371    -2.4453389355    -0.1292097355
    5      C      -1.6952943057    -0.7958213870     0.3112265791
    6      H      -2.6153973263    -0.8080556903    -0.2487037612
    7      C       1.6347964784     1.4734378157    -0.5338311545
    8      H       2.0332270838     2.4492878318    -0.7608697980
    9      C      -1.1449538219    -0.0618399870     1.2639014814
   10      H      -1.3776702402     0.8076805391     1.8604109084
   11      N       0.1591080490    -0.8808917954     1.2980804711
   12      H       1.6683409689     1.0743452276     0.4700670345
 ----------------------------------------------------------------
 Nuclear Repulsion Energy =         238.08613338 hartrees
 There are       25 alpha and       24 beta electrons
 Applying Cartesian multipole field
    Component          Value
    ---------          -----
     (2,0,0)        1.00000E-11
     (0,2,0)        2.00000E-11
     (0,0,2)       -3.00000E-11
 Nucleus-field energy     =    -0.0000000025 hartrees
 Requested basis set is cc-pVTZ
 There are 100 shells and 280 basis functions
 A cutoff of  1.0D-14 yielded   4726 shell pairs
 There are     37464 function pairs (     49135 Cartesian)
 Smallest overlap matrix eigenvalue = 2.28E-04
 Guess MOs from SCF MO coefficient file
 Reading MOs from coefficient file
 Reading MOs from coefficient file
 Long-range K will be added via erf
 Coulomb attenuation parameter = 0.25 bohr**(-1)
 An unrestricted hybrid HF-DFT SCF calculation will be
 performed using Pulay DIIS extrapolation
 Exchange:     0.1957 Hartree-Fock + 1.0000 wB97X-D3 + LR-HF
 Correlation:  1.0000 wB97X-D3
 Using SG-2 standard quadrature grid
 Dispersion:   Grimme D3
 SCF converges when DIIS error is below 1.0E-08
 Geometry optimization detected.  Setting ReadMinima to 0
 Setting SaveMinima to 0
 using 64 threads for integral computing
 -------------------------------------------------------
 OpenMP Integral computing Module                
 Release: version 1.0, May 2013, Q-Chem Inc. Pittsburgh 
 -------------------------------------------------------
 using 64 threads for integral computing
 -------------------------------------------------------
 OpenMP Integral computing Module                
 Release: version 1.0, May 2013, Q-Chem Inc. Pittsburgh 
 -------------------------------------------------------
 ---------------------------------------
  Cycle       Energy         DIIS Error
 ---------------------------------------
    1    -302.8234555289      9.54E-04
    2    -302.8282324639      1.08E-04
    3    -302.8286142723      6.67E-05
    4    -302.8286914090      4.36E-05
    5    -302.8287395274      1.19E-05
    6    -302.8287501337      5.58E-06
    7    -302.8287539692      3.40E-06
    8    -302.8287553994      1.81E-06
    9    -302.8287558866      9.27E-07
   10    -302.8287560480      4.87E-07
   11    -302.8287561077      1.50E-07
   12    -302.8287561301      5.89E-08
   13    -302.8287561452      1.86E-08
   14    -302.8287561576      1.03E-08
   15    -302.8287561677      7.65E-09 Convergence criterion met
 ---------------------------------------
 <S^2> = 0.7723
 SCF time:  CPU 1670.19 s  wall 28.54 s
 SCF   energy in the final basis set = -302.82875617
 Total energy in the final basis set = -302.82875617
 
 --------------------------------------------------------------
 
                    Orbital Energies (a.u.)
 --------------------------------------------------------------
 
 Alpha MOs
 -- Occupied --
-14.4374 -14.4272 -10.3486 -10.3422 -10.3311 -10.3265 -10.3016  -1.0970
 -1.0400  -0.8925  -0.8449  -0.7521  -0.6475  -0.6323  -0.6075  -0.5901
 -0.5339  -0.5080  -0.4946  -0.4846  -0.4724  -0.4383  -0.3709  -0.3529
 -0.3223
 -- Virtual --
  0.0010   0.1011   0.1291   0.1431   0.1508   0.1549   0.1589   0.1633
  0.1806   0.2158   0.2278   0.2623   0.2892   0.2960   0.3205   0.3349
  0.3751   0.3799   0.3887   0.3940   0.4191   0.4342   0.4473   0.4582
  0.4861   0.4974   0.5136   0.5168   0.5183   0.5335   0.5472   0.5554
  0.5581   0.5629   0.5988   0.6096   0.6124   0.6199   0.6537   0.6648
  0.6811   0.6954   0.7062   0.7225   0.7534   0.7909   0.8078   0.8271
  0.8368   0.8469   0.8610   0.8993   0.9111   0.9613   0.9900   1.0131
  1.0179   1.0463   1.0578   1.0768   1.1083   1.1273   1.1343   1.1423
  1.1505   1.1559   1.1838   1.1918   1.2166   1.2573   1.2865   1.3077
  1.3351   1.3523   1.3644   1.3846   1.3952   1.4123   1.4307   1.4414
  1.4472   1.5022   1.5285   1.5628   1.5898   1.6037   1.6161   1.6464
  1.6692   1.7096   1.7607   1.7852   1.8849   1.9135   1.9185   1.9325
  1.9648   2.0287   2.1366   2.1614   2.1878   2.2087   2.2395   2.2520
  2.3138   2.3277   2.3570   2.3941   2.4199   2.5061   2.5224   2.5260
  2.5398   2.5745   2.5845   2.6294   2.6480   2.6608   2.6895   2.6977
  2.7143   2.7172   2.7419   2.7536   2.8297   2.8381   2.8525   2.8869
  2.9002   2.9364   2.9440   2.9467   2.9671   2.9936   2.9980   3.0208
  3.0253   3.0483   3.0638   3.0686   3.0844   3.0884   3.0975   3.1153
  3.1446   3.1579   3.1655   3.1842   3.1892   3.2122   3.2186   3.2264
  3.2521   3.2665   3.2831   3.3076   3.3284   3.3671   3.4099   3.4198
  3.4499   3.4622   3.4953   3.5186   3.5386   3.5579   3.5593   3.5895
  3.6203   3.6357   3.6510   3.6712   3.7112   3.7354   3.7657   3.8024
  3.8299   3.8383   3.8568   3.9317   3.9416   3.9523   3.9868   4.0196
  4.0344   4.0392   4.0499   4.0601   4.0753   4.0846   4.0898   4.1067
  4.1256   4.1578   4.2041   4.2498   4.2599   4.3141   4.3545   4.4221
  4.4686   4.4811   4.5071   4.5238   4.5533   4.5962   4.6363   4.6463
  4.6644   4.7184   4.7408   4.7586   4.7736   4.8088   4.8339   4.8965
  4.9151   4.9409   4.9644   5.0370   5.0767   5.0975   5.1053   5.1165
  5.1831   5.2136   5.2395   5.2412   5.2671   5.3484   5.3901   5.4280
  5.4503   5.5559   5.6396   5.6428   5.6866   5.7055   5.7416   5.8313
  5.9516   6.0157   6.1365   6.1597   6.2498   6.3478   6.5027   6.5816
  8.3156   9.1090  10.4674  12.8376  13.3351  13.7217  15.1131
 
 Beta MOs
 -- Occupied --
-14.4313 -14.4271 -10.3487 -10.3340 -10.3312 -10.3290 -10.3015  -1.0970
 -1.0266  -0.8584  -0.8448  -0.7521  -0.6476  -0.6217  -0.6072  -0.5818
 -0.5338  -0.5034  -0.4724  -0.4717  -0.4560  -0.4322  -0.3708  -0.3220
 -- Virtual --
 -0.0493   0.0022   0.1032   0.1336   0.1436   0.1511   0.1560   0.1630
  0.1793   0.1935   0.2184   0.2292   0.2623   0.2899   0.2972   0.3215
  0.3400   0.3757   0.3839   0.3957   0.4007   0.4248   0.4444   0.4483
  0.4601   0.4885   0.4990   0.5147   0.5183   0.5200   0.5359   0.5488
  0.5565   0.5601   0.5656   0.6020   0.6098   0.6142   0.6221   0.6546
  0.6688   0.6866   0.6999   0.7072   0.7231   0.7531   0.7912   0.8096
  0.8283   0.8375   0.8517   0.8725   0.9019   0.9130   0.9634   0.9936
  1.0142   1.0212   1.0507   1.0594   1.0793   1.1138   1.1295   1.1361
  1.1442   1.1552   1.1594   1.1861   1.1948   1.2203   1.2582   1.2916
  1.3090   1.3371   1.3651   1.3701   1.3912   1.3962   1.4139   1.4354
  1.4426   1.4533   1.5050   1.5306   1.5640   1.5962   1.6044   1.6185
  1.6473   1.6693   1.7100   1.7616   1.8009   1.8856   1.9164   1.9204
  1.9371   1.9654   2.0336   2.1420   2.1619   2.1941   2.2102   2.2396
  2.2859   2.3158   2.3244   2.3723   2.3959   2.4212   2.5127   2.5228
  2.5354   2.5448   2.5829   2.5857   2.6356   2.6599   2.6652   2.6928
  2.7039   2.7222   2.7281   2.7398   2.7535   2.8309   2.8389   2.8561
  2.8996   2.9027   2.9407   2.9475   2.9648   2.9742   2.9939   3.0023
  3.0258   3.0337   3.0532   3.0721   3.0845   3.0851   3.0898   3.1180
  3.1217   3.1470   3.1587   3.1682   3.1894   3.1926   3.2156   3.2218
  3.2393   3.2533   3.2673   3.2850   3.3097   3.3287   3.3725   3.4104
  3.4199   3.4503   3.4652   3.4966   3.5192   3.5390   3.5598   3.5713
  3.6003   3.6391   3.6447   3.6572   3.6778   3.7117   3.7357   3.7663
  3.8024   3.8405   3.8427   3.8600   3.9320   3.9422   3.9529   3.9939
  4.0225   4.0396   4.0512   4.0523   4.0785   4.0822   4.0908   4.0988
  4.1096   4.1275   4.1583   4.2043   4.2597   4.2604   4.3142   4.3742
  4.4224   4.4689   4.4813   4.5101   4.5265   4.5535   4.6125   4.6454
  4.6637   4.6779   4.7349   4.7554   4.7679   4.7746   4.8097   4.8340
  4.9161   4.9199   4.9432   4.9661   5.0383   5.0794   5.1055   5.1169
  5.1223   5.1906   5.2203   5.2420   5.2581   5.2674   5.3486   5.3976
  5.4282   5.4509   5.5559   5.6402   5.6428   5.6871   5.7081   5.7419
  5.8408   5.9578   6.0157   6.1428   6.1762   6.2497   6.3478   6.5082
  6.5816   8.3176   9.1090  10.4674  12.8376  13.3548  13.7217  15.1212
 --------------------------------------------------------------
 
          Ground-State Mulliken Net Atomic Charges

     Atom                 Charge (a.u.)    Spin (a.u.)
  --------------------------------------------------------
      1 C                    -0.012147      -0.186342
      2 N                    -0.067312       0.393001
      3 C                    -0.027205      -0.005021
      4 H                     0.129063      -0.000029
      5 C                    -0.102930       0.008901
      6 H                     0.130965       0.000174
      7 C                    -0.247568       0.821292
      8 H                     0.151447      -0.016113
      9 C                    -0.061851      -0.009444
     10 H                     0.126227       0.001319
     11 N                    -0.186943       0.005382
     12 H                     0.168253      -0.013118
  --------------------------------------------------------
  Sum of atomic charges =     0.000000
  Sum of spin   charges =     1.000000

 -----------------------------------------------------------------
                    Cartesian Multipole Moments
 -----------------------------------------------------------------
    Charge (ESU x 10^10)
                 0.0000
    Dipole Moment (Debye)
         X      -0.5034      Y       1.5538      Z       1.2276
       Tot       2.0432
    Quadrupole Moments (Debye-Ang)
        XX     -36.7316     XY       4.1986     YY     -34.0919
        XZ      -1.1691     YZ       1.9154     ZZ     -50.3828
    Octopole Moments (Debye-Ang^2)
       XXX      -6.8877    XXY      11.7212    XYY       5.4501
       YYY      15.0079    XXZ       2.3563    XYZ      -3.9786
       YYZ       0.9066    XZZ      -7.1859    YZZ      14.3528
       ZZZ      38.3545
    Hexadecapole Moments (Debye-Ang^3)
      XXXX    -357.0422   XXXY     -81.8905   XXYY     -98.3941
      XYYY     -77.1917   YYYY    -263.8396   XXXZ     104.7754
      XXYZ      23.6412   XYYZ      24.6601   YYYZ      61.3232
      XXZZ    -139.3417   XYZZ     -30.0767   YYZZ    -126.7852
      XZZZ      99.4686   YZZZ      70.3328   ZZZZ    -519.5480
 -----------------------------------------------------------------
 Calculating analytic gradient of the SCF energy
 Gradient of SCF Energy
            1           2           3           4           5           6
    1   0.0000884  -0.0000565   0.0010476  -0.0003798  -0.0004067   0.0001453
    2   0.0003166  -0.0002045  -0.0003266   0.0000890   0.0003378   0.0000171
    3   0.0000096  -0.0001156   0.0001977   0.0003314  -0.0000142   0.0001077
            7           8           9          10          11          12
    1   0.0002360  -0.0002410  -0.0001112   0.0007982  -0.0012908   0.0001705
    2   0.0001696  -0.0004611  -0.0005265   0.0001025  -0.0006341   0.0011202
    3   0.0003335  -0.0000855   0.0004377  -0.0003938  -0.0007761  -0.0000324
 Max gradient component =       1.291E-03
 RMS gradient           =       4.624E-04
 Gradient time:  CPU 265.18 s  wall 5.08 s
 Geometry Optimization Parameters
   NAtoms,    NIC,     NZ,  NCons,   NDum,   NFix, NCnnct, MaxDiis
       12     116       0       0       0       0       0       0

 Cartesian Hessian Update
 Hessian updated using BFGS update


** GEOMETRY OPTIMIZATION IN DELOCALIZED INTERNAL COORDINATES **
   Searching for a Minimum

   Optimization Cycle:  10

                       Coordinates (Angstroms)
     ATOM                X               Y               Z
      1  C         1.0704181767    0.7126183098   -1.5390162359
      2  N         0.5867201248    0.0619408664   -2.3710257609
      3  C        -0.3737222734   -1.5873625771    0.3789698388
      4  H         0.0544271371   -2.4453389355   -0.1292097355
      5  C        -1.6952943057   -0.7958213870    0.3112265791
      6  H        -2.6153973263   -0.8080556903   -0.2487037612
      7  C         1.6347964784    1.4734378157   -0.5338311545
      8  H         2.0332270838    2.4492878318   -0.7608697980
      9  C        -1.1449538219   -0.0618399870    1.2639014814
     10  H        -1.3776702402    0.8076805391    1.8604109084
     11  N         0.1591080490   -0.8808917954    1.2980804711
     12  H         1.6683409689    1.0743452276    0.4700670345
   Point Group: c1    Number of degrees of freedom:    30


   Energy is   -302.828756168

 Hessian updated using BFGS update

 30 Hessian modes will be used to form the next step
  Hessian Eigenvalues:
     0.000835    0.003804    0.007593    0.016910    0.019455    0.020834
     0.026866    0.036639    0.061467    0.073823    0.129721    0.137086
     0.148094    0.159976    0.160352    0.171563    0.184027    0.192324
     0.199850    0.200228    0.258879    0.357034    0.363750    0.364826
     0.365910    0.403345    0.467386    0.490451    0.610929    1.287021

 Minimum search - taking simple RFO step
 Searching for Lamda that Minimizes Along All modes
 Value Taken    Lamda =  -0.00016769
 Calculated Step too Large.  Step scaled by  0.937915
 Step Taken.  Stepsize is  0.300000

                             Maximum     Tolerance    Cnvgd?
         Gradient           0.000818      0.000300      NO
         Displacement       0.182840      0.001200      NO
         Energy change     -0.000141      0.000001      NO


 New Cartesian Coordinates Obtained by Inverse Iteration

 Displacement from previous Coordinates is:  0.493724
 Adding empirical dispersion correction 
 ----------------------------------------------------------------
 Doing -D3(0) with
 s6  =   1.00000
 s8  =   1.00000
 rs6 =   1.28100
 rs8 =   1.09400
 -D3 energy without 3body term =     -0.0032148140 hartrees
 ----------------------------------------------------------------
             Standard Nuclear Orientation (Angstroms)
    I     Atom           X                Y                Z
 ----------------------------------------------------------------
    1      C       1.0462426969     0.7417684908    -1.5459398333
    2      N       0.5109206280     0.1272329996    -2.3735792147
    3      C      -0.3534862265    -1.5606362468     0.3864128479
    4      H       0.1145829516    -2.3930440436    -0.1301660296
    5      C      -1.7084583001    -0.8294552589     0.3201524757
    6      H      -2.6236648092    -0.8748659931    -0.2465945110
    7      C       1.6768531132     1.4602184205    -0.5484197004
    8      H       2.1844382667     2.3808674482    -0.7919313950
    9      C      -1.1941536292    -0.0781862711     1.2806591431
   10      H      -1.4599698592     0.7864298186     1.8713416008
   11      N       0.1431684817    -0.8394045293     1.3144166555
   12      H       1.6635267371     1.0790753828     0.4636478284
 ----------------------------------------------------------------
 Nuclear Repulsion Energy =         237.69815786 hartrees
 There are       25 alpha and       24 beta electrons
 Applying Cartesian multipole field
    Component          Value
    ---------          -----
     (2,0,0)        1.00000E-11
     (0,2,0)        2.00000E-11
     (0,0,2)       -3.00000E-11
 Nucleus-field energy     =    -0.0000000026 hartrees
 Requested basis set is cc-pVTZ
 There are 100 shells and 280 basis functions
 A cutoff of  1.0D-14 yielded   4718 shell pairs
 There are     37298 function pairs (     48873 Cartesian)
 Smallest overlap matrix eigenvalue = 2.30E-04
 Guess MOs from SCF MO coefficient file
 Reading MOs from coefficient file
 Reading MOs from coefficient file
 Long-range K will be added via erf
 Coulomb attenuation parameter = 0.25 bohr**(-1)
 An unrestricted hybrid HF-DFT SCF calculation will be
 performed using Pulay DIIS extrapolation
 Exchange:     0.1957 Hartree-Fock + 1.0000 wB97X-D3 + LR-HF
 Correlation:  1.0000 wB97X-D3
 Using SG-2 standard quadrature grid
 Dispersion:   Grimme D3
 SCF converges when DIIS error is below 1.0E-08
 Geometry optimization detected.  Setting ReadMinima to 0
 Setting SaveMinima to 0
 using 64 threads for integral computing
 -------------------------------------------------------
 OpenMP Integral computing Module                
 Release: version 1.0, May 2013, Q-Chem Inc. Pittsburgh 
 -------------------------------------------------------
 using 64 threads for integral computing
 -------------------------------------------------------
 OpenMP Integral computing Module                
 Release: version 1.0, May 2013, Q-Chem Inc. Pittsburgh 
 -------------------------------------------------------
 ---------------------------------------
  Cycle       Energy         DIIS Error
 ---------------------------------------
    1    -302.8182846720      1.40E-03
    2    -302.8280607574      1.46E-04
    3    -302.8286364569      9.76E-05
    4    -302.8287657365      5.44E-05
    5    -302.8288371927      1.60E-05
    6    -302.8288533618      6.39E-06
    7    -302.8288593502      3.96E-06
    8    -302.8288611962      1.80E-06
    9    -302.8288618616      1.03E-06
   10    -302.8288620446      6.09E-07
   11    -302.8288621065      2.11E-07
   12    -302.8288621283      7.87E-08
   13    -302.8288621420      2.36E-08
   14    -302.8288621514      1.18E-08
   15    -302.8288621592      6.40E-09 Convergence criterion met
 ---------------------------------------
 <S^2> = 0.7722
 SCF time:  CPU 1679.56 s  wall 29.08 s
 SCF   energy in the final basis set = -302.82886216
 Total energy in the final basis set = -302.82886216
 
 --------------------------------------------------------------
 
                    Orbital Energies (a.u.)
 --------------------------------------------------------------
 
 Alpha MOs
 -- Occupied --
-14.4374 -14.4273 -10.3488 -10.3420 -10.3311 -10.3266 -10.3014  -1.0973
 -1.0402  -0.8921  -0.8445  -0.7523  -0.6474  -0.6318  -0.6073  -0.5895
 -0.5340  -0.5065  -0.4963  -0.4846  -0.4723  -0.4383  -0.3712  -0.3527
 -0.3219
 -- Virtual --
  0.0006   0.1011   0.1296   0.1433   0.1507   0.1551   0.1590   0.1637
  0.1808   0.2161   0.2278   0.2629   0.2895   0.2977   0.3194   0.3359
  0.3751   0.3810   0.3884   0.3909   0.4185   0.4362   0.4477   0.4569
  0.4846   0.5033   0.5100   0.5161   0.5182   0.5320   0.5480   0.5546
  0.5605   0.5669   0.5958   0.6098   0.6119   0.6189   0.6563   0.6628
  0.6781   0.6925   0.7097   0.7238   0.7555   0.7916   0.8017   0.8226
  0.8365   0.8447   0.8587   0.8943   0.9088   0.9611   0.9947   1.0163
  1.0201   1.0473   1.0571   1.0749   1.1021   1.1277   1.1341   1.1404
  1.1495   1.1572   1.1852   1.1882   1.2075   1.2547   1.2877   1.3083
  1.3322   1.3487   1.3647   1.3829   1.3952   1.4128   1.4324   1.4403
  1.4447   1.5012   1.5322   1.5653   1.5887   1.6034   1.6177   1.6478
  1.6711   1.7107   1.7615   1.7832   1.8857   1.9151   1.9203   1.9336
  1.9640   2.0276   2.1321   2.1630   2.1859   2.2079   2.2373   2.2515
  2.3123   2.3260   2.3571   2.3932   2.4207   2.5049   2.5209   2.5272
  2.5436   2.5725   2.5850   2.6324   2.6465   2.6605   2.6874   2.6974
  2.7132   2.7161   2.7433   2.7525   2.8280   2.8385   2.8539   2.8775
  2.8999   2.9355   2.9425   2.9473   2.9665   2.9923   3.0015   3.0234
  3.0262   3.0488   3.0600   3.0656   3.0847   3.0891   3.0938   3.1119
  3.1436   3.1594   3.1638   3.1841   3.1902   3.2130   3.2207   3.2229
  3.2522   3.2646   3.2795   3.3051   3.3267   3.3690   3.4099   3.4188
  3.4496   3.4613   3.4959   3.5197   3.5378   3.5551   3.5612   3.5878
  3.6194   3.6335   3.6516   3.6692   3.7112   3.7350   3.7637   3.8019
  3.8284   3.8381   3.8559   3.9325   3.9392   3.9523   3.9882   4.0192
  4.0334   4.0426   4.0516   4.0610   4.0727   4.0817   4.0870   4.1035
  4.1271   4.1592   4.2019   4.2495   4.2595   4.3147   4.3543   4.4199
  4.4659   4.4817   4.5063   4.5242   4.5542   4.5974   4.6361   4.6459
  4.6645   4.7180   4.7403   4.7570   4.7711   4.8098   4.8338   4.8930
  4.9137   4.9426   4.9634   5.0359   5.0749   5.0955   5.1036   5.1190
  5.1805   5.2161   5.2377   5.2406   5.2659   5.3493   5.3895   5.4283
  5.4501   5.5545   5.6387   5.6430   5.6854   5.7054   5.7408   5.8316
  5.9499   6.0137   6.1373   6.1592   6.2502   6.3478   6.5026   6.5815
  8.3230   9.1085  10.4717  12.8355  13.3190  13.7092  15.1071
 
 Beta MOs
 -- Occupied --
-14.4313 -14.4272 -10.3489 -10.3337 -10.3312 -10.3291 -10.3013  -1.0973
 -1.0267  -0.8579  -0.8444  -0.7523  -0.6474  -0.6212  -0.6069  -0.5812
 -0.5339  -0.5032  -0.4723  -0.4717  -0.4565  -0.4322  -0.3710  -0.3217
 -- Virtual --
 -0.0485   0.0014   0.1032   0.1342   0.1437   0.1509   0.1561   0.1635
  0.1794   0.1940   0.2186   0.2291   0.2629   0.2904   0.2984   0.3207
  0.3412   0.3753   0.3847   0.3949   0.4002   0.4241   0.4465   0.4488
  0.4580   0.4871   0.5046   0.5109   0.5174   0.5198   0.5345   0.5489
  0.5562   0.5626   0.5706   0.5993   0.6100   0.6133   0.6214   0.6580
  0.6670   0.6835   0.6964   0.7109   0.7248   0.7548   0.7920   0.8032
  0.8235   0.8375   0.8480   0.8724   0.8962   0.9110   0.9631   0.9974
  1.0194   1.0216   1.0529   1.0581   1.0774   1.1084   1.1296   1.1372
  1.1413   1.1527   1.1612   1.1888   1.1898   1.2112   1.2556   1.2924
  1.3097   1.3345   1.3618   1.3700   1.3894   1.3965   1.4143   1.4365
  1.4410   1.4523   1.5042   1.5341   1.5663   1.5951   1.6038   1.6203
  1.6490   1.6713   1.7111   1.7624   1.7990   1.8864   1.9179   1.9222
  1.9383   1.9645   2.0325   2.1375   2.1635   2.1931   2.2088   2.2376
  2.2858   2.3138   2.3231   2.3725   2.3947   2.4222   2.5101   2.5217
  2.5326   2.5516   2.5810   2.5864   2.6402   2.6586   2.6648   2.6948
  2.7010   2.7192   2.7275   2.7414   2.7522   2.8295   2.8397   2.8581
  2.8912   2.9007   2.9397   2.9467   2.9656   2.9735   2.9928   3.0038
  3.0257   3.0361   3.0539   3.0704   3.0842   3.0856   3.0898   3.1126
  3.1200   3.1453   3.1612   3.1651   3.1849   3.1962   3.2165   3.2234
  3.2386   3.2529   3.2652   3.2813   3.3067   3.3269   3.3744   3.4103
  3.4189   3.4498   3.4645   3.4970   3.5202   3.5381   3.5616   3.5692
  3.5986   3.6390   3.6432   3.6564   3.6758   3.7117   3.7353   3.7645
  3.8020   3.8387   3.8425   3.8590   3.9328   3.9398   3.9527   3.9951
  4.0220   4.0415   4.0520   4.0541   4.0765   4.0819   4.0880   4.0969
  4.1061   4.1289   4.1595   4.2021   4.2584   4.2609   4.3147   4.3742
  4.4201   4.4661   4.4819   4.5091   4.5270   4.5544   4.6138   4.6453
  4.6633   4.6779   4.7355   4.7530   4.7676   4.7721   4.8105   4.8338
  4.9142   4.9172   4.9447   4.9649   5.0373   5.0771   5.1040   5.1192
  5.1205   5.1880   5.2229   5.2413   5.2563   5.2663   5.3495   5.3969
  5.4286   5.4507   5.5545   5.6392   5.6430   5.6859   5.7081   5.7411
  5.8411   5.9562   6.0137   6.1436   6.1758   6.2502   6.3478   6.5081
  6.5815   8.3249   9.1085  10.4717  12.8355  13.3388  13.7091  15.1152
 --------------------------------------------------------------
 
          Ground-State Mulliken Net Atomic Charges

     Atom                 Charge (a.u.)    Spin (a.u.)
  --------------------------------------------------------
      1 C                    -0.013588      -0.186622
      2 N                    -0.067341       0.392671
      3 C                    -0.028724      -0.003433
      4 H                     0.129459      -0.000067
      5 C                    -0.105576       0.005751
      6 H                     0.131183       0.000162
      7 C                    -0.247563       0.822990
      8 H                     0.151764      -0.016162
      9 C                    -0.054101      -0.006461
     10 H                     0.124754       0.001006
     11 N                    -0.187925       0.003567
     12 H                     0.167656      -0.013402
  --------------------------------------------------------
  Sum of atomic charges =    -0.000000
  Sum of spin   charges =     1.000000

 -----------------------------------------------------------------
                    Cartesian Multipole Moments
 -----------------------------------------------------------------
    Charge (ESU x 10^10)
                -0.0000
    Dipole Moment (Debye)
         X      -0.3133      Y       1.3891      Z       1.1964
       Tot       1.8599
    Quadrupole Moments (Debye-Ang)
        XX     -36.1841     XY       4.1421     YY     -34.3365
        XZ      -1.6777     YZ       2.0667     ZZ     -50.4141
    Octopole Moments (Debye-Ang^2)
       XXX      -4.0789    XXY      12.0227    XYY       6.4807
       YYY      13.0219    XXZ       1.8262    XYZ      -4.4100
       YYZ       0.9104    XZZ      -5.9068    YZZ      13.1454
       ZZZ      37.8572
    Hexadecapole Moments (Debye-Ang^3)
      XXXX    -360.9973   XXXY     -81.2368   XXYY     -96.5863
      XYYY     -81.2137   YYYY    -265.0072   XXXZ     102.6449
      XXYZ      24.3567   XYYZ      24.3858   YYYZ      65.3461
      XXZZ    -140.0063   XYZZ     -31.5161   YYZZ    -126.3817
      XZZZ      96.4577   YZZZ      75.6259   ZZZZ    -524.9865
 -----------------------------------------------------------------
 Calculating analytic gradient of the SCF energy
 Gradient of SCF Energy
            1           2           3           4           5           6
    1  -0.0003887   0.0002664   0.0008903  -0.0003137  -0.0001058  -0.0000811
    2  -0.0000954   0.0000965   0.0003381  -0.0001641  -0.0005956  -0.0000460
    3  -0.0005189   0.0000876   0.0001296   0.0000729  -0.0008403   0.0000314
            7           8           9          10          11          12
    1  -0.0001484   0.0001400   0.0004130   0.0009455  -0.0019432   0.0003255
    2  -0.0000968   0.0000079  -0.0009073   0.0007210  -0.0002607   0.0010024
    3   0.0002241  -0.0002051   0.0017031  -0.0005025  -0.0006004   0.0004185
 Max gradient component =       1.943E-03
 RMS gradient           =       6.202E-04
 Gradient time:  CPU 264.45 s  wall 5.05 s
 Geometry Optimization Parameters
   NAtoms,    NIC,     NZ,  NCons,   NDum,   NFix, NCnnct, MaxDiis
       12     116       0       0       0       0       0       0

 Cartesian Hessian Update
 Hessian updated using BFGS update


** GEOMETRY OPTIMIZATION IN DELOCALIZED INTERNAL COORDINATES **
   Searching for a Minimum

   Optimization Cycle:  11

                       Coordinates (Angstroms)
     ATOM                X               Y               Z
      1  C         1.0462426969    0.7417684908   -1.5459398333
      2  N         0.5109206280    0.1272329996   -2.3735792147
      3  C        -0.3534862265   -1.5606362468    0.3864128479
      4  H         0.1145829516   -2.3930440436   -0.1301660296
      5  C        -1.7084583001   -0.8294552589    0.3201524757
      6  H        -2.6236648092   -0.8748659931   -0.2465945110
      7  C         1.6768531132    1.4602184205   -0.5484197004
      8  H         2.1844382667    2.3808674482   -0.7919313950
      9  C        -1.1941536292   -0.0781862711    1.2806591431
     10  H        -1.4599698592    0.7864298186    1.8713416008
     11  N         0.1431684817   -0.8394045293    1.3144166555
     12  H         1.6635267371    1.0790753828    0.4636478284
   Point Group: c1    Number of degrees of freedom:    30


   Energy is   -302.828862159

 Hessian updated using BFGS update

 30 Hessian modes will be used to form the next step
  Hessian Eigenvalues:
     0.000910    0.003706    0.007103    0.013565    0.019369    0.020458
     0.026528    0.035948    0.060840    0.073823    0.129595    0.137081
     0.145789    0.159735    0.160003    0.173170    0.183769    0.188965
     0.199854    0.200882    0.260376    0.356799    0.363698    0.364824
     0.365591    0.403728    0.468371    0.493060    0.627300    1.289310

 Minimum search - taking simple RFO step
 Searching for Lamda that Minimizes Along All modes
 Value Taken    Lamda =  -0.00010405
 Step Taken.  Stepsize is  0.181927

                             Maximum     Tolerance    Cnvgd?
         Gradient           0.000843      0.000300      NO
         Displacement       0.117233      0.001200      NO
         Energy change     -0.000106      0.000001      NO


 New Cartesian Coordinates Obtained by Inverse Iteration

 Displacement from previous Coordinates is:  0.304355
 Adding empirical dispersion correction 
 ----------------------------------------------------------------
 Doing -D3(0) with
 s6  =   1.00000
 s8  =   1.00000
 rs6 =   1.28100
 rs8 =   1.09400
 -D3 energy without 3body term =     -0.0032057075 hartrees
 ----------------------------------------------------------------
             Standard Nuclear Orientation (Angstroms)
    I     Atom           X                Y                Z
 ----------------------------------------------------------------
    1      C       1.0306707446     0.7532368258    -1.5493877246
    2      N       0.4638644522     0.1640009139    -2.3744088669
    3      C      -0.3364822476    -1.5345140405     0.3883619970
    4      H       0.1590152074    -2.3462716162    -0.1358943426
    5      C      -1.7127940476    -0.8456546975     0.3250539212
    6      H      -2.6237033706    -0.9126744492    -0.2463638991
    7      C       1.7013640670     1.4410805989    -0.5564292376
    8      H       2.2594195067     2.3310572206    -0.8038723010
    9      C      -1.2242415484    -0.0851511447     1.2914914983
   10      H      -1.5152578785     0.7722532448     1.8807429881
   11      N       0.1371537461    -0.8058017633     1.3227901012
   12      H       1.6609914197     1.0684391255     0.4579157333
 ----------------------------------------------------------------
 Nuclear Repulsion Energy =         237.68746473 hartrees
 There are       25 alpha and       24 beta electrons
 Applying Cartesian multipole field
    Component          Value
    ---------          -----
     (2,0,0)        1.00000E-11
     (0,2,0)        2.00000E-11
     (0,0,2)       -3.00000E-11
 Nucleus-field energy     =    -0.0000000028 hartrees
 Requested basis set is cc-pVTZ
 There are 100 shells and 280 basis functions
 A cutoff of  1.0D-14 yielded   4715 shell pairs
 There are     37307 function pairs (     48892 Cartesian)
 Smallest overlap matrix eigenvalue = 2.31E-04
 Guess MOs from SCF MO coefficient file
 Reading MOs from coefficient file
 Reading MOs from coefficient file
 Long-range K will be added via erf
 Coulomb attenuation parameter = 0.25 bohr**(-1)
 An unrestricted hybrid HF-DFT SCF calculation will be
 performed using Pulay DIIS extrapolation
 Exchange:     0.1957 Hartree-Fock + 1.0000 wB97X-D3 + LR-HF
 Correlation:  1.0000 wB97X-D3
 Using SG-2 standard quadrature grid
 Dispersion:   Grimme D3
 SCF converges when DIIS error is below 1.0E-08
 Geometry optimization detected.  Setting ReadMinima to 0
 Setting SaveMinima to 0
 using 64 threads for integral computing
 -------------------------------------------------------
 OpenMP Integral computing Module                
 Release: version 1.0, May 2013, Q-Chem Inc. Pittsburgh 
 -------------------------------------------------------
 using 64 threads for integral computing
 -------------------------------------------------------
 OpenMP Integral computing Module                
 Release: version 1.0, May 2013, Q-Chem Inc. Pittsburgh 
 -------------------------------------------------------
 ---------------------------------------
  Cycle       Energy         DIIS Error
 ---------------------------------------
    1    -302.8243818747      9.05E-04
    2    -302.8286724229      8.88E-05
    3    -302.8288766968      5.51E-05
    4    -302.8289154274      3.51E-05
    5    -302.8289386523      8.17E-06
    6    -302.8289426378      3.86E-06
    7    -302.8289440293      2.53E-06
    8    -302.8289445939      1.18E-06
    9    -302.8289448000      6.11E-07
   10    -302.8289448766      3.04E-07
   11    -302.8289448990      1.11E-07
   12    -302.8289449073      4.61E-08
   13    -302.8289449130      1.50E-08
   14    -302.8289449170      6.98E-09 Convergence criterion met
 ---------------------------------------
 <S^2> = 0.7722
 SCF time:  CPU 1533.09 s  wall 26.08 s
 SCF   energy in the final basis set = -302.82894492
 Total energy in the final basis set = -302.82894492
 
 --------------------------------------------------------------
 
                    Orbital Energies (a.u.)
 --------------------------------------------------------------
 
 Alpha MOs
 -- Occupied --
-14.4373 -14.4276 -10.3491 -10.3415 -10.3312 -10.3266 -10.3013  -1.0972
 -1.0402  -0.8919  -0.8447  -0.7523  -0.6474  -0.6315  -0.6074  -0.5893
 -0.5340  -0.5058  -0.4970  -0.4846  -0.4724  -0.4383  -0.3714  -0.3524
 -0.3220
 -- Virtual --
  0.0006   0.1011   0.1301   0.1432   0.1503   0.1554   0.1592   0.1639
  0.1806   0.2165   0.2282   0.2634   0.2899   0.2987   0.3188   0.3367
  0.3752   0.3812   0.3876   0.3899   0.4187   0.4382   0.4481   0.4563
  0.4832   0.5052   0.5077   0.5158   0.5189   0.5317   0.5485   0.5539
  0.5623   0.5696   0.5944   0.6092   0.6121   0.6194   0.6554   0.6639
  0.6766   0.6913   0.7117   0.7238   0.7566   0.7922   0.7995   0.8213
  0.8365   0.8439   0.8576   0.8927   0.9099   0.9614   0.9983   1.0156
  1.0247   1.0473   1.0579   1.0740   1.0993   1.1278   1.1325   1.1415
  1.1502   1.1580   1.1841   1.1897   1.2020   1.2530   1.2877   1.3099
  1.3304   1.3468   1.3654   1.3822   1.3953   1.4136   1.4337   1.4396
  1.4426   1.4997   1.5345   1.5677   1.5894   1.6029   1.6199   1.6509
  1.6738   1.7105   1.7629   1.7821   1.8863   1.9149   1.9219   1.9341
  1.9630   2.0272   2.1306   2.1637   2.1845   2.2084   2.2368   2.2515
  2.3110   2.3260   2.3579   2.3930   2.4214   2.5039   2.5191   2.5282
  2.5464   2.5695   2.5866   2.6357   2.6462   2.6603   2.6855   2.6989
  2.7123   2.7169   2.7438   2.7517   2.8266   2.8397   2.8550   2.8737
  2.8997   2.9364   2.9419   2.9475   2.9663   2.9916   3.0022   3.0239
  3.0302   3.0495   3.0576   3.0651   3.0845   3.0890   3.0928   3.1109
  3.1429   3.1580   3.1650   3.1825   3.1942   3.2122   3.2210   3.2238
  3.2526   3.2647   3.2777   3.3036   3.3261   3.3708   3.4097   3.4188
  3.4493   3.4617   3.4960   3.5205   3.5375   3.5545   3.5633   3.5880
  3.6188   3.6338   3.6524   3.6695   3.7113   3.7354   3.7630   3.8022
  3.8279   3.8381   3.8559   3.9331   3.9376   3.9525   3.9898   4.0195
  4.0335   4.0446   4.0518   4.0620   4.0724   4.0810   4.0861   4.1036
  4.1288   4.1608   4.2014   4.2495   4.2599   4.3155   4.3540   4.4197
  4.4651   4.4819   4.5066   4.5257   4.5533   4.5984   4.6365   4.6457
  4.6651   4.7183   4.7407   4.7571   4.7697   4.8110   4.8337   4.8934
  4.9136   4.9454   4.9637   5.0362   5.0728   5.0952   5.1030   5.1219
  5.1813   5.2180   5.2365   5.2418   5.2654   5.3502   5.3912   5.4272
  5.4500   5.5541   5.6378   5.6423   5.6853   5.7043   5.7404   5.8323
  5.9503   6.0131   6.1379   6.1591   6.2482   6.3473   6.5032   6.5806
  8.3323   9.1141  10.4726  12.8352  13.3204  13.7112  15.1046
 
 Beta MOs
 -- Occupied --
-14.4313 -14.4276 -10.3491 -10.3333 -10.3313 -10.3291 -10.3013  -1.0972
 -1.0268  -0.8577  -0.8446  -0.7523  -0.6475  -0.6208  -0.6070  -0.5810
 -0.5339  -0.5030  -0.4724  -0.4717  -0.4566  -0.4322  -0.3713  -0.3219
 -- Virtual --
 -0.0480   0.0012   0.1032   0.1347   0.1435   0.1505   0.1565   0.1638
  0.1792   0.1942   0.2189   0.2294   0.2634   0.2909   0.2991   0.3202
  0.3420   0.3755   0.3843   0.3944   0.4000   0.4241   0.4480   0.4497
  0.4572   0.4857   0.5066   0.5083   0.5171   0.5206   0.5341   0.5489
  0.5560   0.5645   0.5734   0.5982   0.6099   0.6128   0.6219   0.6592
  0.6664   0.6821   0.6945   0.7129   0.7250   0.7559   0.7926   0.8009
  0.8219   0.8377   0.8463   0.8727   0.8945   0.9122   0.9633   1.0005
  1.0191   1.0258   1.0528   1.0591   1.0766   1.1058   1.1300   1.1352
  1.1427   1.1528   1.1622   1.1871   1.1917   1.2055   1.2539   1.2922
  1.3114   1.3328   1.3601   1.3702   1.3885   1.3971   1.4150   1.4369
  1.4401   1.4515   1.5028   1.5362   1.5686   1.5956   1.6035   1.6225
  1.6522   1.6742   1.7109   1.7639   1.7981   1.8869   1.9175   1.9237
  1.9391   1.9636   2.0321   2.1360   2.1641   2.1920   2.2091   2.2373
  2.2859   2.3121   2.3237   2.3732   2.3944   2.4229   2.5083   2.5208
  2.5322   2.5553   2.5769   2.5890   2.6440   2.6583   2.6644   2.6956
  2.7007   2.7178   2.7282   2.7423   2.7510   2.8284   2.8409   2.8595
  2.8869   2.9006   2.9398   2.9465   2.9657   2.9742   2.9921   3.0038
  3.0264   3.0380   3.0543   3.0697   3.0853   3.0857   3.0898   3.1109
  3.1193   3.1442   3.1601   3.1656   3.1834   3.1993   3.2161   3.2250
  3.2389   3.2532   3.2652   3.2795   3.3050   3.3261   3.3762   3.4101
  3.4190   3.4495   3.4651   3.4969   3.5209   3.5377   3.5632   3.5695
  3.5988   3.6391   3.6435   3.6564   3.6760   3.7119   3.7358   3.7639
  3.8022   3.8383   3.8424   3.8589   3.9334   3.9383   3.9529   3.9966
  4.0222   4.0428   4.0533   4.0545   4.0765   4.0819   4.0875   4.0963
  4.1061   4.1306   4.1610   4.2016   4.2576   4.2620   4.3156   4.3739
  4.4198   4.4653   4.4820   4.5091   4.5287   4.5534   4.6149   4.6453
  4.6635   4.6783   4.7364   4.7526   4.7680   4.7706   4.8116   4.8338
  4.9144   4.9171   4.9475   4.9652   5.0377   5.0747   5.1033   5.1195
  5.1233   5.1888   5.2245   5.2420   5.2556   5.2660   5.3503   5.3984
  5.4276   5.4506   5.5542   5.6382   5.6424   5.6857   5.7071   5.7406
  5.8417   5.9566   6.0131   6.1442   6.1757   6.2482   6.3473   6.5087
  6.5807   8.3343   9.1141  10.4726  12.8352  13.3402  13.7112  15.1127
 --------------------------------------------------------------
 
          Ground-State Mulliken Net Atomic Charges

     Atom                 Charge (a.u.)    Spin (a.u.)
  --------------------------------------------------------
      1 C                    -0.014502      -0.186657
      2 N                    -0.067540       0.392603
      3 C                    -0.030260      -0.002294
      4 H                     0.130297      -0.000082
      5 C                    -0.107370       0.004017
      6 H                     0.131542       0.000158
      7 C                    -0.247713       0.823306
      8 H                     0.151878      -0.016074
      9 C                    -0.048598      -0.004783
     10 H                     0.123972       0.000844
     11 N                    -0.189288       0.002360
     12 H                     0.167583      -0.013398
  --------------------------------------------------------
  Sum of atomic charges =    -0.000000
  Sum of spin   charges =     1.000000

 -----------------------------------------------------------------
                    Cartesian Multipole Moments
 -----------------------------------------------------------------
    Charge (ESU x 10^10)
                -0.0000
    Dipole Moment (Debye)
         X      -0.2139      Y       1.2813      Z       1.1827
       Tot       1.7568
    Quadrupole Moments (Debye-Ang)
        XX     -35.8792     XY       4.0408     YY     -34.5493
        XZ      -1.9926     YZ       2.1489     ZZ     -50.4267
    Octopole Moments (Debye-Ang^2)
       XXX      -2.6468    XXY      12.0154    XYY       6.9094
       YYY      11.9119    XXZ       1.6412    XYZ      -4.6469
       YYZ       0.9957    XZZ      -5.2389    YZZ      12.3177
       ZZZ      37.6271
    Hexadecapole Moments (Debye-Ang^3)
      XXXX    -362.9435   XXXY     -80.0912   XXYY     -95.4164
      XYYY     -82.9083   YYYY    -262.8782   XXXZ     101.0440
      XXYZ      24.6712   XYYZ      24.3670   YYYZ      67.0312
      XXZZ    -140.2809   XYZZ     -32.0622   YYZZ    -125.6263
      XZZZ      94.2786   YZZZ      77.8903   ZZZZ    -527.8031
 -----------------------------------------------------------------
 Calculating analytic gradient of the SCF energy
 Gradient of SCF Energy
            1           2           3           4           5           6
    1  -0.0007801   0.0004104   0.0006561  -0.0001675  -0.0000451  -0.0000715
    2  -0.0003094   0.0002597   0.0005649  -0.0001802  -0.0005085  -0.0000251
    3  -0.0003659   0.0001436   0.0001286  -0.0000030  -0.0008625   0.0000348
            7           8           9          10          11          12
    1   0.0002310   0.0001077  -0.0000796   0.0009209  -0.0013124   0.0001301
    2  -0.0002952   0.0001262  -0.0010818   0.0008784  -0.0004009   0.0009717
    3   0.0001708  -0.0001121   0.0018920  -0.0007027  -0.0005242   0.0002006
 Max gradient component =       1.892E-03
 RMS gradient           =       6.049E-04
 Gradient time:  CPU 263.16 s  wall 5.14 s
 Geometry Optimization Parameters
   NAtoms,    NIC,     NZ,  NCons,   NDum,   NFix, NCnnct, MaxDiis
       12     116       0       0       0       0       0       0

 Cartesian Hessian Update
 Hessian updated using BFGS update


** GEOMETRY OPTIMIZATION IN DELOCALIZED INTERNAL COORDINATES **
   Searching for a Minimum

   Optimization Cycle:  12

                       Coordinates (Angstroms)
     ATOM                X               Y               Z
      1  C         1.0306707446    0.7532368258   -1.5493877246
      2  N         0.4638644522    0.1640009139   -2.3744088669
      3  C        -0.3364822476   -1.5345140405    0.3883619970
      4  H         0.1590152074   -2.3462716162   -0.1358943426
      5  C        -1.7127940476   -0.8456546975    0.3250539212
      6  H        -2.6237033706   -0.9126744492   -0.2463638991
      7  C         1.7013640670    1.4410805989   -0.5564292376
      8  H         2.2594195067    2.3310572206   -0.8038723010
      9  C        -1.2242415484   -0.0851511447    1.2914914983
     10  H        -1.5152578785    0.7722532448    1.8807429881
     11  N         0.1371537461   -0.8058017633    1.3227901012
     12  H         1.6609914197    1.0684391255    0.4579157333
   Point Group: c1    Number of degrees of freedom:    30


   Energy is   -302.828944917

 Hessian updated using BFGS update

 30 Hessian modes will be used to form the next step
  Hessian Eigenvalues:
     0.000936    0.003139    0.005559    0.009876    0.019321    0.020375
     0.027156    0.035431    0.056861    0.073826    0.129294    0.137060
     0.140859    0.159535    0.160099    0.173072    0.180979    0.187158
     0.199117    0.200840    0.258176    0.356990    0.363739    0.364838
     0.366827    0.404076    0.466430    0.489313    0.620815    1.289307

 Minimum search - taking simple RFO step
 Searching for Lamda that Minimizes Along All modes
 Value Taken    Lamda =  -0.00014885
 Step Taken.  Stepsize is  0.224605

                             Maximum     Tolerance    Cnvgd?
         Gradient           0.000808      0.000300      NO
         Displacement       0.146111      0.001200      NO
         Energy change     -0.000083      0.000001      NO


 New Cartesian Coordinates Obtained by Inverse Iteration

 Displacement from previous Coordinates is:  0.352424
 Adding empirical dispersion correction 
 ----------------------------------------------------------------
 Doing -D3(0) with
 s6  =   1.00000
 s8  =   1.00000
 rs6 =   1.28100
 rs8 =   1.09400
 -D3 energy without 3body term =     -0.0032008345 hartrees
 ----------------------------------------------------------------
             Standard Nuclear Orientation (Angstroms)
    I     Atom           X                Y                Z
 ----------------------------------------------------------------
    1      C       1.0135827729     0.7569005858    -1.5547446435
    2      N       0.4187742986     0.1956902719    -2.3798460344
    3      C      -0.3121978805    -1.4922459830     0.3861826408
    4      H       0.2161120229    -2.2745060503    -0.1506411938
    5      C      -1.7129576384    -0.8572971193     0.3308556688
    6      H      -2.6186099759    -0.9503950141    -0.2448295621
    7      C       1.7188501402     1.4095980678    -0.5623765836
    8      H       2.3221947712     2.2695932161    -0.8076086349
    9      C      -1.2561433781    -0.0881594804     1.3049531900
   10      H      -1.5811962410     0.7538824463     1.8979411424
   11      N       0.1346578156    -0.7582942880     1.3300333263
   12      H       1.6569333436     1.0352335652     0.4500805513
 ----------------------------------------------------------------
 Nuclear Repulsion Energy =         237.95621172 hartrees
 There are       25 alpha and       24 beta electrons
 Applying Cartesian multipole field
    Component          Value
    ---------          -----
     (2,0,0)        1.00000E-11
     (0,2,0)        2.00000E-11
     (0,0,2)       -3.00000E-11
 Nucleus-field energy     =    -0.0000000030 hartrees
 Requested basis set is cc-pVTZ
 There are 100 shells and 280 basis functions
 A cutoff of  1.0D-14 yielded   4717 shell pairs
 There are     37319 function pairs (     48901 Cartesian)
 Smallest overlap matrix eigenvalue = 2.31E-04
 Guess MOs from SCF MO coefficient file
 Reading MOs from coefficient file
 Reading MOs from coefficient file
 Long-range K will be added via erf
 Coulomb attenuation parameter = 0.25 bohr**(-1)
 An unrestricted hybrid HF-DFT SCF calculation will be
 performed using Pulay DIIS extrapolation
 Exchange:     0.1957 Hartree-Fock + 1.0000 wB97X-D3 + LR-HF
 Correlation:  1.0000 wB97X-D3
 Using SG-2 standard quadrature grid
 Dispersion:   Grimme D3
 SCF converges when DIIS error is below 1.0E-08
 Geometry optimization detected.  Setting ReadMinima to 0
 Setting SaveMinima to 0
 using 64 threads for integral computing
 -------------------------------------------------------
 OpenMP Integral computing Module                
 Release: version 1.0, May 2013, Q-Chem Inc. Pittsburgh 
 -------------------------------------------------------
 using 64 threads for integral computing
 -------------------------------------------------------
 OpenMP Integral computing Module                
 Release: version 1.0, May 2013, Q-Chem Inc. Pittsburgh 
 -------------------------------------------------------
 ---------------------------------------
  Cycle       Energy         DIIS Error
 ---------------------------------------
    1    -302.8241071165      9.55E-04
    2    -302.8287494731      9.87E-05
    3    -302.8289779861      6.12E-05
    4    -302.8290197006      3.84E-05
    5    -302.8290431090      9.09E-06
    6    -302.8290464818      4.05E-06
    7    -302.8290474623      2.52E-06
    8    -302.8290478974      1.18E-06
    9    -302.8290480689      5.51E-07
   10    -302.8290481348      3.07E-07
   11    -302.8290481536      1.10E-07
   12    -302.8290481587      4.63E-08
   13    -302.8290481616      1.72E-08
   14    -302.8290481634      7.29E-09 Convergence criterion met
 ---------------------------------------
 <S^2> = 0.7721
 SCF time:  CPU 1559.11 s  wall 26.83 s
 SCF   energy in the final basis set = -302.82904816
 Total energy in the final basis set = -302.82904816
 
 --------------------------------------------------------------
 
                    Orbital Energies (a.u.)
 --------------------------------------------------------------
 
 Alpha MOs
 -- Occupied --
-14.4373 -14.4282 -10.3494 -10.3407 -10.3315 -10.3265 -10.3014  -1.0972
 -1.0402  -0.8916  -0.8454  -0.7523  -0.6477  -0.6308  -0.6078  -0.5890
 -0.5341  -0.5053  -0.4975  -0.4846  -0.4728  -0.4382  -0.3719  -0.3521
 -0.3226
 -- Virtual --
  0.0005   0.1011   0.1309   0.1427   0.1498   0.1558   0.1593   0.1643
  0.1801   0.2174   0.2289   0.2640   0.2909   0.2992   0.3182   0.3375
  0.3756   0.3806   0.3862   0.3898   0.4193   0.4410   0.4484   0.4556
  0.4806   0.5042   0.5075   0.5160   0.5197   0.5319   0.5489   0.5531
  0.5644   0.5718   0.5950   0.6078   0.6133   0.6211   0.6542   0.6666
  0.6750   0.6909   0.7133   0.7235   0.7581   0.7913   0.7996   0.8203
  0.8374   0.8439   0.8574   0.8915   0.9130   0.9624   1.0030   1.0143
  1.0329   1.0471   1.0593   1.0737   1.0969   1.1273   1.1314   1.1437
  1.1521   1.1580   1.1829   1.1925   1.1966   1.2506   1.2871   1.3118
  1.3289   1.3449   1.3665   1.3817   1.3963   1.4155   1.4348   1.4386
  1.4404   1.4975   1.5371   1.5711   1.5901   1.6039   1.6236   1.6554
  1.6825   1.7086   1.7653   1.7814   1.8875   1.9138   1.9234   1.9351
  1.9616   2.0264   2.1299   2.1646   2.1825   2.2109   2.2367   2.2522
  2.3089   2.3282   2.3595   2.3923   2.4232   2.5029   2.5186   2.5311
  2.5514   2.5643   2.5899   2.6392   2.6465   2.6606   2.6836   2.7011
  2.7120   2.7182   2.7449   2.7515   2.8250   2.8418   2.8551   2.8728
  2.8998   2.9369   2.9428   2.9483   2.9662   2.9907   3.0023   3.0263
  3.0342   3.0512   3.0566   3.0653   3.0838   3.0889   3.0926   3.1116
  3.1417   3.1563   3.1660   3.1828   3.1992   3.2115   3.2201   3.2269
  3.2535   3.2664   3.2775   3.3002   3.3258   3.3737   3.4094   3.4197
  3.4483   3.4647   3.4951   3.5218   3.5367   3.5547   3.5662   3.5893
  3.6187   3.6351   3.6534   3.6713   3.7114   3.7367   3.7630   3.8030
  3.8286   3.8383   3.8559   3.9339   3.9367   3.9534   3.9924   4.0202
  4.0340   4.0466   4.0522   4.0629   4.0736   4.0816   4.0865   4.1046
  4.1313   4.1641   4.2018   4.2498   4.2610   4.3174   4.3536   4.4206
  4.4645   4.4814   4.5076   4.5289   4.5510   4.5999   4.6368   4.6460
  4.6660   4.7187   4.7413   4.7586   4.7687   4.8129   4.8340   4.8960
  4.9137   4.9508   4.9657   5.0387   5.0682   5.0956   5.1041   5.1275
  5.1840   5.2200   5.2352   5.2444   5.2653   5.3514   5.3950   5.4254
  5.4501   5.5546   5.6373   5.6421   5.6859   5.7035   5.7408   5.8331
  5.9513   6.0130   6.1381   6.1587   6.2445   6.3474   6.5034   6.5805
  8.3462   9.1279  10.4776  12.8404  13.3310  13.7224  15.1003
 
 Beta MOs
 -- Occupied --
-14.4313 -14.4282 -10.3494 -10.3324 -10.3315 -10.3290 -10.3014  -1.0972
 -1.0268  -0.8575  -0.8453  -0.7523  -0.6478  -0.6202  -0.6074  -0.5809
 -0.5340  -0.5029  -0.4728  -0.4717  -0.4567  -0.4322  -0.3717  -0.3225
 -- Virtual --
 -0.0476   0.0011   0.1032   0.1354   0.1429   0.1500   0.1571   0.1642
  0.1787   0.1944   0.2197   0.2300   0.2640   0.2921   0.2994   0.3197
  0.3428   0.3765   0.3829   0.3943   0.3995   0.4243   0.4487   0.4524
  0.4565   0.4830   0.5055   0.5080   0.5171   0.5215   0.5340   0.5492
  0.5555   0.5666   0.5754   0.5993   0.6088   0.6135   0.6237   0.6597
  0.6679   0.6808   0.6934   0.7143   0.7249   0.7576   0.7920   0.8004
  0.8208   0.8387   0.8458   0.8734   0.8935   0.9154   0.9642   1.0044
  1.0181   1.0341   1.0520   1.0608   1.0766   1.1036   1.1305   1.1327
  1.1452   1.1543   1.1626   1.1853   1.1950   1.2001   1.2516   1.2914
  1.3135   1.3316   1.3583   1.3704   1.3881   1.3987   1.4169   1.4365
  1.4388   1.4514   1.5006   1.5385   1.5720   1.5950   1.6054   1.6262
  1.6565   1.6834   1.7091   1.7664   1.7973   1.8881   1.9164   1.9249
  1.9403   1.9621   2.0314   2.1352   2.1649   2.1901   2.2117   2.2375
  2.2863   2.3095   2.3266   2.3745   2.3936   2.4247   2.5066   2.5209
  2.5341   2.5602   2.5720   2.5928   2.6480   2.6585   2.6641   2.6949
  2.7024   2.7170   2.7294   2.7442   2.7501   2.8271   2.8429   2.8602
  2.8850   2.9011   2.9405   2.9465   2.9668   2.9750   2.9912   3.0036
  3.0285   3.0392   3.0548   3.0699   3.0851   3.0882   3.0910   3.1108
  3.1193   3.1425   3.1583   3.1664   3.1844   3.2032   3.2161   3.2267
  3.2392   3.2543   3.2669   3.2793   3.3017   3.3258   3.3790   3.4098
  3.4199   3.4486   3.4680   3.4958   3.5222   3.5369   3.5647   3.5713
  3.6001   3.6392   3.6451   3.6570   3.6778   3.7120   3.7370   3.7641
  3.8031   3.8389   3.8426   3.8590   3.9342   3.9373   3.9537   3.9991
  4.0229   4.0445   4.0543   4.0553   4.0777   4.0824   4.0882   4.0967
  4.1068   4.1331   4.1643   4.2021   4.2574   4.2637   4.3175   4.3736
  4.4208   4.4647   4.4815   4.5100   4.5319   4.5512   4.6167   4.6457
  4.6637   4.6791   4.7371   4.7535   4.7689   4.7695   4.8134   4.8341
  4.9166   4.9174   4.9525   4.9674   5.0405   5.0697   5.1043   5.1199
  5.1292   5.1915   5.2260   5.2438   5.2554   5.2661   5.3515   5.4018
  5.4259   5.4509   5.5546   5.6376   5.6423   5.6861   5.7065   5.7411
  5.8426   5.9576   6.0130   6.1444   6.1753   6.2445   6.3474   6.5089
  6.5805   8.3481   9.1279  10.4776  12.8404  13.3508  13.7224  15.1083
 --------------------------------------------------------------
 
          Ground-State Mulliken Net Atomic Charges

     Atom                 Charge (a.u.)    Spin (a.u.)
  --------------------------------------------------------
      1 C                    -0.015526      -0.186602
      2 N                    -0.068099       0.392949
      3 C                    -0.032743      -0.001653
      4 H                     0.132277      -0.000099
      5 C                    -0.108628       0.002932
      6 H                     0.132034       0.000153
      7 C                    -0.249019       0.822786
      8 H                     0.152074      -0.015853
      9 C                    -0.042877      -0.003660
     10 H                     0.123369       0.000693
     11 N                    -0.191364       0.001609
     12 H                     0.168503      -0.013255
  --------------------------------------------------------
  Sum of atomic charges =    -0.000000
  Sum of spin   charges =     1.000000

 -----------------------------------------------------------------
                    Cartesian Multipole Moments
 -----------------------------------------------------------------
    Charge (ESU x 10^10)
                -0.0000
    Dipole Moment (Debye)
         X      -0.1312      Y       1.1527      Z       1.1849
       Tot       1.6583
    Quadrupole Moments (Debye-Ang)
        XX     -35.5684     XY       3.8668     YY     -34.8734
        XZ      -2.3198     YZ       2.2022     ZZ     -50.4581
    Octopole Moments (Debye-Ang^2)
       XXX      -1.4448    XXY      11.7815    XYY       7.1639
       YYY      10.7677    XXZ       1.6737    XYZ      -4.8776
       YYZ       1.1808    XZZ      -4.7693    YZZ      11.3590
       ZZZ      37.7567
    Hexadecapole Moments (Debye-Ang^3)
      XXXX    -363.6309   XXXY     -77.8122   XXYY     -93.7495
      XYYY     -83.4887   YYYY    -256.9552   XXXZ      99.2397
      XXYZ      24.7684   XYYZ      24.5528   YYYZ      67.6291
      XXZZ    -140.4852   XYZZ     -32.2478   YYZZ    -124.3239
      XZZZ      92.0198   YZZZ      78.8071   ZZZZ    -531.9438
 -----------------------------------------------------------------
 Calculating analytic gradient of the SCF energy
 Gradient of SCF Energy
            1           2           3           4           5           6
    1  -0.0009023   0.0003873   0.0002827   0.0000007   0.0001934   0.0000604
    2  -0.0003736   0.0002291   0.0007427   0.0000007  -0.0001497   0.0000617
    3   0.0002867  -0.0000558  -0.0000115  -0.0000009  -0.0002776   0.0000906
            7           8           9          10          11          12
    1   0.0004225   0.0000034  -0.0010872   0.0007045  -0.0000535  -0.0000120
    2  -0.0002055  -0.0000977  -0.0009556   0.0008021  -0.0008556   0.0008015
    3   0.0000875   0.0000487   0.0014395  -0.0009555  -0.0004674  -0.0001843
 Max gradient component =       1.440E-03
 RMS gradient           =       5.301E-04
 Gradient time:  CPU 270.97 s  wall 5.14 s
 Geometry Optimization Parameters
   NAtoms,    NIC,     NZ,  NCons,   NDum,   NFix, NCnnct, MaxDiis
       12     116       0       0       0       0       0       0

 Cartesian Hessian Update
 Hessian updated using BFGS update


** GEOMETRY OPTIMIZATION IN DELOCALIZED INTERNAL COORDINATES **
   Searching for a Minimum

   Optimization Cycle:  13

                       Coordinates (Angstroms)
     ATOM                X               Y               Z
      1  C         1.0135827729    0.7569005858   -1.5547446435
      2  N         0.4187742986    0.1956902719   -2.3798460344
      3  C        -0.3121978805   -1.4922459830    0.3861826408
      4  H         0.2161120229   -2.2745060503   -0.1506411938
      5  C        -1.7129576384   -0.8572971193    0.3308556688
      6  H        -2.6186099759   -0.9503950141   -0.2448295621
      7  C         1.7188501402    1.4095980678   -0.5623765836
      8  H         2.3221947712    2.2695932161   -0.8076086349
      9  C        -1.2561433781   -0.0881594804    1.3049531900
     10  H        -1.5811962410    0.7538824463    1.8979411424
     11  N         0.1346578156   -0.7582942880    1.3300333263
     12  H         1.6569333436    1.0352335652    0.4500805513
   Point Group: c1    Number of degrees of freedom:    30


   Energy is   -302.829048163

 Hessian updated using BFGS update

 30 Hessian modes will be used to form the next step
  Hessian Eigenvalues:
     0.001086    0.002141    0.004634    0.009941    0.019312    0.020362
     0.027204    0.035080    0.052317    0.073787    0.128298    0.136889
     0.141930    0.159598    0.160196    0.174536    0.183445    0.191332
     0.199310    0.201774    0.258234    0.357143    0.363792    0.364846
     0.367211    0.404976    0.466151    0.488314    0.628781    1.288258

 Minimum search - taking simple RFO step
 Searching for Lamda that Minimizes Along All modes
 Value Taken    Lamda =  -0.00009160
 Step Taken.  Stepsize is  0.177098

                             Maximum     Tolerance    Cnvgd?
         Gradient           0.000651      0.000300      NO
         Displacement       0.077602      0.001200      NO
         Energy change     -0.000103      0.000001      NO


 New Cartesian Coordinates Obtained by Inverse Iteration

 Displacement from previous Coordinates is:  0.191429
 Adding empirical dispersion correction 
 ----------------------------------------------------------------
 Doing -D3(0) with
 s6  =   1.00000
 s8  =   1.00000
 rs6 =   1.28100
 rs8 =   1.09400
 -D3 energy without 3body term =     -0.0031919715 hartrees
 ----------------------------------------------------------------
             Standard Nuclear Orientation (Angstroms)
    I     Atom           X                Y                Z
 ----------------------------------------------------------------
    1      C       1.0145557523     0.7538231610    -1.5671235245
    2      N       0.4143123069     0.2071834608    -2.3984110041
    3      C      -0.3004253150    -1.4652898089     0.3854875164
    4      H       0.2437661726    -2.2305478259    -0.1596191800
    5      C      -1.7131672660    -0.8588148148     0.3373505614
    6      H      -2.6170953466    -0.9663588953    -0.2384064434
    7      C       1.7243031340     1.3868199935    -0.5658651190
    8      H       2.3285766720     2.2497358868    -0.7967407876
    9      C      -1.2714158028    -0.0862997054     1.3148055131
   10      H      -1.6163158651     0.7425656951     1.9147472280
   11      N       0.1347827641    -0.7287237129     1.3332232271
   12      H       1.6581228447     0.9959067838     0.4405518799
 ----------------------------------------------------------------
 Nuclear Repulsion Energy =         237.99375216 hartrees
 There are       25 alpha and       24 beta electrons
 Applying Cartesian multipole field
    Component          Value
    ---------          -----
     (2,0,0)        1.00000E-11
     (0,2,0)        2.00000E-11
     (0,0,2)       -3.00000E-11
 Nucleus-field energy     =    -0.0000000032 hartrees
 Requested basis set is cc-pVTZ
 There are 100 shells and 280 basis functions
 A cutoff of  1.0D-14 yielded   4715 shell pairs
 There are     37285 function pairs (     48856 Cartesian)
 Smallest overlap matrix eigenvalue = 2.32E-04
 Guess MOs from SCF MO coefficient file
 Reading MOs from coefficient file
 Reading MOs from coefficient file
 Long-range K will be added via erf
 Coulomb attenuation parameter = 0.25 bohr**(-1)
 An unrestricted hybrid HF-DFT SCF calculation will be
 performed using Pulay DIIS extrapolation
 Exchange:     0.1957 Hartree-Fock + 1.0000 wB97X-D3 + LR-HF
 Correlation:  1.0000 wB97X-D3
 Using SG-2 standard quadrature grid
 Dispersion:   Grimme D3
 SCF converges when DIIS error is below 1.0E-08
 Geometry optimization detected.  Setting ReadMinima to 0
 Setting SaveMinima to 0
 using 64 threads for integral computing
 -------------------------------------------------------
 OpenMP Integral computing Module                
 Release: version 1.0, May 2013, Q-Chem Inc. Pittsburgh 
 -------------------------------------------------------
 using 64 threads for integral computing
 -------------------------------------------------------
 OpenMP Integral computing Module                
 Release: version 1.0, May 2013, Q-Chem Inc. Pittsburgh 
 -------------------------------------------------------
 ---------------------------------------
  Cycle       Energy         DIIS Error
 ---------------------------------------
    1    -302.8280970235      4.51E-04
    2    -302.8290509910      4.81E-05
    3    -302.8290979846      3.27E-05
    4    -302.8291076626      1.85E-05
    5    -302.8291122780      3.60E-06
    6    -302.8291126092      2.06E-06
    7    -302.8291126887      9.63E-07
    8    -302.8291127204      3.75E-07
    9    -302.8291127300      1.58E-07
   10    -302.8291127350      9.19E-08
   11    -302.8291127373      3.44E-08
   12    -302.8291127385      1.45E-08
   13    -302.8291127396      6.00E-09 Convergence criterion met
 ---------------------------------------
 <S^2> = 0.7721
 SCF time:  CPU 1414.03 s  wall 24.38 s
 SCF   energy in the final basis set = -302.82911274
 Total energy in the final basis set = -302.82911274
 
 --------------------------------------------------------------
 
                    Orbital Energies (a.u.)
 --------------------------------------------------------------
 
 Alpha MOs
 -- Occupied --
-14.4373 -14.4290 -10.3498 -10.3400 -10.3319 -10.3264 -10.3017  -1.0974
 -1.0401  -0.8913  -0.8462  -0.7525  -0.6482  -0.6303  -0.6083  -0.5888
 -0.5344  -0.5055  -0.4972  -0.4846  -0.4733  -0.4382  -0.3724  -0.3517
 -0.3232
 -- Virtual --
  0.0002   0.1011   0.1313   0.1422   0.1494   0.1561   0.1595   0.1643
  0.1796   0.2182   0.2292   0.2644   0.2917   0.2988   0.3180   0.3376
  0.3756   0.3799   0.3853   0.3901   0.4195   0.4427   0.4482   0.4552
  0.4787   0.5036   0.5071   0.5162   0.5201   0.5324   0.5490   0.5524
  0.5650   0.5711   0.5961   0.6069   0.6144   0.6224   0.6546   0.6683
  0.6741   0.6914   0.7137   0.7234   0.7578   0.7915   0.7994   0.8189
  0.8381   0.8433   0.8583   0.8908   0.9143   0.9627   1.0038   1.0131
  1.0382   1.0468   1.0596   1.0738   1.0960   1.1280   1.1310   1.1450
  1.1528   1.1575   1.1822   1.1918   1.1959   1.2478   1.2852   1.3120
  1.3284   1.3445   1.3672   1.3820   1.3976   1.4162   1.4347   1.4377
  1.4397   1.4956   1.5378   1.5731   1.5887   1.6051   1.6253   1.6555
  1.6918   1.7068   1.7667   1.7814   1.8883   1.9127   1.9221   1.9357
  1.9601   2.0254   2.1293   2.1652   2.1817   2.2136   2.2359   2.2528
  2.3078   2.3287   2.3604   2.3910   2.4238   2.5027   2.5190   2.5337
  2.5532   2.5604   2.5923   2.6394   2.6470   2.6607   2.6837   2.7014
  2.7118   2.7193   2.7456   2.7514   2.8241   2.8429   2.8553   2.8736
  2.8997   2.9378   2.9442   2.9488   2.9661   2.9900   3.0016   3.0284
  3.0340   3.0515   3.0585   3.0657   3.0831   3.0885   3.0934   3.1131
  3.1392   3.1550   3.1658   3.1845   3.2006   3.2113   3.2207   3.2265
  3.2545   3.2673   3.2785   3.2953   3.3258   3.3754   3.4093   3.4203
  3.4459   3.4679   3.4928   3.5224   3.5353   3.5555   3.5672   3.5903
  3.6191   3.6351   3.6535   3.6730   3.7108   3.7373   3.7635   3.8033
  3.8293   3.8383   3.8552   3.9338   3.9367   3.9541   3.9943   4.0208
  4.0344   4.0468   4.0519   4.0627   4.0746   4.0821   4.0879   4.1051
  4.1321   4.1668   4.2024   4.2500   4.2612   4.3181   4.3536   4.4215
  4.4643   4.4797   4.5087   4.5310   4.5497   4.6004   4.6355   4.6460
  4.6658   4.7183   4.7415   4.7592   4.7687   4.8134   4.8338   4.8980
  4.9132   4.9541   4.9673   5.0410   5.0646   5.0957   5.1056   5.1313
  5.1858   5.2204   5.2347   5.2453   5.2650   5.3517   5.3977   5.4239
  5.4494   5.5548   5.6368   5.6423   5.6860   5.7029   5.7415   5.8333
  5.9511   6.0133   6.1376   6.1584   6.2424   6.3470   6.5023   6.5802
  8.3512   9.1355  10.4810  12.8420  13.3401  13.7313  15.0962
 
 Beta MOs
 -- Occupied --
-14.4312 -14.4290 -10.3498 -10.3319 -10.3317 -10.3289 -10.3016  -1.0974
 -1.0266  -0.8574  -0.8459  -0.7525  -0.6482  -0.6197  -0.6079  -0.5807
 -0.5343  -0.5030  -0.4733  -0.4716  -0.4565  -0.4321  -0.3723  -0.3231
 -- Virtual --
 -0.0473   0.0009   0.1033   0.1358   0.1423   0.1495   0.1574   0.1643
  0.1784   0.1945   0.2204   0.2303   0.2643   0.2929   0.2992   0.3194
  0.3428   0.3769   0.3817   0.3942   0.3991   0.4241   0.4484   0.4544
  0.4560   0.4811   0.5048   0.5078   0.5172   0.5219   0.5342   0.5493
  0.5549   0.5673   0.5746   0.6003   0.6076   0.6146   0.6250   0.6609
  0.6691   0.6801   0.6935   0.7145   0.7249   0.7574   0.7925   0.7996
  0.8194   0.8393   0.8453   0.8742   0.8930   0.9168   0.9644   1.0047
  1.0174   1.0397   1.0510   1.0610   1.0769   1.1027   1.1311   1.1325
  1.1466   1.1552   1.1618   1.1840   1.1957   1.1982   1.2488   1.2894
  1.3137   1.3312   1.3580   1.3704   1.3889   1.4004   1.4177   1.4354
  1.4382   1.4513   1.4988   1.5390   1.5741   1.5926   1.6072   1.6279
  1.6565   1.6933   1.7072   1.7677   1.7974   1.8890   1.9154   1.9234
  1.9410   1.9607   2.0303   2.1345   2.1654   2.1892   2.2147   2.2369
  2.2867   2.3085   2.3277   2.3752   2.3922   2.4253   2.5062   2.5215
  2.5365   2.5604   2.5701   2.5955   2.6481   2.6585   2.6641   2.6945
  2.7030   2.7171   2.7305   2.7455   2.7493   2.8263   2.8437   2.8607
  2.8852   2.9014   2.9418   2.9470   2.9673   2.9760   2.9905   3.0030
  3.0305   3.0383   3.0549   3.0703   3.0844   3.0880   3.0934   3.1117
  3.1202   3.1397   3.1570   3.1664   3.1865   3.2042   3.2166   3.2269
  3.2386   3.2557   3.2677   3.2804   3.2968   3.3258   3.3806   3.4097
  3.4206   3.4463   3.4711   3.4933   3.5228   3.5355   3.5647   3.5730
  3.6013   3.6396   3.6451   3.6571   3.6794   3.7114   3.7377   3.7646
  3.8034   3.8395   3.8424   3.8587   3.9341   3.9371   3.9543   4.0011
  4.0235   4.0455   4.0534   4.0558   4.0782   4.0826   4.0898   4.0973
  4.1071   4.1340   4.1671   4.2026   4.2575   4.2639   4.3182   4.3735
  4.4217   4.4645   4.4799   4.5108   4.5341   4.5499   4.6173   4.6457
  4.6627   4.6789   4.7366   4.7540   4.7691   4.7693   4.8139   4.8339
  4.9163   4.9191   4.9554   4.9691   5.0431   5.0660   5.1059   5.1198
  5.1332   5.1932   5.2259   5.2447   5.2552   5.2659   5.3518   5.4042
  5.4246   5.4503   5.5548   5.6370   5.6425   5.6861   5.7059   5.7419
  5.8428   5.9574   6.0133   6.1439   6.1750   6.2424   6.3470   6.5077
  6.5803   8.3532   9.1355  10.4810  12.8420  13.3598  13.7312  15.1043
 --------------------------------------------------------------
 
          Ground-State Mulliken Net Atomic Charges

     Atom                 Charge (a.u.)    Spin (a.u.)
  --------------------------------------------------------
      1 C                    -0.016476      -0.186648
      2 N                    -0.068390       0.393733
      3 C                    -0.033388      -0.001154
      4 H                     0.133695      -0.000110
      5 C                    -0.109115       0.002378
      6 H                     0.132213       0.000152
      7 C                    -0.250526       0.821859
      8 H                     0.152014      -0.015767
      9 C                    -0.040161      -0.003097
     10 H                     0.123101       0.000635
     11 N                    -0.192617       0.001114
     12 H                     0.169650      -0.013097
  --------------------------------------------------------
  Sum of atomic charges =    -0.000000
  Sum of spin   charges =     1.000000

 -----------------------------------------------------------------
                    Cartesian Multipole Moments
 -----------------------------------------------------------------
    Charge (ESU x 10^10)
                 0.0000
    Dipole Moment (Debye)
         X      -0.1355      Y       1.0792      Z       1.2250
       Tot       1.6382
    Quadrupole Moments (Debye-Ang)
        XX     -35.4772     XY       3.7475     YY     -35.0263
        XZ      -2.4087     YZ       2.1984     ZZ     -50.5733
    Octopole Moments (Debye-Ang^2)
       XXX      -1.6124    XXY      11.4338    XYY       7.1175
       YYY      10.3917    XXZ       2.0119    XYZ      -4.9457
       YYZ       1.3836    XZZ      -4.9698    YZZ      10.8395
       ZZZ      38.7054
    Hexadecapole Moments (Debye-Ang^3)
      XXXX    -365.2674   XXXY     -76.8336   XXYY     -92.9953
      XYYY     -82.9672   YYYY    -251.3774   XXXZ      99.9401
      XXYZ      24.9283   XYYZ      25.1923   YYYZ      67.4298
      XXZZ    -141.4887   XYZZ     -32.3214   YYZZ    -124.0541
      XZZZ      92.7060   YZZZ      78.8248   ZZZZ    -539.4314
 -----------------------------------------------------------------
 Calculating analytic gradient of the SCF energy
 Gradient of SCF Energy
            1           2           3           4           5           6
    1  -0.0005400   0.0001946  -0.0000060   0.0000652   0.0003257   0.0001275
    2  -0.0000874   0.0001027   0.0005378   0.0001969   0.0002639   0.0001240
    3   0.0007453  -0.0003103  -0.0001373   0.0000043   0.0003889   0.0000537
            7           8           9          10          11          12
    1   0.0004210  -0.0001865  -0.0016025   0.0004222   0.0009005  -0.0001218
    2  -0.0003395  -0.0002173  -0.0009066   0.0006207  -0.0008628   0.0005676
    3  -0.0002976   0.0001313   0.0007637  -0.0009959  -0.0003173  -0.0000288
 Max gradient component =       1.602E-03
 RMS gradient           =       5.195E-04
 Gradient time:  CPU 262.72 s  wall 5.31 s
 Geometry Optimization Parameters
   NAtoms,    NIC,     NZ,  NCons,   NDum,   NFix, NCnnct, MaxDiis
       12     116       0       0       0       0       0       0

 Cartesian Hessian Update
 Hessian updated using BFGS update


** GEOMETRY OPTIMIZATION IN DELOCALIZED INTERNAL COORDINATES **
   Searching for a Minimum

   Optimization Cycle:  14

                       Coordinates (Angstroms)
     ATOM                X               Y               Z
      1  C         1.0145557523    0.7538231610   -1.5671235245
      2  N         0.4143123069    0.2071834608   -2.3984110041
      3  C        -0.3004253150   -1.4652898089    0.3854875164
      4  H         0.2437661726   -2.2305478259   -0.1596191800
      5  C        -1.7131672660   -0.8588148148    0.3373505614
      6  H        -2.6170953466   -0.9663588953   -0.2384064434
      7  C         1.7243031340    1.3868199935   -0.5658651190
      8  H         2.3285766720    2.2497358868   -0.7967407876
      9  C        -1.2714158028   -0.0862997054    1.3148055131
     10  H        -1.6163158651    0.7425656951    1.9147472280
     11  N         0.1347827641   -0.7287237129    1.3332232271
     12  H         1.6581228447    0.9959067838    0.4405518799
   Point Group: c1    Number of degrees of freedom:    30


   Energy is   -302.829112740

 Hessian updated using BFGS update

 30 Hessian modes will be used to form the next step
  Hessian Eigenvalues:
     0.001149    0.001418    0.004643    0.010422    0.019238    0.020441
     0.027695    0.034212    0.045471    0.073604    0.126059    0.136898
     0.143498    0.159604    0.160096    0.174831    0.183617    0.192866
     0.196582    0.200311    0.259178    0.357049    0.363772    0.364842
     0.367059    0.402884    0.467038    0.489806    0.635134    1.290035

 Minimum search - taking simple RFO step
 Searching for Lamda that Minimizes Along All modes
 Value Taken    Lamda =  -0.00006819
 Step Taken.  Stepsize is  0.179087

                             Maximum     Tolerance    Cnvgd?
         Gradient           0.000789      0.000300      NO
         Displacement       0.098131      0.001200      NO
         Energy change     -0.000065      0.000001      NO


 New Cartesian Coordinates Obtained by Inverse Iteration

 Displacement from previous Coordinates is:  0.123179
 Adding empirical dispersion correction 
 ----------------------------------------------------------------
 Doing -D3(0) with
 s6  =   1.00000
 s8  =   1.00000
 rs6 =   1.28100
 rs8 =   1.09400
 -D3 energy without 3body term =     -0.0031832525 hartrees
 ----------------------------------------------------------------
             Standard Nuclear Orientation (Angstroms)
    I     Atom           X                Y                Z
 ----------------------------------------------------------------
    1      C       1.0231152856     0.7519698485    -1.5812457501
    2      N       0.4297597671     0.2093887719    -2.4203155051
    3      C      -0.2984864516    -1.4570899414     0.3883964328
    4      H       0.2479318255    -2.2202642406    -0.1574395644
    5      C      -1.7129389584    -0.8548739796     0.3412944474
    6      H      -2.6177497585    -0.9678820072    -0.2322260141
    7      C       1.7203562998     1.3774011383    -0.5668725807
    8      H       2.3046241366     2.2591510095    -0.7779573360
    9      C      -1.2723919587    -0.0802514795     1.3174772031
   10      H      -1.6244372223     0.7407000593     1.9242771418
   11      N       0.1359986437    -0.7173509500     1.3349704300
   12      H       1.6642184422     0.9591019888     0.4296409627
 ----------------------------------------------------------------
 Nuclear Repulsion Energy =         237.84913436 hartrees
 There are       25 alpha and       24 beta electrons
 Applying Cartesian multipole field
    Component          Value
    ---------          -----
     (2,0,0)        1.00000E-11
     (0,2,0)        2.00000E-11
     (0,0,2)       -3.00000E-11
 Nucleus-field energy     =    -0.0000000033 hartrees
 Requested basis set is cc-pVTZ
 There are 100 shells and 280 basis functions
 A cutoff of  1.0D-14 yielded   4712 shell pairs
 There are     37252 function pairs (     48808 Cartesian)
 Smallest overlap matrix eigenvalue = 2.32E-04
 Guess MOs from SCF MO coefficient file
 Reading MOs from coefficient file
 Reading MOs from coefficient file
 Long-range K will be added via erf
 Coulomb attenuation parameter = 0.25 bohr**(-1)
 An unrestricted hybrid HF-DFT SCF calculation will be
 performed using Pulay DIIS extrapolation
 Exchange:     0.1957 Hartree-Fock + 1.0000 wB97X-D3 + LR-HF
 Correlation:  1.0000 wB97X-D3
 Using SG-2 standard quadrature grid
 Dispersion:   Grimme D3
 SCF converges when DIIS error is below 1.0E-08
 Geometry optimization detected.  Setting ReadMinima to 0
 Setting SaveMinima to 0
 using 64 threads for integral computing
 -------------------------------------------------------
 OpenMP Integral computing Module                
 Release: version 1.0, May 2013, Q-Chem Inc. Pittsburgh 
 -------------------------------------------------------
 using 64 threads for integral computing
 -------------------------------------------------------
 OpenMP Integral computing Module                
 Release: version 1.0, May 2013, Q-Chem Inc. Pittsburgh 
 -------------------------------------------------------
 ---------------------------------------
  Cycle       Energy         DIIS Error
 ---------------------------------------
    1    -302.8290017832      2.75E-04
    2    -302.8291133921      2.88E-05
    3    -302.8291472931      1.71E-05
    4    -302.8291545824      1.24E-05
    5    -302.8291596124      3.22E-06
    6    -302.8291609241      1.59E-06
    7    -302.8291613983      9.27E-07
    8    -302.8291615016      5.08E-07
    9    -302.8291615406      2.54E-07
   10    -302.8291615536      1.12E-07
   11    -302.8291615564      4.79E-08
   12    -302.8291615571      1.73E-08
   13    -302.8291615574      4.83E-09 Convergence criterion met
 ---------------------------------------
 <S^2> = 0.7722
 SCF time:  CPU 1440.03 s  wall 25.41 s
 SCF   energy in the final basis set = -302.82916156
 Total energy in the final basis set = -302.82916156
 
 --------------------------------------------------------------
 
                    Orbital Energies (a.u.)
 --------------------------------------------------------------
 
 Alpha MOs
 -- Occupied --
-14.4372 -14.4296 -10.3503 -10.3395 -10.3324 -10.3261 -10.3020  -1.0978
 -1.0398  -0.8910  -0.8465  -0.7530  -0.6485  -0.6298  -0.6087  -0.5886
 -0.5348  -0.5059  -0.4966  -0.4844  -0.4736  -0.4381  -0.3730  -0.3514
 -0.3235
 -- Virtual --
 -0.0003   0.1014   0.1314   0.1419   0.1491   0.1560   0.1598   0.1641
  0.1795   0.2186   0.2292   0.2645   0.2921   0.2976   0.3180   0.3372
  0.3751   0.3797   0.3851   0.3903   0.4190   0.4430   0.4476   0.4548
  0.4780   0.5041   0.5060   0.5161   0.5200   0.5328   0.5488   0.5517
  0.5644   0.5697   0.5976   0.6066   0.6153   0.6229   0.6551   0.6686
  0.6743   0.6923   0.7133   0.7233   0.7567   0.7918   0.7995   0.8179
  0.8375   0.8424   0.8593   0.8904   0.9138   0.9623   1.0025   1.0124
  1.0385   1.0474   1.0590   1.0741   1.0962   1.1293   1.1312   1.1455
  1.1525   1.1570   1.1814   1.1910   1.1964   1.2459   1.2831   1.3116
  1.3280   1.3451   1.3674   1.3827   1.3987   1.4159   1.4338   1.4372
  1.4398   1.4945   1.5375   1.5744   1.5870   1.6043   1.6248   1.6540
  1.6962   1.7059   1.7669   1.7818   1.8887   1.9117   1.9195   1.9358
  1.9589   2.0249   2.1290   2.1659   2.1817   2.2154   2.2352   2.2533
  2.3077   2.3276   2.3609   2.3896   2.4235   2.5029   2.5203   2.5357
  2.5525   2.5581   2.5931   2.6368   2.6474   2.6606   2.6841   2.7011
  2.7127   2.7196   2.7458   2.7514   2.8239   2.8423   2.8549   2.8760
  2.8998   2.9377   2.9460   2.9499   2.9654   2.9895   3.0012   3.0293
  3.0324   3.0515   3.0606   3.0659   3.0828   3.0879   3.0945   3.1141
  3.1371   3.1546   3.1654   3.1861   3.1996   3.2115   3.2220   3.2249
  3.2546   3.2665   3.2801   3.2904   3.3256   3.3764   3.4094   3.4207
  3.4432   3.4700   3.4900   3.5224   3.5340   3.5554   3.5664   3.5909
  3.6201   3.6342   3.6533   3.6739   3.7098   3.7371   3.7637   3.8027
  3.8296   3.8380   3.8540   3.9332   3.9372   3.9543   3.9945   4.0209
  4.0349   4.0468   4.0506   4.0623   4.0749   4.0823   4.0897   4.1038
  4.1320   4.1686   4.2021   4.2494   4.2601   4.3178   4.3531   4.4216
  4.4644   4.4772   4.5089   4.5316   4.5495   4.6001   4.6341   4.6452
  4.6649   4.7179   4.7412   4.7585   4.7694   4.8129   4.8329   4.8993
  4.9125   4.9547   4.9677   5.0412   5.0630   5.0950   5.1065   5.1329
  5.1865   5.2202   5.2347   5.2446   5.2640   5.3517   5.3994   5.4230
  5.4475   5.5543   5.6361   5.6423   5.6855   5.7022   5.7417   5.8330
  5.9499   6.0133   6.1371   6.1583   6.2431   6.3458   6.4998   6.5798
  8.3471   9.1338  10.4825  12.8327  13.3428  13.7313  15.0951
 
 Beta MOs
 -- Occupied --
-14.4311 -14.4296 -10.3503 -10.3324 -10.3313 -10.3286 -10.3020  -1.0978
 -1.0264  -0.8571  -0.8463  -0.7530  -0.6486  -0.6193  -0.6083  -0.5805
 -0.5348  -0.5032  -0.4737  -0.4714  -0.4562  -0.4320  -0.3729  -0.3234
 -- Virtual --
 -0.0472   0.0005   0.1035   0.1358   0.1420   0.1492   0.1574   0.1641
  0.1784   0.1945   0.2208   0.2305   0.2644   0.2933   0.2983   0.3193
  0.3423   0.3769   0.3813   0.3940   0.3988   0.4234   0.4477   0.4548
  0.4559   0.4805   0.5052   0.5071   0.5170   0.5217   0.5346   0.5491
  0.5544   0.5670   0.5730   0.6015   0.6071   0.6158   0.6254   0.6618
  0.6696   0.6800   0.6943   0.7142   0.7249   0.7565   0.7930   0.7993
  0.8185   0.8390   0.8444   0.8748   0.8929   0.9164   0.9640   1.0032
  1.0170   1.0409   1.0507   1.0603   1.0772   1.1027   1.1312   1.1341
  1.1471   1.1557   1.1609   1.1830   1.1942   1.1996   1.2469   1.2874
  1.3132   1.3309   1.3585   1.3701   1.3901   1.4016   1.4174   1.4344
  1.4380   1.4512   1.4977   1.5386   1.5755   1.5904   1.6069   1.6273
  1.6549   1.6979   1.7064   1.7676   1.7980   1.8894   1.9145   1.9206
  1.9411   1.9595   2.0297   2.1340   2.1661   2.1890   2.2167   2.2362
  2.2871   2.3086   2.3267   2.3756   2.3908   2.4250   2.5064   2.5225
  2.5388   2.5585   2.5699   2.5961   2.6452   2.6582   2.6645   2.6934
  2.7033   2.7186   2.7309   2.7464   2.7486   2.8261   2.8430   2.8602
  2.8871   2.9022   2.9425   2.9480   2.9675   2.9762   2.9901   3.0029
  3.0311   3.0371   3.0551   3.0706   3.0839   3.0874   3.0942   3.1126
  3.1215   3.1376   3.1567   3.1661   3.1880   3.2035   3.2172   3.2259
  3.2386   3.2559   3.2669   3.2823   3.2920   3.3257   3.3815   3.4098
  3.4209   3.4438   3.4732   3.4904   3.5229   3.5343   3.5634   3.5732
  3.6022   3.6401   3.6442   3.6572   3.6803   3.7104   3.7374   3.7647
  3.8028   3.8397   3.8420   3.8579   3.9335   3.9376   3.9545   4.0013
  4.0236   4.0464   4.0520   4.0555   4.0780   4.0822   4.0916   4.0981
  4.1056   4.1339   4.1689   4.2023   4.2574   4.2623   4.3179   4.3731
  4.4217   4.4646   4.4775   4.5110   4.5346   4.5498   4.6171   4.6450
  4.6615   4.6781   4.7360   4.7536   4.7687   4.7698   4.8136   4.8329
  4.9154   4.9206   4.9557   4.9697   5.0435   5.0643   5.1069   5.1188
  5.1350   5.1939   5.2254   5.2447   5.2548   5.2650   5.3518   5.4056
  5.4237   5.4485   5.5543   5.6363   5.6425   5.6855   5.7052   5.7422
  5.8425   5.9561   6.0133   6.1434   6.1749   6.2431   6.3458   6.5053
  6.5798   8.3491   9.1337  10.4825  12.8327  13.3625  13.7313  15.1032
 --------------------------------------------------------------
 
          Ground-State Mulliken Net Atomic Charges

     Atom                 Charge (a.u.)    Spin (a.u.)
  --------------------------------------------------------
      1 C                    -0.017176      -0.186713
      2 N                    -0.068393       0.394250
      3 C                    -0.032573      -0.000739
      4 H                     0.134054      -0.000121
      5 C                    -0.109082       0.002141
      6 H                     0.132240       0.000157
      7 C                    -0.251779       0.821190
      8 H                     0.151885      -0.015842
      9 C                    -0.039710      -0.002869
     10 H                     0.123002       0.000649
     11 N                    -0.192962       0.000780
     12 H                     0.170493      -0.012883
  --------------------------------------------------------
  Sum of atomic charges =    -0.000000
  Sum of spin   charges =     1.000000

 -----------------------------------------------------------------
                    Cartesian Multipole Moments
 -----------------------------------------------------------------
    Charge (ESU x 10^10)
                -0.0000
    Dipole Moment (Debye)
         X      -0.1782      Y       1.0419      Z       1.2775
       Tot       1.6581
    Quadrupole Moments (Debye-Ang)
        XX     -35.5176     XY       3.6905     YY     -35.0177
        XZ      -2.3513     YZ       2.1749     ZZ     -50.7351
    Octopole Moments (Debye-Ang^2)
       XXX      -2.3351    XXY      11.0927    XYY       6.9676
       YYY      10.3147    XXZ       2.4076    XYZ      -4.9081
       YYZ       1.5693    XZZ      -5.4398    YZZ      10.6135
       ZZZ      39.8856
    Hexadecapole Moments (Debye-Ang^3)
      XXXX    -366.3269   XXXY     -76.7889   XXYY     -92.8447
      XYYY     -82.0798   YYYY    -248.1821   XXXZ     101.5864
      XXYZ      25.1951   XYYZ      25.7928   YYYZ      67.2265
      XXZZ    -142.6307   XYZZ     -32.3685   YYZZ    -124.5973
      XZZZ      94.4830   YZZZ      78.8884   ZZZZ    -547.2656
 -----------------------------------------------------------------
 Calculating analytic gradient of the SCF energy
 Gradient of SCF Energy
            1           2           3           4           5           6
    1  -0.0000753   0.0000071  -0.0004338   0.0000918   0.0002405   0.0000816
    2   0.0001455   0.0000003  -0.0000471   0.0002592   0.0002984   0.0001092
    3   0.0008262  -0.0004073  -0.0004772  -0.0000766   0.0006218  -0.0000540
            7           8           9          10          11          12
    1   0.0000716  -0.0001243  -0.0010676   0.0001320   0.0012000  -0.0001238
    2  -0.0003479  -0.0001223  -0.0007353   0.0004278  -0.0002009   0.0002131
    3  -0.0004234   0.0000561   0.0002162  -0.0007493   0.0003613   0.0001060
 Max gradient component =       1.200E-03
 RMS gradient           =       4.230E-04
 Gradient time:  CPU 268.88 s  wall 5.11 s
 Geometry Optimization Parameters
   NAtoms,    NIC,     NZ,  NCons,   NDum,   NFix, NCnnct, MaxDiis
       12     116       0       0       0       0       0       0

 Cartesian Hessian Update
 Hessian updated using BFGS update


** GEOMETRY OPTIMIZATION IN DELOCALIZED INTERNAL COORDINATES **
   Searching for a Minimum

   Optimization Cycle:  15

                       Coordinates (Angstroms)
     ATOM                X               Y               Z
      1  C         1.0231152856    0.7519698485   -1.5812457501
      2  N         0.4297597671    0.2093887719   -2.4203155051
      3  C        -0.2984864516   -1.4570899414    0.3883964328
      4  H         0.2479318255   -2.2202642406   -0.1574395644
      5  C        -1.7129389584   -0.8548739796    0.3412944474
      6  H        -2.6177497585   -0.9678820072   -0.2322260141
      7  C         1.7203562998    1.3774011383   -0.5668725807
      8  H         2.3046241366    2.2591510095   -0.7779573360
      9  C        -1.2723919587   -0.0802514795    1.3174772031
     10  H        -1.6244372223    0.7407000593    1.9242771418
     11  N         0.1359986437   -0.7173509500    1.3349704300
     12  H         1.6642184422    0.9591019888    0.4296409627
   Point Group: c1    Number of degrees of freedom:    30


   Energy is   -302.829161557

 Hessian updated using BFGS update

 30 Hessian modes will be used to form the next step
  Hessian Eigenvalues:
     0.000864    0.001572    0.004571    0.010485    0.018925    0.020428
     0.026926    0.030969    0.040550    0.073262    0.125220    0.136967
     0.142544    0.159604    0.160059    0.176645    0.181010    0.185114
     0.194540    0.199985    0.258686    0.357075    0.363812    0.364837
     0.367157    0.404872    0.468146    0.495137    0.624377    1.290863

 Minimum search - taking simple RFO step
 Searching for Lamda that Minimizes Along All modes
 Value Taken    Lamda =  -0.00004464
 Step Taken.  Stepsize is  0.154308

                             Maximum     Tolerance    Cnvgd?
         Gradient           0.000544      0.000300      NO
         Displacement       0.076518      0.001200      NO
         Energy change     -0.000049      0.000001      NO


 New Cartesian Coordinates Obtained by Inverse Iteration

 Displacement from previous Coordinates is:  0.149333
 Adding empirical dispersion correction 
 ----------------------------------------------------------------
 Doing -D3(0) with
 s6  =   1.00000
 s8  =   1.00000
 rs6 =   1.28100
 rs8 =   1.09400
 -D3 energy without 3body term =     -0.0031738985 hartrees
 ----------------------------------------------------------------
             Standard Nuclear Orientation (Angstroms)
    I     Atom           X                Y                Z
 ----------------------------------------------------------------
    1      C       1.0396179988     0.7473897460    -1.5942502380
    2      N       0.4625744251     0.1969133269    -2.4395035582
    3      C      -0.3040033801    -1.4596974132     0.3897550381
    4      H       0.2358059790    -2.2283242788    -0.1551825041
    5      C      -1.7145614449    -0.8469131910     0.3438952988
    6      H      -2.6226821161    -0.9576585875    -0.2248918370
    7      C       1.7128887808     1.3791002036    -0.5674122679
    8      H       2.2640870162     2.2863008757    -0.7596846822
    9      C      -1.2658665988    -0.0747140599     1.3186823439
   10      H      -1.6152057736     0.7405652511     1.9349411394
   11      N       0.1367546785    -0.7202472285     1.3338271492
   12      H       1.6705904859     0.9372855736     0.4198239855
 ----------------------------------------------------------------
 Nuclear Repulsion Energy =         237.60832508 hartrees
 There are       25 alpha and       24 beta electrons
 Applying Cartesian multipole field
    Component          Value
    ---------          -----
     (2,0,0)        1.00000E-11
     (0,2,0)        2.00000E-11
     (0,0,2)       -3.00000E-11
 Nucleus-field energy     =    -0.0000000034 hartrees
 Requested basis set is cc-pVTZ
 There are 100 shells and 280 basis functions
 A cutoff of  1.0D-14 yielded   4707 shell pairs
 There are     37191 function pairs (     48718 Cartesian)
 Smallest overlap matrix eigenvalue = 2.32E-04
 Guess MOs from SCF MO coefficient file
 Reading MOs from coefficient file
 Reading MOs from coefficient file
 Long-range K will be added via erf
 Coulomb attenuation parameter = 0.25 bohr**(-1)
 An unrestricted hybrid HF-DFT SCF calculation will be
 performed using Pulay DIIS extrapolation
 Exchange:     0.1957 Hartree-Fock + 1.0000 wB97X-D3 + LR-HF
 Correlation:  1.0000 wB97X-D3
 Using SG-2 standard quadrature grid
 Dispersion:   Grimme D3
 SCF converges when DIIS error is below 1.0E-08
 Geometry optimization detected.  Setting ReadMinima to 0
 Setting SaveMinima to 0
 using 64 threads for integral computing
 -------------------------------------------------------
 OpenMP Integral computing Module                
 Release: version 1.0, May 2013, Q-Chem Inc. Pittsburgh 
 -------------------------------------------------------
 using 64 threads for integral computing
 -------------------------------------------------------
 OpenMP Integral computing Module                
 Release: version 1.0, May 2013, Q-Chem Inc. Pittsburgh 
 -------------------------------------------------------
 ---------------------------------------
  Cycle       Energy         DIIS Error
 ---------------------------------------
    1    -302.8291486415      4.16E-04
    2    -302.8291027902      3.90E-05
    3    -302.8291678243      1.53E-05
    4    -302.8291825388      1.24E-05
    5    -302.8291868894      5.70E-06
    6    -302.8291888280      2.08E-06
    7    -302.8291896115      1.15E-06
    8    -302.8291897915      6.45E-07
    9    -302.8291898532      2.98E-07
   10    -302.8291898736      1.14E-07
   11    -302.8291898769      4.11E-08
   12    -302.8291898776      1.11E-08
   13    -302.8291898777      7.08E-09 Convergence criterion met
 ---------------------------------------
 <S^2> = 0.7721
 SCF time:  CPU 1413.25 s  wall 24.78 s
 SCF   energy in the final basis set = -302.82918988
 Total energy in the final basis set = -302.82918988
 
 --------------------------------------------------------------
 
                    Orbital Energies (a.u.)
 --------------------------------------------------------------
 
 Alpha MOs
 -- Occupied --
-14.4370 -14.4298 -10.3507 -10.3394 -10.3326 -10.3259 -10.3022  -1.0982
 -1.0397  -0.8909  -0.8466  -0.7534  -0.6487  -0.6295  -0.6090  -0.5885
 -0.5352  -0.5065  -0.4960  -0.4842  -0.4738  -0.4381  -0.3733  -0.3513
 -0.3237
 -- Virtual --
 -0.0007   0.1017   0.1313   0.1418   0.1490   0.1557   0.1600   0.1638
  0.1796   0.2187   0.2292   0.2645   0.2919   0.2959   0.3182   0.3365
  0.3745   0.3800   0.3853   0.3906   0.4183   0.4429   0.4470   0.4544
  0.4781   0.5044   0.5056   0.5160   0.5194   0.5333   0.5486   0.5511
  0.5628   0.5684   0.5994   0.6067   0.6153   0.6233   0.6555   0.6673
  0.6753   0.6933   0.7124   0.7231   0.7555   0.7906   0.8006   0.8175
  0.8367   0.8420   0.8600   0.8908   0.9127   0.9615   1.0005   1.0121
  1.0353   1.0477   1.0584   1.0740   1.0968   1.1308   1.1317   1.1450
  1.1518   1.1568   1.1811   1.1897   1.1980   1.2446   1.2816   1.3112
  1.3277   1.3462   1.3676   1.3835   1.3990   1.4151   1.4330   1.4371
  1.4401   1.4941   1.5365   1.5752   1.5862   1.6025   1.6234   1.6520
  1.6957   1.7052   1.7661   1.7827   1.8887   1.9100   1.9180   1.9358
  1.9585   2.0249   2.1286   2.1666   2.1821   2.2165   2.2348   2.2535
  2.3083   2.3256   2.3611   2.3888   2.4227   2.5035   2.5216   2.5364
  2.5501   2.5569   2.5927   2.6332   2.6476   2.6608   2.6845   2.7005
  2.7139   2.7198   2.7458   2.7512   2.8242   2.8410   2.8546   2.8786
  2.9006   2.9376   2.9470   2.9508   2.9646   2.9894   3.0009   3.0290
  3.0305   3.0513   3.0614   3.0662   3.0828   3.0875   3.0960   3.1152
  3.1353   3.1544   3.1649   3.1869   3.1978   3.2115   3.2215   3.2246
  3.2538   3.2652   3.2815   3.2871   3.3255   3.3763   3.4097   3.4208
  3.4413   3.4704   3.4878   3.5221   3.5334   3.5548   3.5647   3.5909
  3.6212   3.6333   3.6529   3.6741   3.7093   3.7362   3.7638   3.8017
  3.8294   3.8374   3.8531   3.9322   3.9381   3.9543   3.9933   4.0206
  4.0354   4.0468   4.0489   4.0617   4.0749   4.0826   4.0915   4.1017
  4.1316   4.1692   4.2014   4.2484   4.2592   4.3168   4.3522   4.4210
  4.4648   4.4752   4.5086   4.5310   4.5504   4.5995   4.6329   4.6447
  4.6639   4.7175   4.7408   4.7574   4.7702   4.8127   4.8323   4.9005
  4.9120   4.9541   4.9680   5.0399   5.0628   5.0943   5.1076   5.1324
  5.1870   5.2196   5.2349   5.2434   5.2634   5.3516   5.4004   5.4232
  5.4467   5.5541   5.6367   5.6430   5.6854   5.7015   5.7418   5.8324
  5.9484   6.0132   6.1371   6.1582   6.2452   6.3454   6.4973   6.5801
  8.3382   9.1296  10.4841  12.8289  13.3400  13.7260  15.0975
 
 Beta MOs
 -- Occupied --
-14.4309 -14.4298 -10.3507 -10.3327 -10.3312 -10.3284 -10.3022  -1.0982
 -1.0262  -0.8570  -0.8463  -0.7534  -0.6488  -0.6190  -0.6085  -0.5804
 -0.5352  -0.5035  -0.4739  -0.4713  -0.4559  -0.4320  -0.3732  -0.3236
 -- Virtual --
 -0.0472   0.0002   0.1038   0.1358   0.1419   0.1491   0.1572   0.1638
  0.1786   0.1945   0.2208   0.2306   0.2644   0.2931   0.2969   0.3194
  0.3415   0.3766   0.3814   0.3938   0.3987   0.4227   0.4471   0.4541
  0.4562   0.4808   0.5048   0.5076   0.5169   0.5211   0.5351   0.5489
  0.5539   0.5656   0.5714   0.6028   0.6071   0.6161   0.6257   0.6621
  0.6690   0.6803   0.6953   0.7133   0.7246   0.7553   0.7916   0.8005
  0.8183   0.8384   0.8441   0.8750   0.8936   0.9154   0.9631   1.0014
  1.0167   1.0380   1.0506   1.0595   1.0772   1.1030   1.1318   1.1357
  1.1466   1.1557   1.1602   1.1827   1.1923   1.2018   1.2456   1.2860
  1.3127   1.3306   1.3593   1.3704   1.3911   1.4019   1.4167   1.4337
  1.4382   1.4509   1.4972   1.5377   1.5763   1.5893   1.6055   1.6257
  1.6528   1.6975   1.7058   1.7666   1.7988   1.8892   1.9129   1.9192
  1.9411   1.9591   2.0297   2.1335   2.1669   2.1891   2.2180   2.2357
  2.2873   2.3094   2.3247   2.3758   2.3899   2.4242   2.5070   2.5235
  2.5398   2.5572   2.5687   2.5953   2.6410   2.6578   2.6654   2.6924
  2.7034   2.7202   2.7311   2.7468   2.7481   2.8263   2.8419   2.8595
  2.8889   2.9038   2.9429   2.9490   2.9670   2.9762   2.9901   3.0029
  3.0309   3.0358   3.0550   3.0708   3.0834   3.0869   3.0932   3.1139
  3.1230   3.1358   3.1567   3.1657   3.1885   3.2028   3.2175   3.2243
  3.2390   3.2550   3.2655   3.2837   3.2888   3.3256   3.3814   3.4102
  3.4211   3.4420   3.4736   3.4881   3.5226   3.5337   3.5618   3.5725
  3.6025   3.6401   3.6435   3.6572   3.6807   3.7098   3.7365   3.7648
  3.8018   3.8395   3.8414   3.8573   3.9325   3.9385   3.9545   4.0001
  4.0231   4.0469   4.0505   4.0550   4.0775   4.0818   4.0934   4.0988
  4.1032   4.1335   4.1696   4.2016   4.2574   4.2604   4.3169   4.3722
  4.4212   4.4650   4.4754   4.5106   4.5341   4.5506   4.6166   4.6445
  4.6604   4.6772   4.7352   4.7529   4.7680   4.7707   4.8135   4.8324
  4.9148   4.9218   4.9550   4.9700   5.0424   5.0642   5.1080   5.1177
  5.1348   5.1943   5.2246   5.2443   5.2544   5.2643   5.3517   5.4066
  5.4238   5.4477   5.5542   5.6368   5.6432   5.6854   5.7044   5.7424
  5.8419   5.9546   6.0132   6.1434   6.1748   6.2452   6.3454   6.5027
  6.5801   8.3402   9.1296  10.4841  12.8289  13.3596  13.7260  15.1056
 --------------------------------------------------------------
 
          Ground-State Mulliken Net Atomic Charges

     Atom                 Charge (a.u.)    Spin (a.u.)
  --------------------------------------------------------
      1 C                    -0.017558      -0.186571
      2 N                    -0.068259       0.394041
      3 C                    -0.031863      -0.000362
      4 H                     0.133936      -0.000131
      5 C                    -0.108607       0.002107
      6 H                     0.132104       0.000163
      7 C                    -0.252109       0.821082
      8 H                     0.151705      -0.015977
      9 C                    -0.040813      -0.002848
     10 H                     0.122942       0.000689
     11 N                    -0.192277       0.000530
     12 H                     0.170798      -0.012724
  --------------------------------------------------------
  Sum of atomic charges =     0.000000
  Sum of spin   charges =     1.000000

 -----------------------------------------------------------------
                    Cartesian Multipole Moments
 -----------------------------------------------------------------
    Charge (ESU x 10^10)
                 0.0000
    Dipole Moment (Debye)
         X      -0.2458      Y       1.0547      Z       1.3267
       Tot       1.7126
    Quadrupole Moments (Debye-Ang)
        XX     -35.6415     XY       3.6918     YY     -34.9246
        XZ      -2.1988     YZ       2.1204     ZZ     -50.8555
    Octopole Moments (Debye-Ang^2)
       XXX      -3.4305    XXY      10.8634    XYY       6.7608
       YYY      10.6830    XXZ       2.7861    XYZ      -4.8141
       YYZ       1.6909    XZZ      -6.1237    YZZ      10.7716
       ZZZ      41.0583
    Hexadecapole Moments (Debye-Ang^3)
      XXXX    -367.9410   XXXY     -77.4707   XXYY     -93.2837
      XYYY     -81.2000   YYYY    -246.5939   XXXZ     104.1678
      XXYZ      25.3078   XYYZ      26.5163   YYYZ      66.6243
      XXZZ    -143.8598   XYZZ     -32.3988   YYZZ    -125.4658
      XZZZ      97.4996   YZZZ      78.2383   ZZZZ    -553.7279
 -----------------------------------------------------------------
 Calculating analytic gradient of the SCF energy
 Gradient of SCF Energy
            1           2           3           4           5           6
    1   0.0001683  -0.0000759  -0.0004535   0.0000869   0.0000100   0.0000744
    2   0.0001529  -0.0000437  -0.0003586   0.0002153   0.0001398   0.0000572
    3   0.0005124  -0.0002895  -0.0003586  -0.0001697   0.0004961  -0.0001041
            7           8           9          10          11          12
    1  -0.0000796  -0.0000289  -0.0001082  -0.0000540   0.0006061  -0.0001455
    2  -0.0001127   0.0000111  -0.0004423   0.0002481   0.0002354  -0.0001025
    3  -0.0002135  -0.0000517  -0.0000363  -0.0003867   0.0005323   0.0000693
 Max gradient component =       6.061E-04
 RMS gradient           =       2.620E-04
 Gradient time:  CPU 262.89 s  wall 5.05 s
 Geometry Optimization Parameters
   NAtoms,    NIC,     NZ,  NCons,   NDum,   NFix, NCnnct, MaxDiis
       12     116       0       0       0       0       0       0

 Cartesian Hessian Update
 Hessian updated using BFGS update


** GEOMETRY OPTIMIZATION IN DELOCALIZED INTERNAL COORDINATES **
   Searching for a Minimum

   Optimization Cycle:  16

                       Coordinates (Angstroms)
     ATOM                X               Y               Z
      1  C         1.0396179988    0.7473897460   -1.5942502380
      2  N         0.4625744251    0.1969133269   -2.4395035582
      3  C        -0.3040033801   -1.4596974132    0.3897550381
      4  H         0.2358059790   -2.2283242788   -0.1551825041
      5  C        -1.7145614449   -0.8469131910    0.3438952988
      6  H        -2.6226821161   -0.9576585875   -0.2248918370
      7  C         1.7128887808    1.3791002036   -0.5674122679
      8  H         2.2640870162    2.2863008757   -0.7596846822
      9  C        -1.2658665988   -0.0747140599    1.3186823439
     10  H        -1.6152057736    0.7405652511    1.9349411394
     11  N         0.1367546785   -0.7202472285    1.3338271492
     12  H         1.6705904859    0.9372855736    0.4198239855
   Point Group: c1    Number of degrees of freedom:    30


   Energy is   -302.829189878

 Hessian updated using BFGS update

 30 Hessian modes will be used to form the next step
  Hessian Eigenvalues:
     0.000925    0.001634    0.004486    0.009916    0.017714    0.020321
     0.024766    0.028954    0.039326    0.072440    0.126833    0.136741
     0.139565    0.159609    0.160497    0.174600    0.179763    0.184199
     0.194453    0.199907    0.258276    0.357080    0.363805    0.364890
     0.367155    0.405701    0.465282    0.487811    0.625007    1.288600

 Minimum search - taking simple RFO step
 Searching for Lamda that Minimizes Along All modes
 Value Taken    Lamda =  -0.00001114
 Step Taken.  Stepsize is  0.040593

                             Maximum     Tolerance    Cnvgd?
         Gradient           0.000341      0.000300      NO
         Displacement       0.021405      0.001200      NO
         Energy change     -0.000028      0.000001      NO


 New Cartesian Coordinates Obtained by Inverse Iteration

 Displacement from previous Coordinates is:  0.057716
 Adding empirical dispersion correction 
 ----------------------------------------------------------------
 Doing -D3(0) with
 s6  =   1.00000
 s8  =   1.00000
 rs6 =   1.28100
 rs8 =   1.09400
 -D3 energy without 3body term =     -0.0031691616 hartrees
 ----------------------------------------------------------------
             Standard Nuclear Orientation (Angstroms)
    I     Atom           X                Y                Z
 ----------------------------------------------------------------
    1      C       1.0478566370     0.7455493929    -1.5983996862
    2      N       0.4767597727     0.1890337285    -2.4435906183
    3      C      -0.3077079415    -1.4619191836     0.3892832064
    4      H       0.2287514343    -2.2332212271    -0.1552987637
    5      C      -1.7165876409    -0.8439756745     0.3443407273
    6      H      -2.6266522298    -0.9531914014    -0.2217155692
    7      C       1.7122777478     1.3829089100    -0.5688891071
    8      H       2.2520690379     2.2979181919    -0.7566699489
    9      C      -1.2642164350    -0.0743073459     1.3199269308
   10      H      -1.6112583080     0.7377467146     1.9418712309
   11      N       0.1355646309    -0.7236564206     1.3324756683
   12      H       1.6731433457     0.9371145333     0.4166657971
 ----------------------------------------------------------------
 Nuclear Repulsion Energy =         237.48148198 hartrees
 There are       25 alpha and       24 beta electrons
 Applying Cartesian multipole field
    Component          Value
    ---------          -----
     (2,0,0)        1.00000E-11
     (0,2,0)        2.00000E-11
     (0,0,2)       -3.00000E-11
 Nucleus-field energy     =    -0.0000000034 hartrees
 Requested basis set is cc-pVTZ
 There are 100 shells and 280 basis functions
 A cutoff of  1.0D-14 yielded   4706 shell pairs
 There are     37184 function pairs (     48708 Cartesian)
 Smallest overlap matrix eigenvalue = 2.32E-04
 Guess MOs from SCF MO coefficient file
 Reading MOs from coefficient file
 Reading MOs from coefficient file
 Long-range K will be added via erf
 Coulomb attenuation parameter = 0.25 bohr**(-1)
 An unrestricted hybrid HF-DFT SCF calculation will be
 performed using Pulay DIIS extrapolation
 Exchange:     0.1957 Hartree-Fock + 1.0000 wB97X-D3 + LR-HF
 Correlation:  1.0000 wB97X-D3
 Using SG-2 standard quadrature grid
 Dispersion:   Grimme D3
 SCF converges when DIIS error is below 1.0E-08
 Geometry optimization detected.  Setting ReadMinima to 0
 Setting SaveMinima to 0
 using 64 threads for integral computing
 -------------------------------------------------------
 OpenMP Integral computing Module                
 Release: version 1.0, May 2013, Q-Chem Inc. Pittsburgh 
 -------------------------------------------------------
 using 64 threads for integral computing
 -------------------------------------------------------
 OpenMP Integral computing Module                
 Release: version 1.0, May 2013, Q-Chem Inc. Pittsburgh 
 -------------------------------------------------------
 ---------------------------------------
  Cycle       Energy         DIIS Error
 ---------------------------------------
    1    -302.8295461580      1.75E-04
    2    -302.8291869576      1.54E-05
    3    -302.8291951400      5.84E-06
    4    -302.8291966926      3.71E-06
    5    -302.8291971468      1.59E-06
    6    -302.8291972809      9.41E-07
    7    -302.8291973429      3.67E-07
    8    -302.8291973675      1.85E-07
    9    -302.8291973725      1.26E-07
   10    -302.8291973749      3.56E-08
   11    -302.8291973753      1.48E-08
   12    -302.8291973754      5.01E-09 Convergence criterion met
 ---------------------------------------
 <S^2> = 0.7721
 SCF time:  CPU 1280.65 s  wall 21.52 s
 SCF   energy in the final basis set = -302.82919738
 Total energy in the final basis set = -302.82919738
 
 --------------------------------------------------------------
 
                    Orbital Energies (a.u.)
 --------------------------------------------------------------
 
 Alpha MOs
 -- Occupied --
-14.4369 -14.4297 -10.3506 -10.3395 -10.3327 -10.3259 -10.3023  -1.0984
 -1.0397  -0.8908  -0.8464  -0.7534  -0.6487  -0.6295  -0.6089  -0.5885
 -0.5353  -0.5067  -0.4959  -0.4841  -0.4739  -0.4381  -0.3732  -0.3513
 -0.3236
 -- Virtual --
 -0.0007   0.1018   0.1312   0.1418   0.1492   0.1556   0.1600   0.1637
  0.1797   0.2185   0.2293   0.2644   0.2917   0.2954   0.3183   0.3362
  0.3742   0.3803   0.3855   0.3908   0.4181   0.4428   0.4467   0.4541
  0.4783   0.5041   0.5060   0.5159   0.5192   0.5334   0.5486   0.5511
  0.5622   0.5680   0.6000   0.6068   0.6148   0.6234   0.6555   0.6666
  0.6756   0.6937   0.7119   0.7230   0.7551   0.7898   0.8008   0.8174
  0.8366   0.8422   0.8602   0.8908   0.9122   0.9611   0.9995   1.0122
  1.0337   1.0475   1.0584   1.0736   1.0968   1.1314   1.1319   1.1443
  1.1515   1.1568   1.1810   1.1891   1.1984   1.2442   1.2813   1.3111
  1.3276   1.3465   1.3678   1.3838   1.3988   1.4147   1.4328   1.4373
  1.4403   1.4941   1.5361   1.5750   1.5861   1.6019   1.6230   1.6511
  1.6944   1.7048   1.7655   1.7830   1.8883   1.9094   1.9181   1.9359
  1.9588   2.0250   2.1282   2.1668   2.1823   2.2167   2.2347   2.2534
  2.3085   2.3245   2.3611   2.3890   2.4222   2.5038   2.5220   2.5362
  2.5489   2.5568   2.5922   2.6321   2.6475   2.6610   2.6845   2.7000
  2.7141   2.7198   2.7457   2.7510   2.8243   2.8405   2.8545   2.8791
  2.9009   2.9377   2.9472   2.9507   2.9644   2.9896   3.0007   3.0286
  3.0300   3.0511   3.0612   3.0663   3.0829   3.0875   3.0965   3.1157
  3.1345   3.1542   3.1647   3.1867   3.1971   3.2114   3.2207   3.2249
  3.2531   3.2647   3.2815   3.2863   3.3252   3.3760   3.4100   3.4207
  3.4409   3.4701   3.4874   3.5219   3.5333   3.5544   3.5639   3.5905
  3.6214   3.6328   3.6525   3.6741   3.7094   3.7356   3.7638   3.8013
  3.8292   3.8371   3.8529   3.9316   3.9386   3.9542   3.9925   4.0204
  4.0355   4.0461   4.0488   4.0615   4.0747   4.0826   4.0917   4.1007
  4.1314   4.1689   4.2011   4.2480   4.2593   4.3162   4.3518   4.4205
  4.4651   4.4748   4.5081   4.5304   4.5511   4.5995   4.6326   4.6447
  4.6636   4.7174   4.7408   4.7571   4.7703   4.8129   4.8323   4.9005
  4.9119   4.9538   4.9680   5.0392   5.0631   5.0941   5.1082   5.1316
  5.1871   5.2192   5.2349   5.2431   5.2633   5.3515   5.4004   5.4241
  5.4474   5.5541   5.6378   5.6436   5.6856   5.7011   5.7417   5.8321
  5.9478   6.0130   6.1375   6.1582   6.2459   6.3460   6.4966   6.5807
  8.3341   9.1282  10.4846  12.8341  13.3358  13.7201  15.0998
 
 Beta MOs
 -- Occupied --
-14.4309 -14.4297 -10.3506 -10.3327 -10.3313 -10.3284 -10.3023  -1.0984
 -1.0262  -0.8569  -0.8462  -0.7535  -0.6487  -0.6190  -0.6085  -0.5804
 -0.5352  -0.5036  -0.4739  -0.4712  -0.4559  -0.4320  -0.3731  -0.3235
 -- Virtual --
 -0.0472   0.0003   0.1039   0.1357   0.1419   0.1492   0.1571   0.1637
  0.1787   0.1945   0.2206   0.2306   0.2643   0.2929   0.2964   0.3194
  0.3412   0.3764   0.3817   0.3938   0.3988   0.4224   0.4469   0.4537
  0.4563   0.4810   0.5045   0.5081   0.5168   0.5209   0.5353   0.5489
  0.5538   0.5650   0.5709   0.6033   0.6072   0.6156   0.6259   0.6620
  0.6686   0.6804   0.6957   0.7128   0.7245   0.7549   0.7907   0.8008
  0.8182   0.8382   0.8445   0.8748   0.8937   0.9148   0.9627   1.0006
  1.0166   1.0365   1.0505   1.0594   1.0769   1.1029   1.1322   1.1361
  1.1460   1.1554   1.1602   1.1827   1.1918   1.2021   1.2451   1.2858
  1.3126   1.3305   1.3596   1.3707   1.3913   1.4017   1.4163   1.4336
  1.4385   1.4508   1.4973   1.5373   1.5761   1.5892   1.6049   1.6253
  1.6520   1.6961   1.7052   1.7660   1.7991   1.8888   1.9124   1.9193
  1.9411   1.9594   2.0297   2.1330   2.1672   2.1891   2.2182   2.2355
  2.2872   2.3097   2.3237   2.3758   2.3900   2.4237   2.5073   2.5238
  2.5398   2.5569   2.5678   2.5947   2.6395   2.6578   2.6657   2.6921
  2.7031   2.7205   2.7311   2.7468   2.7479   2.8263   2.8415   2.8593
  2.8892   2.9044   2.9431   2.9493   2.9666   2.9762   2.9903   3.0028
  3.0307   3.0355   3.0550   3.0709   3.0833   3.0867   3.0924   3.1146
  3.1235   3.1351   3.1564   3.1656   3.1881   3.2025   3.2174   3.2236
  3.2391   3.2543   3.2650   3.2837   3.2882   3.3254   3.3811   3.4105
  3.4209   3.4416   3.4732   3.4877   3.5224   3.5336   3.5610   3.5720
  3.6022   3.6398   3.6432   3.6570   3.6806   3.7099   3.7359   3.7647
  3.8014   3.8394   3.8411   3.8571   3.9319   3.9390   3.9544   3.9994
  4.0229   4.0465   4.0503   4.0548   4.0771   4.0818   4.0938   4.0987
  4.1022   4.1333   4.1693   4.2013   4.2574   4.2600   4.3162   4.3718
  4.4206   4.4652   4.4750   4.5102   4.5334   4.5513   4.6165   4.6445
  4.6601   4.6770   4.7350   4.7527   4.7679   4.7707   4.8136   4.8324
  4.9147   4.9220   4.9547   4.9699   5.0417   5.0646   5.1085   5.1175
  5.1340   5.1943   5.2242   5.2442   5.2542   5.2641   5.3515   5.4068
  5.4245   5.4483   5.5542   5.6379   5.6438   5.6856   5.7040   5.7422
  5.8415   5.9541   6.0130   6.1438   6.1748   6.2460   6.3460   6.5020
  6.5807   8.3362   9.1281  10.4846  12.8340  13.3555  13.7201  15.1078
 --------------------------------------------------------------
 
          Ground-State Mulliken Net Atomic Charges

     Atom                 Charge (a.u.)    Spin (a.u.)
  --------------------------------------------------------
      1 C                    -0.017637      -0.186446
      2 N                    -0.068155       0.393572
      3 C                    -0.031977      -0.000186
      4 H                     0.133822      -0.000133
      5 C                    -0.108398       0.002028
      6 H                     0.131995       0.000165
      7 C                    -0.251807       0.821424
      8 H                     0.151646      -0.016028
      9 C                    -0.041398      -0.002761
     10 H                     0.122860       0.000691
     11 N                    -0.191582       0.000388
     12 H                     0.170631      -0.012714
  --------------------------------------------------------
  Sum of atomic charges =     0.000000
  Sum of spin   charges =     1.000000

 -----------------------------------------------------------------
                    Cartesian Multipole Moments
 -----------------------------------------------------------------
    Charge (ESU x 10^10)
                 0.0000
    Dipole Moment (Debye)
         X      -0.2687      Y       1.0710      Z       1.3399
       Tot       1.7362
    Quadrupole Moments (Debye-Ang)
        XX     -35.6799     XY       3.7150     YY     -34.8853
        XZ      -2.1439     YZ       2.0882     ZZ     -50.8568
    Octopole Moments (Debye-Ang^2)
       XXX      -3.8145    XXY      10.8389    XYY       6.7048
       YYY      10.8953    XXZ       2.9028    XYZ      -4.7908
       YYZ       1.7058    XZZ      -6.3803    YZZ      10.9202
       ZZZ      41.4041
    Hexadecapole Moments (Debye-Ang^3)
      XXXX    -369.2067   XXXY     -77.9227   XXYY     -93.6281
      XYYY     -81.1179   YYYY    -246.5185   XXXZ     105.3289
      XXYZ      25.2793   XYYZ      26.8430   YYYZ      66.3507
      XXZZ    -144.3259   XYZZ     -32.4612   YYZZ    -125.7877
      XZZZ      98.8740   YZZZ      77.8489   ZZZZ    -555.1297
 -----------------------------------------------------------------
 Calculating analytic gradient of the SCF energy
 Gradient of SCF Energy
            1           2           3           4           5           6
    1   0.0001007  -0.0000445  -0.0001597   0.0000800  -0.0000740   0.0000444
    2   0.0000102  -0.0000115  -0.0002208   0.0001527  -0.0000297   0.0000314
    3   0.0001557  -0.0001087   0.0001026  -0.0001867   0.0001902  -0.0000986
            7           8           9          10          11          12
    1   0.0000093  -0.0000010   0.0002759  -0.0000618  -0.0000031  -0.0001663
    2   0.0000553   0.0000630  -0.0001892   0.0001965   0.0000942  -0.0001520
    3  -0.0000549  -0.0000381   0.0001256  -0.0002010   0.0000979   0.0000159
 Max gradient component =       2.759E-04
 RMS gradient           =       1.230E-04
 Gradient time:  CPU 259.79 s  wall 5.13 s
 Geometry Optimization Parameters
   NAtoms,    NIC,     NZ,  NCons,   NDum,   NFix, NCnnct, MaxDiis
       12     116       0       0       0       0       0       0

 Cartesian Hessian Update
 Hessian updated using BFGS update


** GEOMETRY OPTIMIZATION IN DELOCALIZED INTERNAL COORDINATES **
   Searching for a Minimum

   Optimization Cycle:  17

                       Coordinates (Angstroms)
     ATOM                X               Y               Z
      1  C         1.0478566370    0.7455493929   -1.5983996862
      2  N         0.4767597727    0.1890337285   -2.4435906183
      3  C        -0.3077079415   -1.4619191836    0.3892832064
      4  H         0.2287514343   -2.2332212271   -0.1552987637
      5  C        -1.7165876409   -0.8439756745    0.3443407273
      6  H        -2.6266522298   -0.9531914014   -0.2217155692
      7  C         1.7122777478    1.3829089100   -0.5688891071
      8  H         2.2520690379    2.2979181919   -0.7566699489
      9  C        -1.2642164350   -0.0743073459    1.3199269308
     10  H        -1.6112583080    0.7377467146    1.9418712309
     11  N         0.1355646309   -0.7236564206    1.3324756683
     12  H         1.6731433457    0.9371145333    0.4166657971
   Point Group: c1    Number of degrees of freedom:    30


   Energy is   -302.829197375

 Hessian updated using BFGS update

 30 Hessian modes will be used to form the next step
  Hessian Eigenvalues:
     0.001122    0.001633    0.004224    0.008397    0.013938    0.020190
     0.022865    0.028135    0.038540    0.069313    0.125556    0.137339
     0.141816    0.159674    0.159816    0.175188    0.183164    0.184534
     0.194059    0.199614    0.259006    0.357081    0.363869    0.364853
     0.367137    0.401616    0.468552    0.490285    0.626775    1.286067

 Minimum search - taking simple RFO step
 Searching for Lamda that Minimizes Along All modes
 Value Taken    Lamda =  -0.00000573
 Step Taken.  Stepsize is  0.029728

                             Maximum     Tolerance    Cnvgd?
         Gradient           0.000164      0.000300     YES
         Displacement       0.010700      0.001200      NO
         Energy change     -0.000007      0.000001      NO


 New Cartesian Coordinates Obtained by Inverse Iteration

 Displacement from previous Coordinates is:  0.033181
 Adding empirical dispersion correction 
 ----------------------------------------------------------------
 Doing -D3(0) with
 s6  =   1.00000
 s8  =   1.00000
 rs6 =   1.28100
 rs8 =   1.09400
 -D3 energy without 3body term =     -0.0031652241 hartrees
 ----------------------------------------------------------------
             Standard Nuclear Orientation (Angstroms)
    I     Atom           X                Y                Z
 ----------------------------------------------------------------
    1      C       1.0513834375     0.7457146093    -1.5994508404
    2      N       0.4793853382     0.1864615402    -2.4420955776
    3      C      -0.3088805117    -1.4603958944     0.3879331254
    4      H       0.2281212158    -2.2310723283    -0.1570470507
    5      C      -1.7190453203    -0.8444821691     0.3445395784
    6      H      -2.6302504387    -0.9555408226    -0.2193890499
    7      C       1.7159970428     1.3852886004    -0.5711659259
    8      H       2.2586968540     2.2982043212    -0.7606993678
    9      C      -1.2673798225    -0.0760814030     1.3217853842
   10      H      -1.6154470492     0.7319383375     1.9484028924
   11      N       0.1333280688    -0.7227184844     1.3315279571
   12      H       1.6740912362     0.9426839112     0.4156587420
 ----------------------------------------------------------------
 Nuclear Repulsion Energy =         237.41399502 hartrees
 There are       25 alpha and       24 beta electrons
 Applying Cartesian multipole field
    Component          Value
    ---------          -----
     (2,0,0)        1.00000E-11
     (0,2,0)        2.00000E-11
     (0,0,2)       -3.00000E-11
 Nucleus-field energy     =    -0.0000000034 hartrees
 Requested basis set is cc-pVTZ
 There are 100 shells and 280 basis functions
 A cutoff of  1.0D-14 yielded   4706 shell pairs
 There are     37184 function pairs (     48708 Cartesian)
 Smallest overlap matrix eigenvalue = 2.33E-04
 Guess MOs from SCF MO coefficient file
 Reading MOs from coefficient file
 Reading MOs from coefficient file
 Long-range K will be added via erf
 Coulomb attenuation parameter = 0.25 bohr**(-1)
 An unrestricted hybrid HF-DFT SCF calculation will be
 performed using Pulay DIIS extrapolation
 Exchange:     0.1957 Hartree-Fock + 1.0000 wB97X-D3 + LR-HF
 Correlation:  1.0000 wB97X-D3
 Using SG-2 standard quadrature grid
 Dispersion:   Grimme D3
 SCF converges when DIIS error is below 1.0E-08
 Geometry optimization detected.  Setting ReadMinima to 0
 Setting SaveMinima to 0
 using 64 threads for integral computing
 -------------------------------------------------------
 OpenMP Integral computing Module                
 Release: version 1.0, May 2013, Q-Chem Inc. Pittsburgh 
 -------------------------------------------------------
 using 64 threads for integral computing
 -------------------------------------------------------
 OpenMP Integral computing Module                
 Release: version 1.0, May 2013, Q-Chem Inc. Pittsburgh 
 -------------------------------------------------------
 ---------------------------------------
  Cycle       Energy         DIIS Error
 ---------------------------------------
    1    -302.8293526439      8.30E-05
    2    -302.8291993348      7.91E-06
    3    -302.8292011645      4.35E-06
    4    -302.8292014717      3.19E-06
    5    -302.8292016572      8.89E-07
    6    -302.8292016928      4.24E-07
    7    -302.8292017048      2.09E-07
    8    -302.8292017100      1.44E-07
    9    -302.8292017120      5.21E-08
   10    -302.8292017127      2.97E-08
   11    -302.8292017129      1.06E-08
   12    -302.8292017129      4.54E-09 Convergence criterion met
 ---------------------------------------
 <S^2> = 0.7721
 SCF time:  CPU 1276.09 s  wall 21.46 s
 SCF   energy in the final basis set = -302.82920171
 Total energy in the final basis set = -302.82920171
 
 --------------------------------------------------------------
 
                    Orbital Energies (a.u.)
 --------------------------------------------------------------
 
 Alpha MOs
 -- Occupied --
-14.4369 -14.4295 -10.3505 -10.3396 -10.3326 -10.3259 -10.3023  -1.0984
 -1.0397  -0.8908  -0.8463  -0.7534  -0.6487  -0.6295  -0.6088  -0.5884
 -0.5353  -0.5066  -0.4960  -0.4841  -0.4738  -0.4381  -0.3731  -0.3513
 -0.3235
 -- Virtual --
 -0.0006   0.1018   0.1312   0.1419   0.1494   0.1556   0.1600   0.1637
  0.1798   0.2185   0.2293   0.2644   0.2915   0.2955   0.3182   0.3362
  0.3741   0.3804   0.3855   0.3908   0.4181   0.4430   0.4467   0.4538
  0.4783   0.5044   0.5058   0.5160   0.5193   0.5334   0.5487   0.5512
  0.5622   0.5681   0.6001   0.6067   0.6145   0.6235   0.6552   0.6664
  0.6755   0.6938   0.7117   0.7230   0.7551   0.7892   0.8009   0.8173
  0.8368   0.8425   0.8602   0.8903   0.9119   0.9610   0.9992   1.0122
  1.0337   1.0473   1.0586   1.0733   1.0962   1.1314   1.1321   1.1437
  1.1513   1.1569   1.1810   1.1890   1.1980   1.2440   1.2814   1.3112
  1.3277   1.3463   1.3679   1.3839   1.3988   1.4145   1.4327   1.4375
  1.4404   1.4942   1.5362   1.5746   1.5859   1.6016   1.6234   1.6508
  1.6936   1.7046   1.7653   1.7830   1.8879   1.9097   1.9184   1.9361
  1.9591   2.0250   2.1277   2.1670   2.1822   2.2166   2.2345   2.2533
  2.3085   2.3241   2.3611   2.3894   2.4219   2.5037   2.5221   2.5362
  2.5490   2.5566   2.5921   2.6318   2.6473   2.6611   2.6840   2.6997
  2.7140   2.7197   2.7458   2.7511   2.8243   2.8404   2.8543   2.8787
  2.9010   2.9378   2.9473   2.9506   2.9643   2.9896   3.0005   3.0287
  3.0301   3.0511   3.0607   3.0663   3.0831   3.0877   3.0964   3.1160
  3.1341   3.1536   3.1649   3.1864   3.1971   3.2112   3.2206   3.2248
  3.2526   3.2648   3.2811   3.2858   3.3249   3.3759   3.4103   3.4205
  3.4409   3.4699   3.4875   3.5219   3.5334   3.5542   3.5634   3.5900
  3.6214   3.6324   3.6521   3.6741   3.7096   3.7352   3.7638   3.8011
  3.8290   3.8370   3.8528   3.9312   3.9390   3.9541   3.9921   4.0205
  4.0355   4.0456   4.0490   4.0617   4.0744   4.0826   4.0912   4.1001
  4.1315   4.1685   4.2010   4.2480   4.2596   4.3159   4.3516   4.4202
  4.4652   4.4748   4.5078   4.5301   4.5514   4.5997   4.6326   4.6449
  4.6637   4.7174   4.7409   4.7573   4.7701   4.8131   4.8325   4.9003
  4.9120   4.9538   4.9677   5.0391   5.0632   5.0941   5.1084   5.1312
  5.1871   5.2190   5.2348   5.2434   5.2634   5.3514   5.4003   5.4249
  5.4480   5.5541   5.6386   5.6441   5.6856   5.7010   5.7416   5.8320
  5.9477   6.0129   6.1380   6.1582   6.2460   6.3465   6.4964   6.5811
  8.3336   9.1285  10.4848  12.8391  13.3331  13.7159  15.1007
 
 Beta MOs
 -- Occupied --
-14.4308 -14.4295 -10.3505 -10.3326 -10.3313 -10.3284 -10.3023  -1.0984
 -1.0262  -0.8568  -0.8461  -0.7534  -0.6487  -0.6190  -0.6084  -0.5803
 -0.5352  -0.5036  -0.4739  -0.4712  -0.4559  -0.4321  -0.3730  -0.3234
 -- Virtual --
 -0.0472   0.0003   0.1039   0.1357   0.1420   0.1494   0.1571   0.1636
  0.1788   0.1945   0.2206   0.2307   0.2643   0.2927   0.2965   0.3193
  0.3412   0.3763   0.3819   0.3939   0.3988   0.4224   0.4467   0.4536
  0.4562   0.4810   0.5048   0.5079   0.5169   0.5209   0.5352   0.5491
  0.5539   0.5650   0.5710   0.6034   0.6072   0.6153   0.6259   0.6616
  0.6685   0.6802   0.6959   0.7126   0.7245   0.7549   0.7901   0.8008
  0.8182   0.8382   0.8451   0.8747   0.8931   0.9146   0.9627   1.0004
  1.0165   1.0364   1.0503   1.0596   1.0766   1.1025   1.1324   1.1360
  1.1454   1.1552   1.1603   1.1826   1.1919   1.2015   1.2449   1.2859
  1.3128   1.3304   1.3593   1.3709   1.3912   1.4016   1.4161   1.4336
  1.4388   1.4507   1.4974   1.5374   1.5757   1.5890   1.6047   1.6258
  1.6517   1.6954   1.7050   1.7659   1.7991   1.8885   1.9127   1.9196
  1.9413   1.9597   2.0297   2.1325   2.1673   2.1891   2.2181   2.2354
  2.2871   2.3096   2.3233   2.3757   2.3904   2.4234   2.5073   2.5240
  2.5398   2.5569   2.5676   2.5946   2.6392   2.6578   2.6657   2.6918
  2.7028   2.7202   2.7311   2.7469   2.7480   2.8262   2.8414   2.8592
  2.8888   2.9044   2.9431   2.9495   2.9666   2.9759   2.9904   3.0026
  3.0307   3.0357   3.0550   3.0709   3.0833   3.0867   3.0922   3.1148
  3.1235   3.1347   3.1559   3.1658   3.1877   3.2024   3.2174   3.2235
  3.2389   3.2539   3.2651   3.2834   3.2876   3.3250   3.3811   3.4108
  3.4207   3.4417   3.4730   3.4879   3.5224   3.5338   3.5606   3.5717
  3.6018   3.6396   3.6430   3.6566   3.6806   3.7101   3.7355   3.7647
  3.8012   3.8392   3.8409   3.8570   3.9315   3.9394   3.9543   3.9991
  4.0229   4.0462   4.0504   4.0549   4.0768   4.0819   4.0937   4.0985
  4.1015   4.1335   4.1689   4.2012   4.2575   4.2602   4.3160   4.3716
  4.4203   4.4653   4.4750   4.5100   4.5330   4.5516   4.6166   4.6446
  4.6602   4.6771   4.7350   4.7528   4.7682   4.7706   4.8138   4.8326
  4.9147   4.9217   4.9549   4.9696   5.0416   5.0647   5.1087   5.1176
  5.1336   5.1943   5.2241   5.2444   5.2542   5.2642   5.3514   5.4069
  5.4253   5.4489   5.5541   5.6387   5.6444   5.6856   5.7039   5.7421
  5.8414   5.9539   6.0129   6.1443   6.1747   6.2461   6.3465   6.5019
  6.5811   8.3356   9.1285  10.4848  12.8391  13.3527  13.7159  15.1088
 --------------------------------------------------------------
 
          Ground-State Mulliken Net Atomic Charges

     Atom                 Charge (a.u.)    Spin (a.u.)
  --------------------------------------------------------
      1 C                    -0.017614      -0.186387
      2 N                    -0.068147       0.393228
      3 C                    -0.032401      -0.000126
      4 H                     0.133867      -0.000135
      5 C                    -0.108411       0.001909
      6 H                     0.131924       0.000164
      7 C                    -0.251501       0.821778
      8 H                     0.151664      -0.016028
      9 C                    -0.041240      -0.002624
     10 H                     0.122719       0.000664
     11 N                    -0.191245       0.000311
     12 H                     0.170385      -0.012755
  --------------------------------------------------------
  Sum of atomic charges =     0.000000
  Sum of spin   charges =     1.000000

 -----------------------------------------------------------------
                    Cartesian Multipole Moments
 -----------------------------------------------------------------
    Charge (ESU x 10^10)
                 0.0000
    Dipole Moment (Debye)
         X      -0.2662      Y       1.0740      Z       1.3398
       Tot       1.7377
    Quadrupole Moments (Debye-Ang)
        XX     -35.6472     XY       3.7385     YY     -34.8940
        XZ      -2.1604     YZ       2.0678     ZZ     -50.8133
    Octopole Moments (Debye-Ang^2)
       XXX      -3.7987    XXY      10.8726    XYY       6.7360
       YYY      10.8992    XXZ       2.9218    XYZ      -4.8196
       YYZ       1.6908    XZZ      -6.4127    YZZ      10.9620
       ZZZ      41.4367
    Hexadecapole Moments (Debye-Ang^3)
      XXXX    -370.3838   XXXY     -78.0890   XXYY     -93.7650
      XYYY     -81.4456   YYYY    -246.6710   XXXZ     105.7229
      XXYZ      25.2017   XYYZ      27.0066   YYYZ      66.2950
      XXZZ    -144.4784   XYZZ     -32.5788   YYZZ    -125.7877
      XZZZ      99.3513   YZZZ      77.7177   ZZZZ    -554.7934
 -----------------------------------------------------------------
 Calculating analytic gradient of the SCF energy
 Gradient of SCF Energy
            1           2           3           4           5           6
    1   0.0000001  -0.0000002   0.0001129   0.0000750  -0.0000946   0.0000043
    2  -0.0001011   0.0000238  -0.0000274   0.0000985  -0.0001407   0.0000185
    3  -0.0001130   0.0000525   0.0004332  -0.0001578  -0.0000684  -0.0000648
            7           8           9          10          11          12
    1   0.0000793   0.0000149   0.0003200  -0.0000174  -0.0003235  -0.0001708
    2   0.0001363   0.0000735   0.0000402   0.0001568  -0.0001464  -0.0001322
    3   0.0000327   0.0000038   0.0002739  -0.0000991  -0.0002735  -0.0000194
 Max gradient component =       4.332E-04
 RMS gradient           =       1.490E-04
 Gradient time:  CPU 267.58 s  wall 5.19 s
 Geometry Optimization Parameters
   NAtoms,    NIC,     NZ,  NCons,   NDum,   NFix, NCnnct, MaxDiis
       12     116       0       0       0       0       0       0

 Cartesian Hessian Update
 Hessian updated using BFGS update


** GEOMETRY OPTIMIZATION IN DELOCALIZED INTERNAL COORDINATES **
   Searching for a Minimum

   Optimization Cycle:  18

                       Coordinates (Angstroms)
     ATOM                X               Y               Z
      1  C         1.0513834375    0.7457146093   -1.5994508404
      2  N         0.4793853382    0.1864615402   -2.4420955776
      3  C        -0.3088805117   -1.4603958944    0.3879331254
      4  H         0.2281212158   -2.2310723283   -0.1570470507
      5  C        -1.7190453203   -0.8444821691    0.3445395784
      6  H        -2.6302504387   -0.9555408226   -0.2193890499
      7  C         1.7159970428    1.3852886004   -0.5711659259
      8  H         2.2586968540    2.2982043212   -0.7606993678
      9  C        -1.2673798225   -0.0760814030    1.3217853842
     10  H        -1.6154470492    0.7319383375    1.9484028924
     11  N         0.1333280688   -0.7227184844    1.3315279571
     12  H         1.6740912362    0.9426839112    0.4156587420
   Point Group: c1    Number of degrees of freedom:    30


   Energy is   -302.829201713

 Hessian updated using BFGS update

 30 Hessian modes will be used to form the next step
  Hessian Eigenvalues:
     0.000772    0.001655    0.003640    0.007434    0.011876    0.020074
     0.022370    0.027878    0.037919    0.066388    0.121952    0.137314
     0.146663    0.159506    0.161190    0.177545    0.182720    0.187066
     0.194509    0.199065    0.258917    0.357093    0.363846    0.364888
     0.367171    0.402797    0.473599    0.547197    0.625880    1.294009

 Minimum search - taking simple RFO step
 Searching for Lamda that Minimizes Along All modes
 Value Taken    Lamda =  -0.00000775
 Step Taken.  Stepsize is  0.079134

                             Maximum     Tolerance    Cnvgd?
         Gradient           0.000187      0.000300     YES
         Displacement       0.037662      0.001200      NO
         Energy change     -0.000004      0.000001      NO


 New Cartesian Coordinates Obtained by Inverse Iteration

 Displacement from previous Coordinates is:  0.098977
 Adding empirical dispersion correction 
 ----------------------------------------------------------------
 Doing -D3(0) with
 s6  =   1.00000
 s8  =   1.00000
 rs6 =   1.28100
 rs8 =   1.09400
 -D3 energy without 3body term =     -0.0031559877 hartrees
 ----------------------------------------------------------------
             Standard Nuclear Orientation (Angstroms)
    I     Atom           X                Y                Z
 ----------------------------------------------------------------
    1      C       1.0557178234     0.7474778188    -1.6009237961
    2      N       0.4778104029     0.1871766674    -2.4387313383
    3      C      -0.3087936689    -1.4524373563     0.3848081724
    4      H       0.2332571933    -2.2177271505    -0.1627284675
    5      C      -1.7246203330    -0.8486272667     0.3464528829
    6      H      -2.6371699357    -0.9670538672    -0.2138199427
    7      C       1.7264682415     1.3868482706    -0.5763231745
    8      H       2.2853095508     2.2885139262    -0.7723693433
    9      C      -1.2783102905    -0.0812403742     1.3271482852
   10      H      -1.6322382236     0.7178478514     1.9617872064
   11      N       0.1283665580    -0.7149669622     1.3303714041
   12      H       1.6742027326     0.9541886606     0.4143279787
 ----------------------------------------------------------------
 Nuclear Repulsion Energy =         237.30058171 hartrees
 There are       25 alpha and       24 beta electrons
 Applying Cartesian multipole field
    Component          Value
    ---------          -----
     (2,0,0)        1.00000E-11
     (0,2,0)        2.00000E-11
     (0,0,2)       -3.00000E-11
 Nucleus-field energy     =    -0.0000000034 hartrees
 Requested basis set is cc-pVTZ
 There are 100 shells and 280 basis functions
 A cutoff of  1.0D-14 yielded   4705 shell pairs
 There are     37181 function pairs (     48705 Cartesian)
 Smallest overlap matrix eigenvalue = 2.33E-04
 Guess MOs from SCF MO coefficient file
 Reading MOs from coefficient file
 Reading MOs from coefficient file
 Long-range K will be added via erf
 Coulomb attenuation parameter = 0.25 bohr**(-1)
 An unrestricted hybrid HF-DFT SCF calculation will be
 performed using Pulay DIIS extrapolation
 Exchange:     0.1957 Hartree-Fock + 1.0000 wB97X-D3 + LR-HF
 Correlation:  1.0000 wB97X-D3
 Using SG-2 standard quadrature grid
 Dispersion:   Grimme D3
 SCF converges when DIIS error is below 1.0E-08
 Geometry optimization detected.  Setting ReadMinima to 0
 Setting SaveMinima to 0
 using 64 threads for integral computing
 -------------------------------------------------------
 OpenMP Integral computing Module                
 Release: version 1.0, May 2013, Q-Chem Inc. Pittsburgh 
 -------------------------------------------------------
 using 64 threads for integral computing
 -------------------------------------------------------
 OpenMP Integral computing Module                
 Release: version 1.0, May 2013, Q-Chem Inc. Pittsburgh 
 -------------------------------------------------------
 ---------------------------------------
  Cycle       Energy         DIIS Error
 ---------------------------------------
    1    -302.8290197747      2.14E-04
    2    -302.8291806050      2.34E-05
    3    -302.8292010511      1.15E-05
    4    -302.8292047190      1.02E-05
    5    -302.8292068478      2.33E-06
    6    -302.8292073627      1.24E-06
    7    -302.8292075102      8.05E-07
    8    -302.8292075896      3.54E-07
    9    -302.8292076088      1.97E-07
   10    -302.8292076164      7.80E-08
   11    -302.8292076175      3.01E-08
   12    -302.8292076178      1.03E-08
   13    -302.8292076178      3.41E-09 Convergence criterion met
 ---------------------------------------
 <S^2> = 0.7721
 SCF time:  CPU 1415.29 s  wall 24.67 s
 SCF   energy in the final basis set = -302.82920762
 Total energy in the final basis set = -302.82920762
 
 --------------------------------------------------------------
 
                    Orbital Energies (a.u.)
 --------------------------------------------------------------
 
 Alpha MOs
 -- Occupied --
-14.4369 -14.4293 -10.3503 -10.3396 -10.3325 -10.3259 -10.3023  -1.0984
 -1.0397  -0.8907  -0.8462  -0.7532  -0.6486  -0.6295  -0.6087  -0.5883
 -0.5351  -0.5063  -0.4962  -0.4841  -0.4738  -0.4381  -0.3729  -0.3513
 -0.3234
 -- Virtual --
 -0.0004   0.1018   0.1312   0.1420   0.1496   0.1556   0.1600   0.1637
  0.1798   0.2185   0.2294   0.2645   0.2913   0.2960   0.3181   0.3364
  0.3741   0.3802   0.3855   0.3908   0.4183   0.4436   0.4467   0.4531
  0.4780   0.5046   0.5056   0.5161   0.5195   0.5333   0.5491   0.5513
  0.5628   0.5686   0.5997   0.6065   0.6142   0.6236   0.6544   0.6666
  0.6751   0.6940   0.7116   0.7230   0.7552   0.7875   0.8010   0.8172
  0.8373   0.8433   0.8602   0.8887   0.9117   0.9610   0.9991   1.0123
  1.0349   1.0469   1.0591   1.0726   1.0947   1.1312   1.1323   1.1429
  1.1513   1.1570   1.1808   1.1887   1.1967   1.2432   1.2817   1.3115
  1.3277   1.3454   1.3680   1.3840   1.3988   1.4143   1.4327   1.4377
  1.4406   1.4945   1.5367   1.5737   1.5852   1.6015   1.6249   1.6505
  1.6935   1.7045   1.7653   1.7828   1.8876   1.9105   1.9189   1.9365
  1.9594   2.0247   2.1266   2.1671   2.1819   2.2165   2.2342   2.2532
  2.3082   2.3237   2.3611   2.3901   2.4216   2.5032   2.5222   2.5363
  2.5500   2.5565   2.5923   2.6317   2.6469   2.6614   2.6830   2.6991
  2.7133   2.7198   2.7461   2.7514   2.8239   2.8406   2.8540   2.8773
  2.9009   2.9380   2.9475   2.9504   2.9644   2.9896   3.0000   3.0289
  3.0309   3.0508   3.0599   3.0663   3.0832   3.0880   3.0958   3.1164
  3.1331   3.1522   3.1655   3.1859   3.1975   3.2108   3.2206   3.2243
  3.2521   3.2653   3.2800   3.2849   3.3242   3.3762   3.4107   3.4202
  3.4411   3.4699   3.4880   3.5223   3.5335   3.5539   3.5631   3.5894
  3.6215   3.6319   3.6515   3.6744   3.7100   3.7348   3.7638   3.8011
  3.8287   3.8368   3.8526   3.9307   3.9396   3.9541   3.9919   4.0206
  4.0354   4.0451   4.0494   4.0621   4.0741   4.0825   4.0903   4.0995
  4.1322   4.1679   4.2010   4.2482   4.2601   4.3158   4.3515   4.4200
  4.4652   4.4747   4.5077   4.5300   4.5518   4.6002   4.6326   4.6452
  4.6640   4.7174   4.7412   4.7580   4.7698   4.8134   4.8328   4.9000
  4.9122   4.9543   4.9670   5.0394   5.0630   5.0940   5.1085   5.1310
  5.1873   5.2192   5.2345   5.2441   5.2637   5.3514   5.4004   5.4258
  5.4488   5.5542   5.6393   5.6451   5.6855   5.7007   5.7414   5.8320
  5.9478   6.0128   6.1386   6.1581   6.2458   6.3473   6.4965   6.5815
  8.3356   9.1311  10.4850  12.8447  13.3314  13.7128  15.0996
 
 Beta MOs
 -- Occupied --
-14.4308 -14.4293 -10.3503 -10.3325 -10.3313 -10.3284 -10.3023  -1.0984
 -1.0262  -0.8568  -0.8460  -0.7532  -0.6486  -0.6190  -0.6083  -0.5802
 -0.5351  -0.5035  -0.4738  -0.4712  -0.4559  -0.4321  -0.3727  -0.3233
 -- Virtual --
 -0.0471   0.0004   0.1039   0.1357   0.1421   0.1497   0.1571   0.1637
  0.1788   0.1945   0.2206   0.2307   0.2644   0.2925   0.2969   0.3193
  0.3415   0.3762   0.3819   0.3940   0.3990   0.4225   0.4465   0.4535
  0.4564   0.4806   0.5052   0.5074   0.5170   0.5212   0.5352   0.5494
  0.5541   0.5656   0.5716   0.6033   0.6071   0.6149   0.6260   0.6608
  0.6690   0.6797   0.6959   0.7125   0.7246   0.7550   0.7884   0.8010
  0.8180   0.8383   0.8463   0.8746   0.8914   0.9144   0.9628   1.0004
  1.0163   1.0377   1.0499   1.0600   1.0760   1.1011   1.1325   1.1359
  1.1445   1.1550   1.1606   1.1823   1.1925   1.1995   1.2441   1.2861
  1.3132   1.3305   1.3585   1.3712   1.3911   1.4016   1.4160   1.4335
  1.4391   1.4509   1.4977   1.5380   1.5748   1.5882   1.6046   1.6274
  1.6514   1.6952   1.7049   1.7659   1.7989   1.8881   1.9136   1.9202
  1.9416   1.9599   2.0295   2.1314   2.1675   2.1889   2.2180   2.2350
  2.2870   2.3092   2.3230   2.3757   2.3910   2.4232   2.5069   2.5241
  2.5399   2.5568   2.5679   2.5951   2.6393   2.6578   2.6656   2.6911
  2.7021   2.7193   2.7311   2.7472   2.7484   2.8260   2.8417   2.8592
  2.8874   2.9040   2.9432   2.9498   2.9670   2.9753   2.9903   3.0020
  3.0307   3.0364   3.0550   3.0710   3.0834   3.0865   3.0925   3.1146
  3.1233   3.1336   3.1545   3.1664   3.1870   3.2024   3.2171   3.2236
  3.2386   3.2535   3.2655   3.2824   3.2864   3.3243   3.3813   3.4112
  3.4204   3.4419   3.4730   3.4884   3.5227   3.5339   3.5602   3.5714
  3.6013   3.6394   3.6428   3.6560   3.6808   3.7105   3.7351   3.7647
  3.8012   3.8387   3.8408   3.8568   3.9310   3.9400   3.9543   3.9989
  4.0229   4.0459   4.0505   4.0551   4.0765   4.0821   4.0930   4.0981
  4.1009   4.1342   4.1683   4.2012   4.2576   4.2608   4.3159   4.3715
  4.4202   4.4654   4.4749   4.5098   4.5329   4.5519   4.6170   4.6449
  4.6603   4.6773   4.7352   4.7530   4.7687   4.7704   4.8141   4.8329
  4.9149   4.9214   4.9555   4.9688   5.0418   5.0644   5.1088   5.1177
  5.1334   5.1946   5.2241   5.2452   5.2539   5.2646   5.3515   5.4070
  5.4262   5.4496   5.5542   5.6395   5.6453   5.6855   5.7036   5.7419
  5.8414   5.9540   6.0128   6.1449   6.1746   6.2458   6.3473   6.5019
  6.5815   8.3377   9.1311  10.4850  12.8447  13.3512  13.7128  15.1077
 --------------------------------------------------------------
 
          Ground-State Mulliken Net Atomic Charges

     Atom                 Charge (a.u.)    Spin (a.u.)
  --------------------------------------------------------
      1 C                    -0.017514      -0.186404
      2 N                    -0.068294       0.392993
      3 C                    -0.033269      -0.000107
      4 H                     0.134189      -0.000137
      5 C                    -0.108678       0.001692
      6 H                     0.131821       0.000156
      7 C                    -0.251133       0.822181
      8 H                     0.151726      -0.015985
      9 C                    -0.040092      -0.002366
     10 H                     0.122389       0.000592
     11 N                    -0.191152       0.000232
     12 H                     0.170006      -0.012848
  --------------------------------------------------------
  Sum of atomic charges =    -0.000000
  Sum of spin   charges =     1.000000

 -----------------------------------------------------------------
                    Cartesian Multipole Moments
 -----------------------------------------------------------------
    Charge (ESU x 10^10)
                -0.0000
    Dipole Moment (Debye)
         X      -0.2476      Y       1.0619      Z       1.3364
       Tot       1.7248
    Quadrupole Moments (Debye-Ang)
        XX     -35.5270     XY       3.7733     YY     -34.9587
        XZ      -2.2425     YZ       2.0405     ZZ     -50.7242
    Octopole Moments (Debye-Ang^2)
       XXX      -3.5226    XXY      10.9418    XYY       6.8357
       YYY      10.7117    XXZ       2.9212    XYZ      -4.9162
       YYZ       1.6637    XZZ      -6.3623    YZZ      10.9053
       ZZZ      41.4291
    Hexadecapole Moments (Debye-Ang^3)
      XXXX    -372.8540   XXXY     -78.1727   XXYY     -93.8562
      XYYY     -82.4088   YYYY    -246.7221   XXXZ     106.1536
      XXYZ      25.0526   XYYZ      27.3289   YYYZ      66.4249
      XXZZ    -144.7524   XYZZ     -32.8795   YYZZ    -125.6221
      XZZZ      99.9618   YZZZ      77.7557   ZZZZ    -554.2701
 -----------------------------------------------------------------
 Calculating analytic gradient of the SCF energy
 Gradient of SCF Energy
            1           2           3           4           5           6
    1  -0.0000755   0.0000298   0.0004122   0.0000553  -0.0000537  -0.0000380
    2  -0.0001384   0.0000293   0.0002071   0.0000292  -0.0001676   0.0000051
    3  -0.0003466   0.0002112   0.0006983  -0.0000733  -0.0003144   0.0000088
            7           8           9          10          11          12
    1   0.0001331   0.0000160   0.0001107   0.0000700  -0.0004879  -0.0001720
    2   0.0001638   0.0000453   0.0002734   0.0000873  -0.0004521  -0.0000824
    3   0.0001033   0.0000567   0.0003444  -0.0000016  -0.0006250  -0.0000618
 Max gradient component =       6.983E-04
 RMS gradient           =       2.463E-04
 Gradient time:  CPU 258.78 s  wall 5.20 s
 Geometry Optimization Parameters
   NAtoms,    NIC,     NZ,  NCons,   NDum,   NFix, NCnnct, MaxDiis
       12     116       0       0       0       0       0       0

 Cartesian Hessian Update
 Hessian updated using BFGS update


** GEOMETRY OPTIMIZATION IN DELOCALIZED INTERNAL COORDINATES **
   Searching for a Minimum

   Optimization Cycle:  19

                       Coordinates (Angstroms)
     ATOM                X               Y               Z
      1  C         1.0557178234    0.7474778188   -1.6009237961
      2  N         0.4778104029    0.1871766674   -2.4387313383
      3  C        -0.3087936689   -1.4524373563    0.3848081724
      4  H         0.2332571933   -2.2177271505   -0.1627284675
      5  C        -1.7246203330   -0.8486272667    0.3464528829
      6  H        -2.6371699357   -0.9670538672   -0.2138199427
      7  C         1.7264682415    1.3868482706   -0.5763231745
      8  H         2.2853095508    2.2885139262   -0.7723693433
      9  C        -1.2783102905   -0.0812403742    1.3271482852
     10  H        -1.6322382236    0.7178478514    1.9617872064
     11  N         0.1283665580   -0.7149669622    1.3303714041
     12  H         1.6742027326    0.9541886606    0.4143279787
   Point Group: c1    Number of degrees of freedom:    30


   Energy is   -302.829207618

 Hessian updated using BFGS update

 30 Hessian modes will be used to form the next step
  Hessian Eigenvalues:
     0.000324    0.001628    0.003506    0.008337    0.011886    0.020016
     0.022228    0.028230    0.037513    0.066094    0.120607    0.137209
     0.147010    0.159534    0.162852    0.178472    0.181806    0.185921
     0.198124    0.201452    0.259210    0.357096    0.363839    0.364918
     0.367173    0.405245    0.474036    0.566960    0.633565    1.298886

 Minimum search - taking simple RFO step
 Searching for Lamda that Minimizes Along All modes
 Value Taken    Lamda =  -0.00001121
 Step Taken.  Stepsize is  0.164127

                             Maximum     Tolerance    Cnvgd?
         Gradient           0.000381      0.000300      NO
         Displacement       0.082935      0.001200      NO
         Energy change     -0.000006      0.000001      NO


 New Cartesian Coordinates Obtained by Inverse Iteration

 Displacement from previous Coordinates is:  0.220975
 Adding empirical dispersion correction 
 ----------------------------------------------------------------
 Doing -D3(0) with
 s6  =   1.00000
 s8  =   1.00000
 rs6 =   1.28100
 rs8 =   1.09400
 -D3 energy without 3body term =     -0.0031341087 hartrees
 ----------------------------------------------------------------
             Standard Nuclear Orientation (Angstroms)
    I     Atom           X                Y                Z
 ----------------------------------------------------------------
    1      C       1.0649053520     0.7518305465    -1.6060801939
    2      N       0.4755048502     0.1939354117    -2.4374605501
    3      C      -0.3077277790    -1.4324386465     0.3790241459
    4      H       0.2468708775    -2.1830914762    -0.1760035790
    5      C      -1.7367755231    -0.8594716254     0.3536121257
    6      H      -2.6509837582    -0.9952458526    -0.1999512427
    7      C       1.7484674429     1.3864884172    -0.5870297344
    8      H       2.3428054904     2.2623451944    -0.7947562495
    9      C      -1.3029434668    -0.0926688961     1.3403211852
   10      H      -1.6707806384     0.6887197043     1.9887362035
   11      N       0.1180789814    -0.6945912611     1.3289613123
   12      H       1.6725782218     0.9741887017     0.4106264445
 ----------------------------------------------------------------
 Nuclear Repulsion Energy =         237.02594569 hartrees
 There are       25 alpha and       24 beta electrons
 Applying Cartesian multipole field
    Component          Value
    ---------          -----
     (2,0,0)        1.00000E-11
     (0,2,0)        2.00000E-11
     (0,0,2)       -3.00000E-11
 Nucleus-field energy     =    -0.0000000035 hartrees
 Requested basis set is cc-pVTZ
 There are 100 shells and 280 basis functions
 A cutoff of  1.0D-14 yielded   4693 shell pairs
 There are     37065 function pairs (     48549 Cartesian)
 Smallest overlap matrix eigenvalue = 2.35E-04
 Guess MOs from SCF MO coefficient file
 Reading MOs from coefficient file
 Reading MOs from coefficient file
 Long-range K will be added via erf
 Coulomb attenuation parameter = 0.25 bohr**(-1)
 An unrestricted hybrid HF-DFT SCF calculation will be
 performed using Pulay DIIS extrapolation
 Exchange:     0.1957 Hartree-Fock + 1.0000 wB97X-D3 + LR-HF
 Correlation:  1.0000 wB97X-D3
 Using SG-2 standard quadrature grid
 Dispersion:   Grimme D3
 SCF converges when DIIS error is below 1.0E-08
 Geometry optimization detected.  Setting ReadMinima to 0
 Setting SaveMinima to 0
 using 64 threads for integral computing
 -------------------------------------------------------
 OpenMP Integral computing Module                
 Release: version 1.0, May 2013, Q-Chem Inc. Pittsburgh 
 -------------------------------------------------------
 using 64 threads for integral computing
 -------------------------------------------------------
 OpenMP Integral computing Module                
 Release: version 1.0, May 2013, Q-Chem Inc. Pittsburgh 
 -------------------------------------------------------
 ---------------------------------------
  Cycle       Energy         DIIS Error
 ---------------------------------------
    1    -302.8280912917      4.50E-04
    2    -302.8290842398      5.16E-05
    3    -302.8291843841      2.48E-05
    4    -302.8292023563      2.20E-05
    5    -302.8292123008      5.10E-06
    6    -302.8292147048      2.52E-06
    7    -302.8292154396      1.64E-06
    8    -302.8292157771      7.72E-07
    9    -302.8292158678      4.29E-07
   10    -302.8292159005      1.95E-07
   11    -302.8292159062      6.83E-08
   12    -302.8292159074      2.28E-08
   13    -302.8292159076      7.70E-09 Convergence criterion met
 ---------------------------------------
 <S^2> = 0.7721
 SCF time:  CPU 1418.68 s  wall 24.86 s
 SCF   energy in the final basis set = -302.82921591
 Total energy in the final basis set = -302.82921591
 
 --------------------------------------------------------------
 
                    Orbital Energies (a.u.)
 --------------------------------------------------------------
 
 Alpha MOs
 -- Occupied --
-14.4368 -14.4291 -10.3501 -10.3394 -10.3324 -10.3259 -10.3022  -1.0982
 -1.0397  -0.8907  -0.8462  -0.7530  -0.6485  -0.6294  -0.6086  -0.5882
 -0.5350  -0.5057  -0.4968  -0.4841  -0.4737  -0.4381  -0.3726  -0.3512
 -0.3233
 -- Virtual --
 -0.0002   0.1018   0.1313   0.1421   0.1500   0.1557   0.1600   0.1638
  0.1797   0.2185   0.2297   0.2647   0.2909   0.2970   0.3179   0.3372
  0.3741   0.3796   0.3853   0.3909   0.4188   0.4446   0.4474   0.4518
  0.4770   0.5026   0.5072   0.5164   0.5199   0.5334   0.5494   0.5516
  0.5641   0.5699   0.5984   0.6061   0.6140   0.6239   0.6526   0.6672
  0.6747   0.6942   0.7116   0.7229   0.7548   0.7832   0.8008   0.8178
  0.8380   0.8448   0.8600   0.8855   0.9114   0.9611   0.9988   1.0123
  1.0380   1.0462   1.0596   1.0714   1.0912   1.1308   1.1323   1.1418
  1.1518   1.1566   1.1806   1.1860   1.1958   1.2407   1.2818   1.3123
  1.3279   1.3437   1.3683   1.3843   1.3988   1.4138   1.4328   1.4378
  1.4409   1.4945   1.5377   1.5717   1.5837   1.6017   1.6279   1.6499
  1.6943   1.7046   1.7655   1.7819   1.8871   1.9113   1.9199   1.9373
  1.9594   2.0238   2.1244   2.1671   2.1813   2.2160   2.2335   2.2532
  2.3077   2.3229   2.3612   2.3910   2.4210   2.5020   2.5223   2.5364
  2.5497   2.5585   2.5933   2.6320   2.6463   2.6616   2.6808   2.6977
  2.7116   2.7200   2.7467   2.7519   2.8231   2.8413   2.8537   2.8749
  2.9002   2.9385   2.9476   2.9501   2.9646   2.9893   2.9991   3.0285
  3.0332   3.0495   3.0588   3.0668   3.0832   3.0882   3.0944   3.1170
  3.1307   3.1492   3.1668   3.1851   3.1982   3.2098   3.2204   3.2235
  3.2517   3.2658   3.2773   3.2836   3.3230   3.3768   3.4113   3.4198
  3.4415   3.4699   3.4887   3.5228   3.5335   3.5538   3.5627   3.5888
  3.6216   3.6313   3.6504   3.6750   3.7103   3.7345   3.7640   3.8013
  3.8277   3.8367   3.8523   3.9300   3.9401   3.9542   3.9919   4.0208
  4.0353   4.0445   4.0497   4.0629   4.0737   4.0822   4.0886   4.0988
  4.1335   4.1673   4.2012   4.2487   4.2609   4.3160   4.3514   4.4201
  4.4650   4.4745   4.5081   4.5304   4.5524   4.6008   4.6319   4.6459
  4.6645   4.7172   4.7416   4.7590   4.7696   4.8137   4.8332   4.8997
  4.9124   4.9552   4.9657   5.0402   5.0619   5.0938   5.1087   5.1313
  5.1879   5.2197   5.2337   5.2453   5.2643   5.3517   5.4009   5.4266
  5.4495   5.5545   5.6400   5.6465   5.6853   5.6999   5.7412   5.8321
  5.9481   6.0128   6.1392   6.1578   6.2451   6.3481   6.4966   6.5817
  8.3404   9.1367  10.4855  12.8511  13.3323  13.7113  15.0949
 
 Beta MOs
 -- Occupied --
-14.4308 -14.4291 -10.3501 -10.3324 -10.3312 -10.3284 -10.3022  -1.0982
 -1.0262  -0.8567  -0.8459  -0.7530  -0.6485  -0.6189  -0.6082  -0.5801
 -0.5349  -0.5034  -0.4738  -0.4712  -0.4560  -0.4320  -0.3725  -0.3233
 -- Virtual --
 -0.0468   0.0005   0.1039   0.1358   0.1421   0.1500   0.1571   0.1638
  0.1788   0.1946   0.2206   0.2310   0.2647   0.2921   0.2977   0.3191
  0.3422   0.3761   0.3817   0.3940   0.3995   0.4228   0.4461   0.4526
  0.4579   0.4795   0.5038   0.5082   0.5172   0.5217   0.5351   0.5498
  0.5545   0.5668   0.5731   0.6022   0.6068   0.6146   0.6263   0.6589
  0.6706   0.6787   0.6958   0.7124   0.7245   0.7546   0.7841   0.8008
  0.8186   0.8387   0.8483   0.8746   0.8879   0.9141   0.9631   1.0001
  1.0159   1.0408   1.0490   1.0604   1.0752   1.0980   1.1325   1.1354
  1.1434   1.1548   1.1606   1.1819   1.1919   1.1968   1.2416   1.2860
  1.3141   1.3305   1.3570   1.3717   1.3910   1.4016   1.4156   1.4334
  1.4395   1.4512   1.4978   1.5390   1.5727   1.5864   1.6047   1.6306
  1.6507   1.6959   1.7051   1.7662   1.7981   1.8875   1.9145   1.9211
  1.9424   1.9599   2.0286   2.1292   2.1675   2.1886   2.2174   2.2344
  2.2870   2.3085   2.3225   2.3758   2.3918   2.4227   2.5060   2.5244
  2.5401   2.5551   2.5695   2.5965   2.6399   2.6578   2.6654   2.6899
  2.7009   2.7170   2.7312   2.7479   2.7490   2.8253   2.8424   2.8593
  2.8848   2.9029   2.9434   2.9502   2.9680   2.9743   2.9900   3.0011
  3.0305   3.0378   3.0549   3.0711   3.0833   3.0858   3.0931   3.1136
  3.1231   3.1312   3.1514   3.1679   3.1864   3.2021   3.2164   3.2236
  3.2379   3.2534   3.2660   3.2794   3.2850   3.3230   3.3817   3.4118
  3.4200   3.4423   3.4730   3.4891   3.5232   3.5341   3.5598   3.5713
  3.6008   3.6393   3.6426   3.6547   3.6813   3.7109   3.7348   3.7650
  3.8014   3.8378   3.8407   3.8563   3.9303   3.9405   3.9544   3.9988
  4.0230   4.0455   4.0506   4.0555   4.0764   4.0824   4.0916   4.0976
  4.1003   4.1356   4.1676   4.2013   4.2578   4.2619   4.3161   4.3714
  4.4202   4.4651   4.4748   4.5101   4.5332   4.5526   4.6176   4.6453
  4.6601   4.6778   4.7353   4.7534   4.7692   4.7705   4.8144   4.8333
  4.9151   4.9211   4.9566   4.9673   5.0426   5.0632   5.1089   5.1178
  5.1336   5.1953   5.2244   5.2464   5.2533   5.2651   5.3517   5.4075
  5.4270   5.4503   5.5545   5.6402   5.6467   5.6853   5.7030   5.7417
  5.8415   5.9543   6.0128   6.1455   6.1743   6.2451   6.3481   6.5020
  6.5817   8.3424   9.1367  10.4855  12.8511  13.3520  13.7113  15.1029
 --------------------------------------------------------------
 
          Ground-State Mulliken Net Atomic Charges

     Atom                 Charge (a.u.)    Spin (a.u.)
  --------------------------------------------------------
      1 C                    -0.017438      -0.186555
      2 N                    -0.068657       0.393012
      3 C                    -0.034593      -0.000092
      4 H                     0.134996      -0.000140
      5 C                    -0.109504       0.001327
      6 H                     0.131639       0.000136
      7 C                    -0.250675       0.822552
      8 H                     0.151777      -0.015869
      9 C                    -0.037416      -0.001925
     10 H                     0.121775       0.000455
     11 N                    -0.191370       0.000110
     12 H                     0.169465      -0.013010
  --------------------------------------------------------
  Sum of atomic charges =    -0.000000
  Sum of spin   charges =     1.000000

 -----------------------------------------------------------------
                    Cartesian Multipole Moments
 -----------------------------------------------------------------
    Charge (ESU x 10^10)
                -0.0000
    Dipole Moment (Debye)
         X      -0.2119      Y       1.0213      Z       1.3370
       Tot       1.6957
    Quadrupole Moments (Debye-Ang)
        XX     -35.2658     XY       3.8244     YY     -35.1197
        XZ      -2.4130     YZ       2.0019     ZZ     -50.5917
    Octopole Moments (Debye-Ang^2)
       XXX      -2.9262    XXY      11.0282    XYY       6.9930
       YYY      10.2175    XXZ       2.9406    XYZ      -5.1171
       YYZ       1.6490    XZZ      -6.2890    YZZ      10.6587
       ZZZ      41.6051
    Hexadecapole Moments (Debye-Ang^3)
      XXXX    -378.1633   XXXY     -78.2747   XXYY     -94.0412
      XYYY     -84.5905   YYYY    -246.4096   XXXZ     107.2448
      XXYZ      24.8374   XYYZ      28.1870   YYYZ      67.0134
      XXZZ    -145.6172   XYZZ     -33.5643   YYZZ    -125.4217
      XZZZ     101.6484   YZZZ      78.2026   ZZZZ    -555.4326
 -----------------------------------------------------------------
 Calculating analytic gradient of the SCF energy
 Gradient of SCF Energy
            1           2           3           4           5           6
    1  -0.0000613   0.0000148   0.0007536  -0.0000021   0.0000720  -0.0000644
    2  -0.0000271  -0.0000313   0.0005190  -0.0000718  -0.0000611  -0.0000147
    3  -0.0004567   0.0003054   0.0008444   0.0000843  -0.0004783   0.0001186
            7           8           9          10          11          12
    1   0.0001541  -0.0000024  -0.0003965   0.0001950  -0.0004753  -0.0001875
    2   0.0001062  -0.0000307   0.0004496  -0.0000077  -0.0008168  -0.0000135
    3   0.0001651   0.0000926   0.0003089   0.0000745  -0.0009322  -0.0001265
 Max gradient component =       9.322E-04
 RMS gradient           =       3.539E-04
 Gradient time:  CPU 262.59 s  wall 5.30 s
 Geometry Optimization Parameters
   NAtoms,    NIC,     NZ,  NCons,   NDum,   NFix, NCnnct, MaxDiis
       12     116       0       0       0       0       0       0

 Cartesian Hessian Update
 Hessian updated using BFGS update


** GEOMETRY OPTIMIZATION IN DELOCALIZED INTERNAL COORDINATES **
   Searching for a Minimum

   Optimization Cycle:  20

                       Coordinates (Angstroms)
     ATOM                X               Y               Z
      1  C         1.0649053520    0.7518305465   -1.6060801939
      2  N         0.4755048502    0.1939354117   -2.4374605501
      3  C        -0.3077277790   -1.4324386465    0.3790241459
      4  H         0.2468708775   -2.1830914762   -0.1760035790
      5  C        -1.7367755231   -0.8594716254    0.3536121257
      6  H        -2.6509837582   -0.9952458526   -0.1999512427
      7  C         1.7484674429    1.3864884172   -0.5870297344
      8  H         2.3428054904    2.2623451944   -0.7947562495
      9  C        -1.3029434668   -0.0926688961    1.3403211852
     10  H        -1.6707806384    0.6887197043    1.9887362035
     11  N         0.1180789814   -0.6945912611    1.3289613123
     12  H         1.6725782218    0.9741887017    0.4106264445
   Point Group: c1    Number of degrees of freedom:    30


   Energy is   -302.829215908

 Hessian updated using BFGS update

 30 Hessian modes will be used to form the next step
  Hessian Eigenvalues:
     0.000178    0.001600    0.003435    0.008738    0.012771    0.019964
     0.022147    0.028775    0.037153    0.067617    0.119757    0.137079
     0.145484    0.159663    0.162707    0.177601    0.181922    0.184973
     0.198037    0.207195    0.260028    0.357088    0.363873    0.364916
     0.367177    0.406584    0.473622    0.531837    0.651176    1.294788

 Minimum search - taking simple RFO step
 Searching for Lamda that Minimizes Along All modes
 Value Taken    Lamda =  -0.00001236
 Step Taken.  Stepsize is  0.206186

                             Maximum     Tolerance    Cnvgd?
         Gradient           0.000610      0.000300      NO
         Displacement       0.109792      0.001200      NO
         Energy change     -0.000008      0.000001      NO


 New Cartesian Coordinates Obtained by Inverse Iteration

 Displacement from previous Coordinates is:  0.289246
 Adding empirical dispersion correction 
 ----------------------------------------------------------------
 Doing -D3(0) with
 s6  =   1.00000
 s8  =   1.00000
 rs6 =   1.28100
 rs8 =   1.09400
 -D3 energy without 3body term =     -0.0031012559 hartrees
 ----------------------------------------------------------------
             Standard Nuclear Orientation (Angstroms)
    I     Atom           X                Y                Z
 ----------------------------------------------------------------
    1      C       1.0817261962     0.7561172656    -1.6165682970
    2      N       0.4829817769     0.2024566904    -2.4442068168
    3      C      -0.3083236587    -1.4041455891     0.3715113815
    4      H       0.2619585647    -2.1331919319    -0.1960345229
    5      C      -1.7541391276    -0.8743775927     0.3669507633
    6      H      -2.6700745653    -1.0331296111    -0.1775124737
    7      C       1.7761120233     1.3843936771    -0.6010834309
    8      H       2.4108859092     2.2285948841    -0.8194136886
    9      C      -1.3348101954    -0.1083657007     1.3602242908
   10      H      -1.7199703197     0.6501314422     2.0253456832
   11      N       0.1044966152    -0.6661657582     1.3269971822
   12      H       1.6691568322     0.9976824423     0.4037897964
 ----------------------------------------------------------------
 Nuclear Repulsion Energy =         236.57203403 hartrees
 There are       25 alpha and       24 beta electrons
 Applying Cartesian multipole field
    Component          Value
    ---------          -----
     (2,0,0)        1.00000E-11
     (0,2,0)        2.00000E-11
     (0,0,2)       -3.00000E-11
 Nucleus-field energy     =    -0.0000000036 hartrees
 Requested basis set is cc-pVTZ
 There are 100 shells and 280 basis functions
 A cutoff of  1.0D-14 yielded   4685 shell pairs
 There are     36967 function pairs (     48414 Cartesian)
 Smallest overlap matrix eigenvalue = 2.38E-04
 Guess MOs from SCF MO coefficient file
 Reading MOs from coefficient file
 Reading MOs from coefficient file
 Long-range K will be added via erf
 Coulomb attenuation parameter = 0.25 bohr**(-1)
 An unrestricted hybrid HF-DFT SCF calculation will be
 performed using Pulay DIIS extrapolation
 Exchange:     0.1957 Hartree-Fock + 1.0000 wB97X-D3 + LR-HF
 Correlation:  1.0000 wB97X-D3
 Using SG-2 standard quadrature grid
 Dispersion:   Grimme D3
 SCF converges when DIIS error is below 1.0E-08
 Geometry optimization detected.  Setting ReadMinima to 0
 Setting SaveMinima to 0
 using 64 threads for integral computing
 -------------------------------------------------------
 OpenMP Integral computing Module                
 Release: version 1.0, May 2013, Q-Chem Inc. Pittsburgh 
 -------------------------------------------------------
 using 64 threads for integral computing
 -------------------------------------------------------
 OpenMP Integral computing Module                
 Release: version 1.0, May 2013, Q-Chem Inc. Pittsburgh 
 -------------------------------------------------------
 ---------------------------------------
  Cycle       Energy         DIIS Error
 ---------------------------------------
    1    -302.8276748620      5.44E-04
    2    -302.8290161281      6.51E-05
    3    -302.8291761934      2.96E-05
    4    -302.8292046969      2.65E-05
    5    -302.8292186815      6.57E-06
    6    -302.8292221007      3.03E-06
    7    -302.8292232175      1.81E-06
    8    -302.8292237124      9.00E-07
    9    -302.8292238424      4.97E-07
   10    -302.8292238859      2.66E-07
   11    -302.8292238937      9.03E-08
   12    -302.8292238955      3.06E-08
   13    -302.8292238958      1.09E-08
   14    -302.8292238959      4.16E-09 Convergence criterion met
 ---------------------------------------
 <S^2> = 0.7721
 SCF time:  CPU 1516.95 s  wall 25.97 s
 SCF   energy in the final basis set = -302.82922390
 Total energy in the final basis set = -302.82922390
 
 --------------------------------------------------------------
 
                    Orbital Energies (a.u.)
 --------------------------------------------------------------
 
 Alpha MOs
 -- Occupied --
-14.4368 -14.4290 -10.3500 -10.3392 -10.3325 -10.3259 -10.3021  -1.0980
 -1.0397  -0.8906  -0.8462  -0.7529  -0.6485  -0.6293  -0.6086  -0.5880
 -0.5349  -0.5051  -0.4973  -0.4841  -0.4737  -0.4381  -0.3726  -0.3511
 -0.3234
 -- Virtual --
 -0.0000   0.1019   0.1314   0.1421   0.1503   0.1559   0.1600   0.1639
  0.1795   0.2185   0.2303   0.2650   0.2902   0.2980   0.3177   0.3384
  0.3740   0.3785   0.3847   0.3910   0.4196   0.4446   0.4493   0.4503
  0.4754   0.4999   0.5087   0.5167   0.5204   0.5338   0.5495   0.5522
  0.5655   0.5718   0.5957   0.6060   0.6138   0.6243   0.6504   0.6675
  0.6753   0.6944   0.7115   0.7225   0.7534   0.7770   0.7991   0.8207
  0.8388   0.8466   0.8598   0.8816   0.9109   0.9611   0.9977   1.0123
  1.0409   1.0454   1.0597   1.0707   1.0870   1.1307   1.1319   1.1409
  1.1530   1.1556   1.1796   1.1815   1.1967   1.2364   1.2814   1.3132
  1.3280   1.3421   1.3688   1.3848   1.3987   1.4124   1.4329   1.4380
  1.4414   1.4941   1.5382   1.5686   1.5818   1.6020   1.6311   1.6486
  1.6953   1.7051   1.7656   1.7805   1.8865   1.9112   1.9205   1.9384
  1.9588   2.0224   2.1219   2.1662   2.1809   2.2151   2.2328   2.2534
  2.3074   2.3213   2.3613   2.3915   2.4200   2.5006   2.5224   2.5359
  2.5472   2.5630   2.5949   2.6322   2.6459   2.6618   2.6783   2.6954
  2.7096   2.7205   2.7476   2.7522   2.8223   2.8423   2.8535   2.8723
  2.8989   2.9393   2.9477   2.9496   2.9649   2.9889   2.9982   3.0269
  3.0359   3.0466   3.0585   3.0678   3.0829   3.0882   3.0927   3.1171
  3.1274   3.1454   3.1682   3.1846   3.1987   3.2083   3.2195   3.2227
  3.2515   3.2654   3.2743   3.2826   3.3216   3.3769   3.4117   3.4194
  3.4418   3.4697   3.4894   3.5231   3.5334   3.5538   3.5622   3.5885
  3.6215   3.6308   3.6491   3.6758   3.7105   3.7345   3.7644   3.8015
  3.8262   3.8366   3.8517   3.9290   3.9401   3.9541   3.9921   4.0209
  4.0350   4.0438   4.0496   4.0635   4.0737   4.0821   4.0871   4.0982
  4.1350   4.1666   4.2014   4.2491   4.2616   4.3163   4.3513   4.4203
  4.4645   4.4740   4.5087   4.5307   4.5534   4.6010   4.6305   4.6466
  4.6649   4.7168   4.7419   4.7596   4.7698   4.8135   4.8333   4.8997
  4.9125   4.9555   4.9644   5.0411   5.0598   5.0937   5.1091   5.1316
  5.1889   5.2203   5.2325   5.2463   5.2648   5.3521   5.4014   5.4266
  5.4496   5.5548   5.6402   5.6475   5.6849   5.6986   5.7408   5.8320
  5.9485   6.0132   6.1395   6.1575   6.2442   6.3483   6.4967   6.5812
  8.3442   9.1428  10.4854  12.8538  13.3357  13.7116  15.0878
 
 Beta MOs
 -- Occupied --
-14.4307 -14.4290 -10.3500 -10.3325 -10.3310 -10.3284 -10.3021  -1.0980
 -1.0262  -0.8567  -0.8460  -0.7529  -0.6485  -0.6187  -0.6082  -0.5798
 -0.5349  -0.5033  -0.4738  -0.4712  -0.4561  -0.4320  -0.3724  -0.3233
 -- Virtual --
 -0.0465   0.0005   0.1040   0.1358   0.1421   0.1503   0.1573   0.1639
  0.1787   0.1948   0.2205   0.2314   0.2650   0.2914   0.2984   0.3191
  0.3434   0.3759   0.3812   0.3937   0.4001   0.4233   0.4455   0.4509
  0.4604   0.4779   0.5011   0.5095   0.5174   0.5223   0.5354   0.5499
  0.5550   0.5681   0.5750   0.5997   0.6070   0.6143   0.6268   0.6565
  0.6728   0.6776   0.6958   0.7123   0.7242   0.7533   0.7780   0.7992
  0.8214   0.8392   0.8503   0.8746   0.8836   0.9136   0.9634   0.9988
  1.0156   1.0442   1.0475   1.0604   1.0749   1.0941   1.1321   1.1347
  1.1426   1.1551   1.1603   1.1812   1.1873   1.1977   1.2374   1.2854
  1.3153   1.3304   1.3556   1.3723   1.3914   1.4015   1.4144   1.4334
  1.4400   1.4516   1.4974   1.5397   1.5696   1.5842   1.6050   1.6340
  1.6494   1.6967   1.7058   1.7665   1.7968   1.8869   1.9144   1.9217
  1.9434   1.9594   2.0272   2.1267   2.1668   2.1885   2.2165   2.2336
  2.2869   2.3081   2.3210   2.3759   2.3921   2.4219   2.5049   2.5248
  2.5405   2.5517   2.5720   2.5983   2.6400   2.6580   2.6652   2.6887
  2.6991   2.7142   2.7315   2.7489   2.7494   2.8246   2.8433   2.8594
  2.8821   2.9011   2.9436   2.9506   2.9689   2.9730   2.9895   3.0001
  3.0297   3.0389   3.0543   3.0712   3.0828   3.0849   3.0935   3.1114
  3.1232   3.1280   3.1478   3.1695   3.1862   3.2015   3.2155   3.2230
  3.2372   3.2536   3.2657   3.2758   3.2841   3.3216   3.3816   3.4124
  3.4196   3.4426   3.4729   3.4898   3.5234   3.5341   3.5593   3.5712
  3.6006   3.6392   3.6426   3.6531   3.6819   3.7111   3.7348   3.7655
  3.8016   3.8364   3.8405   3.8557   3.9293   3.9404   3.9543   3.9989
  4.0230   4.0451   4.0504   4.0555   4.0766   4.0827   4.0899   4.0970
  4.1000   4.1372   4.1669   4.2015   4.2578   4.2630   4.3165   4.3713
  4.4205   4.4646   4.4744   4.5106   4.5334   4.5537   4.6179   4.6455
  4.6593   4.6781   4.7350   4.7538   4.7695   4.7709   4.8141   4.8334
  4.9151   4.9211   4.9575   4.9656   5.0434   5.0610   5.1092   5.1180
  5.1339   5.1963   5.2246   5.2474   5.2524   5.2656   5.3521   5.4079
  5.4271   5.4504   5.5548   5.6403   5.6477   5.6849   5.7017   5.7413
  5.8415   5.9547   6.0132   6.1458   6.1741   6.2443   6.3483   6.5021
  6.5812   8.3462   9.1428  10.4854  12.8538  13.3555  13.7117  15.0959
 --------------------------------------------------------------
 
          Ground-State Mulliken Net Atomic Charges

     Atom                 Charge (a.u.)    Spin (a.u.)
  --------------------------------------------------------
      1 C                    -0.017590      -0.186771
      2 N                    -0.069072       0.393297
      3 C                    -0.035308      -0.000026
      4 H                     0.136098      -0.000138
      5 C                    -0.111013       0.000920
      6 H                     0.131412       0.000110
      7 C                    -0.250188       0.822660
      8 H                     0.151726      -0.015712
      9 C                    -0.034142      -0.001421
     10 H                     0.121109       0.000311
     11 N                    -0.191978      -0.000073
     12 H                     0.168945      -0.013158
  --------------------------------------------------------
  Sum of atomic charges =     0.000000
  Sum of spin   charges =     1.000000

 -----------------------------------------------------------------
                    Cartesian Multipole Moments
 -----------------------------------------------------------------
    Charge (ESU x 10^10)
                 0.0000
    Dipole Moment (Debye)
         X      -0.1855      Y       0.9665      Z       1.3521
       Tot       1.6723
    Quadrupole Moments (Debye-Ang)
        XX     -34.9471     XY       3.8837     YY     -35.3342
        XZ      -2.5902     YZ       1.9523     ZZ     -50.4794
    Octopole Moments (Debye-Ang^2)
       XXX      -2.3681    XXY      11.0658    XYY       7.0820
       YYY       9.6507    XXZ       3.0472    XYZ      -5.3455
       YYZ       1.6805    XZZ      -6.3869    YZZ      10.3096
       ZZZ      42.2177
    Hexadecapole Moments (Debye-Ang^3)
      XXXX    -385.8250   XXXY     -78.5921   XXYY     -94.5269
      XYYY     -87.5639   YYYY    -245.5334   XXXZ     109.5247
      XXYZ      24.6116   XYYZ      29.7156   YYYZ      67.9056
      XXZZ    -147.2907   XYZZ     -34.5343   YYZZ    -125.5176
      XZZZ     105.1381   YZZZ      78.8257   ZZZZ    -560.0173
 -----------------------------------------------------------------
 Calculating analytic gradient of the SCF energy
 Gradient of SCF Energy
            1           2           3           4           5           6
    1   0.0000615  -0.0000460   0.0009608  -0.0000902   0.0001464  -0.0000556
    2   0.0001973  -0.0001428   0.0007628  -0.0001819   0.0001527  -0.0000343
    3  -0.0003618   0.0002670   0.0006661   0.0002685  -0.0004114   0.0001974
            7           8           9          10          11          12
    1   0.0001472  -0.0000448  -0.0009549   0.0002869  -0.0001876  -0.0002237
    2  -0.0000146  -0.0001057   0.0004086  -0.0000991  -0.0009784   0.0000354
    3   0.0002301   0.0000588   0.0001498   0.0000907  -0.0009435  -0.0002116
 Max gradient component =       9.784E-04
 RMS gradient           =       4.034E-04
 Gradient time:  CPU 260.43 s  wall 5.03 s
 Geometry Optimization Parameters
   NAtoms,    NIC,     NZ,  NCons,   NDum,   NFix, NCnnct, MaxDiis
       12     116       0       0       0       0       0       0

 Cartesian Hessian Update
 Hessian updated using BFGS update


** GEOMETRY OPTIMIZATION IN DELOCALIZED INTERNAL COORDINATES **
   Searching for a Minimum

   Optimization Cycle:  21

                       Coordinates (Angstroms)
     ATOM                X               Y               Z
      1  C         1.0817261962    0.7561172656   -1.6165682970
      2  N         0.4829817769    0.2024566904   -2.4442068168
      3  C        -0.3083236587   -1.4041455891    0.3715113815
      4  H         0.2619585647   -2.1331919319   -0.1960345229
      5  C        -1.7541391276   -0.8743775927    0.3669507633
      6  H        -2.6700745653   -1.0331296111   -0.1775124737
      7  C         1.7761120233    1.3843936771   -0.6010834309
      8  H         2.4108859092    2.2285948841   -0.8194136886
      9  C        -1.3348101954   -0.1083657007    1.3602242908
     10  H        -1.7199703197    0.6501314422    2.0253456832
     11  N         0.1044966152   -0.6661657582    1.3269971822
     12  H         1.6691568322    0.9976824423    0.4037897964
   Point Group: c1    Number of degrees of freedom:    30


   Energy is   -302.829223896

 Hessian updated using BFGS update

 30 Hessian modes will be used to form the next step
  Hessian Eigenvalues:
     0.000195    0.001581    0.003396    0.008637    0.013175    0.019862
     0.022048    0.028509    0.036492    0.069403    0.117586    0.134344
     0.138694    0.159991    0.160832    0.176237    0.182174    0.184097
     0.196690    0.203600    0.260778    0.357098    0.363972    0.364914
     0.367178    0.405384    0.448118    0.485657    0.645180    1.292339

 Minimum search - taking simple RFO step
 Searching for Lamda that Minimizes Along All modes
 Value Taken    Lamda =  -0.00001031
 Step Taken.  Stepsize is  0.101411

                             Maximum     Tolerance    Cnvgd?
         Gradient           0.000678      0.000300      NO
         Displacement       0.056072      0.001200      NO
         Energy change     -0.000008      0.000001      NO


 New Cartesian Coordinates Obtained by Inverse Iteration

 Displacement from previous Coordinates is:  0.152155
 Adding empirical dispersion correction 
 ----------------------------------------------------------------
 Doing -D3(0) with
 s6  =   1.00000
 s8  =   1.00000
 rs6 =   1.28100
 rs8 =   1.09400
 -D3 energy without 3body term =     -0.0030808881 hartrees
 ----------------------------------------------------------------
             Standard Nuclear Orientation (Angstroms)
    I     Atom           X                Y                Z
 ----------------------------------------------------------------
    1      C       1.0936753126     0.7571281421    -1.6240235602
    2      N       0.4943496063     0.2063695084    -2.4533116961
    3      C      -0.3104725195    -1.3887937468     0.3675737278
    4      H       0.2672309168    -2.1049021779    -0.2087758507
    5      C      -1.7644789842    -0.8830379664     0.3769130262
    6      H      -2.6811093404    -1.0533709128    -0.1628431962
    7      C       1.7899008143     1.3825898982    -0.6082843295
    8      H       2.4413980651     2.2131256608    -0.8296637892
    9      C      -1.3508304628    -0.1171906972     1.3722995949
   10      H      -1.7444442157     0.6305154047     2.0446874648
   11      N       0.0975107930    -0.6507053091     1.3259625036
   12      H       1.6672700654     1.0082724139     0.3994659719
 ----------------------------------------------------------------
 Nuclear Repulsion Energy =         236.26247039 hartrees
 There are       25 alpha and       24 beta electrons
 Applying Cartesian multipole field
    Component          Value
    ---------          -----
     (2,0,0)        1.00000E-11
     (0,2,0)        2.00000E-11
     (0,0,2)       -3.00000E-11
 Nucleus-field energy     =    -0.0000000036 hartrees
 Requested basis set is cc-pVTZ
 There are 100 shells and 280 basis functions
 A cutoff of  1.0D-14 yielded   4678 shell pairs
 There are     36902 function pairs (     48320 Cartesian)
 Smallest overlap matrix eigenvalue = 2.40E-04
 Guess MOs from SCF MO coefficient file
 Reading MOs from coefficient file
 Reading MOs from coefficient file
 Long-range K will be added via erf
 Coulomb attenuation parameter = 0.25 bohr**(-1)
 An unrestricted hybrid HF-DFT SCF calculation will be
 performed using Pulay DIIS extrapolation
 Exchange:     0.1957 Hartree-Fock + 1.0000 wB97X-D3 + LR-HF
 Correlation:  1.0000 wB97X-D3
 Using SG-2 standard quadrature grid
 Dispersion:   Grimme D3
 SCF converges when DIIS error is below 1.0E-08
 Geometry optimization detected.  Setting ReadMinima to 0
 Setting SaveMinima to 0
 using 64 threads for integral computing
 -------------------------------------------------------
 OpenMP Integral computing Module                
 Release: version 1.0, May 2013, Q-Chem Inc. Pittsburgh 
 -------------------------------------------------------
 using 64 threads for integral computing
 -------------------------------------------------------
 OpenMP Integral computing Module                
 Release: version 1.0, May 2013, Q-Chem Inc. Pittsburgh 
 -------------------------------------------------------
 ---------------------------------------
  Cycle       Energy         DIIS Error
 ---------------------------------------
    1    -302.8289814362      2.77E-04
    2    -302.8291806123      3.27E-05
    3    -302.8292210696      1.32E-05
    4    -302.8292284367      1.09E-05
    5    -302.8292308057      3.44E-06
    6    -302.8292314449      1.59E-06
    7    -302.8292316773      8.41E-07
    8    -302.8292317896      4.68E-07
    9    -302.8292318177      2.36E-07
   10    -302.8292318286      1.24E-07
   11    -302.8292318303      4.52E-08
   12    -302.8292318308      1.44E-08
   13    -302.8292318309      5.44E-09 Convergence criterion met
 ---------------------------------------
 <S^2> = 0.7721
 SCF time:  CPU 1389.06 s  wall 23.65 s
 SCF   energy in the final basis set = -302.82923183
 Total energy in the final basis set = -302.82923183
 
 --------------------------------------------------------------
 
                    Orbital Energies (a.u.)
 --------------------------------------------------------------
 
 Alpha MOs
 -- Occupied --
-14.4368 -14.4291 -10.3502 -10.3391 -10.3326 -10.3259 -10.3020  -1.0979
 -1.0396  -0.8905  -0.8463  -0.7530  -0.6485  -0.6292  -0.6088  -0.5878
 -0.5349  -0.5049  -0.4976  -0.4841  -0.4736  -0.4381  -0.3727  -0.3510
 -0.3234
 -- Virtual --
 -0.0001   0.1019   0.1314   0.1420   0.1503   0.1561   0.1601   0.1639
  0.1794   0.2184   0.2306   0.2652   0.2898   0.2983   0.3177   0.3392
  0.3739   0.3778   0.3843   0.3911   0.4200   0.4444   0.4489   0.4511
  0.4746   0.4986   0.5088   0.5169   0.5207   0.5341   0.5493   0.5523
  0.5658   0.5729   0.5940   0.6061   0.6136   0.6246   0.6493   0.6676
  0.6760   0.6945   0.7115   0.7221   0.7524   0.7739   0.7978   0.8224
  0.8392   0.8472   0.8595   0.8796   0.9105   0.9610   0.9967   1.0122
  1.0413   1.0454   1.0596   1.0706   1.0851   1.1308   1.1316   1.1406
  1.1537   1.1549   1.1768   1.1813   1.1971   1.2335   1.2808   1.3136
  1.3280   1.3416   1.3690   1.3852   1.3983   1.4112   1.4329   1.4378
  1.4417   1.4936   1.5382   1.5666   1.5809   1.6022   1.6322   1.6478
  1.6956   1.7057   1.7656   1.7796   1.8865   1.9108   1.9201   1.9389
  1.9580   2.0213   2.1207   2.1653   2.1809   2.2147   2.2322   2.2535
  2.3075   2.3200   2.3613   2.3912   2.4193   2.4998   2.5224   2.5354
  2.5459   2.5651   2.5958   2.6317   2.6458   2.6617   2.6773   2.6940
  2.7087   2.7206   2.7481   2.7522   2.8221   2.8427   2.8536   2.8710
  2.8980   2.9397   2.9477   2.9493   2.9649   2.9885   2.9978   3.0253
  3.0369   3.0451   3.0584   3.0682   3.0825   3.0879   3.0918   3.1163
  3.1258   3.1435   3.1686   3.1846   3.1989   3.2078   3.2188   3.2225
  3.2516   3.2647   3.2733   3.2824   3.3210   3.3764   3.4116   3.4196
  3.4417   3.4695   3.4895   3.5228   3.5333   3.5539   3.5620   3.5888
  3.6212   3.6309   3.6484   3.6758   3.7104   3.7349   3.7646   3.8016
  3.8254   3.8366   3.8516   3.9286   3.9395   3.9541   3.9924   4.0209
  4.0349   4.0436   4.0491   4.0634   4.0740   4.0820   4.0867   4.0982
  4.1355   4.1663   4.2014   4.2492   4.2615   4.3167   4.3515   4.4206
  4.4642   4.4733   4.5092   4.5307   4.5541   4.6008   4.6293   4.6467
  4.6649   4.7164   4.7419   4.7594   4.7702   4.8128   4.8328   4.8997
  4.9123   4.9552   4.9634   5.0413   5.0582   5.0936   5.1089   5.1317
  5.1892   5.2206   5.2318   5.2463   5.2648   5.3525   5.4013   5.4257
  5.4483   5.5547   5.6394   5.6470   5.6845   5.6977   5.7403   5.8320
  5.9488   6.0137   6.1392   6.1574   6.2444   6.3473   6.4970   6.5800
  8.3446   9.1443  10.4847  12.8453  13.3383  13.7143  15.0835
 
 Beta MOs
 -- Occupied --
-14.4307 -14.4291 -10.3502 -10.3326 -10.3309 -10.3283 -10.3020  -1.0979
 -1.0262  -0.8567  -0.8460  -0.7530  -0.6485  -0.6186  -0.6083  -0.5797
 -0.5349  -0.5033  -0.4738  -0.4712  -0.4561  -0.4320  -0.3726  -0.3233
 -- Virtual --
 -0.0463   0.0003   0.1040   0.1358   0.1421   0.1503   0.1575   0.1639
  0.1787   0.1948   0.2205   0.2318   0.2651   0.2910   0.2986   0.3191
  0.3441   0.3758   0.3807   0.3934   0.4004   0.4236   0.4451   0.4500
  0.4619   0.4770   0.4998   0.5098   0.5175   0.5227   0.5357   0.5498
  0.5551   0.5684   0.5760   0.5981   0.6073   0.6141   0.6270   0.6552
  0.6740   0.6775   0.6958   0.7123   0.7237   0.7523   0.7748   0.7980
  0.8230   0.8394   0.8507   0.8746   0.8815   0.9132   0.9635   0.9976
  1.0156   1.0453   1.0466   1.0604   1.0750   1.0923   1.1318   1.1347
  1.1424   1.1554   1.1599   1.1801   1.1855   1.1982   1.2345   1.2848
  1.3157   1.3304   1.3552   1.3725   1.3917   1.4011   1.4133   1.4334
  1.4400   1.4517   1.4969   1.5398   1.5676   1.5832   1.6051   1.6352
  1.6487   1.6968   1.7065   1.7665   1.7960   1.8869   1.9140   1.9213
  1.9438   1.9585   2.0261   2.1254   2.1661   2.1886   2.2160   2.2330
  2.2869   2.3081   2.3198   2.3759   2.3917   2.4213   2.5044   2.5249
  2.5407   2.5498   2.5732   2.5993   2.6395   2.6580   2.6650   2.6884
  2.6981   2.7128   2.7316   2.7488   2.7499   2.8245   2.8438   2.8595
  2.8809   2.9001   2.9437   2.9507   2.9691   2.9725   2.9891   2.9998
  3.0288   3.0390   3.0539   3.0713   3.0819   3.0844   3.0933   3.1097
  3.1231   3.1265   3.1461   3.1702   3.1864   3.2011   3.2152   3.2224
  3.2370   3.2538   3.2651   3.2746   3.2839   3.3210   3.3810   3.4124
  3.4199   3.4423   3.4726   3.4899   3.5231   3.5340   3.5591   3.5713
  3.6007   3.6392   3.6429   3.6523   3.6818   3.7110   3.7352   3.7656
  3.8017   3.8357   3.8405   3.8556   3.9289   3.9398   3.9542   3.9992
  4.0229   4.0451   4.0501   4.0552   4.0770   4.0827   4.0892   4.0967
  4.1002   4.1377   4.1666   4.2016   4.2575   4.2632   4.3169   4.3714
  4.4207   4.4643   4.4736   4.5111   4.5333   4.5545   4.6177   4.6453
  4.6586   4.6780   4.7346   4.7537   4.7696   4.7709   4.8134   4.8328
  4.9147   4.9211   4.9574   4.9645   5.0436   5.0594   5.1089   5.1181
  5.1340   5.1966   5.2247   5.2476   5.2517   5.2657   5.3525   5.4078
  5.4263   5.4491   5.5547   5.6395   5.6472   5.6845   5.7008   5.7407
  5.8414   5.9550   6.0137   6.1455   6.1740   6.2445   6.3473   6.5025
  6.5801   8.3467   9.1443  10.4846  12.8454  13.3580  13.7143  15.0916
 --------------------------------------------------------------
 
          Ground-State Mulliken Net Atomic Charges

     Atom                 Charge (a.u.)    Spin (a.u.)
  --------------------------------------------------------
      1 C                    -0.017797      -0.186915
      2 N                    -0.069278       0.393607
      3 C                    -0.034750       0.000054
      4 H                     0.136681      -0.000135
      5 C                    -0.112190       0.000700
      6 H                     0.131319       0.000098
      7 C                    -0.250017       0.822555
      8 H                     0.151649      -0.015646
      9 C                    -0.032360      -0.001152
     10 H                     0.120784       0.000253
     11 N                    -0.192799      -0.000201
     12 H                     0.168758      -0.013217
  --------------------------------------------------------
  Sum of atomic charges =    -0.000000
  Sum of spin   charges =     1.000000

 -----------------------------------------------------------------
                    Cartesian Multipole Moments
 -----------------------------------------------------------------
    Charge (ESU x 10^10)
                -0.0000
    Dipole Moment (Debye)
         X      -0.1866      Y       0.9390      Z       1.3685
       Tot       1.6701
    Quadrupole Moments (Debye-Ang)
        XX     -34.8022     XY       3.9127     YY     -35.4425
        XZ      -2.6444     YZ       1.9286     ZZ     -50.4657
    Octopole Moments (Debye-Ang^2)
       XXX      -2.2510    XXY      11.0567    XYY       7.0665
       YYY       9.4510    XXZ       3.1520    XYZ      -5.4461
       YYZ       1.7133    XZZ      -6.5678    YZZ      10.1288
       ZZZ      42.7718
    Hexadecapole Moments (Debye-Ang^3)
      XXXX    -390.4289   XXXY     -78.9522   XXYY     -94.9293
      XYYY     -89.1753   YYYY    -244.8678   XXXZ     111.3609
      XXYZ      24.5431   XYYZ      30.7576   YYYZ      68.4271
      XXZZ    -148.5635   XYZZ     -35.1068   YYZZ    -125.8136
      XZZZ     107.8724   YZZZ      79.1793   ZZZZ    -564.4483
 -----------------------------------------------------------------
 Calculating analytic gradient of the SCF energy
 Gradient of SCF Energy
            1           2           3           4           5           6
    1   0.0001487  -0.0000883   0.0005966  -0.0001335   0.0001386  -0.0000331
    2   0.0003349  -0.0002063   0.0005568  -0.0002145   0.0002989  -0.0000451
    3  -0.0001227   0.0001099   0.0000199   0.0003094  -0.0001430   0.0001629
            7           8           9          10          11          12
    1   0.0001283  -0.0000783  -0.0009774   0.0002488   0.0002796  -0.0002301
    2  -0.0001185  -0.0001150   0.0000810  -0.0000954  -0.0005270   0.0000502
    3   0.0001687   0.0000211  -0.0001190   0.0000518  -0.0002540  -0.0002053
 Max gradient component =       9.774E-04
 RMS gradient           =       2.810E-04
 Gradient time:  CPU 259.95 s  wall 5.21 s
 Geometry Optimization Parameters
   NAtoms,    NIC,     NZ,  NCons,   NDum,   NFix, NCnnct, MaxDiis
       12     116       0       0       0       0       0       0

 Cartesian Hessian Update
 Hessian updated using BFGS update


** GEOMETRY OPTIMIZATION IN DELOCALIZED INTERNAL COORDINATES **
   Searching for a Minimum

   Optimization Cycle:  22

                       Coordinates (Angstroms)
     ATOM                X               Y               Z
      1  C         1.0936753126    0.7571281421   -1.6240235602
      2  N         0.4943496063    0.2063695084   -2.4533116961
      3  C        -0.3104725195   -1.3887937468    0.3675737278
      4  H         0.2672309168   -2.1049021779   -0.2087758507
      5  C        -1.7644789842   -0.8830379664    0.3769130262
      6  H        -2.6811093404   -1.0533709128   -0.1628431962
      7  C         1.7899008143    1.3825898982   -0.6082843295
      8  H         2.4413980651    2.2131256608   -0.8296637892
      9  C        -1.3508304628   -0.1171906972    1.3722995949
     10  H        -1.7444442157    0.6305154047    2.0446874648
     11  N         0.0975107930   -0.6507053091    1.3259625036
     12  H         1.6672700654    1.0082724139    0.3994659719
   Point Group: c1    Number of degrees of freedom:    30


   Energy is   -302.829231831

 Hessian updated using BFGS update

 30 Hessian modes will be used to form the next step
  Hessian Eigenvalues:
     0.000205    0.001510    0.003518    0.007926    0.010878    0.019758
     0.021844    0.026228    0.036198    0.061887    0.108013    0.126711
     0.138671    0.158611    0.160690    0.174056    0.181017    0.182628
     0.187720    0.199057    0.257189    0.357113    0.363750    0.364910
     0.367177    0.398042    0.454769    0.492912    0.617797    1.297731

 Minimum search - taking simple RFO step
 Searching for Lamda that Minimizes Along All modes
 Value Taken    Lamda =  -0.00001378
 Step Taken.  Stepsize is  0.089436

                             Maximum     Tolerance    Cnvgd?
         Gradient           0.000385      0.000300      NO
         Displacement       0.052660      0.001200      NO
         Energy change     -0.000008      0.000001      NO


 New Cartesian Coordinates Obtained by Inverse Iteration

 Displacement from previous Coordinates is:  0.148953
 Adding empirical dispersion correction 
 ----------------------------------------------------------------
 Doing -D3(0) with
 s6  =   1.00000
 s8  =   1.00000
 rs6 =   1.28100
 rs8 =   1.09400
 -D3 energy without 3body term =     -0.0030589135 hartrees
 ----------------------------------------------------------------
             Standard Nuclear Orientation (Angstroms)
    I     Atom           X                Y                Z
 ----------------------------------------------------------------
    1      C       1.1053198499     0.7593601493    -1.6335629541
    2      N       0.5072314356     0.2157485883    -2.4685640560
    3      C      -0.3129891625    -1.3743699244     0.3662490679
    4      H       0.2725700446    -2.0760391233    -0.2199493183
    5      C      -1.7746089056    -0.8936925515     0.3893613568
    6      H      -2.6907510912    -1.0750923982    -0.1476016926
    7      C       1.8027273814     1.3788794727    -0.6151626731
    8      H       2.4684052922     2.1983345968    -0.8363106968
    9      C      -1.3661530241    -0.1256118297     1.3849682564
   10      H      -1.7686965665     0.6148922420     2.0603289037
   11      N       0.0900705977    -0.6345584621     1.3263969025
   12      H       1.6668741994     1.0121494581     0.3938467710
 ----------------------------------------------------------------
 Nuclear Repulsion Energy =         235.89116116 hartrees
 There are       25 alpha and       24 beta electrons
 Applying Cartesian multipole field
    Component          Value
    ---------          -----
     (2,0,0)        1.00000E-11
     (0,2,0)        2.00000E-11
     (0,0,2)       -3.00000E-11
 Nucleus-field energy     =    -0.0000000037 hartrees
 Requested basis set is cc-pVTZ
 There are 100 shells and 280 basis functions
 A cutoff of  1.0D-14 yielded   4671 shell pairs
 There are     36827 function pairs (     48222 Cartesian)
 Smallest overlap matrix eigenvalue = 2.42E-04
 Guess MOs from SCF MO coefficient file
 Reading MOs from coefficient file
 Reading MOs from coefficient file
 Long-range K will be added via erf
 Coulomb attenuation parameter = 0.25 bohr**(-1)
 An unrestricted hybrid HF-DFT SCF calculation will be
 performed using Pulay DIIS extrapolation
 Exchange:     0.1957 Hartree-Fock + 1.0000 wB97X-D3 + LR-HF
 Correlation:  1.0000 wB97X-D3
 Using SG-2 standard quadrature grid
 Dispersion:   Grimme D3
 SCF converges when DIIS error is below 1.0E-08
 Geometry optimization detected.  Setting ReadMinima to 0
 Setting SaveMinima to 0
 using 64 threads for integral computing
 -------------------------------------------------------
 OpenMP Integral computing Module                
 Release: version 1.0, May 2013, Q-Chem Inc. Pittsburgh 
 -------------------------------------------------------
 using 64 threads for integral computing
 -------------------------------------------------------
 OpenMP Integral computing Module                
 Release: version 1.0, May 2013, Q-Chem Inc. Pittsburgh 
 -------------------------------------------------------
 ---------------------------------------
  Cycle       Energy         DIIS Error
 ---------------------------------------
    1    -302.8292732416      3.13E-04
    2    -302.8291946821      3.30E-05
    3    -302.8292308073      1.57E-05
    4    -302.8292362751      1.43E-05
    5    -302.8292394986      2.93E-06
    6    -302.8292399545      1.55E-06
    7    -302.8292401271      8.09E-07
    8    -302.8292401994      4.77E-07
    9    -302.8292402246      2.13E-07
   10    -302.8292402334      1.16E-07
   11    -302.8292402353      4.03E-08
   12    -302.8292402357      1.52E-08
   13    -302.8292402358      5.98E-09 Convergence criterion met
 ---------------------------------------
 <S^2> = 0.7721
 SCF time:  CPU 1386.67 s  wall 24.02 s
 SCF   energy in the final basis set = -302.82924024
 Total energy in the final basis set = -302.82924024
 
 --------------------------------------------------------------
 
                    Orbital Energies (a.u.)
 --------------------------------------------------------------
 
 Alpha MOs
 -- Occupied --
-14.4368 -14.4294 -10.3504 -10.3389 -10.3328 -10.3258 -10.3020  -1.0981
 -1.0396  -0.8905  -0.8464  -0.7533  -0.6487  -0.6290  -0.6090  -0.5876
 -0.5352  -0.5049  -0.4977  -0.4840  -0.4736  -0.4381  -0.3731  -0.3509
 -0.3234
 -- Virtual --
 -0.0005   0.1020   0.1313   0.1419   0.1501   0.1563   0.1601   0.1638
  0.1794   0.2184   0.2310   0.2653   0.2893   0.2985   0.3177   0.3400
  0.3738   0.3770   0.3838   0.3911   0.4204   0.4441   0.4480   0.4525
  0.4737   0.4974   0.5085   0.5169   0.5211   0.5344   0.5489   0.5525
  0.5660   0.5739   0.5922   0.6063   0.6134   0.6248   0.6481   0.6679
  0.6770   0.6943   0.7117   0.7216   0.7511   0.7712   0.7965   0.8230
  0.8394   0.8471   0.8590   0.8775   0.9101   0.9608   0.9953   1.0119
  1.0409   1.0460   1.0598   1.0706   1.0834   1.1307   1.1317   1.1407
  1.1537   1.1546   1.1739   1.1814   1.1969   1.2300   1.2800   1.3137
  1.3279   1.3415   1.3691   1.3858   1.3977   1.4100   1.4329   1.4376
  1.4416   1.4929   1.5380   1.5644   1.5799   1.6024   1.6326   1.6471
  1.6959   1.7068   1.7653   1.7784   1.8867   1.9100   1.9191   1.9392
  1.9568   2.0201   2.1196   2.1644   2.1809   2.2143   2.2312   2.2537
  2.3077   2.3183   2.3612   2.3904   2.4188   2.4991   2.5226   2.5346
  2.5448   2.5665   2.5970   2.6308   2.6459   2.6613   2.6765   2.6928
  2.7081   2.7206   2.7481   2.7523   2.8222   2.8432   2.8536   2.8697
  2.8972   2.9400   2.9479   2.9488   2.9648   2.9880   2.9977   3.0233
  3.0374   3.0441   3.0584   3.0683   3.0820   3.0874   3.0909   3.1145
  3.1245   3.1416   3.1690   3.1848   3.1987   3.2075   3.2180   3.2224
  3.2518   3.2640   3.2727   3.2818   3.3206   3.3755   3.4109   3.4203
  3.4406   3.4692   3.4895   3.5223   3.5327   3.5540   3.5623   3.5893
  3.6207   3.6310   3.6479   3.6752   3.7099   3.7357   3.7647   3.8016
  3.8247   3.8367   3.8513   3.9284   3.9381   3.9541   3.9927   4.0206
  4.0349   4.0439   4.0479   4.0629   4.0741   4.0818   4.0866   4.0985
  4.1355   4.1664   4.2014   4.2489   4.2610   4.3172   4.3517   4.4206
  4.4638   4.4723   4.5099   4.5302   4.5554   4.6001   4.6279   4.6465
  4.6647   4.7159   4.7415   4.7582   4.7706   4.8118   4.8318   4.8993
  4.9119   4.9546   4.9625   5.0413   5.0563   5.0934   5.1091   5.1323
  5.1889   5.2209   5.2311   5.2453   5.2642   5.3530   5.4012   5.4244
  5.4466   5.5545   5.6386   5.6460   5.6841   5.6968   5.7399   5.8318
  5.9487   6.0144   6.1385   6.1575   6.2454   6.3462   6.4974   6.5790
  8.3425   9.1430  10.4851  12.8359  13.3387  13.7154  15.0801
 
 Beta MOs
 -- Occupied --
-14.4307 -14.4294 -10.3504 -10.3328 -10.3307 -10.3283 -10.3020  -1.0981
 -1.0261  -0.8566  -0.8461  -0.7533  -0.6487  -0.6185  -0.6085  -0.5794
 -0.5352  -0.5035  -0.4738  -0.4711  -0.4560  -0.4320  -0.3729  -0.3233
 -- Virtual --
 -0.0462  -0.0001   0.1040   0.1357   0.1420   0.1501   0.1578   0.1638
  0.1787   0.1949   0.2204   0.2321   0.2653   0.2906   0.2987   0.3191
  0.3447   0.3757   0.3802   0.3930   0.4006   0.4238   0.4448   0.4492
  0.4632   0.4761   0.4985   0.5095   0.5175   0.5231   0.5360   0.5494
  0.5553   0.5685   0.5769   0.5964   0.6074   0.6140   0.6272   0.6539
  0.6753   0.6776   0.6956   0.7125   0.7232   0.7510   0.7722   0.7967
  0.8237   0.8397   0.8503   0.8745   0.8795   0.9128   0.9635   0.9961
  1.0154   1.0448   1.0470   1.0605   1.0752   1.0907   1.1313   1.1347
  1.1426   1.1557   1.1592   1.1783   1.1847   1.1981   1.2310   1.2838
  1.3158   1.3302   1.3552   1.3724   1.3924   1.4007   1.4120   1.4334
  1.4398   1.4517   1.4962   1.5397   1.5653   1.5821   1.6053   1.6354
  1.6481   1.6969   1.7077   1.7662   1.7950   1.8871   1.9132   1.9205
  1.9442   1.9574   2.0249   2.1243   2.1653   2.1888   2.2156   2.2320
  2.2869   2.3083   2.3182   2.3758   2.3909   2.4207   2.5040   2.5250
  2.5407   2.5479   2.5741   2.6002   2.6385   2.6579   2.6646   2.6884
  2.6974   2.7116   2.7318   2.7480   2.7507   2.8246   2.8441   2.8594
  2.8801   2.8989   2.9436   2.9508   2.9692   2.9721   2.9885   2.9997
  3.0278   3.0387   3.0535   3.0715   3.0807   3.0838   3.0925   3.1078
  3.1225   3.1255   3.1446   3.1708   3.1870   3.2005   3.2151   3.2215
  3.2370   3.2539   3.2645   3.2737   3.2834   3.3207   3.3801   3.4117
  3.4205   3.4412   3.4724   3.4899   3.5226   3.5333   3.5593   3.5715
  3.6011   3.6390   3.6433   3.6515   3.6811   3.7105   3.7360   3.7657
  3.8017   3.8352   3.8404   3.8553   3.9287   3.9383   3.9542   3.9995
  4.0227   4.0458   4.0492   4.0546   4.0772   4.0827   4.0886   4.0965
  4.1007   4.1377   4.1667   4.2015   4.2570   4.2630   4.3174   4.3716
  4.4207   4.4639   4.4726   4.5116   4.5328   4.5559   4.6173   4.6450
  4.6575   4.6777   4.7341   4.7530   4.7689   4.7710   4.8124   4.8318
  4.9142   4.9208   4.9571   4.9633   5.0435   5.0576   5.1090   5.1179
  5.1346   5.1963   5.2248   5.2470   5.2508   5.2650   5.3530   5.4075
  5.4251   5.4474   5.5545   5.6387   5.6462   5.6841   5.6999   5.7403
  5.8412   5.9549   6.0144   6.1448   6.1741   6.2454   6.3462   6.5029
  6.5791   8.3445   9.1430  10.4851  12.8360  13.3584  13.7154  15.0882
 --------------------------------------------------------------
 
          Ground-State Mulliken Net Atomic Charges

     Atom                 Charge (a.u.)    Spin (a.u.)
  --------------------------------------------------------
      1 C                    -0.018376      -0.187053
      2 N                    -0.069303       0.393894
      3 C                    -0.033609       0.000120
      4 H                     0.137085      -0.000133
      5 C                    -0.113541       0.000526
      6 H                     0.131263       0.000084
      7 C                    -0.250024       0.822467
      8 H                     0.151539      -0.015608
      9 C                    -0.030800      -0.000938
     10 H                     0.120519       0.000209
     11 N                    -0.193426      -0.000306
     12 H                     0.168673      -0.013264
  --------------------------------------------------------
  Sum of atomic charges =    -0.000000
  Sum of spin   charges =     1.000000

 -----------------------------------------------------------------
                    Cartesian Multipole Moments
 -----------------------------------------------------------------
    Charge (ESU x 10^10)
                 0.0000
    Dipole Moment (Debye)
         X      -0.1911      Y       0.9021      Z       1.3928
       Tot       1.6703
    Quadrupole Moments (Debye-Ang)
        XX     -34.6740     XY       3.9212     YY     -35.5438
        XZ      -2.6722     YZ       1.9280     ZZ     -50.5224
    Octopole Moments (Debye-Ang^2)
       XXX      -2.1554    XXY      11.0139    XYY       7.0247
       YYY       9.2269    XXZ       3.2847    XYZ      -5.5385
       YYZ       1.7710    XZZ      -6.7799    YZZ       9.8548
       ZZZ      43.5006
    Hexadecapole Moments (Debye-Ang^3)
      XXXX    -395.0586   XXXY     -79.4690   XXYY     -95.3738
      XYYY     -90.8149   YYYY    -244.2542   XXXZ     113.5156
      XXYZ      24.6827   XYYZ      31.8963   YYYZ      69.3395
      XXZZ    -150.1644   XYZZ     -35.7617   YYZZ    -126.4114
      XZZZ     111.0266   YZZZ      80.1224   ZZZZ    -571.2919
 -----------------------------------------------------------------
 Calculating analytic gradient of the SCF energy
 Gradient of SCF Energy
            1           2           3           4           5           6
    1   0.0001404  -0.0000735   0.0000023  -0.0001392   0.0001938   0.0000237
    2   0.0003412  -0.0001910   0.0002872  -0.0002084   0.0002676  -0.0000441
    3   0.0001991  -0.0001229  -0.0005734   0.0002150   0.0001458   0.0000406
            7           8           9          10          11          12
    1   0.0000751  -0.0000451  -0.0004375   0.0000581   0.0004309  -0.0002289
    2  -0.0001907  -0.0000468  -0.0003078   0.0000247   0.0000644   0.0000036
    3  -0.0000250  -0.0000233  -0.0002013  -0.0000237   0.0004656  -0.0000966
 Max gradient component =       5.734E-04
 RMS gradient           =       2.195E-04
 Gradient time:  CPU 261.32 s  wall 5.05 s
 Geometry Optimization Parameters
   NAtoms,    NIC,     NZ,  NCons,   NDum,   NFix, NCnnct, MaxDiis
       12     116       0       0       0       0       0       0

 Cartesian Hessian Update
 Hessian updated using BFGS update


** GEOMETRY OPTIMIZATION IN DELOCALIZED INTERNAL COORDINATES **
   Searching for a Minimum

   Optimization Cycle:  23

                       Coordinates (Angstroms)
     ATOM                X               Y               Z
      1  C         1.1053198499    0.7593601493   -1.6335629541
      2  N         0.5072314356    0.2157485883   -2.4685640560
      3  C        -0.3129891625   -1.3743699244    0.3662490679
      4  H         0.2725700446   -2.0760391233   -0.2199493183
      5  C        -1.7746089056   -0.8936925515    0.3893613568
      6  H        -2.6907510912   -1.0750923982   -0.1476016926
      7  C         1.8027273814    1.3788794727   -0.6151626731
      8  H         2.4684052922    2.1983345968   -0.8363106968
      9  C        -1.3661530241   -0.1256118297    1.3849682564
     10  H        -1.7686965665    0.6148922420    2.0603289037
     11  N         0.0900705977   -0.6345584621    1.3263969025
     12  H         1.6668741994    1.0121494581    0.3938467710
   Point Group: c1    Number of degrees of freedom:    30


   Energy is   -302.829240236

 Hessian updated using BFGS update

 30 Hessian modes will be used to form the next step
  Hessian Eigenvalues:
     0.000219    0.001448    0.003519    0.007830    0.009365    0.019684
     0.021583    0.024695    0.035971    0.055539    0.109158    0.130472
     0.138816    0.159272    0.160913    0.175811    0.179204    0.182740
     0.186354    0.198755    0.258753    0.357100    0.363954    0.364969
     0.367191    0.403081    0.464976    0.509303    0.607232    1.299410

 Minimum search - taking simple RFO step
 Searching for Lamda that Minimizes Along All modes
 Value Taken    Lamda =  -0.00000358
 Step Taken.  Stepsize is  0.020490

                             Maximum     Tolerance    Cnvgd?
         Gradient           0.000270      0.000300     YES
         Displacement       0.008458      0.001200      NO
         Energy change     -0.000008      0.000001      NO


 New Cartesian Coordinates Obtained by Inverse Iteration

 Displacement from previous Coordinates is:  0.026944
 Adding empirical dispersion correction 
 ----------------------------------------------------------------
 Doing -D3(0) with
 s6  =   1.00000
 s8  =   1.00000
 rs6 =   1.28100
 rs8 =   1.09400
 -D3 energy without 3body term =     -0.0030537667 hartrees
 ----------------------------------------------------------------
             Standard Nuclear Orientation (Angstroms)
    I     Atom           X                Y                Z
 ----------------------------------------------------------------
    1      C       1.1094383280     0.7588847278    -1.6358037894
    2      N       0.5139865949     0.2157095574    -2.4729066944
    3      C      -0.3149489805    -1.3736787701     0.3663549243
    4      H       0.2711289449    -2.0728665243    -0.2223920729
    5      C      -1.7773960191    -0.8955411729     0.3925538982
    6      H      -2.6938578190    -1.0773599896    -0.1437861722
    7      C       1.8043727305     1.3794022059    -0.6161956698
    8      H       2.4678978639     2.2010636433    -0.8360330402
    9      C      -1.3676964749    -0.1268088340     1.3872858400
   10      H      -1.7707174112     0.6135972326     2.0625545849
   11      N       0.0887692108    -0.6333563263     1.3260689574
   12      H       1.6690230829     1.0109544682     0.3922991015
 ----------------------------------------------------------------
 Nuclear Repulsion Energy =         235.78223660 hartrees
 There are       25 alpha and       24 beta electrons
 Applying Cartesian multipole field
    Component          Value
    ---------          -----
     (2,0,0)        1.00000E-11
     (0,2,0)        2.00000E-11
     (0,0,2)       -3.00000E-11
 Nucleus-field energy     =    -0.0000000037 hartrees
 Requested basis set is cc-pVTZ
 There are 100 shells and 280 basis functions
 A cutoff of  1.0D-14 yielded   4670 shell pairs
 There are     36824 function pairs (     48219 Cartesian)
 Smallest overlap matrix eigenvalue = 2.43E-04
 Guess MOs from SCF MO coefficient file
 Reading MOs from coefficient file
 Reading MOs from coefficient file
 Long-range K will be added via erf
 Coulomb attenuation parameter = 0.25 bohr**(-1)
 An unrestricted hybrid HF-DFT SCF calculation will be
 performed using Pulay DIIS extrapolation
 Exchange:     0.1957 Hartree-Fock + 1.0000 wB97X-D3 + LR-HF
 Correlation:  1.0000 wB97X-D3
 Using SG-2 standard quadrature grid
 Dispersion:   Grimme D3
 SCF converges when DIIS error is below 1.0E-08
 Geometry optimization detected.  Setting ReadMinima to 0
 Setting SaveMinima to 0
 using 64 threads for integral computing
 -------------------------------------------------------
 OpenMP Integral computing Module                
 Release: version 1.0, May 2013, Q-Chem Inc. Pittsburgh 
 -------------------------------------------------------
 using 64 threads for integral computing
 -------------------------------------------------------
 OpenMP Integral computing Module                
 Release: version 1.0, May 2013, Q-Chem Inc. Pittsburgh 
 -------------------------------------------------------
 ---------------------------------------
  Cycle       Energy         DIIS Error
 ---------------------------------------
    1    -302.8294620080      7.46E-05
    2    -302.8292415400      6.22E-06
    3    -302.8292427279      2.60E-06
    4    -302.8292429047      2.32E-06
    5    -302.8292429831      6.29E-07
    6    -302.8292429995      2.14E-07
    7    -302.8292430045      1.27E-07
    8    -302.8292430059      5.71E-08
    9    -302.8292430064      3.50E-08
   10    -302.8292430066      1.61E-08
   11    -302.8292430066      8.02E-09 Convergence criterion met
 ---------------------------------------
 <S^2> = 0.7721
 SCF time:  CPU 1176.17 s  wall 20.25 s
 SCF   energy in the final basis set = -302.82924301
 Total energy in the final basis set = -302.82924301
 
 --------------------------------------------------------------
 
                    Orbital Energies (a.u.)
 --------------------------------------------------------------
 
 Alpha MOs
 -- Occupied --
-14.4367 -14.4295 -10.3506 -10.3390 -10.3329 -10.3258 -10.3021  -1.0982
 -1.0395  -0.8904  -0.8464  -0.7534  -0.6487  -0.6290  -0.6090  -0.5875
 -0.5353  -0.5050  -0.4977  -0.4840  -0.4736  -0.4381  -0.3732  -0.3509
 -0.3234
 -- Virtual --
 -0.0006   0.1020   0.1313   0.1419   0.1500   0.1563   0.1602   0.1638
  0.1794   0.2183   0.2310   0.2654   0.2893   0.2983   0.3177   0.3400
  0.3738   0.3770   0.3838   0.3911   0.4203   0.4441   0.4478   0.4527
  0.4737   0.4973   0.5083   0.5169   0.5211   0.5345   0.5487   0.5525
  0.5659   0.5737   0.5921   0.6063   0.6133   0.6248   0.6477   0.6680
  0.6771   0.6942   0.7117   0.7214   0.7508   0.7709   0.7964   0.8227
  0.8394   0.8467   0.8589   0.8771   0.9100   0.9606   0.9947   1.0119
  1.0405   1.0458   1.0598   1.0706   1.0833   1.1307   1.1318   1.1407
  1.1535   1.1544   1.1735   1.1814   1.1967   1.2292   1.2798   1.3137
  1.3279   1.3416   1.3690   1.3860   1.3974   1.4097   1.4329   1.4375
  1.4416   1.4928   1.5377   1.5639   1.5797   1.6023   1.6322   1.6468
  1.6956   1.7068   1.7651   1.7783   1.8869   1.9099   1.9187   1.9393
  1.9566   2.0200   2.1192   2.1644   2.1809   2.2142   2.2307   2.2536
  2.3078   2.3177   2.3612   2.3900   2.4186   2.4992   2.5228   2.5342
  2.5447   2.5664   2.5971   2.6299   2.6460   2.6611   2.6766   2.6926
  2.7080   2.7206   2.7479   2.7524   2.8222   2.8432   2.8535   2.8696
  2.8971   2.9400   2.9480   2.9488   2.9645   2.9879   2.9977   3.0227
  3.0371   3.0441   3.0582   3.0683   3.0819   3.0871   3.0907   3.1140
  3.1241   3.1413   3.1691   3.1848   3.1986   3.2075   3.2177   3.2224
  3.2518   3.2637   3.2726   3.2817   3.3207   3.3751   3.4106   3.4203
  3.4402   3.4688   3.4895   3.5220   3.5323   3.5538   3.5623   3.5895
  3.6206   3.6311   3.6477   3.6748   3.7097   3.7359   3.7647   3.8014
  3.8245   3.8366   3.8512   3.9282   3.9375   3.9542   3.9926   4.0204
  4.0349   4.0439   4.0476   4.0627   4.0741   4.0818   4.0866   4.0986
  4.1353   4.1664   4.2012   4.2487   4.2607   4.3171   4.3516   4.4203
  4.4637   4.4721   4.5100   4.5299   4.5558   4.6000   4.6275   4.6463
  4.6645   4.7158   4.7414   4.7576   4.7707   4.8115   4.8314   4.8992
  4.9119   4.9542   4.9622   5.0410   5.0559   5.0933   5.1092   5.1323
  5.1887   5.2210   5.2309   5.2449   5.2639   5.3530   5.4010   5.4240
  5.4461   5.5541   5.6384   5.6455   5.6840   5.6965   5.7396   5.8317
  5.9485   6.0147   6.1386   6.1576   6.2459   6.3457   6.4975   6.5784
  8.3405   9.1417  10.4849  12.8329  13.3368  13.7132  15.0811
 
 Beta MOs
 -- Occupied --
-14.4306 -14.4295 -10.3506 -10.3329 -10.3307 -10.3283 -10.3021  -1.0982
 -1.0261  -0.8565  -0.8461  -0.7534  -0.6487  -0.6185  -0.6086  -0.5794
 -0.5352  -0.5036  -0.4737  -0.4711  -0.4560  -0.4320  -0.3731  -0.3233
 -- Virtual --
 -0.0462  -0.0002   0.1041   0.1357   0.1419   0.1500   0.1578   0.1638
  0.1788   0.1949   0.2204   0.2321   0.2653   0.2905   0.2986   0.3191
  0.3446   0.3757   0.3802   0.3929   0.4006   0.4236   0.4448   0.4490
  0.4634   0.4761   0.4984   0.5093   0.5175   0.5231   0.5361   0.5493
  0.5553   0.5684   0.5767   0.5962   0.6074   0.6139   0.6273   0.6535
  0.6755   0.6777   0.6955   0.7125   0.7230   0.7507   0.7719   0.7966
  0.8233   0.8396   0.8497   0.8744   0.8792   0.9127   0.9633   0.9955
  1.0154   1.0445   1.0467   1.0606   1.0751   1.0906   1.1312   1.1349
  1.1427   1.1558   1.1588   1.1780   1.1847   1.1979   1.2302   1.2837
  1.3158   1.3302   1.3553   1.3723   1.3926   1.4003   1.4117   1.4333
  1.4397   1.4516   1.4961   1.5395   1.5648   1.5819   1.6051   1.6349
  1.6478   1.6967   1.7077   1.7659   1.7949   1.8872   1.9130   1.9201
  1.9443   1.9571   2.0247   2.1239   2.1653   2.1888   2.2155   2.2315
  2.2868   2.3083   2.3176   2.3758   2.3905   2.4205   2.5041   2.5251
  2.5406   2.5475   2.5741   2.6002   2.6378   2.6576   2.6646   2.6885
  2.6974   2.7114   2.7319   2.7475   2.7509   2.8246   2.8441   2.8592
  2.8801   2.8989   2.9436   2.9508   2.9690   2.9720   2.9884   2.9997
  3.0273   3.0385   3.0534   3.0716   3.0803   3.0836   3.0921   3.1072
  3.1222   3.1252   3.1444   3.1710   3.1871   3.2003   3.2152   3.2211
  3.2372   3.2538   3.2641   3.2736   3.2833   3.3207   3.3797   3.4114
  3.4205   3.4408   3.4720   3.4898   3.5223   3.5329   3.5594   3.5714
  3.6012   3.6389   3.6435   3.6512   3.6807   3.7102   3.7362   3.7657
  3.8015   3.8350   3.8403   3.8552   3.9284   3.9377   3.9543   3.9993
  4.0225   4.0459   4.0488   4.0545   4.0772   4.0827   4.0885   4.0963
  4.1008   4.1374   4.1666   4.2013   4.2567   4.2627   4.3173   4.3716
  4.4204   4.4638   4.4725   4.5117   4.5325   4.5562   4.6172   4.6448
  4.6571   4.6775   4.7339   4.7526   4.7686   4.7711   4.8121   4.8314
  4.9141   4.9207   4.9568   4.9630   5.0432   5.0572   5.1091   5.1177
  5.1346   5.1961   5.2248   5.2467   5.2505   5.2648   5.3530   5.4073
  5.4248   5.4469   5.5541   5.6384   5.6456   5.6840   5.6997   5.7401
  5.8412   5.9548   6.0147   6.1448   6.1743   6.2460   6.3457   6.5030
  6.5784   8.3425   9.1417  10.4848  12.8330  13.3565  13.7133  15.0892
 --------------------------------------------------------------
 
          Ground-State Mulliken Net Atomic Charges

     Atom                 Charge (a.u.)    Spin (a.u.)
  --------------------------------------------------------
      1 C                    -0.018569      -0.187019
      2 N                    -0.069237       0.393737
      3 C                    -0.033116       0.000189
      4 H                     0.137081      -0.000135
      5 C                    -0.113948       0.000462
      6 H                     0.131275       0.000083
      7 C                    -0.249984       0.822611
      8 H                     0.151519      -0.015624
      9 C                    -0.030648      -0.000871
     10 H                     0.120477       0.000206
     11 N                    -0.193469      -0.000366
     12 H                     0.168620      -0.013272
  --------------------------------------------------------
  Sum of atomic charges =    -0.000000
  Sum of spin   charges =     1.000000

 -----------------------------------------------------------------
                    Cartesian Multipole Moments
 -----------------------------------------------------------------
    Charge (ESU x 10^10)
                -0.0000
    Dipole Moment (Debye)
         X      -0.1993      Y       0.9017      Z       1.4003
       Tot       1.6774
    Quadrupole Moments (Debye-Ang)
        XX     -34.6715     XY       3.9254     YY     -35.5446
        XZ      -2.6479     YZ       1.9238     ZZ     -50.5475
    Octopole Moments (Debye-Ang^2)
       XXX      -2.2682    XXY      11.0146    XYY       7.0127
       YYY       9.3042    XXZ       3.3319    XYZ      -5.5490
       YYZ       1.7709    XZZ      -6.8827    YZZ       9.8519
       ZZZ      43.7026
    Hexadecapole Moments (Debye-Ang^3)
      XXXX    -396.3033   XXXY     -79.7647   XXYY     -95.5559
      XYYY     -91.0597   YYYY    -244.2655   XXXZ     114.2981
      XXYZ      24.7345   XYYZ      32.1627   YYYZ      69.4438
      XXZZ    -150.6378   XYZZ     -35.9116   YYZZ    -126.6320
      XZZZ     112.0508   YZZZ      80.2388   ZZZZ    -573.0345
 -----------------------------------------------------------------
 Calculating analytic gradient of the SCF energy
 Gradient of SCF Energy
            1           2           3           4           5           6
    1   0.0000387  -0.0000085  -0.0001708  -0.0001078   0.0000738   0.0000193
    2   0.0001791  -0.0001066   0.0001532  -0.0001816   0.0001706  -0.0000362
    3   0.0001813  -0.0001138  -0.0006160   0.0001420   0.0001223  -0.0000225
            7           8           9          10          11          12
    1   0.0000873  -0.0000028  -0.0000763  -0.0000229   0.0003989  -0.0002289
    2  -0.0001124   0.0000002  -0.0003163   0.0000379   0.0002470  -0.0000350
    3  -0.0000563  -0.0000234  -0.0001398  -0.0000469   0.0006537  -0.0000803
 Max gradient component =       6.537E-04
 RMS gradient           =       2.042E-04
 Gradient time:  CPU 255.68 s  wall 4.97 s
 Geometry Optimization Parameters
   NAtoms,    NIC,     NZ,  NCons,   NDum,   NFix, NCnnct, MaxDiis
       12     116       0       0       0       0       0       0

 Cartesian Hessian Update
 Hessian updated using BFGS update


** GEOMETRY OPTIMIZATION IN DELOCALIZED INTERNAL COORDINATES **
   Searching for a Minimum

   Optimization Cycle:  24

                       Coordinates (Angstroms)
     ATOM                X               Y               Z
      1  C         1.1094383280    0.7588847278   -1.6358037894
      2  N         0.5139865949    0.2157095574   -2.4729066944
      3  C        -0.3149489805   -1.3736787701    0.3663549243
      4  H         0.2711289449   -2.0728665243   -0.2223920729
      5  C        -1.7773960191   -0.8955411729    0.3925538982
      6  H        -2.6938578190   -1.0773599896   -0.1437861722
      7  C         1.8043727305    1.3794022059   -0.6161956698
      8  H         2.4678978639    2.2010636433   -0.8360330402
      9  C        -1.3676964749   -0.1268088340    1.3872858400
     10  H        -1.7707174112    0.6135972326    2.0625545849
     11  N         0.0887692108   -0.6333563263    1.3260689574
     12  H         1.6690230829    1.0109544682    0.3922991015
   Point Group: c1    Number of degrees of freedom:    30


   Energy is   -302.829243007

 Hessian updated using BFGS update

 30 Hessian modes will be used to form the next step
  Hessian Eigenvalues:
     0.000219    0.001280    0.003263    0.005965    0.008628    0.019391
     0.020925    0.023075    0.035385    0.049645    0.109736    0.135665
     0.138774    0.159933    0.160690    0.174339    0.180780    0.183286
     0.187500    0.197398    0.258607    0.357119    0.363945    0.364950
     0.367248    0.401527    0.454759    0.486015    0.629507    1.289768

 Minimum search - taking simple RFO step
 Searching for Lamda that Minimizes Along All modes
 Value Taken    Lamda =  -0.00000525
 Step Taken.  Stepsize is  0.039448

                             Maximum     Tolerance    Cnvgd?
         Gradient           0.000278      0.000300     YES
         Displacement       0.014910      0.001200      NO
         Energy change     -0.000003      0.000001      NO


 New Cartesian Coordinates Obtained by Inverse Iteration

 Displacement from previous Coordinates is:  0.060871
 Adding empirical dispersion correction 
 ----------------------------------------------------------------
 Doing -D3(0) with
 s6  =   1.00000
 s8  =   1.00000
 rs6 =   1.28100
 rs8 =   1.09400
 -D3 energy without 3body term =     -0.0030429058 hartrees
 ----------------------------------------------------------------
             Standard Nuclear Orientation (Angstroms)
    I     Atom           X                Y                Z
 ----------------------------------------------------------------
    1      C       1.1185187121     0.7582418605    -1.6401794805
    2      N       0.5262529532     0.2148635008    -2.4792722343
    3      C      -0.3187824105    -1.3706114958     0.3656207255
    4      H       0.2692634778    -2.0639351435    -0.2281860393
    5      C      -1.7837379158    -0.8996647910     0.3985896576
    6      H      -2.7012372387    -1.0840376441    -0.1351355758
    7      C       1.8098584733     1.3810142973    -0.6192194026
    8      H       2.4719048175     2.2042842852    -0.8377740752
    9      C      -1.3730094674    -0.1299242570     1.3924450623
   10      H      -1.7775398619     0.6078171015     2.0698299529
   11      N       0.0848335915    -0.6296368391     1.3244819173
   12      H       1.6736749199     1.0115893433     0.3887993595
 ----------------------------------------------------------------
 Nuclear Repulsion Energy =         235.57139285 hartrees
 There are       25 alpha and       24 beta electrons
 Applying Cartesian multipole field
    Component          Value
    ---------          -----
     (2,0,0)        1.00000E-11
     (0,2,0)        2.00000E-11
     (0,0,2)       -3.00000E-11
 Nucleus-field energy     =    -0.0000000038 hartrees
 Requested basis set is cc-pVTZ
 There are 100 shells and 280 basis functions
 A cutoff of  1.0D-14 yielded   4665 shell pairs
 There are     36737 function pairs (     48077 Cartesian)
 Smallest overlap matrix eigenvalue = 2.44E-04
 Guess MOs from SCF MO coefficient file
 Reading MOs from coefficient file
 Reading MOs from coefficient file
 Long-range K will be added via erf
 Coulomb attenuation parameter = 0.25 bohr**(-1)
 An unrestricted hybrid HF-DFT SCF calculation will be
 performed using Pulay DIIS extrapolation
 Exchange:     0.1957 Hartree-Fock + 1.0000 wB97X-D3 + LR-HF
 Correlation:  1.0000 wB97X-D3
 Using SG-2 standard quadrature grid
 Dispersion:   Grimme D3
 SCF converges when DIIS error is below 1.0E-08
 Geometry optimization detected.  Setting ReadMinima to 0
 Setting SaveMinima to 0
 using 64 threads for integral computing
 -------------------------------------------------------
 OpenMP Integral computing Module                
 Release: version 1.0, May 2013, Q-Chem Inc. Pittsburgh 
 -------------------------------------------------------
 using 64 threads for integral computing
 -------------------------------------------------------
 OpenMP Integral computing Module                
 Release: version 1.0, May 2013, Q-Chem Inc. Pittsburgh 
 -------------------------------------------------------
 ---------------------------------------
  Cycle       Energy         DIIS Error
 ---------------------------------------
    1    -302.8296834732      1.20E-04
    2    -302.8292414076      1.20E-05
    3    -302.8292453852      6.94E-06
    4    -302.8292459712      5.26E-06
    5    -302.8292463556      1.01E-06
    6    -302.8292463806      4.79E-07
    7    -302.8292463874      2.65E-07
    8    -302.8292463895      1.31E-07
    9    -302.8292463903      4.40E-08
   10    -302.8292463905      2.52E-08
   11    -302.8292463906      8.34E-09 Convergence criterion met
 ---------------------------------------
 <S^2> = 0.7721
 SCF time:  CPU 1239.88 s  wall 22.28 s
 SCF   energy in the final basis set = -302.82924639
 Total energy in the final basis set = -302.82924639
 
 --------------------------------------------------------------
 
                    Orbital Energies (a.u.)
 --------------------------------------------------------------
 
 Alpha MOs
 -- Occupied --
-14.4366 -14.4295 -10.3506 -10.3390 -10.3330 -10.3257 -10.3021  -1.0984
 -1.0395  -0.8903  -0.8464  -0.7534  -0.6487  -0.6289  -0.6091  -0.5874
 -0.5354  -0.5051  -0.4977  -0.4839  -0.4736  -0.4381  -0.3733  -0.3509
 -0.3234
 -- Virtual --
 -0.0007   0.1021   0.1312   0.1419   0.1500   0.1565   0.1602   0.1638
  0.1795   0.2183   0.2311   0.2654   0.2890   0.2980   0.3176   0.3402
  0.3737   0.3768   0.3837   0.3911   0.4202   0.4440   0.4474   0.4531
  0.4737   0.4971   0.5081   0.5169   0.5212   0.5346   0.5484   0.5526
  0.5657   0.5734   0.5917   0.6065   0.6132   0.6250   0.6470   0.6682
  0.6775   0.6941   0.7115   0.7211   0.7504   0.7700   0.7960   0.8226
  0.8394   0.8464   0.8587   0.8763   0.9098   0.9603   0.9934   1.0119
  1.0398   1.0452   1.0599   1.0706   1.0829   1.1305   1.1322   1.1407
  1.1532   1.1544   1.1725   1.1814   1.1967   1.2277   1.2796   1.3139
  1.3279   1.3417   1.3689   1.3864   1.3967   1.4093   1.4329   1.4373
  1.4415   1.4925   1.5373   1.5627   1.5792   1.6020   1.6317   1.6463
  1.6951   1.7066   1.7646   1.7780   1.8869   1.9096   1.9184   1.9395
  1.9565   2.0198   2.1185   2.1643   2.1809   2.2140   2.2300   2.2536
  2.3079   2.3166   2.3612   2.3896   2.4182   2.4992   2.5231   2.5332
  2.5445   2.5666   2.5973   2.6284   2.6460   2.6608   2.6764   2.6923
  2.7079   2.7206   2.7474   2.7527   2.8222   2.8433   2.8531   2.8694
  2.8971   2.9401   2.9480   2.9488   2.9641   2.9878   2.9978   3.0214
  3.0368   3.0440   3.0580   3.0683   3.0818   3.0867   3.0903   3.1127
  3.1238   3.1406   3.1692   3.1846   3.1984   3.2075   3.2172   3.2226
  3.2514   3.2629   3.2725   3.2814   3.3206   3.3745   3.4102   3.4200
  3.4398   3.4680   3.4896   3.5214   3.5318   3.5537   3.5622   3.5897
  3.6205   3.6310   3.6470   3.6743   3.7095   3.7360   3.7648   3.8011
  3.8240   3.8364   3.8510   3.9276   3.9367   3.9543   3.9924   4.0201
  4.0350   4.0437   4.0471   4.0625   4.0740   4.0818   4.0863   4.0985
  4.1349   4.1661   4.2010   4.2483   4.2605   4.3168   4.3514   4.4198
  4.4636   4.4722   4.5102   4.5294   4.5564   4.5999   4.6269   4.6462
  4.6644   4.7157   4.7412   4.7569   4.7708   4.8110   4.8312   4.8992
  4.9121   4.9536   4.9623   5.0406   5.0552   5.0931   5.1098   5.1323
  5.1886   5.2211   5.2306   5.2441   5.2634   5.3530   5.4010   5.4240
  5.4463   5.5537   5.6389   5.6452   5.6840   5.6959   5.7394   5.8315
  5.9483   6.0150   6.1388   6.1578   6.2461   6.3458   6.4976   6.5782
  8.3372   9.1402  10.4846  12.8364  13.3334  13.7082  15.0828
 
 Beta MOs
 -- Occupied --
-14.4306 -14.4295 -10.3506 -10.3330 -10.3307 -10.3282 -10.3021  -1.0984
 -1.0261  -0.8565  -0.8461  -0.7534  -0.6487  -0.6184  -0.6086  -0.5793
 -0.5353  -0.5037  -0.4738  -0.4710  -0.4560  -0.4321  -0.3731  -0.3233
 -- Virtual --
 -0.0461  -0.0002   0.1042   0.1356   0.1419   0.1500   0.1580   0.1638
  0.1789   0.1949   0.2203   0.2322   0.2654   0.2903   0.2983   0.3191
  0.3447   0.3757   0.3802   0.3929   0.4006   0.4235   0.4447   0.4487
  0.4639   0.4760   0.4982   0.5091   0.5175   0.5232   0.5362   0.5490
  0.5554   0.5681   0.5764   0.5957   0.6077   0.6140   0.6274   0.6526
  0.6757   0.6780   0.6954   0.7123   0.7227   0.7503   0.7711   0.7962
  0.8231   0.8396   0.8493   0.8741   0.8785   0.9124   0.9631   0.9942
  1.0155   1.0438   1.0462   1.0606   1.0751   1.0902   1.1309   1.1352
  1.1427   1.1559   1.1583   1.1773   1.1847   1.1977   1.2286   1.2835
  1.3160   1.3301   1.3554   1.3722   1.3931   1.3997   1.4112   1.4334
  1.4396   1.4514   1.4959   1.5391   1.5637   1.5814   1.6049   1.6343
  1.6474   1.6962   1.7075   1.7654   1.7947   1.8873   1.9126   1.9198
  1.9445   1.9570   2.0245   2.1231   2.1652   2.1888   2.2153   2.2308
  2.2868   2.3085   2.3166   2.3758   2.3900   2.4200   2.5043   2.5252
  2.5402   2.5469   2.5742   2.6003   2.6364   2.6572   2.6647   2.6884
  2.6973   2.7111   2.7320   2.7468   2.7513   2.8245   2.8442   2.8586
  2.8801   2.8988   2.9437   2.9509   2.9686   2.9719   2.9883   2.9998
  3.0264   3.0382   3.0532   3.0718   3.0796   3.0833   3.0915   3.1061
  3.1217   3.1252   3.1439   3.1712   3.1872   3.2001   3.2152   3.2205
  3.2374   3.2534   3.2634   3.2734   3.2831   3.3206   3.3790   3.4110
  3.4202   3.4404   3.4713   3.4899   3.5218   3.5323   3.5595   3.5710
  3.6013   3.6386   3.6436   3.6506   3.6802   3.7101   3.7363   3.7657
  3.8012   3.8346   3.8401   3.8550   3.9279   3.9369   3.9544   3.9991
  4.0222   4.0458   4.0484   4.0543   4.0772   4.0826   4.0882   4.0960
  4.1010   4.1371   4.1664   4.2011   4.2564   4.2624   4.3170   4.3713
  4.4199   4.4637   4.4726   4.5119   4.5321   4.5569   4.6171   4.6447
  4.6566   4.6773   4.7338   4.7521   4.7682   4.7712   4.8116   4.8313
  4.9142   4.9208   4.9562   4.9630   5.0428   5.0565   5.1097   5.1176
  5.1346   5.1961   5.2247   5.2463   5.2500   5.2644   5.3530   5.4073
  5.4247   5.4471   5.5537   5.6389   5.6454   5.6840   5.6990   5.7398
  5.8410   5.9545   6.0150   6.1450   6.1745   6.2461   6.3458   6.5030
  6.5782   8.3393   9.1402  10.4846  12.8365  13.3532  13.7083  15.0908
 --------------------------------------------------------------
 
          Ground-State Mulliken Net Atomic Charges

     Atom                 Charge (a.u.)    Spin (a.u.)
  --------------------------------------------------------
      1 C                    -0.018868      -0.186947
      2 N                    -0.069167       0.393380
      3 C                    -0.032664       0.000270
      4 H                     0.137125      -0.000138
      5 C                    -0.114594       0.000375
      6 H                     0.131240       0.000080
      7 C                    -0.249754       0.822939
      8 H                     0.151490      -0.015640
      9 C                    -0.030489      -0.000772
     10 H                     0.120388       0.000193
     11 N                    -0.193132      -0.000442
     12 H                     0.168423      -0.013298
  --------------------------------------------------------
  Sum of atomic charges =     0.000000
  Sum of spin   charges =     1.000000

 -----------------------------------------------------------------
                    Cartesian Multipole Moments
 -----------------------------------------------------------------
    Charge (ESU x 10^10)
                -0.0000
    Dipole Moment (Debye)
         X      -0.2092      Y       0.9005      Z       1.4135
       Tot       1.6890
    Quadrupole Moments (Debye-Ang)
        XX     -34.6395     XY       3.9427     YY     -35.5582
        XZ      -2.6223     YZ       1.9040     ZZ     -50.5616
    Octopole Moments (Debye-Ang^2)
       XXX      -2.4116    XXY      11.0223    XYY       7.0050
       YYY       9.4202    XXZ       3.4299    XYZ      -5.5835
       YYZ       1.7706    XZZ      -7.0610    YZZ       9.8448
       ZZZ      44.0644
    Hexadecapole Moments (Debye-Ang^3)
      XXXX    -399.2284   XXXY     -80.3343   XXYY     -95.9562
      XYYY     -91.7367   YYYY    -244.2913   XXXZ     115.8245
      XXYZ      24.7645   XYYZ      32.7411   YYYZ      69.6089
      XXZZ    -151.5298   XYZZ     -36.2519   YYZZ    -126.9723
      XZZZ     114.0808   YZZZ      80.3688   ZZZZ    -575.7311
 -----------------------------------------------------------------
 Calculating analytic gradient of the SCF energy
 Gradient of SCF Energy
            1           2           3           4           5           6
    1  -0.0001151   0.0000849  -0.0000834  -0.0000413  -0.0000891   0.0000284
    2  -0.0001072   0.0000277   0.0001907  -0.0001137  -0.0000187  -0.0000046
    3   0.0000670  -0.0000373  -0.0002445   0.0000460   0.0000206  -0.0000695
            7           8           9          10          11          12
    1   0.0001457   0.0000387   0.0003458  -0.0001299   0.0000466  -0.0002314
    2   0.0000881   0.0000376  -0.0001197   0.0000354   0.0000862  -0.0001018
    3  -0.0000279  -0.0000201   0.0000560  -0.0000423   0.0003625  -0.0001104
 Max gradient component =       3.625E-04
 RMS gradient           =       1.269E-04
 Gradient time:  CPU 257.82 s  wall 5.07 s
 Geometry Optimization Parameters
   NAtoms,    NIC,     NZ,  NCons,   NDum,   NFix, NCnnct, MaxDiis
       12     116       0       0       0       0       0       0

 Cartesian Hessian Update
 Hessian updated using BFGS update


** GEOMETRY OPTIMIZATION IN DELOCALIZED INTERNAL COORDINATES **
   Searching for a Minimum

   Optimization Cycle:  25

                       Coordinates (Angstroms)
     ATOM                X               Y               Z
      1  C         1.1185187121    0.7582418605   -1.6401794805
      2  N         0.5262529532    0.2148635008   -2.4792722343
      3  C        -0.3187824105   -1.3706114958    0.3656207255
      4  H         0.2692634778   -2.0639351435   -0.2281860393
      5  C        -1.7837379158   -0.8996647910    0.3985896576
      6  H        -2.7012372387   -1.0840376441   -0.1351355758
      7  C         1.8098584733    1.3810142973   -0.6192194026
      8  H         2.4719048175    2.2042842852   -0.8377740752
      9  C        -1.3730094674   -0.1299242570    1.3924450623
     10  H        -1.7775398619    0.6078171015    2.0698299529
     11  N         0.0848335915   -0.6296368391    1.3244819173
     12  H         1.6736749199    1.0115893433    0.3887993595
   Point Group: c1    Number of degrees of freedom:    30


   Energy is   -302.829246391

 Hessian updated using BFGS update

 30 Hessian modes will be used to form the next step
  Hessian Eigenvalues:
     0.000229    0.001446    0.002807    0.004455    0.008812    0.019199
     0.020725    0.022617    0.035303    0.048856    0.110676    0.129756
     0.137894    0.158877    0.160642    0.174064    0.180820    0.183221
     0.193412    0.196923    0.258343    0.357147    0.363908    0.364927
     0.367296    0.398919    0.452620    0.487500    0.631504    1.294756

 Minimum search - taking simple RFO step
 Searching for Lamda that Minimizes Along All modes
 Value Taken    Lamda =  -0.00000333
 Step Taken.  Stepsize is  0.037200

                             Maximum     Tolerance    Cnvgd?
         Gradient           0.000185      0.000300     YES
         Displacement       0.022631      0.001200      NO
         Energy change     -0.000003      0.000001      NO


 New Cartesian Coordinates Obtained by Inverse Iteration

 Displacement from previous Coordinates is:  0.048198
 Adding empirical dispersion correction 
 ----------------------------------------------------------------
 Doing -D3(0) with
 s6  =   1.00000
 s8  =   1.00000
 rs6 =   1.28100
 rs8 =   1.09400
 -D3 energy without 3body term =     -0.0030432189 hartrees
 ----------------------------------------------------------------
             Standard Nuclear Orientation (Angstroms)
    I     Atom           X                Y                Z
 ----------------------------------------------------------------
    1      C       1.1202906031     0.7581409030    -1.6386923412
    2      N       0.5300066838     0.2126143304    -2.4776887219
    3      C      -0.3219020553    -1.3776240131     0.3664904243
    4      H       0.2635495945    -2.0737786064    -0.2266160360
    5      C      -1.7848731422    -0.8996230894     0.3986118381
    6      H      -2.7036072451    -1.0804560429    -0.1342709476
    7      C       1.8088068889     1.3848758438    -0.6180609308
    8      H       2.4626573031     2.2147293383    -0.8364355413
    9      C      -1.3695692642    -0.1284979569     1.3895929533
   10      H      -1.7702359662     0.6132997053     2.0648678608
   11      N       0.0855647274    -0.6352955634     1.3227920896
   12      H       1.6793119231     1.0116153692     0.3894092200
 ----------------------------------------------------------------
 Nuclear Repulsion Energy =         235.52859170 hartrees
 There are       25 alpha and       24 beta electrons
 Applying Cartesian multipole field
    Component          Value
    ---------          -----
     (2,0,0)        1.00000E-11
     (0,2,0)        2.00000E-11
     (0,0,2)       -3.00000E-11
 Nucleus-field energy     =    -0.0000000037 hartrees
 Requested basis set is cc-pVTZ
 There are 100 shells and 280 basis functions
 A cutoff of  1.0D-14 yielded   4665 shell pairs
 There are     36763 function pairs (     48128 Cartesian)
 Smallest overlap matrix eigenvalue = 2.44E-04
 Guess MOs from SCF MO coefficient file
 Reading MOs from coefficient file
 Reading MOs from coefficient file
 Long-range K will be added via erf
 Coulomb attenuation parameter = 0.25 bohr**(-1)
 An unrestricted hybrid HF-DFT SCF calculation will be
 performed using Pulay DIIS extrapolation
 Exchange:     0.1957 Hartree-Fock + 1.0000 wB97X-D3 + LR-HF
 Correlation:  1.0000 wB97X-D3
 Using SG-2 standard quadrature grid
 Dispersion:   Grimme D3
 SCF converges when DIIS error is below 1.0E-08
 Geometry optimization detected.  Setting ReadMinima to 0
 Setting SaveMinima to 0
 using 64 threads for integral computing
 -------------------------------------------------------
 OpenMP Integral computing Module                
 Release: version 1.0, May 2013, Q-Chem Inc. Pittsburgh 
 -------------------------------------------------------
 using 64 threads for integral computing
 -------------------------------------------------------
 OpenMP Integral computing Module                
 Release: version 1.0, May 2013, Q-Chem Inc. Pittsburgh 
 -------------------------------------------------------
 ---------------------------------------
  Cycle       Energy         DIIS Error
 ---------------------------------------
    1    -302.8292197674      1.12E-04
    2    -302.8292409787      1.31E-05
    3    -302.8292465144      7.56E-06
    4    -302.8292475202      5.59E-06
    5    -302.8292481855      1.26E-06
    6    -302.8292483454      7.07E-07
    7    -302.8292483863      4.69E-07
    8    -302.8292484113      1.84E-07
    9    -302.8292484171      9.34E-08
   10    -302.8292484193      3.97E-08
   11    -302.8292484196      1.86E-08
   12    -302.8292484197      5.81E-09 Convergence criterion met
 ---------------------------------------
 <S^2> = 0.7721
 SCF time:  CPU 1290.60 s  wall 22.19 s
 SCF   energy in the final basis set = -302.82924842
 Total energy in the final basis set = -302.82924842
 
 --------------------------------------------------------------
 
                    Orbital Energies (a.u.)
 --------------------------------------------------------------
 
 Alpha MOs
 -- Occupied --
-14.4366 -14.4294 -10.3506 -10.3390 -10.3330 -10.3257 -10.3021  -1.0983
 -1.0395  -0.8903  -0.8463  -0.7534  -0.6487  -0.6289  -0.6090  -0.5874
 -0.5353  -0.5051  -0.4976  -0.4839  -0.4735  -0.4381  -0.3733  -0.3509
 -0.3233
 -- Virtual --
 -0.0006   0.1022   0.1312   0.1419   0.1499   0.1565   0.1603   0.1638
  0.1795   0.2181   0.2309   0.2653   0.2891   0.2977   0.3176   0.3400
  0.3737   0.3770   0.3839   0.3910   0.4199   0.4443   0.4475   0.4527
  0.4741   0.4975   0.5079   0.5170   0.5210   0.5345   0.5484   0.5527
  0.5655   0.5727   0.5924   0.6063   0.6131   0.6249   0.6469   0.6681
  0.6772   0.6941   0.7112   0.7210   0.7505   0.7707   0.7963   0.8215
  0.8393   0.8457   0.8586   0.8762   0.9098   0.9600   0.9930   1.0121
  1.0395   1.0444   1.0597   1.0706   1.0833   1.1305   1.1322   1.1406
  1.1532   1.1541   1.1731   1.1814   1.1963   1.2279   1.2799   1.3140
  1.3280   1.3419   1.3688   1.3864   1.3963   1.4094   1.4330   1.4371
  1.4414   1.4926   1.5370   1.5628   1.5792   1.6017   1.6309   1.6456
  1.6940   1.7058   1.7645   1.7782   1.8871   1.9096   1.9182   1.9395
  1.9566   2.0202   2.1183   2.1648   2.1809   2.2138   2.2297   2.2534
  2.3079   2.3164   2.3612   2.3893   2.4180   2.4996   2.5231   2.5331
  2.5446   2.5657   2.5969   2.6275   2.6461   2.6606   2.6767   2.6925
  2.7080   2.7205   2.7471   2.7527   2.8221   2.8433   2.8527   2.8696
  2.8974   2.9399   2.9479   2.9490   2.9636   2.9878   2.9978   3.0212
  3.0362   3.0444   3.0574   3.0682   3.0819   3.0866   3.0904   3.1126
  3.1236   3.1410   3.1691   3.1845   3.1983   3.2077   3.2171   3.2227
  3.2513   3.2621   3.2726   3.2817   3.3207   3.3741   3.4101   3.4197
  3.4400   3.4670   3.4896   3.5211   3.5316   3.5535   3.5621   3.5896
  3.6205   3.6310   3.6468   3.6737   3.7094   3.7359   3.7647   3.8011
  3.8241   3.8363   3.8512   3.9274   3.9364   3.9543   3.9920   4.0198
  4.0350   4.0436   4.0471   4.0624   4.0739   4.0817   4.0862   4.0983
  4.1345   4.1656   4.2007   4.2481   4.2602   4.3166   4.3513   4.4196
  4.4637   4.4725   4.5100   4.5291   4.5562   4.5999   4.6269   4.6460
  4.6642   4.7157   4.7411   4.7568   4.7707   4.8107   4.8312   4.8990
  4.9123   4.9531   4.9620   5.0399   5.0551   5.0931   5.1095   5.1316
  5.1884   5.2209   5.2307   5.2436   5.2634   5.3530   5.4005   5.4239
  5.4460   5.5532   5.6389   5.6446   5.6839   5.6956   5.7388   5.8315
  5.9482   6.0150   6.1389   6.1580   6.2462   6.3456   6.4977   6.5776
  8.3351   9.1388  10.4829  12.8336  13.3307  13.7063  15.0847
 
 Beta MOs
 -- Occupied --
-14.4305 -14.4294 -10.3506 -10.3329 -10.3308 -10.3282 -10.3021  -1.0983
 -1.0260  -0.8564  -0.8461  -0.7534  -0.6487  -0.6184  -0.6086  -0.5792
 -0.5353  -0.5037  -0.4737  -0.4710  -0.4559  -0.4320  -0.3731  -0.3233
 -- Virtual --
 -0.0462  -0.0002   0.1043   0.1356   0.1419   0.1499   0.1580   0.1637
  0.1789   0.1949   0.2202   0.2321   0.2653   0.2903   0.2980   0.3191
  0.3445   0.3756   0.3803   0.3929   0.4005   0.4232   0.4450   0.4488
  0.4635   0.4765   0.4986   0.5090   0.5176   0.5230   0.5362   0.5489
  0.5555   0.5679   0.5758   0.5962   0.6075   0.6138   0.6274   0.6524
  0.6753   0.6782   0.6954   0.7121   0.7225   0.7504   0.7718   0.7965
  0.8219   0.8395   0.8487   0.8739   0.8786   0.9124   0.9628   0.9939
  1.0156   1.0434   1.0456   1.0604   1.0751   1.0906   1.1309   1.1353
  1.1426   1.1558   1.1582   1.1777   1.1848   1.1974   1.2288   1.2838
  1.3161   1.3302   1.3556   1.3721   1.3930   1.3992   1.4114   1.4334
  1.4395   1.4512   1.4959   1.5389   1.5638   1.5814   1.6046   1.6335
  1.6467   1.6952   1.7066   1.7652   1.7949   1.8874   1.9127   1.9196
  1.9444   1.9571   2.0249   2.1229   2.1657   2.1888   2.2150   2.2304
  2.2867   2.3085   2.3164   2.3758   2.3897   2.4199   2.5048   2.5250
  2.5399   2.5473   2.5735   2.5998   2.6356   2.6570   2.6648   2.6885
  2.6976   2.7113   2.7319   2.7466   2.7512   2.8244   2.8442   2.8581
  2.8804   2.8991   2.9438   2.9508   2.9682   2.9719   2.9883   2.9997
  3.0261   3.0382   3.0530   3.0717   3.0794   3.0834   3.0913   3.1059
  3.1217   3.1250   3.1442   3.1711   3.1869   3.2001   3.2153   3.2203
  3.2376   3.2533   3.2625   3.2735   3.2834   3.3207   3.3787   3.4108
  3.4199   3.4406   3.4703   3.4899   3.5214   3.5321   3.5597   3.5706
  3.6012   3.6384   3.6437   3.6505   3.6796   3.7100   3.7362   3.7657
  3.8012   3.8346   3.8400   3.8551   3.9276   3.9366   3.9544   3.9986
  4.0219   4.0456   4.0483   4.0543   4.0772   4.0825   4.0881   4.0958
  4.1009   4.1367   4.1659   4.2009   4.2562   4.2621   4.3168   4.3713
  4.4197   4.4638   4.4729   4.5117   4.5318   4.5567   4.6171   4.6446
  4.6565   4.6772   4.7338   4.7519   4.7682   4.7711   4.8113   4.8313
  4.9143   4.9207   4.9557   4.9628   5.0421   5.0564   5.1094   5.1176
  5.1339   5.1959   5.2246   5.2458   5.2500   5.2643   5.3530   5.4069
  5.4246   5.4468   5.5533   5.6389   5.6448   5.6839   5.6988   5.7393
  5.8409   5.9545   6.0150   6.1452   6.1746   6.2462   6.3456   6.5032
  6.5777   8.3371   9.1388  10.4829  12.8337  13.3505  13.7064  15.0927
 --------------------------------------------------------------
 
          Ground-State Mulliken Net Atomic Charges

     Atom                 Charge (a.u.)    Spin (a.u.)
  --------------------------------------------------------
      1 C                    -0.018778      -0.186895
      2 N                    -0.069105       0.393132
      3 C                    -0.032252       0.000367
      4 H                     0.136813      -0.000142
      5 C                    -0.114594       0.000311
      6 H                     0.131215       0.000083
      7 C                    -0.249588       0.823161
      8 H                     0.151491      -0.015668
      9 C                    -0.030813      -0.000719
     10 H                     0.120382       0.000204
     11 N                    -0.193038      -0.000514
     12 H                     0.168266      -0.013321
  --------------------------------------------------------
  Sum of atomic charges =     0.000000
  Sum of spin   charges =     1.000000

 -----------------------------------------------------------------
                    Cartesian Multipole Moments
 -----------------------------------------------------------------
    Charge (ESU x 10^10)
                -0.0000
    Dipole Moment (Debye)
         X      -0.2161      Y       0.9144      Z       1.4131
       Tot       1.6969
    Quadrupole Moments (Debye-Ang)
        XX     -34.6761     XY       3.9541     YY     -35.5055
        XZ      -2.5796     YZ       1.9039     ZZ     -50.5621
    Octopole Moments (Debye-Ang^2)
       XXX      -2.5639    XXY      11.0544    XYY       7.0129
       YYY       9.5999    XXZ       3.4259    XYZ      -5.5681
       YYZ       1.7396    XZZ      -7.0676    YZZ       9.9455
       ZZZ      43.9810
    Hexadecapole Moments (Debye-Ang^3)
      XXXX    -399.5329   XXXY     -80.7353   XXYY     -96.1711
      XYYY     -91.6909   YYYY    -245.1566   XXXZ     116.0619
      XXYZ      24.8091   XYYZ      32.6429   YYYZ      69.5410
      XXZZ    -151.5628   XYZZ     -36.2861   YYZZ    -127.0430
      XZZZ     114.2848   YZZZ      80.3421   ZZZZ    -574.7246
 -----------------------------------------------------------------
 Calculating analytic gradient of the SCF energy
 Gradient of SCF Energy
            1           2           3           4           5           6
    1  -0.0001576   0.0001201  -0.0002055   0.0000160  -0.0002009  -0.0000041
    2  -0.0002634   0.0001134  -0.0000463  -0.0000498  -0.0000888   0.0000222
    3  -0.0000752   0.0000316  -0.0001941  -0.0000020  -0.0000482  -0.0000837
            7           8           9          10          11          12
    1   0.0001636   0.0000494   0.0004919  -0.0001384   0.0000672  -0.0002017
    2   0.0002151   0.0000382  -0.0000509   0.0000205   0.0001899  -0.0001001
    3  -0.0000033  -0.0000133   0.0000201  -0.0000219   0.0004858  -0.0000958
 Max gradient component =       4.919E-04
 RMS gradient           =       1.624E-04
 Gradient time:  CPU 252.93 s  wall 4.92 s
 Geometry Optimization Parameters
   NAtoms,    NIC,     NZ,  NCons,   NDum,   NFix, NCnnct, MaxDiis
       12     116       0       0       0       0       0       0

 Cartesian Hessian Update
 Hessian updated using BFGS update


** GEOMETRY OPTIMIZATION IN DELOCALIZED INTERNAL COORDINATES **
   Searching for a Minimum

   Optimization Cycle:  26

                       Coordinates (Angstroms)
     ATOM                X               Y               Z
      1  C         1.1202906031    0.7581409030   -1.6386923412
      2  N         0.5300066838    0.2126143304   -2.4776887219
      3  C        -0.3219020553   -1.3776240131    0.3664904243
      4  H         0.2635495945   -2.0737786064   -0.2266160360
      5  C        -1.7848731422   -0.8996230894    0.3986118381
      6  H        -2.7036072451   -1.0804560429   -0.1342709476
      7  C         1.8088068889    1.3848758438   -0.6180609308
      8  H         2.4626573031    2.2147293383   -0.8364355413
      9  C        -1.3695692642   -0.1284979569    1.3895929533
     10  H        -1.7702359662    0.6132997053    2.0648678608
     11  N         0.0855647274   -0.6352955634    1.3227920896
     12  H         1.6793119231    1.0116153692    0.3894092200
   Point Group: c1    Number of degrees of freedom:    30


   Energy is   -302.829248420

 Hessian updated using BFGS update

 30 Hessian modes will be used to form the next step
  Hessian Eigenvalues:
     0.000278    0.001363    0.002519    0.004448    0.008797    0.018782
     0.020508    0.022172    0.031757    0.048905    0.108381    0.118988
     0.138483    0.158278    0.160648    0.173944    0.181103    0.182967
     0.188440    0.197995    0.259457    0.357130    0.363936    0.364912
     0.367775    0.397692    0.455157    0.487467    0.634099    1.299311

 Minimum search - taking simple RFO step
 Searching for Lamda that Minimizes Along All modes
 Value Taken    Lamda =  -0.00000345
 Step Taken.  Stepsize is  0.038782

                             Maximum     Tolerance    Cnvgd?
         Gradient           0.000307      0.000300      NO
         Displacement       0.015072      0.001200      NO
         Energy change     -0.000002      0.000001      NO


 New Cartesian Coordinates Obtained by Inverse Iteration

 Displacement from previous Coordinates is:  0.050437
 Adding empirical dispersion correction 
 ----------------------------------------------------------------
 Doing -D3(0) with
 s6  =   1.00000
 s8  =   1.00000
 rs6 =   1.28100
 rs8 =   1.09400
 -D3 energy without 3body term =     -0.0030367529 hartrees
 ----------------------------------------------------------------
             Standard Nuclear Orientation (Angstroms)
    I     Atom           X                Y                Z
 ----------------------------------------------------------------
    1      C       1.1255322892     0.7585688838    -1.6392755493
    2      N       0.5336304169     0.2122493359    -2.4765832632
    3      C      -0.3246049900    -1.3749982920     0.3647423399
    4      H       0.2629199592    -2.0666868942    -0.2314733588
    5      C      -1.7898037250    -0.9038653553     0.4020331799
    6      H      -2.7097383799    -1.0886578972    -0.1274046802
    7      C       1.8152381604     1.3867500335    -0.6202600367
    8      H       2.4717174160     2.2138534303    -0.8409422115
    9      C      -1.3749566961    -0.1309382396     1.3919023263
   10      H      -1.7766537100     0.6081917859     2.0694240263
   11      N       0.0823005955    -0.6313146034     1.3197109511
   12      H       1.6844187148     1.0168480303     0.3881261436
 ----------------------------------------------------------------
 Nuclear Repulsion Energy =         235.43061822 hartrees
 There are       25 alpha and       24 beta electrons
 Applying Cartesian multipole field
    Component          Value
    ---------          -----
     (2,0,0)        1.00000E-11
     (0,2,0)        2.00000E-11
     (0,0,2)       -3.00000E-11
 Nucleus-field energy     =    -0.0000000037 hartrees
 Requested basis set is cc-pVTZ
 There are 100 shells and 280 basis functions
 A cutoff of  1.0D-14 yielded   4663 shell pairs
 There are     36719 function pairs (     48059 Cartesian)
 Smallest overlap matrix eigenvalue = 2.45E-04
 Guess MOs from SCF MO coefficient file
 Reading MOs from coefficient file
 Reading MOs from coefficient file
 Long-range K will be added via erf
 Coulomb attenuation parameter = 0.25 bohr**(-1)
 An unrestricted hybrid HF-DFT SCF calculation will be
 performed using Pulay DIIS extrapolation
 Exchange:     0.1957 Hartree-Fock + 1.0000 wB97X-D3 + LR-HF
 Correlation:  1.0000 wB97X-D3
 Using SG-2 standard quadrature grid
 Dispersion:   Grimme D3
 SCF converges when DIIS error is below 1.0E-08
 Geometry optimization detected.  Setting ReadMinima to 0
 Setting SaveMinima to 0
 using 64 threads for integral computing
 -------------------------------------------------------
 OpenMP Integral computing Module                
 Release: version 1.0, May 2013, Q-Chem Inc. Pittsburgh 
 -------------------------------------------------------
 using 64 threads for integral computing
 -------------------------------------------------------
 OpenMP Integral computing Module                
 Release: version 1.0, May 2013, Q-Chem Inc. Pittsburgh 
 -------------------------------------------------------
 ---------------------------------------
  Cycle       Energy         DIIS Error
 ---------------------------------------
    1    -302.8293424837      1.01E-04
    2    -302.8292468137      9.98E-06
    3    -302.8292501328      4.14E-06
    4    -302.8292506134      4.02E-06
    5    -302.8292508195      1.00E-06
    6    -302.8292508498      4.14E-07
    7    -302.8292508606      2.04E-07
    8    -302.8292508643      1.13E-07
    9    -302.8292508658      5.28E-08
   10    -302.8292508663      2.95E-08
   11    -302.8292508664      1.09E-08
   12    -302.8292508665      4.35E-09 Convergence criterion met
 ---------------------------------------
 <S^2> = 0.7721
 SCF time:  CPU 1285.26 s  wall 22.91 s
 SCF   energy in the final basis set = -302.82925087
 Total energy in the final basis set = -302.82925087
 
 --------------------------------------------------------------
 
                    Orbital Energies (a.u.)
 --------------------------------------------------------------
 
 Alpha MOs
 -- Occupied --
-14.4365 -14.4293 -10.3504 -10.3390 -10.3329 -10.3257 -10.3021  -1.0983
 -1.0395  -0.8903  -0.8463  -0.7532  -0.6486  -0.6289  -0.6089  -0.5874
 -0.5352  -0.5051  -0.4976  -0.4839  -0.4735  -0.4381  -0.3731  -0.3509
 -0.3233
 -- Virtual --
 -0.0005   0.1022   0.1311   0.1419   0.1500   0.1566   0.1603   0.1638
  0.1795   0.2181   0.2310   0.2654   0.2891   0.2976   0.3176   0.3403
  0.3737   0.3769   0.3839   0.3911   0.4200   0.4442   0.4474   0.4530
  0.4741   0.4972   0.5080   0.5171   0.5211   0.5346   0.5482   0.5529
  0.5654   0.5727   0.5919   0.6064   0.6130   0.6249   0.6465   0.6681
  0.6773   0.6943   0.7109   0.7209   0.7504   0.7701   0.7958   0.8219
  0.8395   0.8461   0.8585   0.8756   0.9098   0.9601   0.9924   1.0122
  1.0392   1.0442   1.0597   1.0708   1.0828   1.1304   1.1323   1.1404
  1.1532   1.1543   1.1722   1.1816   1.1966   1.2272   1.2801   1.3142
  1.3283   1.3418   1.3687   1.3867   1.3957   1.4093   1.4333   1.4371
  1.4414   1.4926   1.5368   1.5622   1.5788   1.6016   1.6307   1.6452
  1.6932   1.7057   1.7645   1.7781   1.8870   1.9096   1.9184   1.9396
  1.9569   2.0202   2.1180   2.1645   2.1809   2.2136   2.2294   2.2534
  2.3081   2.3160   2.3613   2.3893   2.4179   2.4997   2.5231   2.5326
  2.5446   2.5662   2.5970   2.6269   2.6461   2.6606   2.6763   2.6923
  2.7080   2.7205   2.7470   2.7528   2.8221   2.8436   2.8523   2.8693
  2.8974   2.9401   2.9480   2.9490   2.9634   2.9877   2.9979   3.0201
  3.0364   3.0443   3.0572   3.0684   3.0819   3.0866   3.0901   3.1118
  3.1238   3.1406   3.1691   3.1843   3.1985   3.2076   3.2169   3.2227
  3.2509   3.2616   3.2724   3.2819   3.3205   3.3738   3.4101   3.4193
  3.4402   3.4664   3.4902   3.5209   3.5316   3.5535   3.5620   3.5896
  3.6206   3.6309   3.6465   3.6736   3.7096   3.7359   3.7649   3.8013
  3.8238   3.8361   3.8511   3.9271   3.9361   3.9546   3.9920   4.0198
  4.0350   4.0434   4.0470   4.0625   4.0739   4.0818   4.0859   4.0982
  4.1345   4.1651   4.2008   4.2482   4.2605   4.3166   4.3513   4.4195
  4.4638   4.4728   4.5101   4.5290   4.5564   4.6000   4.6268   4.6464
  4.6643   4.7158   4.7411   4.7571   4.7706   4.8105   4.8316   4.8991
  4.9128   4.9525   4.9623   5.0399   5.0548   5.0932   5.1098   5.1313
  5.1887   5.2210   5.2306   5.2435   5.2634   5.3531   5.4004   5.4242
  5.4467   5.5532   5.6397   5.6449   5.6840   5.6951   5.7387   5.8315
  5.9484   6.0150   6.1391   6.1580   6.2453   6.3464   6.4979   6.5781
  8.3346   9.1390  10.4823  12.8390  13.3303  13.7043  15.0843
 
 Beta MOs
 -- Occupied --
-14.4305 -14.4293 -10.3504 -10.3329 -10.3308 -10.3282 -10.3021  -1.0983
 -1.0260  -0.8564  -0.8460  -0.7532  -0.6486  -0.6184  -0.6085  -0.5792
 -0.5352  -0.5037  -0.4737  -0.4710  -0.4559  -0.4320  -0.3730  -0.3232
 -- Virtual --
 -0.0461  -0.0001   0.1043   0.1356   0.1419   0.1500   0.1581   0.1638
  0.1789   0.1950   0.2202   0.2321   0.2654   0.2903   0.2979   0.3190
  0.3448   0.3756   0.3803   0.3930   0.4007   0.4232   0.4449   0.4487
  0.4638   0.4765   0.4984   0.5091   0.5178   0.5230   0.5363   0.5488
  0.5556   0.5679   0.5758   0.5958   0.6077   0.6138   0.6275   0.6519
  0.6753   0.6783   0.6955   0.7118   0.7224   0.7503   0.7712   0.7961
  0.8223   0.8397   0.8490   0.8737   0.8780   0.9124   0.9630   0.9933
  1.0155   1.0430   1.0454   1.0603   1.0753   1.0901   1.1308   1.1353
  1.1425   1.1558   1.1584   1.1770   1.1848   1.1977   1.2281   1.2840
  1.3164   1.3304   1.3556   1.3722   1.3932   1.3987   1.4113   1.4337
  1.4395   1.4512   1.4959   1.5387   1.5631   1.5810   1.6045   1.6333
  1.6464   1.6943   1.7064   1.7652   1.7948   1.8873   1.9127   1.9198
  1.9446   1.9574   2.0249   2.1226   2.1655   2.1889   2.2149   2.2302
  2.2867   2.3085   2.3160   2.3760   2.3897   2.4197   2.5051   2.5249
  2.5396   2.5470   2.5738   2.5998   2.6351   2.6570   2.6649   2.6884
  2.6974   2.7111   2.7319   2.7465   2.7514   2.8244   2.8445   2.8577
  2.8802   2.8990   2.9438   2.9508   2.9680   2.9718   2.9883   2.9998
  3.0255   3.0384   3.0527   3.0718   3.0793   3.0832   3.0912   3.1053
  3.1214   3.1252   3.1438   3.1711   3.1869   3.2001   3.2153   3.2201
  3.2376   3.2529   3.2621   3.2733   3.2836   3.3206   3.3784   3.4108
  3.4195   3.4408   3.4696   3.4906   3.5213   3.5321   3.5599   3.5704
  3.6012   3.6383   3.6438   3.6502   3.6795   3.7101   3.7362   3.7658
  3.8013   3.8343   3.8398   3.8551   3.9273   3.9363   3.9547   3.9986
  4.0219   4.0455   4.0483   4.0543   4.0772   4.0826   4.0877   4.0956
  4.1009   4.1367   4.1654   4.2009   4.2563   4.2624   4.3169   4.3713
  4.4196   4.4638   4.4732   4.5118   4.5317   4.5569   4.6171   4.6448
  4.6565   4.6773   4.7338   4.7519   4.7685   4.7710   4.8111   4.8317
  4.9147   4.9209   4.9552   4.9630   5.0421   5.0560   5.1097   5.1178
  5.1336   5.1961   5.2246   5.2458   5.2498   5.2643   5.3531   5.4069
  5.4249   5.4474   5.5533   5.6397   5.6451   5.6840   5.6983   5.7391
  5.8409   5.9547   6.0150   6.1454   6.1746   6.2454   6.3464   6.5034
  6.5781   8.3366   9.1390  10.4823  12.8391  13.3500  13.7043  15.0924
 --------------------------------------------------------------
 
          Ground-State Mulliken Net Atomic Charges

     Atom                 Charge (a.u.)    Spin (a.u.)
  --------------------------------------------------------
      1 C                    -0.018711      -0.186887
      2 N                    -0.069216       0.393025
      3 C                    -0.032185       0.000433
      4 H                     0.136832      -0.000143
      5 C                    -0.114853       0.000205
      6 H                     0.131110       0.000081
      7 C                    -0.249290       0.823294
      8 H                     0.151456      -0.015662
      9 C                    -0.030650      -0.000589
     10 H                     0.120299       0.000189
     11 N                    -0.192833      -0.000593
     12 H                     0.168042      -0.013352
  --------------------------------------------------------
  Sum of atomic charges =     0.000000
  Sum of spin   charges =     1.000000

 -----------------------------------------------------------------
                    Cartesian Multipole Moments
 -----------------------------------------------------------------
    Charge (ESU x 10^10)
                 0.0000
    Dipole Moment (Debye)
         X      -0.2121      Y       0.9116      Z       1.4160
       Tot       1.6974
    Quadrupole Moments (Debye-Ang)
        XX     -34.6222     XY       3.9765     YY     -35.5203
        XZ      -2.5937     YZ       1.8858     ZZ     -50.5192
    Octopole Moments (Debye-Ang^2)
       XXX      -2.5068    XXY      11.0680    XYY       7.0265
       YYY       9.6105    XXZ       3.4611    XYZ      -5.6061
       YYZ       1.7289    XZZ      -7.0718    YZZ       9.9277
       ZZZ      44.0265
    Hexadecapole Moments (Debye-Ang^3)
      XXXX    -401.6956   XXXY     -81.0865   XXYY     -96.4599
      XYYY     -92.3993   YYYY    -245.4478   XXXZ     116.6944
      XXYZ      24.7414   XYYZ      32.9485   YYYZ      69.5937
      XXZZ    -151.8988   XYZZ     -36.5610   YYZZ    -127.0184
      XZZZ     115.2061   YZZZ      80.3163   ZZZZ    -574.3800
 -----------------------------------------------------------------
 Calculating analytic gradient of the SCF energy
 Gradient of SCF Energy
            1           2           3           4           5           6
    1  -0.0001404   0.0001027  -0.0000362   0.0000714  -0.0001604  -0.0000046
    2  -0.0003262   0.0001258   0.0000207   0.0000352  -0.0001670   0.0000526
    3  -0.0001216   0.0000723   0.0001358  -0.0000207  -0.0000867  -0.0000512
            7           8           9          10          11          12
    1   0.0001724   0.0000354   0.0003517  -0.0001198  -0.0000975  -0.0001747
    2   0.0002845   0.0000133   0.0001955  -0.0000156  -0.0001369  -0.0000819
    3   0.0000886  -0.0000130   0.0000932   0.0000035   0.0000733  -0.0001734
 Max gradient component =       3.517E-04
 RMS gradient           =       1.366E-04
 Gradient time:  CPU 250.95 s  wall 5.09 s
 Geometry Optimization Parameters
   NAtoms,    NIC,     NZ,  NCons,   NDum,   NFix, NCnnct, MaxDiis
       12     116       0       0       0       0       0       0

 Cartesian Hessian Update
 Hessian updated using BFGS update


** GEOMETRY OPTIMIZATION IN DELOCALIZED INTERNAL COORDINATES **
   Searching for a Minimum

   Optimization Cycle:  27

                       Coordinates (Angstroms)
     ATOM                X               Y               Z
      1  C         1.1255322892    0.7585688838   -1.6392755493
      2  N         0.5336304169    0.2122493359   -2.4765832632
[truncated: 85,038 more chars]
