# Supplementary material for: Reactant Discovery with an Ab Initio Nanoreactor: Exploration of Astrophysical N-Heterocycle Precursors and Formation Pathways
Source: ACS Earth Space Chem. 2024 Aug 9;8(9):1771–83. doi: 10.1021/acsearthspacechem.4c00120 (PMC11418024; doi:10.1021/acsearthspacechem.4c00120)
Supplement: Supplementary file 2 — sp4c00120_si_002.zip [file sp4c00120_si_002.zip › nr-si-data/reaction1/C1/ccsd_sp.out]

Running Job 1 of 1 qchem.in
qchem qchem.in_420248.0 ./qchem420248/ 0
/home/leeping/opt/qchem/5.3.2-openmp/exe/qcprog.exe_s qchem.in_420248.0 ./qchem420248/
                  Welcome to Q-Chem
     A Quantum Leap Into The Future Of Chemistry


 Q-Chem 5.3, Q-Chem, Inc., Pleasanton, CA (2020)

 Yihan Shao,  Zhengting Gan,  E. Epifanovsky,  A. T. B. Gilbert,  M. Wormit,  
 J. Kussmann,  A. W. Lange,  A. Behn,  Jia Deng,  Xintian Feng,  D. Ghosh,  
 M. Goldey,  P. R. Horn,  L. D. Jacobson,  I. Kaliman,  T. Kus,  A. Landau,  
 Jie Liu,  E. I. Proynov,  R. M. Richard,  R. P. Steele,  E. J. Sundstrom,  
 H. L. Woodcock III,  P. M. Zimmerman,  D. Zuev,  B. Alam,  B. Albrecht,  
 A. Aldossary,  E. Alguire,  S. A. Baeppler,  D. Barton,  Z. Benda,  
 Y. A. Bernard,  E. J. Berquist,  K. B. Bravaya,  H. Burton,  K. Carter-Fenk,  
 D. Casanova,  Chun-Min Chang,  Yunqing Chen,  A. Chien,  K. D. Closser,  
 M. P. Coons,  S. Coriani,  S. Dasgupta,  A. L. Dempwolff,  M. Diedenhofen,  
 Hainam Do,  R. G. Edgar,  Po-Tung Fang,  S. Faraji,  S. Fatehi,  
 Qingguo Feng,  J. Fosso-Tande,  J. Gayvert,  Qinghui Ge,  A. Ghysels,  
 G. Gidofalvi,  J. Gomes,  J. Gonthier,  S. Gulania,  A. Gunina,  D. Hait,  
 M. W. D. Hanson-Heine,  S. Hammes-Schiffer,  P. H. P. Harbach,  
 A. W. Hauser,  M. F. Herbst,  J. E. Herr,  E. G. Hohenstein,  Z. C. Holden,  
 S. Houck,  Kerwin Hui,  B. C. Huynh,  M. Ivanov,  T.-C. Jagau,  Hyunjun Ji,  
 B. Kaduk,  K. Khistyaev,  Jaehoon Kim,  P. Klunzinger,  K. Koh,  
 D. Kosenkov,  L. Koulias,  T. Kowalczyk,  C. M. Krauter,  A. Kunitsa,  
 Ka Un Lao,  A. Laurent,  K. V. Lawler,  Joonho Lee,  D. Lefrancois,  
 S. Lehtola,  D. S. Levine,  Yi-Pei Li,  You-Sheng Lin,  Fenglai Liu,  
 Kuan-Yu Liu,  E. Livshits,  M. Loipersberger,  A. Luenser,  A. Manjanath,  
 P. Manohar,  E. Mansoor,  S. F. Manzer,  Shan-Ping Mao,  Yuezhi Mao,  
 N. Mardirossian,  A. V. Marenich,  T. Markovich,  L. A. Martinez-Martinez,  
 S. A. Maurer,  N. J. Mayhall,  S. C. McKenzie,  J.-M. Mewes,  P. Morgante,  
 A. F. Morrison,  J. W. Mullinax,  K. Nanda,  T. S. Nguyen-Beck,  
 R. Olivares-Amaya,  K. J. Oosterbaan,  J. A. Parkhill,  S. K. Paul,  
 F. Pavosevic,  Zheng Pei,  T. M. Perrine,  F. Plasser,  P. Pokhilko,  
 S. Prager,  A. Prociuk,  E. Ramos,  B. Rana,  D. R. Rehn,  F. Rob,  
 E. Rossomme,  M. Scheurer,  M. Schneider,  N. Sergueev,  S. M. Sharada,  
 S. Sharma,  W. Skomorowski,  D. W. Small,  T. Stauch,  C. J. Stein,  
 T. Stein,  Yu-Chuan Su,  S. P. Veccham,  Zhen Tao,  A. J. W. Thom,  
 A. Tkatchenko,  T. Tsuchimochi,  N. M. Tubman,  L. Vogt,  M. L. Vidal,  
 O. Vydrov,  M. A. Watson,  J. Wenzel,  M. de Wergifosse,  T. A. Wesolowski,  
 A. White,  J. Witte,  A. Yamada,  Jun Yang,  K. Yao,  S. Yeganeh,  
 S. R. Yost,  Zhi-Qiang You,  A. Zech,  Igor Ying Zhang,  Xing Zhang,  
 Yan Zhao,  Ying Zhu,  B. R. Brooks,  G. K. L. Chan,  C. J. Cramer,  
 M. S. Gordon,  W. J. Hehre,  A. Klamt,  M. W. Schmidt,  C. D. Sherrill,  
 D. G. Truhlar,  A. Aspuru-Guzik,  R. Baer,  A. T. Bell,  N. A. Besley,  
 Jeng-Da Chai,  A. E. DePrince, III,  R. A. DiStasio Jr.,  A. Dreuw,  
 B. D. Dunietz,  T. R. Furlani,  Chao-Ping Hsu,  Yousung Jung,  Jing Kong,  
 D. S. Lambrecht,  WanZhen Liang,  C. Ochsenfeld,  V. A. Rassolov,  
 L. V. Slipchenko,  J. E. Subotnik,  T. Van Voorhis,  J. M. Herbert,  
 A. I. Krylov,  P. M. W. Gill,  M. Head-Gordon

 Contributors to earlier versions of Q-Chem not listed above: 
 R. D. Adamson,  B. Austin,  J. Baker,  G. J. O. Beran,  K. Brandhorst,  
 S. T. Brown,  E. F. C. Byrd,  A. K. Chakraborty,  C.-L. Cheng,  
 Siu Hung Chien,  D. M. Chipman,  D. L. Crittenden,  H. Dachsel,  
 R. J. Doerksen,  A. D. Dutoi,  L. Fusti-Molnar,  W. A. Goddard III,  
 A. Golubeva-Zadorozhnaya,  S. R. Gwaltney,  G. Hawkins,  A. Heyden,  
 S. Hirata,  G. Kedziora,  F. J. Keil,  C. Kelley,  Jihan Kim,  R. A. King,  
 R. Z. Khaliullin,  P. P. Korambath,  W. Kurlancheek,  A. M. Lee,  M. S. Lee,  
 S. V. Levchenko,  Ching Yeh Lin,  D. Liotard,  R. C. Lochan,  I. Lotan,  
 P. E. Maslen,  N. Nair,  D. P. O'Neill,  D. Neuhauser,  E. Neuscamman,  
 C. M. Oana,  R. Olson,  B. Peters,  R. Peverati,  P. A. Pieniazek,  
 Y. M. Rhee,  J. Ritchie,  M. A. Rohrdanz,  E. Rosta,  N. J. Russ,  
 H. F. Schaefer III,  N. E. Schultz,  N. Shenvi,  A. C. Simmonett,  A. Sodt,  
 D. Stuck,  K. S. Thanthiriwatte,  V. Vanovschi,  Tao Wang,  A. Warshel,  
 C. F. Williams,  Q. Wu,  X. Xu,  W. Zhang

 Please cite Q-Chem as follows:
 Y. Shao et al., Mol. Phys. 113, 184-215 (2015)
 DOI: 10.1080/00268976.2014.952696

 Q-Chem 5.3.2 for Intel X86 EM64T Linux

 Parts of Q-Chem use Armadillo 9.800.1 (Horizon Scraper).
 http://arma.sourceforge.net/

 Q-Chem begins on Mon Jun 24 11:37:21 2024  

Host: 
0

     Scratch files written to ./qchem420248//
 Dec820 |scratch|qcdevops|jenkins|workspace|build_RNUM 5633   
Processing $rem in /home/leeping/opt/qchem/5.3.2-openmp/config/preferences:
Processing $rem in /home/hpark21/.qchemrc:
Core orbitals will be frozen

Checking the input file for inconsistencies... 	...done.

--------------------------------------------------------------
User input:
--------------------------------------------------------------
$molecule
0 2
C         1.1212426371    0.7757272434   -1.6338009771
N         0.5047897531    0.2456639655   -2.4639769414
C        -0.3261044116   -1.3674189316    0.3648893444
H         0.2694661082   -2.0541548297   -0.2290174702
C        -1.7999710578   -0.9261692662    0.4096413805
H        -2.7206656447   -1.1396276126   -0.1074558665
C         1.8411589753    1.3824537154   -0.6231010303
H         2.5159247575    2.1924719005   -0.8518790468
C        -1.3926303299   -0.1315811356    1.3849520151
H        -1.8021246612    0.6088316544    2.0562466748
N         0.0743565214   -0.6028600166    1.3061381825
H         1.7145574035    1.0166635312    0.3873636024
$end

$rem
method                ccsd(t)
basis                 cc-pvtz
unrestricted          true
symmetry              False
sym_ignore            true
scf_convergence       8
thresh                14
jobtype               sp
scf_guess             sad
scf_algorithm         diis
max_scf_cycles        100
mem_total             10000
$end
--------------------------------------------------------------
 ----------------------------------------------------------------
             Standard Nuclear Orientation (Angstroms)
    I     Atom           X                Y                Z
 ----------------------------------------------------------------
    1      C       1.1212426371     0.7757272434    -1.6338009771
    2      N       0.5047897531     0.2456639655    -2.4639769414
    3      C      -0.3261044116    -1.3674189316     0.3648893444
    4      H       0.2694661082    -2.0541548297    -0.2290174702
    5      C      -1.7999710578    -0.9261692662     0.4096413805
    6      H      -2.7206656447    -1.1396276126    -0.1074558665
    7      C       1.8411589753     1.3824537154    -0.6231010303
    8      H       2.5159247575     2.1924719005    -0.8518790468
    9      C      -1.3926303299    -0.1315811356     1.3849520151
   10      H      -1.8021246612     0.6088316544     2.0562466748
   11      N       0.0743565214    -0.6028600166     1.3061381825
   12      H       1.7145574035     1.0166635312     0.3873636024
 ----------------------------------------------------------------
 Nuclear Repulsion Energy =         235.38975767 hartrees
 There are       25 alpha and       24 beta electrons
 Requested basis set is cc-pVTZ
 There are 100 shells and 280 basis functions
 Total memory of 10000 MB is distributed as follows: 
   MEM_STATIC is set to 2000 MB
   QALLOC/CCMAN JOB total memory use is  8000 MB
 Warning: actual memory use might exceed 10000 MB

 Total QAlloc Memory Limit  10000 MB
 Mega-Array Size      1956 MB
 MEM_STATIC part      2000 MB

                       Distance Matrix (Angstroms)
             C (  1)   N (  2)   C (  3)   H (  4)   C (  5)   H (  6)
   N (  2)  1.161970
   C (  3)  3.268433  3.360789
   H (  4)  3.272182  3.215523  1.085834
   C (  5)  3.950392  3.865592  1.539151  2.441886
   H (  6)  4.556158  4.227977  2.451310  3.129221  1.077327
   C (  7)  1.381271  2.543029  3.637988  3.799447  4.433297  5.238037
   H (  8)  2.136283  3.230106  4.714921  4.844417  5.472140  6.251314
   C (  9)  4.031828  4.307757  1.924916  3.010607  1.322319  2.237659
   H ( 10)  4.710667  5.087845  2.990801  4.074975  2.251120  2.929579
   N ( 11)  3.411703  3.888320  1.277055  2.121562  2.102698  3.177816
   H ( 12)  2.120184  3.191884  3.138257  3.449368  4.015844  4.956374
             C (  7)   H (  8)   C (  9)   H ( 10)   N ( 11)
   H (  8)  1.078785
   C (  9)  4.096581  5.067686
   H ( 10)  4.588127  5.441568  1.080062
   N ( 11)  3.284056  4.293271  1.542843  2.356277
   H ( 12)  1.082067  1.886912  3.459518  3.913892  2.481383
 
 A cutoff of  1.0D-14 yielded   4662 shell pairs
 There are     36658 function pairs (     47960 Cartesian)
 Smallest overlap matrix eigenvalue = 2.45E-04

 Scale SEOQF with 1.000000e-01/1.000000e-01/1.000000e-01

 Standard Electronic Orientation quadrupole field applied
 Nucleus-field energy     =    -0.0000000036 hartrees
 Guess from superposition of atomic densities
 Warning:  Energy on first SCF cycle will be non-variational
 SAD guess density has 49.000000 electrons
 An unrestricted Hartree-Fock SCF calculation will be
 performed using Pulay DIIS extrapolation
 SCF converges when DIIS error is below 1.0E-08
 using 8 threads for integral computing
 -------------------------------------------------------
 OpenMP Integral computing Module                
 Release: version 1.0, May 2013, Q-Chem Inc. Pittsburgh 
 -------------------------------------------------------
 ---------------------------------------
  Cycle       Energy         DIIS Error
 ---------------------------------------
    1    -302.9819741689      3.25E-02
    2    -300.9133733540      3.13E-03
    3    -301.0059986338      2.25E-03
    4    -301.0500845652      4.55E-04
    5    -301.0556130786      1.70E-04
    6    -301.0568860832      6.84E-05
    7    -301.0576580475      3.97E-05
    8    -301.0581895200      2.90E-05
    9    -301.0586872209      2.04E-05
   10    -301.0591287365      1.27E-05
   11    -301.0594352702      6.56E-06
   12    -301.0595582259      3.47E-06
   13    -301.0596179587      2.11E-06
   14    -301.0596567542      1.41E-06
   15    -301.0596873613      9.78E-07
   16    -301.0597085851      6.03E-07
   17    -301.0597224108      2.60E-07
   18    -301.0597341247      1.79E-07
   19    -301.0597465766      2.06E-07
   20    -301.0597283168      1.85E-07
   21    -301.0597086618      2.38E-07
   22    -301.0597148876      2.61E-07
   23    -301.0597049935      1.36E-07
   24    -301.0597000135      1.07E-07
   25    -301.0596998570      2.50E-08
   26    -301.0596999047      1.33E-08
   27    -301.0596999285      4.61E-09 Convergence criterion met
 ---------------------------------------
 <S^2> = 0.9155
 SCF time:  CPU 672.93 s  wall 178.05 s
 SCF   energy in the final basis set = -301.05969993
 Total energy in the final basis set = -301.05969993


 ------------------------------------------------------------------------------

   CCMAN2: suite of methods based on coupled cluster
           and equation of motion theories.

   Components:
   * libvmm-1.3-trunk
     by Evgeny Epifanovsky, Ilya Kaliman.
   * libtensor-2.5-trunk
     by Evgeny Epifanovsky, Michael Wormit, Dmitry Zuev, Sam Manzer, 
        Ilya Kaliman.
   * libcc-2.5-trunk
     by Evgeny Epifanovsky, Arik Landau, Tomasz Kus, Kirill Khistyaev, 
        Dmitry Zuev, Prashant Manohar, Xintian Feng, Anna Krylov, 
        Matthew Goldey, Alec White, Thomas Jagau, Kaushik Nanda, 
        Anastasia Gunina, Alexander Kunitsa, Joonho Lee.

   CCMAN original authors:
   Anna I. Krylov, C. David Sherrill, Steven R. Gwaltney,
   Edward F. C. Byrd (2000)
   Sergey V. Levchenko, Lyudmila V. Slipchenko, Tao Wang,
   Ana-Maria C. Cristian (2003)
   Piotr A. Pieniazek, C. Melania Oana, Evgeny Epifanovsky (2007)
   Prashant Manohar (2009)

 ------------------------------------------------------------------------------


 Allocating and initializing 8000MB of RAM...
 Calculation will run on 8 cores.

 
 Alpha MOs, Unrestricted
 -- Occupied --                  
-15.588 -15.563 -11.308 -11.289 -11.287 -11.266 -11.248  -1.289
  1 A     2 A     3 A     4 A     5 A     6 A     7 A     8 A                  
 -1.247  -1.044  -0.993  -0.866  -0.734  -0.704  -0.688  -0.646
  9 A    10 A    11 A    12 A    13 A    14 A    15 A    16 A                  
 -0.594  -0.585  -0.558  -0.540  -0.534  -0.485  -0.421  -0.412
 17 A    18 A    19 A    20 A    21 A    22 A    23 A    24 A                  
 -0.327
 25 A                                                                          
 -- Virtual --                   
  0.071   0.153   0.161   0.170   0.178   0.186   0.226   0.233
 26 A    27 A    28 A    29 A    30 A    31 A    32 A    33 A                  
  0.245   0.260   0.268   0.300   0.346   0.350   0.361   0.397
 34 A    35 A    36 A    37 A    38 A    39 A    40 A    41 A                  
  0.433   0.445   0.457   0.471   0.488   0.512   0.519   0.528
 42 A    43 A    44 A    45 A    46 A    47 A    48 A    49 A                  
  0.549   0.563   0.582   0.590   0.594   0.605   0.626   0.633
 50 A    51 A    52 A    53 A    54 A    55 A    56 A    57 A                  
  0.646   0.647   0.674   0.682   0.701   0.710   0.736   0.750
 58 A    59 A    60 A    61 A    62 A    63 A    64 A    65 A                  
  0.755   0.782   0.790   0.815   0.837   0.863   0.891   0.918
 66 A    67 A    68 A    69 A    70 A    71 A    72 A    73 A                  
  0.942   0.956   0.961   0.991   1.025   1.066   1.094   1.111
 74 A    75 A    76 A    77 A    78 A    79 A    80 A    81 A                  
  1.151   1.154   1.175   1.185   1.188   1.247   1.252   1.267
 82 A    83 A    84 A    85 A    86 A    87 A    88 A    89 A                  
  1.276   1.284   1.290   1.309   1.329   1.355   1.417   1.437
 90 A    91 A    92 A    93 A    94 A    95 A    96 A    97 A                  
  1.472   1.481   1.496   1.521   1.526   1.545   1.559   1.567
 98 A    99 A   100 A   101 A   102 A   103 A   104 A   105 A                  
  1.567   1.626   1.672   1.685   1.722   1.741   1.772   1.795
106 A   107 A   108 A   109 A   110 A   111 A   112 A   113 A                  
  1.848   1.873   1.924   1.937   2.055   2.070   2.091   2.116
114 A   115 A   116 A   117 A   118 A   119 A   120 A   121 A                  
  2.139   2.202   2.349   2.387   2.395   2.436   2.452   2.489
122 A   123 A   124 A   125 A   126 A   127 A   128 A   129 A                  
  2.533   2.545   2.579   2.609   2.645   2.714   2.742   2.745
130 A   131 A   132 A   133 A   134 A   135 A   136 A   137 A                  
  2.760   2.780   2.823   2.848   2.865   2.879   2.897   2.911
138 A   139 A   140 A   141 A   142 A   143 A   144 A   145 A                  
  2.922   2.957   2.968   2.992   3.056   3.075   3.083   3.096
146 A   147 A   148 A   149 A   150 A   151 A   152 A   153 A                  
  3.132   3.167   3.175   3.186   3.204   3.217   3.235   3.257
154 A   155 A   156 A   157 A   158 A   159 A   160 A   161 A                  
  3.274   3.281   3.292   3.307   3.317   3.324   3.326   3.342
162 A   163 A   164 A   165 A   166 A   167 A   168 A   169 A                  
  3.360   3.371   3.404   3.418   3.430   3.436   3.456   3.482
170 A   171 A   172 A   173 A   174 A   175 A   176 A   177 A                  
  3.489   3.497   3.508   3.533   3.560   3.627   3.649   3.659
178 A   179 A   180 A   181 A   182 A   183 A   184 A   185 A                  
  3.680   3.706   3.732   3.743   3.769   3.787   3.797   3.820
186 A   187 A   188 A   189 A   190 A   191 A   192 A   193 A                  
  3.875   3.884   3.890   3.922   3.950   3.974   4.015   4.029
194 A   195 A   196 A   197 A   198 A   199 A   200 A   201 A                  
  4.055   4.058   4.100   4.156   4.165   4.186   4.247   4.258
202 A   203 A   204 A   205 A   206 A   207 A   208 A   209 A                  
  4.279   4.279   4.291   4.304   4.306   4.323   4.327   4.344
210 A   211 A   212 A   213 A   214 A   215 A   216 A   217 A                  
  4.386   4.413   4.464   4.514   4.529   4.555   4.622   4.672
218 A   219 A   220 A   221 A   222 A   223 A   224 A   225 A                  
  4.700   4.744   4.772   4.789   4.844   4.878   4.924   4.937
226 A   227 A   228 A   229 A   230 A   231 A   232 A   233 A                  
  4.969   4.999   5.037   5.050   5.051   5.086   5.106   5.148
234 A   235 A   236 A   237 A   238 A   239 A   240 A   241 A                  
  5.187   5.229   5.287   5.313   5.344   5.359   5.419   5.441
242 A   243 A   244 A   245 A   246 A   247 A   248 A   249 A                  
  5.482   5.506   5.518   5.550   5.552   5.666   5.695   5.737
250 A   251 A   252 A   253 A   254 A   255 A   256 A   257 A                  
  5.748   5.859   5.930   5.965   5.980   5.999   6.056   6.177
258 A   259 A   260 A   261 A   262 A   263 A   264 A   265 A                  
  6.247   6.327   6.482   6.523   6.566   6.653   6.811   6.897
266 A   267 A   268 A   269 A   270 A   271 A   272 A   273 A                  
  8.781   9.600  11.002  13.444  13.963  14.358  15.739
274 A   275 A   276 A   277 A   278 A   279 A   280 A                          
 
 Beta MOs, Unrestricted
 -- Occupied --                  
-15.564 -15.563 -11.308 -11.289 -11.283 -11.265 -11.248  -1.289
  1 A     2 A     3 A     4 A     5 A     6 A     7 A     8 A                  
 -1.208  -0.993  -0.973  -0.866  -0.735  -0.696  -0.687  -0.641
  9 A    10 A    11 A    12 A    13 A    14 A    15 A    16 A                  
 -0.594  -0.548  -0.540  -0.534  -0.477  -0.457  -0.421  -0.327
 17 A    18 A    19 A    20 A    21 A    22 A    23 A    24 A                  
 -- Virtual --                   
  0.060   0.074   0.157   0.162   0.170   0.179   0.192   0.227
 25 A    26 A    27 A    28 A    29 A    30 A    31 A    32 A                  
  0.232   0.261   0.269   0.295   0.302   0.345   0.351   0.363
 33 A    34 A    35 A    36 A    37 A    38 A    39 A    40 A                  
  0.405   0.446   0.458   0.472   0.488   0.497   0.514   0.526
 41 A    42 A    43 A    44 A    45 A    46 A    47 A    48 A                  
  0.550   0.553   0.570   0.584   0.590   0.596   0.605   0.630
 49 A    50 A    51 A    52 A    53 A    54 A    55 A    56 A                  
  0.641   0.646   0.651   0.675   0.694   0.706   0.712   0.749
 57 A    58 A    59 A    60 A    61 A    62 A    63 A    64 A                  
  0.754   0.774   0.794   0.798   0.821   0.839   0.860   0.893
 65 A    66 A    67 A    68 A    69 A    70 A    71 A    72 A                  
  0.917   0.942   0.959   0.990   0.993   1.028   1.069   1.095
 73 A    74 A    75 A    76 A    77 A    78 A    79 A    80 A                  
  1.118   1.156   1.160   1.176   1.195   1.204   1.248   1.259
 81 A    82 A    83 A    84 A    85 A    86 A    87 A    88 A                  
  1.274   1.285   1.290   1.302   1.313   1.332   1.357   1.422
 89 A    90 A    91 A    92 A    93 A    94 A    95 A    96 A                  
  1.443   1.476   1.497   1.508   1.528   1.537   1.552   1.559
 97 A    98 A    99 A   100 A   101 A   102 A   103 A   104 A                  
  1.568   1.592   1.632   1.675   1.687   1.728   1.744   1.779
105 A   106 A   107 A   108 A   109 A   110 A   111 A   112 A                  
  1.796   1.849   1.874   1.925   1.969   2.056   2.079   2.093
113 A   114 A   115 A   116 A   117 A   118 A   119 A   120 A                  
  2.123   2.139   2.209   2.347   2.392   2.396   2.436   2.451
121 A   122 A   123 A   124 A   125 A   126 A   127 A   128 A                  
  2.524   2.530   2.543   2.590   2.606   2.646   2.719   2.741
129 A   130 A   131 A   132 A   133 A   134 A   135 A   136 A                  
  2.752   2.761   2.785   2.824   2.853   2.871   2.881   2.908
137 A   138 A   139 A   140 A   141 A   142 A   143 A   144 A                  
  2.913   2.927   2.949   2.971   2.992   3.058   3.074   3.084
145 A   146 A   147 A   148 A   149 A   150 A   151 A   152 A                  
  3.108   3.133   3.172   3.185   3.191   3.206   3.217   3.235
153 A   154 A   155 A   156 A   157 A   158 A   159 A   160 A                  
  3.263   3.271   3.289   3.304   3.312   3.320   3.326   3.337
161 A   162 A   163 A   164 A   165 A   166 A   167 A   168 A                  
  3.354   3.360   3.374   3.404   3.421   3.431   3.434   3.449
169 A   170 A   171 A   172 A   173 A   174 A   175 A   176 A                  
  3.483   3.491   3.504   3.519   3.534   3.559   3.630   3.651
177 A   178 A   179 A   180 A   181 A   182 A   183 A   184 A                  
  3.659   3.681   3.709   3.733   3.744   3.769   3.792   3.800
185 A   186 A   187 A   188 A   189 A   190 A   191 A   192 A                  
  3.826   3.879   3.901   3.915   3.930   3.951   3.974   4.017
193 A   194 A   195 A   196 A   197 A   198 A   199 A   200 A                  
  4.030   4.064   4.065   4.101   4.156   4.165   4.186   4.248
201 A   202 A   203 A   204 A   205 A   206 A   207 A   208 A                  
  4.261   4.282   4.290   4.292   4.306   4.309   4.342   4.357
209 A   210 A   211 A   212 A   213 A   214 A   215 A   216 A                  
  4.360   4.389   4.413   4.464   4.514   4.537   4.556   4.640
217 A   218 A   219 A   220 A   221 A   222 A   223 A   224 A                  
  4.673   4.700   4.745   4.773   4.791   4.845   4.897   4.926
225 A   226 A   227 A   228 A   229 A   230 A   231 A   232 A                  
  4.977   5.001   5.032   5.043   5.052   5.074   5.087   5.107
233 A   234 A   235 A   236 A   237 A   238 A   239 A   240 A                  
  5.160   5.190   5.230   5.288   5.315   5.345   5.374   5.419
241 A   242 A   243 A   244 A   245 A   246 A   247 A   248 A                  
  5.443   5.488   5.508   5.519   5.559   5.577   5.666   5.701
249 A   250 A   251 A   252 A   253 A   254 A   255 A   256 A                  
  5.737   5.748   5.859   5.931   5.965   5.982   5.999   6.056
257 A   258 A   259 A   260 A   261 A   262 A   263 A   264 A                  
  6.186   6.250   6.327   6.500   6.528   6.566   6.653   6.817
265 A   266 A   267 A   268 A   269 A   270 A   271 A   272 A                  
  6.897   8.780   9.600  11.002  13.444  13.977  14.358  15.750
273 A   274 A   275 A   276 A   277 A   278 A   279 A   280 A                  

 Occupation and symmetry of molecular orbitals

 Point group: C1 (1 irreducible representation).

                           A     All 
 -------------------------------------
 All molecular orbitals:
  - Alpha                  280   280 
  - Beta                   280   280 
 -------------------------------------
 Alpha orbitals:
  - Frozen occupied        7     7   
  - Active occupied        18    18  
  - Active virtual         255   255 
  - Frozen virtual         0     0   
 -------------------------------------
 Beta orbitals:
  - Frozen occupied        7     7   
  - Active occupied        17    17  
  - Active virtual         256   256 
  - Frozen virtual         0     0   
 -------------------------------------

 Import integrals:   CPU 0.00 s  wall 0.00 s

 Import integrals:   CPU 35458.69 s  wall 15370.38 s

 MP2 amplitudes:   CPU 15.14 s  wall 546.55 s

Running a double precision version
           CCSD T amplitudes will be solved using DIIS.

           Start     Size      MaxIter   EConv     TConv     
           3         7         100       1.00e-06  1.00e-04  
 ------------------------------------------------------------------------------
           Energy (a.u.)   Ediff      Tdiff       Comment
 ------------------------------------------------------------------------------
          -302.18881462                           
     1    -302.18703091   1.78e-03   1.01e+00     Step took 58.19.
     2    -302.22472451   3.77e-02   1.23e-01     
     3    -302.22659691   1.87e-03   4.82e-02     
     4    -302.23208751   5.49e-03   1.78e-02     Switched to DIIS steps.
     5    -302.23524677   3.16e-03   1.87e-02     
     6    -302.23584703   6.00e-04   5.98e-03     
     7    -302.23601509   1.68e-04   2.57e-03     
     8    -302.23610087   8.58e-05   1.31e-03     
     9    -302.23611266   1.18e-05   4.85e-04     
    10    -302.23611445   1.79e-06   2.54e-04     
    11    -302.23611272   1.73e-06   2.17e-04     
    12    -302.23611182   9.02e-07   5.93e-05     
 ------------------------------------------------------------------------------
          -302.23611182                           CCSD T converged.

End of double precision

WARNING: YOUR (T) CALCULATION MAY RUN OUT OF MEMORY
REDUCE CC_MEMORY OR USE CC_BACKEND=XM IF THIS HAPPENS

----------------------------------------
libpt (c) 2016-2019 Ilya Kaliman
Fast Coupled Cluster Triples Corrections
https://github.com/ilyak/libpt
----------------------------------------

 Starting (T) calculation...
 Using double precision libpt code
 Running unrestricted (T) code
 Using 1 integral batch

 (T) calculation completed in 1687.02 sec
 (T) energy is -0.0611546096

 SCF energy                 = -301.05969993
 MP2 energy                 = -302.18881462
 CCSD correlation energy    =   -1.17641189
 CCSD total energy          = -302.23611182
 CCSD(T) correlation energy =   -0.06115461
 CCSD(T) total energy       = -302.29726643

 CCSD  T1^2 = 0.0480  T2^2 = 0.4383  Leading amplitudes:

 Amplitude    Orbitals with energies
  0.0823       19 (A) A                  ->    34 (A) A                   
              -0.5584                          0.2453                     
 -0.0734       21 (A) B                  ->    36 (A) B                   
              -0.4774                          0.2950                     
 -0.0626       25 (A) A                  ->    26 (A) A                   
              -0.3265                          0.0710                     
  0.0554       22 (A) A                  ->    31 (A) A                   
              -0.4848                          0.1861                     

 Amplitude    Orbitals with energies
 -0.0787       25 (A) A      24 (A) B    ->    26 (A) A      26 (A) B     
              -0.3265       -0.3265            0.0710        0.0743       
  0.0787       25 (A) A      24 (A) B    ->    26 (A) B      26 (A) A     
              -0.3265       -0.3265            0.0743        0.0710       
  0.0787       24 (A) B      25 (A) A    ->    26 (A) A      26 (A) B     
              -0.3265       -0.3265            0.0710        0.0743       
 -0.0787       24 (A) B      25 (A) A    ->    26 (A) B      26 (A) A     
              -0.3265       -0.3265            0.0743        0.0710       

 CCSD calculation:   CPU 24557.77 s  wall 42761.51 s

 Total ccman2 time:   CPU 60121.07 s  wall 58699.16 s

 
 --------------------------------------------------------------
 
                    Orbital Energies (a.u.)
 --------------------------------------------------------------
 
 Alpha MOs
 -- Occupied --
-15.5877 -15.5625 -11.3085 -11.2889 -11.2867 -11.2660 -11.2482  -1.2891
 -1.2471  -1.0443  -0.9931  -0.8657  -0.7344  -0.7042  -0.6878  -0.6464
 -0.5939  -0.5848  -0.5584  -0.5396  -0.5339  -0.4848  -0.4209  -0.4117
 -0.3265
 -- Virtual --
  0.0710   0.1525   0.1608   0.1702   0.1783   0.1861   0.2258   0.2325
  0.2453   0.2596   0.2681   0.3003   0.3460   0.3498   0.3606   0.3968
  0.4326   0.4452   0.4571   0.4711   0.4880   0.5119   0.5187   0.5284
  0.5495   0.5628   0.5823   0.5902   0.5944   0.6052   0.6262   0.6325
  0.6460   0.6468   0.6740   0.6823   0.7012   0.7104   0.7365   0.7502
  0.7546   0.7815   0.7904   0.8146   0.8373   0.8627   0.8911   0.9177
  0.9415   0.9558   0.9612   0.9913   1.0252   1.0661   1.0940   1.1115
  1.1509   1.1542   1.1751   1.1849   1.1880   1.2471   1.2523   1.2670
  1.2763   1.2843   1.2904   1.3092   1.3287   1.3547   1.4168   1.4371
  1.4722   1.4815   1.4957   1.5213   1.5260   1.5454   1.5589   1.5665
  1.5674   1.6255   1.6724   1.6853   1.7224   1.7406   1.7723   1.7947
  1.8478   1.8729   1.9236   1.9366   2.0551   2.0698   2.0915   2.1161
  2.1389   2.2024   2.3490   2.3866   2.3954   2.4360   2.4520   2.4890
  2.5330   2.5449   2.5793   2.6088   2.6455   2.7138   2.7417   2.7452
  2.7604   2.7796   2.8228   2.8484   2.8647   2.8793   2.8974   2.9109
  2.9223   2.9565   2.9684   2.9916   3.0555   3.0751   3.0825   3.0957
  3.1323   3.1666   3.1749   3.1861   3.2039   3.2170   3.2351   3.2566
  3.2743   3.2811   3.2924   3.3069   3.3172   3.3242   3.3256   3.3415
  3.3596   3.3715   3.4039   3.4182   3.4303   3.4356   3.4561   3.4817
  3.4892   3.4969   3.5078   3.5334   3.5595   3.6274   3.6490   3.6589
  3.6801   3.7064   3.7323   3.7433   3.7686   3.7871   3.7973   3.8195
  3.8745   3.8840   3.8900   3.9223   3.9497   3.9736   4.0154   4.0293
  4.0553   4.0584   4.1003   4.1563   4.1647   4.1862   4.2467   4.2584
  4.2789   4.2793   4.2905   4.3039   4.3060   4.3226   4.3272   4.3436
  4.3863   4.4135   4.4636   4.5139   4.5291   4.5550   4.6217   4.6725
  4.7002   4.7443   4.7716   4.7886   4.8443   4.8782   4.9244   4.9367
  4.9695   4.9995   5.0370   5.0500   5.0506   5.0862   5.1055   5.1479
  5.1871   5.2293   5.2872   5.3133   5.3442   5.3591   5.4188   5.4411
  5.4820   5.5062   5.5183   5.5497   5.5523   5.6656   5.6948   5.7370
  5.7476   5.8590   5.9304   5.9652   5.9798   5.9992   6.0563   6.1769
  6.2472   6.3268   6.4824   6.5235   6.5664   6.6530   6.8106   6.8968
  8.7812   9.5999  11.0017  13.4435  13.9631  14.3581  15.7392
 
 Beta MOs
 -- Occupied --
-15.5640 -15.5626 -11.3085 -11.2890 -11.2825 -11.2649 -11.2481  -1.2893
 -1.2076  -0.9934  -0.9734  -0.8658  -0.7345  -0.6964  -0.6873  -0.6411
 -0.5938  -0.5477  -0.5398  -0.5338  -0.4774  -0.4569  -0.4205  -0.3265
 -- Virtual --
  0.0604   0.0743   0.1568   0.1624   0.1695   0.1786   0.1922   0.2274
  0.2324   0.2614   0.2688   0.2950   0.3023   0.3451   0.3513   0.3628
  0.4045   0.4455   0.4582   0.4719   0.4881   0.4972   0.5137   0.5264
  0.5497   0.5532   0.5699   0.5836   0.5896   0.5961   0.6050   0.6300
  0.6410   0.6462   0.6510   0.6752   0.6941   0.7064   0.7115   0.7494
  0.7538   0.7739   0.7940   0.7981   0.8212   0.8395   0.8603   0.8925
  0.9174   0.9421   0.9585   0.9904   0.9935   1.0279   1.0687   1.0948
  1.1176   1.1557   1.1598   1.1755   1.1946   1.2042   1.2480   1.2589
  1.2737   1.2847   1.2902   1.3024   1.3127   1.3316   1.3569   1.4218
  1.4428   1.4763   1.4971   1.5085   1.5282   1.5368   1.5516   1.5591
  1.5683   1.5924   1.6320   1.6747   1.6874   1.7275   1.7435   1.7786
  1.7961   1.8488   1.8739   1.9247   1.9689   2.0557   2.0794   2.0932
  2.1235   2.1395   2.2092   2.3473   2.3921   2.3957   2.4362   2.4509
  2.5235   2.5302   2.5427   2.5898   2.6061   2.6463   2.7190   2.7414
  2.7524   2.7605   2.7850   2.8241   2.8532   2.8712   2.8805   2.9083
  2.9130   2.9271   2.9495   2.9706   2.9915   3.0582   3.0742   3.0845
  3.1081   3.1334   3.1721   3.1845   3.1912   3.2065   3.2170   3.2345
  3.2634   3.2713   3.2890   3.3043   3.3116   3.3203   3.3260   3.3372
  3.3539   3.3601   3.3741   3.4040   3.4209   3.4313   3.4343   3.4495
  3.4832   3.4905   3.5035   3.5185   3.5340   3.5594   3.6301   3.6508
  3.6595   3.6806   3.7094   3.7326   3.7440   3.7692   3.7918   3.8001
  3.8262   3.8789   3.9011   3.9147   3.9298   3.9509   3.9740   4.0168
  4.0296   4.0636   4.0651   4.1013   4.1564   4.1649   4.1862   4.2476
  4.2611   4.2823   4.2897   4.2922   4.3057   4.3089   4.3422   4.3573
  4.3599   4.3894   4.4134   4.4637   4.5139   4.5367   4.5557   4.6397
  4.6726   4.7002   4.7447   4.7732   4.7912   4.8445   4.8975   4.9256
  4.9773   5.0010   5.0323   5.0434   5.0524   5.0741   5.0869   5.1067
  5.1603   5.1903   5.2299   5.2885   5.3155   5.3452   5.3741   5.4189
  5.4428   5.4879   5.5082   5.5188   5.5594   5.5766   5.6656   5.7008
  5.7372   5.7480   5.8591   5.9306   5.9654   5.9817   5.9994   6.0563
  6.1863   6.2500   6.3268   6.4998   6.5285   6.5665   6.6530   6.8174
  6.8968   8.7802   9.5999  11.0016  13.4436  13.9767  14.3582  15.7502
 --------------------------------------------------------------
 
          Ground-State Mulliken Net Atomic Charges

     Atom                 Charge (a.u.)    Spin (a.u.)
  --------------------------------------------------------
      1 C                     0.031221      -0.697412
      2 N                    -0.114193       0.780223
      3 C                     0.001166      -0.000247
      4 H                     0.175159      -0.000074
      5 C                    -0.190073       0.004884
      6 H                     0.179830      -0.000218
      7 C                    -0.293209       1.059115
      8 H                     0.172979      -0.071671
      9 C                    -0.046729      -0.004490
     10 H                     0.170276       0.000194
     11 N                    -0.275057      -0.001531
     12 H                     0.188630      -0.068773
  --------------------------------------------------------
  Sum of atomic charges =     0.000000
  Sum of spin   charges =     1.000000

 -----------------------------------------------------------------
                    Cartesian Multipole Moments
 -----------------------------------------------------------------
    Charge (ESU x 10^10)
                 0.0000
    Dipole Moment (Debye)
         X      -0.2003      Y       0.7833      Z       1.3924
       Tot       1.6101
    Quadrupole Moments (Debye-Ang)
        XX     -34.8362     XY       3.9282     YY     -35.7022
        XZ      -2.9203     YZ       2.3728     ZZ     -51.3546
    Octopole Moments (Debye-Ang^2)
       XXX      -1.2429    XXY      11.0864    XYY       7.1387
       YYY       8.0225    XXZ       3.5827    XYZ      -6.0511
       YYZ       1.4769    XZZ      -6.7754    YZZ       9.8529
       ZZZ      44.7486
    Hexadecapole Moments (Debye-Ang^3)
      XXXX    -410.3474   XXXY     -83.8629   XXYY     -98.6353
      XYYY     -96.4111   YYYY    -248.0152   XXXZ     117.3558
      XXYZ      26.4399   XYYZ      33.8265   YYYZ      72.9206
      XXZZ    -153.1799   XYZZ     -38.3929   YYZZ    -128.1696
      XZZZ     115.5373   YZZZ      85.5995   ZZZZ    -577.4001
 -----------------------------------------------------------------
Archival summary:
1\1\cpu-4-79\SP\ProcedureUnspecified\BasisUnspecified\255(2)\hpark21\TueJun2503:59:122024TueJun2503:59:122024\0\\#,ProcedureUnspecified,BasisUnspecified,\\0,2\N\C,1,1.27705\H,2,1.08583,1,127.573\C,2,1.53915,1,96.1549,3,-178.768,0\H,4,1.07733,2,138.383,1,179.048,0\C,4,1.32232,2,84.1878,1,0.00929978,0\H,6,1.08006,4,138.901,2,179.628,0\H,1,2.48138,2,108.973,3,62.1151,0\C,8,1.08207,1,130.071,2,24.5043,0\H,9,1.07879,8,121.671,1,171.45,0\C,9,1.38127,8,118.283,1,-9.16267,0\N,11,1.16197,9,178.515,8,-3.51777,0\\HF=-301.0597\\@

 Total job time:  58911.59s(wall), 60808.28s(cpu) 
 Tue Jun 25 03:59:12 2024

        *************************************************************
        *                                                           *
        *  Thank you very much for using Q-Chem.  Have a nice day.  *
        *                                                           *
        *************************************************************
