# Supplementary material for: Reactant Discovery with an Ab Initio Nanoreactor: Exploration of Astrophysical N-Heterocycle Precursors and Formation Pathways
Source: ACS Earth Space Chem. 2024 Aug 9;8(9):1771–83. doi: 10.1021/acsearthspacechem.4c00120 (PMC11418024; doi:10.1021/acsearthspacechem.4c00120)
Supplement: Supplementary file 2 — sp4c00120_si_002.zip [file sp4c00120_si_002.zip › nr-si-data/reaction1/C1/freq.out]

Running Job 1 of 1 qchem.in
qchem qchem.in_10124.0 ./qchem10124/ 0
/home/leeping/opt/qchem/5.3.2-openmp/exe/qcprog.exe_s qchem.in_10124.0 ./qchem10124/
                  Welcome to Q-Chem
     A Quantum Leap Into The Future Of Chemistry


 Q-Chem 5.3, Q-Chem, Inc., Pleasanton, CA (2020)

 Yihan Shao,  Zhengting Gan,  E. Epifanovsky,  A. T. B. Gilbert,  M. Wormit,  
 J. Kussmann,  A. W. Lange,  A. Behn,  Jia Deng,  Xintian Feng,  D. Ghosh,  
 M. Goldey,  P. R. Horn,  L. D. Jacobson,  I. Kaliman,  T. Kus,  A. Landau,  
 Jie Liu,  E. I. Proynov,  R. M. Richard,  R. P. Steele,  E. J. Sundstrom,  
 H. L. Woodcock III,  P. M. Zimmerman,  D. Zuev,  B. Alam,  B. Albrecht,  
 A. Aldossary,  E. Alguire,  S. A. Baeppler,  D. Barton,  Z. Benda,  
 Y. A. Bernard,  E. J. Berquist,  K. B. Bravaya,  H. Burton,  K. Carter-Fenk,  
 D. Casanova,  Chun-Min Chang,  Yunqing Chen,  A. Chien,  K. D. Closser,  
 M. P. Coons,  S. Coriani,  S. Dasgupta,  A. L. Dempwolff,  M. Diedenhofen,  
 Hainam Do,  R. G. Edgar,  Po-Tung Fang,  S. Faraji,  S. Fatehi,  
 Qingguo Feng,  J. Fosso-Tande,  J. Gayvert,  Qinghui Ge,  A. Ghysels,  
 G. Gidofalvi,  J. Gomes,  J. Gonthier,  S. Gulania,  A. Gunina,  D. Hait,  
 M. W. D. Hanson-Heine,  S. Hammes-Schiffer,  P. H. P. Harbach,  
 A. W. Hauser,  M. F. Herbst,  J. E. Herr,  E. G. Hohenstein,  Z. C. Holden,  
 S. Houck,  Kerwin Hui,  B. C. Huynh,  M. Ivanov,  T.-C. Jagau,  Hyunjun Ji,  
 B. Kaduk,  K. Khistyaev,  Jaehoon Kim,  P. Klunzinger,  K. Koh,  
 D. Kosenkov,  L. Koulias,  T. Kowalczyk,  C. M. Krauter,  A. Kunitsa,  
 Ka Un Lao,  A. Laurent,  K. V. Lawler,  Joonho Lee,  D. Lefrancois,  
 S. Lehtola,  D. S. Levine,  Yi-Pei Li,  You-Sheng Lin,  Fenglai Liu,  
 Kuan-Yu Liu,  E. Livshits,  M. Loipersberger,  A. Luenser,  A. Manjanath,  
 P. Manohar,  E. Mansoor,  S. F. Manzer,  Shan-Ping Mao,  Yuezhi Mao,  
 N. Mardirossian,  A. V. Marenich,  T. Markovich,  L. A. Martinez-Martinez,  
 S. A. Maurer,  N. J. Mayhall,  S. C. McKenzie,  J.-M. Mewes,  P. Morgante,  
 A. F. Morrison,  J. W. Mullinax,  K. Nanda,  T. S. Nguyen-Beck,  
 R. Olivares-Amaya,  K. J. Oosterbaan,  J. A. Parkhill,  S. K. Paul,  
 F. Pavosevic,  Zheng Pei,  T. M. Perrine,  F. Plasser,  P. Pokhilko,  
 S. Prager,  A. Prociuk,  E. Ramos,  B. Rana,  D. R. Rehn,  F. Rob,  
 E. Rossomme,  M. Scheurer,  M. Schneider,  N. Sergueev,  S. M. Sharada,  
 S. Sharma,  W. Skomorowski,  D. W. Small,  T. Stauch,  C. J. Stein,  
 T. Stein,  Yu-Chuan Su,  S. P. Veccham,  Zhen Tao,  A. J. W. Thom,  
 A. Tkatchenko,  T. Tsuchimochi,  N. M. Tubman,  L. Vogt,  M. L. Vidal,  
 O. Vydrov,  M. A. Watson,  J. Wenzel,  M. de Wergifosse,  T. A. Wesolowski,  
 A. White,  J. Witte,  A. Yamada,  Jun Yang,  K. Yao,  S. Yeganeh,  
 S. R. Yost,  Zhi-Qiang You,  A. Zech,  Igor Ying Zhang,  Xing Zhang,  
 Yan Zhao,  Ying Zhu,  B. R. Brooks,  G. K. L. Chan,  C. J. Cramer,  
 M. S. Gordon,  W. J. Hehre,  A. Klamt,  M. W. Schmidt,  C. D. Sherrill,  
 D. G. Truhlar,  A. Aspuru-Guzik,  R. Baer,  A. T. Bell,  N. A. Besley,  
 Jeng-Da Chai,  A. E. DePrince, III,  R. A. DiStasio Jr.,  A. Dreuw,  
 B. D. Dunietz,  T. R. Furlani,  Chao-Ping Hsu,  Yousung Jung,  Jing Kong,  
 D. S. Lambrecht,  WanZhen Liang,  C. Ochsenfeld,  V. A. Rassolov,  
 L. V. Slipchenko,  J. E. Subotnik,  T. Van Voorhis,  J. M. Herbert,  
 A. I. Krylov,  P. M. W. Gill,  M. Head-Gordon

 Contributors to earlier versions of Q-Chem not listed above: 
 R. D. Adamson,  B. Austin,  J. Baker,  G. J. O. Beran,  K. Brandhorst,  
 S. T. Brown,  E. F. C. Byrd,  A. K. Chakraborty,  C.-L. Cheng,  
 Siu Hung Chien,  D. M. Chipman,  D. L. Crittenden,  H. Dachsel,  
 R. J. Doerksen,  A. D. Dutoi,  L. Fusti-Molnar,  W. A. Goddard III,  
 A. Golubeva-Zadorozhnaya,  S. R. Gwaltney,  G. Hawkins,  A. Heyden,  
 S. Hirata,  G. Kedziora,  F. J. Keil,  C. Kelley,  Jihan Kim,  R. A. King,  
 R. Z. Khaliullin,  P. P. Korambath,  W. Kurlancheek,  A. M. Lee,  M. S. Lee,  
 S. V. Levchenko,  Ching Yeh Lin,  D. Liotard,  R. C. Lochan,  I. Lotan,  
 P. E. Maslen,  N. Nair,  D. P. O'Neill,  D. Neuhauser,  E. Neuscamman,  
 C. M. Oana,  R. Olson,  B. Peters,  R. Peverati,  P. A. Pieniazek,  
 Y. M. Rhee,  J. Ritchie,  M. A. Rohrdanz,  E. Rosta,  N. J. Russ,  
 H. F. Schaefer III,  N. E. Schultz,  N. Shenvi,  A. C. Simmonett,  A. Sodt,  
 D. Stuck,  K. S. Thanthiriwatte,  V. Vanovschi,  Tao Wang,  A. Warshel,  
 C. F. Williams,  Q. Wu,  X. Xu,  W. Zhang

 Please cite Q-Chem as follows:
 Y. Shao et al., Mol. Phys. 113, 184-215 (2015)
 DOI: 10.1080/00268976.2014.952696

 Q-Chem 5.3.2 for Intel X86 EM64T Linux

 Parts of Q-Chem use Armadillo 9.800.1 (Horizon Scraper).
 http://arma.sourceforge.net/

 Q-Chem begins on Fri Feb  3 15:03:48 2023  

Host: 
0

     Scratch files written to ./qchem10124//
 Dec820 |scratch|qcdevops|jenkins|workspace|build_RNUM 5633   
Processing $rem in /home/leeping/opt/qchem/5.3.2-openmp/config/preferences:
Processing $rem in /home/hpark21/.qchemrc:

Checking the input file for inconsistencies... 	...done.

--------------------------------------------------------------
User input:
--------------------------------------------------------------
$molecule
0 2
C         1.1212426371    0.7757272434   -1.6338009771
N         0.5047897531    0.2456639655   -2.4639769414
C        -0.3261044116   -1.3674189316    0.3648893444
H         0.2694661082   -2.0541548297   -0.2290174702
C        -1.7999710578   -0.9261692662    0.4096413805
H        -2.7206656447   -1.1396276126   -0.1074558665
C         1.8411589753    1.3824537154   -0.6231010303
H         2.5159247575    2.1924719005   -0.8518790468
C        -1.3926303299   -0.1315811356    1.3849520151
H        -1.8021246612    0.6088316544    2.0562466748
N         0.0743565214   -0.6028600166    1.3061381825
H         1.7145574035    1.0166635312    0.3873636024
$end

$rem
method                wB97X-D3
basis                 cc-pvtz
unrestricted          true
symmetry              False
sym_ignore            true
scf_convergence       8
thresh                14
jobtype               freq
scf_guess             core
scf_algorithm         diis
max_scf_cycles        100
geom_opt_max_cycles   100
mem_total             200000
$end
--------------------------------------------------------------
 Adding empirical dispersion correction 
 ----------------------------------------------------------------
 Doing -D3(0) with
 s6  =   1.00000
 s8  =   1.00000
 rs6 =   1.28100
 rs8 =   1.09400
 -D3 energy without 3body term =     -0.0030233296 hartrees
 ----------------------------------------------------------------
             Standard Nuclear Orientation (Angstroms)
    I     Atom           X                Y                Z
 ----------------------------------------------------------------
    1      C       1.1212426371     0.7757272434    -1.6338009771
    2      N       0.5047897531     0.2456639655    -2.4639769414
    3      C      -0.3261044116    -1.3674189316     0.3648893444
    4      H       0.2694661082    -2.0541548297    -0.2290174702
    5      C      -1.7999710578    -0.9261692662     0.4096413805
    6      H      -2.7206656447    -1.1396276126    -0.1074558665
    7      C       1.8411589753     1.3824537154    -0.6231010303
    8      H       2.5159247575     2.1924719005    -0.8518790468
    9      C      -1.3926303299    -0.1315811356     1.3849520151
   10      H      -1.8021246612     0.6088316544     2.0562466748
   11      N       0.0743565214    -0.6028600166     1.3061381825
   12      H       1.7145574035     1.0166635312     0.3873636024
 ----------------------------------------------------------------
 Nuclear Repulsion Energy =         235.38673435 hartrees
 There are       25 alpha and       24 beta electrons
 Requested basis set is cc-pVTZ
 There are 100 shells and 280 basis functions

 Total QAlloc Memory Limit 200000 MB
 Mega-Array Size      1956 MB
 MEM_STATIC part      2000 MB

                       Distance Matrix (Angstroms)
             C (  1)   N (  2)   C (  3)   H (  4)   C (  5)   H (  6)
   N (  2)  1.161970
   C (  3)  3.268433  3.360789
   H (  4)  3.272182  3.215523  1.085834
   C (  5)  3.950392  3.865592  1.539151  2.441886
   H (  6)  4.556158  4.227977  2.451310  3.129221  1.077327
   C (  7)  1.381271  2.543029  3.637988  3.799447  4.433297  5.238037
   H (  8)  2.136283  3.230106  4.714921  4.844417  5.472140  6.251314
   C (  9)  4.031828  4.307757  1.924916  3.010607  1.322319  2.237659
   H ( 10)  4.710667  5.087845  2.990801  4.074975  2.251120  2.929579
   N ( 11)  3.411703  3.888320  1.277055  2.121562  2.102698  3.177816
   H ( 12)  2.120184  3.191884  3.138257  3.449368  4.015844  4.956374
             C (  7)   H (  8)   C (  9)   H ( 10)   N ( 11)
   H (  8)  1.078785
   C (  9)  4.096581  5.067686
   H ( 10)  4.588127  5.441568  1.080062
   N ( 11)  3.284056  4.293271  1.542843  2.356277
   H ( 12)  1.082067  1.886912  3.459518  3.913892  2.481383
 
 A cutoff of  1.0D-14 yielded   4662 shell pairs
 There are     36658 function pairs (     47960 Cartesian)
 Smallest overlap matrix eigenvalue = 2.45E-04
 Guess MOs from core Hamiltonian diagonalization
 Long-range K will be added via erf
 Coulomb attenuation parameter = 0.25 bohr**(-1)
 An unrestricted hybrid HF-DFT SCF calculation will be
 performed using Pulay DIIS extrapolation
 Exchange:     0.1957 Hartree-Fock + 1.0000 wB97X-D3 + LR-HF
 Correlation:  1.0000 wB97X-D3
 Using SG-2 standard quadrature grid
 Dispersion:   Grimme D3
 SCF converges when DIIS error is below 1.0E-08
 using 64 threads for integral computing
 -------------------------------------------------------
 OpenMP Integral computing Module                
 Release: version 1.0, May 2013, Q-Chem Inc. Pittsburgh 
 -------------------------------------------------------
 using 64 threads for integral computing
 -------------------------------------------------------
 OpenMP Integral computing Module                
 Release: version 1.0, May 2013, Q-Chem Inc. Pittsburgh 
 -------------------------------------------------------
 ---------------------------------------
  Cycle       Energy         DIIS Error
 ---------------------------------------
    1    -233.7086650100      8.54E-02
    2    -178.2004838097      7.78E-02
    3    -244.1957049984      4.75E-02
    4    -202.7094099318      6.86E-02
    5    -287.9809091319      2.88E-02
    6    -294.8862261312      2.36E-02
    7    -300.8401897980      9.76E-03
    8    -302.2877818221      6.09E-03
    9    -302.5547393504      3.08E-03
   10    -302.6230174611      1.98E-03
   11    -302.7455438040      2.19E-03
   12    -302.7892225366      1.51E-03
   13    -302.8140660729      9.26E-04
   14    -302.8243784720      5.14E-04
   15    -302.8284550855      1.81E-04
   16    -302.8291820809      2.78E-05
   17    -302.8292154324      9.60E-06
   18    -302.8292303620      4.73E-06
   19    -302.8292370163      1.33E-06
   20    -302.8292406686      5.93E-07
   21    -302.8292440846      3.67E-07
   22    -302.8292464621      3.00E-07
   23    -302.8292479563      1.82E-07
   24    -302.8292504683      1.02E-07
   25    -302.8292526392      5.25E-08
   26    -302.8292541765      3.01E-08
   27    -302.8292554172      2.20E-08
   28    -302.8292568782      1.67E-08
   29    -302.8292581295      1.25E-08
   30    -302.8292585297      9.29E-09 Convergence criterion met
 ---------------------------------------
 <S^2> = 0.7721
 SCF time:  CPU 3501.21 s  wall 63.26 s
 SCF   energy in the final basis set = -302.82925853
 Total energy in the final basis set = -302.82925853
 
 --------------------------------------------------------------
 
                    Orbital Energies (a.u.)
 --------------------------------------------------------------
 
 Alpha MOs
 -- Occupied --
-14.4362 -14.4292 -10.3503 -10.3385 -10.3327 -10.3253 -10.3018  -1.0980
 -1.0390  -0.8899  -0.8462  -0.7531  -0.6485  -0.6286  -0.6089  -0.5867
 -0.5351  -0.5048  -0.4974  -0.4835  -0.4734  -0.4376  -0.3730  -0.3505
 -0.3231
 -- Virtual --
 -0.0002   0.1027   0.1313   0.1421   0.1502   0.1566   0.1606   0.1640
  0.1796   0.2187   0.2303   0.2659   0.2901   0.2975   0.3174   0.3418
  0.3738   0.3762   0.3836   0.3916   0.4201   0.4441   0.4483   0.4524
  0.4741   0.4963   0.5085   0.5176   0.5214   0.5347   0.5480   0.5536
  0.5667   0.5734   0.5906   0.6055   0.6130   0.6254   0.6470   0.6680
  0.6776   0.6961   0.7101   0.7214   0.7495   0.7693   0.7976   0.8208
  0.8400   0.8479   0.8589   0.8726   0.9109   0.9615   0.9932   1.0112
  1.0396   1.0465   1.0599   1.0712   1.0821   1.1301   1.1308   1.1406
  1.1536   1.1557   1.1722   1.1820   1.1963   1.2259   1.2802   1.3142
  1.3302   1.3417   1.3681   1.3882   1.3942   1.4100   1.4337   1.4382
  1.4412   1.4927   1.5365   1.5618   1.5774   1.6020   1.6304   1.6451
  1.6895   1.7085   1.7654   1.7781   1.8866   1.9097   1.9194   1.9395
  1.9571   2.0214   2.1183   2.1638   2.1813   2.2139   2.2290   2.2539
  2.3078   2.3158   2.3621   2.3899   2.4177   2.4989   2.5232   2.5331
  2.5445   2.5675   2.5975   2.6271   2.6467   2.6608   2.6754   2.6918
  2.7078   2.7209   2.7475   2.7526   2.8227   2.8439   2.8519   2.8689
  2.8963   2.9404   2.9481   2.9492   2.9636   2.9875   2.9976   3.0183
  3.0391   3.0446   3.0571   3.0691   3.0815   3.0869   3.0901   3.1108
  3.1249   3.1394   3.1686   3.1845   3.1989   3.2082   3.2177   3.2216
  3.2513   3.2609   3.2717   3.2830   3.3203   3.3743   3.4104   3.4198
  3.4415   3.4644   3.4930   3.5213   3.5324   3.5539   3.5618   3.5895
  3.6209   3.6303   3.6471   3.6738   3.7095   3.7367   3.7653   3.8018
  3.8245   3.8358   3.8516   3.9277   3.9358   3.9547   3.9935   4.0198
  4.0352   4.0434   4.0467   4.0632   4.0735   4.0817   4.0861   4.0988
  4.1355   4.1642   4.2010   4.2491   4.2607   4.3168   4.3525   4.4201
  4.4630   4.4723   4.5100   4.5283   4.5584   4.6006   4.6273   4.6467
  4.6645   4.7162   4.7416   4.7581   4.7712   4.8105   4.8322   4.8982
  4.9144   4.9510   4.9620   5.0412   5.0521   5.0942   5.1099   5.1322
  5.1887   5.2217   5.2312   5.2436   5.2640   5.3552   5.3997   5.4246
  5.4461   5.5547   5.6400   5.6460   5.6841   5.6939   5.7393   5.8320
  5.9490   6.0155   6.1391   6.1583   6.2454   6.3460   6.4990   6.5786
  8.3363   9.1401  10.4795  12.8392  13.3325  13.7075  15.0807
 
 Beta MOs
 -- Occupied --
-14.4301 -14.4292 -10.3503 -10.3328 -10.3303 -10.3278 -10.3018  -1.0980
 -1.0256  -0.8560  -0.8459  -0.7531  -0.6486  -0.6181  -0.6084  -0.5785
 -0.5351  -0.5036  -0.4736  -0.4706  -0.4555  -0.4315  -0.3728  -0.3230
 -- Virtual --
 -0.0457   0.0001   0.1048   0.1357   0.1421   0.1502   0.1581   0.1639
  0.1790   0.1953   0.2208   0.2314   0.2658   0.2913   0.2977   0.3189
  0.3459   0.3759   0.3800   0.3925   0.4013   0.4232   0.4448   0.4496
  0.4634   0.4764   0.4974   0.5095   0.5183   0.5233   0.5364   0.5487
  0.5563   0.5692   0.5764   0.5949   0.6069   0.6137   0.6279   0.6520
  0.6752   0.6784   0.6976   0.7109   0.7229   0.7494   0.7706   0.7978
  0.8212   0.8402   0.8509   0.8728   0.8762   0.9134   0.9646   0.9944
  1.0145   1.0433   1.0475   1.0606   1.0759   1.0893   1.1308   1.1333
  1.1426   1.1561   1.1603   1.1769   1.1849   1.1975   1.2268   1.2842
  1.3165   1.3322   1.3552   1.3719   1.3944   1.3971   1.4122   1.4343
  1.4400   1.4514   1.4959   1.5387   1.5627   1.5794   1.6048   1.6331
  1.6463   1.6905   1.7094   1.7661   1.7949   1.8869   1.9128   1.9208
  1.9445   1.9575   2.0262   2.1227   2.1650   2.1891   2.2152   2.2298
  2.2871   2.3079   2.3161   2.3768   2.3901   2.4197   2.5051   2.5247
  2.5400   2.5467   2.5747   2.5997   2.6355   2.6581   2.6644   2.6886
  2.6968   2.7106   2.7322   2.7473   2.7510   2.8250   2.8451   2.8565
  2.8808   2.8977   2.9436   2.9509   2.9678   2.9722   2.9880   2.9993
  3.0249   3.0409   3.0525   3.0716   3.0797   3.0828   3.0913   3.1046
  3.1225   3.1256   3.1427   3.1708   3.1873   3.1999   3.2156   3.2201
  3.2375   3.2531   3.2614   3.2726   3.2847   3.3204   3.3789   3.4111
  3.4200   3.4420   3.4675   3.4935   3.5216   3.5328   3.5602   3.5702
  3.6011   3.6381   3.6440   3.6505   3.6796   3.7101   3.7371   3.7662
  3.8019   3.8343   3.8399   3.8558   3.9279   3.9360   3.9548   4.0003
  4.0218   4.0459   4.0478   4.0544   4.0767   4.0833   4.0875   4.0958
  4.1018   4.1377   4.1645   4.2011   4.2564   4.2635   4.3171   4.3725
  4.4202   4.4631   4.4727   4.5117   4.5309   4.5590   4.6177   4.6451
  4.6571   4.6776   4.7343   4.7522   4.7696   4.7716   4.8111   4.8323
  4.9149   4.9212   4.9540   4.9628   5.0432   5.0537   5.1099   5.1186
  5.1346   5.1961   5.2254   5.2460   5.2502   5.2649   5.3552   5.4063
  5.4252   5.4468   5.5547   5.6401   5.6462   5.6841   5.6971   5.7398
  5.8414   5.9552   6.0155   6.1453   6.1749   6.2454   6.3460   6.5045
  6.5787   8.3383   9.1401  10.4795  12.8393  13.3523  13.7075  15.0887
 --------------------------------------------------------------
 
          Ground-State Mulliken Net Atomic Charges

     Atom                 Charge (a.u.)    Spin (a.u.)
  --------------------------------------------------------
      1 C                    -0.018676      -0.187146
      2 N                    -0.069564       0.393558
      3 C                    -0.030586      -0.001639
      4 H                     0.136141      -0.000090
      5 C                    -0.115225       0.002613
      6 H                     0.130751       0.000030
      7 C                    -0.249261       0.823115
      8 H                     0.151175      -0.015601
      9 C                    -0.029000      -0.003087
     10 H                     0.119815       0.000211
     11 N                    -0.193444       0.001507
     12 H                     0.167873      -0.013471
  --------------------------------------------------------
  Sum of atomic charges =    -0.000000
  Sum of spin   charges =     1.000000

 -----------------------------------------------------------------
                    Cartesian Multipole Moments
 -----------------------------------------------------------------
    Charge (ESU x 10^10)
                -0.0000
    Dipole Moment (Debye)
         X      -0.1452      Y       0.8062      Z       1.4278
       Tot       1.6461
    Quadrupole Moments (Debye-Ang)
        XX     -34.3772     XY       3.9913     YY     -35.5159
        XZ      -2.7519     YZ       1.9236     ZZ     -50.4144
    Octopole Moments (Debye-Ang^2)
       XXX      -1.5200    XXY      10.7756    XYY       7.0488
       YYY       8.4834    XXZ       3.5115    XYZ      -5.7352
       YYZ       1.8318    XZZ      -6.3260    YZZ       9.1239
       ZZZ      43.6398
    Hexadecapole Moments (Debye-Ang^3)
      XXXX    -405.5636   XXXY     -81.5807   XXYY     -96.7655
      XYYY     -94.9195   YYYY    -246.8449   XXXZ     115.5176
      XXYZ      25.0071   XYYZ      32.9637   YYYZ      70.9542
      XXZZ    -151.7483   XYZZ     -37.5743   YYZZ    -126.2346
      XZZZ     114.2058   YZZZ      82.2916   ZZZZ    -568.6521
 -----------------------------------------------------------------
 Calculating MO derivatives via CPSCF
    1     0    39    0.0246442  
    2     0    39    0.0080223  
    3     0    39    0.0019042  
    4     0    39    0.0007418  
    5     0    39    0.0001682  
    6    10    29    0.0000262  
    7    22    17    0.0000045  
    8    39     0    0.0000006  Converged
 Time for AOints: 1132.5 s (CPU) 19.7 s (wall)
 ------------------------------------------------------------------------------
                     AOints        : Timing summary (seconds)
 ------------------------------------------------------------------------------
     job step          cpu (% of tot)      sys (% of tot)     wall (% of tot)
 ------------------------------------------------------------------------------
  AOints            0.1132E+04 ( 6.4)   0.8314E-02 ( 8.3)   0.1973E+02 ( 1.0)
 ------------------------------------------------------------------------------
   Grand Totals     0.1757E+05          0.1007E+00          0.1926E+04
 ------------------------------------------------------------------------------
 Polarizability Matrix (a.u.)
            1           2           3
    1 -62.4673538  -7.2967143  -6.0563631
    2  -7.2967143 -55.4345242 -12.5931477
    3  -6.0563631 -12.5931477 -63.8895117
 Calculating analytic Hessian of the SCF energy
 
 Direct stationary perturbation theory relativistic correction:
 
 rels  =       0.078575439913
 relv  =      -0.362290735404
 rel2e =       0.000000000000
 E_rel =      -0.283715295490
 
 Hessian of the SCF Energy
            1           2           3           4           5           6
    1   0.4365994   0.3206364   0.4730132  -0.3180143  -0.2429238  -0.3770091
    2   0.3206364   0.3514291   0.3954695  -0.2430816  -0.2459021  -0.3234909
    3   0.4730132   0.3954695   0.7540277  -0.3763922  -0.3229436  -0.5464980
    4  -0.3180143  -0.2430816  -0.3763922   0.3303287   0.2664519   0.4178629
    5  -0.2429238  -0.2459021  -0.3229436   0.2664519   0.2495249   0.3591898
    6  -0.3770091  -0.3234909  -0.5464980   0.4178629   0.3591898   0.5833635
    7  -0.0003895  -0.0009569   0.0005354  -0.0002616   0.0004676   0.0000515
    8  -0.0008633  -0.0006632   0.0006433   0.0004540  -0.0007936   0.0001454
    9   0.0010432   0.0011366   0.0005087  -0.0002712  -0.0003698  -0.0007102
   10   0.0000123  -0.0001823   0.0002147  -0.0001500  -0.0003991   0.0002221
   11  -0.0000749  -0.0005191   0.0001998  -0.0000500   0.0002211  -0.0000429
   12  -0.0000364   0.0002466  -0.0004302   0.0001521   0.0002191  -0.0000161
   13  -0.0001841  -0.0000101  -0.0001212   0.0001261   0.0000808  -0.0000066
   14   0.0000144  -0.0000728   0.0001024  -0.0001229  -0.0000762   0.0000223
   15  -0.0001653  -0.0001876   0.0003876   0.0001845  -0.0003397  -0.0000428
   16  -0.0000070   0.0000532   0.0000126   0.0001722  -0.0000190  -0.0000606
   17  -0.0000347   0.0000007   0.0000297   0.0000891  -0.0000533  -0.0000347
   18  -0.0000234  -0.0000384  -0.0000492  -0.0001076   0.0000200   0.0000694
   19  -0.1148449  -0.0706958  -0.0804243  -0.0128088  -0.0211574  -0.0410085
   20  -0.0705185  -0.1061545  -0.0576560  -0.0210997  -0.0029942  -0.0371167
   21  -0.0786565  -0.0563497  -0.1936993  -0.0422590  -0.0383077  -0.0343496
   22  -0.0076840  -0.0116922   0.0014902   0.0016434   0.0004125  -0.0002448
   23  -0.0080002  -0.0067312   0.0005398   0.0004705   0.0016600   0.0008648
   24  -0.0172904  -0.0205422   0.0069869  -0.0001338   0.0009183  -0.0039153
   25  -0.0001588  -0.0000039  -0.0006865   0.0003569   0.0007411  -0.0001643
   26   0.0000856   0.0000437   0.0001791  -0.0004026  -0.0000324   0.0000159
   27   0.0002588   0.0000383  -0.0001518  -0.0000801   0.0000247   0.0000879
   28  -0.0000033   0.0000801  -0.0000068   0.0000167  -0.0001365   0.0000295
   29  -0.0000360  -0.0000229  -0.0000167   0.0000617   0.0000372  -0.0000267
   30   0.0000520  -0.0000229   0.0000170  -0.0000849   0.0000530  -0.0000011
   31  -0.0004208  -0.0000627   0.0000221   0.0001009  -0.0002416   0.0001729
   32  -0.0003490  -0.0004375  -0.0009375   0.0004388   0.0008471   0.0004056
   33  -0.0000738  -0.0001188  -0.0010429   0.0004583   0.0009740  -0.0001717
   34   0.0050950   0.0059158  -0.0176573  -0.0015101  -0.0032765   0.0001551
   35   0.0020638   0.0090297  -0.0156097  -0.0032091  -0.0024384   0.0000681
   36  -0.0011123   0.0038595  -0.0200564   0.0006709   0.0005619   0.0021841
            7           8           9          10          11          12
    1  -0.0003895  -0.0008633   0.0010432   0.0000123  -0.0000749  -0.0000364
    2  -0.0009569  -0.0006632   0.0011366  -0.0001823  -0.0005191   0.0002466
    3   0.0005354   0.0006433   0.0005087   0.0002147   0.0001998  -0.0004302
    4  -0.0002616   0.0004540  -0.0002712  -0.0001500  -0.0000500   0.0001521
    5   0.0004676  -0.0007936  -0.0003698  -0.0003991   0.0002211   0.0002191
    6   0.0000515   0.0001454  -0.0007102   0.0002221  -0.0000429  -0.0000161
    7   0.4950714  -0.0795428   0.0140607  -0.1580222   0.0973657   0.0761801
    8  -0.0795428   0.5122989   0.4001461   0.1056379  -0.1566902  -0.0995495
    9   0.0140607   0.4001461   0.5638493   0.0826771  -0.1002924  -0.1299205
   10  -0.1580222   0.1056379   0.0826771   0.1418898  -0.1089855  -0.0872735
   11   0.0973657  -0.1566902  -0.1002924  -0.1089855   0.1587888   0.1194409
   12   0.0761801  -0.0995495  -0.1299205  -0.0872735   0.1194409   0.1309408
   13  -0.1750759   0.0262242  -0.0081913   0.0032489  -0.0027193  -0.0044127
   14   0.0581445  -0.0553309   0.0075039   0.0059905   0.0052771   0.0010607
   15   0.0255548  -0.0002056  -0.0442424   0.0062384  -0.0022752   0.0061652
   16   0.0066135  -0.0057256  -0.0043287  -0.0016574  -0.0000120  -0.0001378
   17  -0.0002272   0.0015005   0.0032584   0.0010219  -0.0007323   0.0006052
   18   0.0025678   0.0011699   0.0009735   0.0008990   0.0003643  -0.0003693
   19   0.0003228   0.0000095   0.0005615  -0.0000283  -0.0002068   0.0000849
   20   0.0003745   0.0000232   0.0009076   0.0000848  -0.0001553   0.0000428
   21   0.0006149   0.0000906  -0.0012314  -0.0000347  -0.0000948   0.0001604
   22   0.0000419  -0.0000597   0.0000247  -0.0000170   0.0000009   0.0000098
   23   0.0001011   0.0001318   0.0000907   0.0000005  -0.0000073  -0.0000063
   24  -0.0003709  -0.0001933  -0.0002635   0.0000096   0.0000791  -0.0000666
   25  -0.0678132   0.0415381   0.0221454  -0.0027101   0.0010900  -0.0027974
   26   0.0490944  -0.0402265  -0.0478098   0.0038120   0.0006907  -0.0094900
   27   0.0275816  -0.0484114  -0.0282337   0.0005651  -0.0103764  -0.0008568
   28  -0.0059127   0.0027121  -0.0011173   0.0014635   0.0009145   0.0020434
   29   0.0025035  -0.0007773  -0.0076767   0.0004191  -0.0010206   0.0010664
   30  -0.0009964  -0.0074894  -0.0012896   0.0012554   0.0012817  -0.0000857
   31  -0.0938720  -0.0895178  -0.1053856   0.0159211   0.0125266   0.0162244
   32  -0.1262280  -0.2586091  -0.2557008  -0.0073551  -0.0059180  -0.0135369
   33  -0.1452832  -0.2465755  -0.3601035  -0.0047845  -0.0081379  -0.0054829
   34  -0.0007025  -0.0008667  -0.0012186   0.0000494   0.0001509  -0.0000368
   35  -0.0010964  -0.0008635  -0.0011938  -0.0000448   0.0000652  -0.0000990
   36  -0.0004964   0.0002294   0.0006635   0.0000114  -0.0001462  -0.0000383
           13          14          15          16          17          18
    1  -0.0001841   0.0000144  -0.0001653  -0.0000070  -0.0000347  -0.0000234
    2  -0.0000101  -0.0000728  -0.0001876   0.0000532   0.0000007  -0.0000384
    3  -0.0001212   0.0001024   0.0003876   0.0000126   0.0000297  -0.0000492
    4   0.0001261  -0.0001229   0.0001845   0.0001722   0.0000891  -0.0001076
    5   0.0000808  -0.0000762  -0.0003397  -0.0000190  -0.0000533   0.0000200
    6  -0.0000066   0.0000223  -0.0000428  -0.0000606  -0.0000347   0.0000694
    7  -0.1750759   0.0581445   0.0255548   0.0066135  -0.0002272   0.0025678
    8   0.0262242  -0.0553309  -0.0002056  -0.0057256   0.0015005   0.0011699
    9  -0.0081913   0.0075039  -0.0442424  -0.0043287   0.0032584   0.0009735
   10   0.0032489   0.0059905   0.0062384  -0.0016574   0.0010219   0.0008990
   11  -0.0027193   0.0052771  -0.0022752  -0.0000120  -0.0007323   0.0003643
   12  -0.0044127   0.0010607   0.0061652  -0.0001378   0.0006052  -0.0003693
   13   0.6442371   0.0984477   0.2740843  -0.2813111  -0.0442734  -0.1273024
   14   0.0984477   0.3556064   0.3185974  -0.0475257  -0.0542157  -0.0453788
   15   0.2740843   0.3185974   0.5173780  -0.1298208  -0.0441925  -0.1158424
   16  -0.2813111  -0.0475257  -0.1298208   0.2827924   0.0540611   0.1407686
   17  -0.0442734  -0.0542157  -0.0441925   0.0540611   0.0415063   0.0438143
   18  -0.1273024  -0.0453788  -0.1158424   0.1407686   0.0438143   0.1083476
   19  -0.0001626   0.0002995  -0.0001748  -0.0000950   0.0000001   0.0000485
   20  -0.0004326   0.0003303  -0.0000734  -0.0000727   0.0000273  -0.0000214
   21   0.0000713   0.0001434   0.0001782  -0.0000321  -0.0000634   0.0000606
   22   0.0000114   0.0000212  -0.0000420  -0.0000030  -0.0000046   0.0000010
   23  -0.0000737   0.0000420   0.0000265  -0.0000033   0.0000097  -0.0000068
   24   0.0001920  -0.0001738   0.0000744   0.0000702  -0.0000115  -0.0000023
   25  -0.0737450  -0.1182732  -0.1312653  -0.0027103  -0.0107361  -0.0141641
   26  -0.0971847  -0.2600244  -0.2346976   0.0045094   0.0071194   0.0013283
   27  -0.1073843  -0.2413797  -0.3591948   0.0016820  -0.0035980   0.0043739
   28   0.0103769  -0.0045881  -0.0063680   0.0005250  -0.0009868   0.0004271
   29   0.0114124   0.0060378  -0.0068211  -0.0009753  -0.0022630   0.0020845
   30   0.0104047  -0.0116759   0.0061315   0.0004897   0.0021363  -0.0020218
   31  -0.1278510   0.0078257  -0.0384577  -0.0044560   0.0011568  -0.0031300
   32   0.0077339   0.0027016  -0.0301360  -0.0044651   0.0071656  -0.0034161
   33  -0.0368864  -0.0287031  -0.0106688  -0.0085430  -0.0020000   0.0045156
   34   0.0003294  -0.0002337   0.0002318   0.0001369  -0.0000661   0.0000157
   35   0.0007948  -0.0002752   0.0003048   0.0001752  -0.0000652   0.0000802
   36  -0.0004474  -0.0001187  -0.0003237  -0.0001001   0.0000561  -0.0000556
           19          20          21          22          23          24
    1  -0.1148449  -0.0705185  -0.0786565  -0.0076840  -0.0080002  -0.0172904
    2  -0.0706958  -0.1061545  -0.0563497  -0.0116922  -0.0067312  -0.0205422
    3  -0.0804243  -0.0576560  -0.1936993   0.0014902   0.0005398   0.0069869
    4  -0.0128088  -0.0210997  -0.0422590   0.0016434   0.0004705  -0.0001338
    5  -0.0211574  -0.0029942  -0.0383077   0.0004125   0.0016600   0.0009183
    6  -0.0410085  -0.0371167  -0.0343496  -0.0002448   0.0008648  -0.0039153
    7   0.0003228   0.0003745   0.0006149   0.0000419   0.0001011  -0.0003709
    8   0.0000095   0.0000232   0.0000906  -0.0000597   0.0001318  -0.0001933
    9   0.0005615   0.0009076  -0.0012314   0.0000247   0.0000907  -0.0002635
   10  -0.0000283   0.0000848  -0.0000347  -0.0000170   0.0000005   0.0000096
   11  -0.0002068  -0.0001553  -0.0000948   0.0000009  -0.0000073   0.0000791
   12   0.0000849   0.0000428   0.0001604   0.0000098  -0.0000063  -0.0000666
   13  -0.0001626  -0.0004326   0.0000713   0.0000114  -0.0000737   0.0001920
   14   0.0002995   0.0003303   0.0001434   0.0000212   0.0000420  -0.0001738
   15  -0.0001748  -0.0000734   0.0001782  -0.0000420   0.0000265   0.0000744
   16  -0.0000950  -0.0000727  -0.0000321  -0.0000030  -0.0000033   0.0000702
   17   0.0000001   0.0000273  -0.0000634  -0.0000046   0.0000097  -0.0000115
   18   0.0000485  -0.0000214   0.0000606   0.0000010  -0.0000068  -0.0000023
   19   0.3181461   0.2825507   0.0521461  -0.1514777  -0.1602395   0.0399591
   20   0.2825507   0.3913120  -0.0588576  -0.1601822  -0.2086991   0.0556172
   21   0.0521461  -0.0588576   0.6080727   0.0378532   0.0532165  -0.0678576
   22  -0.1514777  -0.1601822   0.0378532   0.1531951   0.1734817  -0.0377648
   23  -0.1602395  -0.2086991   0.0532165   0.1734817   0.2136568  -0.0540286
   24   0.0399591   0.0556172  -0.0678576  -0.0377648  -0.0540286   0.0625001
   25  -0.0001868  -0.0004253  -0.0000244   0.0000537  -0.0000519   0.0000108
   26   0.0003962  -0.0001983   0.0003744   0.0000064  -0.0000266  -0.0000229
   27  -0.0000229  -0.0000297  -0.0001086  -0.0000263   0.0000128   0.0000579
   28   0.0000133  -0.0000929   0.0000120  -0.0000236   0.0000014   0.0000412
   29  -0.0000324  -0.0000399  -0.0000177  -0.0000078   0.0000027   0.0000108
   30  -0.0000173   0.0000523   0.0000139   0.0000180  -0.0000065  -0.0000073
   31  -0.0009770  -0.0018621   0.0006741  -0.0000136  -0.0001230   0.0006543
   32  -0.0028262  -0.0018875   0.0008507   0.0000306  -0.0002617   0.0011161
   33   0.0007155   0.0007493   0.0002105   0.0000123   0.0000284  -0.0003791
   34  -0.0379011  -0.0283239   0.0296351   0.0042735  -0.0055636   0.0146227
   35  -0.0280979  -0.0715640   0.0990153  -0.0020069   0.0002229   0.0172307
   36   0.0281321   0.0963855  -0.3114497  -0.0013312  -0.0007315   0.0028725
           25          26          27          28          29          30
    1  -0.0001588   0.0000856   0.0002588  -0.0000033  -0.0000360   0.0000520
    2  -0.0000039   0.0000437   0.0000383   0.0000801  -0.0000229  -0.0000229
    3  -0.0006865   0.0001791  -0.0001518  -0.0000068  -0.0000167   0.0000170
    4   0.0003569  -0.0004026  -0.0000801   0.0000167   0.0000617  -0.0000849
    5   0.0007411  -0.0000324   0.0000247  -0.0001365   0.0000372   0.0000530
    6  -0.0001643   0.0000159   0.0000879   0.0000295  -0.0000267  -0.0000011
    7  -0.0678132   0.0490944   0.0275816  -0.0059127   0.0025035  -0.0009964
    8   0.0415381  -0.0402265  -0.0484114   0.0027121  -0.0007773  -0.0074894
    9   0.0221454  -0.0478098  -0.0282337  -0.0011173  -0.0076767  -0.0012896
   10  -0.0027101   0.0038120   0.0005651   0.0014635   0.0004191   0.0012554
   11   0.0010900   0.0006907  -0.0103764   0.0009145  -0.0010206   0.0012817
   12  -0.0027974  -0.0094900  -0.0008568   0.0020434   0.0010664  -0.0000857
   13  -0.0737450  -0.0971847  -0.1073843   0.0103769   0.0114124   0.0104047
   14  -0.1182732  -0.2600244  -0.2413797  -0.0045881   0.0060378  -0.0116759
   15  -0.1312653  -0.2346976  -0.3591948  -0.0063680  -0.0068211   0.0061315
   16  -0.0027103   0.0045094   0.0016820   0.0005250  -0.0009753   0.0004897
   17  -0.0107361   0.0071194  -0.0035980  -0.0009868  -0.0022630   0.0021363
   18  -0.0141641   0.0013283   0.0043739   0.0004271   0.0020845  -0.0020218
   19  -0.0001868   0.0003962  -0.0000229   0.0000133  -0.0000324  -0.0000173
   20  -0.0004253  -0.0001983  -0.0000297  -0.0000929  -0.0000399   0.0000523
   21  -0.0000244   0.0003744  -0.0001086   0.0000120  -0.0000177   0.0000139
   22   0.0000537   0.0000064  -0.0000263  -0.0000236  -0.0000078   0.0000180
   23  -0.0000519  -0.0000266   0.0000128   0.0000014   0.0000027  -0.0000065
   24   0.0000108  -0.0000229   0.0000579   0.0000412   0.0000108  -0.0000073
   25   0.3876468  -0.0359294   0.0417569  -0.0993640   0.0772979   0.0644659
   26  -0.0359294   0.5280489   0.4281658   0.0780465  -0.1889194  -0.1383230
   27   0.0417569   0.4281658   0.5906714   0.0654740  -0.1383659  -0.1665411
   28  -0.0993640   0.0780465   0.0654740   0.0887864  -0.0873317  -0.0729186
   29   0.0772979  -0.1889194  -0.1383659  -0.0873317   0.1851142   0.1515352
   30   0.0644659  -0.1383230  -0.1665411  -0.0729186   0.1515352   0.1594232
   31  -0.1409540  -0.0024644  -0.0298635   0.0041073  -0.0032935  -0.0027172
   32   0.0447295  -0.0471802   0.0138302   0.0111739   0.0018626   0.0025115
   33   0.0204774   0.0006396  -0.0401804   0.0123774  -0.0017785   0.0043612
   34  -0.0004153   0.0000306   0.0000587   0.0000146  -0.0000181   0.0000489
   35   0.0000232   0.0007052   0.0000892   0.0002073  -0.0000115  -0.0000524
   36   0.0002458  -0.0003598   0.0000762   0.0000062   0.0000064  -0.0000002
           31          32          33          34          35          36
    1  -0.0004208  -0.0003490  -0.0000738   0.0050950   0.0020638  -0.0011123
    2  -0.0000627  -0.0004375  -0.0001188   0.0059158   0.0090297   0.0038595
    3   0.0000221  -0.0009375  -0.0010429  -0.0176573  -0.0156097  -0.0200564
    4   0.0001009   0.0004388   0.0004583  -0.0015101  -0.0032091   0.0006709
    5  -0.0002416   0.0008471   0.0009740  -0.0032765  -0.0024384   0.0005619
    6   0.0001729   0.0004056  -0.0001717   0.0001551   0.0000681   0.0021841
    7  -0.0938720  -0.1262280  -0.1452832  -0.0007025  -0.0010964  -0.0004964
    8  -0.0895178  -0.2586091  -0.2465755  -0.0008667  -0.0008635   0.0002294
    9  -0.1053856  -0.2557008  -0.3601035  -0.0012186  -0.0011938   0.0006635
   10   0.0159211  -0.0073551  -0.0047845   0.0000494  -0.0000448   0.0000114
   11   0.0125266  -0.0059180  -0.0081379   0.0001509   0.0000652  -0.0001462
   12   0.0162244  -0.0135369  -0.0054829  -0.0000368  -0.0000990  -0.0000383
   13  -0.1278510   0.0077339  -0.0368864   0.0003294   0.0007948  -0.0004474
   14   0.0078257   0.0027016  -0.0287031  -0.0002337  -0.0002752  -0.0001187
   15  -0.0384577  -0.0301360  -0.0106688   0.0002318   0.0003048  -0.0003237
   16  -0.0044560  -0.0044651  -0.0085430   0.0001369   0.0001752  -0.0001001
   17   0.0011568   0.0071656  -0.0020000  -0.0000661  -0.0000652   0.0000561
   18  -0.0031300  -0.0034161   0.0045156   0.0000157   0.0000802  -0.0000556
   19  -0.0009770  -0.0028262   0.0007155  -0.0379011  -0.0280979   0.0281321
   20  -0.0018621  -0.0018875   0.0007493  -0.0283239  -0.0715640   0.0963855
   21   0.0006741   0.0008507   0.0002105   0.0296351   0.0990153  -0.3114497
   22  -0.0000136   0.0000306   0.0000123   0.0042735  -0.0020069  -0.0013312
   23  -0.0001230  -0.0002617   0.0000284  -0.0055636   0.0002229  -0.0007315
   24   0.0006543   0.0011161  -0.0003791   0.0146227   0.0172307   0.0028725
   25  -0.1409540   0.0447295   0.0204774  -0.0004153   0.0000232   0.0002458
   26  -0.0024644  -0.0471802   0.0006396   0.0000306   0.0007052  -0.0003598
   27  -0.0298635   0.0138302  -0.0401804   0.0000587   0.0000892   0.0000762
   28   0.0041073   0.0111739   0.0123774   0.0000146   0.0002073   0.0000062
   29  -0.0032935   0.0018626  -0.0017785  -0.0000181  -0.0000115   0.0000064
   30  -0.0027172   0.0025115   0.0043612   0.0000489  -0.0000524  -0.0000002
   31   0.3482922   0.0751915   0.1612307   0.0001229   0.0008647   0.0005756
   32   0.0751915   0.3013273   0.2849829   0.0019252   0.0003898   0.0000302
   33   0.1612307   0.2849829   0.4099645   0.0002992  -0.0000605  -0.0010224
   34   0.0001229   0.0019252   0.0002992   0.0305073   0.0303260  -0.0261546
   35   0.0008647   0.0003898  -0.0000605   0.0303260   0.0648050  -0.0997729
   36   0.0005756   0.0000302  -0.0010224  -0.0261546  -0.0997729   0.3271502
 **********************************************************************
 **                                                                  **
 **                       VIBRATIONAL ANALYSIS                       **
 **                       --------------------                       **
 **                                                                  **
 **        VIBRATIONAL FREQUENCIES (CM**-1) AND NORMAL MODES         **
 **     FORCE CONSTANTS (mDYN/ANGSTROM) AND REDUCED MASSES (AMU)     **
 **                  INFRARED INTENSITIES (KM/MOL)                   **
 **                                                                  **
 **********************************************************************
 

 Mode:                 1                      2                      3
 Frequency:        19.68                  36.82                  70.94
 Force Cnst:      0.0009                 0.0041                 0.0116
 Red. Mass:       4.0163                 5.1001                 3.9001
 IR Active:          YES                    YES                    YES
 IR Intens:        8.077                  8.721                  3.587
 Raman Active:       YES                    YES                    YES
               X      Y      Z        X      Y      Z        X      Y      Z
 C         -0.085 -0.036  0.059    0.114  0.025 -0.100   -0.010 -0.031 -0.085
 N          0.033 -0.154  0.047    0.301 -0.059 -0.184    0.006 -0.005 -0.114
 C         -0.013 -0.061 -0.039   -0.153  0.028 -0.079    0.106  0.187 -0.029
 H         -0.107 -0.149 -0.030   -0.244  0.091 -0.243    0.213  0.362 -0.124
 C          0.070  0.230 -0.121   -0.154  0.003  0.223    0.087  0.130 -0.138
 H          0.064  0.446 -0.199   -0.248  0.030  0.378    0.178  0.250 -0.349
 C         -0.224  0.102  0.075   -0.103  0.126 -0.005   -0.028 -0.063 -0.052
 H         -0.490  0.334  0.112   -0.225  0.253  0.086    0.083 -0.152 -0.036
 C          0.159  0.099 -0.051    0.008 -0.080  0.223   -0.096 -0.146  0.164
 H          0.259  0.145 -0.040    0.116 -0.153  0.369   -0.231 -0.365  0.324
 N          0.071 -0.186  0.027   -0.000 -0.050 -0.080   -0.063 -0.067  0.250
 H         -0.059 -0.027  0.049   -0.141  0.072 -0.030   -0.142  0.005 -0.041
 TransDip  -0.033  0.082 -0.023   -0.071  0.026  0.057    0.022  0.031 -0.047

 Mode:                 4                      5                      6
 Frequency:        87.05                 126.37                 184.11
 Force Cnst:      0.0217                 0.0450                 0.0214
 Red. Mass:       4.8529                 4.7810                 1.0697
 IR Active:          YES                    YES                    YES
 IR Intens:       10.448                  9.933                  0.118
 Raman Active:       YES                    YES                    YES
               X      Y      Z        X      Y      Z        X      Y      Z
 C          0.028 -0.032  0.103   -0.084 -0.119  0.089    0.010 -0.011 -0.003
 N         -0.080 -0.216  0.301   -0.002 -0.034 -0.028   -0.010  0.006  0.002
 C         -0.017  0.143 -0.218    0.097  0.194 -0.163    0.008  0.028 -0.003
 H         -0.017  0.275 -0.369    0.123  0.298 -0.256    0.025  0.047 -0.009
 C         -0.047  0.027 -0.034    0.043 -0.014  0.027   -0.002 -0.011 -0.002
 H         -0.072  0.044  0.004    0.011 -0.135  0.134    0.005 -0.031 -0.006
 C          0.142  0.166 -0.098   -0.184 -0.225  0.225    0.036 -0.032 -0.008
 H          0.144  0.101 -0.322   -0.088 -0.268  0.354   -0.519  0.458  0.090
 C         -0.031 -0.115  0.075    0.043  0.001  0.015   -0.025 -0.010  0.007
 H         -0.039 -0.271  0.243    0.016 -0.093  0.102   -0.046 -0.028  0.014
 N         -0.002  0.016 -0.121    0.097  0.208 -0.174   -0.012  0.026  0.006
 H          0.219  0.379 -0.013   -0.359 -0.283  0.184    0.526 -0.461 -0.101
 TransDip   0.042  0.068 -0.066   -0.043 -0.059  0.070   -0.004  0.010  0.001

 Mode:                 7                      8                      9
 Frequency:       394.47                 445.74                 505.07
 Force Cnst:      0.2908                 0.6197                 0.2952
 Red. Mass:       3.1716                 5.2940                 1.9640
 IR Active:          YES                    YES                    YES
 IR Intens:        0.516                  0.256                 57.081
 Raman Active:       YES                    YES                    YES
               X      Y      Z        X      Y      Z        X      Y      Z
 C         -0.150 -0.234  0.257    0.403 -0.345 -0.080    0.000 -0.010  0.005
 N          0.078  0.123 -0.140   -0.200  0.171  0.038   -0.000  0.002 -0.002
 C         -0.001  0.000 -0.002   -0.001 -0.003  0.001    0.027  0.104 -0.093
 H         -0.005 -0.014  0.010   -0.005 -0.015  0.011    0.110  0.439 -0.397
 C         -0.001  0.005 -0.006    0.001  0.003 -0.001   -0.035 -0.121  0.111
 H         -0.004  0.003  0.000    0.002  0.006 -0.003    0.007  0.044 -0.033
 C          0.035  0.046 -0.043   -0.104  0.088  0.021   -0.001  0.003 -0.002
 H         -0.119  0.020 -0.614   -0.383  0.339  0.087    0.000 -0.003 -0.018
 C          0.000 -0.006  0.003    0.002 -0.002  0.002    0.020  0.066 -0.065
 H         -0.004 -0.024  0.021    0.001 -0.009  0.009    0.146  0.530 -0.499
 N          0.002  0.005 -0.008    0.002  0.001 -0.003   -0.029 -0.112  0.108
 H          0.412  0.475  0.147   -0.450  0.379  0.084    0.012  0.015  0.005
 TransDip  -0.000 -0.007  0.022    0.010 -0.013 -0.002    0.057  0.171 -0.161

 Mode:                10                     11                     12
 Frequency:       660.56                 696.90                 755.70
 Force Cnst:      0.3399                 0.3941                 1.0127
 Red. Mass:       1.3221                 1.3773                 3.0098
 IR Active:          YES                    YES                    YES
 IR Intens:       31.455                 38.431                 31.878
 Raman Active:       YES                    YES                    YES
               X      Y      Z        X      Y      Z        X      Y      Z
 C         -0.001  0.001  0.000    0.051 -0.049 -0.007   -0.004  0.002  0.003
 N          0.001 -0.001 -0.000   -0.009  0.009  0.001    0.002 -0.001  0.000
 C         -0.007 -0.045  0.039   -0.004  0.003  0.002   -0.168  0.053  0.006
 H          0.015  0.022 -0.016   -0.012 -0.003  0.001   -0.474 -0.056 -0.169
 C         -0.013 -0.034  0.032    0.004 -0.002 -0.001    0.173 -0.041  0.010
 H          0.176  0.675 -0.596    0.013  0.003 -0.018    0.382 -0.289 -0.255
 C          0.002 -0.003  0.001   -0.123  0.112  0.022    0.007 -0.004 -0.002
 H         -0.010  0.008  0.003    0.476 -0.418 -0.090   -0.024  0.022  0.001
 C         -0.018 -0.081  0.073   -0.008 -0.001  0.003   -0.207  0.099  0.059
 H          0.078  0.256 -0.240   -0.014  0.002 -0.003   -0.503  0.094 -0.107
 N          0.013  0.069 -0.063    0.005  0.002 -0.002    0.216 -0.078 -0.027
 H         -0.010  0.003  0.001    0.554 -0.487 -0.110   -0.042  0.027  0.004
 TransDip   0.047  0.136 -0.108    0.150 -0.126 -0.028   -0.178  0.022 -0.022

 Mode:                13                     14                     15
 Frequency:       893.79                 909.20                 929.71
 Force Cnst:      2.0883                 0.8411                 0.7049
 Red. Mass:       4.4367                 1.7269                 1.3842
 IR Active:          YES                    YES                    YES
 IR Intens:        6.822                  1.081                  0.224
 Raman Active:       YES                    YES                    YES
               X      Y      Z        X      Y      Z        X      Y      Z
 C         -0.000  0.002 -0.001    0.000 -0.001 -0.000   -0.000  0.001 -0.000
 N          0.001 -0.001 -0.001   -0.000 -0.000 -0.000    0.000 -0.000 -0.000
 C         -0.149  0.254  0.089   -0.067 -0.077  0.141    0.025  0.053 -0.062
 H         -0.576 -0.298  0.295    0.044  0.605 -0.539   -0.079 -0.413  0.374
 C         -0.201 -0.106 -0.087   -0.017  0.078 -0.110    0.019  0.058 -0.046
 H         -0.174  0.106 -0.210   -0.117 -0.299  0.228   -0.074 -0.253  0.248
 C         -0.000 -0.002  0.002   -0.000  0.000  0.001    0.000 -0.000 -0.000
 H         -0.002  0.001  0.007   -0.001 -0.000 -0.004    0.000  0.001  0.004
 C          0.152 -0.165 -0.171    0.014 -0.098  0.023   -0.031 -0.099  0.102
 H          0.208 -0.250 -0.034    0.120  0.211 -0.252    0.135  0.519 -0.480
 N          0.210  0.046  0.142    0.056  0.047 -0.005   -0.010 -0.000 -0.005
 H         -0.006  0.004  0.002   -0.001 -0.002 -0.000   -0.002  0.001 -0.000
 TransDip  -0.078 -0.012 -0.027   -0.029  0.012 -0.011    0.007 -0.009 -0.010

 Mode:                16                     17                     18
 Frequency:       979.11                1049.78                1055.72
 Force Cnst:      0.9634                 1.0059                 2.6065
 Red. Mass:       1.7056                 1.5492                 3.9692
 IR Active:          YES                    YES                    YES
 IR Intens:        5.190                  1.150                  7.544
 Raman Active:       YES                    YES                    YES
               X      Y      Z        X      Y      Z        X      Y      Z
 C          0.001  0.001 -0.002   -0.071 -0.097  0.075   -0.063 -0.035 -0.168
 N         -0.001 -0.001  0.000   -0.013 -0.005 -0.049   -0.144 -0.127 -0.180
 C          0.115 -0.030  0.003    0.002 -0.001 -0.001   -0.002  0.001  0.000
 H          0.198 -0.006  0.041    0.005  0.002 -0.001   -0.005 -0.002 -0.000
 C         -0.103  0.035  0.006   -0.001  0.000 -0.000    0.002 -0.000  0.001
 H         -0.442  0.482  0.400   -0.009  0.012  0.010    0.008 -0.010 -0.006
 C         -0.001 -0.002  0.003    0.095  0.118 -0.056    0.177  0.134  0.324
 H         -0.003 -0.003 -0.007    0.272  0.176  0.701    0.162  0.141  0.194
 C         -0.110  0.004 -0.030   -0.001 -0.000 -0.001    0.001  0.001  0.001
 H         -0.517 -0.057 -0.202   -0.008 -0.002 -0.003    0.001  0.001  0.001
 N          0.139 -0.036  0.000    0.001 -0.000  0.002   -0.001 -0.000 -0.003
 H          0.012  0.010  0.008   -0.382 -0.366 -0.272    0.481  0.444  0.481
 TransDip  -0.060  0.037  0.019   -0.007  0.002  0.034    0.057  0.044  0.050

 Mode:                19                     20                     21
 Frequency:      1116.74                1201.37                1295.04
 Force Cnst:      1.3528                 1.1506                 1.4673
 Red. Mass:       1.8411                 1.3530                 1.4849
 IR Active:          YES                    YES                    YES
 IR Intens:        1.054                  5.309                 41.992
 Raman Active:       YES                    YES                    YES
               X      Y      Z        X      Y      Z        X      Y      Z
 C          0.001  0.001 -0.000   -0.000  0.000 -0.000   -0.000  0.000 -0.000
 N          0.000  0.000 -0.000   -0.000 -0.000 -0.000   -0.000 -0.000  0.000
 C         -0.093  0.012 -0.010    0.042 -0.000  0.013   -0.139  0.067  0.032
 H         -0.297 -0.032 -0.134   -0.386 -0.134 -0.258    0.626  0.328  0.532
 C          0.176 -0.022  0.025    0.084 -0.064 -0.046    0.082 -0.056 -0.036
 H         -0.125  0.414  0.424   -0.223  0.350  0.320   -0.116  0.228  0.216
 C         -0.000 -0.000  0.000    0.001  0.000  0.001    0.001 -0.000  0.000
 H         -0.001 -0.001 -0.006   -0.001  0.000 -0.003   -0.001 -0.000 -0.003
 C          0.119 -0.062 -0.033   -0.119  0.011 -0.023   -0.022  0.001 -0.005
 H         -0.553 -0.172 -0.343    0.600  0.115  0.296    0.225  0.037  0.104
 N         -0.103  0.046  0.020   -0.006  0.022  0.023    0.016 -0.053 -0.053
 H          0.002  0.000  0.001   -0.001  0.001  0.001   -0.002 -0.000 -0.000
 TransDip   0.016 -0.019 -0.022    0.007  0.047  0.056   -0.045  0.138  0.148

 Mode:                22                     23                     24
 Frequency:      1439.29                1667.68                1680.11
 Force Cnst:      1.4566                11.4814                10.5428
 Red. Mass:       1.1934                 7.0068                 6.3391
 IR Active:          YES                    YES                    YES
 IR Intens:       15.089                 10.729                  0.830
 Raman Active:       YES                    YES                    YES
               X      Y      Z        X      Y      Z        X      Y      Z
 C          0.004  0.004  0.005   -0.001 -0.001 -0.000   -0.001 -0.000  0.000
 N          0.011  0.009  0.015    0.000 -0.000  0.000    0.000 -0.000  0.000
 C          0.001  0.003  0.004    0.223  0.290  0.377    0.057  0.104  0.126
 H         -0.006  0.004 -0.004   -0.579  0.096 -0.060   -0.058  0.073  0.068
 C          0.001 -0.001 -0.000   -0.042 -0.093 -0.113    0.093  0.293  0.344
 H          0.001 -0.001 -0.000   -0.162  0.002 -0.044    0.484 -0.095  0.037
 C         -0.068 -0.057 -0.092    0.003  0.003  0.003    0.001  0.001  0.001
 H          0.127 -0.001  0.687   -0.006  0.001 -0.028   -0.001  0.001 -0.007
 C          0.000  0.000  0.000    0.088  0.083  0.115   -0.181 -0.265 -0.339
 H          0.000  0.001  0.000   -0.323  0.055 -0.035    0.392 -0.275 -0.178
 N         -0.001 -0.001 -0.005   -0.154 -0.251 -0.314   -0.032 -0.091 -0.107
 H          0.472  0.497  0.157   -0.034 -0.027 -0.015   -0.008 -0.007 -0.004
 TransDip   0.096  0.074  0.029    0.061  0.057  0.063   -0.029  0.001 -0.002

 Mode:                25                     26                     27
 Frequency:      2176.96                3170.41                3182.32
 Force Cnst:     35.1288                 6.2279                 6.5447
 Red. Mass:      12.5809                 1.0516                 1.0969
 IR Active:          YES                    YES                    YES
 IR Intens:        0.220                 11.745                 16.937
 Raman Active:       YES                    YES                    YES
               X      Y      Z        X      Y      Z        X      Y      Z
 C          0.422  0.362  0.571    0.000  0.000  0.001   -0.000 -0.000 -0.000
 N         -0.311 -0.268 -0.419    0.001  0.001  0.001   -0.000  0.000 -0.000
 C          0.000  0.000  0.001    0.003 -0.003 -0.003    0.046 -0.058 -0.050
 H         -0.002  0.002  0.000   -0.031  0.035  0.031   -0.544  0.626  0.541
 C         -0.000  0.000  0.000   -0.000  0.000 -0.000    0.003  0.003  0.004
 H          0.000 -0.000 -0.000   -0.002 -0.000 -0.001   -0.070 -0.021 -0.044
 C         -0.053 -0.044 -0.074   -0.025 -0.016 -0.055    0.002  0.001  0.003
 H         -0.048 -0.047 -0.045    0.368  0.442 -0.123   -0.024 -0.029  0.008
 C         -0.000  0.000 -0.000   -0.000  0.000  0.000   -0.003  0.002  0.001
 H          0.000  0.000  0.001    0.001 -0.003 -0.003    0.015 -0.023 -0.020
 N         -0.000 -0.001 -0.001    0.000  0.000  0.000    0.003  0.003  0.004
 H         -0.021 -0.017 -0.052   -0.087 -0.265  0.754    0.005  0.015 -0.042
 TransDip   0.002  0.002 -0.015   -0.042 -0.058  0.083    0.088 -0.072 -0.067

 Mode:                28                     29                     30
 Frequency:      3242.16                3286.64                3295.45
 Force Cnst:      6.7367                 7.1343                 7.1613
 Red. Mass:       1.0877                 1.1210                 1.1192
 IR Active:          YES                    YES                    YES
 IR Intens:        3.192                  2.926                  9.355
 Raman Active:       YES                    YES                    YES
               X      Y      Z        X      Y      Z        X      Y      Z
 C         -0.000 -0.000 -0.000   -0.000  0.000 -0.000    0.000  0.000  0.001
 N          0.000  0.000 -0.000    0.000 -0.000 -0.000   -0.000 -0.000  0.000
 C          0.004 -0.004 -0.003    0.007 -0.004 -0.003    0.000 -0.000 -0.000
 H         -0.038  0.043  0.037   -0.034  0.034  0.028   -0.003  0.004  0.003
 C         -0.033 -0.005 -0.015   -0.070 -0.022 -0.046   -0.002 -0.001 -0.001
 H          0.405  0.094  0.228    0.746  0.176  0.423    0.020  0.004  0.011
 C         -0.000  0.000 -0.000    0.001  0.002 -0.001   -0.048 -0.066  0.059
 H          0.000  0.000 -0.000   -0.015 -0.018  0.005    0.507  0.608 -0.168
 C          0.026 -0.053 -0.049   -0.013  0.036  0.035   -0.000  0.001  0.001
 H         -0.327  0.600  0.545    0.173 -0.322 -0.293    0.005 -0.008 -0.008
 N         -0.001  0.000 -0.000    0.002 -0.001 -0.000    0.000  0.000  0.000
 H          0.000 -0.000  0.000   -0.001 -0.003  0.012    0.056  0.184 -0.545
 TransDip   0.026 -0.036 -0.036   -0.052  0.013  0.013    0.041  0.054 -0.070

 STANDARD THERMODYNAMIC QUANTITIES AT   298.15 K  AND     1.00 ATM

   This Molecule has  0 Imaginary Frequencies
   Zero point vibrational energy:       52.258 kcal/mol

   Atom    1 Element C  Has Mass   12.00000
   Atom    2 Element N  Has Mass   14.00307
   Atom    3 Element C  Has Mass   12.00000
   Atom    4 Element H  Has Mass    1.00783
   Atom    5 Element C  Has Mass   12.00000
   Atom    6 Element H  Has Mass    1.00783
   Atom    7 Element C  Has Mass   12.00000
   Atom    8 Element H  Has Mass    1.00783
   Atom    9 Element C  Has Mass   12.00000
   Atom   10 Element H  Has Mass    1.00783
   Atom   11 Element N  Has Mass   14.00307
   Atom   12 Element H  Has Mass    1.00783
   Molecular Mass:    93.045290 amu
   Principal axes and moments of inertia in amu*Bohr^2:
                             1           2           3
    Eigenvalues --      373.06512  1144.01464  1324.33420
          X              -0.61651     0.54010    -0.57289
          Y              -0.41200     0.39875     0.81930
          Z               0.67095     0.74114    -0.02331
   Rotational Symmetry Number is   1
   The Molecule is an Asymmetric Top
   Translational Enthalpy:        0.889 kcal/mol
   Rotational Enthalpy:           0.889 kcal/mol
   Vibrational Enthalpy:         56.049 kcal/mol
   gas constant (RT):             0.592 kcal/mol
   Translational Entropy:        39.503  cal/mol.K
   Rotational Entropy:           27.826  cal/mol.K
   Vibrational Entropy:          29.388  cal/mol.K

   Total Enthalpy:               58.419 kcal/mol
   Total Entropy:                96.717  cal/mol.K
Archival summary:
1\1\c8-54\FREQ\ProcedureUnspecified\BasisUnspecified\255(2)\hpark21\FriFeb315:45:472023FriFeb315:45:472023\0\\#,FREQ,ProcedureUnspecified,BasisUnspecified,\\0,2\N\C,1,1.27705\H,2,1.08583,1,127.573\C,2,1.53915,1,96.1549,3,-178.768,0\H,4,1.07733,2,138.383,1,179.048,0\C,4,1.32232,2,84.1878,1,0.00929978,0\H,6,1.08006,4,138.901,2,179.628,0\H,1,2.48138,2,108.973,3,62.1151,0\C,8,1.08207,1,130.071,2,24.5043,0\H,9,1.07879,8,121.671,1,171.45,0\C,9,1.38127,8,118.283,1,-9.16267,0\N,11,1.16197,9,178.515,8,-3.51777,0\\\@

 Total job time:  2518.55s(wall), 24353.85s(cpu) 
 Fri Feb  3 15:45:47 2023

        *************************************************************
        *                                                           *
        *  Thank you very much for using Q-Chem.  Have a nice day.  *
        *                                                           *
        *************************************************************
