# Supplementary material for: Reactant Discovery with an Ab Initio Nanoreactor: Exploration of Astrophysical N-Heterocycle Precursors and Formation Pathways
Source: ACS Earth Space Chem. 2024 Aug 9;8(9):1771–83. doi: 10.1021/acsearthspacechem.4c00120 (PMC11418024; doi:10.1021/acsearthspacechem.4c00120)
Supplement: Supplementary file 2 — sp4c00120_si_002.zip [file sp4c00120_si_002.zip › nr-si-data/reaction1/TS3/optimized.xyz]

12

C         0.4324970527    1.6307736136   -1.2512196394
N         1.3773601685    2.1075805454   -1.7253288317
C         0.7350139672   -1.3832749307    0.5723297433
H         1.5349935312   -2.0880456065    0.7476615520
C        -0.4380767063   -1.3762805085   -0.0838368288
H        -1.0010999151   -2.0394904354   -0.7116700374
C        -0.7096457847    1.0938644139   -0.6714368703
H        -1.6692864783    1.3932376709   -1.0695349147
C        -0.6467423691    0.0720682245    0.3997202553
H        -1.4704871944    0.1836368238    1.1076287777
N         0.6501232147   -0.0887106579    1.0475736487
H         1.2053505160    0.4946408511    1.6381131564
