# Supplementary material for: Reactant Discovery with an Ab Initio Nanoreactor: Exploration of Astrophysical N-Heterocycle Precursors and Formation Pathways
Source: ACS Earth Space Chem. 2024 Aug 9;8(9):1771–83. doi: 10.1021/acsearthspacechem.4c00120 (PMC11418024; doi:10.1021/acsearthspacechem.4c00120)
Supplement: Supplementary file 2 — sp4c00120_si_002.zip [file sp4c00120_si_002.zip › nr-si-data/reaction1/TS3/optimize.out]

Running Job 1 of 1 qchem.in
qchem qchem.in_82577.0 ./qchem82577/ 0
/home/leeping/opt/qchem/5.3.2-openmp/exe/qcprog.exe_s qchem.in_82577.0 ./qchem82577/
                  Welcome to Q-Chem
     A Quantum Leap Into The Future Of Chemistry


 Q-Chem 5.3, Q-Chem, Inc., Pleasanton, CA (2020)

 Yihan Shao,  Zhengting Gan,  E. Epifanovsky,  A. T. B. Gilbert,  M. Wormit,  
 J. Kussmann,  A. W. Lange,  A. Behn,  Jia Deng,  Xintian Feng,  D. Ghosh,  
 M. Goldey,  P. R. Horn,  L. D. Jacobson,  I. Kaliman,  T. Kus,  A. Landau,  
 Jie Liu,  E. I. Proynov,  R. M. Richard,  R. P. Steele,  E. J. Sundstrom,  
 H. L. Woodcock III,  P. M. Zimmerman,  D. Zuev,  B. Alam,  B. Albrecht,  
 A. Aldossary,  E. Alguire,  S. A. Baeppler,  D. Barton,  Z. Benda,  
 Y. A. Bernard,  E. J. Berquist,  K. B. Bravaya,  H. Burton,  K. Carter-Fenk,  
 D. Casanova,  Chun-Min Chang,  Yunqing Chen,  A. Chien,  K. D. Closser,  
 M. P. Coons,  S. Coriani,  S. Dasgupta,  A. L. Dempwolff,  M. Diedenhofen,  
 Hainam Do,  R. G. Edgar,  Po-Tung Fang,  S. Faraji,  S. Fatehi,  
 Qingguo Feng,  J. Fosso-Tande,  J. Gayvert,  Qinghui Ge,  A. Ghysels,  
 G. Gidofalvi,  J. Gomes,  J. Gonthier,  S. Gulania,  A. Gunina,  D. Hait,  
 M. W. D. Hanson-Heine,  S. Hammes-Schiffer,  P. H. P. Harbach,  
 A. W. Hauser,  M. F. Herbst,  J. E. Herr,  E. G. Hohenstein,  Z. C. Holden,  
 S. Houck,  Kerwin Hui,  B. C. Huynh,  M. Ivanov,  T.-C. Jagau,  Hyunjun Ji,  
 B. Kaduk,  K. Khistyaev,  Jaehoon Kim,  P. Klunzinger,  K. Koh,  
 D. Kosenkov,  L. Koulias,  T. Kowalczyk,  C. M. Krauter,  A. Kunitsa,  
 Ka Un Lao,  A. Laurent,  K. V. Lawler,  Joonho Lee,  D. Lefrancois,  
 S. Lehtola,  D. S. Levine,  Yi-Pei Li,  You-Sheng Lin,  Fenglai Liu,  
 Kuan-Yu Liu,  E. Livshits,  M. Loipersberger,  A. Luenser,  A. Manjanath,  
 P. Manohar,  E. Mansoor,  S. F. Manzer,  Shan-Ping Mao,  Yuezhi Mao,  
 N. Mardirossian,  A. V. Marenich,  T. Markovich,  L. A. Martinez-Martinez,  
 S. A. Maurer,  N. J. Mayhall,  S. C. McKenzie,  J.-M. Mewes,  P. Morgante,  
 A. F. Morrison,  J. W. Mullinax,  K. Nanda,  T. S. Nguyen-Beck,  
 R. Olivares-Amaya,  K. J. Oosterbaan,  J. A. Parkhill,  S. K. Paul,  
 F. Pavosevic,  Zheng Pei,  T. M. Perrine,  F. Plasser,  P. Pokhilko,  
 S. Prager,  A. Prociuk,  E. Ramos,  B. Rana,  D. R. Rehn,  F. Rob,  
 E. Rossomme,  M. Scheurer,  M. Schneider,  N. Sergueev,  S. M. Sharada,  
 S. Sharma,  W. Skomorowski,  D. W. Small,  T. Stauch,  C. J. Stein,  
 T. Stein,  Yu-Chuan Su,  S. P. Veccham,  Zhen Tao,  A. J. W. Thom,  
 A. Tkatchenko,  T. Tsuchimochi,  N. M. Tubman,  L. Vogt,  M. L. Vidal,  
 O. Vydrov,  M. A. Watson,  J. Wenzel,  M. de Wergifosse,  T. A. Wesolowski,  
 A. White,  J. Witte,  A. Yamada,  Jun Yang,  K. Yao,  S. Yeganeh,  
 S. R. Yost,  Zhi-Qiang You,  A. Zech,  Igor Ying Zhang,  Xing Zhang,  
 Yan Zhao,  Ying Zhu,  B. R. Brooks,  G. K. L. Chan,  C. J. Cramer,  
 M. S. Gordon,  W. J. Hehre,  A. Klamt,  M. W. Schmidt,  C. D. Sherrill,  
 D. G. Truhlar,  A. Aspuru-Guzik,  R. Baer,  A. T. Bell,  N. A. Besley,  
 Jeng-Da Chai,  A. E. DePrince, III,  R. A. DiStasio Jr.,  A. Dreuw,  
 B. D. Dunietz,  T. R. Furlani,  Chao-Ping Hsu,  Yousung Jung,  Jing Kong,  
 D. S. Lambrecht,  WanZhen Liang,  C. Ochsenfeld,  V. A. Rassolov,  
 L. V. Slipchenko,  J. E. Subotnik,  T. Van Voorhis,  J. M. Herbert,  
 A. I. Krylov,  P. M. W. Gill,  M. Head-Gordon

 Contributors to earlier versions of Q-Chem not listed above: 
 R. D. Adamson,  B. Austin,  J. Baker,  G. J. O. Beran,  K. Brandhorst,  
 S. T. Brown,  E. F. C. Byrd,  A. K. Chakraborty,  C.-L. Cheng,  
 Siu Hung Chien,  D. M. Chipman,  D. L. Crittenden,  H. Dachsel,  
 R. J. Doerksen,  A. D. Dutoi,  L. Fusti-Molnar,  W. A. Goddard III,  
 A. Golubeva-Zadorozhnaya,  S. R. Gwaltney,  G. Hawkins,  A. Heyden,  
 S. Hirata,  G. Kedziora,  F. J. Keil,  C. Kelley,  Jihan Kim,  R. A. King,  
 R. Z. Khaliullin,  P. P. Korambath,  W. Kurlancheek,  A. M. Lee,  M. S. Lee,  
 S. V. Levchenko,  Ching Yeh Lin,  D. Liotard,  R. C. Lochan,  I. Lotan,  
 P. E. Maslen,  N. Nair,  D. P. O'Neill,  D. Neuhauser,  E. Neuscamman,  
 C. M. Oana,  R. Olson,  B. Peters,  R. Peverati,  P. A. Pieniazek,  
 Y. M. Rhee,  J. Ritchie,  M. A. Rohrdanz,  E. Rosta,  N. J. Russ,  
 H. F. Schaefer III,  N. E. Schultz,  N. Shenvi,  A. C. Simmonett,  A. Sodt,  
 D. Stuck,  K. S. Thanthiriwatte,  V. Vanovschi,  Tao Wang,  A. Warshel,  
 C. F. Williams,  Q. Wu,  X. Xu,  W. Zhang

 Please cite Q-Chem as follows:
 Y. Shao et al., Mol. Phys. 113, 184-215 (2015)
 DOI: 10.1080/00268976.2014.952696

 Q-Chem 5.3.2 for Intel X86 EM64T Linux

 Parts of Q-Chem use Armadillo 9.800.1 (Horizon Scraper).
 http://arma.sourceforge.net/

 Q-Chem begins on Tue Jan 31 12:01:23 2023  

Host: 
0

     Scratch files written to ./qchem82577//
 Dec820 |scratch|qcdevops|jenkins|workspace|build_RNUM 5633   
Processing $rem in /home/leeping/opt/qchem/5.3.2-openmp/config/preferences:
Processing $rem in /home/hpark21/.qchemrc:

Checking the input file for inconsistencies... 	...done.

--------------------------------------------------------------
User input:
--------------------------------------------------------------
$molecule
0 2
C        0.4300329050    1.6596815608   -1.2617470624
N        1.3397017783    2.1768888463   -1.7621490550
C        0.7266450411   -1.4012183622    0.5822510137
H        1.5141670402   -2.1181027521    0.7641625807
C       -0.4410675058   -1.3751280080   -0.0824119557
H       -1.0119218343   -2.0290985414   -0.7123768770
C       -0.6914145618    1.0954189547   -0.6687951552
H       -1.6542621225    1.3647733364   -1.0789372028
C       -0.6311931034    0.0746934213    0.4025904086
H       -1.4590305383    0.1907811715    1.1058665067
N        0.6595415839   -0.1049298584    1.0565069330
H        1.2188013201    0.4662402352    1.6550398764
$end

$rem
method                wB97X-D3
basis                 cc-pvtz
unrestricted          true
symmetry              False
sym_ignore            true
scf_convergence       8
thresh                14
jobtype               ts
scf_guess             core
scf_algorithm         diis
max_scf_cycles        100
geom_opt_max_cycles   100
$end
--------------------------------------------------------------
 Adding empirical dispersion correction 
 ----------------------------------------------------------------
 Doing -D3(0) with
 s6  =   1.00000
 s8  =   1.00000
 rs6 =   1.28100
 rs8 =   1.09400
 -D3 energy without 3body term =     -0.0028038442 hartrees
 ----------------------------------------------------------------
             Standard Nuclear Orientation (Angstroms)
    I     Atom           X                Y                Z
 ----------------------------------------------------------------
    1      C       0.4300329050     1.6596815608    -1.2617470624
    2      N       1.3397017783     2.1768888463    -1.7621490550
    3      C       0.7266450411    -1.4012183622     0.5822510137
    4      H       1.5141670402    -2.1181027521     0.7641625807
    5      C      -0.4410675058    -1.3751280080    -0.0824119557
    6      H      -1.0119218343    -2.0290985414    -0.7123768770
    7      C      -0.6914145618     1.0954189547    -0.6687951552
    8      H      -1.6542621225     1.3647733364    -1.0789372028
    9      C      -0.6311931034     0.0746934213     0.4025904086
   10      H      -1.4590305383     0.1907811715     1.1058665067
   11      N       0.6595415839    -0.1049298584     1.0565069330
   12      H       1.2188013201     0.4662402352     1.6550398764
 ----------------------------------------------------------------
 Nuclear Repulsion Energy =         256.06254172 hartrees
 There are       25 alpha and       24 beta electrons
 Requested basis set is cc-pVTZ
 There are 100 shells and 280 basis functions

 Total QAlloc Memory Limit   8000 MB
 Mega-Array Size      1956 MB
 MEM_STATIC part      2000 MB
 A cutoff of  1.0D-14 yielded   4816 shell pairs
 There are     38056 function pairs (     49839 Cartesian)
 Smallest overlap matrix eigenvalue = 1.84E-04

 Scale SEOQF with 1.000000e-01/1.000000e-01/1.000000e-01

 Standard Electronic Orientation quadrupole field applied
 Nucleus-field energy     =     0.0000000023 hartrees
 Guess MOs from core Hamiltonian diagonalization
 Long-range K will be added via erf
 Coulomb attenuation parameter = 0.25 bohr**(-1)
 An unrestricted hybrid HF-DFT SCF calculation will be
 performed using Pulay DIIS extrapolation
 Exchange:     0.1957 Hartree-Fock + 1.0000 wB97X-D3 + LR-HF
 Correlation:  1.0000 wB97X-D3
 Using SG-2 standard quadrature grid
 Dispersion:   Grimme D3
 SCF converges when DIIS error is below 1.0E-08
 using 64 threads for integral computing
 -------------------------------------------------------
 OpenMP Integral computing Module                
 Release: version 1.0, May 2013, Q-Chem Inc. Pittsburgh 
 -------------------------------------------------------
 using 64 threads for integral computing
 -------------------------------------------------------
 OpenMP Integral computing Module                
 Release: version 1.0, May 2013, Q-Chem Inc. Pittsburgh 
 -------------------------------------------------------
 ---------------------------------------
  Cycle       Energy         DIIS Error
 ---------------------------------------
    1    -233.3736002578      8.59E-02
    2    -169.5843362111      8.44E-02
    3    -255.4694320783      4.27E-02
    4    -205.2157958580      7.37E-02
    5    -277.3989382350      3.31E-02
    6    -301.9405340736      9.60E-03
    7    -302.3952343425      7.10E-03
    8    -302.8627050750      1.88E-03
    9    -302.8919785848      1.08E-03
   10    -302.9049541410      2.88E-04
   11    -302.9060987820      1.08E-04
   12    -302.9063381971      4.33E-05
   13    -302.9063900838      1.78E-05
   14    -302.9064128914      8.51E-06
   15    -302.9064215639      2.55E-06
   16    -302.9064238128      1.25E-06
   17    -302.9064245955      5.76E-07
   18    -302.9064249721      2.86E-07
   19    -302.9064251001      1.24E-07
   20    -302.9064251529      5.45E-08
   21    -302.9064251663      3.06E-08
   22    -302.9064251718      1.78E-08
   23    -302.9064251738      7.94E-09 Convergence criterion met
 ---------------------------------------
 <S^2> = 0.7697
 SCF time:  CPU 3003.05 s  wall 52.43 s
 SCF   energy in the final basis set = -302.90642517
 Total energy in the final basis set = -302.90642517
 
 --------------------------------------------------------------
 
                    Orbital Energies (a.u.)
 --------------------------------------------------------------
 
 Alpha MOs
 -- Occupied --
-14.4422 -14.4241 -10.3513 -10.3394 -10.3310 -10.3146 -10.2768  -1.1054
 -1.0275  -0.9141  -0.8545  -0.7855  -0.6766  -0.6682  -0.6116  -0.5952
 -0.5452  -0.5100  -0.4934  -0.4721  -0.4590  -0.4361  -0.4224  -0.3309
 -0.2951
 -- Virtual --
  0.0904   0.1007   0.1252   0.1475   0.1498   0.1614   0.1620   0.1754
  0.2132   0.2290   0.2353   0.2958   0.2967   0.3397   0.3475   0.3675
  0.3816   0.3940   0.4021   0.4190   0.4272   0.4507   0.4577   0.4766
  0.4808   0.5034   0.5128   0.5216   0.5330   0.5422   0.5550   0.5697
  0.5819   0.5925   0.6093   0.6098   0.6225   0.6482   0.6958   0.7085
  0.7248   0.7480   0.7749   0.7810   0.8003   0.8033   0.8218   0.8395
  0.8680   0.9123   0.9543   0.9642   0.9885   1.0256   1.0485   1.0569
  1.0743   1.0824   1.1058   1.1156   1.1227   1.1317   1.1620   1.1729
  1.1960   1.2260   1.2433   1.2565   1.2763   1.2989   1.3058   1.3283
  1.3631   1.3895   1.3968   1.4119   1.4401   1.4472   1.4623   1.4741
  1.5200   1.5369   1.5725   1.5877   1.6175   1.6478   1.6730   1.7075
  1.7185   1.7889   1.8088   1.8497   1.8775   1.9068   1.9523   1.9615
  2.0483   2.1440   2.1760   2.2081   2.2927   2.3081   2.3233   2.3622
  2.3705   2.4032   2.4431   2.4555   2.5233   2.5436   2.5828   2.6100
  2.6282   2.6443   2.6882   2.7073   2.7169   2.7286   2.7511   2.7576
  2.7865   2.8037   2.8298   2.8435   2.8505   2.9040   2.9185   2.9355
  2.9599   2.9747   2.9864   3.0091   3.0384   3.0434   3.0598   3.0697
  3.0917   3.0937   3.1110   3.1214   3.1437   3.1652   3.1910   3.2020
  3.2083   3.2202   3.2465   3.2705   3.2963   3.3295   3.3403   3.3657
  3.3766   3.4104   3.4266   3.4449   3.4599   3.4816   3.5218   3.5496
  3.5579   3.5878   3.5952   3.6417   3.6715   3.6824   3.6927   3.7365
  3.7531   3.7691   3.7814   3.8283   3.8395   3.8461   3.8611   3.8875
  3.9307   3.9489   3.9618   3.9844   4.0069   4.0354   4.0586   4.0635
  4.0761   4.0787   4.0898   4.1212   4.1362   4.1497   4.1740   4.2001
  4.2431   4.2787   4.3082   4.3533   4.3600   4.4097   4.4360   4.4841
  4.5088   4.5444   4.5820   4.5970   4.6288   4.6379   4.6625   4.6899
  4.6935   4.7206   4.7656   4.7730   4.8095   4.8480   4.8984   4.9387
  4.9479   5.0030   5.0251   5.0426   5.0865   5.1415   5.1671   5.1839
  5.2117   5.2282   5.2532   5.3146   5.3583   5.4401   5.4546   5.4782
  5.5498   5.6064   5.6365   5.6744   5.8270   5.8915   5.9556   6.0133
  6.1138   6.1412   6.1857   6.2176   6.4435   6.5694   6.6471   7.1715
  8.3887  10.2979  12.0911  12.4131  12.9274  13.9751  15.2730
 
 Beta MOs
 -- Occupied --
-14.4417 -14.4186 -10.3519 -10.3314 -10.3310 -10.3169 -10.2755  -1.1033
 -1.0156  -0.8909  -0.8505  -0.7775  -0.6744  -0.6647  -0.6048  -0.5890
 -0.5402  -0.5046  -0.4703  -0.4605  -0.4387  -0.4308  -0.4165  -0.2986
 -- Virtual --
 -0.0355   0.0925   0.1036   0.1266   0.1503   0.1509   0.1629   0.1699
  0.1952   0.2142   0.2356   0.2360   0.2981   0.3032   0.3422   0.3525
  0.3719   0.3829   0.3976   0.4033   0.4205   0.4335   0.4538   0.4588
  0.4817   0.4864   0.5046   0.5161   0.5257   0.5375   0.5475   0.5568
  0.5713   0.5832   0.5951   0.6099   0.6107   0.6258   0.6515   0.7025
  0.7106   0.7259   0.7490   0.7764   0.7820   0.8014   0.8064   0.8242
  0.8453   0.8757   0.9145   0.9570   0.9666   0.9910   1.0284   1.0507
  1.0609   1.0814   1.0851   1.1101   1.1185   1.1253   1.1367   1.1642
  1.1770   1.1989   1.2301   1.2468   1.2609   1.2801   1.3032   1.3084
  1.3304   1.3669   1.3926   1.4005   1.4189   1.4449   1.4537   1.4635
  1.4779   1.5252   1.5429   1.5751   1.5909   1.6203   1.6504   1.6755
  1.7100   1.7232   1.7947   1.8182   1.8529   1.8804   1.9088   1.9544
  1.9646   2.0503   2.1514   2.1773   2.2100   2.3008   2.3205   2.3260
  2.3692   2.3812   2.4105   2.4492   2.4640   2.5343   2.5501   2.5882
  2.6138   2.6318   2.6522   2.6957   2.7146   2.7217   2.7331   2.7530
  2.7591   2.7883   2.8084   2.8309   2.8468   2.8563   2.9124   2.9233
  2.9442   2.9631   2.9794   2.9936   3.0134   3.0427   3.0495   3.0621
  3.0699   3.0898   3.0977   3.1229   3.1241   3.1536   3.1707   3.2011
  3.2093   3.2122   3.2266   3.2540   3.2778   3.3022   3.3333   3.3451
  3.3693   3.3787   3.4152   3.4362   3.4487   3.4661   3.4886   3.5239
  3.5534   3.5655   3.5936   3.5989   3.6532   3.6742   3.6870   3.7010
  3.7398   3.7559   3.7768   3.7851   3.8340   3.8451   3.8490   3.8642
  3.8897   3.9360   3.9528   3.9643   3.9874   4.0113   4.0435   4.0663
  4.0788   4.0854   4.0911   4.0952   4.1271   4.1399   4.1526   4.1768
  4.2025   4.2481   4.2810   4.3117   4.3603   4.3687   4.4158   4.4401
  4.4879   4.5138   4.5476   4.5865   4.6028   4.6454   4.6514   4.6748
  4.6925   4.7114   4.7245   4.7719   4.7834   4.8185   4.8507   4.9017
  4.9454   4.9509   5.0076   5.0290   5.0482   5.0892   5.1440   5.1709
  5.1881   5.2174   5.2380   5.2620   5.3170   5.3628   5.4413   5.4570
  5.4799   5.5533   5.6082   5.6385   5.6781   5.8319   5.8959   5.9567
  6.0144   6.1148   6.1440   6.1922   6.2303   6.4476   6.5705   6.6482
  7.1723   8.3919  10.2988  12.0939  12.4150  12.9411  13.9761  15.2802
 --------------------------------------------------------------
 
          Ground-State Mulliken Net Atomic Charges

     Atom                 Charge (a.u.)    Spin (a.u.)
  --------------------------------------------------------
      1 C                    -0.046703      -0.165367
      2 N                    -0.074714       0.355696
      3 C                    -0.037736       0.007481
      4 H                     0.114172       0.002109
      5 C                    -0.273190       0.058177
      6 H                     0.142244      -0.000673
      7 C                    -0.172500       0.750085
      8 H                     0.164540      -0.011677
      9 C                     0.091429      -0.037811
     10 H                     0.122752       0.015983
     11 N                    -0.196451       0.023419
     12 H                     0.166158       0.002580
  --------------------------------------------------------
  Sum of atomic charges =    -0.000000
  Sum of spin   charges =     1.000000

 -----------------------------------------------------------------
                    Cartesian Multipole Moments
 -----------------------------------------------------------------
    Charge (ESU x 10^10)
                 0.0000
    Dipole Moment (Debye)
         X      -2.0618      Y      -1.7614      Z       2.7215
       Tot       3.8419
    Quadrupole Moments (Debye-Ang)
        XX     -39.5082     XY      -7.0029     YY     -44.6351
        XZ       7.6539     YZ       5.7665     ZZ     -43.1473
    Octopole Moments (Debye-Ang^2)
       XXX     -27.0170    XXY     -19.1380    XYY     -15.6714
       YYY     -51.5436    XXZ      18.4693    XYZ       8.8204
       YYZ      20.2749    XZZ     -12.8006    YZZ     -17.3561
       ZZZ      38.5338
    Hexadecapole Moments (Debye-Ang^3)
      XXXX    -210.6100   XXXY     -58.2807   XXYY    -127.1671
      XYYY     -72.5336   YYYY    -528.9588   XXXZ      41.5634
      XXYZ      55.4100   XYYZ      40.1572   YYYZ     158.1674
      XXZZ     -86.5117   XYZZ     -30.2442   YYZZ    -154.4949
      XZZZ      43.7227   YZZZ     150.3152   ZZZZ    -305.1596
 -----------------------------------------------------------------
 Calculating analytic gradient of the SCF energy
 Gradient of SCF Energy
            1           2           3           4           5           6
    1   0.0000413  -0.0004705  -0.0000761  -0.0000197  -0.0000455   0.0000896
    2  -0.0001031   0.0006808  -0.0000671   0.0001373   0.0002171   0.0001785
    3  -0.0006653  -0.0004729  -0.0001191   0.0001409  -0.0001219   0.0001051
            7           8           9          10          11          12
    1   0.0005195   0.0007917  -0.0000254  -0.0004456  -0.0006066   0.0002475
    2   0.0001801  -0.0003747   0.0000037  -0.0001420  -0.0006412  -0.0000696
    3   0.0005535  -0.0000261   0.0002800  -0.0001622   0.0006727  -0.0001846
 Max gradient component =       7.917E-04
 RMS gradient           =       3.565E-04
 Gradient time:  CPU 300.91 s  wall 6.25 s
 Geometry Optimization Parameters
   NAtoms,    NIC,     NZ,  NCons,   NDum,   NFix, NCnnct, MaxDiis
       12     107       0       0       0       0       0       0


** GEOMETRY OPTIMIZATION IN DELOCALIZED INTERNAL COORDINATES **
   Searching for a Transition State

   Optimization Cycle:   1

                       Coordinates (Angstroms)
     ATOM                X               Y               Z
      1  C         0.4300329050    1.6596815608   -1.2617470624
      2  N         1.3397017783    2.1768888463   -1.7621490550
      3  C         0.7266450411   -1.4012183622    0.5822510137
      4  H         1.5141670402   -2.1181027521    0.7641625807
      5  C        -0.4410675058   -1.3751280080   -0.0824119557
      6  H        -1.0119218343   -2.0290985414   -0.7123768770
      7  C        -0.6914145618    1.0954189547   -0.6687951552
      8  H        -1.6542621225    1.3647733364   -1.0789372028
      9  C        -0.6311931034    0.0746934213    0.4025904086
     10  H        -1.4590305383    0.1907811715    1.1058665067
     11  N         0.6595415839   -0.1049298584    1.0565069330
     12  H         1.2188013201    0.4662402352    1.6550398764
   Point Group: c1    Number of degrees of freedom:    30


   Energy is   -302.906425174


 Attempting to generate delocalized internal coordinates
 Initial Hessian constructed with Jon Baker's OPTIMIZE code

 30 Hessian modes will be used to form the next step
  Hessian Eigenvalues:
     0.011692    0.011953    0.012360    0.013441    0.016521    0.027508
     0.045027    0.087238    0.091794    0.101028    0.157969    0.159471
     0.160000    0.169500    0.186244    0.200000    0.200000    0.220102
     0.261916    0.320112    0.344546    0.345335    0.359137    0.359493
     0.369071    0.380121    0.439519    0.475999    0.479312    1.278493
**WARNING** Hessian does not have the desired local structure
**WARNING** Hessian does not have the desired local structure

 Transition state search - taking P-RFO step
 Searching for Lamda that Maximizes Along the Lowest mode
 Value Taken    Lamda =   0.01169152
 Searching for Lamda that Minimizes Along All other modes
 Value Taken    Lamda =  -0.00013565
 Calculated Step too Large.  Step scaled by  0.000355
 Step Taken.  Stepsize is  0.300000

                             Maximum     Tolerance    Cnvgd?
         Gradient           0.004517      0.000300      NO
         Displacement       0.113134      0.001200      NO
         Energy change     *********      0.000001      NO


 New Cartesian Coordinates Obtained by Inverse Iteration

 Displacement from previous Coordinates is:  0.389702
 Adding empirical dispersion correction 
 ----------------------------------------------------------------
 Doing -D3(0) with
 s6  =   1.00000
 s8  =   1.00000
 rs6 =   1.28100
 rs8 =   1.09400
 -D3 energy without 3body term =     -0.0028040400 hartrees
 ----------------------------------------------------------------
             Standard Nuclear Orientation (Angstroms)
    I     Atom           X                Y                Z
 ----------------------------------------------------------------
    1      C       0.4295424631     1.7014147114    -1.2344861204
    2      N       1.3319585002     2.2665662360    -1.6945426326
    3      C       0.7150445042    -1.4156018063     0.5842237424
    4      H       1.4943484716    -2.1412633608     0.7667248963
    5      C      -0.4641229330    -1.3842194247    -0.0596625716
    6      H      -1.0567165267    -2.0416130629    -0.6655293881
    7      C      -0.6861247024     1.0775502896    -0.6925375669
    8      H      -1.6397767660     1.2809204720    -1.1584054779
    9      C      -0.6223723397     0.0781013169     0.3985218168
   10      H      -1.4352119294     0.2219217630     1.1140605472
   11      N       0.6771576539    -0.1089716486     1.0326296602
   12      H       1.2562736067     0.4651945186     1.6090031055
 ----------------------------------------------------------------
 Nuclear Repulsion Energy =         255.85376882 hartrees
 There are       25 alpha and       24 beta electrons
 Applying Cartesian multipole field
    Component          Value
    ---------          -----
     (2,0,0)        1.00000E-11
     (0,2,0)        2.00000E-11
     (0,0,2)       -3.00000E-11
 Nucleus-field energy     =     0.0000000028 hartrees
 Requested basis set is cc-pVTZ
 There are 100 shells and 280 basis functions
 A cutoff of  1.0D-14 yielded   4813 shell pairs
 There are     38031 function pairs (     49808 Cartesian)
 Smallest overlap matrix eigenvalue = 1.87E-04
 Guess MOs from SCF MO coefficient file
 Reading MOs from coefficient file
 Reading MOs from coefficient file
 Long-range K will be added via erf
 Coulomb attenuation parameter = 0.25 bohr**(-1)
 An unrestricted hybrid HF-DFT SCF calculation will be
 performed using Pulay DIIS extrapolation
 Exchange:     0.1957 Hartree-Fock + 1.0000 wB97X-D3 + LR-HF
 Correlation:  1.0000 wB97X-D3
 Using SG-2 standard quadrature grid
 Dispersion:   Grimme D3
 SCF converges when DIIS error is below 1.0E-08
 Geometry optimization detected.  Setting ReadMinima to 0
 Setting SaveMinima to 0
 using 64 threads for integral computing
 -------------------------------------------------------
 OpenMP Integral computing Module                
 Release: version 1.0, May 2013, Q-Chem Inc. Pittsburgh 
 -------------------------------------------------------
 using 64 threads for integral computing
 -------------------------------------------------------
 OpenMP Integral computing Module                
 Release: version 1.0, May 2013, Q-Chem Inc. Pittsburgh 
 -------------------------------------------------------
 ---------------------------------------
  Cycle       Energy         DIIS Error
 ---------------------------------------
    1    -302.9016849946      1.37E-03
    2    -302.9058901814      1.12E-04
    3    -302.9062776836      4.27E-05
    4    -302.9063385579      2.85E-05
    5    -302.9063567806      1.54E-05
    6    -302.9063624534      4.97E-06
    7    -302.9063649800      2.58E-06
    8    -302.9063657383      1.12E-06
    9    -302.9063660144      5.28E-07
   10    -302.9063660841      2.84E-07
   11    -302.9063660972      1.09E-07
   12    -302.9063661009      3.85E-08
   13    -302.9063661014      1.68E-08
   14    -302.9063661015      8.69E-09 Convergence criterion met
 ---------------------------------------
 <S^2> = 0.7699
 SCF time:  CPU 1694.86 s  wall 29.15 s
 SCF   energy in the final basis set = -302.90636610
 Total energy in the final basis set = -302.90636610
 
 --------------------------------------------------------------
 
                    Orbital Energies (a.u.)
 --------------------------------------------------------------
 
 Alpha MOs
 -- Occupied --
-14.4419 -14.4246 -10.3515 -10.3398 -10.3310 -10.3151 -10.2768  -1.1052
 -1.0282  -0.9144  -0.8544  -0.7856  -0.6764  -0.6676  -0.6127  -0.5970
 -0.5431  -0.5086  -0.4956  -0.4726  -0.4594  -0.4370  -0.4225  -0.3303
 -0.2953
 -- Virtual --
  0.0906   0.1007   0.1256   0.1474   0.1500   0.1598   0.1625   0.1764
  0.2129   0.2257   0.2363   0.2922   0.2966   0.3382   0.3485   0.3702
  0.3819   0.3962   0.4014   0.4196   0.4263   0.4504   0.4583   0.4770
  0.4818   0.5014   0.5148   0.5203   0.5323   0.5419   0.5553   0.5678
  0.5758   0.5908   0.6097   0.6111   0.6232   0.6524   0.6962   0.7060
  0.7266   0.7456   0.7819   0.7837   0.7979   0.8018   0.8220   0.8331
  0.8644   0.9142   0.9476   0.9631   0.9893   1.0269   1.0471   1.0555
  1.0768   1.0813   1.1041   1.1148   1.1194   1.1303   1.1655   1.1737
  1.1961   1.2241   1.2445   1.2550   1.2728   1.3014   1.3054   1.3318
  1.3571   1.3886   1.3987   1.4118   1.4373   1.4501   1.4631   1.4772
  1.5207   1.5379   1.5681   1.5864   1.6140   1.6457   1.6738   1.7112
  1.7182   1.7895   1.8084   1.8493   1.8753   1.9052   1.9568   1.9621
  2.0362   2.1376   2.1778   2.2072   2.2975   2.3008   2.3159   2.3614
  2.3726   2.4021   2.4514   2.4559   2.5269   2.5495   2.5851   2.6088
  2.6302   2.6422   2.6818   2.7146   2.7183   2.7297   2.7481   2.7625
  2.7917   2.8075   2.8279   2.8412   2.8482   2.9013   2.9181   2.9349
  2.9588   2.9680   2.9917   3.0132   3.0358   3.0422   3.0576   3.0679
  3.0883   3.0932   3.1114   3.1214   3.1416   3.1633   3.1910   3.2036
  3.2069   3.2172   3.2442   3.2724   3.2990   3.3314   3.3383   3.3666
  3.3793   3.4083   3.4241   3.4406   3.4616   3.4871   3.5227   3.5474
  3.5553   3.5847   3.5947   3.6380   3.6757   3.6822   3.6918   3.7361
  3.7551   3.7624   3.7797   3.8255   3.8400   3.8475   3.8619   3.8881
  3.9325   3.9457   3.9585   3.9851   4.0049   4.0334   4.0566   4.0632
  4.0747   4.0770   4.0909   4.1201   4.1406   4.1531   4.1749   4.1975
  4.2450   4.2786   4.3023   4.3579   4.3647   4.4045   4.4395   4.4825
  4.5133   4.5435   4.5846   4.5993   4.6277   4.6344   4.6659   4.6896
  4.6937   4.7205   4.7609   4.7764   4.8063   4.8486   4.8948   4.9387
  4.9473   4.9898   5.0315   5.0428   5.0869   5.1417   5.1765   5.1848
  5.2142   5.2301   5.2568   5.3102   5.3534   5.4411   5.4535   5.4754
  5.5525   5.6061   5.6369   5.6661   5.8253   5.8876   5.9554   6.0128
  6.1139   6.1387   6.1821   6.2219   6.4402   6.5679   6.6464   7.1754
  8.4048  10.2943  12.0880  12.4152  12.9165  13.9787  15.2665
 
 Beta MOs
 -- Occupied --
-14.4415 -14.4190 -10.3521 -10.3317 -10.3310 -10.3174 -10.2756  -1.1033
 -1.0161  -0.8911  -0.8507  -0.7775  -0.6744  -0.6641  -0.6057  -0.5905
 -0.5389  -0.5040  -0.4717  -0.4606  -0.4388  -0.4315  -0.4166  -0.2987
 -- Virtual --
 -0.0352   0.0927   0.1034   0.1266   0.1498   0.1510   0.1615   0.1704
  0.1980   0.2145   0.2310   0.2372   0.2959   0.3015   0.3413   0.3529
  0.3740   0.3831   0.4009   0.4026   0.4206   0.4320   0.4529   0.4598
  0.4823   0.4874   0.5026   0.5176   0.5252   0.5361   0.5472   0.5571
  0.5693   0.5774   0.5936   0.6102   0.6119   0.6263   0.6559   0.7038
  0.7076   0.7273   0.7467   0.7830   0.7846   0.7986   0.8064   0.8243
  0.8373   0.8723   0.9163   0.9503   0.9652   0.9923   1.0291   1.0497
  1.0594   1.0830   1.0860   1.1077   1.1188   1.1220   1.1350   1.1681
  1.1777   1.1988   1.2283   1.2481   1.2589   1.2764   1.3066   1.3073
  1.3339   1.3613   1.3918   1.4023   1.4183   1.4423   1.4576   1.4641
  1.4808   1.5259   1.5441   1.5707   1.5892   1.6168   1.6486   1.6758
  1.7133   1.7232   1.7952   1.8181   1.8523   1.8781   1.9071   1.9582
  1.9657   2.0382   2.1448   2.1782   2.2091   2.3057   2.3125   2.3205
  2.3676   2.3805   2.4108   2.4560   2.4669   2.5375   2.5579   2.5899
  2.6132   2.6333   2.6495   2.6901   2.7213   2.7222   2.7337   2.7505
  2.7638   2.7942   2.8121   2.8293   2.8442   2.8538   2.9102   2.9225
  2.9427   2.9613   2.9738   2.9989   3.0160   3.0409   3.0497   3.0599
  3.0681   3.0895   3.0935   3.1212   3.1252   3.1513   3.1689   3.2011
  3.2102   3.2115   3.2240   3.2521   3.2802   3.3042   3.3359   3.3426
  3.3697   3.3816   3.4129   3.4340   3.4459   3.4675   3.4946   3.5248
  3.5530   3.5611   3.5901   3.5985   3.6488   3.6793   3.6875   3.6988
  3.7390   3.7579   3.7708   3.7833   3.8313   3.8456   3.8503   3.8656
  3.8901   3.9379   3.9495   3.9606   3.9882   4.0096   4.0413   4.0643
  4.0776   4.0847   4.0922   4.0948   4.1255   4.1436   4.1564   4.1779
  4.2000   4.2504   4.2809   4.3065   4.3621   4.3757   4.4107   4.4435
  4.4864   4.5176   4.5467   4.5891   4.6054   4.6439   4.6502   4.6773
  4.6923   4.7131   4.7234   4.7692   4.7841   4.8153   4.8517   4.8990
  4.9440   4.9511   4.9947   5.0340   5.0487   5.0895   5.1440   5.1813
  5.1888   5.2207   5.2411   5.2639   5.3122   5.3584   5.4422   5.4556
  5.4770   5.5559   5.6079   5.6390   5.6698   5.8301   5.8922   5.9564
  6.0138   6.1149   6.1414   6.1883   6.2350   6.4444   6.5688   6.6474
  7.1761   8.4079  10.2951  12.0909  12.4170  12.9302  13.9796  15.2738
 --------------------------------------------------------------
 
          Ground-State Mulliken Net Atomic Charges

     Atom                 Charge (a.u.)    Spin (a.u.)
  --------------------------------------------------------
      1 C                    -0.046706      -0.167687
      2 N                    -0.074492       0.361896
      3 C                    -0.040073       0.007622
      4 H                     0.114281       0.002468
      5 C                    -0.272899       0.054779
      6 H                     0.142139      -0.000833
      7 C                    -0.173354       0.750692
      8 H                     0.164342      -0.011480
      9 C                     0.094214      -0.038174
     10 H                     0.122974       0.019537
     11 N                    -0.197098       0.019096
     12 H                     0.166672       0.002083
  --------------------------------------------------------
  Sum of atomic charges =     0.000000
  Sum of spin   charges =     1.000000

 -----------------------------------------------------------------
                    Cartesian Multipole Moments
 -----------------------------------------------------------------
    Charge (ESU x 10^10)
                -0.0000
    Dipole Moment (Debye)
         X      -2.0271      Y      -1.8951      Z       2.5690
       Tot       3.7816
    Quadrupole Moments (Debye-Ang)
        XX     -39.4243     XY      -7.0428     YY     -45.2887
        XZ       7.5380     YZ       5.7056     ZZ     -42.8416
    Octopole Moments (Debye-Ang^2)
       XXX     -26.5035    XXY     -20.0378    XYY     -16.3449
       YYY     -55.6534    XXZ      17.5990    XYZ       8.7146
       YYZ      20.7600    XZZ     -12.3396    YZZ     -17.1698
       ZZZ      35.7437
    Hexadecapole Moments (Debye-Ang^3)
      XXXX    -209.9641   XXXY     -61.1809   XXYY    -132.1022
      XYYY     -78.9130   YYYY    -554.8776   XXXZ      39.1996
      XXYZ      55.9842   XYYZ      40.1131   YYYZ     162.2668
      XXZZ     -83.0499   XYZZ     -30.9765   YYZZ    -156.2081
      XZZZ      39.3096   YZZZ     149.1791   ZZZZ    -291.9661
 -----------------------------------------------------------------
 Calculating analytic gradient of the SCF energy
 Gradient of SCF Energy
            1           2           3           4           5           6
    1   0.0014007  -0.0011154   0.0002788  -0.0000161   0.0000201   0.0000656
    2   0.0007011   0.0003198  -0.0002560   0.0001332   0.0000817   0.0002391
    3  -0.0009699  -0.0002730  -0.0001171   0.0001059   0.0000953   0.0001125
            7           8           9          10          11          12
    1  -0.0005611   0.0010623  -0.0007406  -0.0001779  -0.0005138   0.0002975
    2  -0.0001558  -0.0003294   0.0002981  -0.0000231  -0.0009874  -0.0000214
    3   0.0013074  -0.0003551   0.0003854  -0.0004899   0.0004942  -0.0002957
 Max gradient component =       1.401E-03
 RMS gradient           =       5.583E-04
 Gradient time:  CPU 299.70 s  wall 6.15 s
 Geometry Optimization Parameters
   NAtoms,    NIC,     NZ,  NCons,   NDum,   NFix, NCnnct, MaxDiis
       12     107       0       0       0       0       0       0

 Cartesian Hessian Update
 Hessian updated using Powell/Murtagh-Sargent update
  Mixing factors:     0.000042 Powell                      0.999958 Murtagh-Sargent


** GEOMETRY OPTIMIZATION IN DELOCALIZED INTERNAL COORDINATES **
   Searching for a Transition State

   Optimization Cycle:   2

                       Coordinates (Angstroms)
     ATOM                X               Y               Z
      1  C         0.4295424631    1.7014147114   -1.2344861204
      2  N         1.3319585002    2.2665662360   -1.6945426326
      3  C         0.7150445042   -1.4156018063    0.5842237424
      4  H         1.4943484716   -2.1412633608    0.7667248963
      5  C        -0.4641229330   -1.3842194247   -0.0596625716
      6  H        -1.0567165267   -2.0416130629   -0.6655293881
      7  C        -0.6861247024    1.0775502896   -0.6925375669
      8  H        -1.6397767660    1.2809204720   -1.1584054779
      9  C        -0.6223723397    0.0781013169    0.3985218168
     10  H        -1.4352119294    0.2219217630    1.1140605472
     11  N         0.6771576539   -0.1089716486    1.0326296602
     12  H         1.2562736067    0.4651945186    1.6090031055
   Point Group: c1    Number of degrees of freedom:    30


   Energy is   -302.906366102

 Hessian updated using Powell/Murtagh-Sargent update
  Mixing factors:     0.179783 Powell                      0.820217 Murtagh-Sargent

 30 Hessian modes will be used to form the next step
  Hessian Eigenvalues:
     0.001108    0.011953    0.012360    0.013441    0.016521    0.027507
     0.044937    0.087234    0.091777    0.100993    0.157966    0.159468
     0.159813    0.169370    0.186244    0.199983    0.200000    0.220013
     0.261914    0.320103    0.344531    0.345197    0.359135    0.359493
     0.369070    0.380111    0.439519    0.475460    0.479312    1.278018
**WARNING** Hessian does not have the desired local structure
**WARNING** Hessian does not have the desired local structure

 Transition state search - taking P-RFO step
 Searching for Lamda that Maximizes Along the Lowest mode
 Value Taken    Lamda =   0.00122737
 Searching for Lamda that Minimizes Along All other modes
 Value Taken    Lamda =  -0.00012417
 Calculated Step too Large.  Step scaled by  0.093533
 Step Taken.  Stepsize is  0.300000

                             Maximum     Tolerance    Cnvgd?
         Gradient           0.004275      0.000300      NO
         Displacement       0.113866      0.001200      NO
         Energy change      0.000059      0.000001      NO


 New Cartesian Coordinates Obtained by Inverse Iteration

 Displacement from previous Coordinates is:  0.385160
 Adding empirical dispersion correction 
 ----------------------------------------------------------------
 Doing -D3(0) with
 s6  =   1.00000
 s8  =   1.00000
 rs6 =   1.28100
 rs8 =   1.09400
 -D3 energy without 3body term =     -0.0028023583 hartrees
 ----------------------------------------------------------------
             Standard Nuclear Orientation (Angstroms)
    I     Atom           X                Y                Z
 ----------------------------------------------------------------
    1      C       0.4241581615     1.7434595074    -1.2105946692
    2      N       1.3142709200     2.3570928700    -1.6317011233
    3      C       0.7021909131    -1.4304441317     0.5879720616
    4      H       1.4713819380    -2.1662946736     0.7726455915
    5      C      -0.4860400229    -1.3907577914    -0.0384698916
    6      H      -1.0992789508    -2.0492994059    -0.6222861027
    7      C      -0.6774482865     1.0592003171    -0.7175864119
    8      H      -1.6172060750     1.1951108841    -1.2339771467
    9      C      -0.6107201669     0.0823575945     0.3937314257
   10      H      -1.4085764853     0.2546853375     1.1207551590
   11      N       0.6949943882    -0.1146963647     1.0110550133
   12      H       1.2922736691     0.4595858607     1.5684561053
 ----------------------------------------------------------------
 Nuclear Repulsion Energy =         255.62337176 hartrees
 There are       25 alpha and       24 beta electrons
 Applying Cartesian multipole field
    Component          Value
    ---------          -----
     (2,0,0)        1.00000E-11
     (0,2,0)        2.00000E-11
     (0,0,2)       -3.00000E-11
 Nucleus-field energy     =     0.0000000033 hartrees
 Requested basis set is cc-pVTZ
 There are 100 shells and 280 basis functions
 A cutoff of  1.0D-14 yielded   4804 shell pairs
 There are     37962 function pairs (     49726 Cartesian)
 Smallest overlap matrix eigenvalue = 1.87E-04
 Guess MOs from SCF MO coefficient file
 Reading MOs from coefficient file
 Reading MOs from coefficient file
 Long-range K will be added via erf
 Coulomb attenuation parameter = 0.25 bohr**(-1)
 An unrestricted hybrid HF-DFT SCF calculation will be
 performed using Pulay DIIS extrapolation
 Exchange:     0.1957 Hartree-Fock + 1.0000 wB97X-D3 + LR-HF
 Correlation:  1.0000 wB97X-D3
 Using SG-2 standard quadrature grid
 Dispersion:   Grimme D3
 SCF converges when DIIS error is below 1.0E-08
 Geometry optimization detected.  Setting ReadMinima to 0
 Setting SaveMinima to 0
 using 64 threads for integral computing
 -------------------------------------------------------
 OpenMP Integral computing Module                
 Release: version 1.0, May 2013, Q-Chem Inc. Pittsburgh 
 -------------------------------------------------------
 using 64 threads for integral computing
 -------------------------------------------------------
 OpenMP Integral computing Module                
 Release: version 1.0, May 2013, Q-Chem Inc. Pittsburgh 
 -------------------------------------------------------
 ---------------------------------------
  Cycle       Energy         DIIS Error
 ---------------------------------------
    1    -302.9015284275      1.36E-03
    2    -302.9057425332      1.11E-04
    3    -302.9061253561      4.12E-05
    4    -302.9061868103      2.38E-05
    5    -302.9062034049      1.29E-05
    6    -302.9062079283      5.31E-06
    7    -302.9062102502      2.52E-06
    8    -302.9062109764      1.11E-06
    9    -302.9062112356      5.09E-07
   10    -302.9062113008      2.68E-07
   11    -302.9062113127      1.09E-07
   12    -302.9062113162      4.07E-08
   13    -302.9062113167      1.77E-08
   14    -302.9062113168      8.81E-09 Convergence criterion met
 ---------------------------------------
 <S^2> = 0.7702
 SCF time:  CPU 1684.16 s  wall 28.50 s
 SCF   energy in the final basis set = -302.90621132
 Total energy in the final basis set = -302.90621132
 
 --------------------------------------------------------------
 
                    Orbital Energies (a.u.)
 --------------------------------------------------------------
 
 Alpha MOs
 -- Occupied --
-14.4415 -14.4254 -10.3517 -10.3401 -10.3310 -10.3157 -10.2767  -1.1051
 -1.0289  -0.9148  -0.8544  -0.7856  -0.6763  -0.6669  -0.6142  -0.5984
 -0.5414  -0.5072  -0.4977  -0.4733  -0.4595  -0.4380  -0.4222  -0.3297
 -0.2957
 -- Virtual --
  0.0907   0.1003   0.1259   0.1472   0.1501   0.1581   0.1633   0.1774
  0.2116   0.2244   0.2377   0.2883   0.2974   0.3370   0.3493   0.3723
  0.3822   0.3972   0.4013   0.4206   0.4258   0.4497   0.4591   0.4770
  0.4831   0.4985   0.5162   0.5198   0.5320   0.5419   0.5560   0.5652
  0.5712   0.5893   0.6098   0.6125   0.6233   0.6563   0.6965   0.7031
  0.7302   0.7429   0.7853   0.7857   0.7945   0.8018   0.8212   0.8303
  0.8629   0.9159   0.9383   0.9638   0.9911   1.0269   1.0444   1.0530
  1.0775   1.0860   1.1022   1.1140   1.1168   1.1294   1.1685   1.1765
  1.1967   1.2216   1.2449   1.2537   1.2682   1.3026   1.3059   1.3356
  1.3499   1.3877   1.3988   1.4116   1.4331   1.4576   1.4643   1.4801
  1.5216   1.5388   1.5665   1.5846   1.6111   1.6416   1.6760   1.7131
  1.7191   1.7909   1.8084   1.8473   1.8740   1.9027   1.9558   1.9671
  2.0252   2.1304   2.1773   2.2067   2.2885   2.3012   2.3128   2.3620
  2.3761   2.4009   2.4549   2.4600   2.5267   2.5571   2.5871   2.6058
  2.6324   2.6443   2.6773   2.7163   2.7249   2.7300   2.7479   2.7647
  2.7939   2.8128   2.8271   2.8392   2.8458   2.8979   2.9157   2.9341
  2.9546   2.9658   2.9976   3.0155   3.0323   3.0420   3.0545   3.0670
  3.0859   3.0940   3.1123   3.1235   3.1402   3.1606   3.1901   3.2037
  3.2082   3.2148   3.2428   3.2727   3.3014   3.3324   3.3379   3.3656
  3.3827   3.4069   3.4162   3.4416   3.4641   3.4941   3.5246   3.5462
  3.5518   3.5820   3.5959   3.6330   3.6697   3.6893   3.6937   3.7341
  3.7553   3.7607   3.7781   3.8237   3.8396   3.8471   3.8651   3.8888
  3.9332   3.9428   3.9541   3.9833   4.0072   4.0305   4.0543   4.0627
  4.0722   4.0746   4.0922   4.1178   4.1423   4.1585   4.1759   4.1958
  4.2483   4.2779   4.2968   4.3594   4.3772   4.3983   4.4432   4.4818
  4.5173   4.5425   4.5847   4.6001   4.6280   4.6320   4.6683   4.6891
  4.6933   4.7222   4.7555   4.7788   4.8039   4.8491   4.8919   4.9367
  4.9466   4.9782   5.0328   5.0469   5.0884   5.1382   5.1769   5.1902
  5.2183   5.2322   5.2594   5.3040   5.3517   5.4419   5.4535   5.4728
  5.5522   5.6052   5.6368   5.6599   5.8246   5.8837   5.9536   6.0115
  6.1144   6.1371   6.1778   6.2255   6.4377   6.5664   6.6460   7.1772
  8.4203  10.2949  12.0840  12.4180  12.9154  13.9804  15.2545
 
 Beta MOs
 -- Occupied --
-14.4412 -14.4197 -10.3522 -10.3320 -10.3309 -10.3180 -10.2756  -1.1033
 -1.0166  -0.8914  -0.8509  -0.7775  -0.6744  -0.6633  -0.6070  -0.5917
 -0.5379  -0.5036  -0.4728  -0.4608  -0.4389  -0.4322  -0.4164  -0.2989
 -- Virtual --
 -0.0351   0.0928   0.1031   0.1267   0.1492   0.1511   0.1601   0.1710
  0.2009   0.2138   0.2279   0.2388   0.2924   0.3017   0.3407   0.3532
  0.3753   0.3834   0.4006   0.4052   0.4213   0.4306   0.4518   0.4611
  0.4831   0.4880   0.5000   0.5183   0.5252   0.5354   0.5469   0.5582
  0.5670   0.5729   0.5924   0.6106   0.6133   0.6261   0.6598   0.7031
  0.7060   0.7308   0.7439   0.7854   0.7869   0.7957   0.8073   0.8237
  0.8334   0.8705   0.9178   0.9409   0.9660   0.9943   1.0285   1.0475
  1.0573   1.0820   1.0924   1.1051   1.1186   1.1209   1.1334   1.1716
  1.1799   1.1993   1.2258   1.2483   1.2573   1.2716   1.3060   1.3097
  1.3376   1.3548   1.3908   1.4023   1.4176   1.4388   1.4629   1.4676
  1.4838   1.5265   1.5453   1.5691   1.5873   1.6142   1.6448   1.6778
  1.7154   1.7236   1.7971   1.8183   1.8502   1.8768   1.9046   1.9577
  1.9703   2.0272   2.1376   2.1768   2.2087   2.3023   2.3053   2.3192
  2.3677   2.3822   2.4114   2.4586   2.4719   2.5375   2.5663   2.5920
  2.6108   2.6359   2.6502   2.6861   2.7211   2.7275   2.7347   2.7514
  2.7652   2.7978   2.8168   2.8294   2.8423   2.8507   2.9072   2.9194
  2.9412   2.9570   2.9713   3.0053   3.0170   3.0383   3.0487   3.0572
  3.0682   3.0896   3.0923   3.1193   3.1286   3.1492   3.1665   3.1998
  3.2101   3.2129   3.2219   3.2515   3.2807   3.3063   3.3380   3.3411
  3.3686   3.3850   3.4109   3.4253   3.4488   3.4701   3.5018   3.5267
  3.5530   3.5564   3.5870   3.5995   3.6439   3.6757   3.6930   3.6998
  3.7369   3.7590   3.7689   3.7815   3.8299   3.8446   3.8510   3.8691
  3.8906   3.9390   3.9464   3.9559   3.9867   4.0121   4.0381   4.0608
  4.0758   4.0848   4.0911   4.0956   4.1229   4.1449   4.1616   4.1794
  4.1985   4.2541   4.2804   4.3013   4.3629   4.3881   4.4045   4.4471
  4.4858   4.5213   4.5457   4.5889   4.6070   4.6435   4.6495   4.6791
  4.6917   4.7140   4.7241   4.7647   4.7851   4.8128   4.8527   4.8969
  4.9413   4.9511   4.9827   5.0351   5.0523   5.0909   5.1408   5.1821
  5.1944   5.2255   5.2439   5.2653   5.3060   5.3570   5.4429   5.4554
  5.4743   5.5556   5.6069   5.6390   5.6635   5.8293   5.8887   5.9546
  6.0124   6.1153   6.1396   6.1838   6.2390   6.4421   6.5672   6.6469
  7.1777   8.4234  10.2957  12.0868  12.4197  12.9292  13.9813  15.2620
 --------------------------------------------------------------
 
          Ground-State Mulliken Net Atomic Charges

     Atom                 Charge (a.u.)    Spin (a.u.)
  --------------------------------------------------------
      1 C                    -0.046012      -0.170176
      2 N                    -0.074498       0.368710
      3 C                    -0.041913       0.007463
      4 H                     0.114266       0.002810
      5 C                    -0.273497       0.050573
      6 H                     0.142108      -0.000981
      7 C                    -0.174386       0.751236
      8 H                     0.164305      -0.011391
      9 C                     0.097543      -0.038437
     10 H                     0.122919       0.023065
     11 N                    -0.198113       0.015532
     12 H                     0.167277       0.001597
  --------------------------------------------------------
  Sum of atomic charges =    -0.000000
  Sum of spin   charges =     1.000000

 -----------------------------------------------------------------
                    Cartesian Multipole Moments
 -----------------------------------------------------------------
    Charge (ESU x 10^10)
                 0.0000
    Dipole Moment (Debye)
         X      -1.9768      Y      -2.0287      Z       2.4245
       Tot       3.7285
    Quadrupole Moments (Debye-Ang)
        XX     -39.3345     XY      -7.0416     YY     -45.9641
        XZ       7.3997     YZ       5.6451     ZZ     -42.5329
    Octopole Moments (Debye-Ang^2)
       XXX     -25.6979    XXY     -20.8159    XYY     -16.9403
       YYY     -59.9495    XXZ      16.7309    XYZ       8.4763
       YYZ      21.2994    XZZ     -11.8225    YZZ     -17.0560
       ZZZ      33.2562
    Hexadecapole Moments (Debye-Ang^3)
      XXXX    -207.7559   XXXY     -63.1370   XXYY    -136.6423
      XYYY     -84.9478   YYYY    -582.3983   XXXZ      36.3391
      XXYZ      56.4104   XYYZ      39.7010   YYYZ     166.4780
      XXZZ     -79.6493   XYZZ     -31.4007   YYZZ    -158.2741
      XZZZ      35.0004   YZZZ     148.3658   ZZZZ    -280.6096
 -----------------------------------------------------------------
 Calculating analytic gradient of the SCF energy
 Gradient of SCF Energy
            1           2           3           4           5           6
    1   0.0016674  -0.0012338   0.0003134  -0.0000378   0.0000034   0.0000055
    2   0.0007552   0.0002506  -0.0002590   0.0001311  -0.0001936   0.0002416
    3  -0.0007347  -0.0003692  -0.0002032   0.0000675  -0.0000648   0.0000755
            7           8           9          10          11          12
    1  -0.0008774   0.0010860  -0.0005048  -0.0001059  -0.0007062   0.0003902
    2  -0.0000784  -0.0005402   0.0006109   0.0001312  -0.0010866   0.0000372
    3   0.0017263  -0.0006614   0.0003736  -0.0004199   0.0006500  -0.0004398
 Max gradient component =       1.726E-03
 RMS gradient           =       6.462E-04
 Gradient time:  CPU 310.38 s  wall 6.17 s
 Geometry Optimization Parameters
   NAtoms,    NIC,     NZ,  NCons,   NDum,   NFix, NCnnct, MaxDiis
       12     107       0       0       0       0       0       0

 Cartesian Hessian Update
 Hessian updated using Powell/Murtagh-Sargent update
  Mixing factors:     0.990365 Powell                      0.009635 Murtagh-Sargent


** GEOMETRY OPTIMIZATION IN DELOCALIZED INTERNAL COORDINATES **
   Searching for a Transition State

   Optimization Cycle:   3

                       Coordinates (Angstroms)
     ATOM                X               Y               Z
      1  C         0.4241581615    1.7434595074   -1.2105946692
      2  N         1.3142709200    2.3570928700   -1.6317011233
      3  C         0.7021909131   -1.4304441317    0.5879720616
      4  H         1.4713819380   -2.1662946736    0.7726455915
      5  C        -0.4860400229   -1.3907577914   -0.0384698916
      6  H        -1.0992789508   -2.0492994059   -0.6222861027
      7  C        -0.6774482865    1.0592003171   -0.7175864119
      8  H        -1.6172060750    1.1951108841   -1.2339771467
      9  C        -0.6107201669    0.0823575945    0.3937314257
     10  H        -1.4085764853    0.2546853375    1.1207551590
     11  N         0.6949943882   -0.1146963647    1.0110550133
     12  H         1.2922736691    0.4595858607    1.5684561053
   Point Group: c1    Number of degrees of freedom:    30


   Energy is   -302.906211317

 Hessian updated using Powell/Murtagh-Sargent update
  Mixing factors:     0.999820 Powell                      0.000180 Murtagh-Sargent

 30 Hessian modes will be used to form the next step
  Hessian Eigenvalues:
     0.001074    0.012004    0.012370    0.013442    0.016521    0.027507
     0.044937    0.087235    0.091779    0.100996    0.157966    0.159468
     0.159814    0.169370    0.186244    0.199988    0.200001    0.220010
     0.261919    0.320104    0.344537    0.345197    0.359135    0.359493
     0.369070    0.380111    0.439519    0.475462    0.479312    1.278019
**WARNING** Hessian does not have the desired local structure
**WARNING** Hessian does not have the desired local structure

 Transition state search - taking P-RFO step
 Searching for Lamda that Maximizes Along the Lowest mode
 Value Taken    Lamda =   0.00138200
 Searching for Lamda that Minimizes Along All other modes
 Value Taken    Lamda =  -0.00014146
 Calculated Step too Large.  Step scaled by  0.141510
 Step Taken.  Stepsize is  0.300000

                             Maximum     Tolerance    Cnvgd?
         Gradient           0.003946      0.000300      NO
         Displacement       0.114544      0.001200      NO
         Energy change      0.000155      0.000001      NO


 New Cartesian Coordinates Obtained by Inverse Iteration

 Displacement from previous Coordinates is:  0.399798
 Adding empirical dispersion correction 
 ----------------------------------------------------------------
 Doing -D3(0) with
 s6  =   1.00000
 s8  =   1.00000
 rs6 =   1.28100
 rs8 =   1.09400
 -D3 energy without 3body term =     -0.0027975827 hartrees
 ----------------------------------------------------------------
             Standard Nuclear Orientation (Angstroms)
    I     Atom           X                Y                Z
 ----------------------------------------------------------------
    1      C       0.4144658779     1.7880249677    -1.1886704644
    2      N       1.2864292031     2.4540179273    -1.5671513647
    3      C       0.6882393716    -1.4473501127     0.5941974386
    4      H       1.4454891007    -2.1942459892     0.7841893981
    5      C      -0.5079561657    -1.3978635300    -0.0160203418
    6      H      -1.1421060371    -2.0572100065    -0.5761878026
    7      C      -0.6644848088     1.0379635864    -0.7475958547
    8      H      -1.5870623623     1.1133470856    -1.3059028030
    9      C      -0.5966665531     0.0857385715     0.3854685633
   10      H      -1.3786861570     0.2895050833     1.1225301718
   11      N       0.7140395419    -0.1225096241     0.9876487139
   12      H       1.3282989913     0.4505820447     1.5274943564
 ----------------------------------------------------------------
 Nuclear Repulsion Energy =         255.34423384 hartrees
 There are       25 alpha and       24 beta electrons
 Applying Cartesian multipole field
    Component          Value
    ---------          -----
     (2,0,0)        1.00000E-11
     (0,2,0)        2.00000E-11
     (0,0,2)       -3.00000E-11
 Nucleus-field energy     =     0.0000000038 hartrees
 Requested basis set is cc-pVTZ
 There are 100 shells and 280 basis functions
 A cutoff of  1.0D-14 yielded   4801 shell pairs
 There are     37861 function pairs (     49539 Cartesian)
 Smallest overlap matrix eigenvalue = 1.86E-04
 Guess MOs from SCF MO coefficient file
 Reading MOs from coefficient file
 Reading MOs from coefficient file
 Long-range K will be added via erf
 Coulomb attenuation parameter = 0.25 bohr**(-1)
 An unrestricted hybrid HF-DFT SCF calculation will be
 performed using Pulay DIIS extrapolation
 Exchange:     0.1957 Hartree-Fock + 1.0000 wB97X-D3 + LR-HF
 Correlation:  1.0000 wB97X-D3
 Using SG-2 standard quadrature grid
 Dispersion:   Grimme D3
 SCF converges when DIIS error is below 1.0E-08
 Geometry optimization detected.  Setting ReadMinima to 0
 Setting SaveMinima to 0
 using 64 threads for integral computing
 -------------------------------------------------------
 OpenMP Integral computing Module                
 Release: version 1.0, May 2013, Q-Chem Inc. Pittsburgh 
 -------------------------------------------------------
 using 64 threads for integral computing
 -------------------------------------------------------
 OpenMP Integral computing Module                
 Release: version 1.0, May 2013, Q-Chem Inc. Pittsburgh 
 -------------------------------------------------------
 ---------------------------------------
  Cycle       Energy         DIIS Error
 ---------------------------------------
    1    -302.9006879198      1.48E-03
    2    -302.9054853478      1.20E-04
    3    -302.9059037483      4.48E-05
    4    -302.9059672084      2.42E-05
    5    -302.9059846681      1.06E-05
    6    -302.9059885480      5.23E-06
    7    -302.9059904884      2.69E-06
    8    -302.9059911212      1.21E-06
    9    -302.9059913764      5.53E-07
   10    -302.9059914427      2.86E-07
   11    -302.9059914568      1.05E-07
   12    -302.9059914604      4.51E-08
   13    -302.9059914609      1.84E-08
   14    -302.9059914611      8.76E-09 Convergence criterion met
 ---------------------------------------
 <S^2> = 0.7705
 SCF time:  CPU 1683.29 s  wall 28.84 s
 SCF   energy in the final basis set = -302.90599146
 Total energy in the final basis set = -302.90599146
 
 --------------------------------------------------------------
 
                    Orbital Energies (a.u.)
 --------------------------------------------------------------
 
 Alpha MOs
 -- Occupied --
-14.4411 -14.4263 -10.3518 -10.3405 -10.3308 -10.3163 -10.2764  -1.1049
 -1.0297  -0.9152  -0.8543  -0.7856  -0.6760  -0.6660  -0.6162  -0.5994
 -0.5399  -0.5058  -0.4996  -0.4742  -0.4595  -0.4390  -0.4218  -0.3293
 -0.2961
 -- Virtual --
  0.0908   0.0999   0.1263   0.1469   0.1503   0.1564   0.1643   0.1780
  0.2100   0.2246   0.2395   0.2843   0.2988   0.3357   0.3501   0.3741
  0.3824   0.3956   0.4024   0.4219   0.4263   0.4487   0.4603   0.4762
  0.4849   0.4950   0.5162   0.5203   0.5322   0.5423   0.5559   0.5634
  0.5688   0.5881   0.6095   0.6139   0.6223   0.6597   0.6966   0.7007
  0.7344   0.7407   0.7818   0.7845   0.7951   0.8029   0.8191   0.8326
  0.8624   0.9173   0.9305   0.9647   0.9929   1.0243   1.0421   1.0503
  1.0779   1.0925   1.1001   1.1122   1.1156   1.1292   1.1700   1.1812
  1.1981   1.2179   1.2435   1.2548   1.2641   1.3018   1.3086   1.3391
  1.3422   1.3871   1.3981   1.4103   1.4307   1.4613   1.4686   1.4842
  1.5222   1.5391   1.5669   1.5832   1.6096   1.6367   1.6789   1.7132
  1.7218   1.7923   1.8091   1.8439   1.8740   1.8996   1.9527   1.9736
  2.0154   2.1229   2.1748   2.2067   2.2742   2.2975   2.3176   2.3631
  2.3795   2.3989   2.4531   2.4667   2.5256   2.5632   2.5889   2.6030
  2.6338   2.6498   2.6759   2.7170   2.7272   2.7299   2.7541   2.7638
  2.7924   2.8180   2.8288   2.8373   2.8437   2.8948   2.9117   2.9328
  2.9504   2.9663   3.0020   3.0165   3.0282   3.0415   3.0517   3.0670
  3.0843   3.0954   3.1122   3.1272   3.1404   3.1580   3.1895   3.2015
  3.2099   3.2153   3.2425   3.2723   3.3029   3.3303   3.3397   3.3641
  3.3858   3.4052   3.4070   3.4455   3.4675   3.5006   3.5263   3.5443
  3.5479   3.5807   3.5978   3.6286   3.6623   3.6939   3.6963   3.7312
  3.7534   3.7631   3.7779   3.8222   3.8382   3.8466   3.8689   3.8890
  3.9308   3.9417   3.9501   3.9791   4.0139   4.0272   4.0514   4.0620
  4.0683   4.0726   4.0927   4.1145   4.1430   4.1650   4.1785   4.1957
  4.2536   4.2752   4.2931   4.3593   4.3912   4.3938   4.4461   4.4814
  4.5206   4.5411   4.5829   4.5995   4.6285   4.6313   4.6701   4.6891
  4.6925   4.7238   4.7506   4.7808   4.8027   4.8494   4.8923   4.9330
  4.9448   4.9702   5.0311   5.0543   5.0902   5.1326   5.1740   5.1927
  5.2245   5.2345   5.2607   5.3002   5.3508   5.4425   5.4542   5.4711
  5.5502   5.6039   5.6355   5.6563   5.8245   5.8801   5.9508   6.0102
  6.1149   6.1372   6.1734   6.2273   6.4355   6.5654   6.6454   7.1765
  8.4258  10.3002  12.0780  12.4215  12.9151  13.9801  15.2418
 
 Beta MOs
 -- Occupied --
-14.4409 -14.4205 -10.3523 -10.3324 -10.3308 -10.3187 -10.2754  -1.1033
 -1.0171  -0.8917  -0.8511  -0.7774  -0.6743  -0.6624  -0.6086  -0.5925
 -0.5370  -0.5034  -0.4736  -0.4610  -0.4394  -0.4328  -0.4160  -0.2990
 -- Virtual --
 -0.0351   0.0929   0.1026   0.1268   0.1486   0.1513   0.1588   0.1716
  0.2035   0.2119   0.2269   0.2408   0.2884   0.3029   0.3401   0.3534
  0.3763   0.3835   0.3986   0.4085   0.4224   0.4300   0.4505   0.4626
  0.4832   0.4888   0.4968   0.5180   0.5255   0.5355   0.5469   0.5585
  0.5655   0.5702   0.5913   0.6107   0.6145   0.6247   0.6630   0.6996
  0.7074   0.7352   0.7415   0.7825   0.7851   0.7961   0.8094   0.8218
  0.8348   0.8694   0.9186   0.9336   0.9669   0.9961   1.0255   1.0449
  1.0554   1.0822   1.0989   1.1025   1.1175   1.1215   1.1323   1.1739
  1.1833   1.2010   1.2221   1.2463   1.2586   1.2674   1.3044   1.3131
  1.3408   1.3481   1.3898   1.4017   1.4160   1.4369   1.4634   1.4742
  1.4888   1.5268   1.5461   1.5695   1.5856   1.6132   1.6398   1.6806
  1.7161   1.7255   1.7996   1.8181   1.8468   1.8768   1.9014   1.9551
  1.9765   2.0173   2.1301   2.1736   2.2090   2.2881   2.2999   2.3237
  2.3693   2.3846   2.4115   2.4577   2.4766   2.5372   2.5717   2.5948
  2.6081   2.6385   2.6548   2.6846   2.7218   2.7275   2.7356   2.7579
  2.7639   2.7973   2.8205   2.8333   2.8416   2.8469   2.9042   2.9149
  2.9391   2.9527   2.9713   3.0089   3.0187   3.0350   3.0458   3.0556
  3.0699   3.0873   3.0956   3.1177   3.1324   3.1483   3.1644   3.1985
  3.2083   3.2144   3.2221   3.2525   3.2805   3.3077   3.3354   3.3435
  3.3673   3.3883   3.4094   3.4152   3.4536   3.4735   3.5084   3.5285
  3.5492   3.5548   3.5854   3.6013   3.6397   3.6685   3.6973   3.7019
  3.7340   3.7575   3.7709   3.7812   3.8292   3.8424   3.8519   3.8728
  3.8907   3.9364   3.9451   3.9520   3.9830   4.0187   4.0344   4.0564
  4.0732   4.0848   4.0895   4.0961   4.1196   4.1453   4.1675   4.1825
  4.1987   4.2594   4.2788   4.2973   4.3626   4.3964   4.4049   4.4500
  4.4858   4.5242   4.5445   4.5869   4.6072   4.6437   4.6496   4.6807
  4.6917   4.7137   4.7253   4.7606   4.7862   4.8114   4.8536   4.8978
  4.9376   4.9500   4.9737   5.0337   5.0591   5.0925   5.1358   5.1792
  5.1974   5.2320   5.2466   5.2654   5.3028   5.3561   5.4434   5.4560
  5.4724   5.5535   5.6056   5.6378   5.6598   5.8290   5.8853   5.9518
  6.0110   6.1157   6.1396   6.1793   6.2412   6.4400   6.5661   6.6461
  7.1770   8.4288  10.3010  12.0806  12.4231  12.9292  13.9809  15.2495
 --------------------------------------------------------------
 
          Ground-State Mulliken Net Atomic Charges

     Atom                 Charge (a.u.)    Spin (a.u.)
  --------------------------------------------------------
      1 C                    -0.044953      -0.172253
      2 N                    -0.074315       0.374856
      3 C                    -0.043204       0.006753
      4 H                     0.114188       0.003077
      5 C                    -0.275040       0.045733
      6 H                     0.142026      -0.001088
      7 C                    -0.175756       0.752512
      8 H                     0.164708      -0.011312
      9 C                     0.101072      -0.038749
     10 H                     0.122711       0.026556
     11 N                    -0.199358       0.012777
     12 H                     0.167922       0.001139
  --------------------------------------------------------
  Sum of atomic charges =    -0.000000
  Sum of spin   charges =     1.000000

 -----------------------------------------------------------------
                    Cartesian Multipole Moments
 -----------------------------------------------------------------
    Charge (ESU x 10^10)
                -0.0000
    Dipole Moment (Debye)
         X      -1.9129      Y      -2.1605      Z       2.2784
       Tot       3.6767
    Quadrupole Moments (Debye-Ang)
        XX     -39.2222     XY      -7.0195     YY     -46.6831
        XZ       7.2203     YZ       5.5531     ZZ     -42.2169
    Octopole Moments (Debye-Ang^2)
       XXX     -24.6338    XXY     -21.4469    XYY     -17.5499
       YYY     -64.5982    XXZ      15.8463    XYZ       8.1004
       YYZ      21.8885    XZZ     -11.1929    YZZ     -16.9362
       ZZZ      30.9098
    Hexadecapole Moments (Debye-Ang^3)
      XXXX    -204.0538   XXXY     -64.3884   XXYY    -140.9987
      XYYY     -91.0319   YYYY    -613.7944   XXXZ      32.8637
      XXYZ      56.6435   XYYZ      38.9432   YYYZ     170.9141
      XXZZ     -76.1448   XYZZ     -31.5317   YYZZ    -160.6805
      XZZZ      30.4297   YZZZ     147.7129   ZZZZ    -269.8162
 -----------------------------------------------------------------
 Calculating analytic gradient of the SCF energy
 Gradient of SCF Energy
            1           2           3           4           5           6
    1   0.0015366  -0.0011840   0.0002848  -0.0000403  -0.0000893  -0.0000298
    2   0.0005412   0.0003505  -0.0001132   0.0001053  -0.0004197   0.0002429
    3  -0.0003221  -0.0005023  -0.0003845   0.0000517  -0.0002596   0.0000649
            7           8           9          10          11          12
    1  -0.0008106   0.0010139  -0.0000831  -0.0000145  -0.0010818   0.0004981
    2  -0.0000554  -0.0007301   0.0009877   0.0002227  -0.0012071   0.0000753
    3   0.0015561  -0.0007196   0.0005129  -0.0003008   0.0009597  -0.0006564
 Max gradient component =       1.556E-03
 RMS gradient           =       6.643E-04
 Gradient time:  CPU 300.32 s  wall 5.83 s
 Geometry Optimization Parameters
   NAtoms,    NIC,     NZ,  NCons,   NDum,   NFix, NCnnct, MaxDiis
       12     107       0       0       0       0       0       0

 Cartesian Hessian Update
 Hessian updated using Powell/Murtagh-Sargent update
  Mixing factors:     0.990809 Powell                      0.009191 Murtagh-Sargent


** GEOMETRY OPTIMIZATION IN DELOCALIZED INTERNAL COORDINATES **
   Searching for a Transition State

   Optimization Cycle:   4

                       Coordinates (Angstroms)
     ATOM                X               Y               Z
      1  C         0.4144658779    1.7880249677   -1.1886704644
      2  N         1.2864292031    2.4540179273   -1.5671513647
      3  C         0.6882393716   -1.4473501127    0.5941974386
      4  H         1.4454891007   -2.1942459892    0.7841893981
      5  C        -0.5079561657   -1.3978635300   -0.0160203418
      6  H        -1.1421060371   -2.0572100065   -0.5761878026
      7  C        -0.6644848088    1.0379635864   -0.7475958547
      8  H        -1.5870623623    1.1133470856   -1.3059028030
      9  C        -0.5966665531    0.0857385715    0.3854685633
     10  H        -1.3786861570    0.2895050833    1.1225301718
     11  N         0.7140395419   -0.1225096241    0.9876487139
     12  H         1.3282989913    0.4505820447    1.5274943564
   Point Group: c1    Number of degrees of freedom:    30


   Energy is   -302.905991461

 Hessian updated using Powell/Murtagh-Sargent update
  Mixing factors:     0.998601 Powell                      0.001399 Murtagh-Sargent

 30 Hessian modes will be used to form the next step
  Hessian Eigenvalues:
     0.000971    0.011996    0.012377    0.013444    0.016522    0.027506
     0.044934    0.087235    0.091778    0.100995    0.157966    0.159468
     0.159814    0.169370    0.186244    0.199961    0.199997    0.219982
     0.261914    0.320099    0.344533    0.345197    0.359135    0.359493
     0.369070    0.380111    0.439518    0.475462    0.479312    1.278019
**WARNING** Hessian does not have the desired local structure
**WARNING** Hessian does not have the desired local structure

 Transition state search - taking P-RFO step
 Searching for Lamda that Maximizes Along the Lowest mode
 Value Taken    Lamda =   0.00148150
 Searching for Lamda that Minimizes Along All other modes
 Value Taken    Lamda =  -0.00015373
 Calculated Step too Large.  Step scaled by  0.176009
 Step Taken.  Stepsize is  0.300000

                             Maximum     Tolerance    Cnvgd?
         Gradient           0.003649      0.000300      NO
         Displacement       0.120049      0.001200      NO
         Energy change      0.000220      0.000001      NO


 New Cartesian Coordinates Obtained by Inverse Iteration

 Displacement from previous Coordinates is:  0.405830
 Adding empirical dispersion correction 
 ----------------------------------------------------------------
 Doing -D3(0) with
 s6  =   1.00000
 s8  =   1.00000
 rs6 =   1.28100
 rs8 =   1.09400
 -D3 energy without 3body term =     -0.0027909923 hartrees
 ----------------------------------------------------------------
             Standard Nuclear Orientation (Angstroms)
    I     Atom           X                Y                Z
 ----------------------------------------------------------------
    1      C       0.4003189848     1.8334716975    -1.1682497849
    2      N       1.2489399873     2.5518954800    -1.5024498926
    3      C       0.6736930141    -1.4654462503     0.6023247673
    4      H       1.4175593818    -2.2237770598     0.8001299956
    5      C      -0.5292691724    -1.4045768239     0.0067925207
    6      H      -1.1842274779    -2.0639469158    -0.5289539435
    7      C      -0.6479994477     1.0162351855    -0.7796434693
    8      H      -1.5500515229     1.0363621038    -1.3750590765
    9      C      -0.5808461146     0.0883546816     0.3745440700
   10      H      -1.3460480753     0.3252624415     1.1203050941
   11      N       0.7343792759    -0.1320495588     0.9624017546
   12      H       1.3635511696     0.4382150228     1.4878579756
 ----------------------------------------------------------------
 Nuclear Repulsion Energy =         255.03815637 hartrees
 There are       25 alpha and       24 beta electrons
 Applying Cartesian multipole field
    Component          Value
    ---------          -----
     (2,0,0)        1.00000E-11
     (0,2,0)        2.00000E-11
     (0,0,2)       -3.00000E-11
 Nucleus-field energy     =     0.0000000042 hartrees
 Requested basis set is cc-pVTZ
 There are 100 shells and 280 basis functions
 A cutoff of  1.0D-14 yielded   4799 shell pairs
 There are     37775 function pairs (     49382 Cartesian)
 Smallest overlap matrix eigenvalue = 1.85E-04
 Guess MOs from SCF MO coefficient file
 Reading MOs from coefficient file
 Reading MOs from coefficient file
 Long-range K will be added via erf
 Coulomb attenuation parameter = 0.25 bohr**(-1)
 An unrestricted hybrid HF-DFT SCF calculation will be
 performed using Pulay DIIS extrapolation
 Exchange:     0.1957 Hartree-Fock + 1.0000 wB97X-D3 + LR-HF
 Correlation:  1.0000 wB97X-D3
 Using SG-2 standard quadrature grid
 Dispersion:   Grimme D3
 SCF converges when DIIS error is below 1.0E-08
 Geometry optimization detected.  Setting ReadMinima to 0
 Setting SaveMinima to 0
 using 64 threads for integral computing
 -------------------------------------------------------
 OpenMP Integral computing Module                
 Release: version 1.0, May 2013, Q-Chem Inc. Pittsburgh 
 -------------------------------------------------------
 using 64 threads for integral computing
 -------------------------------------------------------
 OpenMP Integral computing Module                
 Release: version 1.0, May 2013, Q-Chem Inc. Pittsburgh 
 -------------------------------------------------------
 ---------------------------------------
  Cycle       Energy         DIIS Error
 ---------------------------------------
    1    -302.8999955887      1.54E-03
    2    -302.9051837238      1.24E-04
    3    -302.9056180730      4.74E-05
    4    -302.9056815422      2.68E-05
    5    -302.9056998722      1.14E-05
    6    -302.9057038479      5.18E-06
    7    -302.9057057086      2.83E-06
    8    -302.9057063375      1.20E-06
    9    -302.9057065900      5.83E-07
   10    -302.9057066561      2.85E-07
   11    -302.9057066710      1.02E-07
   12    -302.9057066743      4.66E-08
   13    -302.9057066749      1.76E-08
   14    -302.9057066751      8.10E-09 Convergence criterion met
 ---------------------------------------
 <S^2> = 0.7707
 SCF time:  CPU 1669.44 s  wall 28.33 s
 SCF   energy in the final basis set = -302.90570668
 Total energy in the final basis set = -302.90570668
 
 --------------------------------------------------------------
 
                    Orbital Energies (a.u.)
 --------------------------------------------------------------
 
 Alpha MOs
 -- Occupied --
-14.4406 -14.4273 -10.3518 -10.3409 -10.3305 -10.3170 -10.2759  -1.1046
 -1.0305  -0.9156  -0.8542  -0.7855  -0.6757  -0.6650  -0.6185  -0.5999
 -0.5387  -0.5047  -0.5009  -0.4752  -0.4593  -0.4399  -0.4213  -0.3292
 -0.2966
 -- Virtual --
  0.0908   0.0994   0.1266   0.1465   0.1504   0.1545   0.1654   0.1778
  0.2092   0.2258   0.2417   0.2804   0.3007   0.3345   0.3509   0.3754
  0.3824   0.3931   0.4029   0.4231   0.4274   0.4477   0.4616   0.4747
  0.4869   0.4913   0.5158   0.5210   0.5326   0.5428   0.5547   0.5633
  0.5680   0.5873   0.6083   0.6145   0.6217   0.6616   0.6947   0.7012
  0.7349   0.7420   0.7753   0.7809   0.7973   0.8045   0.8167   0.8387
  0.8626   0.9170   0.9274   0.9652   0.9942   1.0194   1.0398   1.0489
  1.0780   1.0965   1.1002   1.1093   1.1161   1.1297   1.1698   1.1852
  1.1988   1.2151   1.2418   1.2577   1.2617   1.3002   1.3118   1.3337
  1.3428   1.3863   1.3965   1.4086   1.4307   1.4620   1.4734   1.4901
  1.5224   1.5388   1.5683   1.5822   1.6097   1.6317   1.6817   1.7131
  1.7250   1.7928   1.8109   1.8393   1.8744   1.8967   1.9486   1.9793
  2.0079   2.1161   2.1719   2.2063   2.2588   2.2928   2.3248   2.3651
  2.3814   2.3971   2.4512   2.4702   2.5241   2.5655   2.5921   2.6017
  2.6346   2.6559   2.6770   2.7172   2.7256   2.7291   2.7604   2.7641
  2.7893   2.8179   2.8305   2.8370   2.8441   2.8932   2.9070   2.9314
  2.9474   2.9677   3.0034   3.0176   3.0248   3.0391   3.0510   3.0684
  3.0841   3.0967   3.1104   3.1310   3.1411   3.1565   3.1898   3.1990
  3.2108   3.2191   3.2428   3.2722   3.3026   3.3280   3.3401   3.3625
  3.3874   3.3977   3.4074   3.4484   3.4716   3.5055   3.5275   3.5389
  3.5461   3.5807   3.6003   3.6253   3.6551   3.6937   3.6986   3.7290
  3.7479   3.7669   3.7787   3.8212   3.8351   3.8473   3.8725   3.8888
  3.9272   3.9404   3.9479   3.9746   4.0180   4.0275   4.0485   4.0611
  4.0645   4.0700   4.0932   4.1112   4.1437   4.1714   4.1819   4.1983
  4.2582   4.2681   4.2943   4.3579   4.3902   4.4056   4.4474   4.4815
  4.5236   4.5395   4.5794   4.5977   4.6280   4.6321   4.6713   4.6895
  4.6919   4.7224   4.7468   4.7826   4.8036   4.8494   4.8951   4.9278
  4.9412   4.9670   5.0284   5.0633   5.0927   5.1259   5.1708   5.1892
  5.2322   5.2364   5.2612   5.3001   5.3487   5.4424   5.4554   5.4705
  5.5477   5.6019   5.6344   5.6537   5.8244   5.8765   5.9474   6.0093
  6.1141   6.1394   6.1695   6.2266   6.4320   6.5646   6.6441   7.1734
  8.4167  10.3093  12.0705  12.4255  12.9132  13.9769  15.2284
 
 Beta MOs
 -- Occupied --
-14.4405 -14.4214 -10.3523 -10.3329 -10.3305 -10.3194 -10.2750  -1.1031
 -1.0178  -0.8919  -0.8513  -0.7774  -0.6742  -0.6614  -0.6106  -0.5928
 -0.5363  -0.5032  -0.4742  -0.4613  -0.4400  -0.4333  -0.4155  -0.2989
 -- Virtual --
 -0.0354   0.0929   0.1020   0.1269   0.1479   0.1515   0.1575   0.1722
  0.2034   0.2117   0.2274   0.2433   0.2845   0.3047   0.3396   0.3536
  0.3769   0.3832   0.3964   0.4107   0.4236   0.4299   0.4493   0.4640
  0.4822   0.4903   0.4936   0.5176   0.5256   0.5360   0.5470   0.5574
  0.5661   0.5690   0.5904   0.6102   0.6149   0.6236   0.6644   0.6962
  0.7097   0.7364   0.7420   0.7762   0.7813   0.7978   0.8118   0.8198
  0.8404   0.8690   0.9174   0.9312   0.9674   0.9972   1.0205   1.0418
  1.0549   1.0825   1.1002   1.1042   1.1167   1.1217   1.1324   1.1743
  1.1861   1.2026   1.2185   1.2440   1.2621   1.2645   1.3024   1.3164
  1.3390   1.3457   1.3884   1.4006   1.4141   1.4370   1.4634   1.4781
  1.4960   1.5267   1.5464   1.5710   1.5845   1.6137   1.6347   1.6834
  1.7161   1.7281   1.8018   1.8183   1.8424   1.8774   1.8984   1.9514
  1.9820   2.0098   2.1234   2.1704   2.2089   2.2717   2.2948   2.3291
  2.3727   2.3861   2.4114   2.4559   2.4782   2.5370   2.5726   2.5993
  2.6063   2.6401   2.6611   2.6851   2.7228   2.7253   2.7349   2.7588
  2.7687   2.7945   2.8200   2.8368   2.8425   2.8453   2.9022   2.9103
  2.9368   2.9494   2.9720   3.0079   3.0227   3.0323   3.0414   3.0552
  3.0723   3.0874   3.0993   3.1148   3.1352   3.1474   3.1637   3.1981
  3.2060   3.2156   3.2250   3.2541   3.2804   3.3078   3.3325   3.3446
  3.3661   3.3906   3.4042   3.4118   3.4570   3.4775   3.5131   3.5296
  3.5428   3.5545   3.5852   3.6037   3.6363   3.6612   3.6966   3.7050
  3.7319   3.7525   3.7739   3.7818   3.8289   3.8390   3.8534   3.8764
  3.8902   3.9324   3.9437   3.9502   3.9789   4.0230   4.0336   4.0522
  4.0696   4.0846   4.0879   4.0965   4.1166   4.1456   4.1736   4.1861
  4.2020   4.2638   4.2732   4.2980   4.3610   4.3943   4.4167   4.4512
  4.4865   4.5270   4.5431   4.5833   4.6059   4.6440   4.6498   4.6816
  4.6928   4.7127   4.7238   4.7574   4.7874   4.8118   4.8541   4.9008
  4.9329   4.9467   4.9695   5.0313   5.0679   5.0947   5.1296   5.1762
  5.1943   5.2391   5.2493   5.2647   5.3036   5.3539   5.4433   5.4572
  5.4716   5.5510   5.6036   5.6367   5.6571   5.8286   5.8821   5.9484
  6.0101   6.1149   6.1415   6.1753   6.2409   6.4366   6.5651   6.6448
  7.1738   8.4197  10.3100  12.0728  12.4269  12.9276  13.9777  15.2361
 --------------------------------------------------------------
 
          Ground-State Mulliken Net Atomic Charges

     Atom                 Charge (a.u.)    Spin (a.u.)
  --------------------------------------------------------
      1 C                    -0.043924      -0.173849
      2 N                    -0.073745       0.379570
      3 C                    -0.043408       0.005528
      4 H                     0.114097       0.003258
      5 C                    -0.277877       0.040582
      6 H                     0.141851      -0.001141
      7 C                    -0.176515       0.755202
      8 H                     0.165363      -0.011357
      9 C                     0.103760      -0.039101
     10 H                     0.122632       0.029823
     11 N                    -0.200714       0.010751
     12 H                     0.168481       0.000733
  --------------------------------------------------------
  Sum of atomic charges =    -0.000000
  Sum of spin   charges =     1.000000

 -----------------------------------------------------------------
                    Cartesian Multipole Moments
 -----------------------------------------------------------------
    Charge (ESU x 10^10)
                -0.0000
    Dipole Moment (Debye)
         X      -1.8372      Y      -2.2853      Z       2.1336
       Tot       3.6263
    Quadrupole Moments (Debye-Ang)
        XX     -39.0946     XY      -6.9604     YY     -47.4144
        XZ       7.0146     YZ       5.4208     ZZ     -41.8908
    Octopole Moments (Debye-Ang^2)
       XXX     -23.3464    XXY     -21.8979    XYY     -18.0648
       YYY     -69.4237    XXZ      14.9672    XYZ       7.5956
       YYZ      22.4402    XZZ     -10.4888    YZZ     -16.7977
       ZZZ      28.7337
    Hexadecapole Moments (Debye-Ang^3)
      XXXX    -199.1048   XXXY     -64.6865   XXYY    -144.8867
      XYYY     -96.5170   YYYY    -647.7525   XXXZ      28.9760
      XXYZ      56.5944   XYYZ      37.7708   YYYZ     175.0648
      XXZZ     -72.6501   XYZZ     -31.3114   YYZZ    -163.1565
      XZZZ      25.8340   YZZZ     147.0535   ZZZZ    -259.6711
 -----------------------------------------------------------------
 Calculating analytic gradient of the SCF energy
 Gradient of SCF Energy
            1           2           3           4           5           6
    1   0.0011056  -0.0010260   0.0002456  -0.0000343  -0.0002027  -0.0000385
    2   0.0001811   0.0005557   0.0000211   0.0000790  -0.0005670   0.0002357
    3   0.0002470  -0.0006124  -0.0005933   0.0000493  -0.0004969   0.0000550
            7           8           9          10          11          12
    1  -0.0005156   0.0009579   0.0003345   0.0000637  -0.0015571   0.0006669
    2  -0.0000313  -0.0009203   0.0013464   0.0002756  -0.0013054   0.0001295
    3   0.0010053  -0.0006680   0.0007429  -0.0001713   0.0014289  -0.0009864
 Max gradient component =       1.557E-03
 RMS gradient           =       7.036E-04
 Gradient time:  CPU 302.83 s  wall 5.98 s
 Geometry Optimization Parameters
   NAtoms,    NIC,     NZ,  NCons,   NDum,   NFix, NCnnct, MaxDiis
       12     107       0       0       0       0       0       0

 Cartesian Hessian Update
 Hessian updated using Powell/Murtagh-Sargent update
  Mixing factors:     0.993927 Powell                      0.006073 Murtagh-Sargent


** GEOMETRY OPTIMIZATION IN DELOCALIZED INTERNAL COORDINATES **
   Searching for a Transition State

   Optimization Cycle:   5

                       Coordinates (Angstroms)
     ATOM                X               Y               Z
      1  C         0.4003189848    1.8334716975   -1.1682497849
      2  N         1.2489399873    2.5518954800   -1.5024498926
      3  C         0.6736930141   -1.4654462503    0.6023247673
      4  H         1.4175593818   -2.2237770598    0.8001299956
      5  C        -0.5292691724   -1.4045768239    0.0067925207
      6  H        -1.1842274779   -2.0639469158   -0.5289539435
      7  C        -0.6479994477    1.0162351855   -0.7796434693
      8  H        -1.5500515229    1.0363621038   -1.3750590765
      9  C        -0.5808461146    0.0883546816    0.3745440700
     10  H        -1.3460480753    0.3252624415    1.1203050941
     11  N         0.7343792759   -0.1320495588    0.9624017546
     12  H         1.3635511696    0.4382150228    1.4878579756
   Point Group: c1    Number of degrees of freedom:    30


   Energy is   -302.905706675

 Hessian updated using Powell/Murtagh-Sargent update
  Mixing factors:     0.997920 Powell                      0.002080 Murtagh-Sargent

 30 Hessian modes will be used to form the next step
  Hessian Eigenvalues:
     0.001058    0.011996    0.012431    0.013452    0.016522    0.027505
     0.044942    0.087236    0.091781    0.101007    0.157966    0.159468
     0.159827    0.169379    0.186244    0.199981    0.200011    0.219982
     0.261919    0.320110    0.344538    0.345197    0.359135    0.359493
     0.369070    0.380111    0.439519    0.475475    0.479312    1.278026
**WARNING** Hessian does not have the desired local structure
**WARNING** Hessian does not have the desired local structure

 Transition state search - taking P-RFO step
 Searching for Lamda that Maximizes Along the Lowest mode
 Value Taken    Lamda =   0.00174861
 Searching for Lamda that Minimizes Along All other modes
 Value Taken    Lamda =  -0.00016965
 Calculated Step too Large.  Step scaled by  0.188214
 Step Taken.  Stepsize is  0.300000

                             Maximum     Tolerance    Cnvgd?
         Gradient           0.003211      0.000300      NO
         Displacement       0.118337      0.001200      NO
         Energy change      0.000285      0.000001      NO


 New Cartesian Coordinates Obtained by Inverse Iteration

 Displacement from previous Coordinates is:  0.398890
 Adding empirical dispersion correction 
 ----------------------------------------------------------------
 Doing -D3(0) with
 s6  =   1.00000
 s8  =   1.00000
 rs6 =   1.28100
 rs8 =   1.09400
 -D3 energy without 3body term =     -0.0027832224 hartrees
 ----------------------------------------------------------------
             Standard Nuclear Orientation (Angstroms)
    I     Atom           X                Y                Z
 ----------------------------------------------------------------
    1      C       0.3818954418     1.8783143848    -1.1503582622
    2      N       1.2030277305     2.6460926646    -1.4416416292
    3      C       0.6593240906    -1.4837076586     0.6110946383
    4      H       1.3888122095    -2.2535467932     0.8181005792
    5      C      -0.5493606870    -1.4098351010     0.0289902774
    6      H      -1.2247413419    -2.0679564727    -0.4825043156
    7      C      -0.6291850980     0.9962240957    -0.8111463433
    8      H      -1.5070576275     0.9644228066    -1.4412267302
    9      C      -0.5635257640     0.0905921073     0.3620733708
   10      H      -1.3107854175     0.3608948778     1.1155480187
   11      N       0.7558751199    -0.1431582000     0.9363190095
   12      H       1.3957213461     0.4216632929     1.4547513976
 ----------------------------------------------------------------
 Nuclear Repulsion Energy =         254.70575723 hartrees
 There are       25 alpha and       24 beta electrons
 Applying Cartesian multipole field
    Component          Value
    ---------          -----
     (2,0,0)        1.00000E-11
     (0,2,0)        2.00000E-11
     (0,0,2)       -3.00000E-11
 Nucleus-field energy     =     0.0000000047 hartrees
 Requested basis set is cc-pVTZ
 There are 100 shells and 280 basis functions
 A cutoff of  1.0D-14 yielded   4791 shell pairs
 There are     37715 function pairs (     49306 Cartesian)
 Smallest overlap matrix eigenvalue = 1.84E-04
 Guess MOs from SCF MO coefficient file
 Reading MOs from coefficient file
 Reading MOs from coefficient file
 Long-range K will be added via erf
 Coulomb attenuation parameter = 0.25 bohr**(-1)
 An unrestricted hybrid HF-DFT SCF calculation will be
 performed using Pulay DIIS extrapolation
 Exchange:     0.1957 Hartree-Fock + 1.0000 wB97X-D3 + LR-HF
 Correlation:  1.0000 wB97X-D3
 Using SG-2 standard quadrature grid
 Dispersion:   Grimme D3
 SCF converges when DIIS error is below 1.0E-08
 Geometry optimization detected.  Setting ReadMinima to 0
 Setting SaveMinima to 0
 using 64 threads for integral computing
 -------------------------------------------------------
 OpenMP Integral computing Module                
 Release: version 1.0, May 2013, Q-Chem Inc. Pittsburgh 
 -------------------------------------------------------
 using 64 threads for integral computing
 -------------------------------------------------------
 OpenMP Integral computing Module                
 Release: version 1.0, May 2013, Q-Chem Inc. Pittsburgh 
 -------------------------------------------------------
 ---------------------------------------
  Cycle       Energy         DIIS Error
 ---------------------------------------
    1    -302.8995877606      1.51E-03
    2    -302.9048734299      1.22E-04
    3    -302.9052924007      4.75E-05
    4    -302.9053525687      2.92E-05
    5    -302.9053709671      1.34E-05
    6    -302.9053752841      5.43E-06
    7    -302.9053771760      2.86E-06
    8    -302.9053778705      1.11E-06
    9    -302.9053781179      5.79E-07
   10    -302.9053781797      2.71E-07
   11    -302.9053781937      9.86E-08
   12    -302.9053781966      4.57E-08
   13    -302.9053781972      1.58E-08
   14    -302.9053781973      6.88E-09 Convergence criterion met
 ---------------------------------------
 <S^2> = 0.7709
 SCF time:  CPU 1704.66 s  wall 29.43 s
 SCF   energy in the final basis set = -302.90537820
 Total energy in the final basis set = -302.90537820
 
 --------------------------------------------------------------
 
                    Orbital Energies (a.u.)
 --------------------------------------------------------------
 
 Alpha MOs
 -- Occupied --
-14.4401 -14.4283 -10.3517 -10.3415 -10.3302 -10.3177 -10.2754  -1.1041
 -1.0314  -0.9161  -0.8539  -0.7853  -0.6752  -0.6639  -0.6209  -0.6000
 -0.5378  -0.5046  -0.5009  -0.4762  -0.4590  -0.4407  -0.4207  -0.3294
 -0.2972
 -- Virtual --
  0.0909   0.0988   0.1267   0.1460   0.1505   0.1527   0.1666   0.1767
  0.2099   0.2275   0.2440   0.2768   0.3028   0.3333   0.3517   0.3762
  0.3816   0.3911   0.4024   0.4243   0.4286   0.4469   0.4631   0.4725
  0.4877   0.4894   0.5157   0.5209   0.5328   0.5433   0.5536   0.5637
  0.5690   0.5869   0.6061   0.6145   0.6224   0.6610   0.6926   0.7034
  0.7322   0.7448   0.7693   0.7774   0.7987   0.8052   0.8159   0.8456
  0.8633   0.9147   0.9292   0.9657   0.9943   1.0140   1.0363   1.0494
  1.0771   1.0960   1.1027   1.1067   1.1176   1.1309   1.1684   1.1817
  1.2023   1.2156   1.2412   1.2570   1.2652   1.2981   1.3134   1.3271
  1.3461   1.3855   1.3940   1.4072   1.4323   1.4616   1.4772   1.4966
  1.5218   1.5389   1.5698   1.5810   1.6107   1.6271   1.6838   1.7132
  1.7286   1.7923   1.8138   1.8336   1.8747   1.8947   1.9441   1.9834
  2.0040   2.1111   2.1700   2.2047   2.2447   2.2884   2.3310   2.3685
  2.3799   2.3976   2.4498   2.4702   2.5216   2.5658   2.5974   2.6006
  2.6349   2.6612   2.6798   2.7155   2.7236   2.7278   2.7568   2.7724
  2.7866   2.8151   2.8237   2.8393   2.8493   2.8939   2.9034   2.9302
  2.9448   2.9689   3.0023   3.0178   3.0241   3.0361   3.0521   3.0698
  3.0860   3.0956   3.1089   3.1330   3.1419   3.1568   3.1907   3.1966
  3.2129   3.2225   3.2435   3.2721   3.2995   3.3276   3.3373   3.3614
  3.3856   3.3968   3.4093   3.4474   3.4760   3.5077   3.5280   3.5325
  3.5453   3.5815   3.6037   3.6234   3.6482   3.6900   3.7007   3.7277
  3.7388   3.7700   3.7801   3.8199   3.8308   3.8495   3.8753   3.8880
  3.9237   3.9370   3.9492   3.9714   4.0138   4.0338   4.0470   4.0593
  4.0619   4.0672   4.0940   4.1086   4.1443   4.1763   4.1855   4.2038
  4.2585   4.2606   4.2991   4.3555   4.3905   4.4158   4.4473   4.4818
  4.5264   4.5380   4.5745   4.5956   4.6274   4.6322   4.6721   4.6887
  4.6938   4.7160   4.7442   4.7846   4.8065   4.8490   4.8996   4.9222
  4.9363   4.9684   5.0248   5.0733   5.0970   5.1182   5.1667   5.1816
  5.2374   5.2400   5.2610   5.3026   5.3456   5.4417   5.4569   5.4709
  5.5455   5.5991   5.6348   5.6513   5.8241   5.8730   5.9444   6.0091
  6.1103   6.1440   6.1668   6.2237   6.4268   6.5629   6.6417   7.1674
  8.3933  10.3199  12.0615  12.4300  12.9076  13.9714  15.2140
 
 Beta MOs
 -- Occupied --
-14.4400 -14.4224 -10.3523 -10.3334 -10.3302 -10.3201 -10.2746  -1.1027
 -1.0186  -0.8921  -0.8513  -0.7772  -0.6738  -0.6603  -0.6128  -0.5926
 -0.5357  -0.5031  -0.4746  -0.4615  -0.4409  -0.4337  -0.4150  -0.2989
 -- Virtual --
 -0.0359   0.0929   0.1014   0.1269   0.1473   0.1517   0.1563   0.1729
  0.2003   0.2142   0.2287   0.2458   0.2811   0.3069   0.3391   0.3539
  0.3769   0.3820   0.3951   0.4113   0.4248   0.4301   0.4484   0.4653
  0.4804   0.4895   0.4930   0.5175   0.5253   0.5362   0.5470   0.5564
  0.5665   0.5699   0.5900   0.6088   0.6147   0.6238   0.6632   0.6939
  0.7124   0.7336   0.7449   0.7702   0.7776   0.7991   0.8123   0.8201
  0.8470   0.8691   0.9148   0.9330   0.9677   0.9972   1.0153   1.0380
  1.0555   1.0821   1.0984   1.1074   1.1150   1.1224   1.1336   1.1733
  1.1837   1.2056   1.2178   1.2433   1.2607   1.2688   1.3000   1.3184
  1.3332   1.3485   1.3870   1.3988   1.4128   1.4384   1.4630   1.4811
  1.5030   1.5258   1.5469   1.5726   1.5832   1.6150   1.6301   1.6855
  1.7162   1.7313   1.8026   1.8193   1.8374   1.8778   1.8963   1.9472
  1.9859   2.0059   2.1183   2.1685   2.2078   2.2562   2.2905   2.3331
  2.3773   2.3859   2.4121   2.4542   2.4764   2.5353   2.5724   2.6032
  2.6069   2.6407   2.6669   2.6870   2.7207   2.7247   2.7332   2.7549
  2.7763   2.7916   2.8178   2.8299   2.8429   2.8527   2.9022   2.9071
  2.9351   2.9468   2.9725   3.0052   3.0268   3.0310   3.0375   3.0557
  3.0734   3.0907   3.1028   3.1106   3.1361   3.1462   3.1641   3.1984
  3.2036   3.2179   3.2281   3.2554   3.2805   3.3052   3.3318   3.3423
  3.3653   3.3904   3.4009   3.4134   3.4566   3.4816   3.5146   3.5302
  3.5367   3.5540   3.5862   3.6071   3.6337   3.6543   3.6926   3.7083
  3.7304   3.7442   3.7758   3.7829   3.8273   3.8351   3.8560   3.8790
  3.8893   3.9286   3.9407   3.9517   3.9762   4.0188   4.0386   4.0503
  4.0653   4.0842   4.0866   4.0974   4.1143   4.1459   4.1787   4.1894
  4.2085   4.2640   4.2659   4.3032   4.3583   4.3945   4.4258   4.4511
  4.4876   4.5299   4.5418   4.5783   4.6039   4.6435   4.6497   4.6817
  4.6957   4.7111   4.7175   4.7553   4.7893   4.8137   4.8544   4.9048
  4.9283   4.9418   4.9706   5.0281   5.0777   5.0987   5.1225   5.1728
  5.1865   5.2438   5.2529   5.2643   5.3069   5.3505   5.4427   5.4586
  5.4721   5.5487   5.6008   5.6372   5.6545   5.8282   5.8788   5.9454
  6.0099   6.1111   6.1461   6.1723   6.2384   6.4314   6.5634   6.6423
  7.1678   8.3963  10.3205  12.0635  12.4312  12.9224  13.9721  15.2217
 --------------------------------------------------------------
 
          Ground-State Mulliken Net Atomic Charges

     Atom                 Charge (a.u.)    Spin (a.u.)
  --------------------------------------------------------
      1 C                    -0.043141      -0.175044
      2 N                    -0.072774       0.382334
      3 C                    -0.042688       0.003932
      4 H                     0.114017       0.003359
      5 C                    -0.281789       0.035389
      6 H                     0.141635      -0.001135
      7 C                    -0.176356       0.759420
      8 H                     0.166281      -0.011333
      9 C                     0.104992      -0.039443
     10 H                     0.122848       0.032647
     11 N                    -0.201702       0.009481
     12 H                     0.168676       0.000392
  --------------------------------------------------------
  Sum of atomic charges =    -0.000000
  Sum of spin   charges =     1.000000

 -----------------------------------------------------------------
                    Cartesian Multipole Moments
 -----------------------------------------------------------------
    Charge (ESU x 10^10)
                -0.0000
    Dipole Moment (Debye)
         X      -1.7535      Y      -2.4014      Z       2.0017
       Tot       3.5845
    Quadrupole Moments (Debye-Ang)
        XX     -38.9727     XY      -6.8566     YY     -48.1282
        XZ       6.8049     YZ       5.2636     ZZ     -41.5497
    Octopole Moments (Debye-Ang^2)
       XXX     -21.9133    XXY     -22.1778    XYY     -18.3996
       YYY     -74.2447    XXZ      14.1486    XYZ       7.0008
       YYZ      22.9383    XZZ      -9.7439    YZZ     -16.6708
       ZZZ      26.8671
    Hexadecapole Moments (Debye-Ang^3)
      XXXX    -193.3037   XXXY     -63.8999   XXYY    -148.0933
      XYYY    -100.8185   YYYY    -682.7083   XXXZ      24.9456
      XXYZ      56.3128   XYYZ      36.2269   YYYZ     178.7825
      XXZZ     -69.3557   XYZZ     -30.7566   YYZZ    -165.6513
      XZZZ      21.5557   YZZZ     146.5282   ZZZZ    -250.6035
 -----------------------------------------------------------------
 Calculating analytic gradient of the SCF energy
 Gradient of SCF Energy
            1           2           3           4           5           6
    1   0.0005806  -0.0008172   0.0002807  -0.0000208  -0.0003121  -0.0000508
    2  -0.0002828   0.0007683   0.0001411   0.0000642  -0.0006511   0.0002070
    3   0.0006427  -0.0006717  -0.0009646   0.0000549  -0.0007329   0.0000941
            7           8           9          10          11          12
    1  -0.0001818   0.0008989   0.0007908   0.0001457  -0.0022321   0.0009182
    2   0.0000942  -0.0010569   0.0016509   0.0003063  -0.0014586   0.0002171
    3   0.0005148  -0.0006260   0.0008420  -0.0000372   0.0023510  -0.0014670
 Max gradient component =       2.351E-03
 RMS gradient           =       8.687E-04
 Gradient time:  CPU 301.41 s  wall 5.84 s
 Geometry Optimization Parameters
   NAtoms,    NIC,     NZ,  NCons,   NDum,   NFix, NCnnct, MaxDiis
       12     107       0       0       0       0       0       0

 Cartesian Hessian Update
 Hessian updated using Powell/Murtagh-Sargent update
  Mixing factors:     0.993063 Powell                      0.006937 Murtagh-Sargent


** GEOMETRY OPTIMIZATION IN DELOCALIZED INTERNAL COORDINATES **
   Searching for a Transition State

   Optimization Cycle:   6

                       Coordinates (Angstroms)
     ATOM                X               Y               Z
      1  C         0.3818954418    1.8783143848   -1.1503582622
      2  N         1.2030277305    2.6460926646   -1.4416416292
      3  C         0.6593240906   -1.4837076586    0.6110946383
      4  H         1.3888122095   -2.2535467932    0.8181005792
      5  C        -0.5493606870   -1.4098351010    0.0289902774
      6  H        -1.2247413419   -2.0679564727   -0.4825043156
      7  C        -0.6291850980    0.9962240957   -0.8111463433
      8  H        -1.5070576275    0.9644228066   -1.4412267302
      9  C        -0.5635257640    0.0905921073    0.3620733708
     10  H        -1.3107854175    0.3608948778    1.1155480187
     11  N         0.7558751199   -0.1431582000    0.9363190095
     12  H         1.3957213461    0.4216632929    1.4547513976
   Point Group: c1    Number of degrees of freedom:    30


   Energy is   -302.905378197

 Hessian updated using Powell/Murtagh-Sargent update
  Mixing factors:     0.975773 Powell                      0.024227 Murtagh-Sargent

 30 Hessian modes will be used to form the next step
  Hessian Eigenvalues:
     0.000435    0.011988    0.012410    0.013448    0.016521    0.027503
     0.044904    0.087234    0.091775    0.100977    0.157965    0.159468
     0.159810    0.169359    0.186244    0.199902    0.199992    0.219942
     0.261908    0.320079    0.344534    0.345196    0.359135    0.359493
     0.369070    0.380111    0.439518    0.475422    0.479312    1.277987
**WARNING** Hessian does not have the desired local structure
**WARNING** Hessian does not have the desired local structure

 Transition state search - taking P-RFO step
 Searching for Lamda that Maximizes Along the Lowest mode
 Value Taken    Lamda =   0.00129781
 Searching for Lamda that Minimizes Along All other modes
 Value Taken    Lamda =  -0.00024425
 Calculated Step too Large.  Step scaled by  0.243542
 Step Taken.  Stepsize is  0.300000

                             Maximum     Tolerance    Cnvgd?
         Gradient           0.002743      0.000300      NO
         Displacement       0.113055      0.001200      NO
         Energy change      0.000328      0.000001      NO


 New Cartesian Coordinates Obtained by Inverse Iteration

 Displacement from previous Coordinates is:  0.378805
 Adding empirical dispersion correction 
 ----------------------------------------------------------------
 Doing -D3(0) with
 s6  =   1.00000
 s8  =   1.00000
 rs6 =   1.28100
 rs8 =   1.09400
 -D3 energy without 3body term =     -0.0027745949 hartrees
 ----------------------------------------------------------------
             Standard Nuclear Orientation (Angstroms)
    I     Atom           X                Y                Z
 ----------------------------------------------------------------
    1      C       0.3601679849     1.9206303968    -1.1352971636
    2      N       1.1516542754     2.7327991705    -1.3857926103
    3      C       0.6454983849    -1.5016017760     0.6208280678
    4      H       1.3599619711    -2.2824983779     0.8387581415
    5      C      -0.5673216883    -1.4138487007     0.0496734122
    6      H      -1.2618976094    -2.0696389132    -0.4387885390
    7      C      -0.6094911031     0.9783779796    -0.8414471915
    8      H      -1.4621574491     0.9016120687    -1.5015154382
    9      C      -0.5452882931     0.0920223519     0.3480291275
   10      H      -1.2733773675     0.3950651483     1.1085542061
   11      N       0.7790788215    -0.1549540740     0.9076237514
   12      H       1.4231720752     0.4020347302     1.4293742471
 ----------------------------------------------------------------
 Nuclear Repulsion Energy =         254.37246170 hartrees
 There are       25 alpha and       24 beta electrons
 Applying Cartesian multipole field
    Component          Value
    ---------          -----
     (2,0,0)        1.00000E-11
     (0,2,0)        2.00000E-11
     (0,0,2)       -3.00000E-11
 Nucleus-field energy     =     0.0000000051 hartrees
 Requested basis set is cc-pVTZ
 There are 100 shells and 280 basis functions
 A cutoff of  1.0D-14 yielded   4786 shell pairs
 There are     37674 function pairs (     49258 Cartesian)
 Smallest overlap matrix eigenvalue = 1.84E-04
 Guess MOs from SCF MO coefficient file
 Reading MOs from coefficient file
 Reading MOs from coefficient file
 Long-range K will be added via erf
 Coulomb attenuation parameter = 0.25 bohr**(-1)
 An unrestricted hybrid HF-DFT SCF calculation will be
 performed using Pulay DIIS extrapolation
 Exchange:     0.1957 Hartree-Fock + 1.0000 wB97X-D3 + LR-HF
 Correlation:  1.0000 wB97X-D3
 Using SG-2 standard quadrature grid
 Dispersion:   Grimme D3
 SCF converges when DIIS error is below 1.0E-08
 Geometry optimization detected.  Setting ReadMinima to 0
 Setting SaveMinima to 0
 using 64 threads for integral computing
 -------------------------------------------------------
 OpenMP Integral computing Module                
 Release: version 1.0, May 2013, Q-Chem Inc. Pittsburgh 
 -------------------------------------------------------
 using 64 threads for integral computing
 -------------------------------------------------------
 OpenMP Integral computing Module                
 Release: version 1.0, May 2013, Q-Chem Inc. Pittsburgh 
 -------------------------------------------------------
 ---------------------------------------
  Cycle       Energy         DIIS Error
 ---------------------------------------
    1    -302.8995452168      1.45E-03
    2    -302.9046806979      1.18E-04
    3    -302.9050631788      4.69E-05
    4    -302.9051162207      3.17E-05
    5    -302.9051342054      1.46E-05
    6    -302.9051387184      5.12E-06
    7    -302.9051404635      2.72E-06
    8    -302.9051411236      1.05E-06
    9    -302.9051413492      5.60E-07
   10    -302.9051414053      2.55E-07
   11    -302.9051414177      9.13E-08
   12    -302.9051414202      4.30E-08
   13    -302.9051414207      1.37E-08
   14    -302.9051414208      5.55E-09 Convergence criterion met
 ---------------------------------------
 <S^2> = 0.7710
 SCF time:  CPU 1700.54 s  wall 29.79 s
 SCF   energy in the final basis set = -302.90514142
 Total energy in the final basis set = -302.90514142
 
 --------------------------------------------------------------
 
                    Orbital Energies (a.u.)
 --------------------------------------------------------------
 
 Alpha MOs
 -- Occupied --
-14.4396 -14.4291 -10.3517 -10.3420 -10.3299 -10.3182 -10.2748  -1.1036
 -1.0321  -0.9164  -0.8536  -0.7850  -0.6746  -0.6627  -0.6233  -0.5997
 -0.5372  -0.5053  -0.4998  -0.4771  -0.4585  -0.4414  -0.4201  -0.3298
 -0.2978
 -- Virtual --
  0.0908   0.0983   0.1267   0.1456   0.1504   0.1514   0.1674   0.1755
  0.2117   0.2293   0.2462   0.2739   0.3050   0.3323   0.3524   0.3760
  0.3795   0.3909   0.4013   0.4252   0.4293   0.4463   0.4645   0.4700
  0.4850   0.4913   0.5159   0.5206   0.5327   0.5434   0.5535   0.5638
  0.5710   0.5870   0.6039   0.6144   0.6237   0.6580   0.6917   0.7058
  0.7291   0.7460   0.7653   0.7748   0.7992   0.8054   0.8170   0.8511
  0.8643   0.9127   0.9331   0.9665   0.9936   1.0091   1.0326   1.0499
  1.0748   1.0940   1.1021   1.1070   1.1191   1.1331   1.1655   1.1745
  1.2074   1.2188   1.2414   1.2558   1.2709   1.2957   1.3102   1.3266
  1.3487   1.3845   1.3918   1.4066   1.4344   1.4605   1.4804   1.5022
  1.5197   1.5394   1.5704   1.5789   1.6125   1.6249   1.6850   1.7139
  1.7330   1.7906   1.8165   1.8273   1.8746   1.8936   1.9398   1.9856
  2.0036   2.1082   2.1691   2.2014   2.2341   2.2851   2.3349   2.3727
  2.3757   2.3996   2.4487   2.4676   2.5173   2.5666   2.5971   2.6050
  2.6356   2.6652   2.6831   2.7124   2.7209   2.7263   2.7535   2.7780
  2.7854   2.8101   2.8167   2.8394   2.8568   2.8964   2.9014   2.9300
  2.9426   2.9696   2.9991   3.0178   3.0247   3.0353   3.0545   3.0707
  3.0867   3.0935   3.1101   3.1325   3.1425   3.1588   3.1913   3.1957
  3.2156   3.2235   3.2447   3.2717   3.2927   3.3284   3.3343   3.3606
  3.3834   3.4007   3.4109   3.4419   3.4799   3.5058   3.5258   3.5293
  3.5459   3.5821   3.6082   3.6226   3.6431   3.6851   3.7022   3.7257
  3.7290   3.7719   3.7816   3.8171   3.8262   3.8529   3.8752   3.8872
  3.9199   3.9336   3.9525   3.9696   4.0080   4.0376   4.0489   4.0568
  4.0610   4.0651   4.0949   4.1069   4.1455   4.1786   4.1888   4.2114
  4.2510   4.2608   4.3038   4.3525   4.3925   4.4214   4.4479   4.4824
  4.5284   4.5372   4.5690   4.5940   4.6269   4.6312   4.6728   4.6872
  4.6982   4.7026   4.7425   4.7872   4.8102   4.8494   4.9033   4.9195
  4.9308   4.9741   5.0202   5.0824   5.1054   5.1111   5.1591   5.1750
  5.2368   5.2474   5.2599   5.3073   5.3422   5.4405   5.4589   5.4721
  5.5451   5.5955   5.6375   5.6490   5.8237   5.8697   5.9423   6.0098
  6.1015   6.1505   6.1669   6.2196   6.4206   6.5589   6.6369   7.1577
  8.3602  10.3283  12.0511  12.4345  12.8984  13.9642  15.2013
 
 Beta MOs
 -- Occupied --
-14.4395 -14.4232 -10.3522 -10.3339 -10.3299 -10.3206 -10.2742  -1.1023
 -1.0193  -0.8922  -0.8513  -0.7769  -0.6733  -0.6591  -0.6148  -0.5921
 -0.5352  -0.5030  -0.4748  -0.4617  -0.4416  -0.4341  -0.4145  -0.2989
 -- Virtual --
 -0.0364   0.0927   0.1009   0.1269   0.1468   0.1520   0.1552   0.1736
  0.1969   0.2171   0.2303   0.2480   0.2785   0.3091   0.3389   0.3543
  0.3761   0.3800   0.3950   0.4107   0.4256   0.4304   0.4480   0.4665
  0.4781   0.4866   0.4948   0.5177   0.5250   0.5360   0.5466   0.5565
  0.5664   0.5719   0.5899   0.6070   0.6145   0.6249   0.6597   0.6931
  0.7150   0.7303   0.7461   0.7660   0.7749   0.7998   0.8123   0.8224
  0.8523   0.8691   0.9128   0.9367   0.9683   0.9964   1.0107   1.0341
  1.0559   1.0802   1.0962   1.1093   1.1121   1.1240   1.1357   1.1710
  1.1776   1.2096   1.2208   1.2435   1.2590   1.2746   1.2973   1.3166
  1.3322   1.3508   1.3855   1.3970   1.4123   1.4402   1.4619   1.4839
  1.5084   1.5237   1.5477   1.5735   1.5810   1.6167   1.6281   1.6866
  1.7168   1.7356   1.8009   1.8196   1.8330   1.8780   1.8952   1.9432
  1.9877   2.0060   2.1153   2.1679   2.2051   2.2437   2.2877   2.3354
  2.3798   2.3864   2.4135   2.4530   2.4721   2.5312   2.5735   2.6010
  2.6132   2.6410   2.6712   2.6897   2.7168   2.7244   2.7314   2.7518
  2.7811   2.7899   2.8150   2.8205   2.8431   2.8607   2.9038   2.9057
  2.9343   2.9451   2.9725   3.0016   3.0303   3.0308   3.0354   3.0574
  3.0736   3.0939   3.1038   3.1094   3.1350   3.1451   3.1652   3.1981
  3.2029   3.2210   3.2301   3.2559   3.2804   3.2989   3.3339   3.3384
  3.3649   3.3884   3.4038   3.4151   3.4519   3.4851   3.5115   3.5294
  3.5328   3.5544   3.5874   3.6117   3.6311   3.6495   3.6878   3.7112
  3.7287   3.7352   3.7767   3.7842   3.8240   3.8308   3.8595   3.8785
  3.8889   3.9246   3.9378   3.9550   3.9748   4.0123   4.0409   4.0534
  4.0613   4.0836   4.0856   4.0987   4.1126   4.1469   4.1815   4.1928
  4.2168   4.2562   4.2657   4.3083   4.3552   4.3969   4.4303   4.4517
  4.4883   4.5328   4.5406   4.5728   4.6021   4.6414   4.6502   4.6814
  4.7007   4.7034   4.7102   4.7536   4.7923   4.8162   4.8555   4.9073
  4.9262   4.9366   4.9764   5.0242   5.0863   5.1075   5.1157   5.1658
  5.1793   5.2446   5.2573   5.2648   5.3119   5.3465   5.4415   5.4606
  5.4732   5.5483   5.5973   5.6399   5.6523   5.8277   5.8756   5.9433
  6.0105   6.1022   6.1532   6.1714   6.2347   6.4254   6.5594   6.6375
  7.1581   8.3633  10.3289  12.0529  12.4356  12.9138  13.9647  15.2090
 --------------------------------------------------------------
 
          Ground-State Mulliken Net Atomic Charges

     Atom                 Charge (a.u.)    Spin (a.u.)
  --------------------------------------------------------
      1 C                    -0.042647      -0.175575
      2 N                    -0.071582       0.382825
      3 C                    -0.041739       0.002131
      4 H                     0.113968       0.003380
      5 C                    -0.285827       0.030490
      6 H                     0.141430      -0.001070
      7 C                    -0.175154       0.764952
      8 H                     0.167180      -0.011322
      9 C                     0.104502      -0.039773
     10 H                     0.123457       0.034850
     11 N                    -0.201740       0.008989
     12 H                     0.168150       0.000123
  --------------------------------------------------------
  Sum of atomic charges =    -0.000000
  Sum of spin   charges =     1.000000

 -----------------------------------------------------------------
                    Cartesian Multipole Moments
 -----------------------------------------------------------------
    Charge (ESU x 10^10)
                 0.0000
    Dipole Moment (Debye)
         X      -1.6745      Y      -2.5078      Z       1.8936
       Tot       3.5607
    Quadrupole Moments (Debye-Ang)
        XX     -38.8783     XY      -6.7204     YY     -48.7930
        XZ       6.6084     YZ       5.0866     ZZ     -41.1898
    Octopole Moments (Debye-Ang^2)
       XXX     -20.4978    XXY     -22.2866    XYY     -18.5505
       YYY     -78.8490    XXZ      13.4355    XYZ       6.3577
       YYZ      23.3699    XZZ      -8.9799    YZZ     -16.5569
       ZZZ      25.4005
    Hexadecapole Moments (Debye-Ang^3)
      XXXX    -187.2413   XXXY     -62.1890   XXYY    -150.5587
      XYYY    -103.6793   YYYY    -717.0471   XXXZ      20.9905
      XXYZ      55.8378   XYYZ      34.4209   YYYZ     181.8761
      XXZZ     -66.3698   XYZZ     -29.9285   YYZZ    -167.9629
      XZZZ      17.7149   YZZZ     146.1090   ZZZZ    -242.5269
 -----------------------------------------------------------------
 Calculating analytic gradient of the SCF energy
 Gradient of SCF Energy
            1           2           3           4           5           6
    1   0.0000602  -0.0006047   0.0003050   0.0000050  -0.0002535  -0.0000749
    2  -0.0006410   0.0008956   0.0001927   0.0000671  -0.0006096   0.0001634
    3   0.0008000  -0.0006492  -0.0012938   0.0000589  -0.0011779   0.0001605
            7           8           9          10          11          12
    1   0.0003042   0.0007291   0.0010485   0.0001904  -0.0030303   0.0013211
    2  -0.0000387  -0.0009457   0.0017595   0.0003824  -0.0015757   0.0003501
    3   0.0000612  -0.0004757   0.0009812   0.0000550   0.0037261  -0.0022465
 Max gradient component =       3.726E-03
 RMS gradient           =       1.129E-03
 Gradient time:  CPU 300.64 s  wall 5.87 s
 Geometry Optimization Parameters
   NAtoms,    NIC,     NZ,  NCons,   NDum,   NFix, NCnnct, MaxDiis
       12     107       0       0       0       0       0       0

 Cartesian Hessian Update
 Hessian updated using Powell/Murtagh-Sargent update
  Mixing factors:     0.992016 Powell                      0.007984 Murtagh-Sargent


** GEOMETRY OPTIMIZATION IN DELOCALIZED INTERNAL COORDINATES **
   Searching for a Transition State

   Optimization Cycle:   7

                       Coordinates (Angstroms)
     ATOM                X               Y               Z
      1  C         0.3601679849    1.9206303968   -1.1352971636
      2  N         1.1516542754    2.7327991705   -1.3857926103
      3  C         0.6454983849   -1.5016017760    0.6208280678
      4  H         1.3599619711   -2.2824983779    0.8387581415
      5  C        -0.5673216883   -1.4138487007    0.0496734122
      6  H        -1.2618976094   -2.0696389132   -0.4387885390
      7  C        -0.6094911031    0.9783779796   -0.8414471915
      8  H        -1.4621574491    0.9016120687   -1.5015154382
      9  C        -0.5452882931    0.0920223519    0.3480291275
     10  H        -1.2733773675    0.3950651483    1.1085542061
     11  N         0.7790788215   -0.1549540740    0.9076237514
     12  H         1.4231720752    0.4020347302    1.4293742471
   Point Group: c1    Number of degrees of freedom:    30


   Energy is   -302.905141421

 Hessian updated using Powell/Murtagh-Sargent update
  Mixing factors:     0.934355 Powell                      0.065645 Murtagh-Sargent

 30 Hessian modes will be used to form the next step
  Hessian Eigenvalues:
    -0.000747    0.011966    0.012222    0.013403    0.016518    0.027504
     0.044811    0.087222    0.091738    0.100906    0.157965    0.159468
     0.159798    0.169310    0.186244    0.199798    0.199990    0.219856
     0.261893    0.320037    0.344529    0.345194    0.359134    0.359493
     0.369070    0.380110    0.439515    0.475346    0.479307    1.277935

 Transition state search - taking P-RFO step
 Searching for Lamda that Maximizes Along the Lowest mode
 Value Taken    Lamda =   0.00026443
 Searching for Lamda that Minimizes Along All other modes
 Value Taken    Lamda =  -0.00037777
 Calculated Step too Large.  Step scaled by  0.561437
 Step Taken.  Stepsize is  0.300000

                             Maximum     Tolerance    Cnvgd?
         Gradient           0.002218      0.000300      NO
         Displacement       0.172060      0.001200      NO
         Energy change      0.000237      0.000001      NO


 New Cartesian Coordinates Obtained by Inverse Iteration

 Displacement from previous Coordinates is:  0.286030
 Adding empirical dispersion correction 
 ----------------------------------------------------------------
 Doing -D3(0) with
 s6  =   1.00000
 s8  =   1.00000
 rs6 =   1.28100
 rs8 =   1.09400
 -D3 energy without 3body term =     -0.0027672979 hartrees
 ----------------------------------------------------------------
             Standard Nuclear Orientation (Angstroms)
    I     Atom           X                Y                Z
 ----------------------------------------------------------------
    1      C       0.3406529595     1.9517276954    -1.1247420291
    2      N       1.1123862267     2.7919615871    -1.3413923708
    3      C       0.6366820237    -1.5142246297     0.6266428529
    4      H       1.3395034118    -2.3028544824     0.8545530423
    5      C      -0.5802966876    -1.4167301209     0.0666806998
    6      H      -1.2904123815    -2.0716047539    -0.4005715211
    7      C      -0.5970492307     0.9672672652    -0.8660401304
    8      H      -1.4290942122     0.8600755535    -1.5478369169
    9      C      -0.5302298804     0.0922789300     0.3332506458
   10      H      -1.2388836332     0.4208165597     1.1019263045
   11      N       0.8021359113    -0.1625084160     0.8752359008
   12      H       1.4346054952     0.3837948159     1.4222935332
 ----------------------------------------------------------------
 Nuclear Repulsion Energy =         254.14707444 hartrees
 There are       25 alpha and       24 beta electrons
 Applying Cartesian multipole field
    Component          Value
    ---------          -----
     (2,0,0)        1.00000E-11
     (0,2,0)        2.00000E-11
     (0,0,2)       -3.00000E-11
 Nucleus-field energy     =     0.0000000054 hartrees
 Requested basis set is cc-pVTZ
 There are 100 shells and 280 basis functions
 A cutoff of  1.0D-14 yielded   4786 shell pairs
 There are     37702 function pairs (     49308 Cartesian)
 Smallest overlap matrix eigenvalue = 1.86E-04
 Guess MOs from SCF MO coefficient file
 Reading MOs from coefficient file
 Reading MOs from coefficient file
 Long-range K will be added via erf
 Coulomb attenuation parameter = 0.25 bohr**(-1)
 An unrestricted hybrid HF-DFT SCF calculation will be
 performed using Pulay DIIS extrapolation
 Exchange:     0.1957 Hartree-Fock + 1.0000 wB97X-D3 + LR-HF
 Correlation:  1.0000 wB97X-D3
 Using SG-2 standard quadrature grid
 Dispersion:   Grimme D3
 SCF converges when DIIS error is below 1.0E-08
 Geometry optimization detected.  Setting ReadMinima to 0
 Setting SaveMinima to 0
 using 64 threads for integral computing
 -------------------------------------------------------
 OpenMP Integral computing Module                
 Release: version 1.0, May 2013, Q-Chem Inc. Pittsburgh 
 -------------------------------------------------------
 using 64 threads for integral computing
 -------------------------------------------------------
 OpenMP Integral computing Module                
 Release: version 1.0, May 2013, Q-Chem Inc. Pittsburgh 
 -------------------------------------------------------
 ---------------------------------------
  Cycle       Energy         DIIS Error
 ---------------------------------------
    1    -302.9012353486      1.12E-03
    2    -302.9050069681      9.74E-05
    3    -302.9052398629      3.77E-05
    4    -302.9052702943      2.85E-05
    5    -302.9052823530      1.23E-05
    6    -302.9052855403      3.89E-06
    7    -302.9052865633      2.06E-06
    8    -302.9052869741      8.58E-07
    9    -302.9052871097      4.38E-07
   10    -302.9052871459      1.96E-07
   11    -302.9052871534      6.84E-08
   12    -302.9052871549      3.38E-08
   13    -302.9052871552      1.05E-08
   14    -302.9052871554      3.99E-09 Convergence criterion met
 ---------------------------------------
 <S^2> = 0.7709
 SCF time:  CPU 1660.52 s  wall 28.41 s
 SCF   energy in the final basis set = -302.90528716
 Total energy in the final basis set = -302.90528716
 
 --------------------------------------------------------------
 
                    Orbital Energies (a.u.)
 --------------------------------------------------------------
 
 Alpha MOs
 -- Occupied --
-14.4392 -14.4295 -10.3516 -10.3424 -10.3295 -10.3184 -10.2747  -1.1031
 -1.0325  -0.9166  -0.8534  -0.7845  -0.6738  -0.6617  -0.6252  -0.5992
 -0.5368  -0.5056  -0.4987  -0.4775  -0.4581  -0.4416  -0.4196  -0.3302
 -0.2988
 -- Virtual --
  0.0906   0.0982   0.1263   0.1451   0.1499   0.1510   0.1678   0.1747
  0.2136   0.2308   0.2475   0.2720   0.3066   0.3324   0.3531   0.3740
  0.3780   0.3916   0.3999   0.4257   0.4293   0.4461   0.4653   0.4682
  0.4832   0.4925   0.5157   0.5207   0.5322   0.5431   0.5540   0.5637
  0.5720   0.5879   0.6031   0.6146   0.6249   0.6546   0.6915   0.7072
  0.7263   0.7448   0.7633   0.7738   0.7987   0.8061   0.8181   0.8538
  0.8651   0.9122   0.9373   0.9682   0.9929   1.0050   1.0298   1.0495
  1.0697   1.0922   1.1007   1.1083   1.1204   1.1363   1.1622   1.1704
  1.2105   1.2233   1.2409   1.2552   1.2758   1.2936   1.3052   1.3317
  1.3499   1.3829   1.3921   1.4068   1.4359   1.4582   1.4840   1.5048
  1.5178   1.5387   1.5702   1.5752   1.6156   1.6251   1.6856   1.7145
  1.7392   1.7876   1.8137   1.8234   1.8743   1.8931   1.9368   1.9849
  2.0064   2.1072   2.1684   2.1976   2.2291   2.2834   2.3360   2.3712
  2.3769   2.4006   2.4475   2.4643   2.5122   2.5672   2.5934   2.6108
  2.6371   2.6683   2.6856   2.7091   2.7180   2.7248   2.7520   2.7793
  2.7861   2.8011   2.8154   2.8401   2.8630   2.8965   2.9053   2.9315
  2.9415   2.9694   2.9953   3.0182   3.0257   3.0380   3.0560   3.0714
  3.0829   3.0957   3.1131   3.1309   3.1434   3.1611   3.1902   3.1974
  3.2179   3.2221   3.2450   3.2705   3.2852   3.3268   3.3368   3.3588
  3.3816   3.4085   3.4089   3.4338   3.4821   3.5000   3.5214   3.5300
  3.5484   3.5827   3.6127   3.6218   3.6419   3.6810   3.7025   3.7169
  3.7278   3.7728   3.7795   3.8124   3.8230   3.8573   3.8711   3.8872
  3.9163   3.9314   3.9564   3.9683   4.0034   4.0370   4.0520   4.0560
  4.0616   4.0642   4.0961   4.1057   4.1458   4.1776   4.1898   4.2186
  4.2517   4.2579   4.3032   4.3494   4.3930   4.4218   4.4542   4.4843
  4.5267   4.5371   4.5638   4.5947   4.6256   4.6304   4.6742   4.6780
  4.6860   4.7085   4.7415   4.7888   4.8141   4.8510   4.9016   4.9202
  4.9278   4.9811   5.0150   5.0892   5.1028   5.1259   5.1499   5.1714
  5.2344   5.2521   5.2592   5.3140   5.3398   5.4395   5.4619   5.4739
  5.5483   5.5924   5.6425   5.6477   5.8226   5.8666   5.9416   6.0109
  6.0834   6.1556   6.1742   6.2160   6.4158   6.5492   6.6268   7.1384
  8.3249  10.3271  12.0356  12.4299  12.8836  13.9540  15.1983
 
 Beta MOs
 -- Occupied --
-14.4390 -14.4236 -10.3521 -10.3342 -10.3295 -10.3208 -10.2741  -1.1018
 -1.0197  -0.8922  -0.8513  -0.7764  -0.6727  -0.6581  -0.6164  -0.5915
 -0.5349  -0.5026  -0.4748  -0.4617  -0.4419  -0.4344  -0.4141  -0.2994
 -- Virtual --
 -0.0368   0.0924   0.1008   0.1266   0.1464   0.1521   0.1544   0.1742
  0.1947   0.2193   0.2317   0.2492   0.2771   0.3107   0.3395   0.3547
  0.3740   0.3787   0.3955   0.4097   0.4260   0.4303   0.4481   0.4674
  0.4761   0.4847   0.4960   0.5176   0.5249   0.5355   0.5458   0.5572
  0.5662   0.5728   0.5908   0.6062   0.6146   0.6261   0.6560   0.6930
  0.7164   0.7275   0.7450   0.7637   0.7740   0.7998   0.8128   0.8239
  0.8549   0.8691   0.9125   0.9408   0.9699   0.9956   1.0070   1.0311
  1.0553   1.0755   1.0946   1.1098   1.1105   1.1256   1.1385   1.1681
  1.1737   1.2121   1.2254   1.2434   1.2584   1.2793   1.2949   1.3125
  1.3369   1.3518   1.3837   1.3975   1.4126   1.4415   1.4598   1.4874
  1.5108   1.5215   1.5470   1.5737   1.5770   1.6199   1.6285   1.6872
  1.7173   1.7417   1.7970   1.8149   1.8314   1.8780   1.8947   1.9403
  1.9867   2.0091   2.1142   2.1675   2.2019   2.2368   2.2869   2.3355
  2.3780   2.3889   2.4148   2.4514   2.4676   2.5261   2.5744   2.5975
  2.6187   2.6422   2.6743   2.6919   2.7130   2.7231   2.7298   2.7510
  2.7821   2.7899   2.8074   2.8177   2.8442   2.8669   2.9044   2.9086
  2.9347   2.9458   2.9718   2.9979   3.0305   3.0338   3.0367   3.0593
  3.0738   3.0919   3.1048   3.1136   3.1329   3.1448   3.1663   3.1965
  3.2052   3.2238   3.2302   3.2543   3.2796   3.2912   3.3347   3.3390
  3.3632   3.3864   3.4109   3.4135   3.4445   3.4870   3.5051   3.5257
  3.5331   3.5566   3.5887   3.6162   3.6281   3.6486   3.6835   3.7123
  3.7233   3.7320   3.7771   3.7820   3.8194   3.8271   3.8644   3.8736
  3.8896   3.9211   3.9356   3.9587   3.9738   4.0071   4.0400   4.0567
  4.0602   4.0834   4.0853   4.1005   4.1109   4.1475   4.1807   4.1943
  4.2242   4.2556   4.2628   4.3084   4.3521   4.3980   4.4303   4.4580
  4.4894   4.5324   4.5402   4.5676   4.6023   4.6377   4.6520   4.6779
  4.6837   4.7083   4.7111   4.7523   4.7948   4.8193   4.8576   4.9045
  4.9243   4.9366   4.9831   5.0200   5.0920   5.1076   5.1286   5.1566
  5.1758   5.2431   5.2563   5.2695   5.3183   5.3437   5.4407   5.4636
  5.4750   5.5513   5.5942   5.6448   5.6512   5.8266   5.8725   5.9427
  6.0117   6.0841   6.1603   6.1764   6.2314   6.4206   6.5497   6.6274
  7.1388   8.3280  10.3276  12.0372  12.4308  12.8995  13.9544  15.2059
 --------------------------------------------------------------
 
          Ground-State Mulliken Net Atomic Charges

     Atom                 Charge (a.u.)    Spin (a.u.)
  --------------------------------------------------------
      1 C                    -0.042284      -0.175579
      2 N                    -0.070456       0.381457
      3 C                    -0.042351       0.000379
      4 H                     0.113983       0.003350
      5 C                    -0.287208       0.026948
      6 H                     0.141321      -0.000987
      7 C                    -0.173153       0.770883
      8 H                     0.167795      -0.011480
      9 C                     0.101218      -0.040027
     10 H                     0.124245       0.036110
     11 N                    -0.198996       0.009004
     12 H                     0.165887      -0.000058
  --------------------------------------------------------
  Sum of atomic charges =    -0.000000
  Sum of spin   charges =     1.000000

 -----------------------------------------------------------------
                    Cartesian Multipole Moments
 -----------------------------------------------------------------
    Charge (ESU x 10^10)
                -0.0000
    Dipole Moment (Debye)
         X      -1.6484      Y      -2.5891      Z       1.8393
       Tot       3.5782
    Quadrupole Moments (Debye-Ang)
        XX     -38.8981     XY      -6.6138     YY     -49.2435
        XZ       6.4797     YZ       4.9078     ZZ     -40.8050
    Octopole Moments (Debye-Ang^2)
       XXX     -19.6922    XXY     -22.3709    XYY     -18.6152
       YYY     -82.1334    XXZ      12.9682    XYZ       5.8454
       YYZ      23.5932    XZZ      -8.3390    YZZ     -16.3800
       ZZZ      24.7177
    Hexadecapole Moments (Debye-Ang^3)
      XXXX    -183.4215   XXXY     -60.4634   XXYY    -152.0735
      XYYY    -104.8247   YYYY    -741.9285   XXXZ      17.9596
      XXYZ      55.2353   XYYZ      32.7591   YYYZ     183.2033
      XXZZ     -64.1878   XYZZ     -29.1144   YYZZ    -169.1975
      XZZZ      15.1185   YZZZ     145.4498   ZZZZ    -235.5363
 -----------------------------------------------------------------
 Calculating analytic gradient of the SCF energy
 Gradient of SCF Energy
            1           2           3           4           5           6
    1  -0.0001736  -0.0004325   0.0005500   0.0000441  -0.0001025  -0.0002074
    2  -0.0005055   0.0007292   0.0002658   0.0000855  -0.0004263   0.0000778
    3   0.0008868  -0.0005094  -0.0020180   0.0000650  -0.0014893   0.0004070
            7           8           9          10          11          12
    1   0.0005095   0.0005099   0.0011660   0.0002483  -0.0040582   0.0019465
    2  -0.0002449  -0.0007580   0.0015087   0.0004499  -0.0017630   0.0005809
    3  -0.0003215  -0.0004060   0.0005035   0.0000645   0.0061937  -0.0033762
 Max gradient component =       6.194E-03
 RMS gradient           =       1.565E-03
 Gradient time:  CPU 299.98 s  wall 5.91 s
 Geometry Optimization Parameters
   NAtoms,    NIC,     NZ,  NCons,   NDum,   NFix, NCnnct, MaxDiis
       12     107       0       0       0       0       0       0

 Cartesian Hessian Update
 Hessian updated using Powell/Murtagh-Sargent update
  Mixing factors:     0.974104 Powell                      0.025896 Murtagh-Sargent


** GEOMETRY OPTIMIZATION IN DELOCALIZED INTERNAL COORDINATES **
   Searching for a Transition State

   Optimization Cycle:   8

                       Coordinates (Angstroms)
     ATOM                X               Y               Z
      1  C         0.3406529595    1.9517276954   -1.1247420291
      2  N         1.1123862267    2.7919615871   -1.3413923708
      3  C         0.6366820237   -1.5142246297    0.6266428529
      4  H         1.3395034118   -2.3028544824    0.8545530423
      5  C        -0.5802966876   -1.4167301209    0.0666806998
      6  H        -1.2904123815   -2.0716047539   -0.4005715211
      7  C        -0.5970492307    0.9672672652   -0.8660401304
      8  H        -1.4290942122    0.8600755535   -1.5478369169
      9  C        -0.5302298804    0.0922789300    0.3332506458
     10  H        -1.2388836332    0.4208165597    1.1019263045
     11  N         0.8021359113   -0.1625084160    0.8752359008
     12  H         1.4346054952    0.3837948159    1.4222935332
   Point Group: c1    Number of degrees of freedom:    30


   Energy is   -302.905287155

 Hessian updated using Powell/Murtagh-Sargent update
  Mixing factors:     0.883881 Powell                      0.116119 Murtagh-Sargent

 30 Hessian modes will be used to form the next step
  Hessian Eigenvalues:
    -0.002158    0.010164    0.012072    0.013295    0.016503    0.027513
     0.044616    0.087206    0.091633    0.100791    0.157962    0.159465
     0.159793    0.169222    0.186241    0.199542    0.199988    0.219681
     0.261877    0.320011    0.344525    0.345194    0.359134    0.359493
     0.369069    0.380109    0.439509    0.475322    0.479278    1.277918

 Transition state search - taking P-RFO step
 Searching for Lamda that Maximizes Along the Lowest mode
 Value Taken    Lamda =   0.00040783
 Searching for Lamda that Minimizes Along All other modes
 Value Taken    Lamda =  -0.00057292
 Calculated Step too Large.  Step scaled by  0.658762
 Step Taken.  Stepsize is  0.300000

                             Maximum     Tolerance    Cnvgd?
         Gradient           0.001667      0.000300      NO
         Displacement       0.106476      0.001200      NO
         Energy change     -0.000146      0.000001      NO


 New Cartesian Coordinates Obtained by Inverse Iteration

 Displacement from previous Coordinates is:  0.367192
 Adding empirical dispersion correction 
 ----------------------------------------------------------------
 Doing -D3(0) with
 s6  =   1.00000
 s8  =   1.00000
 rs6 =   1.28100
 rs8 =   1.09400
 -D3 energy without 3body term =     -0.0027776183 hartrees
 ----------------------------------------------------------------
             Standard Nuclear Orientation (Angstroms)
    I     Atom           X                Y                Z
 ----------------------------------------------------------------
    1      C       0.3646537956     1.9098663723    -1.1364020884
    2      N       1.1702603499     2.7084697566    -1.3847416558
    3      C       0.6504716406    -1.4967036419     0.6174547992
    4      H       1.3691128876    -2.2736650169     0.8358737762
    5      C      -0.5635319549    -1.4159941422     0.0478749984
    6      H      -1.2550825922    -2.0765735423    -0.4387275851
    7      C      -0.6176342937     0.9805164056    -0.8418570193
    8      H      -1.4811109623     0.9245544581    -1.4903591124
    9      C      -0.5495126060     0.0898634143     0.3442629845
   10      H      -1.2757248927     0.3898295510     1.1075886167
   11      N       0.7790091497    -0.1482393716     0.8998118280
   12      H       1.4090894809     0.4080757611     1.4392204691
 ----------------------------------------------------------------
 Nuclear Repulsion Energy =         254.54772674 hartrees
 There are       25 alpha and       24 beta electrons
 Applying Cartesian multipole field
    Component          Value
    ---------          -----
     (2,0,0)        1.00000E-11
     (0,2,0)        2.00000E-11
     (0,0,2)       -3.00000E-11
 Nucleus-field energy     =     0.0000000051 hartrees
 Requested basis set is cc-pVTZ
 There are 100 shells and 280 basis functions
 A cutoff of  1.0D-14 yielded   4786 shell pairs
 There are     37674 function pairs (     49258 Cartesian)
 Smallest overlap matrix eigenvalue = 1.85E-04
 Guess MOs from SCF MO coefficient file
 Reading MOs from coefficient file
 Reading MOs from coefficient file
 Long-range K will be added via erf
 Coulomb attenuation parameter = 0.25 bohr**(-1)
 An unrestricted hybrid HF-DFT SCF calculation will be
 performed using Pulay DIIS extrapolation
 Exchange:     0.1957 Hartree-Fock + 1.0000 wB97X-D3 + LR-HF
 Correlation:  1.0000 wB97X-D3
 Using SG-2 standard quadrature grid
 Dispersion:   Grimme D3
 SCF converges when DIIS error is below 1.0E-08
 Geometry optimization detected.  Setting ReadMinima to 0
 Setting SaveMinima to 0
 using 64 threads for integral computing
 -------------------------------------------------------
 OpenMP Integral computing Module                
 Release: version 1.0, May 2013, Q-Chem Inc. Pittsburgh 
 -------------------------------------------------------
 using 64 threads for integral computing
 -------------------------------------------------------
 OpenMP Integral computing Module                
 Release: version 1.0, May 2013, Q-Chem Inc. Pittsburgh 
 -------------------------------------------------------
 ---------------------------------------
  Cycle       Energy         DIIS Error
 ---------------------------------------
    1    -302.9006945374      1.34E-03
    2    -302.9050039483      1.11E-04
    3    -302.9053565006      4.34E-05
    4    -302.9054059821      3.28E-05
    5    -302.9054237568      1.61E-05
    6    -302.9054293323      3.88E-06
    7    -302.9054312677      2.34E-06
    8    -302.9054317853      1.15E-06
    9    -302.9054319981      4.03E-07
   10    -302.9054320473      1.66E-07
   11    -302.9054320541      7.25E-08
   12    -302.9054320556      2.65E-08
   13    -302.9054320559      9.38E-09 Convergence criterion met
 ---------------------------------------
 <S^2> = 0.7710
 SCF time:  CPU 1573.87 s  wall 26.91 s
 SCF   energy in the final basis set = -302.90543206
 Total energy in the final basis set = -302.90543206
 
 --------------------------------------------------------------
 
                    Orbital Energies (a.u.)
 --------------------------------------------------------------
 
 Alpha MOs
 -- Occupied --
-14.4395 -14.4287 -10.3516 -10.3419 -10.3298 -10.3179 -10.2750  -1.1035
 -1.0318  -0.9163  -0.8536  -0.7847  -0.6744  -0.6628  -0.6228  -0.5997
 -0.5371  -0.5045  -0.5001  -0.4768  -0.4585  -0.4410  -0.4202  -0.3296
 -0.2980
 -- Virtual --
  0.0908   0.0989   0.1265   0.1456   0.1505   0.1517   0.1675   0.1758
  0.2114   0.2286   0.2458   0.2744   0.3047   0.3331   0.3525   0.3762
  0.3793   0.3905   0.4014   0.4250   0.4291   0.4466   0.4647   0.4704
  0.4851   0.4904   0.5160   0.5207   0.5329   0.5435   0.5539   0.5635
  0.5695   0.5881   0.6044   0.6143   0.6245   0.6590   0.6922   0.7048
  0.7291   0.7451   0.7662   0.7755   0.7993   0.8065   0.8160   0.8489
  0.8642   0.9141   0.9332   0.9667   0.9942   1.0094   1.0323   1.0502
  1.0741   1.0931   1.1020   1.1071   1.1192   1.1344   1.1657   1.1758
  1.2074   1.2202   1.2410   1.2557   1.2703   1.2975   1.3116   1.3273
  1.3484   1.3838   1.3954   1.4064   1.4338   1.4599   1.4818   1.4997
  1.5200   1.5380   1.5685   1.5791   1.6131   1.6251   1.6857   1.7146
  1.7334   1.7896   1.8142   1.8254   1.8762   1.8939   1.9391   1.9858
  2.0049   2.1089   2.1684   2.2020   2.2360   2.2867   2.3354   2.3718
  2.3765   2.3971   2.4495   2.4659   2.5180   2.5647   2.5979   2.6043
  2.6369   2.6650   2.6840   2.7128   2.7221   2.7259   2.7555   2.7770
  2.7862   2.8090   2.8178   2.8391   2.8562   2.8964   2.9049   2.9309
  2.9428   2.9700   2.9985   3.0185   3.0252   3.0373   3.0544   3.0709
  3.0860   3.0927   3.1097   3.1330   3.1446   3.1603   3.1914   3.1965
  3.2163   3.2232   3.2422   3.2735   3.2931   3.3295   3.3365   3.3604
  3.3826   3.4041   3.4070   3.4419   3.4790   3.5041   3.5247   3.5299
  3.5468   3.5816   3.6092   3.6240   3.6460   3.6860   3.7021   3.7262
  3.7273   3.7718   3.7816   3.8164   3.8240   3.8533   3.8741   3.8855
  3.9200   3.9343   3.9531   3.9694   4.0099   4.0362   4.0490   4.0565
  4.0614   4.0662   4.0959   4.1085   4.1433   4.1785   4.1877   4.2114
  4.2537   4.2607   4.3010   4.3515   4.3914   4.4175   4.4496   4.4848
  4.5296   4.5370   4.5678   4.5952   4.6279   4.6308   4.6741   4.6873
  4.6929   4.7018   4.7436   4.7866   4.8099   4.8495   4.9029   4.9174
  4.9283   4.9750   5.0206   5.0842   5.1095   5.1137   5.1617   5.1748
  5.2354   5.2483   5.2590   5.3085   5.3405   5.4405   5.4571   5.4728
  5.5490   5.5962   5.6384   5.6514   5.8235   5.8695   5.9425   6.0097
  6.0938   6.1545   6.1692   6.2203   6.4222   6.5555   6.6331   7.1527
  8.3558  10.3226  12.0519  12.4256  12.8940  13.9618  15.2104
 
 Beta MOs
 -- Occupied --
-14.4394 -14.4228 -10.3521 -10.3338 -10.3298 -10.3203 -10.2743  -1.1022
 -1.0190  -0.8921  -0.8513  -0.7766  -0.6731  -0.6591  -0.6144  -0.5922
 -0.5352  -0.5026  -0.4747  -0.4617  -0.4410  -0.4340  -0.4146  -0.2991
 -- Virtual --
 -0.0363   0.0927   0.1015   0.1267   0.1468   0.1519   0.1556   0.1734
  0.1980   0.2165   0.2296   0.2475   0.2789   0.3088   0.3394   0.3545
  0.3763   0.3799   0.3947   0.4107   0.4254   0.4303   0.4484   0.4668
  0.4785   0.4868   0.4940   0.5178   0.5250   0.5363   0.5467   0.5569
  0.5662   0.5704   0.5909   0.6075   0.6142   0.6257   0.6608   0.6936
  0.7140   0.7303   0.7453   0.7670   0.7757   0.7999   0.8131   0.8217
  0.8499   0.8691   0.9142   0.9370   0.9686   0.9968   1.0110   1.0338
  1.0561   1.0799   1.0948   1.1092   1.1130   1.1240   1.1368   1.1709
  1.1789   1.2097   1.2222   1.2434   1.2591   1.2738   1.2991   1.3177
  1.3329   1.3505   1.3849   1.4003   1.4122   1.4396   1.4614   1.4856
  1.5059   1.5237   1.5464   1.5716   1.5811   1.6171   1.6286   1.6873
  1.7174   1.7360   1.8002   1.8165   1.8317   1.8796   1.8955   1.9426
  1.9879   2.0073   2.1160   2.1672   2.2057   2.2456   2.2893   2.3357
  2.3806   2.3846   2.4123   2.4534   2.4709   2.5318   2.5713   2.6022
  2.6126   2.6423   2.6709   2.6907   2.7171   2.7255   2.7310   2.7538
  2.7804   2.7907   2.8145   2.8210   2.8425   2.8605   2.9051   2.9076
  2.9352   2.9455   2.9729   3.0011   3.0305   3.0314   3.0374   3.0578
  3.0740   3.0926   3.1033   3.1090   3.1357   3.1472   3.1666   3.1984
  3.2038   3.2219   3.2297   3.2533   3.2819   3.2992   3.3362   3.3393
  3.3643   3.3879   3.4069   3.4113   3.4523   3.4842   3.5099   3.5275
  3.5340   3.5552   3.5865   3.6128   3.6325   3.6524   3.6885   3.7113
  3.7290   3.7337   3.7765   3.7843   3.8234   3.8282   3.8604   3.8771
  3.8874   3.9250   3.9381   3.9556   3.9746   4.0143   4.0398   4.0535
  4.0612   4.0840   4.0866   4.0994   4.1141   4.1448   4.1814   4.1916
  4.2165   4.2587   4.2655   4.3058   4.3542   4.3966   4.4263   4.4533
  4.4901   4.5338   4.5407   4.5715   4.6032   4.6413   4.6515   4.6816
  4.6947   4.7039   4.7104   4.7546   4.7920   4.8161   4.8553   4.9067
  4.9241   4.9343   4.9771   5.0248   5.0878   5.1126   5.1171   5.1685
  5.1792   5.2437   5.2570   5.2649   5.3129   5.3449   5.4415   5.4587
  5.4739   5.5520   5.5980   5.6407   5.6548   5.8275   5.8754   5.9435
  6.0104   6.0946   6.1578   6.1732   6.2353   6.4269   6.5559   6.6337
  7.1530   8.3588  10.3231  12.0537  12.4268  12.9094  13.9623  15.2181
 --------------------------------------------------------------
 
          Ground-State Mulliken Net Atomic Charges

     Atom                 Charge (a.u.)    Spin (a.u.)
  --------------------------------------------------------
      1 C                    -0.042488      -0.175529
      2 N                    -0.071551       0.382466
      3 C                    -0.042859       0.002016
      4 H                     0.113955       0.003353
      5 C                    -0.283761       0.031553
      6 H                     0.141349      -0.001079
      7 C                    -0.175108       0.764982
      8 H                     0.166966      -0.011456
      9 C                     0.103063      -0.039656
     10 H                     0.123388       0.034527
     11 N                    -0.200113       0.008641
     12 H                     0.167160       0.000183
  --------------------------------------------------------
  Sum of atomic charges =     0.000000
  Sum of spin   charges =     1.000000

 -----------------------------------------------------------------
                    Cartesian Multipole Moments
 -----------------------------------------------------------------
    Charge (ESU x 10^10)
                 0.0000
    Dipole Moment (Debye)
         X      -1.7362      Y      -2.4769      Z       1.9267
       Tot       3.5863
    Quadrupole Moments (Debye-Ang)
        XX     -38.9783     XY      -6.8030     YY     -48.5880
        XZ       6.6578     YZ       5.0344     ZZ     -41.1309
    Octopole Moments (Debye-Ang^2)
       XXX     -21.2088    XXY     -22.3221    XYY     -18.6933
       YYY     -77.5080    XXZ      13.5638    XYZ       6.4783
       YYZ      23.0736    XZZ      -9.0646    YZZ     -16.2935
       ZZZ      25.9096
    Hexadecapole Moments (Debye-Ang^3)
      XXXX    -189.9165   XXXY     -63.0812   XXYY    -150.1013
      XYYY    -103.1937   YYYY    -707.5362   XXXZ      21.6774
      XXYZ      55.5618   XYYZ      34.5687   YYYZ     179.6031
      XXZZ     -66.7666   XYZZ     -30.0676   YYZZ    -166.3397
      XZZZ      18.3126   YZZZ     145.0115   ZZZZ    -241.5521
 -----------------------------------------------------------------
 Calculating analytic gradient of the SCF energy
 Gradient of SCF Energy
            1           2           3           4           5           6
    1   0.0003010  -0.0006296   0.0004611   0.0000377  -0.0001109  -0.0002096
    2  -0.0002454   0.0005735   0.0001806   0.0000690  -0.0003493   0.0000464
    3   0.0010136  -0.0005059  -0.0016847   0.0000758  -0.0011121   0.0003094
            7           8           9          10          11          12
    1   0.0002443   0.0004477   0.0007529   0.0003645  -0.0031550   0.0014960
    2  -0.0003137  -0.0007922   0.0013821   0.0004857  -0.0015261   0.0004895
    3  -0.0001253  -0.0006175   0.0003713   0.0000887   0.0048148  -0.0026281
 Max gradient component =       4.815E-03
 RMS gradient           =       1.247E-03
 Gradient time:  CPU 298.97 s  wall 5.74 s
 Geometry Optimization Parameters
   NAtoms,    NIC,     NZ,  NCons,   NDum,   NFix, NCnnct, MaxDiis
       12     107       0       0       0       0       0       0

 Cartesian Hessian Update
 Hessian updated using Powell/Murtagh-Sargent update
  Mixing factors:     0.960802 Powell                      0.039198 Murtagh-Sargent


** GEOMETRY OPTIMIZATION IN DELOCALIZED INTERNAL COORDINATES **
   Searching for a Transition State

   Optimization Cycle:   9

                       Coordinates (Angstroms)
     ATOM                X               Y               Z
      1  C         0.3646537956    1.9098663723   -1.1364020884
      2  N         1.1702603499    2.7084697566   -1.3847416558
      3  C         0.6504716406   -1.4967036419    0.6174547992
      4  H         1.3691128876   -2.2736650169    0.8358737762
      5  C        -0.5635319549   -1.4159941422    0.0478749984
      6  H        -1.2550825922   -2.0765735423   -0.4387275851
      7  C        -0.6176342937    0.9805164056   -0.8418570193
      8  H        -1.4811109623    0.9245544581   -1.4903591124
      9  C        -0.5495126060    0.0898634143    0.3442629845
     10  H        -1.2757248927    0.3898295510    1.1075886167
     11  N         0.7790091497   -0.1482393716    0.8998118280
     12  H         1.4090894809    0.4080757611    1.4392204691
   Point Group: c1    Number of degrees of freedom:    30


   Energy is   -302.905432056

 Hessian updated using Powell/Murtagh-Sargent update
  Mixing factors:     0.926173 Powell                      0.073827 Murtagh-Sargent

 30 Hessian modes will be used to form the next step
  Hessian Eigenvalues:
    -0.001084    0.006996    0.012069    0.013247    0.016493    0.027513
     0.044485    0.087190    0.091571    0.100707    0.157958    0.159459
     0.159793    0.169195    0.186240    0.198969    0.199982    0.219426
     0.261859    0.319987    0.344499    0.345193    0.359132    0.359493
     0.369069    0.380109    0.439505    0.475322    0.479273    1.277917

 Transition state search - taking P-RFO step
 Searching for Lamda that Maximizes Along the Lowest mode
 Value Taken    Lamda =   0.00003037
 Searching for Lamda that Minimizes Along All other modes
 Value Taken    Lamda =  -0.00068494
 Calculated Step too Large.  Step scaled by  0.898437
 Step Taken.  Stepsize is  0.300000

                             Maximum     Tolerance    Cnvgd?
         Gradient           0.001280      0.000300      NO
         Displacement       0.226609      0.001200      NO
         Energy change     -0.000145      0.000001      NO


 New Cartesian Coordinates Obtained by Inverse Iteration

 Displacement from previous Coordinates is:  0.110398
 Adding empirical dispersion correction 
 ----------------------------------------------------------------
 Doing -D3(0) with
 s6  =   1.00000
 s8  =   1.00000
 rs6 =   1.28100
 rs8 =   1.09400
 -D3 energy without 3body term =     -0.0027739603 hartrees
 ----------------------------------------------------------------
             Standard Nuclear Orientation (Angstroms)
    I     Atom           X                Y                Z
 ----------------------------------------------------------------
    1      C       0.3623657110     1.9068713670    -1.1420809989
    2      N       1.1789399752     2.6941497740    -1.3898008513
    3      C       0.6535645097    -1.4951607981     0.6173049721
    4      H       1.3715408813    -2.2716452022     0.8396290031
    5      C      -0.5594986111    -1.4161002762     0.0465535809
    6      H      -1.2490095743    -2.0786863168    -0.4404518009
    7      C      -0.6265015803     0.9847558591    -0.8436774551
    8      H      -1.4973677909     0.9395631605    -1.4828458699
    9      C      -0.5471553223     0.0893285290     0.3387884249
   10      H      -1.2655652414     0.3883696251     1.1097563794
   11      N       0.7918725044    -0.1418521849     0.8774529472
   12      H       1.3868145412     0.4004064676     1.4693716796
 ----------------------------------------------------------------
 Nuclear Repulsion Energy =         254.61605622 hartrees
 There are       25 alpha and       24 beta electrons
 Applying Cartesian multipole field
    Component          Value
    ---------          -----
     (2,0,0)        1.00000E-11
     (0,2,0)        2.00000E-11
     (0,0,2)       -3.00000E-11
 Nucleus-field energy     =     0.0000000050 hartrees
 Requested basis set is cc-pVTZ
 There are 100 shells and 280 basis functions
 A cutoff of  1.0D-14 yielded   4785 shell pairs
 There are     37649 function pairs (     49222 Cartesian)
 Smallest overlap matrix eigenvalue = 1.86E-04
 Guess MOs from SCF MO coefficient file
 Reading MOs from coefficient file
 Reading MOs from coefficient file
 Long-range K will be added via erf
 Coulomb attenuation parameter = 0.25 bohr**(-1)
 An unrestricted hybrid HF-DFT SCF calculation will be
 performed using Pulay DIIS extrapolation
 Exchange:     0.1957 Hartree-Fock + 1.0000 wB97X-D3 + LR-HF
 Correlation:  1.0000 wB97X-D3
 Using SG-2 standard quadrature grid
 Dispersion:   Grimme D3
 SCF converges when DIIS error is below 1.0E-08
 Geometry optimization detected.  Setting ReadMinima to 0
 Setting SaveMinima to 0
 using 64 threads for integral computing
 -------------------------------------------------------
 OpenMP Integral computing Module                
 Release: version 1.0, May 2013, Q-Chem Inc. Pittsburgh 
 -------------------------------------------------------
 using 64 threads for integral computing
 -------------------------------------------------------
 OpenMP Integral computing Module                
 Release: version 1.0, May 2013, Q-Chem Inc. Pittsburgh 
 -------------------------------------------------------
 ---------------------------------------
  Cycle       Energy         DIIS Error
 ---------------------------------------
    1    -302.9049801233      4.96E-04
    2    -302.9060632335      7.53E-05
    3    -302.9061284032      2.57E-05
    4    -302.9061376754      1.33E-05
    5    -302.9061400991      6.82E-06
    6    -302.9061408392      2.47E-06
    7    -302.9061410380      9.82E-07
    8    -302.9061411159      4.85E-07
    9    -302.9061411469      2.57E-07
   10    -302.9061411583      1.15E-07
   11    -302.9061411624      4.57E-08
   12    -302.9061411630      2.20E-08
   13    -302.9061411631      7.08E-09 Convergence criterion met
 ---------------------------------------
 <S^2> = 0.7710
 SCF time:  CPU 1557.96 s  wall 26.38 s
 SCF   energy in the final basis set = -302.90614116
 Total energy in the final basis set = -302.90614116
 
 --------------------------------------------------------------
 
                    Orbital Energies (a.u.)
 --------------------------------------------------------------
 
 Alpha MOs
 -- Occupied --
-14.4395 -14.4280 -10.3516 -10.3417 -10.3295 -10.3173 -10.2756  -1.1033
 -1.0312  -0.9160  -0.8536  -0.7842  -0.6738  -0.6627  -0.6226  -0.5997
 -0.5369  -0.5037  -0.5002  -0.4761  -0.4582  -0.4405  -0.4200  -0.3294
 -0.2992
 -- Virtual --
  0.0903   0.0997   0.1261   0.1453   0.1506   0.1520   0.1677   0.1760
  0.2118   0.2280   0.2455   0.2745   0.3042   0.3349   0.3529   0.3758
  0.3787   0.3899   0.4007   0.4254   0.4294   0.4472   0.4651   0.4704
  0.4847   0.4887   0.5162   0.5203   0.5331   0.5436   0.5544   0.5633
  0.5684   0.5899   0.6050   0.6142   0.6245   0.6589   0.6926   0.7044
  0.7289   0.7422   0.7673   0.7761   0.7984   0.8067   0.8148   0.8445
  0.8651   0.9146   0.9357   0.9693   0.9947   1.0089   1.0300   1.0503
  1.0700   1.0916   1.1018   1.1079   1.1206   1.1367   1.1648   1.1775
  1.2084   1.2230   1.2387   1.2544   1.2712   1.2988   1.3118   1.3297
  1.3483   1.3812   1.3991   1.4070   1.4330   1.4575   1.4848   1.4989
  1.5201   1.5372   1.5662   1.5774   1.6162   1.6260   1.6864   1.7150
  1.7403   1.7883   1.8056   1.8226   1.8777   1.8941   1.9378   1.9836
  2.0075   2.1087   2.1662   2.2018   2.2378   2.2889   2.3331   2.3701
  2.3776   2.3941   2.4494   2.4646   2.5179   2.5616   2.5975   2.6071
  2.6374   2.6648   2.6868   2.7130   2.7225   2.7250   2.7577   2.7736
  2.7886   2.8039   2.8177   2.8389   2.8578   2.8951   2.9145   2.9337
  2.9430   2.9688   2.9947   3.0186   3.0270   3.0408   3.0546   3.0716
  3.0870   3.0916   3.1102   3.1323   3.1468   3.1625   3.1903   3.1987
  3.2169   3.2222   3.2369   3.2735   3.2918   3.3302   3.3393   3.3556
  3.3803   3.3991   3.4148   3.4394   3.4789   3.5012   3.5201   3.5297
  3.5504   3.5829   3.6121   3.6259   3.6497   3.6845   3.7025   3.7218
  3.7261   3.7702   3.7770   3.8125   3.8204   3.8569   3.8673   3.8859
  3.9195   3.9346   3.9556   3.9680   4.0091   4.0347   4.0498   4.0569
  4.0624   4.0671   4.0987   4.1091   4.1398   4.1781   4.1857   4.2126
  4.2554   4.2616   4.2930   4.3479   4.3911   4.4135   4.4613   4.4896
  4.5251   4.5384   4.5634   4.5982   4.6269   4.6307   4.6624   4.6815
  4.6888   4.7122   4.7442   4.7865   4.8109   4.8529   4.8984   4.9123
  4.9243   4.9787   5.0192   5.0902   5.1060   5.1379   5.1651   5.1712
  5.2331   5.2501   5.2600   5.3145   5.3381   5.4406   5.4598   5.4745
  5.5549   5.5973   5.6445   5.6529   5.8209   5.8687   5.9426   6.0109
  6.0687   6.1607   6.1794   6.2209   6.4222   6.5405   6.6178   7.1241
  8.3427  10.3026  12.0408  12.3965  12.8809  13.9514  15.2192
 
 Beta MOs
 -- Occupied --
-14.4394 -14.4221 -10.3521 -10.3335 -10.3296 -10.3197 -10.2749  -1.1020
 -1.0184  -0.8918  -0.8513  -0.7760  -0.6726  -0.6590  -0.6141  -0.5922
 -0.5350  -0.5020  -0.4744  -0.4614  -0.4399  -0.4342  -0.4144  -0.3002
 -- Virtual --
 -0.0360   0.0921   0.1022   0.1263   0.1467   0.1518   0.1558   0.1734
  0.1989   0.2166   0.2290   0.2472   0.2789   0.3082   0.3410   0.3551
  0.3759   0.3794   0.3938   0.4103   0.4259   0.4306   0.4491   0.4673
  0.4785   0.4864   0.4923   0.5180   0.5243   0.5366   0.5470   0.5573
  0.5659   0.5691   0.5928   0.6080   0.6140   0.6257   0.6607   0.6941
  0.7135   0.7302   0.7422   0.7681   0.7764   0.7991   0.8130   0.8207
  0.8452   0.8701   0.9147   0.9395   0.9713   0.9973   1.0106   1.0315
  1.0558   1.0763   1.0925   1.1090   1.1146   1.1255   1.1387   1.1698
  1.1805   1.2104   1.2253   1.2417   1.2580   1.2745   1.3003   1.3180
  1.3353   1.3502   1.3824   1.4035   1.4132   1.4387   1.4590   1.4892
  1.5050   1.5234   1.5456   1.5694   1.5793   1.6198   1.6295   1.6882
  1.7177   1.7431   1.7982   1.8069   1.8299   1.8812   1.8957   1.9412
  1.9856   2.0099   2.1158   2.1651   2.2057   2.2471   2.2919   2.3328
  2.3806   2.3824   2.4120   2.4526   2.4696   2.5318   2.5681   2.6027
  2.6149   2.6429   2.6705   2.6935   2.7168   2.7270   2.7294   2.7559
  2.7769   2.7930   2.8100   2.8206   2.8427   2.8623   2.9032   2.9168
  2.9372   2.9470   2.9714   2.9973   3.0308   3.0325   3.0410   3.0594
  3.0750   3.0924   3.1025   3.1098   3.1352   3.1486   3.1681   3.1973
  3.2062   3.2225   3.2293   3.2475   3.2817   3.2975   3.3381   3.3418
  3.3590   3.3862   3.4034   3.4178   3.4499   3.4845   3.5063   3.5235
  3.5338   3.5587   3.5876   3.6160   3.6338   3.6561   3.6870   3.7115
  3.7271   3.7301   3.7731   3.7819   3.8186   3.8246   3.8640   3.8701
  3.8883   3.9248   3.9385   3.9579   3.9734   4.0135   4.0385   4.0540
  4.0616   4.0849   4.0877   4.1020   4.1145   4.1416   4.1811   4.1899
  4.2171   4.2596   4.2660   4.2990   4.3507   4.3967   4.4225   4.4645
  4.4942   4.5297   4.5427   4.5668   4.6054   4.6388   4.6545   4.6647
  4.6880   4.7103   4.7151   4.7545   4.7931   4.8177   4.8582   4.9008
  4.9182   4.9319   4.9807   5.0237   5.0934   5.1097   5.1407   5.1713
  5.1764   5.2428   5.2543   5.2692   5.3181   5.3428   5.4417   5.4613
  5.4757   5.5575   5.5993   5.6469   5.6564   5.8248   5.8746   5.9438
  6.0116   6.0694   6.1659   6.1818   6.2356   6.4270   6.5410   6.6184
  7.1244   8.3457  10.3031  12.0425  12.3979  12.8962  13.9519  15.2268
 --------------------------------------------------------------
 
          Ground-State Mulliken Net Atomic Charges

     Atom                 Charge (a.u.)    Spin (a.u.)
  --------------------------------------------------------
      1 C                    -0.041249      -0.175803
      2 N                    -0.071359       0.381992
      3 C                    -0.046457       0.001810
      4 H                     0.114076       0.003365
      5 C                    -0.278860       0.031439
      6 H                     0.141465      -0.001047
      7 C                    -0.175426       0.766978
      8 H                     0.166969      -0.011530
      9 C                     0.098410      -0.039497
     10 H                     0.123675       0.034141
     11 N                    -0.193748       0.007938
     12 H                     0.162504       0.000215
  --------------------------------------------------------
  Sum of atomic charges =    -0.000000
  Sum of spin   charges =     1.000000

 -----------------------------------------------------------------
                    Cartesian Multipole Moments
 -----------------------------------------------------------------
    Charge (ESU x 10^10)
                -0.0000
    Dipole Moment (Debye)
         X      -1.8341      Y      -2.4893      Z       2.0144
       Tot       3.6903
    Quadrupole Moments (Debye-Ang)
        XX     -39.1992     XY      -6.8841     YY     -48.4553
        XZ       6.7291     YZ       5.0130     ZZ     -40.8962
    Octopole Moments (Debye-Ang^2)
       XXX     -22.0455    XXY     -22.4308    XYY     -18.8201
       YYY     -76.8800    XXZ      13.7154    XYZ       6.5139
       YYZ      23.0965    XZZ      -9.0167    YZZ     -16.2791
       ZZZ      27.1621
    Hexadecapole Moments (Debye-Ang^3)
      XXXX    -192.1341   XXXY     -63.2238   XXYY    -149.9123
      XYYY    -102.3142   YYYY    -702.4163   XXXZ      21.7745
      XXYZ      55.4734   XYYZ      34.6346   YYYZ     178.9556
      XXZZ     -66.9996   XYZZ     -30.1214   YYZZ    -165.7254
      XZZZ      18.9549   YZZZ     145.1437   ZZZZ    -240.4065
 -----------------------------------------------------------------
 Calculating analytic gradient of the SCF energy
 Gradient of SCF Energy
            1           2           3           4           5           6
    1   0.0005062  -0.0005085   0.0005706   0.0000542   0.0004769  -0.0002955
    2   0.0004301   0.0001437   0.0003149   0.0000754   0.0001223  -0.0000202
    3   0.0008916  -0.0002806  -0.0015960   0.0000583  -0.0021353   0.0005503
            7           8           9          10          11          12
    1  -0.0002278   0.0004753   0.0003296   0.0002540  -0.0039918   0.0023568
    2  -0.0007329  -0.0006489   0.0008337   0.0007189  -0.0021859   0.0009489
    3  -0.0001942  -0.0006192   0.0004549  -0.0000109   0.0068987  -0.0040177
 Max gradient component =       6.899E-03
 RMS gradient           =       1.699E-03
 Gradient time:  CPU 303.71 s  wall 6.15 s
 Geometry Optimization Parameters
   NAtoms,    NIC,     NZ,  NCons,   NDum,   NFix, NCnnct, MaxDiis
       12     107       0       0       0       0       0       0

 Cartesian Hessian Update
 Hessian updated using Powell/Murtagh-Sargent update
  Mixing factors:     0.176360 Powell                      0.823640 Murtagh-Sargent


** GEOMETRY OPTIMIZATION IN DELOCALIZED INTERNAL COORDINATES **
   Searching for a Transition State

   Optimization Cycle:  10

                       Coordinates (Angstroms)
     ATOM                X               Y               Z
      1  C         0.3623657110    1.9068713670   -1.1420809989
      2  N         1.1789399752    2.6941497740   -1.3898008513
      3  C         0.6535645097   -1.4951607981    0.6173049721
      4  H         1.3715408813   -2.2716452022    0.8396290031
      5  C        -0.5594986111   -1.4161002762    0.0465535809
      6  H        -1.2490095743   -2.0786863168   -0.4404518009
      7  C        -0.6265015803    0.9847558591   -0.8436774551
      8  H        -1.4973677909    0.9395631605   -1.4828458699
      9  C        -0.5471553223    0.0893285290    0.3387884249
     10  H        -1.2655652414    0.3883696251    1.1097563794
     11  N         0.7918725044   -0.1418521849    0.8774529472
     12  H         1.3868145412    0.4004064676    1.4693716796
   Point Group: c1    Number of degrees of freedom:    30


   Energy is   -302.906141163

 Hessian updated using Powell/Murtagh-Sargent update
  Mixing factors:     0.372221 Powell                      0.627779 Murtagh-Sargent

 30 Hessian modes will be used to form the next step
  Hessian Eigenvalues:
    -0.003103    0.000452    0.012067    0.013265    0.016496    0.027466
     0.044374    0.087008    0.090909    0.100328    0.157955    0.159452
     0.159779    0.168958    0.186235    0.198560    0.199973    0.219427
     0.261857    0.319987    0.344419    0.345192    0.359131    0.359493
     0.369067    0.380107    0.439474    0.475260    0.479114    1.277879

 Transition state search - taking P-RFO step
 Searching for Lamda that Maximizes Along the Lowest mode
 Value Taken    Lamda =   0.00139343
 Searching for Lamda that Minimizes Along All other modes
 Value Taken    Lamda =  -0.00141819
 Calculated Step too Large.  Step scaled by  0.292132
 Step Taken.  Stepsize is  0.300000

                             Maximum     Tolerance    Cnvgd?
         Gradient           0.002028      0.000300      NO
         Displacement       0.111609      0.001200      NO
         Energy change     -0.000709      0.000001      NO


 New Cartesian Coordinates Obtained by Inverse Iteration

 Displacement from previous Coordinates is:  0.358733
 Adding empirical dispersion correction 
 ----------------------------------------------------------------
 Doing -D3(0) with
 s6  =   1.00000
 s8  =   1.00000
 rs6 =   1.28100
 rs8 =   1.09400
 -D3 energy without 3body term =     -0.0027829932 hartrees
 ----------------------------------------------------------------
             Standard Nuclear Orientation (Angstroms)
    I     Atom           X                Y                Z
 ----------------------------------------------------------------
    1      C       0.3819794359     1.8653761767    -1.1565283210
    2      N       1.2264534680     2.6112221701    -1.4372037029
    3      C       0.6662190838    -1.4784739062     0.6096561715
    4      H       1.3982298965    -2.2441473451     0.8234320628
    5      C      -0.5421823188    -1.4134760449     0.0267317491
    6      H      -1.2127615742    -2.0794313722    -0.4814399910
    7      C      -0.6431030013     0.9981156896    -0.8196726046
    8      H      -1.5412264458     1.0050438118    -1.4218263499
    9      C      -0.5641812001     0.0872831308     0.3497966784
   10      H      -1.3011530332     0.3573823927     1.1134195862
   11      N       0.7688058403    -0.1300102800     0.9047107949
   12      H       1.3629198515     0.4211155809     1.4889239375
 ----------------------------------------------------------------
 Nuclear Repulsion Energy =         254.97741360 hartrees
 There are       25 alpha and       24 beta electrons
 Applying Cartesian multipole field
    Component          Value
    ---------          -----
     (2,0,0)        1.00000E-11
     (0,2,0)        2.00000E-11
     (0,0,2)       -3.00000E-11
 Nucleus-field energy     =     0.0000000046 hartrees
 Requested basis set is cc-pVTZ
 There are 100 shells and 280 basis functions
 A cutoff of  1.0D-14 yielded   4792 shell pairs
 There are     37740 function pairs (     49341 Cartesian)
 Smallest overlap matrix eigenvalue = 1.86E-04
 Guess MOs from SCF MO coefficient file
 Reading MOs from coefficient file
 Reading MOs from coefficient file
 Long-range K will be added via erf
 Coulomb attenuation parameter = 0.25 bohr**(-1)
 An unrestricted hybrid HF-DFT SCF calculation will be
 performed using Pulay DIIS extrapolation
 Exchange:     0.1957 Hartree-Fock + 1.0000 wB97X-D3 + LR-HF
 Correlation:  1.0000 wB97X-D3
 Using SG-2 standard quadrature grid
 Dispersion:   Grimme D3
 SCF converges when DIIS error is below 1.0E-08
 Geometry optimization detected.  Setting ReadMinima to 0
 Setting SaveMinima to 0
 using 64 threads for integral computing
 -------------------------------------------------------
 OpenMP Integral computing Module                
 Release: version 1.0, May 2013, Q-Chem Inc. Pittsburgh 
 -------------------------------------------------------
 using 64 threads for integral computing
 -------------------------------------------------------
 OpenMP Integral computing Module                
 Release: version 1.0, May 2013, Q-Chem Inc. Pittsburgh 
 -------------------------------------------------------
 ---------------------------------------
  Cycle       Energy         DIIS Error
 ---------------------------------------
    1    -302.9018915622      1.31E-03
    2    -302.9057660403      1.08E-04
    3    -302.9061020951      4.14E-05
    4    -302.9061490051      3.19E-05
    5    -302.9061654229      1.56E-05
    6    -302.9061706029      3.57E-06
    7    -302.9061724049      1.86E-06
    8    -302.9061728342      1.09E-06
    9    -302.9061729922      3.88E-07
   10    -302.9061730347      1.62E-07
   11    -302.9061730409      7.69E-08
   12    -302.9061730424      2.97E-08
   13    -302.9061730427      1.06E-08
   14    -302.9061730428      5.46E-09 Convergence criterion met
 ---------------------------------------
 <S^2> = 0.7709
 SCF time:  CPU 1689.74 s  wall 28.68 s
 SCF   energy in the final basis set = -302.90617304
 Total energy in the final basis set = -302.90617304
 
 --------------------------------------------------------------
 
                    Orbital Energies (a.u.)
 --------------------------------------------------------------
 
 Alpha MOs
 -- Occupied --
-14.4399 -14.4273 -10.3516 -10.3411 -10.3298 -10.3168 -10.2758  -1.1038
 -1.0305  -0.9157  -0.8538  -0.7844  -0.6745  -0.6637  -0.6204  -0.5998
 -0.5376  -0.5037  -0.5006  -0.4754  -0.4585  -0.4398  -0.4205  -0.3291
 -0.2981
 -- Virtual --
  0.0905   0.1002   0.1262   0.1458   0.1505   0.1534   0.1669   0.1773
  0.2106   0.2260   0.2437   0.2773   0.3026   0.3355   0.3523   0.3763
  0.3805   0.3897   0.4020   0.4245   0.4287   0.4479   0.4638   0.4728
  0.4862   0.4878   0.5159   0.5206   0.5336   0.5436   0.5555   0.5626
  0.5672   0.5895   0.6070   0.6136   0.6238   0.6621   0.6942   0.7021
  0.7318   0.7417   0.7717   0.7788   0.7988   0.8082   0.8134   0.8372
  0.8638   0.9171   0.9325   0.9675   0.9959   1.0133   1.0328   1.0503
  1.0750   1.0908   1.1016   1.1084   1.1195   1.1345   1.1673   1.1829
  1.2045   1.2206   1.2408   1.2553   1.2664   1.3017   1.3182   1.3262
  1.3462   1.3826   1.4011   1.4081   1.4312   1.4591   1.4804   1.4952
  1.5191   1.5381   1.5646   1.5802   1.6134   1.6278   1.6865   1.7159
  1.7343   1.7892   1.8078   1.8248   1.8789   1.8959   1.9409   1.9859
  2.0067   2.1117   2.1676   2.2041   2.2470   2.2929   2.3311   2.3659
  2.3798   2.3929   2.4514   2.4652   2.5222   2.5596   2.5988   2.6025
  2.6377   2.6607   2.6852   2.7170   2.7247   2.7264   2.7604   2.7695
  2.7884   2.8101   2.8221   2.8392   2.8509   2.8958   2.9138   2.9331
  2.9448   2.9702   2.9977   3.0172   3.0272   3.0417   3.0549   3.0704
  3.0841   3.0930   3.1082   3.1337   3.1471   3.1619   3.1910   3.1983
  3.2149   3.2192   3.2378   3.2752   3.2972   3.3327   3.3398   3.3595
  3.3851   3.3976   3.4094   3.4455   3.4749   3.5021   3.5202   3.5351
  3.5494   3.5804   3.6091   3.6289   3.6549   3.6888   3.7022   3.7260
  3.7331   3.7700   3.7785   3.8163   3.8227   3.8526   3.8699   3.8826
  3.9218   3.9381   3.9541   3.9709   4.0153   4.0317   4.0498   4.0594
  4.0625   4.0693   4.0971   4.1140   4.1376   4.1780   4.1831   4.2075
  4.2593   4.2627   4.2925   4.3488   4.3914   4.4073   4.4548   4.4892
  4.5276   4.5396   4.5685   4.5985   4.6297   4.6303   4.6713   4.6833
  4.6915   4.7044   4.7465   4.7862   4.8025   4.8539   4.8972   4.9126
  4.9306   4.9752   5.0246   5.0863   5.1138   5.1202   5.1679   5.1831
  5.2343   5.2460   5.2578   5.3095   5.3400   5.4405   5.4541   5.4734
  5.5557   5.6010   5.6425   5.6573   5.8229   5.8713   5.9437   6.0103
  6.0794   6.1610   6.1737   6.2246   6.4291   6.5490   6.6256   7.1419
  8.3726  10.3014  12.0604  12.4007  12.8976  13.9614  15.2257
 
 Beta MOs
 -- Occupied --
-14.4397 -14.4214 -10.3521 -10.3330 -10.3299 -10.3193 -10.2750  -1.1024
 -1.0177  -0.8917  -0.8513  -0.7763  -0.6731  -0.6600  -0.6122  -0.5925
 -0.5354  -0.5023  -0.4741  -0.4612  -0.4392  -0.4337  -0.4148  -0.2997
 -- Virtual --
 -0.0356   0.0925   0.1027   0.1265   0.1473   0.1516   0.1571   0.1726
  0.2022   0.2141   0.2271   0.2454   0.2815   0.3065   0.3409   0.3548
  0.3770   0.3810   0.3938   0.4107   0.4249   0.4306   0.4497   0.4663
  0.4804   0.4895   0.4905   0.5179   0.5245   0.5371   0.5476   0.5583
  0.5648   0.5683   0.5925   0.6098   0.6135   0.6251   0.6643   0.6956
  0.7112   0.7331   0.7417   0.7726   0.7792   0.7993   0.8148   0.8187
  0.8380   0.8695   0.9172   0.9365   0.9697   0.9985   1.0147   1.0345
  1.0559   1.0811   1.0919   1.1070   1.1179   1.1237   1.1365   1.1723
  1.1847   1.2074   1.2234   1.2439   1.2592   1.2695   1.3034   1.3235
  1.3319   1.3485   1.3841   1.4051   1.4143   1.4372   1.4604   1.4861
  1.5005   1.5230   1.5459   1.5675   1.5823   1.6171   1.6310   1.6883
  1.7186   1.7372   1.7994   1.8108   1.8306   1.8821   1.8976   1.9443
  1.9882   2.0088   2.1188   2.1663   2.2073   2.2579   2.2955   2.3317
  2.3761   2.3835   2.4104   2.4546   2.4722   2.5355   2.5664   2.6062
  2.6078   2.6432   2.6662   2.6924   2.7213   2.7268   2.7321   2.7585
  2.7737   2.7932   2.8146   2.8260   2.8426   2.8557   2.9039   2.9162
  2.9379   2.9475   2.9737   3.0001   3.0270   3.0333   3.0433   3.0590
  3.0746   3.0881   3.1021   3.1085   3.1372   3.1508   3.1684   3.1987
  3.2054   3.2208   3.2255   3.2489   3.2831   3.3026   3.3399   3.3422
  3.3624   3.3917   3.4021   3.4126   3.4553   3.4810   3.5080   3.5226
  3.5392   3.5579   3.5846   3.6128   3.6386   3.6611   3.6916   3.7098
  3.7297   3.7384   3.7736   3.7831   3.8232   3.8265   3.8601   3.8721
  3.8851   3.9271   3.9415   3.9564   3.9759   4.0202   4.0367   4.0540
  4.0646   4.0850   4.0891   4.1001   4.1192   4.1393   4.1809   4.1872
  4.2115   4.2647   4.2666   4.2979   4.3519   4.3980   4.4159   4.4581
  4.4938   4.5310   4.5443   4.5719   4.6061   4.6416   4.6546   4.6740
  4.6903   4.7064   4.7128   4.7571   4.7921   4.8105   4.8584   4.9022
  4.9168   4.9378   4.9772   5.0286   5.0899   5.1172   5.1229   5.1730
  5.1888   5.2439   5.2541   5.2630   5.3132   5.3451   5.4415   5.4555
  5.4745   5.5585   5.6029   5.6449   5.6609   5.8268   5.8771   5.9448
  6.0111   6.0802   6.1652   6.1774   6.2390   6.4338   6.5495   6.6262
  7.1423   8.3756  10.3020  12.0622  12.4022  12.9125  13.9620  15.2334
 --------------------------------------------------------------
 
          Ground-State Mulliken Net Atomic Charges

     Atom                 Charge (a.u.)    Spin (a.u.)
  --------------------------------------------------------
      1 C                    -0.041562      -0.175435
      2 N                    -0.072636       0.382262
      3 C                    -0.046312       0.003458
      4 H                     0.114026       0.003293
      5 C                    -0.276672       0.035934
      6 H                     0.141610      -0.001091
      7 C                    -0.176312       0.761310
      8 H                     0.166085      -0.011617
      9 C                     0.100003      -0.039120
     10 H                     0.122933       0.032026
     11 N                    -0.195258       0.008437
     12 H                     0.164094       0.000545
  --------------------------------------------------------
  Sum of atomic charges =    -0.000000
  Sum of spin   charges =     1.000000

 -----------------------------------------------------------------
                    Cartesian Multipole Moments
 -----------------------------------------------------------------
    Charge (ESU x 10^10)
                 0.0000
    Dipole Moment (Debye)
         X      -1.8976      Y      -2.3726      Z       2.1087
       Tot       3.6982
    Quadrupole Moments (Debye-Ang)
        XX     -39.2560     XY      -7.0177     YY     -47.8200
        XZ       6.8966     YZ       5.1416     ZZ     -41.2360
    Octopole Moments (Debye-Ang^2)
       XXX     -23.3340    XXY     -22.1956    XYY     -18.6700
       YYY     -72.4485    XXZ      14.3848    XYZ       7.0718
       YYZ      22.6023    XZZ      -9.6788    YZZ     -16.2711
       ZZZ      28.5073
    Hexadecapole Moments (Debye-Ang^3)
      XXXX    -197.5505   XXXY     -64.7983   XXYY    -147.3640
      XYYY     -99.4560   YYYY    -670.2569   XXXZ      25.3939
      XXYZ      55.7343   XYYZ      36.1708   YYYZ     175.5086
      XXZZ     -69.7653   XYZZ     -30.7472   YYZZ    -163.1683
      XZZZ      22.2487   YZZZ     145.0772   ZZZZ    -247.6077
 -----------------------------------------------------------------
 Calculating analytic gradient of the SCF energy
 Gradient of SCF Energy
            1           2           3           4           5           6
    1   0.0003875  -0.0004498   0.0003855   0.0000419   0.0004300  -0.0002515
    2   0.0002624   0.0002488   0.0002568   0.0000680   0.0002050  -0.0000434
    3   0.0010470  -0.0002840  -0.0012460   0.0000587  -0.0018615   0.0004619
            7           8           9          10          11          12
    1  -0.0000280   0.0002949   0.0002638   0.0002279  -0.0032317   0.0019296
    2  -0.0008865  -0.0004522   0.0007182   0.0006863  -0.0019263   0.0008629
    3  -0.0005167  -0.0005003   0.0004423   0.0000951   0.0055776  -0.0032742
 Max gradient component =       5.578E-03
 RMS gradient           =       1.402E-03
 Gradient time:  CPU 293.40 s  wall 5.75 s
 Geometry Optimization Parameters
   NAtoms,    NIC,     NZ,  NCons,   NDum,   NFix, NCnnct, MaxDiis
       12     107       0       0       0       0       0       0

 Cartesian Hessian Update
 Hessian updated using Powell/Murtagh-Sargent update
  Mixing factors:     0.880368 Powell                      0.119632 Murtagh-Sargent


** GEOMETRY OPTIMIZATION IN DELOCALIZED INTERNAL COORDINATES **
   Searching for a Transition State

   Optimization Cycle:  11

                       Coordinates (Angstroms)
     ATOM                X               Y               Z
      1  C         0.3819794359    1.8653761767   -1.1565283210
      2  N         1.2264534680    2.6112221701   -1.4372037029
      3  C         0.6662190838   -1.4784739062    0.6096561715
      4  H         1.3982298965   -2.2441473451    0.8234320628
      5  C        -0.5421823188   -1.4134760449    0.0267317491
      6  H        -1.2127615742   -2.0794313722   -0.4814399910
      7  C        -0.6431030013    0.9981156896   -0.8196726046
      8  H        -1.5412264458    1.0050438118   -1.4218263499
      9  C        -0.5641812001    0.0872831308    0.3497966784
     10  H        -1.3011530332    0.3573823927    1.1134195862
     11  N         0.7688058403   -0.1300102800    0.9047107949
     12  H         1.3629198515    0.4211155809    1.4889239375
   Point Group: c1    Number of degrees of freedom:    30


   Energy is   -302.906173043

 Hessian updated using Powell/Murtagh-Sargent update
  Mixing factors:     0.995357 Powell                      0.004643 Murtagh-Sargent

 30 Hessian modes will be used to form the next step
  Hessian Eigenvalues:
    -0.003118    0.000525    0.012162    0.013267    0.016497    0.027467
     0.044373    0.087008    0.090909    0.100328    0.157955    0.159452
     0.159781    0.168959    0.186235    0.198593    0.199974    0.219431
     0.261857    0.319987    0.344421    0.345195    0.359132    0.359493
     0.369067    0.380107    0.439474    0.475264    0.479115    1.277880

 Transition state search - taking P-RFO step
 Searching for Lamda that Maximizes Along the Lowest mode
 Value Taken    Lamda =   0.00097498
 Searching for Lamda that Minimizes Along All other modes
 Value Taken    Lamda =  -0.00126047
 Calculated Step too Large.  Step scaled by  0.310920
 Step Taken.  Stepsize is  0.300000

                             Maximum     Tolerance    Cnvgd?
         Gradient           0.001652      0.000300      NO
         Displacement       0.110564      0.001200      NO
         Energy change     -0.000032      0.000001      NO


 New Cartesian Coordinates Obtained by Inverse Iteration

 Displacement from previous Coordinates is:  0.379355
 Adding empirical dispersion correction 
 ----------------------------------------------------------------
 Doing -D3(0) with
 s6  =   1.00000
 s8  =   1.00000
 rs6 =   1.28100
 rs8 =   1.09400
 -D3 energy without 3body term =     -0.0027921107 hartrees
 ----------------------------------------------------------------
             Standard Nuclear Orientation (Angstroms)
    I     Atom           X                Y                Z
 ----------------------------------------------------------------
    1      C       0.3988916515     1.8214068951    -1.1734616392
    2      N       1.2703437674     2.5194458871    -1.4923426706
    3      C       0.6796285626    -1.4598236250     0.6003806957
    4      H       1.4258507622    -2.2144120282     0.8041195111
    5      C      -0.5237358852    -1.4077286267     0.0054338113
    6      H      -1.1744439040    -2.0750748338    -0.5260112255
    7      C      -0.6598202685     1.0160023259    -0.7907602338
    8      H      -1.5786507694     1.0704782653    -1.3584097056
    9      C      -0.5811162809     0.0860894922     0.3625603048
   10      H      -1.3369937673     0.3233837701     1.1178849011
   11      N       0.7450958447    -0.1188521336     0.9344767952
   12      H       1.3349502895     0.4390846158     1.5161294666
 ----------------------------------------------------------------
 Nuclear Repulsion Energy =         255.34028074 hartrees
 There are       25 alpha and       24 beta electrons
 Applying Cartesian multipole field
    Component          Value
    ---------          -----
     (2,0,0)        1.00000E-11
     (0,2,0)        2.00000E-11
     (0,0,2)       -3.00000E-11
 Nucleus-field energy     =     0.0000000042 hartrees
 Requested basis set is cc-pVTZ
 There are 100 shells and 280 basis functions
 A cutoff of  1.0D-14 yielded   4798 shell pairs
 There are     37766 function pairs (     49372 Cartesian)
 Smallest overlap matrix eigenvalue = 1.86E-04
 Guess MOs from SCF MO coefficient file
 Reading MOs from coefficient file
 Reading MOs from coefficient file
 Long-range K will be added via erf
 Coulomb attenuation parameter = 0.25 bohr**(-1)
 An unrestricted hybrid HF-DFT SCF calculation will be
 performed using Pulay DIIS extrapolation
 Exchange:     0.1957 Hartree-Fock + 1.0000 wB97X-D3 + LR-HF
 Correlation:  1.0000 wB97X-D3
 Using SG-2 standard quadrature grid
 Dispersion:   Grimme D3
 SCF converges when DIIS error is below 1.0E-08
 Geometry optimization detected.  Setting ReadMinima to 0
 Setting SaveMinima to 0
 using 64 threads for integral computing
 -------------------------------------------------------
 OpenMP Integral computing Module                
 Release: version 1.0, May 2013, Q-Chem Inc. Pittsburgh 
 -------------------------------------------------------
 using 64 threads for integral computing
 -------------------------------------------------------
 OpenMP Integral computing Module                
 Release: version 1.0, May 2013, Q-Chem Inc. Pittsburgh 
 -------------------------------------------------------
 ---------------------------------------
  Cycle       Energy         DIIS Error
 ---------------------------------------
    1    -302.9009600237      1.45E-03
    2    -302.9058055224      1.18E-04
    3    -302.9061865446      4.68E-05
    4    -302.9062364628      3.62E-05
    5    -302.9062558010      1.71E-05
    6    -302.9062614149      3.65E-06
    7    -302.9062631939      1.99E-06
    8    -302.9062636271      1.13E-06
    9    -302.9062638010      4.04E-07
   10    -302.9062638480      1.69E-07
   11    -302.9062638550      7.57E-08
   12    -302.9062638567      3.04E-08
   13    -302.9062638571      1.13E-08
   14    -302.9062638572      5.87E-09 Convergence criterion met
 ---------------------------------------
 <S^2> = 0.7709
 SCF time:  CPU 1698.99 s  wall 29.63 s
 SCF   energy in the final basis set = -302.90626386
 Total energy in the final basis set = -302.90626386
 
 --------------------------------------------------------------
 
                    Orbital Energies (a.u.)
 --------------------------------------------------------------
 
 Alpha MOs
 -- Occupied --
-14.4403 -14.4266 -10.3515 -10.3406 -10.3302 -10.3163 -10.2760  -1.1042
 -1.0297  -0.9153  -0.8540  -0.7847  -0.6752  -0.6646  -0.6182  -0.5997
 -0.5386  -0.5049  -0.4998  -0.4746  -0.4587  -0.4389  -0.4210  -0.3290
 -0.2972
 -- Virtual --
  0.0907   0.1005   0.1262   0.1462   0.1504   0.1551   0.1658   0.1782
  0.2104   0.2244   0.2416   0.2809   0.3009   0.3362   0.3515   0.3757
  0.3817   0.3911   0.4028   0.4232   0.4276   0.4489   0.4623   0.4746
  0.4848   0.4913   0.5158   0.5203   0.5334   0.5433   0.5569   0.5620
  0.5674   0.5894   0.6097   0.6132   0.6227   0.6631   0.6962   0.7005
  0.7341   0.7398   0.7776   0.7824   0.7981   0.8073   0.8143   0.8307
  0.8628   0.9208   0.9302   0.9665   0.9958   1.0188   1.0360   1.0502
  1.0781   1.0915   1.0988   1.1104   1.1188   1.1322   1.1696   1.1858
  1.2008   1.2191   1.2430   1.2563   1.2637   1.3035   1.3156   1.3316
  1.3440   1.3842   1.4023   1.4098   1.4300   1.4600   1.4739   1.4919
  1.5183   1.5387   1.5638   1.5822   1.6118   1.6310   1.6856   1.7163
  1.7291   1.7895   1.8078   1.8301   1.8786   1.8982   1.9455   1.9848
  2.0087   2.1163   2.1704   2.2054   2.2592   2.2967   2.3268   2.3620
  2.3789   2.3953   2.4531   2.4651   2.5246   2.5596   2.5932   2.6037
  2.6370   2.6558   2.6834   2.7192   2.7252   2.7284   2.7609   2.7632
  2.7897   2.8145   2.8286   2.8398   2.8434   2.8962   2.9149   2.9327
  2.9477   2.9705   3.0012   3.0139   3.0291   3.0437   3.0547   3.0686
  3.0826   3.0944   3.1089   3.1333   3.1463   3.1614   3.1906   3.1994
  3.2127   3.2149   3.2393   3.2751   3.3010   3.3338   3.3397   3.3641
  3.3937   3.3976   3.4032   3.4489   3.4700   3.5013   3.5189   3.5427
  3.5500   3.5785   3.6058   3.6319   3.6594   3.6920   3.7010   3.7278
  3.7436   3.7677   3.7772   3.8171   3.8310   3.8488   3.8722   3.8796
  3.9249   3.9414   3.9533   3.9757   4.0191   4.0272   4.0509   4.0624
  4.0643   4.0716   4.0955   4.1174   4.1368   4.1725   4.1823   4.2035
  4.2581   4.2668   4.2939   4.3496   4.3920   4.3999   4.4508   4.4883
  4.5262   4.5420   4.5746   4.5995   4.6296   4.6309   4.6752   4.6870
  4.6931   4.7012   4.7486   4.7854   4.7950   4.8543   4.8929   4.9188
  4.9393   4.9725   5.0290   5.0803   5.1040   5.1223   5.1695   5.1917
  5.2354   5.2374   5.2588   5.3056   5.3439   5.4407   5.4506   5.4727
  5.5559   5.6037   5.6416   5.6617   5.8245   5.8744   5.9461   6.0104
  6.0890   6.1586   6.1709   6.2272   6.4363   6.5550   6.6327   7.1559
  8.3975  10.2982  12.0754  12.4066  12.9146  13.9694  15.2299
 
 Beta MOs
 -- Occupied --
-14.4401 -14.4207 -10.3521 -10.3325 -10.3302 -10.3187 -10.2751  -1.1028
 -1.0170  -0.8916  -0.8512  -0.7765  -0.6736  -0.6610  -0.6104  -0.5925
 -0.5361  -0.5027  -0.4736  -0.4610  -0.4386  -0.4331  -0.4153  -0.2994
 -- Virtual --
 -0.0352   0.0927   0.1031   0.1265   0.1479   0.1514   0.1583   0.1719
  0.2047   0.2124   0.2259   0.2432   0.2848   0.3048   0.3408   0.3546
  0.3771   0.3825   0.3949   0.4102   0.4237   0.4305   0.4506   0.4648
  0.4819   0.4887   0.4936   0.5178   0.5245   0.5368   0.5477   0.5594
  0.5640   0.5689   0.5924   0.6122   0.6131   0.6242   0.6659   0.6980
  0.7089   0.7354   0.7398   0.7783   0.7831   0.7986   0.8154   0.8174
  0.8316   0.8691   0.9208   0.9343   0.9688   0.9987   1.0200   1.0380
  1.0558   1.0835   1.0938   1.1039   1.1205   1.1222   1.1343   1.1744
  1.1866   1.2042   1.2227   1.2464   1.2603   1.2664   1.3052   1.3211
  1.3358   1.3472   1.3862   1.4059   1.4158   1.4364   1.4615   1.4807
  1.4963   1.5227   1.5459   1.5665   1.5843   1.6155   1.6340   1.6875
  1.7189   1.7324   1.7984   1.8140   1.8341   1.8816   1.9000   1.9485
  1.9874   2.0106   2.1235   2.1692   2.2081   2.2715   2.2993   2.3292
  2.3711   2.3831   2.4105   2.4562   2.4740   2.5368   2.5673   2.6004
  2.6085   2.6424   2.6611   2.6912   2.7249   2.7253   2.7342   2.7612
  2.7661   2.7947   2.8177   2.8334   2.8435   2.8476   2.9046   2.9176
  2.9383   2.9501   2.9748   3.0038   3.0220   3.0353   3.0465   3.0587
  3.0724   3.0861   3.0988   3.1120   3.1376   3.1522   3.1679   3.1990
  3.2059   3.2178   3.2221   3.2498   3.2830   3.3061   3.3400   3.3423
  3.3668   3.3989   3.4038   3.4072   3.4579   3.4763   3.5080   3.5210
  3.5461   3.5586   3.5829   3.6094   3.6428   3.6652   3.6953   3.7072
  3.7313   3.7490   3.7723   3.7812   3.8240   3.8348   3.8560   3.8748
  3.8818   3.9302   3.9447   3.9554   3.9802   4.0238   4.0335   4.0560
  4.0692   4.0851   4.0904   4.0984   4.1220   4.1388   4.1757   4.1859
  4.2068   4.2642   4.2701   4.2988   4.3528   4.4002   4.4079   4.4541
  4.4927   4.5293   4.5463   4.5783   4.6073   4.6424   4.6544   4.6800
  4.6936   4.7022   4.7140   4.7590   4.7904   4.8044   4.8583   4.8988
  4.9218   4.9470   4.9745   5.0326   5.0849   5.1062   5.1255   5.1744
  5.1970   5.2424   5.2502   5.2622   5.3090   5.3494   5.4416   5.4522
  5.4739   5.5588   5.6055   5.6440   5.6652   5.8287   5.8800   5.9472
  6.0112   6.0898   6.1615   6.1762   6.2413   6.4409   6.5556   6.6334
  7.1563   8.4005  10.2989  12.0775  12.4082  12.9291  13.9702  15.2377
 --------------------------------------------------------------
 
          Ground-State Mulliken Net Atomic Charges

     Atom                 Charge (a.u.)    Spin (a.u.)
  --------------------------------------------------------
      1 C                    -0.042071      -0.174532
      2 N                    -0.073871       0.380954
      3 C                    -0.046031       0.005068
      4 H                     0.114005       0.003174
      5 C                    -0.274586       0.040647
      6 H                     0.141866      -0.001094
      7 C                    -0.176535       0.756052
      8 H                     0.165452      -0.011559
      9 C                     0.100048      -0.038791
     10 H                     0.122464       0.029281
     11 N                    -0.195818       0.009882
     12 H                     0.165076       0.000919
  --------------------------------------------------------
  Sum of atomic charges =     0.000000
  Sum of spin   charges =     1.000000

 -----------------------------------------------------------------
                    Cartesian Multipole Moments
 -----------------------------------------------------------------
    Charge (ESU x 10^10)
                 0.0000
    Dipole Moment (Debye)
         X      -1.9579      Y      -2.2496      Z       2.2158
       Tot       3.7153
    Quadrupole Moments (Debye-Ang)
        XX     -39.3412     XY      -7.0984     YY     -47.1347
        XZ       7.0742     YZ       5.2818     ZZ     -41.5847
    Octopole Moments (Debye-Ang^2)
       XXX     -24.5592    XXY     -21.8848    XYY     -18.2898
       YYY     -67.8015    XXZ      15.1594    XYZ       7.6053
       YYZ      22.0358    XZZ     -10.3784    YZZ     -16.3299
       ZZZ      30.0821
    Hexadecapole Moments (Debye-Ang^3)
      XXXX    -202.8932   XXXY     -65.4772   XXYY    -144.1132
      XYYY     -95.2078   YYYY    -636.6153   XXXZ      29.2437
      XXYZ      55.9153   XYYZ      37.4967   YYYZ     171.5613
      XXZZ     -72.9373   XYZZ     -31.1262   YYZZ    -160.5314
      XZZZ      26.1710   YZZZ     145.1542   ZZZZ    -256.1471
 -----------------------------------------------------------------
 Calculating analytic gradient of the SCF energy
 Gradient of SCF Energy
            1           2           3           4           5           6
    1   0.0000731  -0.0002376   0.0002365   0.0000284   0.0002547  -0.0002066
    2  -0.0000434   0.0003715   0.0002628   0.0000568   0.0001504  -0.0000606
    3   0.0009960  -0.0003147  -0.0011298   0.0000538  -0.0014133   0.0004134
            7           8           9          10          11          12
    1   0.0001842   0.0001607   0.0004813   0.0001589  -0.0025671   0.0014334
    2  -0.0005586  -0.0004074   0.0005984   0.0004969  -0.0015757   0.0007088
    3  -0.0005502  -0.0003969   0.0002420   0.0001451   0.0045211  -0.0025666
 Max gradient component =       4.521E-03
 RMS gradient           =       1.125E-03
 Gradient time:  CPU 304.54 s  wall 5.85 s
 Geometry Optimization Parameters
   NAtoms,    NIC,     NZ,  NCons,   NDum,   NFix, NCnnct, MaxDiis
       12     107       0       0       0       0       0       0

 Cartesian Hessian Update
 Hessian updated using Powell/Murtagh-Sargent update
  Mixing factors:     0.992223 Powell                      0.007777 Murtagh-Sargent


** GEOMETRY OPTIMIZATION IN DELOCALIZED INTERNAL COORDINATES **
   Searching for a Transition State

   Optimization Cycle:  12

                       Coordinates (Angstroms)
     ATOM                X               Y               Z
      1  C         0.3988916515    1.8214068951   -1.1734616392
      2  N         1.2703437674    2.5194458871   -1.4923426706
      3  C         0.6796285626   -1.4598236250    0.6003806957
      4  H         1.4258507622   -2.2144120282    0.8041195111
      5  C        -0.5237358852   -1.4077286267    0.0054338113
      6  H        -1.1744439040   -2.0750748338   -0.5260112255
      7  C        -0.6598202685    1.0160023259   -0.7907602338
      8  H        -1.5786507694    1.0704782653   -1.3584097056
      9  C        -0.5811162809    0.0860894922    0.3625603048
     10  H        -1.3369937673    0.3233837701    1.1178849011
     11  N         0.7450958447   -0.1188521336    0.9344767952
     12  H         1.3349502895    0.4390846158    1.5161294666
   Point Group: c1    Number of degrees of freedom:    30


   Energy is   -302.906263857

 Hessian updated using Powell/Murtagh-Sargent update
  Mixing factors:     0.934503 Powell                      0.065497 Murtagh-Sargent

 30 Hessian modes will be used to form the next step
  Hessian Eigenvalues:
    -0.003165    0.000966    0.012162    0.013296    0.016501    0.027468
     0.044386    0.087012    0.090911    0.100331    0.157955    0.159452
     0.159790    0.168974    0.186235    0.198658    0.199978    0.219506
     0.261859    0.319994    0.344422    0.345198    0.359133    0.359493
     0.369068    0.380109    0.439475    0.475326    0.479120    1.277953

 Transition state search - taking P-RFO step
 Searching for Lamda that Maximizes Along the Lowest mode
 Value Taken    Lamda =   0.00064178
 Searching for Lamda that Minimizes Along All other modes
 Value Taken    Lamda =  -0.00081648
 Calculated Step too Large.  Step scaled by  0.381515
 Step Taken.  Stepsize is  0.300000

                             Maximum     Tolerance    Cnvgd?
         Gradient           0.001295      0.000300      NO
         Displacement       0.109239      0.001200      NO
         Energy change     -0.000091      0.000001      NO


 New Cartesian Coordinates Obtained by Inverse Iteration

 Displacement from previous Coordinates is:  0.373334
 Adding empirical dispersion correction 
 ----------------------------------------------------------------
 Doing -D3(0) with
 s6  =   1.00000
 s8  =   1.00000
 rs6 =   1.28100
 rs8 =   1.09400
 -D3 energy without 3body term =     -0.0028016722 hartrees
 ----------------------------------------------------------------
             Standard Nuclear Orientation (Angstroms)
    I     Atom           X                Y                Z
 ----------------------------------------------------------------
    1      C       0.4122576981     1.7768428074    -1.1899434995
    2      N       1.3065782708     2.4257864139    -1.5467953134
    3      C       0.6918687989    -1.4414598626     0.5930449404
    4      H       1.4513239018    -2.1851314574     0.7877825230
    5      C      -0.5048055675    -1.4002558916    -0.0164780750
    6      H      -1.1349082825    -2.0669648173    -0.5728330951
    7      C      -0.6744335828     1.0343564946    -0.7607570866
    8      H      -1.6093008828     1.1356782831    -1.2948499155
    9      C      -0.5975885334     0.0847392832     0.3753750009
   10      H      -1.3715075684     0.2898447285     1.1210139827
   11      N       0.7216641047    -0.1095850620     0.9639942488
   12      H       1.3088516458     0.4561490842     1.5404463003
 ----------------------------------------------------------------
 Nuclear Repulsion Energy =         255.71366344 hartrees
 There are       25 alpha and       24 beta electrons
 Applying Cartesian multipole field
    Component          Value
    ---------          -----
     (2,0,0)        1.00000E-11
     (0,2,0)        2.00000E-11
     (0,0,2)       -3.00000E-11
 Nucleus-field energy     =     0.0000000038 hartrees
 Requested basis set is cc-pVTZ
 There are 100 shells and 280 basis functions
 A cutoff of  1.0D-14 yielded   4804 shell pairs
 There are     37914 function pairs (     49644 Cartesian)
 Smallest overlap matrix eigenvalue = 1.87E-04
 Guess MOs from SCF MO coefficient file
 Reading MOs from coefficient file
 Reading MOs from coefficient file
 Long-range K will be added via erf
 Coulomb attenuation parameter = 0.25 bohr**(-1)
 An unrestricted hybrid HF-DFT SCF calculation will be
 performed using Pulay DIIS extrapolation
 Exchange:     0.1957 Hartree-Fock + 1.0000 wB97X-D3 + LR-HF
 Correlation:  1.0000 wB97X-D3
 Using SG-2 standard quadrature grid
 Dispersion:   Grimme D3
 SCF converges when DIIS error is below 1.0E-08
 Geometry optimization detected.  Setting ReadMinima to 0
 Setting SaveMinima to 0
 using 64 threads for integral computing
 -------------------------------------------------------
 OpenMP Integral computing Module                
 Release: version 1.0, May 2013, Q-Chem Inc. Pittsburgh 
 -------------------------------------------------------
 using 64 threads for integral computing
 -------------------------------------------------------
 OpenMP Integral computing Module                
 Release: version 1.0, May 2013, Q-Chem Inc. Pittsburgh 
 -------------------------------------------------------
 ---------------------------------------
  Cycle       Energy         DIIS Error
 ---------------------------------------
    1    -302.9009493754      1.44E-03
    2    -302.9058827187      1.17E-04
    3    -302.9062496477      4.86E-05
    4    -302.9062960861      4.00E-05
    5    -302.9063180881      1.62E-05
    6    -302.9063235341      3.72E-06
    7    -302.9063251944      2.28E-06
    8    -302.9063256581      1.09E-06
    9    -302.9063258518      4.16E-07
   10    -302.9063259005      1.97E-07
   11    -302.9063259085      8.61E-08
   12    -302.9063259107      3.36E-08
   13    -302.9063259112      1.38E-08
   14    -302.9063259114      7.22E-09 Convergence criterion met
 ---------------------------------------
 <S^2> = 0.7707
 SCF time:  CPU 1698.80 s  wall 29.17 s
 SCF   energy in the final basis set = -302.90632591
 Total energy in the final basis set = -302.90632591
 
 --------------------------------------------------------------
 
                    Orbital Energies (a.u.)
 --------------------------------------------------------------
 
 Alpha MOs
 -- Occupied --
-14.4407 -14.4259 -10.3514 -10.3401 -10.3305 -10.3158 -10.2763  -1.1047
 -1.0290  -0.9150  -0.8542  -0.7848  -0.6757  -0.6656  -0.6164  -0.5992
 -0.5398  -0.5062  -0.4985  -0.4739  -0.4588  -0.4382  -0.4215  -0.3291
 -0.2963
 -- Virtual --
  0.0908   0.1008   0.1261   0.1466   0.1503   0.1568   0.1646   0.1782
  0.2112   0.2235   0.2396   0.2846   0.2994   0.3369   0.3507   0.3744
  0.3821   0.3932   0.4027   0.4217   0.4269   0.4500   0.4608   0.4761
  0.4833   0.4951   0.5163   0.5197   0.5330   0.5428   0.5569   0.5633
  0.5688   0.5895   0.6117   0.6127   0.6223   0.6618   0.6968   0.7012
  0.7330   0.7399   0.7834   0.7858   0.7962   0.8052   0.8170   0.8272
  0.8623   0.9229   0.9317   0.9659   0.9945   1.0239   1.0390   1.0513
  1.0792   1.0917   1.0967   1.1120   1.1185   1.1309   1.1710   1.1830
  1.1988   1.2199   1.2439   1.2565   1.2657   1.3048   1.3101   1.3378
  1.3432   1.3857   1.4025   1.4115   1.4306   1.4601   1.4673   1.4883
  1.5180   1.5385   1.5638   1.5837   1.6111   1.6360   1.6832   1.7159
  1.7247   1.7894   1.8075   1.8371   1.8776   1.9008   1.9501   1.9794
  2.0144   2.1225   2.1741   2.2055   2.2728   2.3004   2.3217   2.3596
  2.3767   2.3987   2.4546   2.4628   2.5261   2.5591   2.5890   2.6047
  2.6360   2.6500   2.6821   2.7190   2.7249   2.7297   2.7530   2.7647
  2.7917   2.8171   2.8321   2.8370   2.8430   2.8971   2.9162   2.9327
  2.9514   2.9699   3.0035   3.0109   3.0318   3.0443   3.0551   3.0671
  3.0835   3.0946   3.1111   3.1307   3.1454   3.1619   3.1904   3.2011
  3.2103   3.2131   3.2401   3.2751   3.3024   3.3339   3.3396   3.3689
  3.3939   3.4001   3.4064   3.4493   3.4657   3.4991   3.5185   3.5495
  3.5508   3.5772   3.6029   3.6350   3.6642   3.6930   3.6983   3.7304
  3.7512   3.7652   3.7764   3.8181   3.8391   3.8455   3.8712   3.8798
  3.9280   3.9437   3.9534   3.9808   4.0176   4.0271   4.0529   4.0626
  4.0688   4.0738   4.0936   4.1191   4.1383   4.1646   4.1819   4.2005
  4.2538   4.2719   4.2968   4.3517   4.3869   4.3982   4.4468   4.4869
  4.5231   4.5435   4.5812   4.6002   4.6295   4.6306   4.6741   4.6889
  4.6928   4.7061   4.7511   4.7798   4.7952   4.8535   4.8912   4.9256
  4.9465   4.9726   5.0326   5.0679   5.0945   5.1304   5.1715   5.1950
  5.2270   5.2370   5.2597   5.3045   5.3479   5.4407   5.4495   5.4725
  5.5558   5.6050   5.6406   5.6657   5.8256   5.8785   5.9492   6.0109
  6.0987   6.1526   6.1717   6.2277   6.4423   6.5597   6.6392   7.1674
  8.4108  10.2953  12.0869  12.4153  12.9305  13.9749  15.2342
 
 Beta MOs
 -- Occupied --
-14.4405 -14.4200 -10.3520 -10.3320 -10.3304 -10.3182 -10.2753  -1.1031
 -1.0164  -0.8915  -0.8511  -0.7767  -0.6740  -0.6620  -0.6089  -0.5922
 -0.5369  -0.5032  -0.4730  -0.4608  -0.4381  -0.4326  -0.4157  -0.2991
 -- Virtual --
 -0.0350   0.0929   0.1034   0.1266   0.1486   0.1512   0.1594   0.1713
  0.2041   0.2130   0.2258   0.2411   0.2884   0.3035   0.3408   0.3542
  0.3766   0.3831   0.3968   0.4085   0.4223   0.4307   0.4518   0.4632
  0.4830   0.4875   0.4972   0.5182   0.5244   0.5364   0.5475   0.5590
  0.5652   0.5706   0.5925   0.6126   0.6139   0.6242   0.6650   0.7010
  0.7070   0.7337   0.7405   0.7839   0.7864   0.7971   0.8123   0.8203
  0.8285   0.8692   0.9236   0.9354   0.9682   0.9976   1.0251   1.0413
  1.0565   1.0837   1.0978   1.0996   1.1196   1.1223   1.1336   1.1753
  1.1845   1.2018   1.2242   1.2477   1.2600   1.2686   1.3067   1.3156
  1.3393   1.3487   1.3883   1.4060   1.4172   1.4370   1.4622   1.4740
  1.4922   1.5229   1.5452   1.5664   1.5858   1.6146   1.6389   1.6851
  1.7184   1.7285   1.7967   1.8160   1.8402   1.8805   1.9027   1.9529
  1.9822   2.0163   2.1296   2.1733   2.2077   2.2860   2.3034   2.3263
  2.3673   2.3818   2.4112   2.4577   2.4737   2.5371   2.5681   2.5950
  2.6096   2.6404   2.6554   2.6902   2.7236   2.7268   2.7351   2.7579
  2.7637   2.7964   2.8197   2.8361   2.8429   2.8454   2.9057   2.9194
  2.9389   2.9537   2.9748   3.0082   3.0164   3.0381   3.0485   3.0587
  3.0692   3.0874   3.0956   3.1160   3.1359   3.1531   3.1680   3.1995
  3.2073   3.2151   3.2207   3.2495   3.2829   3.3073   3.3396   3.3424
  3.3715   3.3968   3.4043   3.4150   3.4579   3.4717   3.5065   3.5205
  3.5524   3.5592   3.5822   3.6065   3.6461   3.6699   3.6970   3.7038
  3.7337   3.7572   3.7706   3.7798   3.8248   3.8425   3.8522   3.8747
  3.8814   3.9335   3.9472   3.9553   3.9847   4.0221   4.0343   4.0595
  4.0731   4.0850   4.0917   4.0966   4.1234   4.1406   4.1681   4.1852
  4.2034   4.2599   4.2748   4.3014   4.3552   4.3977   4.4044   4.4502
  4.4909   4.5264   4.5471   4.5852   4.6078   4.6423   4.6533   4.6818
  4.6925   4.7064   4.7152   4.7608   4.7862   4.8041   4.8571   4.8968
  4.9285   4.9541   4.9751   5.0358   5.0731   5.0965   5.1333   5.1764
  5.1995   5.2348   5.2487   5.2645   5.3072   5.3534   5.4416   5.4513
  5.4738   5.5589   5.6068   5.6429   5.6694   5.8300   5.8837   5.9502
  6.0117   6.0996   6.1551   6.1775   6.2415   6.4468   6.5604   6.6400
  7.1679   8.4139  10.2961  12.0892  12.4170  12.9447  13.9757  15.2419
 --------------------------------------------------------------
 
          Ground-State Mulliken Net Atomic Charges

     Atom                 Charge (a.u.)    Spin (a.u.)
  --------------------------------------------------------
      1 C                    -0.043232      -0.173130
      2 N                    -0.074811       0.377712
      3 C                    -0.044797       0.006517
      4 H                     0.114025       0.003004
      5 C                    -0.273478       0.045298
      6 H                     0.142048      -0.001046
      7 C                    -0.175923       0.751905
      8 H                     0.164920      -0.011549
      9 C                     0.099263      -0.038504
     10 H                     0.122416       0.026221
     11 N                    -0.196352       0.012269
     12 H                     0.165921       0.001302
  --------------------------------------------------------
  Sum of atomic charges =    -0.000000
  Sum of spin   charges =     1.000000

 -----------------------------------------------------------------
                    Cartesian Multipole Moments
 -----------------------------------------------------------------
    Charge (ESU x 10^10)
                 0.0000
    Dipole Moment (Debye)
         X      -2.0041      Y      -2.1214      Z       2.3157
       Tot       3.7255
    Quadrupole Moments (Debye-Ang)
        XX     -39.4126     XY      -7.1245     YY     -46.4519
        XZ       7.2355     YZ       5.3955     ZZ     -41.9448
    Octopole Moments (Debye-Ang^2)
       XXX     -25.5550    XXY     -21.4114    XYY     -17.7281
       YYY     -63.2413    XXZ      15.9361    XYZ       8.0333
       YYZ      21.3767    XZZ     -11.0582    YZZ     -16.3776
       ZZZ      31.5698
    Hexadecapole Moments (Debye-Ang^3)
      XXXX    -207.3970   XXXY     -65.2162   XXYY    -140.3525
      XYYY     -90.1206   YYYY    -604.2943   XXXZ      32.8925
      XXYZ      55.8383   XYYZ      38.4323   YYYZ     167.0439
      XXZZ     -76.1397   XYZZ     -31.1624   YYZZ    -157.7063
      XZZZ      30.1040   YZZZ     144.9612   ZZZZ    -265.1858
 -----------------------------------------------------------------
 Calculating analytic gradient of the SCF energy
 Gradient of SCF Energy
            1           2           3           4           5           6
    1  -0.0002367  -0.0000341  -0.0000981   0.0000260   0.0002278  -0.0000931
    2  -0.0004267   0.0004698   0.0001545   0.0000387   0.0000983  -0.0000356
    3   0.0009238  -0.0003542  -0.0006037   0.0000445  -0.0012324   0.0002313
            7           8           9          10          11          12
    1   0.0004416   0.0000765   0.0004711   0.0000314  -0.0017699   0.0009574
    2  -0.0001415  -0.0004606   0.0005069   0.0003307  -0.0010419   0.0005074
    3  -0.0004588  -0.0002770   0.0005123   0.0001390   0.0029731  -0.0018981
 Max gradient component =       2.973E-03
 RMS gradient           =       7.978E-04
 Gradient time:  CPU 295.67 s  wall 5.79 s
 Geometry Optimization Parameters
   NAtoms,    NIC,     NZ,  NCons,   NDum,   NFix, NCnnct, MaxDiis
       12     107       0       0       0       0       0       0

 Cartesian Hessian Update
 Hessian updated using Powell/Murtagh-Sargent update
  Mixing factors:     0.995907 Powell                      0.004093 Murtagh-Sargent


** GEOMETRY OPTIMIZATION IN DELOCALIZED INTERNAL COORDINATES **
   Searching for a Transition State

   Optimization Cycle:  13

                       Coordinates (Angstroms)
     ATOM                X               Y               Z
      1  C         0.4122576981    1.7768428074   -1.1899434995
      2  N         1.3065782708    2.4257864139   -1.5467953134
      3  C         0.6918687989   -1.4414598626    0.5930449404
      4  H         1.4513239018   -2.1851314574    0.7877825230
      5  C        -0.5048055675   -1.4002558916   -0.0164780750
      6  H        -1.1349082825   -2.0669648173   -0.5728330951
      7  C        -0.6744335828    1.0343564946   -0.7607570866
      8  H        -1.6093008828    1.1356782831   -1.2948499155
      9  C        -0.5975885334    0.0847392832    0.3753750009
     10  H        -1.3715075684    0.2898447285    1.1210139827
     11  N         0.7216641047   -0.1095850620    0.9639942488
     12  H         1.3088516458    0.4561490842    1.5404463003
   Point Group: c1    Number of degrees of freedom:    30


   Energy is   -302.906325911

 Hessian updated using Powell/Murtagh-Sargent update
  Mixing factors:     0.989580 Powell                      0.010420 Murtagh-Sargent

 30 Hessian modes will be used to form the next step
  Hessian Eigenvalues:
    -0.003114    0.001103    0.012178    0.013356    0.016508    0.027475
     0.044389    0.087015    0.090912    0.100332    0.157955    0.159453
     0.159810    0.168985    0.186235    0.198681    0.199979    0.219543
     0.261861    0.320006    0.344428    0.345201    0.359133    0.359493
     0.369068    0.380111    0.439475    0.475367    0.479123    1.277986

 Transition state search - taking P-RFO step
 Searching for Lamda that Maximizes Along the Lowest mode
 Value Taken    Lamda =   0.00035703
 Searching for Lamda that Minimizes Along All other modes
 Value Taken    Lamda =  -0.00049812
 Calculated Step too Large.  Step scaled by  0.470747
 Step Taken.  Stepsize is  0.300000

                             Maximum     Tolerance    Cnvgd?
         Gradient           0.000899      0.000300      NO
         Displacement       0.109875      0.001200      NO
         Energy change     -0.000062      0.000001      NO


 New Cartesian Coordinates Obtained by Inverse Iteration

 Displacement from previous Coordinates is:  0.364514
 Adding empirical dispersion correction 
 ----------------------------------------------------------------
 Doing -D3(0) with
 s6  =   1.00000
 s8  =   1.00000
 rs6 =   1.28100
 rs8 =   1.09400
 -D3 energy without 3body term =     -0.0028103202 hartrees
 ----------------------------------------------------------------
             Standard Nuclear Orientation (Angstroms)
    I     Atom           X                Y                Z
 ----------------------------------------------------------------
    1      C       0.4230320320     1.7329249112    -1.2070942733
    2      N       1.3362129100     2.3329912959    -1.5993254399
    3      C       0.7052611419    -1.4228490640     0.5840935842
    4      H       1.4778740790    -2.1550308146     0.7702876616
    5      C      -0.4864462241    -1.3932263586    -0.0362078509
    6      H      -1.0978731401    -2.0595752700    -0.6133714889
    7      C      -0.6860222819     1.0520535237    -0.7332957299
    8      H      -1.6335723836     1.2048749065    -1.2316716779
    9      C      -0.6129829441     0.0826055425     0.3853826957
   10      H      -1.4037771134     0.2574285962     1.1199293130
   11      N       0.6977869165    -0.1026947676     0.9938984016
   12      H       1.2805070101     0.4704975030     1.5673748157
 ----------------------------------------------------------------
 Nuclear Repulsion Energy =         256.04754712 hartrees
 There are       25 alpha and       24 beta electrons
 Applying Cartesian multipole field
    Component          Value
    ---------          -----
     (2,0,0)        1.00000E-11
     (0,2,0)        2.00000E-11
     (0,0,2)       -3.00000E-11
 Nucleus-field energy     =     0.0000000033 hartrees
 Requested basis set is cc-pVTZ
 There are 100 shells and 280 basis functions
 A cutoff of  1.0D-14 yielded   4810 shell pairs
 There are     37986 function pairs (     49754 Cartesian)
 Smallest overlap matrix eigenvalue = 1.88E-04
 Guess MOs from SCF MO coefficient file
 Reading MOs from coefficient file
 Reading MOs from coefficient file
 Long-range K will be added via erf
 Coulomb attenuation parameter = 0.25 bohr**(-1)
 An unrestricted hybrid HF-DFT SCF calculation will be
 performed using Pulay DIIS extrapolation
 Exchange:     0.1957 Hartree-Fock + 1.0000 wB97X-D3 + LR-HF
 Correlation:  1.0000 wB97X-D3
 Using SG-2 standard quadrature grid
 Dispersion:   Grimme D3
 SCF converges when DIIS error is below 1.0E-08
 Geometry optimization detected.  Setting ReadMinima to 0
 Setting SaveMinima to 0
 using 64 threads for integral computing
 -------------------------------------------------------
 OpenMP Integral computing Module                
 Release: version 1.0, May 2013, Q-Chem Inc. Pittsburgh 
 -------------------------------------------------------
 using 64 threads for integral computing
 -------------------------------------------------------
 OpenMP Integral computing Module                
 Release: version 1.0, May 2013, Q-Chem Inc. Pittsburgh 
 -------------------------------------------------------
 ---------------------------------------
  Cycle       Energy         DIIS Error
 ---------------------------------------
    1    -302.9004945159      1.38E-03
    2    -302.9059622677      1.14E-04
    3    -302.9063112828      5.18E-05
    4    -302.9063559074      4.37E-05
    5    -302.9063818944      1.47E-05
    6    -302.9063872989      4.36E-06
    7    -302.9063889581      2.69E-06
    8    -302.9063896138      1.08E-06
    9    -302.9063898407      4.77E-07
   10    -302.9063898968      2.29E-07
   11    -302.9063899079      9.44E-08
   12    -302.9063899108      3.93E-08
   13    -302.9063899113      1.70E-08
   14    -302.9063899115      8.74E-09 Convergence criterion met
 ---------------------------------------
 <S^2> = 0.7704
 SCF time:  CPU 1712.32 s  wall 29.23 s
 SCF   energy in the final basis set = -302.90638991
 Total energy in the final basis set = -302.90638991
 
 --------------------------------------------------------------
 
                    Orbital Energies (a.u.)
 --------------------------------------------------------------
 
 Alpha MOs
 -- Occupied --
-14.4411 -14.4252 -10.3513 -10.3398 -10.3307 -10.3154 -10.2765  -1.1051
 -1.0285  -0.9147  -0.8543  -0.7850  -0.6761  -0.6664  -0.6148  -0.5983
 -0.5413  -0.5075  -0.4969  -0.4733  -0.4588  -0.4373  -0.4220  -0.3295
 -0.2956
 -- Virtual --
  0.0910   0.1008   0.1260   0.1470   0.1502   0.1584   0.1636   0.1777
  0.2123   0.2236   0.2379   0.2885   0.2983   0.3371   0.3498   0.3727
  0.3822   0.3948   0.4020   0.4207   0.4263   0.4507   0.4598   0.4768
  0.4823   0.4988   0.5166   0.5189   0.5327   0.5425   0.5559   0.5654
  0.5719   0.5899   0.6121   0.6122   0.6224   0.6590   0.6960   0.7035
  0.7291   0.7424   0.7854   0.7862   0.7962   0.8044   0.8208   0.8266
  0.8623   0.9215   0.9389   0.9655   0.9925   1.0268   1.0423   1.0537
  1.0791   1.0870   1.0997   1.1128   1.1188   1.1308   1.1703   1.1788
  1.1975   1.2222   1.2440   1.2562   1.2705   1.3038   1.3067   1.3362
  1.3495   1.3870   1.4023   1.4126   1.4330   1.4564   1.4636   1.4843
  1.5181   1.5371   1.5645   1.5854   1.6122   1.6410   1.6799   1.7152
  1.7206   1.7886   1.8074   1.8440   1.8766   1.9037   1.9540   1.9719
  2.0223   2.1298   2.1773   2.2061   2.2852   2.3037   2.3174   2.3587
  2.3745   2.4007   2.4552   2.4576   2.5272   2.5556   2.5863   2.6059
  2.6346   2.6455   2.6817   2.7177   2.7212   2.7304   2.7483   2.7647
  2.7926   2.8158   2.8288   2.8407   2.8452   2.8987   2.9175   2.9332
  2.9557   2.9698   3.0000   3.0129   3.0347   3.0433   3.0562   3.0664
  3.0854   3.0938   3.1133   3.1270   3.1460   3.1634   3.1905   3.2030
  3.2083   3.2140   3.2407   3.2754   3.3021   3.3336   3.3392   3.3721
  3.3860   3.4038   3.4171   3.4467   3.4629   3.4940   3.5195   3.5498
  3.5559   3.5779   3.6003   3.6384   3.6697   3.6897   3.6952   3.7329
  3.7558   3.7620   3.7781   3.8195   3.8419   3.8464   3.8666   3.8843
  3.9296   3.9457   3.9547   3.9857   4.0125   4.0303   4.0542   4.0628
  4.0717   4.0758   4.0919   4.1202   4.1403   4.1571   4.1804   4.1982
  4.2484   4.2771   4.2999   4.3543   4.3763   4.4014   4.4427   4.4852
  4.5183   4.5439   4.5862   4.6004   4.6296   4.6303   4.6701   4.6892
  4.6935   4.7150   4.7551   4.7749   4.7981   4.8506   4.8925   4.9329
  4.9480   4.9784   5.0351   5.0517   5.0901   5.1369   5.1740   5.1915
  5.2190   5.2366   5.2589   5.3064   5.3516   5.4404   5.4499   5.4735
  5.5543   5.6059   5.6390   5.6699   5.8264   5.8829   5.9526   6.0113
  6.1077   6.1452   6.1745   6.2257   6.4465   6.5633   6.6449   7.1751
  8.4094  10.2943  12.0935  12.4208  12.9399  13.9766  15.2412
 
 Beta MOs
 -- Occupied --
-14.4408 -14.4195 -10.3518 -10.3317 -10.3306 -10.3177 -10.2754  -1.1033
 -1.0160  -0.8913  -0.8509  -0.7769  -0.6742  -0.6628  -0.6075  -0.5916
 -0.5378  -0.5036  -0.4722  -0.4607  -0.4380  -0.4318  -0.4162  -0.2988
 -- Virtual --
 -0.0351   0.0931   0.1035   0.1267   0.1492   0.1511   0.1606   0.1707
  0.2016   0.2142   0.2273   0.2392   0.2921   0.3027   0.3405   0.3538
  0.3758   0.3834   0.3987   0.4058   0.4215   0.4310   0.4529   0.4618
  0.4831   0.4871   0.5005   0.5185   0.5242   0.5362   0.5475   0.5577
  0.5671   0.5738   0.5928   0.6122   0.6138   0.6249   0.6625   0.7035
  0.7058   0.7297   0.7433   0.7864   0.7864   0.7973   0.8104   0.8238
  0.8291   0.8696   0.9232   0.9418   0.9678   0.9956   1.0283   1.0449
  1.0582   1.0832   1.0941   1.1026   1.1187   1.1217   1.1347   1.1739
  1.1816   1.2002   1.2265   1.2479   1.2596   1.2735   1.3075   1.3105
  1.3376   1.3547   1.3902   1.4059   1.4183   1.4390   1.4620   1.4668
  1.4880   1.5233   1.5434   1.5670   1.5876   1.6154   1.6441   1.6818
  1.7172   1.7252   1.7948   1.8171   1.8468   1.8795   1.9056   1.9564
  1.9748   2.0242   2.1369   2.1773   2.2081   2.2985   2.3078   2.3232
  2.3653   2.3807   2.4110   2.4578   2.4704   2.5375   2.5651   2.5914
  2.6106   2.6377   2.6518   2.6900   2.7221   2.7258   2.7346   2.7524
  2.7649   2.7966   2.8190   2.8313   2.8459   2.8487   2.9074   2.9214
  2.9399   2.9581   2.9750   3.0086   3.0144   3.0409   3.0495   3.0589
  3.0671   3.0893   3.0929   3.1199   3.1323   3.1550   3.1689   3.2003
  3.2089   3.2135   3.2214   3.2491   3.2829   3.3070   3.3385   3.3429
  3.3748   3.3888   3.4083   3.4256   3.4547   3.4686   3.5016   3.5215
  3.5546   3.5620   3.5832   3.6042   3.6491   3.6752   3.6941   3.7009
  3.7360   3.7608   3.7689   3.7813   3.8257   3.8476   3.8499   3.8704
  3.8860   3.9350   3.9492   3.9567   3.9890   4.0173   4.0377   4.0620
  4.0755   4.0845   4.0925   4.0953   4.1248   4.1428   4.1607   4.1835
  4.2009   4.2542   4.2795   4.3044   4.3580   4.3877   4.4077   4.4463
  4.4890   4.5219   4.5471   4.5905   4.6075   4.6425   4.6517   4.6800
  4.6917   4.7125   4.7188   4.7643   4.7822   4.8068   4.8539   4.8974
  4.9363   4.9542   4.9824   5.0376   5.0574   5.0924   5.1396   5.1789
  5.1954   5.2269   5.2473   5.2654   5.3085   5.3570   5.4414   5.4518
  5.4749   5.5575   5.6077   5.6412   5.6735   5.8311   5.8878   5.9536
  6.0122   6.1086   6.1477   6.1803   6.2394   6.4509   6.5641   6.6457
  7.1757   8.4125  10.2950  12.0960  12.4225  12.9539  13.9775  15.2488
 --------------------------------------------------------------
 
          Ground-State Mulliken Net Atomic Charges

     Atom                 Charge (a.u.)    Spin (a.u.)
  --------------------------------------------------------
      1 C                    -0.044943      -0.171082
      2 N                    -0.075183       0.372387
      3 C                    -0.043151       0.007381
      4 H                     0.114032       0.002752
      5 C                    -0.272854       0.049954
      6 H                     0.142125      -0.000966
      7 C                    -0.174409       0.749327
      8 H                     0.164642      -0.011660
      9 C                     0.097257      -0.038324
     10 H                     0.122416       0.023067
     11 N                    -0.196502       0.015512
     12 H                     0.166571       0.001651
  --------------------------------------------------------
  Sum of atomic charges =    -0.000000
  Sum of spin   charges =     1.000000

 -----------------------------------------------------------------
                    Cartesian Multipole Moments
 -----------------------------------------------------------------
    Charge (ESU x 10^10)
                -0.0000
    Dipole Moment (Debye)
         X      -2.0424      Y      -1.9852      Z       2.4075
       Tot       3.7294
    Quadrupole Moments (Debye-Ang)
        XX     -39.4707     XY      -7.1166     YY     -45.7816
        XZ       7.3735     YZ       5.4714     ZZ     -42.3031
    Octopole Moments (Debye-Ang^2)
       XXX     -26.4161    XXY     -20.8374    XYY     -17.1317
       YYY     -58.8326    XXZ      16.7057    XYZ       8.3803
       YYZ      20.6603    XZZ     -11.6739    YZZ     -16.3278
       ZZZ      33.1021
    Hexadecapole Moments (Debye-Ang^3)
      XXXX    -211.1726   XXXY     -64.2714   XXYY    -136.2237
      XYYY     -84.6073   YYYY    -574.2098   XXXZ      36.2778
      XXYZ      55.4949   XYYZ      38.9967   YYYZ     162.2127
      XXZZ     -79.3403   XYZZ     -30.9102   YYZZ    -154.8838
      XZZZ      34.0569   YZZZ     144.5829   ZZZZ    -274.4678
 -----------------------------------------------------------------
 Calculating analytic gradient of the SCF energy
 Gradient of SCF Energy
            1           2           3           4           5           6
    1  -0.0004854   0.0001326   0.0000485   0.0000073  -0.0001520  -0.0000786
    2  -0.0006574   0.0005511   0.0003093   0.0000233  -0.0002129  -0.0000374
    3   0.0008702  -0.0003468  -0.0008174   0.0000661  -0.0004609   0.0002005
            7           8           9          10          11          12
    1   0.0005787  -0.0000318   0.0007551   0.0000808  -0.0012993   0.0004442
    2   0.0001504  -0.0004033   0.0007628  -0.0000043  -0.0007338   0.0002521
    3  -0.0006093  -0.0001358   0.0000665   0.0001221   0.0020385  -0.0009936
 Max gradient component =       2.039E-03
 RMS gradient           =       5.936E-04
 Gradient time:  CPU 304.33 s  wall 5.86 s
 Geometry Optimization Parameters
   NAtoms,    NIC,     NZ,  NCons,   NDum,   NFix, NCnnct, MaxDiis
       12     107       0       0       0       0       0       0

 Cartesian Hessian Update
 Hessian updated using Powell/Murtagh-Sargent update
  Mixing factors:     0.994140 Powell                      0.005860 Murtagh-Sargent


** GEOMETRY OPTIMIZATION IN DELOCALIZED INTERNAL COORDINATES **
   Searching for a Transition State

   Optimization Cycle:  14

                       Coordinates (Angstroms)
     ATOM                X               Y               Z
      1  C         0.4230320320    1.7329249112   -1.2070942733
      2  N         1.3362129100    2.3329912959   -1.5993254399
      3  C         0.7052611419   -1.4228490640    0.5840935842
      4  H         1.4778740790   -2.1550308146    0.7702876616
      5  C        -0.4864462241   -1.3932263586   -0.0362078509
      6  H        -1.0978731401   -2.0595752700   -0.6133714889
      7  C        -0.6860222819    1.0520535237   -0.7332957299
      8  H        -1.6335723836    1.2048749065   -1.2316716779
      9  C        -0.6129829441    0.0826055425    0.3853826957
     10  H        -1.4037771134    0.2574285962    1.1199293130
     11  N         0.6977869165   -0.1026947676    0.9938984016
     12  H         1.2805070101    0.4704975030    1.5673748157
   Point Group: c1    Number of degrees of freedom:    30


   Energy is   -302.906389911

 Hessian updated using Powell/Murtagh-Sargent update
  Mixing factors:     0.999881 Powell                      0.000119 Murtagh-Sargent

 30 Hessian modes will be used to form the next step
  Hessian Eigenvalues:
    -0.003220    0.001002    0.012178    0.013478    0.016537    0.027479
     0.044383    0.087023    0.090925    0.100335    0.157955    0.159453
     0.159809    0.168983    0.186235    0.198671    0.199979    0.219538
     0.261860    0.320005    0.344429    0.345201    0.359133    0.359493
     0.369068    0.380111    0.439475    0.475363    0.479123    1.277981

 Transition state search - taking P-RFO step
 Searching for Lamda that Maximizes Along the Lowest mode
 Value Taken    Lamda =   0.00010298
 Searching for Lamda that Minimizes Along All other modes
 Value Taken    Lamda =  -0.00032881
 Calculated Step too Large.  Step scaled by  0.578542
 Step Taken.  Stepsize is  0.300000

                             Maximum     Tolerance    Cnvgd?
         Gradient           0.000650      0.000300      NO
         Displacement       0.110773      0.001200      NO
         Energy change     -0.000064      0.000001      NO


 New Cartesian Coordinates Obtained by Inverse Iteration

 Displacement from previous Coordinates is:  0.396490
 Adding empirical dispersion correction 
 ----------------------------------------------------------------
 Doing -D3(0) with
 s6  =   1.00000
 s8  =   1.00000
 rs6 =   1.28100
 rs8 =   1.09400
 -D3 energy without 3body term =     -0.0028183338 hartrees
 ----------------------------------------------------------------
             Standard Nuclear Orientation (Angstroms)
    I     Atom           X                Y                Z
 ----------------------------------------------------------------
    1      C       0.4288311156     1.6854214661    -1.2267257872
    2      N       1.3583655909     2.2301813788    -1.6581348105
    3      C       0.7171357279    -1.4051636764     0.5806473037
    4      H       1.5014268888    -2.1260933225     0.7616958570
    5      C      -0.4639845162    -1.3836028810    -0.0602101850
    6      H      -1.0517967272    -2.0464414814    -0.6653003734
    7      C      -0.6979824766     1.0716898053    -0.7024572218
    8      H      -1.6550862723     1.2825730084    -1.1596818949
    9      C      -0.6283851228     0.0796021155     0.3953951077
   10      H      -1.4347871286     0.2239368957     1.1186215957
   11      N       0.6767445650    -0.0951555845     1.0187807021
   12      H       1.2495183581     0.4830522802     1.5973697176
 ----------------------------------------------------------------
 Nuclear Repulsion Energy =         256.43353887 hartrees
 There are       25 alpha and       24 beta electrons
 Applying Cartesian multipole field
    Component          Value
    ---------          -----
     (2,0,0)        1.00000E-11
     (0,2,0)        2.00000E-11
     (0,0,2)       -3.00000E-11
 Nucleus-field energy     =     0.0000000028 hartrees
 Requested basis set is cc-pVTZ
 There are 100 shells and 280 basis functions
 A cutoff of  1.0D-14 yielded   4816 shell pairs
 There are     38052 function pairs (     49833 Cartesian)
 Smallest overlap matrix eigenvalue = 1.87E-04
 Guess MOs from SCF MO coefficient file
 Reading MOs from coefficient file
 Reading MOs from coefficient file
 Long-range K will be added via erf
 Coulomb attenuation parameter = 0.25 bohr**(-1)
 An unrestricted hybrid HF-DFT SCF calculation will be
 performed using Pulay DIIS extrapolation
 Exchange:     0.1957 Hartree-Fock + 1.0000 wB97X-D3 + LR-HF
 Correlation:  1.0000 wB97X-D3
 Using SG-2 standard quadrature grid
 Dispersion:   Grimme D3
 SCF converges when DIIS error is below 1.0E-08
 Geometry optimization detected.  Setting ReadMinima to 0
 Setting SaveMinima to 0
 using 64 threads for integral computing
 -------------------------------------------------------
 OpenMP Integral computing Module                
 Release: version 1.0, May 2013, Q-Chem Inc. Pittsburgh 
 -------------------------------------------------------
 using 64 threads for integral computing
 -------------------------------------------------------
 OpenMP Integral computing Module                
 Release: version 1.0, May 2013, Q-Chem Inc. Pittsburgh 
 -------------------------------------------------------
 ---------------------------------------
  Cycle       Energy         DIIS Error
 ---------------------------------------
    1    -302.9003346670      1.49E-03
    2    -302.9059878417      1.22E-04
    3    -302.9063885622      5.74E-05
    4    -302.9064416918      4.77E-05
    5    -302.9064733437      1.68E-05
    6    -302.9064802740      3.94E-06
    7    -302.9064825258      2.19E-06
    8    -302.9064831274      1.16E-06
    9    -302.9064833585      4.99E-07
   10    -302.9064834210      2.56E-07
   11    -302.9064834344      1.05E-07
   12    -302.9064834379      4.39E-08
   13    -302.9064834387      2.08E-08
   14    -302.9064834388      1.04E-08
   15    -302.9064834389      5.33E-09 Convergence criterion met
 ---------------------------------------
 <S^2> = 0.7701
 SCF time:  CPU 1838.07 s  wall 31.76 s
 SCF   energy in the final basis set = -302.90648344
 Total energy in the final basis set = -302.90648344
 
 --------------------------------------------------------------
 
                    Orbital Energies (a.u.)
 --------------------------------------------------------------
 
 Alpha MOs
 -- Occupied --
-14.4416 -14.4244 -10.3511 -10.3393 -10.3308 -10.3147 -10.2767  -1.1054
 -1.0277  -0.9143  -0.8544  -0.7849  -0.6763  -0.6672  -0.6134  -0.5969
 -0.5431  -0.5087  -0.4950  -0.4725  -0.4586  -0.4365  -0.4224  -0.3301
 -0.2951
 -- Virtual --
  0.0908   0.1013   0.1257   0.1472   0.1500   0.1600   0.1628   0.1766
  0.2131   0.2254   0.2365   0.2925   0.2974   0.3384   0.3488   0.3706
  0.3822   0.3941   0.4015   0.4195   0.4266   0.4513   0.4590   0.4772
  0.4811   0.5020   0.5152   0.5200   0.5330   0.5422   0.5549   0.5674
  0.5774   0.5910   0.6107   0.6121   0.6230   0.6550   0.6951   0.7061
  0.7252   0.7452   0.7811   0.7831   0.8011   0.8025   0.8224   0.8327
  0.8644   0.9199   0.9496   0.9653   0.9903   1.0274   1.0462   1.0561
  1.0776   1.0819   1.1025   1.1145   1.1206   1.1324   1.1678   1.1759
  1.1949   1.2248   1.2435   1.2562   1.2762   1.3007   1.3068   1.3323
  1.3558   1.3875   1.4022   1.4128   1.4368   1.4510   1.4624   1.4802
  1.5182   1.5361   1.5679   1.5869   1.6147   1.6463   1.6768   1.7111
  1.7202   1.7877   1.8077   1.8487   1.8764   1.9063   1.9568   1.9638
  2.0320   2.1379   2.1783   2.2061   2.2966   2.3049   2.3169   2.3584
  2.3722   2.4027   2.4502   2.4565   2.5269   2.5486   2.5843   2.6078
  2.6314   2.6429   2.6840   2.7134   2.7174   2.7308   2.7477   2.7628
  2.7911   2.8099   2.8301   2.8440   2.8486   2.9017   2.9177   2.9343
  2.9593   2.9723   2.9950   3.0121   3.0374   3.0434   3.0587   3.0672
  3.0892   3.0931   3.1138   3.1244   3.1461   3.1656   3.1911   3.2023
  3.2091   3.2165   3.2416   3.2755   3.3004   3.3318   3.3418   3.3732
  3.3802   3.4078   3.4282   3.4442   3.4612   3.4886   3.5198   3.5495
  3.5596   3.5807   3.5985   3.6434   3.6753   3.6819   3.6925   3.7350
  3.7571   3.7630   3.7807   3.8226   3.8408   3.8485   3.8624   3.8851
  3.9316   3.9469   3.9566   3.9866   4.0091   4.0336   4.0570   4.0630
  4.0743   4.0784   4.0898   4.1211   4.1414   4.1508   4.1775   4.1985
  4.2443   4.2790   4.3048   4.3555   4.3662   4.4064   4.4370   4.4849
  4.5142   4.5448   4.5867   4.5987   4.6286   4.6331   4.6658   4.6890
  4.6941   4.7184   4.7592   4.7726   4.8012   4.8489   4.8951   4.9368
  4.9477   4.9886   5.0329   5.0439   5.0879   5.1403   5.1771   5.1826
  5.2151   5.2347   5.2564   5.3112   5.3564   5.4400   5.4520   5.4752
  5.5537   5.6061   5.6377   5.6743   5.8271   5.8876   5.9539   6.0117
  6.1104   6.1429   6.1789   6.2221   6.4495   6.5652   6.6465   7.1761
  8.3925  10.2927  12.0960  12.4216  12.9435  13.9740  15.2551
 
 Beta MOs
 -- Occupied --
-14.4412 -14.4188 -10.3517 -10.3313 -10.3308 -10.3171 -10.2755  -1.1034
 -1.0155  -0.8911  -0.8507  -0.7768  -0.6742  -0.6636  -0.6064  -0.5904
 -0.5389  -0.5040  -0.4711  -0.4604  -0.4378  -0.4314  -0.4165  -0.2986
 -- Virtual --
 -0.0351   0.0929   0.1041   0.1267   0.1498   0.1510   0.1618   0.1702
  0.1985   0.2145   0.2308   0.2375   0.2954   0.3026   0.3412   0.3534
  0.3744   0.3835   0.3986   0.4033   0.4207   0.4321   0.4541   0.4603
  0.4826   0.4866   0.5033   0.5181   0.5246   0.5369   0.5475   0.5566
  0.5691   0.5791   0.5938   0.6112   0.6132   0.6259   0.6585   0.7029
  0.7078   0.7260   0.7462   0.7821   0.7840   0.8017   0.8074   0.8249
  0.8372   0.8720   0.9219   0.9523   0.9675   0.9932   1.0295   1.0487
  1.0601   1.0830   1.0873   1.1062   1.1195   1.1222   1.1371   1.1706
  1.1796   1.1979   1.2289   1.2474   1.2601   1.2794   1.3059   1.3088
  1.3340   1.3602   1.3909   1.4059   1.4189   1.4422   1.4583   1.4635
  1.4841   1.5235   1.5423   1.5704   1.5893   1.6177   1.6493   1.6789
  1.7133   1.7251   1.7931   1.8178   1.8516   1.8794   1.9083   1.9587
  1.9672   2.0339   2.1449   2.1792   2.2079   2.3087   2.3118   2.3222
  2.3650   2.3797   2.4113   2.4545   2.4675   2.5369   2.5573   2.5890
  2.6121   2.6341   2.6503   2.6921   2.7204   2.7220   2.7344   2.7506
  2.7642   2.7940   2.8136   2.8316   2.8484   2.8532   2.9101   2.9223
  2.9418   2.9620   2.9772   3.0036   3.0148   3.0426   3.0508   3.0609
  3.0675   3.0898   3.0947   3.1233   3.1279   3.1559   3.1709   3.2019
  3.2081   3.2143   3.2230   3.2491   3.2826   3.3054   3.3360   3.3460
  3.3767   3.3824   3.4127   3.4370   3.4502   3.4670   3.4962   3.5219
  3.5539   3.5662   3.5863   3.6025   3.6538   3.6792   3.6875   3.6991
  3.7382   3.7604   3.7710   3.7842   3.8281   3.8471   3.8509   3.8662
  3.8871   3.9369   3.9506   3.9589   3.9896   4.0138   4.0411   4.0654
  4.0781   4.0841   4.0916   4.0953   4.1264   4.1441   4.1542   4.1804
  4.2010   4.2497   4.2812   4.3090   4.3600   4.3774   4.4127   4.4409
  4.4887   4.5183   4.5478   4.5914   4.6047   4.6442   4.6507   4.6765
  4.6915   4.7128   4.7220   4.7674   4.7812   4.8100   4.8518   4.8992
  4.9405   4.9533   4.9933   5.0352   5.0501   5.0905   5.1428   5.1819
  5.1863   5.2219   5.2450   5.2642   5.3133   5.3614   5.4412   5.4541
  5.4767   5.5571   5.6079   5.6398   5.6779   5.8320   5.8921   5.9550
  6.0127   6.1113   6.1456   6.1849   6.2356   6.4538   6.5661   6.6475
  7.1767   8.3956  10.2935  12.0986  12.4234  12.9573  13.9749  15.2625
 --------------------------------------------------------------
 
          Ground-State Mulliken Net Atomic Charges

     Atom                 Charge (a.u.)    Spin (a.u.)
  --------------------------------------------------------
      1 C                    -0.046401      -0.168112
      2 N                    -0.075220       0.364572
      3 C                    -0.040263       0.008112
      4 H                     0.114166       0.002453
      5 C                    -0.273113       0.054307
      6 H                     0.142162      -0.000808
      7 C                    -0.173388       0.748228
      8 H                     0.164406      -0.011716
      9 C                     0.094587      -0.038082
     10 H                     0.122764       0.019458
     11 N                    -0.196156       0.019486
     12 H                     0.166457       0.002102
  --------------------------------------------------------
  Sum of atomic charges =    -0.000000
  Sum of spin   charges =     1.000000

 -----------------------------------------------------------------
                    Cartesian Multipole Moments
 -----------------------------------------------------------------
    Charge (ESU x 10^10)
                -0.0000
    Dipole Moment (Debye)
         X      -2.0832      Y      -1.8397      Z       2.5285
       Tot       3.7573
    Quadrupole Moments (Debye-Ang)
        XX     -39.5546     XY      -7.0808     YY     -45.0580
        XZ       7.5128     YZ       5.5287     ZZ     -42.6428
    Octopole Moments (Debye-Ang^2)
       XXX     -27.1112    XXY     -20.0041    XYY     -16.3229
       YYY     -54.1658    XXZ      17.5560    XYZ       8.5938
       YYZ      19.8897    XZZ     -12.2844    YZZ     -16.3385
       ZZZ      35.0105
    Hexadecapole Moments (Debye-Ang^3)
      XXXX    -214.0568   XXXY     -62.1016   XXYY    -131.3010
      XYYY     -77.9549   YYYY    -543.2715   XXXZ      39.4283
      XXYZ      54.8368   XYYZ      39.2294   YYYZ     156.6953
      XXZZ     -82.7382   XYZZ     -30.2546   YYZZ    -151.7660
      XZZZ      38.2764   YZZZ     144.1377   ZZZZ    -285.0663
 -----------------------------------------------------------------
 Calculating analytic gradient of the SCF energy
 Gradient of SCF Energy
            1           2           3           4           5           6
    1  -0.0006470   0.0002466  -0.0004073   0.0000104   0.0002676   0.0000959
    2  -0.0007421   0.0005003  -0.0000486  -0.0000013  -0.0000492   0.0000401
    3   0.0006782  -0.0002619   0.0002897   0.0000672  -0.0009199  -0.0001158
            7           8           9          10          11          12
    1   0.0008812  -0.0001265   0.0001452  -0.0001135  -0.0006747   0.0003221
    2   0.0001129  -0.0003844   0.0004945   0.0000754  -0.0002103   0.0002128
    3  -0.0003710   0.0000008   0.0009757   0.0000730   0.0002571  -0.0006731
 Max gradient component =       9.757E-04
 RMS gradient           =       4.253E-04
 Gradient time:  CPU 298.97 s  wall 6.22 s
 Geometry Optimization Parameters
   NAtoms,    NIC,     NZ,  NCons,   NDum,   NFix, NCnnct, MaxDiis
       12     107       0       0       0       0       0       0

 Cartesian Hessian Update
 Hessian updated using Powell/Murtagh-Sargent update
  Mixing factors:     0.987119 Powell                      0.012881 Murtagh-Sargent


** GEOMETRY OPTIMIZATION IN DELOCALIZED INTERNAL COORDINATES **
   Searching for a Transition State

   Optimization Cycle:  15

                       Coordinates (Angstroms)
     ATOM                X               Y               Z
      1  C         0.4288311156    1.6854214661   -1.2267257872
      2  N         1.3583655909    2.2301813788   -1.6581348105
      3  C         0.7171357279   -1.4051636764    0.5806473037
      4  H         1.5014268888   -2.1260933225    0.7616958570
      5  C        -0.4639845162   -1.3836028810   -0.0602101850
      6  H        -1.0517967272   -2.0464414814   -0.6653003734
      7  C        -0.6979824766    1.0716898053   -0.7024572218
      8  H        -1.6550862723    1.2825730084   -1.1596818949
      9  C        -0.6283851228    0.0796021155    0.3953951077
     10  H        -1.4347871286    0.2239368957    1.1186215957
     11  N         0.6767445650   -0.0951555845    1.0187807021
     12  H         1.2495183581    0.4830522802    1.5973697176
   Point Group: c1    Number of degrees of freedom:    30


   Energy is   -302.906483439

 Hessian updated using Powell/Murtagh-Sargent update
  Mixing factors:     0.994990 Powell                      0.005010 Murtagh-Sargent

 30 Hessian modes will be used to form the next step
  Hessian Eigenvalues:
    -0.003070    0.000594    0.012179    0.013999    0.016647    0.027479
     0.044378    0.087053    0.090945    0.100348    0.157955    0.159453
     0.159831    0.168986    0.186235    0.198673    0.199979    0.219547
     0.261864    0.320025    0.344455    0.345207    0.359133    0.359493
     0.369068    0.380112    0.439475    0.475388    0.479123    1.278000

 Transition state search - taking P-RFO step
 Searching for Lamda that Maximizes Along the Lowest mode
 Value Taken    Lamda =   0.00003752
 Searching for Lamda that Minimizes Along All other modes
 Value Taken    Lamda =  -0.00024558
 Calculated Step too Large.  Step scaled by  0.576095
 Step Taken.  Stepsize is  0.300000

                             Maximum     Tolerance    Cnvgd?
         Gradient           0.000814      0.000300      NO
         Displacement       0.111860      0.001200      NO
         Energy change     -0.000094      0.000001      NO


 New Cartesian Coordinates Obtained by Inverse Iteration

 Displacement from previous Coordinates is:  0.393546
 Adding empirical dispersion correction 
 ----------------------------------------------------------------
 Doing -D3(0) with
 s6  =   1.00000
 s8  =   1.00000
 rs6 =   1.28100
 rs8 =   1.09400
 -D3 energy without 3body term =     -0.0028228271 hartrees
 ----------------------------------------------------------------
             Standard Nuclear Orientation (Angstroms)
    I     Atom           X                Y                Z
 ----------------------------------------------------------------
    1      C       0.4327392324     1.6410583645    -1.2503476955
    2      N       1.3733018816     2.1311485685    -1.7203033193
    3      C       0.7339557724    -1.3847826655     0.5691040302
    4      H       1.5310692606    -2.0931923957     0.7430291605
    5      C      -0.4439229827    -1.3757648055    -0.0785116386
    6      H      -1.0143129973    -2.0383148215    -0.7003547712
    7      C      -0.7052126363     1.0923739387    -0.6762228162
    8      H      -1.6663257603     1.3645970423    -1.0905169952
    9      C      -0.6409008160     0.0767722247     0.4003738827
   10      H      -1.4624161419     0.1915587747     1.1104013454
   11      N       0.6538530409    -0.0912081550     1.0478342061
   12      H       1.2081721490     0.4857539339     1.6455146221
 ----------------------------------------------------------------
 Nuclear Repulsion Energy =         256.67822723 hartrees
 There are       25 alpha and       24 beta electrons
 Applying Cartesian multipole field
    Component          Value
    ---------          -----
     (2,0,0)        1.00000E-11
     (0,2,0)        2.00000E-11
     (0,0,2)       -3.00000E-11
 Nucleus-field energy     =     0.0000000023 hartrees
 Requested basis set is cc-pVTZ
 There are 100 shells and 280 basis functions
 A cutoff of  1.0D-14 yielded   4829 shell pairs
 There are     38123 function pairs (     49923 Cartesian)
 Smallest overlap matrix eigenvalue = 1.85E-04
 Guess MOs from SCF MO coefficient file
 Reading MOs from coefficient file
 Reading MOs from coefficient file
 Long-range K will be added via erf
 Coulomb attenuation parameter = 0.25 bohr**(-1)
 An unrestricted hybrid HF-DFT SCF calculation will be
 performed using Pulay DIIS extrapolation
 Exchange:     0.1957 Hartree-Fock + 1.0000 wB97X-D3 + LR-HF
 Correlation:  1.0000 wB97X-D3
 Using SG-2 standard quadrature grid
 Dispersion:   Grimme D3
 SCF converges when DIIS error is below 1.0E-08
 Geometry optimization detected.  Setting ReadMinima to 0
 Setting SaveMinima to 0
 using 64 threads for integral computing
 -------------------------------------------------------
 OpenMP Integral computing Module                
 Release: version 1.0, May 2013, Q-Chem Inc. Pittsburgh 
 -------------------------------------------------------
 using 64 threads for integral computing
 -------------------------------------------------------
 OpenMP Integral computing Module                
 Release: version 1.0, May 2013, Q-Chem Inc. Pittsburgh 
 -------------------------------------------------------
 ---------------------------------------
  Cycle       Energy         DIIS Error
 ---------------------------------------
    1    -302.8992672478      1.47E-03
    2    -302.9060101979      1.23E-04
    3    -302.9064125744      6.34E-05
    4    -302.9064696001      4.94E-05
    5    -302.9065051168      1.60E-05
    6    -302.9065121720      5.52E-06
    7    -302.9065144605      3.17E-06
    8    -302.9065154934      1.27E-06
    9    -302.9065158304      5.92E-07
   10    -302.9065159142      2.76E-07
   11    -302.9065159344      1.18E-07
   12    -302.9065159388      5.35E-08
   13    -302.9065159397      2.33E-08
   14    -302.9065159399      1.16E-08
   15    -302.9065159399      5.74E-09 Convergence criterion met
 ---------------------------------------
 <S^2> = 0.7697
 SCF time:  CPU 1854.18 s  wall 32.14 s
 SCF   energy in the final basis set = -302.90651594
 Total energy in the final basis set = -302.90651594
 
 --------------------------------------------------------------
 
                    Orbital Energies (a.u.)
 --------------------------------------------------------------
 
 Alpha MOs
 -- Occupied --
-14.4419 -14.4238 -10.3508 -10.3394 -10.3308 -10.3143 -10.2767  -1.1054
 -1.0272  -0.9140  -0.8542  -0.7849  -0.6763  -0.6676  -0.6124  -0.5949
 -0.5450  -0.5099  -0.4930  -0.4719  -0.4583  -0.4354  -0.4228  -0.3308
 -0.2948
 -- Virtual --
  0.0910   0.1012   0.1253   0.1472   0.1498   0.1616   0.1623   0.1754
  0.2129   0.2290   0.2353   0.2968   0.2971   0.3385   0.3478   0.3682
  0.3825   0.3919   0.4018   0.4196   0.4266   0.4509   0.4593   0.4765
  0.4810   0.5043   0.5135   0.5213   0.5335   0.5424   0.5547   0.5685
  0.5839   0.5919   0.6093   0.6121   0.6222   0.6504   0.6935   0.7078
  0.7229   0.7481   0.7743   0.7799   0.8027   0.8076   0.8229   0.8397
  0.8662   0.9173   0.9586   0.9658   0.9896   1.0263   1.0486   1.0571
  1.0746   1.0820   1.1045   1.1166   1.1232   1.1337   1.1644   1.1741
  1.1957   1.2274   1.2433   1.2561   1.2794   1.2984   1.3065   1.3283
  1.3602   1.3884   1.4015   1.4123   1.4383   1.4503   1.4621   1.4767
  1.5186   1.5337   1.5728   1.5889   1.6188   1.6487   1.6739   1.7072
  1.7193   1.7872   1.8089   1.8491   1.8770   1.9090   1.9535   1.9605
  2.0423   2.1454   2.1755   2.2110   2.2966   2.3077   2.3222   2.3601
  2.3706   2.4028   2.4424   2.4549   2.5224   2.5440   2.5829   2.6078
  2.6290   2.6450   2.6879   2.7062   2.7164   2.7300   2.7494   2.7577
  2.7862   2.8054   2.8326   2.8450   2.8511   2.9040   2.9179   2.9350
  2.9609   2.9775   2.9912   3.0099   3.0406   3.0464   3.0595   3.0684
  3.0925   3.0935   3.1112   3.1257   3.1478   3.1680   3.1911   3.2015
  3.2101   3.2212   3.2434   3.2741   3.2989   3.3295   3.3421   3.3692
  3.3799   3.4111   3.4308   3.4451   3.4589   3.4794   3.5220   3.5501
  3.5609   3.5861   3.5975   3.6458   3.6723   3.6803   3.6915   3.7354
  3.7535   3.7682   3.7825   3.8259   3.8392   3.8504   3.8607   3.8895
  3.9300   3.9497   3.9592   3.9880   4.0088   4.0344   4.0580   4.0635
  4.0749   4.0787   4.0905   4.1214   4.1377   4.1481   4.1747   4.1989
  4.2398   4.2787   4.3112   4.3512   4.3596   4.4094   4.4343   4.4846
  4.5096   4.5445   4.5833   4.5982   4.6289   4.6366   4.6620   4.6899
  4.6940   4.7241   4.7650   4.7706   4.8040   4.8454   4.8978   4.9387
  4.9472   5.0000   5.0257   5.0421   5.0859   5.1404   5.1699   5.1816
  5.2116   5.2321   5.2535   5.3133   5.3647   5.4401   5.4534   5.4783
  5.5500   5.6066   5.6356   5.6793   5.8289   5.8908   5.9553   6.0119
  6.1127   6.1420   6.1837   6.2171   6.4500   6.5674   6.6483   7.1740
  8.3671  10.2967  12.0886  12.4156  12.9377  13.9675  15.2741
 
 Beta MOs
 -- Occupied --
-14.4413 -14.4183 -10.3514 -10.3313 -10.3308 -10.3166 -10.2754  -1.1032
 -1.0153  -0.8908  -0.8502  -0.7769  -0.6740  -0.6641  -0.6056  -0.5887
 -0.5401  -0.5044  -0.4698  -0.4603  -0.4381  -0.4303  -0.4169  -0.2982
 -- Virtual --
 -0.0355   0.0932   0.1040   0.1266   0.1502   0.1510   0.1633   0.1697
  0.1955   0.2139   0.2354   0.2362   0.2982   0.3042   0.3407   0.3530
  0.3728   0.3836   0.3959   0.4032   0.4211   0.4329   0.4543   0.4602
  0.4821   0.4861   0.5057   0.5170   0.5249   0.5381   0.5477   0.5564
  0.5701   0.5853   0.5945   0.6103   0.6127   0.6254   0.6538   0.7004
  0.7100   0.7240   0.7492   0.7756   0.7810   0.8048   0.8097   0.8254
  0.8452   0.8741   0.9195   0.9613   0.9681   0.9920   1.0291   1.0510
  1.0610   1.0818   1.0846   1.1087   1.1200   1.1250   1.1390   1.1669
  1.1781   1.1987   1.2315   1.2471   1.2606   1.2830   1.3029   1.3087
  1.3303   1.3642   1.3917   1.4049   1.4192   1.4435   1.4564   1.4632
  1.4808   1.5239   1.5396   1.5754   1.5916   1.6216   1.6515   1.6764
  1.7099   1.7238   1.7925   1.8186   1.8522   1.8800   1.9111   1.9556
  1.9638   2.0442   2.1525   2.1772   2.2129   2.3055   2.3184   2.3259
  2.3675   2.3805   2.4106   2.4472   2.4640   2.5330   2.5508   2.5881
  2.6117   2.6326   2.6529   2.6954   2.7140   2.7214   2.7343   2.7514
  2.7596   2.7882   2.8095   2.8338   2.8488   2.8562   2.9124   2.9229
  2.9435   2.9641   2.9805   3.0007   3.0146   3.0452   3.0515   3.0621
  3.0687   3.0905   3.0982   3.1226   3.1285   3.1579   3.1734   3.2026
  3.2077   3.2142   3.2272   3.2508   3.2809   3.3042   3.3332   3.3468
  3.3731   3.3818   3.4164   3.4402   3.4489   3.4646   3.4866   3.5243
  3.5537   3.5681   3.5919   3.6018   3.6568   3.6758   3.6856   3.6988
  3.7386   3.7564   3.7763   3.7860   3.8312   3.8454   3.8530   3.8639
  3.8915   3.9351   3.9536   3.9619   3.9910   4.0131   4.0418   4.0658
  4.0787   4.0843   4.0919   4.0957   4.1273   4.1412   4.1509   4.1776
  4.2013   4.2447   4.2810   4.3147   4.3585   4.3687   4.4152   4.4383
  4.4884   4.5142   4.5475   4.5879   4.6038   4.6460   4.6502   4.6745
  4.6926   4.7119   4.7276   4.7719   4.7806   4.8131   4.8479   4.9011
  4.9452   4.9505   5.0044   5.0297   5.0477   5.0886   5.1430   5.1735
  5.1861   5.2171   5.2420   5.2623   5.3158   5.3690   5.4414   5.4557
  5.4799   5.5534   5.6085   5.6376   5.6829   5.8338   5.8951   5.9564
  6.0130   6.1137   6.1447   6.1898   6.2302   6.4542   6.5684   6.6494
  7.1747   8.3702  10.2976  12.0914  12.4175  12.9515  13.9685  15.2813
 --------------------------------------------------------------
 
          Ground-State Mulliken Net Atomic Charges

     Atom                 Charge (a.u.)    Spin (a.u.)
  --------------------------------------------------------
      1 C                    -0.047593      -0.164961
      2 N                    -0.074411       0.355541
      3 C                    -0.038247       0.007796
      4 H                     0.114096       0.002063
      5 C                    -0.273104       0.058153
      6 H                     0.142132      -0.000686
      7 C                    -0.171526       0.749467
      8 H                     0.164674      -0.011909
      9 C                     0.090304      -0.037953
     10 H                     0.122493       0.016021
     11 N                    -0.194964       0.023995
     12 H                     0.166146       0.002473
  --------------------------------------------------------
  Sum of atomic charges =    -0.000000
  Sum of spin   charges =     1.000000

 -----------------------------------------------------------------
                    Cartesian Multipole Moments
 -----------------------------------------------------------------
    Charge (ESU x 10^10)
                -0.0000
    Dipole Moment (Debye)
         X      -2.1174      Y      -1.6847      Z       2.6510
       Tot       3.7880
    Quadrupole Moments (Debye-Ang)
        XX     -39.6315     XY      -7.0208     YY     -44.3668
        XZ       7.6315     YZ       5.5585     ZZ     -42.9549
    Octopole Moments (Debye-Ang^2)
       XXX     -27.6997    XXY     -19.2206    XYY     -15.6361
       YYY     -49.7932    XXZ      18.3885    XYZ       8.7497
       YYZ      19.1481    XZZ     -12.8004    YZZ     -16.2296
       ZZZ      37.4136
    Hexadecapole Moments (Debye-Ang^3)
      XXXX    -216.0915   XXXY     -59.3658   XXYY    -126.1535
      XYYY     -71.2036   YYYY    -515.4238   XXXZ      42.3214
      XXYZ      54.0231   XYYZ      39.1416   YYYZ     151.5284
      XXZZ     -86.2647   XYZZ     -29.4263   YYZZ    -149.2897
      XZZZ      42.9533   YZZZ     144.0676   ZZZZ    -296.5782
 -----------------------------------------------------------------
 Calculating analytic gradient of the SCF energy
 Gradient of SCF Energy
            1           2           3           4           5           6
    1  -0.0007041   0.0002809   0.0007713  -0.0000518  -0.0005969  -0.0001489
    2  -0.0007841   0.0003912   0.0007501  -0.0000193  -0.0008170  -0.0000884
    3   0.0002322  -0.0001593  -0.0013430   0.0001463   0.0005904   0.0002524
            7           8           9          10          11          12
    1   0.0005813  -0.0001778   0.0011736   0.0002086  -0.0012796  -0.0000565
    2   0.0007100  -0.0003065   0.0013285  -0.0004137  -0.0007392  -0.0000116
    3  -0.0001818  -0.0000750  -0.0008448   0.0000410   0.0011715   0.0001701
 Max gradient component =       1.343E-03
 RMS gradient           =       6.355E-04
 Gradient time:  CPU 307.03 s  wall 6.06 s
 Geometry Optimization Parameters
   NAtoms,    NIC,     NZ,  NCons,   NDum,   NFix, NCnnct, MaxDiis
       12     107       0       0       0       0       0       0

 Cartesian Hessian Update
 Hessian updated using Powell/Murtagh-Sargent update
  Mixing factors:     0.967191 Powell                      0.032809 Murtagh-Sargent


** GEOMETRY OPTIMIZATION IN DELOCALIZED INTERNAL COORDINATES **
   Searching for a Transition State

   Optimization Cycle:  16

                       Coordinates (Angstroms)
     ATOM                X               Y               Z
      1  C         0.4327392324    1.6410583645   -1.2503476955
      2  N         1.3733018816    2.1311485685   -1.7203033193
      3  C         0.7339557724   -1.3847826655    0.5691040302
      4  H         1.5310692606   -2.0931923957    0.7430291605
      5  C        -0.4439229827   -1.3757648055   -0.0785116386
      6  H        -1.0143129973   -2.0383148215   -0.7003547712
      7  C        -0.7052126363    1.0923739387   -0.6762228162
      8  H        -1.6663257603    1.3645970423   -1.0905169952
      9  C        -0.6409008160    0.0767722247    0.4003738827
     10  H        -1.4624161419    0.1915587747    1.1104013454
     11  N         0.6538530409   -0.0912081550    1.0478342061
     12  H         1.2081721490    0.4857539339    1.6455146221
   Point Group: c1    Number of degrees of freedom:    30


   Energy is   -302.906515940

 Hessian updated using Powell/Murtagh-Sargent update
  Mixing factors:     0.949170 Powell                      0.050830 Murtagh-Sargent

 30 Hessian modes will be used to form the next step
  Hessian Eigenvalues:
    -0.003289    0.000216    0.012239    0.015295    0.017853    0.027481
     0.044420    0.087239    0.091245    0.100411    0.157955    0.159455
     0.159835    0.169000    0.186235    0.198676    0.199984    0.219567
     0.261892    0.320047    0.344493    0.345238    0.359137    0.359493
     0.369068    0.380120    0.439476    0.475418    0.479127    1.278021

 Transition state search - taking P-RFO step
 Searching for Lamda that Maximizes Along the Lowest mode
 Value Taken    Lamda =   0.00000006
 Searching for Lamda that Minimizes Along All other modes
 Value Taken    Lamda =  -0.00023260
 Calculated Step too Large.  Step scaled by  0.522950
 Step Taken.  Stepsize is  0.300000

                             Maximum     Tolerance    Cnvgd?
         Gradient           0.000911      0.000300      NO
         Displacement       0.108687      0.001200      NO
         Energy change     -0.000033      0.000001      NO


 New Cartesian Coordinates Obtained by Inverse Iteration

 Displacement from previous Coordinates is:  0.379094
 Adding empirical dispersion correction 
 ----------------------------------------------------------------
 Doing -D3(0) with
 s6  =   1.00000
 s8  =   1.00000
 rs6 =   1.28100
 rs8 =   1.09400
 -D3 energy without 3body term =     -0.0028250467 hartrees
 ----------------------------------------------------------------
             Standard Nuclear Orientation (Angstroms)
    I     Atom           X                Y                Z
 ----------------------------------------------------------------
    1      C       0.4284091053     1.5992881928    -1.2730238628
    2      N       1.3737275419     2.0395870877    -1.7799332801
    3      C       0.7412335275    -1.3739865691     0.5757453687
    4      H       1.5449236398    -2.0740735720     0.7528728489
    5      C      -0.4193107681    -1.3661808721    -0.1024454825
    6      H      -0.9629029414    -2.0215753669    -0.7551602919
    7      C      -0.7127195532     1.1078790295    -0.6512509618
    8      H      -1.6735359309     1.4476951391    -1.0123471916
    9      C      -0.6521657501     0.0716263827     0.4049450974
   10      H      -1.4856528994     0.1627228040     1.1038177407
   11      N       0.6415765158    -0.0837416677     1.0595270434
   12      H       1.1764175153     0.4907594159     1.6772529825
 ----------------------------------------------------------------
 Nuclear Repulsion Energy =         256.99835491 hartrees
 There are       25 alpha and       24 beta electrons
 Applying Cartesian multipole field
    Component          Value
    ---------          -----
     (2,0,0)        1.00000E-11
     (0,2,0)        2.00000E-11
     (0,0,2)       -3.00000E-11
 Nucleus-field energy     =     0.0000000019 hartrees
 Requested basis set is cc-pVTZ
 There are 100 shells and 280 basis functions
 A cutoff of  1.0D-14 yielded   4834 shell pairs
 There are     38196 function pairs (     50045 Cartesian)
 Smallest overlap matrix eigenvalue = 1.79E-04
 Guess MOs from SCF MO coefficient file
 Reading MOs from coefficient file
 Reading MOs from coefficient file
 Long-range K will be added via erf
 Coulomb attenuation parameter = 0.25 bohr**(-1)
 An unrestricted hybrid HF-DFT SCF calculation will be
 performed using Pulay DIIS extrapolation
 Exchange:     0.1957 Hartree-Fock + 1.0000 wB97X-D3 + LR-HF
 Correlation:  1.0000 wB97X-D3
 Using SG-2 standard quadrature grid
 Dispersion:   Grimme D3
 SCF converges when DIIS error is below 1.0E-08
 Geometry optimization detected.  Setting ReadMinima to 0
 Setting SaveMinima to 0
 using 64 threads for integral computing
 -------------------------------------------------------
 OpenMP Integral computing Module                
 Release: version 1.0, May 2013, Q-Chem Inc. Pittsburgh 
 -------------------------------------------------------
 using 64 threads for integral computing
 -------------------------------------------------------
 OpenMP Integral computing Module                
 Release: version 1.0, May 2013, Q-Chem Inc. Pittsburgh 
 -------------------------------------------------------
 ---------------------------------------
  Cycle       Energy         DIIS Error
 ---------------------------------------
    1    -302.9015656125      1.33E-03
    2    -302.9060354425      1.14E-04
    3    -302.9063968609      5.77E-05
    4    -302.9064517203      4.57E-05
    5    -302.9064845009      1.61E-05
    6    -302.9064922101      4.54E-06
    7    -302.9064946712      2.98E-06
    8    -302.9064954878      1.19E-06
    9    -302.9064957949      5.54E-07
   10    -302.9064958779      2.70E-07
   11    -302.9064958958      9.96E-08
   12    -302.9064958999      3.79E-08
   13    -302.9064959005      1.74E-08
   14    -302.9064959006      9.94E-09 Convergence criterion met
 ---------------------------------------
 <S^2> = 0.7693
 SCF time:  CPU 1709.32 s  wall 29.52 s
 SCF   energy in the final basis set = -302.90649590
 Total energy in the final basis set = -302.90649590
 
 --------------------------------------------------------------
 
                    Orbital Energies (a.u.)
 --------------------------------------------------------------
 
 Alpha MOs
 -- Occupied --
-14.4422 -14.4229 -10.3506 -10.3388 -10.3308 -10.3135 -10.2767  -1.1055
 -1.0264  -0.9136  -0.8541  -0.7845  -0.6761  -0.6683  -0.6116  -0.5928
 -0.5471  -0.5107  -0.4907  -0.4711  -0.4577  -0.4350  -0.4227  -0.3314
 -0.2947
 -- Virtual --
  0.0902   0.1025   0.1251   0.1471   0.1497   0.1620   0.1630   0.1745
  0.2123   0.2326   0.2354   0.2969   0.3000   0.3411   0.3470   0.3652
  0.3822   0.3894   0.4018   0.4193   0.4283   0.4507   0.4591   0.4754
  0.4805   0.5045   0.5118   0.5234   0.5346   0.5432   0.5546   0.5704
  0.5907   0.5941   0.6072   0.6120   0.6221   0.6467   0.6926   0.7107
  0.7221   0.7493   0.7669   0.7768   0.7988   0.8137   0.8220   0.8462
  0.8736   0.9167   0.9595   0.9707   0.9931   1.0238   1.0484   1.0546
  1.0765   1.0843   1.1049   1.1186   1.1277   1.1361   1.1608   1.1753
  1.1951   1.2285   1.2427   1.2574   1.2804   1.2968   1.3078   1.3245
  1.3627   1.3888   1.3969   1.4142   1.4366   1.4550   1.4615   1.4739
  1.5179   1.5345   1.5806   1.5904   1.6228   1.6492   1.6766   1.7027
  1.7207   1.7881   1.8092   1.8486   1.8801   1.9080   1.9498   1.9611
  2.0502   2.1507   2.1709   2.2105   2.2926   2.3106   2.3282   2.3607
  2.3714   2.4038   2.4353   2.4552   2.5154   2.5393   2.5787   2.6076
  2.6278   2.6493   2.6935   2.7022   2.7159   2.7294   2.7525   2.7547
  2.7804   2.8003   2.8360   2.8498   2.8534   2.9080   2.9154   2.9338
  2.9616   2.9814   2.9915   3.0063   3.0414   3.0491   3.0604   3.0708
  3.0956   3.0982   3.1105   3.1278   3.1490   3.1700   3.1895   3.2002
  3.2117   3.2232   3.2458   3.2728   3.2966   3.3276   3.3468   3.3663
  3.3815   3.4116   3.4308   3.4520   3.4587   3.4758   3.5197   3.5514
  3.5642   3.5889   3.6007   3.6476   3.6677   3.6827   3.6946   3.7336
  3.7545   3.7760   3.7840   3.8281   3.8381   3.8513   3.8590   3.8830
  3.9294   3.9503   3.9630   3.9849   4.0122   4.0346   4.0612   4.0639
  4.0765   4.0794   4.0897   4.1214   4.1302   4.1476   4.1715   4.2029
  4.2402   4.2759   4.3170   4.3497   4.3580   4.4108   4.4307   4.4866
  4.5079   4.5451   4.5772   4.5942   4.6311   4.6413   4.6601   4.6901
  4.6929   4.7209   4.7632   4.7720   4.8091   4.8454   4.9011   4.9381
  4.9452   5.0113   5.0233   5.0429   5.0866   5.1375   5.1607   5.1832
  5.2096   5.2307   5.2516   5.3152   5.3753   5.4397   5.4571   5.4807
  5.5503   5.6070   5.6335   5.6866   5.8309   5.8931   5.9525   6.0114
  6.1067   6.1497   6.1890   6.2136   6.4531   6.5673   6.6445   7.1656
  8.3393  10.2998  12.0816  12.4121  12.9306  13.9614  15.2983
 
 Beta MOs
 -- Occupied --
-14.4415 -14.4175 -10.3512 -10.3308 -10.3307 -10.3157 -10.2754  -1.1031
 -1.0148  -0.8904  -0.8500  -0.7765  -0.6737  -0.6648  -0.6049  -0.5868
 -0.5413  -0.5048  -0.4683  -0.4599  -0.4379  -0.4302  -0.4168  -0.2980
 -- Virtual --
 -0.0356   0.0923   0.1053   0.1267   0.1506   0.1510   0.1644   0.1693
  0.1932   0.2131   0.2354   0.2404   0.2990   0.3067   0.3425   0.3528
  0.3702   0.3834   0.3928   0.4031   0.4213   0.4349   0.4544   0.4595
  0.4821   0.4843   0.5062   0.5152   0.5263   0.5400   0.5480   0.5568
  0.5720   0.5918   0.5963   0.6084   0.6127   0.6251   0.6499   0.6989
  0.7132   0.7237   0.7504   0.7685   0.7778   0.8007   0.8154   0.8242
  0.8543   0.8802   0.9190   0.9616   0.9745   0.9945   1.0272   1.0503
  1.0591   1.0818   1.0866   1.1093   1.1219   1.1298   1.1412   1.1630
  1.1791   1.1983   1.2325   1.2467   1.2622   1.2844   1.3002   1.3108
  1.3265   1.3664   1.3919   1.4007   1.4212   1.4414   1.4599   1.4630
  1.4784   1.5228   1.5405   1.5829   1.5935   1.6260   1.6515   1.6794
  1.7058   1.7252   1.7935   1.8182   1.8520   1.8831   1.9102   1.9523
  1.9640   2.0521   2.1579   2.1730   2.2125   2.3014   2.3216   2.3300
  2.3688   2.3851   2.4109   2.4396   2.4631   2.5251   2.5449   2.5846
  2.6117   2.6313   2.6572   2.7006   2.7096   2.7223   2.7343   2.7542
  2.7562   2.7823   2.8042   2.8371   2.8554   2.8572   2.9155   2.9205
  2.9431   2.9654   2.9834   3.0001   3.0139   3.0457   3.0511   3.0634
  3.0715   3.0956   3.1030   3.1216   3.1317   3.1590   3.1752   3.1997
  3.2085   3.2144   3.2292   3.2532   3.2790   3.3026   3.3311   3.3512
  3.3707   3.3836   3.4171   3.4389   3.4546   3.4649   3.4828   3.5218
  3.5538   3.5726   3.5949   3.6051   3.6601   3.6708   3.6863   3.7027
  3.7374   3.7576   3.7835   3.7873   3.8335   3.8437   3.8545   3.8618
  3.8850   3.9344   3.9540   3.9660   3.9877   4.0166   4.0419   4.0673
  4.0801   4.0856   4.0901   4.0969   4.1279   4.1342   4.1501   4.1743
  4.2054   4.2450   4.2783   4.3201   4.3573   4.3672   4.4157   4.4356
  4.4903   4.5129   4.5482   4.5812   4.6001   4.6475   4.6541   4.6722
  4.6927   4.7088   4.7260   4.7681   4.7849   4.8176   4.8478   4.9038
  4.9434   4.9502   5.0149   5.0283   5.0487   5.0893   5.1402   5.1639
  5.1877   5.2147   5.2391   5.2619   5.3181   5.3791   5.4410   5.4598
  5.4825   5.5537   5.6090   5.6355   5.6903   5.8358   5.8972   5.9536
  6.0126   6.1079   6.1525   6.1955   6.2260   6.4572   6.5686   6.6457
  7.1665   8.3424  10.3007  12.0844  12.4142  12.9445  13.9625  15.3053
 --------------------------------------------------------------
 
          Ground-State Mulliken Net Atomic Charges

     Atom                 Charge (a.u.)    Spin (a.u.)
  --------------------------------------------------------
      1 C                    -0.047719      -0.162081
      2 N                    -0.074037       0.346644
      3 C                    -0.034205       0.007507
      4 H                     0.114302       0.001715
      5 C                    -0.275001       0.060680
      6 H                     0.142266      -0.000442
      7 C                    -0.172664       0.751586
      8 H                     0.164746      -0.012321
      9 C                     0.088967      -0.037569
     10 H                     0.122832       0.012770
     11 N                    -0.194728       0.028379
     12 H                     0.165239       0.003132
  --------------------------------------------------------
  Sum of atomic charges =     0.000000
  Sum of spin   charges =     1.000000

 -----------------------------------------------------------------
                    Cartesian Multipole Moments
 -----------------------------------------------------------------
    Charge (ESU x 10^10)
                 0.0000
    Dipole Moment (Debye)
         X      -2.1454      Y      -1.5541      Z       2.8054
       Tot       3.8585
    Quadrupole Moments (Debye-Ang)
        XX     -39.7197     XY      -6.9662     YY     -43.7388
        XZ       7.7042     YZ       5.5761     ZZ     -43.2023
    Octopole Moments (Debye-Ang^2)
       XXX     -27.8377    XXY     -18.1380    XYY     -14.8017
       YYY     -45.8088    XXZ      19.2049    XYZ       8.6574
       YYZ      18.6058    XZZ     -13.1948    YZZ     -16.3629
       ZZZ      39.8635
    Hexadecapole Moments (Debye-Ang^3)
      XXXX    -215.9470   XXXY     -55.6595   XXYY    -121.1610
      XYYY     -64.8665   YYYY    -491.6676   XXXZ      43.9620
      XXYZ      53.0405   XYYZ      38.7807   YYYZ     146.7838
      XXZZ     -89.2395   XYZZ     -28.2572   YYZZ    -146.9746
      XZZZ      46.6205   YZZZ     144.1215   ZZZZ    -308.0384
 -----------------------------------------------------------------
 Calculating analytic gradient of the SCF energy
 Gradient of SCF Energy
            1           2           3           4           5           6
    1  -0.0005271   0.0002523  -0.0004375  -0.0000243   0.0008258   0.0001531
    2  -0.0006228   0.0002149  -0.0002936  -0.0000280   0.0001014   0.0001109
    3  -0.0001344   0.0000235   0.0010379   0.0001310  -0.0014570  -0.0002668
            7           8           9          10          11          12
    1   0.0009362  -0.0001511  -0.0005401  -0.0003426  -0.0005774   0.0004326
    2  -0.0002106  -0.0001057   0.0002507   0.0001319   0.0001262   0.0003248
    3   0.0000997   0.0003253   0.0017643  -0.0000992  -0.0008824  -0.0005418
 Max gradient component =       1.764E-03
 RMS gradient           =       5.648E-04
 Gradient time:  CPU 306.50 s  wall 6.00 s
 Geometry Optimization Parameters
   NAtoms,    NIC,     NZ,  NCons,   NDum,   NFix, NCnnct, MaxDiis
       12     107       0       0       0       0       0       0

 Cartesian Hessian Update
 Hessian updated using Powell/Murtagh-Sargent update
  Mixing factors:     0.914066 Powell                      0.085934 Murtagh-Sargent


** GEOMETRY OPTIMIZATION IN DELOCALIZED INTERNAL COORDINATES **
   Searching for a Transition State

   Optimization Cycle:  17

                       Coordinates (Angstroms)
     ATOM                X               Y               Z
      1  C         0.4284091053    1.5992881928   -1.2730238628
      2  N         1.3737275419    2.0395870877   -1.7799332801
      3  C         0.7412335275   -1.3739865691    0.5757453687
      4  H         1.5449236398   -2.0740735720    0.7528728489
      5  C        -0.4193107681   -1.3661808721   -0.1024454825
      6  H        -0.9629029414   -2.0215753669   -0.7551602919
      7  C        -0.7127195532    1.1078790295   -0.6512509618
      8  H        -1.6735359309    1.4476951391   -1.0123471916
      9  C        -0.6521657501    0.0716263827    0.4049450974
     10  H        -1.4856528994    0.1627228040    1.1038177407
     11  N         0.6415765158   -0.0837416677    1.0595270434
     12  H         1.1764175153    0.4907594159    1.6772529825
   Point Group: c1    Number of degrees of freedom:    30


   Energy is   -302.906495901

 Hessian updated using Powell/Murtagh-Sargent update
  Mixing factors:     0.896316 Powell                      0.103684 Murtagh-Sargent

 30 Hessian modes will be used to form the next step
  Hessian Eigenvalues:
    -0.003546    0.000300    0.012234    0.015723    0.021011    0.027480
     0.044422    0.087609    0.091756    0.100669    0.157956    0.159456
     0.159887    0.169035    0.186235    0.198682    0.200005    0.219568
     0.261903    0.320142    0.344740    0.345347    0.359139    0.359493
     0.369068    0.380135    0.439476    0.475419    0.479128    1.278022

 Transition state search - taking P-RFO step
 Searching for Lamda that Maximizes Along the Lowest mode
 Value Taken    Lamda =   0.00002777
 Searching for Lamda that Minimizes Along All other modes
 Value Taken    Lamda =  -0.00014079
 Calculated Step too Large.  Step scaled by  0.814456
 Step Taken.  Stepsize is  0.300000

                             Maximum     Tolerance    Cnvgd?
         Gradient           0.000856      0.000300      NO
         Displacement       0.110959      0.001200      NO
         Energy change      0.000020      0.000001      NO


 New Cartesian Coordinates Obtained by Inverse Iteration

 Displacement from previous Coordinates is:  0.401274
 Adding empirical dispersion correction 
 ----------------------------------------------------------------
 Doing -D3(0) with
 s6  =   1.00000
 s8  =   1.00000
 rs6 =   1.28100
 rs8 =   1.09400
 -D3 energy without 3body term =     -0.0028239134 hartrees
 ----------------------------------------------------------------
             Standard Nuclear Orientation (Angstroms)
    I     Atom           X                Y                Z
 ----------------------------------------------------------------
    1      C       0.4311809371     1.6429053025    -1.2457541394
    2      N       1.3724452208     2.1361867034    -1.7105856134
    3      C       0.7292586241    -1.3894230951     0.5768881121
    4      H       1.5244220431    -2.0990535745     0.7547594608
    5      C      -0.4432836139    -1.3766231412    -0.0800869780
    6      H      -1.0103341963    -2.0376357507    -0.7066376105
    7      C      -0.7074903885     1.0886075326    -0.6773816517
    8      H      -1.6681496629     1.3638867295    -1.0903467585
    9      C      -0.6421500404     0.0746717900     0.4004081395
   10      H      -1.4616187025     0.1935228365     1.1125404278
   11      N       0.6584643224    -0.0889596804     1.0382783541
   12      H       1.2172554595     0.4919143514     1.6279182682
 ----------------------------------------------------------------
 Nuclear Repulsion Energy =         256.74704106 hartrees
 There are       25 alpha and       24 beta electrons
 Applying Cartesian multipole field
    Component          Value
    ---------          -----
     (2,0,0)        1.00000E-11
     (0,2,0)        2.00000E-11
     (0,0,2)       -3.00000E-11
 Nucleus-field energy     =     0.0000000024 hartrees
 Requested basis set is cc-pVTZ
 There are 100 shells and 280 basis functions
 A cutoff of  1.0D-14 yielded   4830 shell pairs
 There are     38124 function pairs (     49924 Cartesian)
 Smallest overlap matrix eigenvalue = 1.84E-04
 Guess MOs from SCF MO coefficient file
 Reading MOs from coefficient file
 Reading MOs from coefficient file
 Long-range K will be added via erf
 Coulomb attenuation parameter = 0.25 bohr**(-1)
 An unrestricted hybrid HF-DFT SCF calculation will be
 performed using Pulay DIIS extrapolation
 Exchange:     0.1957 Hartree-Fock + 1.0000 wB97X-D3 + LR-HF
 Correlation:  1.0000 wB97X-D3
 Using SG-2 standard quadrature grid
 Dispersion:   Grimme D3
 SCF converges when DIIS error is below 1.0E-08
 Geometry optimization detected.  Setting ReadMinima to 0
 Setting SaveMinima to 0
 using 64 threads for integral computing
 -------------------------------------------------------
 OpenMP Integral computing Module                
 Release: version 1.0, May 2013, Q-Chem Inc. Pittsburgh 
 -------------------------------------------------------
 using 64 threads for integral computing
 -------------------------------------------------------
 OpenMP Integral computing Module                
 Release: version 1.0, May 2013, Q-Chem Inc. Pittsburgh 
 -------------------------------------------------------
 ---------------------------------------
  Cycle       Energy         DIIS Error
 ---------------------------------------
    1    -302.9011292617      1.44E-03
    2    -302.9060285502      1.18E-04
    3    -302.9064396677      4.55E-05
    4    -302.9065033253      2.72E-05
    5    -302.9065225609      1.26E-05
    6    -302.9065274593      5.26E-06
    7    -302.9065297073      2.99E-06
    8    -302.9065304511      1.33E-06
    9    -302.9065307568      5.80E-07
   10    -302.9065308449      3.15E-07
   11    -302.9065308632      1.14E-07
   12    -302.9065308680      4.63E-08
   13    -302.9065308687      2.07E-08
   14    -302.9065308689      1.05E-08
   15    -302.9065308689      5.73E-09 Convergence criterion met
 ---------------------------------------
 <S^2> = 0.7696
 SCF time:  CPU 1852.63 s  wall 31.81 s
 SCF   energy in the final basis set = -302.90653087
 Total energy in the final basis set = -302.90653087
 
 --------------------------------------------------------------
 
                    Orbital Energies (a.u.)
 --------------------------------------------------------------
 
 Alpha MOs
 -- Occupied --
-14.4419 -14.4236 -10.3509 -10.3391 -10.3309 -10.3141 -10.2767  -1.1054
 -1.0271  -0.9139  -0.8543  -0.7847  -0.6762  -0.6678  -0.6125  -0.5950
 -0.5449  -0.5097  -0.4929  -0.4718  -0.4583  -0.4357  -0.4228  -0.3307
 -0.2948
 -- Virtual --
  0.0906   0.1020   0.1255   0.1472   0.1498   0.1614   0.1623   0.1755
  0.2128   0.2286   0.2356   0.2960   0.2972   0.3395   0.3480   0.3682
  0.3822   0.3917   0.4017   0.4191   0.4273   0.4512   0.4588   0.4767
  0.4805   0.5041   0.5132   0.5214   0.5337   0.5425   0.5544   0.5689
  0.5840   0.5921   0.6090   0.6120   0.6226   0.6513   0.6940   0.7083
  0.7229   0.7478   0.7746   0.7791   0.8012   0.8073   0.8224   0.8396
  0.8676   0.9186   0.9581   0.9665   0.9896   1.0263   1.0486   1.0571
  1.0749   1.0819   1.1044   1.1166   1.1231   1.1343   1.1643   1.1746
  1.1945   1.2268   1.2432   1.2565   1.2797   1.2988   1.3071   1.3279
  1.3602   1.3883   1.4016   1.4121   1.4377   1.4498   1.4618   1.4770
  1.5179   1.5350   1.5733   1.5888   1.6186   1.6493   1.6753   1.7062
  1.7210   1.7870   1.8082   1.8504   1.8779   1.9076   1.9555   1.9602
  2.0404   2.1450   2.1757   2.2081   2.2980   2.3070   2.3212   2.3587
  2.3713   2.4030   2.4424   2.4560   2.5234   2.5431   2.5816   2.6079
  2.6290   2.6448   2.6883   2.7064   2.7168   2.7306   2.7500   2.7589
  2.7865   2.8049   2.8330   2.8470   2.8510   2.9049   2.9168   2.9344
  2.9608   2.9776   2.9916   3.0093   3.0394   3.0465   3.0600   3.0681
  3.0930   3.0936   3.1119   3.1256   3.1477   3.1681   3.1910   3.2003
  3.2105   3.2198   3.2433   3.2748   3.2986   3.3297   3.3442   3.3700
  3.3797   3.4107   3.4326   3.4463   3.4596   3.4814   3.5198   3.5497
  3.5616   3.5849   3.5981   3.6478   3.6721   3.6807   3.6916   3.7347
  3.7554   3.7684   3.7833   3.8250   3.8390   3.8504   3.8595   3.8849
  3.9303   3.9488   3.9595   3.9858   4.0097   4.0348   4.0594   4.0633
  4.0754   4.0797   4.0887   4.1211   4.1381   4.1484   4.1744   4.1995
  4.2426   4.2784   4.3104   4.3522   4.3604   4.4096   4.4317   4.4850
  4.5108   4.5450   4.5835   4.5968   4.6291   4.6368   4.6626   4.6895
  4.6940   4.7209   4.7633   4.7713   4.8041   4.8464   4.8986   4.9386
  4.9463   4.9991   5.0273   5.0426   5.0861   5.1403   5.1709   5.1811
  5.2124   5.2326   5.2537   5.3141   5.3642   5.4397   5.4541   5.4777
  5.5525   5.6065   5.6348   5.6793   5.8282   5.8905   5.9539   6.0118
  6.1108   6.1438   6.1841   6.2177   6.4511   6.5661   6.6464   7.1732
  8.3630  10.2947  12.0884  12.4164  12.9320  13.9681  15.2781
 
 Beta MOs
 -- Occupied --
-14.4413 -14.4181 -10.3515 -10.3311 -10.3308 -10.3164 -10.2755  -1.1033
 -1.0152  -0.8907  -0.8504  -0.7766  -0.6740  -0.6642  -0.6056  -0.5887
 -0.5400  -0.5043  -0.4699  -0.4602  -0.4379  -0.4308  -0.4168  -0.2982
 -- Virtual --
 -0.0353   0.0927   0.1047   0.1267   0.1502   0.1510   0.1630   0.1697
  0.1958   0.2139   0.2351   0.2365   0.2976   0.3040   0.3416   0.3531
  0.3728   0.3835   0.3959   0.4031   0.4206   0.4334   0.4547   0.4595
  0.4822   0.4858   0.5053   0.5167   0.5251   0.5384   0.5477   0.5561
  0.5705   0.5854   0.5946   0.6098   0.6129   0.6257   0.6546   0.7010
  0.7104   0.7240   0.7488   0.7759   0.7800   0.8036   0.8094   0.8248
  0.8456   0.8751   0.9207   0.9608   0.9690   0.9921   1.0290   1.0508
  1.0610   1.0820   1.0845   1.1086   1.1206   1.1246   1.1393   1.1668
  1.1785   1.1976   1.2308   1.2471   1.2609   1.2833   1.3031   1.3096
  1.3298   1.3642   1.3915   1.4052   1.4188   1.4430   1.4559   1.4629
  1.4811   1.5232   1.5410   1.5757   1.5914   1.6215   1.6521   1.6778
  1.7088   1.7257   1.7922   1.8180   1.8534   1.8809   1.9097   1.9573
  1.9638   2.0423   2.1520   2.1775   2.2099   2.3072   2.3178   2.3248
  2.3660   2.3809   2.4108   2.4476   2.4651   2.5338   2.5499   2.5867
  2.6119   2.6322   2.6525   2.6957   2.7142   2.7223   2.7346   2.7521
  2.7609   2.7888   2.8086   2.8342   2.8513   2.8558   2.9129   2.9220
  2.9428   2.9642   2.9808   3.0008   3.0140   3.0439   3.0521   3.0627
  3.0685   3.0905   3.0987   3.1234   3.1281   3.1578   3.1733   3.2021
  3.2069   3.2148   3.2258   3.2506   3.2813   3.3040   3.3335   3.3487
  3.3739   3.3816   3.4160   3.4421   3.4499   3.4653   3.4887   3.5219
  3.5533   3.5691   3.5907   3.6023   3.6589   3.6753   3.6856   3.6994
  3.7382   3.7583   3.7762   3.7869   3.8303   3.8448   3.8530   3.8630
  3.8870   3.9354   3.9525   3.9622   3.9888   4.0142   4.0421   4.0672
  4.0791   4.0842   4.0904   4.0961   4.1271   4.1417   4.1511   4.1772
  4.2020   4.2476   4.2807   4.3141   4.3595   4.3697   4.4154   4.4359
  4.4887   4.5153   4.5481   4.5880   4.6023   4.6459   4.6516   4.6740
  4.6921   4.7117   4.7249   4.7694   4.7822   4.8130   4.8490   4.9019
  4.9435   4.9513   5.0038   5.0308   5.0484   5.0888   5.1428   5.1745
  5.1857   5.2181   5.2425   5.2625   5.3166   5.3686   5.4410   5.4564
  5.4793   5.5559   5.6084   5.6368   5.6830   5.8331   5.8948   5.9550
  6.0128   6.1118   6.1466   6.1902   6.2308   6.4552   6.5671   6.6474
  7.1740   8.3661  10.2955  12.0911  12.4183  12.9457  13.9691  15.2853
 --------------------------------------------------------------
 
          Ground-State Mulliken Net Atomic Charges

     Atom                 Charge (a.u.)    Spin (a.u.)
  --------------------------------------------------------
      1 C                    -0.047733      -0.164930
      2 N                    -0.074446       0.355334
      3 C                    -0.037298       0.007945
      4 H                     0.114269       0.002086
      5 C                    -0.273768       0.057821
      6 H                     0.142151      -0.000630
      7 C                    -0.172973       0.749657
      8 H                     0.164518      -0.011887
      9 C                     0.092054      -0.037886
     10 H                     0.122811       0.016170
     11 N                    -0.195773       0.023783
     12 H                     0.166189       0.002537
  --------------------------------------------------------
  Sum of atomic charges =     0.000000
  Sum of spin   charges =     1.000000

 -----------------------------------------------------------------
                    Cartesian Multipole Moments
 -----------------------------------------------------------------
    Charge (ESU x 10^10)
                 0.0000
    Dipole Moment (Debye)
         X      -2.1183      Y      -1.6953      Z       2.6438
       Tot       3.7883
    Quadrupole Moments (Debye-Ang)
        XX     -39.6291     XY      -7.0389     YY     -44.3920
        XZ       7.6082     YZ       5.5409     ZZ     -42.9344
    Octopole Moments (Debye-Ang^2)
       XXX     -27.5913    XXY     -19.1386    XYY     -15.6215
       YYY     -49.9422    XXZ      18.3419    XYZ       8.6885
       YYZ      19.1616    XZZ     -12.7495    YZZ     -16.2451
       ZZZ      36.9680
    Hexadecapole Moments (Debye-Ang^3)
      XXXX    -216.0006   XXXY     -59.5254   XXYY    -126.5379
      XYYY     -71.7557   YYYY    -517.0574   XXXZ      41.8845
      XXYZ      53.9658   XYYZ      39.1291   YYYZ     151.4352
      XXZZ     -85.8012   XYZZ     -29.3714   YYZZ    -148.9527
      XZZZ      42.0710   YZZZ     143.5522   ZZZZ    -294.7337
 -----------------------------------------------------------------
 Calculating analytic gradient of the SCF energy
 Gradient of SCF Energy
            1           2           3           4           5           6
    1  -0.0001203   0.0000331  -0.0004507   0.0000072   0.0004849   0.0001542
    2  -0.0003688   0.0002031  -0.0002935   0.0000048   0.0001291   0.0000801
    3   0.0000817  -0.0000023   0.0007445   0.0001029  -0.0009813  -0.0002391
            7           8           9          10          11          12
    1   0.0005430  -0.0000860  -0.0004656  -0.0002268  -0.0001216   0.0002486
    2  -0.0000988  -0.0002223   0.0000867   0.0001497   0.0001428   0.0001874
    3   0.0000491   0.0000474   0.0012903  -0.0000349  -0.0006049  -0.0004534
 Max gradient component =       1.290E-03
 RMS gradient           =       3.869E-04
 Gradient time:  CPU 305.33 s  wall 6.00 s
 Geometry Optimization Parameters
   NAtoms,    NIC,     NZ,  NCons,   NDum,   NFix, NCnnct, MaxDiis
       12     107       0       0       0       0       0       0

 Cartesian Hessian Update
 Hessian updated using Powell/Murtagh-Sargent update
  Mixing factors:     0.977954 Powell                      0.022046 Murtagh-Sargent


** GEOMETRY OPTIMIZATION IN DELOCALIZED INTERNAL COORDINATES **
   Searching for a Transition State

   Optimization Cycle:  18

                       Coordinates (Angstroms)
     ATOM                X               Y               Z
      1  C         0.4311809371    1.6429053025   -1.2457541394
      2  N         1.3724452208    2.1361867034   -1.7105856134
      3  C         0.7292586241   -1.3894230951    0.5768881121
      4  H         1.5244220431   -2.0990535745    0.7547594608
      5  C        -0.4432836139   -1.3766231412   -0.0800869780
      6  H        -1.0103341963   -2.0376357507   -0.7066376105
      7  C        -0.7074903885    1.0886075326   -0.6773816517
      8  H        -1.6681496629    1.3638867295   -1.0903467585
      9  C        -0.6421500404    0.0746717900    0.4004081395
     10  H        -1.4616187025    0.1935228365    1.1125404278
     11  N         0.6584643224   -0.0889596804    1.0382783541
     12  H         1.2172554595    0.4919143514    1.6279182682
   Point Group: c1    Number of degrees of freedom:    30


   Energy is   -302.906530869

 Hessian updated using Powell/Murtagh-Sargent update
  Mixing factors:     0.978170 Powell                      0.021830 Murtagh-Sargent

 30 Hessian modes will be used to form the next step
  Hessian Eigenvalues:
    -0.003357    0.001214    0.012223    0.015707    0.020792    0.027480
     0.044422    0.087628    0.091790    0.100694    0.157956    0.159456
     0.159901    0.169044    0.186235    0.198702    0.200005    0.219576
     0.261905    0.320153    0.344767    0.345371    0.359139    0.359493
     0.369068    0.380138    0.439476    0.475424    0.479129    1.278023

 Transition state search - taking P-RFO step
 Searching for Lamda that Maximizes Along the Lowest mode
 Value Taken    Lamda =   0.00001472
 Searching for Lamda that Minimizes Along All other modes
 Value Taken    Lamda =  -0.00005435
 Step Taken.  Stepsize is  0.109667

                             Maximum     Tolerance    Cnvgd?
         Gradient           0.000616      0.000300      NO
         Displacement       0.053749      0.001200      NO
         Energy change     -0.000035      0.000001      NO


 New Cartesian Coordinates Obtained by Inverse Iteration

 Displacement from previous Coordinates is:  0.098931
 Adding empirical dispersion correction 
 ----------------------------------------------------------------
 Doing -D3(0) with
 s6  =   1.00000
 s8  =   1.00000
 rs6 =   1.28100
 rs8 =   1.09400
 -D3 energy without 3body term =     -0.0028255345 hartrees
 ----------------------------------------------------------------
             Standard Nuclear Orientation (Angstroms)
    I     Atom           X                Y                Z
 ----------------------------------------------------------------
    1      C       0.4333965574     1.6325139922    -1.2502892592
    2      N       1.3772878486     2.1131467500    -1.7225029025
    3      C       0.7350036582    -1.3832058297     0.5709166238
    4      H       1.5349442114    -2.0882091275     0.7455077543
    5      C      -0.4398568057    -1.3767842236    -0.0821843373
    6      H      -1.0048296957    -2.0402297431    -0.7079762183
    7      C      -0.7084223256     1.0929386785    -0.6725865287
    8      H      -1.6680336403     1.3877221062    -1.0743005356
    9      C      -0.6462158280     0.0726967075     0.4000986575
   10      H      -1.4700001542     0.1849127191     1.1077567063
   11      N       0.6494885355    -0.0898861603     1.0492553640
   12      H       1.2072376409     0.4943841349     1.6363046868
 ----------------------------------------------------------------
 Nuclear Repulsion Energy =         256.77123812 hartrees
 There are       25 alpha and       24 beta electrons
 Applying Cartesian multipole field
    Component          Value
    ---------          -----
     (2,0,0)        1.00000E-11
     (0,2,0)        2.00000E-11
     (0,0,2)       -3.00000E-11
 Nucleus-field energy     =     0.0000000023 hartrees
 Requested basis set is cc-pVTZ
 There are 100 shells and 280 basis functions
 A cutoff of  1.0D-14 yielded   4832 shell pairs
 There are     38166 function pairs (     49992 Cartesian)
 Smallest overlap matrix eigenvalue = 1.84E-04
 Guess MOs from SCF MO coefficient file
 Reading MOs from coefficient file
 Reading MOs from coefficient file
 Long-range K will be added via erf
 Coulomb attenuation parameter = 0.25 bohr**(-1)
 An unrestricted hybrid HF-DFT SCF calculation will be
 performed using Pulay DIIS extrapolation
 Exchange:     0.1957 Hartree-Fock + 1.0000 wB97X-D3 + LR-HF
 Correlation:  1.0000 wB97X-D3
 Using SG-2 standard quadrature grid
 Dispersion:   Grimme D3
 SCF converges when DIIS error is below 1.0E-08
 Geometry optimization detected.  Setting ReadMinima to 0
 Setting SaveMinima to 0
 using 64 threads for integral computing
 -------------------------------------------------------
 OpenMP Integral computing Module                
 Release: version 1.0, May 2013, Q-Chem Inc. Pittsburgh 
 -------------------------------------------------------
 using 64 threads for integral computing
 -------------------------------------------------------
 OpenMP Integral computing Module                
 Release: version 1.0, May 2013, Q-Chem Inc. Pittsburgh 
 -------------------------------------------------------
 ---------------------------------------
  Cycle       Energy         DIIS Error
 ---------------------------------------
    1    -302.9050245644      3.68E-04
    2    -302.9065072520      3.66E-05
    3    -302.9065365829      2.15E-05
    4    -302.9065421551      1.21E-05
    5    -302.9065448635      4.14E-06
    6    -302.9065454197      2.13E-06
    7    -302.9065456325      8.98E-07
    8    -302.9065457415      4.47E-07
    9    -302.9065457733      1.97E-07
   10    -302.9065457828      8.01E-08
   11    -302.9065457848      3.91E-08
   12    -302.9065457852      1.95E-08
   13    -302.9065457853      7.17E-09 Convergence criterion met
 ---------------------------------------
 <S^2> = 0.7695
 SCF time:  CPU 1570.23 s  wall 26.77 s
 SCF   energy in the final basis set = -302.90654579
 Total energy in the final basis set = -302.90654579
 
 --------------------------------------------------------------
 
                    Orbital Energies (a.u.)
 --------------------------------------------------------------
 
 Alpha MOs
 -- Occupied --
-14.4419 -14.4236 -10.3509 -10.3394 -10.3309 -10.3142 -10.2766  -1.1053
 -1.0272  -0.9138  -0.8543  -0.7847  -0.6761  -0.6678  -0.6124  -0.5944
 -0.5455  -0.5100  -0.4924  -0.4718  -0.4585  -0.4353  -0.4231  -0.3311
 -0.2947
 -- Virtual --
  0.0909   0.1016   0.1254   0.1472   0.1498   0.1617   0.1622   0.1752
  0.2125   0.2297   0.2354   0.2969   0.2977   0.3387   0.3477   0.3676
  0.3823   0.3911   0.4020   0.4194   0.4273   0.4508   0.4592   0.4762
  0.4809   0.5044   0.5129   0.5216   0.5340   0.5426   0.5544   0.5689
  0.5857   0.5919   0.6087   0.6121   0.6223   0.6500   0.6931   0.7087
  0.7226   0.7486   0.7724   0.7786   0.8021   0.8092   0.8228   0.8406
  0.8679   0.9174   0.9596   0.9670   0.9900   1.0262   1.0497   1.0566
  1.0743   1.0823   1.1059   1.1172   1.1227   1.1344   1.1630   1.1740
  1.1958   1.2278   1.2430   1.2557   1.2804   1.2982   1.3069   1.3261
  1.3614   1.3892   1.4009   1.4124   1.4376   1.4502   1.4618   1.4753
  1.5181   1.5336   1.5747   1.5893   1.6201   1.6504   1.6731   1.7043
  1.7207   1.7867   1.8084   1.8511   1.8784   1.9080   1.9523   1.9608
  2.0425   2.1474   2.1742   2.2108   2.2975   2.3069   2.3224   2.3594
  2.3721   2.4017   2.4403   2.4543   2.5218   2.5434   2.5819   2.6071
  2.6292   2.6460   2.6884   2.7051   2.7168   2.7304   2.7505   2.7573
  2.7852   2.8039   2.8337   2.8460   2.8519   2.9045   2.9169   2.9342
  2.9608   2.9784   2.9909   3.0095   3.0417   3.0468   3.0594   3.0677
  3.0934   3.0941   3.1108   3.1271   3.1493   3.1687   3.1908   3.2005
  3.2107   3.2215   3.2440   3.2741   3.2982   3.3295   3.3427   3.3667
  3.3799   3.4119   3.4320   3.4468   3.4598   3.4770   3.5218   3.5492
  3.5615   3.5868   3.5974   3.6473   3.6711   3.6804   3.6921   3.7344
  3.7526   3.7703   3.7852   3.8252   3.8371   3.8506   3.8604   3.8890
  3.9282   3.9505   3.9602   3.9870   4.0101   4.0347   4.0586   4.0634
  4.0746   4.0792   4.0888   4.1202   4.1367   4.1487   4.1736   4.1978
  4.2417   4.2787   4.3116   4.3496   4.3620   4.4090   4.4307   4.4844
  4.5077   4.5442   4.5823   4.5983   4.6295   4.6378   4.6608   4.6900
  4.6944   4.7266   4.7660   4.7716   4.8035   4.8444   4.8998   4.9382
  4.9480   5.0015   5.0227   5.0424   5.0846   5.1395   5.1661   5.1833
  5.2115   5.2320   5.2525   5.3133   5.3672   5.4399   5.4548   5.4786
  5.5496   5.6067   5.6327   5.6800   5.8285   5.8915   5.9549   6.0119
  6.1151   6.1406   6.1852   6.2161   6.4506   6.5668   6.6483   7.1747
  8.3539  10.2974  12.0811  12.4137  12.9259  13.9672  15.2847
 
 Beta MOs
 -- Occupied --
-14.4413 -14.4182 -10.3515 -10.3313 -10.3308 -10.3165 -10.2754  -1.1031
 -1.0154  -0.8906  -0.8503  -0.7767  -0.6739  -0.6643  -0.6055  -0.5881
 -0.5404  -0.5043  -0.4696  -0.4603  -0.4383  -0.4303  -0.4172  -0.2981
 -- Virtual --
 -0.0355   0.0930   0.1044   0.1267   0.1503   0.1510   0.1635   0.1694
  0.1950   0.2135   0.2360   0.2366   0.2984   0.3047   0.3407   0.3529
  0.3723   0.3835   0.3950   0.4035   0.4210   0.4336   0.4544   0.4599
  0.4820   0.4857   0.5058   0.5164   0.5249   0.5387   0.5477   0.5562
  0.5704   0.5870   0.5945   0.6097   0.6127   0.6254   0.6533   0.6999
  0.7109   0.7238   0.7497   0.7738   0.7795   0.8043   0.8111   0.8252
  0.8469   0.8754   0.9196   0.9622   0.9697   0.9921   1.0291   1.0519
  1.0605   1.0811   1.0849   1.1103   1.1206   1.1245   1.1395   1.1655
  1.1780   1.1988   1.2318   1.2466   1.2602   1.2842   1.3025   1.3092
  1.3282   1.3654   1.3923   1.4045   1.4194   1.4427   1.4559   1.4630
  1.4795   1.5233   1.5396   1.5771   1.5921   1.6230   1.6531   1.6757
  1.7070   1.7252   1.7920   1.8180   1.8542   1.8814   1.9101   1.9544
  1.9640   2.0444   2.1541   2.1762   2.2128   2.3063   2.3185   2.3256
  2.3669   2.3824   2.4092   2.4455   2.4630   2.5323   2.5498   2.5871
  2.6110   2.6327   2.6538   2.6958   2.7130   2.7219   2.7348   2.7522
  2.7596   2.7872   2.8076   2.8349   2.8499   2.8571   2.9128   2.9220
  2.9430   2.9643   2.9807   3.0007   3.0147   3.0457   3.0518   3.0623
  3.0680   3.0910   3.0994   3.1219   3.1303   3.1596   3.1740   3.2022
  3.2068   3.2147   3.2275   3.2514   3.2804   3.3038   3.3334   3.3474
  3.3705   3.3818   3.4173   3.4414   3.4503   3.4652   3.4843   3.5239
  3.5527   3.5689   3.5926   3.6018   3.6586   3.6747   3.6845   3.7000
  3.7378   3.7555   3.7783   3.7887   3.8309   3.8427   3.8534   3.8635
  3.8911   3.9330   3.9541   3.9631   3.9899   4.0145   4.0420   4.0662
  4.0786   4.0839   4.0903   4.0959   4.1265   4.1404   4.1513   4.1765
  4.2003   4.2465   4.2811   4.3150   4.3585   4.3696   4.4146   4.4348
  4.4883   4.5123   4.5473   4.5868   4.6038   4.6466   4.6510   4.6731
  4.6928   4.7125   4.7298   4.7722   4.7817   4.8130   4.8468   4.9029
  4.9458   4.9504   5.0056   5.0274   5.0478   5.0872   5.1422   5.1696
  5.1878   5.2168   5.2419   5.2614   5.3159   5.3714   5.4412   5.4572
  5.4803   5.5531   5.6087   5.6347   5.6837   5.8334   5.8957   5.9560
  6.0130   6.1161   6.1433   6.1913   6.2291   6.4547   6.5679   6.6494
  7.1754   8.3571  10.2983  12.0840  12.4156  12.9397  13.9683  15.2918
 --------------------------------------------------------------
 
          Ground-State Mulliken Net Atomic Charges

     Atom                 Charge (a.u.)    Spin (a.u.)
  --------------------------------------------------------
      1 C                    -0.048548      -0.164025
      2 N                    -0.073938       0.352653
      3 C                    -0.037164       0.007432
      4 H                     0.114169       0.001947
      5 C                    -0.273427       0.058903
      6 H                     0.142069      -0.000611
      7 C                    -0.172398       0.750291
      8 H                     0.164768      -0.012009
      9 C                     0.091165      -0.037953
     10 H                     0.122441       0.015359
     11 N                    -0.195690       0.025515
     12 H                     0.166552       0.002497
  --------------------------------------------------------
  Sum of atomic charges =     0.000000
  Sum of spin   charges =     1.000000

 -----------------------------------------------------------------
                    Cartesian Multipole Moments
 -----------------------------------------------------------------
    Charge (ESU x 10^10)
                 0.0000
    Dipole Moment (Debye)
         X      -2.1195      Y      -1.6462      Z       2.6513
       Tot       3.7725
    Quadrupole Moments (Debye-Ang)
        XX     -39.6240     XY      -7.0160     YY     -44.2149
        XZ       7.6210     YZ       5.5358     ZZ     -43.0567
    Octopole Moments (Debye-Ang^2)
       XXX     -27.6949    XXY     -18.9674    XYY     -15.5338
       YYY     -48.8526    XXZ      18.5193    XYZ       8.7445
       YYZ      18.9203    XZZ     -12.8636    YZZ     -16.1007
       ZZZ      37.3279
    Hexadecapole Moments (Debye-Ang^3)
      XXXX    -216.6591   XXXY     -59.0268   XXYY    -125.3221
      XYYY     -70.3201   YYYY    -510.8121   XXXZ      42.6350
      XXYZ      53.7298   XYYZ      39.0830   YYYZ     150.0637
      XXZZ     -86.6527   XYZZ     -29.1551   YYZZ    -148.3021
      XZZZ      43.1203   YZZZ     143.2889   ZZZZ    -297.2701
 -----------------------------------------------------------------
 Calculating analytic gradient of the SCF energy
 Gradient of SCF Energy
            1           2           3           4           5           6
    1   0.0000700  -0.0000716   0.0002471  -0.0000207  -0.0002810  -0.0000044
    2  -0.0002419   0.0001467   0.0002643   0.0000215  -0.0004243   0.0000008
    3  -0.0000870   0.0000428  -0.0005045   0.0001451   0.0002742   0.0000299
            7           8           9          10          11          12
    1   0.0000638  -0.0000420   0.0002420   0.0000748  -0.0000808  -0.0001971
    2   0.0001667  -0.0000507   0.0004294  -0.0001601  -0.0000277  -0.0001247
    3  -0.0000717  -0.0000380  -0.0000844  -0.0000315   0.0001668   0.0001583
 Max gradient component =       5.045E-04
 RMS gradient           =       1.887E-04
 Gradient time:  CPU 303.30 s  wall 6.08 s
 Geometry Optimization Parameters
   NAtoms,    NIC,     NZ,  NCons,   NDum,   NFix, NCnnct, MaxDiis
       12     107       0       0       0       0       0       0

 Cartesian Hessian Update
 Hessian updated using Powell/Murtagh-Sargent update
  Mixing factors:     0.824724 Powell                      0.175276 Murtagh-Sargent


** GEOMETRY OPTIMIZATION IN DELOCALIZED INTERNAL COORDINATES **
   Searching for a Transition State

   Optimization Cycle:  19

                       Coordinates (Angstroms)
     ATOM                X               Y               Z
      1  C         0.4333965574    1.6325139922   -1.2502892592
      2  N         1.3772878486    2.1131467500   -1.7225029025
      3  C         0.7350036582   -1.3832058297    0.5709166238
      4  H         1.5349442114   -2.0882091275    0.7455077543
      5  C        -0.4398568057   -1.3767842236   -0.0821843373
      6  H        -1.0048296957   -2.0402297431   -0.7079762183
      7  C        -0.7084223256    1.0929386785   -0.6725865287
      8  H        -1.6680336403    1.3877221062   -1.0743005356
      9  C        -0.6462158280    0.0726967075    0.4000986575
     10  H        -1.4700001542    0.1849127191    1.1077567063
     11  N         0.6494885355   -0.0898861603    1.0492553640
     12  H         1.2072376409    0.4943841349    1.6363046868
   Point Group: c1    Number of degrees of freedom:    30


   Energy is   -302.906545785

 Hessian updated using Powell/Murtagh-Sargent update
  Mixing factors:     0.977749 Powell                      0.022251 Murtagh-Sargent

 30 Hessian modes will be used to form the next step
  Hessian Eigenvalues:
    -0.004903    0.000789    0.012206    0.015771    0.023468    0.027486
     0.044444    0.087699    0.092200    0.100766    0.157956    0.159461
     0.159891    0.169041    0.186238    0.198801    0.200025    0.219619
     0.261971    0.320156    0.344791    0.345439    0.359142    0.359494
     0.369069    0.380140    0.439482    0.475423    0.479149    1.278024

 Transition state search - taking P-RFO step
 Searching for Lamda that Maximizes Along the Lowest mode
 Value Taken    Lamda =   0.00000285
 Searching for Lamda that Minimizes Along All other modes
 Value Taken    Lamda =  -0.00000728
 Step Taken.  Stepsize is  0.039598

                             Maximum     Tolerance    Cnvgd?
         Gradient           0.000286      0.000300     YES
         Displacement       0.022458      0.001200      NO
         Energy change     -0.000015      0.000001      NO


 New Cartesian Coordinates Obtained by Inverse Iteration

 Displacement from previous Coordinates is:  0.031133
 Adding empirical dispersion correction 
 ----------------------------------------------------------------
 Doing -D3(0) with
 s6  =   1.00000
 s8  =   1.00000
 rs6 =   1.28100
 rs8 =   1.09400
 -D3 energy without 3body term =     -0.0028253053 hartrees
 ----------------------------------------------------------------
             Standard Nuclear Orientation (Angstroms)
    I     Atom           X                Y                Z
 ----------------------------------------------------------------
    1      C       0.4323857317     1.6298706783    -1.2520562249
    2      N       1.3771087460     2.1060874188    -1.7270299729
    3      C       0.7351797330    -1.3830550117     0.5724145117
    4      H       1.5351623962    -2.0877868677     0.7479437997
    5      C      -0.4376035692    -1.3759722461    -0.0842940204
    6      H      -1.0001034102    -2.0388432775    -0.7129565705
    7      C      -0.7096684625     1.0941809626    -0.6710027418
    8      H      -1.6694824566     1.3944436811    -1.0680245677
    9      C      -0.6467564539     0.0722084824     0.3999040151
   10      H      -1.4707007802     0.1832056773     1.1076555148
   11      N       0.6501257243    -0.0884983381     1.0476024035
   12      H       1.2043528038     0.4941588447     1.6398438644
 ----------------------------------------------------------------
 Nuclear Repulsion Energy =         256.80474850 hartrees
 There are       25 alpha and       24 beta electrons
 Applying Cartesian multipole field
    Component          Value
    ---------          -----
     (2,0,0)        1.00000E-11
     (0,2,0)        2.00000E-11
     (0,0,2)       -3.00000E-11
 Nucleus-field energy     =     0.0000000023 hartrees
 Requested basis set is cc-pVTZ
 There are 100 shells and 280 basis functions
 A cutoff of  1.0D-14 yielded   4832 shell pairs
 There are     38166 function pairs (     49992 Cartesian)
 Smallest overlap matrix eigenvalue = 1.83E-04
 Guess MOs from SCF MO coefficient file
 Reading MOs from coefficient file
 Reading MOs from coefficient file
 Long-range K will be added via erf
 Coulomb attenuation parameter = 0.25 bohr**(-1)
 An unrestricted hybrid HF-DFT SCF calculation will be
 performed using Pulay DIIS extrapolation
 Exchange:     0.1957 Hartree-Fock + 1.0000 wB97X-D3 + LR-HF
 Correlation:  1.0000 wB97X-D3
 Using SG-2 standard quadrature grid
 Dispersion:   Grimme D3
 SCF converges when DIIS error is below 1.0E-08
 Geometry optimization detected.  Setting ReadMinima to 0
 Setting SaveMinima to 0
 using 64 threads for integral computing
 -------------------------------------------------------
 OpenMP Integral computing Module                
 Release: version 1.0, May 2013, Q-Chem Inc. Pittsburgh 
 -------------------------------------------------------
 using 64 threads for integral computing
 -------------------------------------------------------
 OpenMP Integral computing Module                
 Release: version 1.0, May 2013, Q-Chem Inc. Pittsburgh 
 -------------------------------------------------------
 ---------------------------------------
  Cycle       Energy         DIIS Error
 ---------------------------------------
    1    -302.9066235766      1.17E-04
    2    -302.9065443091      1.22E-05
    3    -302.9065473335      5.29E-06
    4    -302.9065478115      3.28E-06
    5    -302.9065480049      1.30E-06
    6    -302.9065480562      5.55E-07
    7    -302.9065480705      2.81E-07
    8    -302.9065480771      1.26E-07
    9    -302.9065480793      5.75E-08
   10    -302.9065480800      2.63E-08
   11    -302.9065480802      9.93E-09 Convergence criterion met
 ---------------------------------------
 <S^2> = 0.7695
 SCF time:  CPU 1328.48 s  wall 22.95 s
 SCF   energy in the final basis set = -302.90654808
 Total energy in the final basis set = -302.90654808
 
 --------------------------------------------------------------
 
                    Orbital Energies (a.u.)
 --------------------------------------------------------------
 
 Alpha MOs
 -- Occupied --
-14.4419 -14.4235 -10.3509 -10.3393 -10.3308 -10.3141 -10.2766  -1.1053
 -1.0270  -0.9138  -0.8542  -0.7847  -0.6761  -0.6679  -0.6123  -0.5942
 -0.5456  -0.5100  -0.4921  -0.4717  -0.4584  -0.4353  -0.4230  -0.3311
 -0.2947
 -- Virtual --
  0.0907   0.1019   0.1254   0.1472   0.1498   0.1618   0.1622   0.1752
  0.2124   0.2300   0.2354   0.2969   0.2979   0.3391   0.3478   0.3674
  0.3823   0.3909   0.4020   0.4193   0.4275   0.4509   0.4591   0.4761
  0.4807   0.5045   0.5127   0.5217   0.5341   0.5427   0.5544   0.5691
  0.5864   0.5922   0.6085   0.6121   0.6222   0.6499   0.6932   0.7089
  0.7225   0.7486   0.7719   0.7783   0.8017   0.8096   0.8226   0.8411
  0.8683   0.9177   0.9597   0.9674   0.9903   1.0260   1.0492   1.0565
  1.0745   1.0826   1.1055   1.1173   1.1236   1.1346   1.1629   1.1742
  1.1956   1.2278   1.2429   1.2561   1.2806   1.2983   1.3070   1.3260
  1.3616   1.3891   1.4006   1.4124   1.4371   1.4507   1.4618   1.4756
  1.5178   1.5339   1.5753   1.5894   1.6203   1.6499   1.6741   1.7042
  1.7211   1.7867   1.8085   1.8506   1.8787   1.9078   1.9528   1.9606
  2.0429   2.1476   2.1739   2.2103   2.2971   2.3071   2.3231   2.3593
  2.3717   2.4021   2.4397   2.4548   2.5216   2.5427   2.5812   2.6072
  2.6291   2.6463   2.6893   2.7047   2.7167   2.7303   2.7509   2.7570
  2.7848   2.8034   2.8340   2.8471   2.8517   2.9052   2.9167   2.9340
  2.9610   2.9789   2.9912   3.0088   3.0413   3.0473   3.0596   3.0681
  3.0939   3.0943   3.1108   3.1270   3.1493   3.1688   3.1907   3.1999
  3.2107   3.2215   3.2441   3.2741   3.2981   3.3293   3.3436   3.3676
  3.3802   3.4114   3.4325   3.4474   3.4593   3.4772   3.5207   3.5497
  3.5617   3.5868   3.5980   3.6480   3.6703   3.6805   3.6927   3.7342
  3.7535   3.7709   3.7845   3.8250   3.8374   3.8514   3.8598   3.8872
  3.9282   3.9505   3.9609   3.9866   4.0105   4.0346   4.0593   4.0635
  4.0751   4.0792   4.0889   4.1206   4.1361   4.1483   4.1734   4.1987
  4.2421   4.2780   4.3121   4.3494   4.3608   4.4095   4.4306   4.4849
  4.5084   4.5446   4.5821   4.5977   4.6296   4.6380   4.6611   4.6901
  4.6941   4.7247   4.7654   4.7712   4.8042   4.8448   4.8997   4.9386
  4.9470   5.0023   5.0238   5.0424   5.0850   5.1394   5.1660   5.1831
  5.2110   5.2322   5.2524   5.3137   5.3679   5.4396   5.4547   5.4789
  5.5506   5.6069   5.6329   5.6808   5.8287   5.8912   5.9543   6.0120
  6.1129   6.1424   6.1855   6.2159   6.4508   6.5665   6.6472   7.1731
  8.3513  10.2976  12.0821  12.4122  12.9254  13.9669  15.2856
 
 Beta MOs
 -- Occupied --
-14.4413 -14.4181 -10.3514 -10.3312 -10.3308 -10.3163 -10.2754  -1.1031
 -1.0153  -0.8906  -0.8502  -0.7767  -0.6738  -0.6643  -0.6054  -0.5879
 -0.5404  -0.5043  -0.4694  -0.4602  -0.4382  -0.4304  -0.4171  -0.2980
 -- Virtual --
 -0.0355   0.0929   0.1046   0.1267   0.1503   0.1510   0.1636   0.1694
  0.1949   0.2135   0.2360   0.2370   0.2984   0.3048   0.3410   0.3530
  0.3722   0.3835   0.3948   0.4034   0.4210   0.4338   0.4545   0.4597
  0.4821   0.4855   0.5058   0.5163   0.5251   0.5389   0.5478   0.5562
  0.5707   0.5876   0.5947   0.6095   0.6128   0.6253   0.6532   0.6999
  0.7112   0.7237   0.7497   0.7733   0.7793   0.8039   0.8116   0.8250
  0.8475   0.8757   0.9198   0.9623   0.9703   0.9923   1.0289   1.0514
  1.0605   1.0812   1.0852   1.1099   1.1208   1.1254   1.1397   1.1653
  1.1781   1.1987   1.2318   1.2467   1.2606   1.2845   1.3025   1.3095
  1.3281   1.3655   1.3922   1.4043   1.4194   1.4423   1.4563   1.4629
  1.4798   1.5230   1.5399   1.5777   1.5922   1.6233   1.6526   1.6767
  1.7069   1.7256   1.7921   1.8180   1.8537   1.8818   1.9099   1.9549
  1.9638   2.0448   2.1544   2.1760   2.2122   2.3059   2.3188   2.3260
  2.3668   2.3824   2.4096   2.4448   2.4634   2.5320   2.5491   2.5865
  2.6110   2.6325   2.6542   2.6967   2.7125   2.7222   2.7348   2.7527
  2.7591   2.7868   2.8071   2.8353   2.8511   2.8569   2.9133   2.9219
  2.9427   2.9646   2.9812   3.0009   3.0142   3.0455   3.0520   3.0625
  3.0684   3.0914   3.0999   3.1220   3.1301   3.1596   3.1741   3.2019
  3.2066   3.2145   3.2275   3.2515   3.2805   3.3037   3.3331   3.3483
  3.3715   3.3820   3.4168   3.4418   3.4509   3.4648   3.4844   3.5228
  3.5531   3.5693   3.5927   3.6023   3.6594   3.6737   3.6846   3.7006
  3.7376   3.7564   3.7789   3.7880   3.8307   3.8430   3.8541   3.8630
  3.8892   3.9331   3.9541   3.9638   3.9895   4.0149   4.0419   4.0667
  4.0789   4.0840   4.0903   4.0961   4.1268   4.1399   4.1508   4.1762
  4.2012   4.2469   4.2804   4.3155   4.3580   4.3688   4.4151   4.4347
  4.4887   4.5130   4.5476   4.5866   4.6032   4.6465   4.6516   4.6732
  4.6929   4.7119   4.7282   4.7709   4.7823   4.8136   4.8472   4.9027
  4.9458   4.9499   5.0065   5.0283   5.0479   5.0876   5.1421   5.1695
  5.1876   5.2164   5.2419   5.2614   5.3163   5.3721   5.4410   5.4571
  5.4806   5.5540   5.6088   5.6349   5.6845   5.8336   5.8954   5.9554
  6.0131   6.1139   6.1452   6.1916   6.2289   6.4549   6.5676   6.6483
  7.1738   8.3544  10.2984  12.0849  12.4141  12.9392  13.9679  15.2927
 --------------------------------------------------------------
 
          Ground-State Mulliken Net Atomic Charges

     Atom                 Charge (a.u.)    Spin (a.u.)
  --------------------------------------------------------
      1 C                    -0.048345      -0.163922
      2 N                    -0.073933       0.352226
      3 C                    -0.036767       0.007427
      4 H                     0.114215       0.001922
      5 C                    -0.273628       0.058886
      6 H                     0.142065      -0.000586
      7 C                    -0.172539       0.750627
      8 H                     0.164771      -0.012045
      9 C                     0.090954      -0.037863
     10 H                     0.122508       0.015126
     11 N                    -0.195639       0.025608
     12 H                     0.166339       0.002595
  --------------------------------------------------------
  Sum of atomic charges =     0.000000
  Sum of spin   charges =     1.000000

 -----------------------------------------------------------------
                    Cartesian Multipole Moments
 -----------------------------------------------------------------
    Charge (ESU x 10^10)
                 0.0000
    Dipole Moment (Debye)
         X      -2.1260      Y      -1.6379      Z       2.6706
       Tot       3.7862
    Quadrupole Moments (Debye-Ang)
        XX     -39.6427     XY      -7.0199     YY     -44.1641
        XZ       7.6290     YZ       5.5335     ZZ     -43.0515
    Octopole Moments (Debye-Ang^2)
       XXX     -27.7248    XXY     -18.8791    XYY     -15.4632
       YYY     -48.5528    XXZ      18.5887    XYZ       8.7266
       YYZ      18.8947    XZZ     -12.8803    YZZ     -16.1267
       ZZZ      37.6017
    Hexadecapole Moments (Debye-Ang^3)
      XXXX    -216.6696   XXXY     -58.7151   XXYY    -124.9570
      XYYY     -69.8060   YYYY    -509.0509   XXXZ      42.6969
      XXYZ      53.6521   XYYZ      39.0486   YYYZ     149.7160
      XXZZ     -86.8488   XYZZ     -29.0603   YYZZ    -148.1186
      XZZZ      43.3622   YZZZ     143.3234   ZZZZ    -297.9147
 -----------------------------------------------------------------
 Calculating analytic gradient of the SCF energy
 Gradient of SCF Energy
            1           2           3           4           5           6
    1   0.0000191  -0.0000213   0.0000390  -0.0000001   0.0000422   0.0000401
    2  -0.0001993   0.0001066   0.0000317   0.0000177  -0.0000844   0.0000097
    3  -0.0000576   0.0000430  -0.0001153   0.0001278  -0.0000519  -0.0000397
            7           8           9          10          11          12
    1   0.0000995  -0.0000195  -0.0000582  -0.0000355  -0.0001299   0.0000246
    2   0.0000202  -0.0000302   0.0001475  -0.0000195  -0.0000545   0.0000545
    3  -0.0000075   0.0000039   0.0002051  -0.0000330  -0.0000669  -0.0000079
 Max gradient component =       2.051E-04
 RMS gradient           =       7.710E-05
 Gradient time:  CPU 299.92 s  wall 5.96 s
 Geometry Optimization Parameters
   NAtoms,    NIC,     NZ,  NCons,   NDum,   NFix, NCnnct, MaxDiis
       12     107       0       0       0       0       0       0

 Cartesian Hessian Update
 Hessian updated using Powell/Murtagh-Sargent update
  Mixing factors:     0.622008 Powell                      0.377992 Murtagh-Sargent


** GEOMETRY OPTIMIZATION IN DELOCALIZED INTERNAL COORDINATES **
   Searching for a Transition State

   Optimization Cycle:  20

                       Coordinates (Angstroms)
     ATOM                X               Y               Z
      1  C         0.4323857317    1.6298706783   -1.2520562249
      2  N         1.3771087460    2.1060874188   -1.7270299729
      3  C         0.7351797330   -1.3830550117    0.5724145117
      4  H         1.5351623962   -2.0877868677    0.7479437997
      5  C        -0.4376035692   -1.3759722461   -0.0842940204
      6  H        -1.0001034102   -2.0388432775   -0.7129565705
      7  C        -0.7096684625    1.0941809626   -0.6710027418
      8  H        -1.6694824566    1.3944436811   -1.0680245677
      9  C        -0.6467564539    0.0722084824    0.3999040151
     10  H        -1.4707007802    0.1832056773    1.1076555148
     11  N         0.6501257243   -0.0884983381    1.0476024035
     12  H         1.2043528038    0.4941588447    1.6398438644
   Point Group: c1    Number of degrees of freedom:    30


   Energy is   -302.906548080

 Hessian updated using Powell/Murtagh-Sargent update
  Mixing factors:     0.999803 Powell                      0.000197 Murtagh-Sargent

 30 Hessian modes will be used to form the next step
  Hessian Eigenvalues:
    -0.006024    0.001173    0.012199    0.015811    0.024105    0.027427
     0.044399    0.087809    0.092256    0.100889    0.157956    0.159458
     0.159880    0.169038    0.186232    0.198636    0.199979    0.219590
     0.261914    0.320131    0.344806    0.345458    0.359142    0.359494
     0.369069    0.380140    0.439482    0.475422    0.479158    1.278024

 Transition state search - taking P-RFO step
 Searching for Lamda that Maximizes Along the Lowest mode
 Value Taken    Lamda =   0.00000026
 Searching for Lamda that Minimizes Along All other modes
 Value Taken    Lamda =  -0.00000050
 Step Taken.  Stepsize is  0.009237

                             Maximum     Tolerance    Cnvgd?
         Gradient           0.000105      0.000300     YES
         Displacement       0.006234      0.001200      NO
         Energy change     -0.000002      0.000001      NO


 New Cartesian Coordinates Obtained by Inverse Iteration

 Displacement from previous Coordinates is:  0.008277
 Adding empirical dispersion correction 
 ----------------------------------------------------------------
 Doing -D3(0) with
 s6  =   1.00000
 s8  =   1.00000
 rs6 =   1.28100
 rs8 =   1.09400
 -D3 energy without 3body term =     -0.0028255035 hartrees
 ----------------------------------------------------------------
             Standard Nuclear Orientation (Angstroms)
    I     Atom           X                Y                Z
 ----------------------------------------------------------------
    1      C       0.4324970527     1.6307736136    -1.2512196394
    2      N       1.3773601685     2.1075805454    -1.7253288317
    3      C       0.7350139672    -1.3832749307     0.5723297433
    4      H       1.5349935312    -2.0880456065     0.7476615520
    5      C      -0.4380767063    -1.3762805085    -0.0838368288
    6      H      -1.0010999151    -2.0394904354    -0.7116700374
    7      C      -0.7096457847     1.0938644139    -0.6714368703
    8      H      -1.6692864783     1.3932376709    -1.0695349147
    9      C      -0.6467423691     0.0720682245     0.3997202553
   10      H      -1.4704871944     0.1836368238     1.1076287777
   11      N       0.6501232147    -0.0887106579     1.0475736487
   12      H       1.2053505160     0.4946408511     1.6381131564
 ----------------------------------------------------------------
 Nuclear Repulsion Energy =         256.79971786 hartrees
 There are       25 alpha and       24 beta electrons
 Applying Cartesian multipole field
    Component          Value
    ---------          -----
     (2,0,0)        1.00000E-11
     (0,2,0)        2.00000E-11
     (0,0,2)       -3.00000E-11
 Nucleus-field energy     =     0.0000000023 hartrees
 Requested basis set is cc-pVTZ
 There are 100 shells and 280 basis functions
 A cutoff of  1.0D-14 yielded   4832 shell pairs
 There are     38166 function pairs (     49992 Cartesian)
 Smallest overlap matrix eigenvalue = 1.83E-04
 Guess MOs from SCF MO coefficient file
 Reading MOs from coefficient file
 Reading MOs from coefficient file
 Long-range K will be added via erf
 Coulomb attenuation parameter = 0.25 bohr**(-1)
 An unrestricted hybrid HF-DFT SCF calculation will be
 performed using Pulay DIIS extrapolation
 Exchange:     0.1957 Hartree-Fock + 1.0000 wB97X-D3 + LR-HF
 Correlation:  1.0000 wB97X-D3
 Using SG-2 standard quadrature grid
 Dispersion:   Grimme D3
 SCF converges when DIIS error is below 1.0E-08
 Geometry optimization detected.  Setting ReadMinima to 0
 Setting SaveMinima to 0
 using 64 threads for integral computing
 -------------------------------------------------------
 OpenMP Integral computing Module                
 Release: version 1.0, May 2013, Q-Chem Inc. Pittsburgh 
 -------------------------------------------------------
 using 64 threads for integral computing
 -------------------------------------------------------
 OpenMP Integral computing Module                
 Release: version 1.0, May 2013, Q-Chem Inc. Pittsburgh 
 -------------------------------------------------------
 ---------------------------------------
  Cycle       Energy         DIIS Error
 ---------------------------------------
    1    -302.9064911132      2.65E-05
    2    -302.9065481297      2.97E-06
    3    -302.9065482885      1.57E-06
    4    -302.9065483166      8.90E-07
    5    -302.9065483286      2.27E-07
    6    -302.9065483308      7.87E-08
    7    -302.9065483312      4.10E-08
    8    -302.9065483314      1.98E-08
    9    -302.9065483314      1.28E-08
   10    -302.9065483314      5.69E-09 Convergence criterion met
 ---------------------------------------
 <S^2> = 0.7695
 SCF time:  CPU 1180.28 s  wall 20.00 s
 SCF   energy in the final basis set = -302.90654833
 Total energy in the final basis set = -302.90654833
 
 --------------------------------------------------------------
 
                    Orbital Energies (a.u.)
 --------------------------------------------------------------
 
 Alpha MOs
 -- Occupied --
-14.4419 -14.4235 -10.3509 -10.3393 -10.3308 -10.3141 -10.2766  -1.1053
 -1.0271  -0.9138  -0.8543  -0.7847  -0.6760  -0.6679  -0.6123  -0.5942
 -0.5456  -0.5100  -0.4922  -0.4717  -0.4585  -0.4353  -0.4230  -0.3311
 -0.2947
 -- Virtual --
  0.0908   0.1018   0.1254   0.1472   0.1498   0.1618   0.1622   0.1752
  0.2124   0.2300   0.2354   0.2969   0.2978   0.3390   0.3478   0.3674
  0.3823   0.3909   0.4020   0.4193   0.4275   0.4509   0.4591   0.4761
  0.4807   0.5045   0.5128   0.5217   0.5340   0.5427   0.5544   0.5690
  0.5863   0.5921   0.6085   0.6121   0.6222   0.6499   0.6931   0.7089
  0.7225   0.7486   0.7720   0.7783   0.8018   0.8095   0.8226   0.8410
  0.8682   0.9177   0.9597   0.9673   0.9902   1.0261   1.0493   1.0565
  1.0744   1.0826   1.1056   1.1173   1.1234   1.1346   1.1629   1.1742
  1.1956   1.2279   1.2429   1.2559   1.2806   1.2983   1.3070   1.3260
  1.3616   1.3891   1.4007   1.4124   1.4372   1.4505   1.4618   1.4755
  1.5178   1.5339   1.5752   1.5894   1.6203   1.6500   1.6739   1.7041
  1.7211   1.7866   1.8084   1.8508   1.8788   1.9077   1.9528   1.9606
  2.0426   2.1476   2.1739   2.2103   2.2973   2.3069   2.3229   2.3593
  2.3719   2.4020   2.4398   2.4547   2.5217   2.5429   2.5813   2.6071
  2.6291   2.6462   2.6891   2.7047   2.7168   2.7304   2.7508   2.7572
  2.7849   2.8034   2.8340   2.8470   2.8518   2.9051   2.9167   2.9340
  2.9610   2.9787   2.9912   3.0090   3.0414   3.0472   3.0596   3.0679
  3.0938   3.0943   3.1108   3.1270   3.1493   3.1688   3.1907   3.1999
  3.2107   3.2215   3.2441   3.2742   3.2981   3.3294   3.3435   3.3674
  3.3801   3.4115   3.4325   3.4473   3.4594   3.4772   3.5209   3.5496
  3.5616   3.5868   3.5979   3.6479   3.6705   3.6804   3.6926   3.7342
  3.7534   3.7708   3.7847   3.8250   3.8373   3.8513   3.8599   3.8875
  3.9281   3.9506   3.9608   3.9866   4.0105   4.0346   4.0592   4.0635
  4.0750   4.0792   4.0888   4.1205   4.1363   4.1484   4.1734   4.1985
  4.2422   4.2781   4.3119   4.3495   4.3611   4.4093   4.4304   4.4849
  4.5083   4.5445   4.5823   4.5979   4.6296   4.6379   4.6610   4.6901
  4.6942   4.7251   4.7655   4.7712   4.8041   4.8446   4.8997   4.9385
  4.9472   5.0019   5.0236   5.0424   5.0849   5.1394   5.1660   5.1831
  5.2111   5.2323   5.2524   5.3136   5.3678   5.4396   5.4547   5.4789
  5.5505   5.6069   5.6327   5.6806   5.8287   5.8912   5.9544   6.0121
  6.1134   6.1420   6.1853   6.2160   6.4507   6.5665   6.6474   7.1735
  8.3512  10.2977  12.0819  12.4122  12.9248  13.9671  15.2854
 
 Beta MOs
 -- Occupied --
-14.4413 -14.4181 -10.3514 -10.3313 -10.3308 -10.3164 -10.2753  -1.1031
 -1.0153  -0.8906  -0.8503  -0.7767  -0.6738  -0.6643  -0.6055  -0.5880
 -0.5404  -0.5043  -0.4695  -0.4603  -0.4382  -0.4304  -0.4171  -0.2980
 -- Virtual --
 -0.0355   0.0929   0.1046   0.1267   0.1503   0.1510   0.1636   0.1694
  0.1949   0.2134   0.2360   0.2370   0.2983   0.3048   0.3410   0.3530
  0.3722   0.3835   0.3948   0.4034   0.4209   0.4338   0.4545   0.4597
  0.4821   0.4856   0.5058   0.5163   0.5250   0.5389   0.5478   0.5562
  0.5706   0.5875   0.5946   0.6095   0.6128   0.6253   0.6533   0.6999
  0.7112   0.7238   0.7496   0.7734   0.7793   0.8040   0.8115   0.8250
  0.8474   0.8756   0.9198   0.9623   0.9701   0.9923   1.0290   1.0515
  1.0605   1.0812   1.0851   1.1100   1.1208   1.1252   1.1397   1.1654
  1.1781   1.1986   1.2318   1.2467   1.2605   1.2844   1.3025   1.3094
  1.3281   1.3655   1.3922   1.4044   1.4194   1.4423   1.4562   1.4629
  1.4798   1.5231   1.5399   1.5776   1.5922   1.6232   1.6527   1.6765
  1.7069   1.7256   1.7920   1.8179   1.8539   1.8818   1.9099   1.9549
  1.9639   2.0445   2.1544   2.1759   2.2122   2.3060   2.3187   2.3258
  2.3667   2.3825   2.4095   2.4450   2.4633   2.5322   2.5493   2.5866
  2.6110   2.6326   2.6541   2.6964   2.7126   2.7222   2.7349   2.7526
  2.7593   2.7870   2.8071   2.8352   2.8510   2.8569   2.9132   2.9219
  2.9427   2.9645   2.9810   3.0009   3.0143   3.0455   3.0520   3.0625
  3.0683   3.0913   3.0998   3.1220   3.1302   3.1596   3.1741   3.2019
  3.2065   3.2145   3.2275   3.2515   3.2805   3.3037   3.3333   3.3481
  3.3713   3.3820   3.4169   3.4419   3.4508   3.4648   3.4844   3.5229
  3.5530   3.5692   3.5926   3.6023   3.6593   3.6739   3.6845   3.7005
  3.7376   3.7563   3.7788   3.7882   3.8306   3.8428   3.8541   3.8632
  3.8895   3.9330   3.9542   3.9637   3.9895   4.0149   4.0419   4.0667
  4.0789   4.0840   4.0902   4.0961   4.1267   4.1401   4.1510   4.1762
  4.2009   4.2470   4.2806   4.3153   4.3582   4.3691   4.4148   4.4345
  4.4887   4.5129   4.5476   4.5867   4.6034   4.6465   4.6515   4.6731
  4.6929   4.7121   4.7286   4.7711   4.7822   4.8135   4.8470   4.9027
  4.9458   4.9499   5.0061   5.0281   5.0478   5.0875   5.1421   5.1695
  5.1876   5.2165   5.2421   5.2613   5.3162   5.3720   5.4410   5.4571
  5.4806   5.5539   5.6088   5.6347   5.6842   5.8336   5.8954   5.9555
  6.0132   6.1144   6.1448   6.1915   6.2290   6.4549   6.5676   6.6485
  7.1743   8.3543  10.2985  12.0847  12.4141  12.9386  13.9682  15.2925
 --------------------------------------------------------------
 
          Ground-State Mulliken Net Atomic Charges

     Atom                 Charge (a.u.)    Spin (a.u.)
  --------------------------------------------------------
      1 C                    -0.048411      -0.163949
      2 N                    -0.073900       0.352322
      3 C                    -0.036803       0.007388
      4 H                     0.114214       0.001925
      5 C                    -0.273595       0.058850
      6 H                     0.142055      -0.000589
      7 C                    -0.172563       0.750627
      8 H                     0.164779      -0.012037
      9 C                     0.091051      -0.037870
     10 H                     0.122486       0.015190
     11 N                    -0.195725       0.025573
     12 H                     0.166413       0.002570
  --------------------------------------------------------
  Sum of atomic charges =    -0.000000
  Sum of spin   charges =     1.000000

 -----------------------------------------------------------------
                    Cartesian Multipole Moments
 -----------------------------------------------------------------
    Charge (ESU x 10^10)
                 0.0000
    Dipole Moment (Debye)
         X      -2.1250      Y      -1.6389      Z       2.6649
       Tot       3.7820
    Quadrupole Moments (Debye-Ang)
        XX     -39.6387     XY      -7.0195     YY     -44.1717
        XZ       7.6261     YZ       5.5305     ZZ     -43.0529
    Octopole Moments (Debye-Ang^2)
       XXX     -27.7163    XXY     -18.8964    XYY     -15.4795
       YYY     -48.6134    XXZ      18.5695    XYZ       8.7290
       YYZ      18.8917    XZZ     -12.8741    YZZ     -16.1120
       ZZZ      37.5091
    Hexadecapole Moments (Debye-Ang^3)
      XXXX    -216.7033   XXXY     -58.7963   XXYY    -125.0531
      XYYY     -69.9300   YYYY    -509.4774   XXXZ      42.6662
      XXYZ      53.6596   XYYZ      39.0477   YYYZ     149.7500
      XXZZ     -86.7822   XYZZ     -29.0742   YYZZ    -148.1207
      XZZZ      43.2586   YZZZ     143.2608   ZZZZ    -297.6227
 -----------------------------------------------------------------
 Calculating analytic gradient of the SCF energy
 Gradient of SCF Energy
            1           2           3           4           5           6
    1   0.0000379  -0.0000260   0.0000393  -0.0000019   0.0000022   0.0000388
    2  -0.0001551   0.0000893   0.0000260   0.0000239  -0.0000802   0.0000062
    3  -0.0000474   0.0000352  -0.0001277   0.0001176  -0.0000024  -0.0000348
            7           8           9          10          11          12
    1   0.0000423  -0.0000073  -0.0000457  -0.0000205  -0.0000343  -0.0000248
    2   0.0000255  -0.0000203   0.0000828  -0.0000160   0.0000029   0.0000150
    3  -0.0000068  -0.0000149   0.0001371  -0.0000299  -0.0000374   0.0000115
 Max gradient component =       1.551E-04
 RMS gradient           =       5.671E-05
 Gradient time:  CPU 305.52 s  wall 5.92 s
 Geometry Optimization Parameters
   NAtoms,    NIC,     NZ,  NCons,   NDum,   NFix, NCnnct, MaxDiis
       12     107       0       0       0       0       0       0

 Cartesian Hessian Update
 Hessian updated using Powell/Murtagh-Sargent update
  Mixing factors:     0.862620 Powell                      0.137380 Murtagh-Sargent


** GEOMETRY OPTIMIZATION IN DELOCALIZED INTERNAL COORDINATES **
   Searching for a Transition State

   Optimization Cycle:  21

                       Coordinates (Angstroms)
     ATOM                X               Y               Z
      1  C         0.4324970527    1.6307736136   -1.2512196394
      2  N         1.3773601685    2.1075805454   -1.7253288317
      3  C         0.7350139672   -1.3832749307    0.5723297433
      4  H         1.5349935312   -2.0880456065    0.7476615520
      5  C        -0.4380767063   -1.3762805085   -0.0838368288
      6  H        -1.0010999151   -2.0394904354   -0.7116700374
      7  C        -0.7096457847    1.0938644139   -0.6714368703
      8  H        -1.6692864783    1.3932376709   -1.0695349147
      9  C        -0.6467423691    0.0720682245    0.3997202553
     10  H        -1.4704871944    0.1836368238    1.1076287777
     11  N         0.6501232147   -0.0887106579    1.0475736487
     12  H         1.2053505160    0.4946408511    1.6381131564
   Point Group: c1    Number of degrees of freedom:    30


   Energy is   -302.906548331

 Hessian updated using Powell/Murtagh-Sargent update
  Mixing factors:     0.976373 Powell                      0.023627 Murtagh-Sargent

 30 Hessian modes will be used to form the next step
  Hessian Eigenvalues:
    -0.004405    0.000852    0.012150    0.015553    0.024019    0.027246
     0.044296    0.086693    0.092264    0.100089    0.157956    0.159427
     0.159744    0.168960    0.185929    0.195771    0.199703    0.219507
     0.261500    0.319753    0.344693    0.345439    0.359141    0.359493
     0.369069    0.380140    0.439472    0.475396    0.479161    1.278024

 Transition state search - taking P-RFO step
 Searching for Lamda that Maximizes Along the Lowest mode
 Value Taken    Lamda =   0.00000000
 Searching for Lamda that Minimizes Along All other modes
 Value Taken    Lamda =  -0.00000073
 Step Taken.  Stepsize is  0.024312

                             Maximum     Tolerance    Cnvgd?
         Gradient           0.000072      0.000300     YES
         Displacement       0.009202      0.001200      NO
         Energy change     -0.000000      0.000001     YES


                       Distance Matrix (Angstroms)
             C (  1)   N (  2)   C (  3)   H (  4)   C (  5)   H (  6)
   N (  2)  1.159694
   C (  3)  3.535723  4.228228
   H (  4)  4.363558  4.872762  1.080468
   C (  5)  3.341116  4.257651  1.344152  2.256326
   H (  6)  3.977078  4.887001  2.256849  2.926393  1.072855
   C (  7)  1.388852  2.548314  3.125735  4.144490  2.553554  3.147138
   H (  8)  2.122952  3.197250  4.023109  5.068426  3.187116  3.515418
   C (  9)  2.513946  3.571573  2.014217  3.089842  1.541130  2.412351
   H ( 10)  3.358529  4.453924  2.757896  3.784578  2.217838  2.910750
   N ( 11)  2.878965  3.611310  1.381651  2.206872  2.030297  3.102744
   H ( 12)  3.199429  3.734154  2.209905  2.751697  3.027592  4.100210
             C (  7)   H (  8)   C (  9)   H ( 10)   N ( 11)
   H (  8)  1.081211
   C (  9)  1.481689  2.224814
   H ( 10)  2.138333  2.498539  1.091851
   N ( 11)  2.490472  3.472460  1.458569  2.138871
   H ( 12)  3.059461  4.049984  2.267693  2.745586  0.998656
 
 Final energy is   -302.906548331444     


 ******************************
 **  OPTIMIZATION CONVERGED  **
 ******************************

                       Coordinates (Angstroms)
     ATOM                X               Y               Z
      1  C         0.4324970527    1.6307736136   -1.2512196394
      2  N         1.3773601685    2.1075805454   -1.7253288317
      3  C         0.7350139672   -1.3832749307    0.5723297433
      4  H         1.5349935312   -2.0880456065    0.7476615520
      5  C        -0.4380767063   -1.3762805085   -0.0838368288
      6  H        -1.0010999151   -2.0394904354   -0.7116700374
      7  C        -0.7096457847    1.0938644139   -0.6714368703
      8  H        -1.6692864783    1.3932376709   -1.0695349147
      9  C        -0.6467423691    0.0720682245    0.3997202553
     10  H        -1.4704871944    0.1836368238    1.1076287777
     11  N         0.6501232147   -0.0887106579    1.0475736487
     12  H         1.2053505160    0.4946408511    1.6381131564

Z-matrix Print:
$molecule
0 2
N 
H  1 0.998656
C  1 1.381651 2 135.771051
H  3 1.080468 1 126.930316 2 -2.329736 0
C  3 1.344152 1 96.281590 2 177.090586 0
H  5 1.072855 3 137.770565 1 177.146515 0
C  1 1.458569 2 133.836305 3 175.259807 0
H  7 1.091851 1 113.209205 2 -63.425459 0
C  7 1.481689 1 115.776899 2 67.083782 0
H  9 1.081211 7 119.656984 1 -168.959784 0
C  9 1.388852 7 122.240413 1 15.159382 0
N  11 1.159694 9 178.445711 7 -119.275110 0
$end

 
 --------------------------------------------------------------
 
                    Orbital Energies (a.u.)
 --------------------------------------------------------------
 
 Alpha MOs
 -- Occupied --
-14.4419 -14.4235 -10.3509 -10.3393 -10.3308 -10.3141 -10.2766  -1.1053
 -1.0271  -0.9138  -0.8543  -0.7847  -0.6760  -0.6679  -0.6123  -0.5942
 -0.5456  -0.5100  -0.4922  -0.4717  -0.4585  -0.4353  -0.4230  -0.3311
 -0.2947
 -- Virtual --
  0.0908   0.1018   0.1254   0.1472   0.1498   0.1618   0.1622   0.1752
  0.2124   0.2300   0.2354   0.2969   0.2978   0.3390   0.3478   0.3674
  0.3823   0.3909   0.4020   0.4193   0.4275   0.4509   0.4591   0.4761
  0.4807   0.5045   0.5128   0.5217   0.5340   0.5427   0.5544   0.5690
  0.5863   0.5921   0.6085   0.6121   0.6222   0.6499   0.6931   0.7089
  0.7225   0.7486   0.7720   0.7783   0.8018   0.8095   0.8226   0.8410
  0.8682   0.9177   0.9597   0.9673   0.9902   1.0261   1.0493   1.0565
  1.0744   1.0826   1.1056   1.1173   1.1234   1.1346   1.1629   1.1742
  1.1956   1.2279   1.2429   1.2559   1.2806   1.2983   1.3070   1.3260
  1.3616   1.3891   1.4007   1.4124   1.4372   1.4505   1.4618   1.4755
  1.5178   1.5339   1.5752   1.5894   1.6203   1.6500   1.6739   1.7041
  1.7211   1.7866   1.8084   1.8508   1.8788   1.9077   1.9528   1.9606
  2.0426   2.1476   2.1739   2.2103   2.2973   2.3069   2.3229   2.3593
  2.3719   2.4020   2.4398   2.4547   2.5217   2.5429   2.5813   2.6071
  2.6291   2.6462   2.6891   2.7047   2.7168   2.7304   2.7508   2.7572
  2.7849   2.8034   2.8340   2.8470   2.8518   2.9051   2.9167   2.9340
  2.9610   2.9787   2.9912   3.0090   3.0414   3.0472   3.0596   3.0679
  3.0938   3.0943   3.1108   3.1270   3.1493   3.1688   3.1907   3.1999
  3.2107   3.2215   3.2441   3.2742   3.2981   3.3294   3.3435   3.3674
  3.3801   3.4115   3.4325   3.4473   3.4594   3.4772   3.5209   3.5496
  3.5616   3.5868   3.5979   3.6479   3.6705   3.6804   3.6926   3.7342
  3.7534   3.7708   3.7847   3.8250   3.8373   3.8513   3.8599   3.8875
  3.9281   3.9506   3.9608   3.9866   4.0105   4.0346   4.0592   4.0635
  4.0750   4.0792   4.0888   4.1205   4.1363   4.1484   4.1734   4.1985
  4.2422   4.2781   4.3119   4.3495   4.3611   4.4093   4.4304   4.4849
  4.5083   4.5445   4.5823   4.5979   4.6296   4.6379   4.6610   4.6901
  4.6942   4.7251   4.7655   4.7712   4.8041   4.8446   4.8997   4.9385
  4.9472   5.0019   5.0236   5.0424   5.0849   5.1394   5.1660   5.1831
  5.2111   5.2323   5.2524   5.3136   5.3678   5.4396   5.4547   5.4789
  5.5505   5.6069   5.6327   5.6806   5.8287   5.8912   5.9544   6.0121
  6.1134   6.1420   6.1853   6.2160   6.4507   6.5665   6.6474   7.1735
  8.3512  10.2977  12.0819  12.4122  12.9248  13.9671  15.2854
 
 Beta MOs
 -- Occupied --
-14.4413 -14.4181 -10.3514 -10.3313 -10.3308 -10.3164 -10.2753  -1.1031
 -1.0153  -0.8906  -0.8503  -0.7767  -0.6738  -0.6643  -0.6055  -0.5880
 -0.5404  -0.5043  -0.4695  -0.4603  -0.4382  -0.4304  -0.4171  -0.2980
 -- Virtual --
 -0.0355   0.0929   0.1046   0.1267   0.1503   0.1510   0.1636   0.1694
  0.1949   0.2134   0.2360   0.2370   0.2983   0.3048   0.3410   0.3530
  0.3722   0.3835   0.3948   0.4034   0.4209   0.4338   0.4545   0.4597
  0.4821   0.4856   0.5058   0.5163   0.5250   0.5389   0.5478   0.5562
  0.5706   0.5875   0.5946   0.6095   0.6128   0.6253   0.6533   0.6999
  0.7112   0.7238   0.7496   0.7734   0.7793   0.8040   0.8115   0.8250
  0.8474   0.8756   0.9198   0.9623   0.9701   0.9923   1.0290   1.0515
  1.0605   1.0812   1.0851   1.1100   1.1208   1.1252   1.1397   1.1654
  1.1781   1.1986   1.2318   1.2467   1.2605   1.2844   1.3025   1.3094
  1.3281   1.3655   1.3922   1.4044   1.4194   1.4423   1.4562   1.4629
  1.4798   1.5231   1.5399   1.5776   1.5922   1.6232   1.6527   1.6765
  1.7069   1.7256   1.7920   1.8179   1.8539   1.8818   1.9099   1.9549
  1.9639   2.0445   2.1544   2.1759   2.2122   2.3060   2.3187   2.3258
  2.3667   2.3825   2.4095   2.4450   2.4633   2.5322   2.5493   2.5866
  2.6110   2.6326   2.6541   2.6964   2.7126   2.7222   2.7349   2.7526
  2.7593   2.7870   2.8071   2.8352   2.8510   2.8569   2.9132   2.9219
  2.9427   2.9645   2.9810   3.0009   3.0143   3.0455   3.0520   3.0625
  3.0683   3.0913   3.0998   3.1220   3.1302   3.1596   3.1741   3.2019
  3.2065   3.2145   3.2275   3.2515   3.2805   3.3037   3.3333   3.3481
  3.3713   3.3820   3.4169   3.4419   3.4508   3.4648   3.4844   3.5229
  3.5530   3.5692   3.5926   3.6023   3.6593   3.6739   3.6845   3.7005
  3.7376   3.7563   3.7788   3.7882   3.8306   3.8428   3.8541   3.8632
  3.8895   3.9330   3.9542   3.9637   3.9895   4.0149   4.0419   4.0667
  4.0789   4.0840   4.0902   4.0961   4.1267   4.1401   4.1510   4.1762
  4.2009   4.2470   4.2806   4.3153   4.3582   4.3691   4.4148   4.4345
  4.4887   4.5129   4.5476   4.5867   4.6034   4.6465   4.6515   4.6731
  4.6929   4.7121   4.7286   4.7711   4.7822   4.8135   4.8470   4.9027
  4.9458   4.9499   5.0061   5.0281   5.0478   5.0875   5.1421   5.1695
  5.1876   5.2165   5.2421   5.2613   5.3162   5.3720   5.4410   5.4571
  5.4806   5.5539   5.6088   5.6347   5.6842   5.8336   5.8954   5.9555
  6.0132   6.1144   6.1448   6.1915   6.2290   6.4549   6.5676   6.6485
  7.1743   8.3543  10.2985  12.0847  12.4141  12.9386  13.9682  15.2925
 --------------------------------------------------------------
 
          Ground-State Mulliken Net Atomic Charges

     Atom                 Charge (a.u.)    Spin (a.u.)
  --------------------------------------------------------
      1 C                    -0.048411      -0.163949
      2 N                    -0.073900       0.352322
      3 C                    -0.036803       0.007388
      4 H                     0.114214       0.001925
      5 C                    -0.273595       0.058850
      6 H                     0.142055      -0.000589
      7 C                    -0.172563       0.750627
      8 H                     0.164779      -0.012037
      9 C                     0.091051      -0.037870
     10 H                     0.122486       0.015190
     11 N                    -0.195725       0.025573
     12 H                     0.166413       0.002570
  --------------------------------------------------------
  Sum of atomic charges =    -0.000000
  Sum of spin   charges =     1.000000

 -----------------------------------------------------------------
                    Cartesian Multipole Moments
 -----------------------------------------------------------------
    Charge (ESU x 10^10)
                 0.0000
    Dipole Moment (Debye)
         X      -2.1250      Y      -1.6389      Z       2.6649
       Tot       3.7820
    Quadrupole Moments (Debye-Ang)
        XX     -39.6387     XY      -7.0195     YY     -44.1717
        XZ       7.6261     YZ       5.5305     ZZ     -43.0529
    Octopole Moments (Debye-Ang^2)
       XXX     -27.7163    XXY     -18.8964    XYY     -15.4795
       YYY     -48.6134    XXZ      18.5695    XYZ       8.7290
       YYZ      18.8917    XZZ     -12.8741    YZZ     -16.1120
       ZZZ      37.5091
    Hexadecapole Moments (Debye-Ang^3)
      XXXX    -216.7033   XXXY     -58.7963   XXYY    -125.0531
      XYYY     -69.9300   YYYY    -509.4774   XXXZ      42.6662
      XXYZ      53.6596   XYYZ      39.0477   YYYZ     149.7500
      XXZZ     -86.7822   XYZZ     -29.0742   YYZZ    -148.1207
      XZZZ      43.2586   YZZZ     143.2608   ZZZZ    -297.6227
 -----------------------------------------------------------------
Archival summary:
1\1\c8-88\TS\ProcedureUnspecified\BasisUnspecified\255(2)\hpark21\TueJan3112:14:062023TueJan3112:14:062023\0\\#,TS,ProcedureUnspecified,BasisUnspecified,\\0,2\N\H,1,0.998656\C,1,1.38165,2,135.771\H,3,1.08047,1,126.93,2,-2.32974,0\C,3,1.34415,1,96.2816,2,177.091,0\H,5,1.07285,3,137.771,1,177.147,0\C,1,1.45857,2,133.836,3,175.26,0\H,7,1.09185,1,113.209,2,-63.4255,0\C,7,1.48169,1,115.777,2,67.0838,0\H,9,1.08121,7,119.657,1,-168.96,0\C,9,1.38885,7,122.24,1,15.1594,0\N,11,1.15969,9,178.446,7,-119.275,0\\\@

 Total job time:  763.24s(wall), 43352.83s(cpu) 
 Tue Jan 31 12:14:06 2023

        *************************************************************
        *                                                           *
        *  Thank you very much for using Q-Chem.  Have a nice day.  *
        *                                                           *
        *************************************************************
