# Supplementary material for: Reactant Discovery with an Ab Initio Nanoreactor: Exploration of Astrophysical N-Heterocycle Precursors and Formation Pathways
Source: ACS Earth Space Chem. 2024 Aug 9;8(9):1771–83. doi: 10.1021/acsearthspacechem.4c00120 (PMC11418024; doi:10.1021/acsearthspacechem.4c00120)
Supplement: Supplementary file 2 — sp4c00120_si_002.zip [file sp4c00120_si_002.zip › nr-si-data/reaction1/TS3/irc.out]

Running Job 1 of 2 qchem.in
qchem qchem.in_14911.0 ./qchem14911/ 0
/home/leeping/opt/qchem/5.3.2-openmp/exe/qcprog.exe_s qchem.in_14911.0 ./qchem14911/
                  Welcome to Q-Chem
     A Quantum Leap Into The Future Of Chemistry


 Q-Chem 5.3, Q-Chem, Inc., Pleasanton, CA (2020)

 Yihan Shao,  Zhengting Gan,  E. Epifanovsky,  A. T. B. Gilbert,  M. Wormit,  
 J. Kussmann,  A. W. Lange,  A. Behn,  Jia Deng,  Xintian Feng,  D. Ghosh,  
 M. Goldey,  P. R. Horn,  L. D. Jacobson,  I. Kaliman,  T. Kus,  A. Landau,  
 Jie Liu,  E. I. Proynov,  R. M. Richard,  R. P. Steele,  E. J. Sundstrom,  
 H. L. Woodcock III,  P. M. Zimmerman,  D. Zuev,  B. Alam,  B. Albrecht,  
 A. Aldossary,  E. Alguire,  S. A. Baeppler,  D. Barton,  Z. Benda,  
 Y. A. Bernard,  E. J. Berquist,  K. B. Bravaya,  H. Burton,  K. Carter-Fenk,  
 D. Casanova,  Chun-Min Chang,  Yunqing Chen,  A. Chien,  K. D. Closser,  
 M. P. Coons,  S. Coriani,  S. Dasgupta,  A. L. Dempwolff,  M. Diedenhofen,  
 Hainam Do,  R. G. Edgar,  Po-Tung Fang,  S. Faraji,  S. Fatehi,  
 Qingguo Feng,  J. Fosso-Tande,  J. Gayvert,  Qinghui Ge,  A. Ghysels,  
 G. Gidofalvi,  J. Gomes,  J. Gonthier,  S. Gulania,  A. Gunina,  D. Hait,  
 M. W. D. Hanson-Heine,  S. Hammes-Schiffer,  P. H. P. Harbach,  
 A. W. Hauser,  M. F. Herbst,  J. E. Herr,  E. G. Hohenstein,  Z. C. Holden,  
 S. Houck,  Kerwin Hui,  B. C. Huynh,  M. Ivanov,  T.-C. Jagau,  Hyunjun Ji,  
 B. Kaduk,  K. Khistyaev,  Jaehoon Kim,  P. Klunzinger,  K. Koh,  
 D. Kosenkov,  L. Koulias,  T. Kowalczyk,  C. M. Krauter,  A. Kunitsa,  
 Ka Un Lao,  A. Laurent,  K. V. Lawler,  Joonho Lee,  D. Lefrancois,  
 S. Lehtola,  D. S. Levine,  Yi-Pei Li,  You-Sheng Lin,  Fenglai Liu,  
 Kuan-Yu Liu,  E. Livshits,  M. Loipersberger,  A. Luenser,  A. Manjanath,  
 P. Manohar,  E. Mansoor,  S. F. Manzer,  Shan-Ping Mao,  Yuezhi Mao,  
 N. Mardirossian,  A. V. Marenich,  T. Markovich,  L. A. Martinez-Martinez,  
 S. A. Maurer,  N. J. Mayhall,  S. C. McKenzie,  J.-M. Mewes,  P. Morgante,  
 A. F. Morrison,  J. W. Mullinax,  K. Nanda,  T. S. Nguyen-Beck,  
 R. Olivares-Amaya,  K. J. Oosterbaan,  J. A. Parkhill,  S. K. Paul,  
 F. Pavosevic,  Zheng Pei,  T. M. Perrine,  F. Plasser,  P. Pokhilko,  
 S. Prager,  A. Prociuk,  E. Ramos,  B. Rana,  D. R. Rehn,  F. Rob,  
 E. Rossomme,  M. Scheurer,  M. Schneider,  N. Sergueev,  S. M. Sharada,  
 S. Sharma,  W. Skomorowski,  D. W. Small,  T. Stauch,  C. J. Stein,  
 T. Stein,  Yu-Chuan Su,  S. P. Veccham,  Zhen Tao,  A. J. W. Thom,  
 A. Tkatchenko,  T. Tsuchimochi,  N. M. Tubman,  L. Vogt,  M. L. Vidal,  
 O. Vydrov,  M. A. Watson,  J. Wenzel,  M. de Wergifosse,  T. A. Wesolowski,  
 A. White,  J. Witte,  A. Yamada,  Jun Yang,  K. Yao,  S. Yeganeh,  
 S. R. Yost,  Zhi-Qiang You,  A. Zech,  Igor Ying Zhang,  Xing Zhang,  
 Yan Zhao,  Ying Zhu,  B. R. Brooks,  G. K. L. Chan,  C. J. Cramer,  
 M. S. Gordon,  W. J. Hehre,  A. Klamt,  M. W. Schmidt,  C. D. Sherrill,  
 D. G. Truhlar,  A. Aspuru-Guzik,  R. Baer,  A. T. Bell,  N. A. Besley,  
 Jeng-Da Chai,  A. E. DePrince, III,  R. A. DiStasio Jr.,  A. Dreuw,  
 B. D. Dunietz,  T. R. Furlani,  Chao-Ping Hsu,  Yousung Jung,  Jing Kong,  
 D. S. Lambrecht,  WanZhen Liang,  C. Ochsenfeld,  V. A. Rassolov,  
 L. V. Slipchenko,  J. E. Subotnik,  T. Van Voorhis,  J. M. Herbert,  
 A. I. Krylov,  P. M. W. Gill,  M. Head-Gordon

 Contributors to earlier versions of Q-Chem not listed above: 
 R. D. Adamson,  B. Austin,  J. Baker,  G. J. O. Beran,  K. Brandhorst,  
 S. T. Brown,  E. F. C. Byrd,  A. K. Chakraborty,  C.-L. Cheng,  
 Siu Hung Chien,  D. M. Chipman,  D. L. Crittenden,  H. Dachsel,  
 R. J. Doerksen,  A. D. Dutoi,  L. Fusti-Molnar,  W. A. Goddard III,  
 A. Golubeva-Zadorozhnaya,  S. R. Gwaltney,  G. Hawkins,  A. Heyden,  
 S. Hirata,  G. Kedziora,  F. J. Keil,  C. Kelley,  Jihan Kim,  R. A. King,  
 R. Z. Khaliullin,  P. P. Korambath,  W. Kurlancheek,  A. M. Lee,  M. S. Lee,  
 S. V. Levchenko,  Ching Yeh Lin,  D. Liotard,  R. C. Lochan,  I. Lotan,  
 P. E. Maslen,  N. Nair,  D. P. O'Neill,  D. Neuhauser,  E. Neuscamman,  
 C. M. Oana,  R. Olson,  B. Peters,  R. Peverati,  P. A. Pieniazek,  
 Y. M. Rhee,  J. Ritchie,  M. A. Rohrdanz,  E. Rosta,  N. J. Russ,  
 H. F. Schaefer III,  N. E. Schultz,  N. Shenvi,  A. C. Simmonett,  A. Sodt,  
 D. Stuck,  K. S. Thanthiriwatte,  V. Vanovschi,  Tao Wang,  A. Warshel,  
 C. F. Williams,  Q. Wu,  X. Xu,  W. Zhang

 Please cite Q-Chem as follows:
 Y. Shao et al., Mol. Phys. 113, 184-215 (2015)
 DOI: 10.1080/00268976.2014.952696

 Q-Chem 5.3.2 for Intel X86 EM64T Linux

 Parts of Q-Chem use Armadillo 9.800.1 (Horizon Scraper).
 http://arma.sourceforge.net/

 Q-Chem begins on Fri Feb  3 18:18:17 2023  

Host: 
0

     Scratch files written to ./qchem14911//
 Dec820 |scratch|qcdevops|jenkins|workspace|build_RNUM 5633   
Processing $rem in /home/leeping/opt/qchem/5.3.2-openmp/config/preferences:
Processing $rem in /home/hpark21/.qchemrc:

Checking the input file for inconsistencies... 	...done.

--------------------------------------------------------------
User input:
--------------------------------------------------------------
$molecule
0 2
C         0.4324970527    1.6307736136   -1.2512196394
N         1.3773601685    2.1075805454   -1.7253288317
C         0.7350139672   -1.3832749307    0.5723297433
H         1.5349935312   -2.0880456065    0.7476615520
C        -0.4380767063   -1.3762805085   -0.0838368288
H        -1.0010999151   -2.0394904354   -0.7116700374
C        -0.7096457847    1.0938644139   -0.6714368703
H        -1.6692864783    1.3932376709   -1.0695349147
C        -0.6467423691    0.0720682245    0.3997202553
H        -1.4704871944    0.1836368238    1.1076287777
N         0.6501232147   -0.0887106579    1.0475736487
H         1.2053505160    0.4946408511    1.6381131564
$end

$rem
method                wB97X-D3
basis                 cc-pvtz
unrestricted          true
symmetry              False
sym_ignore            true
scf_convergence       8
thresh                14
jobtype               freq
scf_guess             core
scf_algorithm         diis
max_scf_cycles        100
geom_opt_max_cycles   100
mem_total             200000
$end

--------------------------------------------------------------
 Adding empirical dispersion correction 
 ----------------------------------------------------------------
 Doing -D3(0) with
 s6  =   1.00000
 s8  =   1.00000
 rs6 =   1.28100
 rs8 =   1.09400
 -D3 energy without 3body term =     -0.0028255035 hartrees
 ----------------------------------------------------------------
             Standard Nuclear Orientation (Angstroms)
    I     Atom           X                Y                Z
 ----------------------------------------------------------------
    1      C       0.4324970527     1.6307736136    -1.2512196394
    2      N       1.3773601685     2.1075805454    -1.7253288317
    3      C       0.7350139672    -1.3832749307     0.5723297433
    4      H       1.5349935312    -2.0880456065     0.7476615520
    5      C      -0.4380767063    -1.3762805085    -0.0838368288
    6      H      -1.0010999151    -2.0394904354    -0.7116700374
    7      C      -0.7096457847     1.0938644139    -0.6714368703
    8      H      -1.6692864783     1.3932376709    -1.0695349147
    9      C      -0.6467423691     0.0720682245     0.3997202553
   10      H      -1.4704871944     0.1836368238     1.1076287777
   11      N       0.6501232147    -0.0887106579     1.0475736487
   12      H       1.2053505160     0.4946408511     1.6381131564
 ----------------------------------------------------------------
 Nuclear Repulsion Energy =         256.79971786 hartrees
 There are       25 alpha and       24 beta electrons
 Requested basis set is cc-pVTZ
 There are 100 shells and 280 basis functions

 Total QAlloc Memory Limit 200000 MB
 Mega-Array Size      1956 MB
 MEM_STATIC part      2000 MB

                       Distance Matrix (Angstroms)
             C (  1)   N (  2)   C (  3)   H (  4)   C (  5)   H (  6)
   N (  2)  1.159694
   C (  3)  3.535723  4.228228
   H (  4)  4.363558  4.872762  1.080468
   C (  5)  3.341116  4.257651  1.344152  2.256326
   H (  6)  3.977078  4.887001  2.256849  2.926393  1.072855
   C (  7)  1.388852  2.548314  3.125735  4.144490  2.553554  3.147138
   H (  8)  2.122952  3.197250  4.023109  5.068426  3.187116  3.515418
   C (  9)  2.513946  3.571573  2.014217  3.089842  1.541130  2.412351
   H ( 10)  3.358529  4.453924  2.757896  3.784578  2.217838  2.910750
   N ( 11)  2.878965  3.611310  1.381651  2.206872  2.030297  3.102744
   H ( 12)  3.199429  3.734154  2.209905  2.751697  3.027592  4.100210
             C (  7)   H (  8)   C (  9)   H ( 10)   N ( 11)
   H (  8)  1.081211
   C (  9)  1.481689  2.224814
   H ( 10)  2.138333  2.498539  1.091851
   N ( 11)  2.490472  3.472460  1.458569  2.138871
   H ( 12)  3.059461  4.049984  2.267693  2.745586  0.998656
 
 A cutoff of  1.0D-14 yielded   4832 shell pairs
 There are     38166 function pairs (     49992 Cartesian)
 Smallest overlap matrix eigenvalue = 1.83E-04
 Guess MOs from core Hamiltonian diagonalization
 Long-range K will be added via erf
 Coulomb attenuation parameter = 0.25 bohr**(-1)
 An unrestricted hybrid HF-DFT SCF calculation will be
 performed using Pulay DIIS extrapolation
 Exchange:     0.1957 Hartree-Fock + 1.0000 wB97X-D3 + LR-HF
 Correlation:  1.0000 wB97X-D3
 Using SG-2 standard quadrature grid
 Dispersion:   Grimme D3
 SCF converges when DIIS error is below 1.0E-08
 using 64 threads for integral computing
 -------------------------------------------------------
 OpenMP Integral computing Module                
 Release: version 1.0, May 2013, Q-Chem Inc. Pittsburgh 
 -------------------------------------------------------
 using 64 threads for integral computing
 -------------------------------------------------------
 OpenMP Integral computing Module                
 Release: version 1.0, May 2013, Q-Chem Inc. Pittsburgh 
 -------------------------------------------------------
 ---------------------------------------
  Cycle       Energy         DIIS Error
 ---------------------------------------
    1    -233.6170290705      8.60E-02
    2    -170.9694160596      8.40E-02
    3    -256.4814192501      4.20E-02
    4    -205.0056050462      7.41E-02
    5    -276.6884662860      3.39E-02
    6    -302.1788486584      8.30E-03
    7    -302.5080500740      6.40E-03
    8    -302.8778619719      1.65E-03
    9    -302.8994207040      7.31E-04
   10    -302.9055700708      2.26E-04
   11    -302.9063307150      7.50E-05
   12    -302.9064864771      2.91E-05
   13    -302.9065210734      1.19E-05
   14    -302.9065367568      6.27E-06
   15    -302.9065441217      1.71E-06
   16    -302.9065463342      8.22E-07
   17    -302.9065472453      4.69E-07
   18    -302.9065478645      2.80E-07
   19    -302.9065482210      1.36E-07
   20    -302.9065483200      5.05E-08
   21    -302.9065483273      2.64E-08
   22    -302.9065483294      1.44E-08
   23    -302.9065483306      8.53E-09 Convergence criterion met
 ---------------------------------------
 <S^2> = 0.7695
 SCF time:  CPU 2906.85 s  wall 53.35 s
 SCF   energy in the final basis set = -302.90654833
 Total energy in the final basis set = -302.90654833
 
 --------------------------------------------------------------
 
                    Orbital Energies (a.u.)
 --------------------------------------------------------------
 
 Alpha MOs
 -- Occupied --
-14.4419 -14.4235 -10.3509 -10.3393 -10.3308 -10.3141 -10.2766  -1.1053
 -1.0271  -0.9138  -0.8543  -0.7847  -0.6760  -0.6679  -0.6123  -0.5942
 -0.5456  -0.5100  -0.4922  -0.4717  -0.4585  -0.4353  -0.4230  -0.3311
 -0.2947
 -- Virtual --
  0.0908   0.1018   0.1254   0.1472   0.1498   0.1618   0.1622   0.1752
  0.2124   0.2300   0.2354   0.2969   0.2978   0.3390   0.3478   0.3674
  0.3823   0.3909   0.4020   0.4193   0.4275   0.4509   0.4591   0.4761
  0.4807   0.5045   0.5128   0.5217   0.5340   0.5427   0.5544   0.5690
  0.5863   0.5921   0.6085   0.6121   0.6222   0.6499   0.6931   0.7089
  0.7225   0.7486   0.7720   0.7783   0.8018   0.8095   0.8226   0.8410
  0.8682   0.9177   0.9597   0.9673   0.9902   1.0261   1.0493   1.0565
  1.0744   1.0826   1.1056   1.1173   1.1234   1.1346   1.1629   1.1742
  1.1956   1.2279   1.2429   1.2559   1.2806   1.2983   1.3070   1.3260
  1.3616   1.3891   1.4007   1.4124   1.4372   1.4505   1.4618   1.4755
  1.5178   1.5339   1.5752   1.5894   1.6203   1.6500   1.6739   1.7041
  1.7211   1.7866   1.8084   1.8508   1.8788   1.9077   1.9528   1.9606
  2.0426   2.1476   2.1739   2.2103   2.2973   2.3069   2.3229   2.3593
  2.3719   2.4020   2.4398   2.4547   2.5217   2.5429   2.5813   2.6071
  2.6291   2.6462   2.6891   2.7047   2.7168   2.7304   2.7508   2.7572
  2.7849   2.8034   2.8340   2.8470   2.8518   2.9051   2.9167   2.9340
  2.9610   2.9787   2.9912   3.0090   3.0414   3.0472   3.0596   3.0679
  3.0938   3.0943   3.1108   3.1270   3.1493   3.1688   3.1907   3.1999
  3.2107   3.2215   3.2441   3.2742   3.2981   3.3294   3.3435   3.3674
  3.3801   3.4115   3.4325   3.4473   3.4594   3.4772   3.5209   3.5496
  3.5616   3.5868   3.5979   3.6479   3.6705   3.6804   3.6926   3.7342
  3.7534   3.7708   3.7847   3.8250   3.8373   3.8513   3.8599   3.8875
  3.9281   3.9506   3.9608   3.9866   4.0105   4.0346   4.0592   4.0635
  4.0750   4.0792   4.0888   4.1205   4.1363   4.1484   4.1734   4.1985
  4.2422   4.2781   4.3119   4.3495   4.3611   4.4093   4.4304   4.4849
  4.5083   4.5445   4.5823   4.5979   4.6296   4.6379   4.6610   4.6901
  4.6942   4.7251   4.7655   4.7712   4.8041   4.8446   4.8997   4.9385
  4.9472   5.0019   5.0236   5.0424   5.0849   5.1394   5.1660   5.1831
  5.2111   5.2323   5.2524   5.3136   5.3678   5.4396   5.4547   5.4789
  5.5505   5.6069   5.6327   5.6806   5.8287   5.8912   5.9544   6.0121
  6.1134   6.1420   6.1853   6.2160   6.4507   6.5665   6.6474   7.1735
  8.3512  10.2977  12.0819  12.4122  12.9248  13.9671  15.2854
 
 Beta MOs
 -- Occupied --
-14.4413 -14.4181 -10.3514 -10.3313 -10.3308 -10.3164 -10.2753  -1.1031
 -1.0153  -0.8906  -0.8503  -0.7767  -0.6738  -0.6643  -0.6055  -0.5880
 -0.5404  -0.5043  -0.4695  -0.4603  -0.4382  -0.4304  -0.4171  -0.2980
 -- Virtual --
 -0.0355   0.0929   0.1046   0.1267   0.1503   0.1510   0.1636   0.1694
  0.1949   0.2134   0.2360   0.2370   0.2983   0.3048   0.3410   0.3530
  0.3722   0.3835   0.3948   0.4034   0.4209   0.4338   0.4545   0.4597
  0.4821   0.4856   0.5058   0.5163   0.5250   0.5389   0.5478   0.5562
  0.5706   0.5875   0.5946   0.6095   0.6128   0.6253   0.6533   0.6999
  0.7112   0.7238   0.7496   0.7734   0.7793   0.8040   0.8115   0.8250
  0.8474   0.8756   0.9198   0.9623   0.9701   0.9923   1.0290   1.0515
  1.0605   1.0812   1.0851   1.1100   1.1208   1.1252   1.1397   1.1654
  1.1781   1.1986   1.2318   1.2467   1.2605   1.2844   1.3025   1.3094
  1.3281   1.3655   1.3922   1.4044   1.4194   1.4423   1.4562   1.4629
  1.4798   1.5231   1.5399   1.5776   1.5922   1.6232   1.6527   1.6765
  1.7069   1.7256   1.7920   1.8179   1.8539   1.8818   1.9099   1.9549
  1.9639   2.0445   2.1544   2.1759   2.2122   2.3060   2.3187   2.3258
  2.3667   2.3825   2.4095   2.4450   2.4633   2.5322   2.5493   2.5866
  2.6110   2.6326   2.6541   2.6964   2.7126   2.7222   2.7349   2.7526
  2.7593   2.7870   2.8071   2.8352   2.8510   2.8569   2.9132   2.9219
  2.9427   2.9645   2.9810   3.0009   3.0143   3.0455   3.0520   3.0625
  3.0683   3.0913   3.0998   3.1220   3.1302   3.1596   3.1741   3.2019
  3.2065   3.2145   3.2275   3.2515   3.2805   3.3037   3.3333   3.3481
  3.3713   3.3820   3.4169   3.4419   3.4508   3.4648   3.4844   3.5229
  3.5530   3.5692   3.5926   3.6023   3.6593   3.6739   3.6845   3.7005
  3.7376   3.7563   3.7788   3.7882   3.8306   3.8428   3.8541   3.8632
  3.8895   3.9330   3.9542   3.9637   3.9895   4.0149   4.0419   4.0667
  4.0789   4.0840   4.0902   4.0961   4.1267   4.1401   4.1510   4.1762
  4.2009   4.2470   4.2806   4.3153   4.3582   4.3691   4.4148   4.4345
  4.4887   4.5129   4.5476   4.5867   4.6034   4.6465   4.6515   4.6731
  4.6929   4.7121   4.7286   4.7711   4.7822   4.8135   4.8470   4.9027
  4.9458   4.9499   5.0061   5.0281   5.0478   5.0875   5.1421   5.1695
  5.1876   5.2165   5.2421   5.2613   5.3162   5.3720   5.4410   5.4571
  5.4806   5.5539   5.6088   5.6347   5.6842   5.8336   5.8954   5.9555
  6.0132   6.1144   6.1448   6.1915   6.2290   6.4549   6.5676   6.6485
  7.1743   8.3543  10.2985  12.0847  12.4141  12.9386  13.9682  15.2925
 --------------------------------------------------------------
 
          Ground-State Mulliken Net Atomic Charges

     Atom                 Charge (a.u.)    Spin (a.u.)
  --------------------------------------------------------
      1 C                    -0.048411      -0.163967
      2 N                    -0.073900       0.352342
      3 C                    -0.036803       0.007331
      4 H                     0.114214       0.001927
      5 C                    -0.273596       0.058925
      6 H                     0.142055      -0.000592
      7 C                    -0.172563       0.750628
      8 H                     0.164779      -0.012038
      9 C                     0.091051      -0.037874
     10 H                     0.122486       0.015191
     11 N                    -0.195726       0.025556
     12 H                     0.166413       0.002571
  --------------------------------------------------------
  Sum of atomic charges =    -0.000000
  Sum of spin   charges =     1.000000

 -----------------------------------------------------------------
                    Cartesian Multipole Moments
 -----------------------------------------------------------------
    Charge (ESU x 10^10)
                 0.0000
    Dipole Moment (Debye)
         X      -2.1250      Y      -1.6389      Z       2.6649
       Tot       3.7820
    Quadrupole Moments (Debye-Ang)
        XX     -39.6387     XY      -7.0195     YY     -44.1717
        XZ       7.6260     YZ       5.5305     ZZ     -43.0529
    Octopole Moments (Debye-Ang^2)
       XXX     -27.7163    XXY     -18.8964    XYY     -15.4795
       YYY     -48.6133    XXZ      18.5694    XYZ       8.7290
       YYZ      18.8917    XZZ     -12.8741    YZZ     -16.1119
       ZZZ      37.5091
    Hexadecapole Moments (Debye-Ang^3)
      XXXX    -216.7033   XXXY     -58.7963   XXYY    -125.0531
      XYYY     -69.9300   YYYY    -509.4773   XXXZ      42.6662
      XXYZ      53.6596   XYYZ      39.0477   YYYZ     149.7499
      XXZZ     -86.7821   XYZZ     -29.0742   YYZZ    -148.1207
      XZZZ      43.2586   YZZZ     143.2607   ZZZZ    -297.6226
 -----------------------------------------------------------------
 Calculating MO derivatives via CPSCF
    1     0    39    0.0262447  
    2     0    39    0.0096159  
    3     0    39    0.0039440  
    4     0    39    0.0015021  
    5     0    39    0.0002750  
    6     9    30    0.0000506  
    7    25    14    0.0000091  
    8    37     2    0.0000013  
    9    39     0    0.0000002  Converged
 Time for AOints: 1276.1 s (CPU) 22.2 s (wall)
 ------------------------------------------------------------------------------
                     AOints        : Timing summary (seconds)
 ------------------------------------------------------------------------------
     job step          cpu (% of tot)      sys (% of tot)     wall (% of tot)
 ------------------------------------------------------------------------------
  AOints            0.1276E+04 ( 4.6)   0.1033E-01 ( 7.7)   0.2225E+02 ( 0.9)
 ------------------------------------------------------------------------------
   Grand Totals     0.2790E+05          0.1338E+00          0.2466E+04
 ------------------------------------------------------------------------------
 Polarizability Matrix (a.u.)
            1           2           3
    1 -67.8970720  -5.5113762   0.2141495
    2  -5.5113762 -70.9220360  11.2903880
    3   0.2141495  11.2903880 -58.2543604
 Calculating analytic Hessian of the SCF energy
 
 Direct stationary perturbation theory relativistic correction:
 
 rels  =       0.078555704852
 relv  =      -0.368782861301
 rel2e =       0.000000000000
 E_rel =      -0.290227156449
 
 Hessian of the SCF Energy
            1           2           3           4           5           6
    1   0.9658022   0.4320335  -0.4266395  -0.7240780  -0.3467209   0.3440289
    2   0.4320335   0.3097438  -0.2408789  -0.3499054  -0.2136343   0.1766798
    3  -0.4266395  -0.2408789   0.3134546   0.3443119   0.1750659  -0.2109247
    4  -0.7240780  -0.3499054   0.3443119   0.7699585   0.3782916  -0.3773255
    5  -0.3467209  -0.2136343   0.1750659   0.3782916   0.2100745  -0.1893185
    6   0.3440289   0.1766798  -0.2109247  -0.3773255  -0.1893185   0.2093086
    7  -0.0023580  -0.0002454   0.0023279   0.0011949   0.0004694  -0.0010294
    8   0.0005487  -0.0012030   0.0028935  -0.0006931   0.0004541  -0.0011948
    9   0.0001319   0.0002108   0.0015754  -0.0003479  -0.0001887  -0.0005718
   10  -0.0002403  -0.0000185   0.0000871   0.0001592   0.0000222  -0.0000798
   11  -0.0000559   0.0001057  -0.0001226  -0.0000741  -0.0000283   0.0000390
   12  -0.0000124   0.0000202  -0.0000910   0.0000657   0.0000047  -0.0000240
   13  -0.0015197  -0.0011328  -0.0003838   0.0008367   0.0003923   0.0001791
   14   0.0017488   0.0014088  -0.0010347  -0.0003850  -0.0004239   0.0004733
   15   0.0012999   0.0020595  -0.0020263  -0.0003919  -0.0006489   0.0009093
   16  -0.0001266   0.0000165  -0.0001624   0.0000513   0.0000530   0.0000380
   17   0.0001367  -0.0001998   0.0002253  -0.0001739   0.0000283   0.0000516
   18   0.0000903  -0.0000207  -0.0000866   0.0000248  -0.0000281  -0.0000078
   19  -0.2215238  -0.0643214   0.0659622  -0.0456890  -0.0321959   0.0341244
   20  -0.0631376  -0.0915480   0.0548556  -0.0324815   0.0023537   0.0115818
   21   0.0587055   0.0541261  -0.0947858   0.0365331   0.0120005   0.0005624
   22  -0.0225387   0.0046592  -0.0069787   0.0019143  -0.0006083   0.0008268
   23  -0.0131037   0.0062661  -0.0041516  -0.0002069  -0.0008829   0.0022574
   24   0.0136755  -0.0043330   0.0088693   0.0008899   0.0026850  -0.0019061
   25   0.0051291  -0.0237044   0.0203157  -0.0053423   0.0012398  -0.0013038
   26  -0.0134684  -0.0109000   0.0135027   0.0063526   0.0034221  -0.0020249
   27   0.0119465   0.0130103  -0.0137744  -0.0055690  -0.0010228   0.0031587
   28   0.0011158   0.0013455  -0.0001609  -0.0000038  -0.0001247   0.0000472
   29   0.0016595  -0.0016653   0.0032039  -0.0013645  -0.0003657  -0.0002895
   30  -0.0008339   0.0015146  -0.0034500   0.0005852   0.0001528   0.0004365
   31   0.0003833   0.0010908   0.0011083   0.0010686  -0.0008905   0.0008035
   32   0.0002413   0.0014703  -0.0039520   0.0011248  -0.0007238   0.0018494
   33  -0.0013834  -0.0024225   0.0021400   0.0004531   0.0013855  -0.0014116
   34  -0.0000453   0.0001823   0.0002121  -0.0000704   0.0000719  -0.0003093
   35   0.0001180   0.0001556   0.0003926  -0.0004846  -0.0002739  -0.0001044
   36  -0.0010095   0.0000337  -0.0009006   0.0007705  -0.0000874   0.0004703
            7           8           9          10          11          12
    1  -0.0023580   0.0005487   0.0001319  -0.0002403  -0.0000559  -0.0000124
    2  -0.0002454  -0.0012030   0.0002108  -0.0000185   0.0001057   0.0000202
    3   0.0023279   0.0028935   0.0015754   0.0000871  -0.0001226  -0.0000910
    4   0.0011949  -0.0006931  -0.0003479   0.0001592  -0.0000741   0.0000657
    5   0.0004694   0.0004541  -0.0001887   0.0000222  -0.0000283   0.0000047
    6  -0.0010294  -0.0011948  -0.0005718  -0.0000798   0.0000390  -0.0000240
    7   0.7476908  -0.2336518   0.2604150  -0.2218014   0.1371734  -0.0479424
    8  -0.2336518   0.6031364   0.0617768   0.1421098  -0.1823048   0.0246943
    9   0.2604150   0.0617768   0.3038885  -0.0449851   0.0227284  -0.0620252
   10  -0.2218014   0.1421098  -0.0449851   0.2190077  -0.1580914   0.0478270
   11   0.1371734  -0.1823048   0.0227284  -0.1580914   0.1839751  -0.0263695
   12  -0.0479424   0.0246943  -0.0620252   0.0478270  -0.0263695   0.0421399
   13  -0.3996051   0.0111690  -0.1892036  -0.0004799  -0.0016697  -0.0040215
   14   0.0190031  -0.0682720   0.0088454   0.0152390   0.0064915   0.0080557
   15  -0.1833336   0.0056040  -0.1654433   0.0011987  -0.0015055   0.0088417
   16   0.0005004  -0.0149378  -0.0055702  -0.0008471  -0.0004941   0.0011298
   17   0.0026404   0.0022721   0.0028942  -0.0007748  -0.0002273   0.0007528
   18   0.0041902  -0.0060715  -0.0017639   0.0009569   0.0008742  -0.0020905
   19  -0.0038221  -0.0041755  -0.0070163  -0.0008718   0.0005318   0.0018961
   20   0.0027614   0.0004634   0.0008651   0.0012149   0.0007788  -0.0014689
   21  -0.0002669  -0.0057986  -0.0023878   0.0007766   0.0002791   0.0001627
   22  -0.0000642  -0.0003452  -0.0001290   0.0000088  -0.0000521  -0.0000184
   23   0.0004328   0.0022997   0.0014609   0.0000340  -0.0001671  -0.0002301
   24  -0.0017057  -0.0003080  -0.0010007  -0.0002504   0.0000961   0.0004027
   25  -0.0428404   0.0735433  -0.0035548  -0.0000583   0.0030582  -0.0077935
   26   0.0647995  -0.0547545   0.0033977   0.0044569  -0.0008738  -0.0040532
   27  -0.0112858   0.0095149   0.0180614  -0.0071067  -0.0046483   0.0089670
   28  -0.0041395  -0.0061465  -0.0040580   0.0005310   0.0011128  -0.0008667
   29   0.0008022  -0.0036284  -0.0010173  -0.0007859  -0.0011143   0.0028058
   30  -0.0036976  -0.0050225  -0.0020033   0.0004271   0.0006913  -0.0001760
   31  -0.0762113   0.0358009  -0.0146642   0.0046563   0.0182673   0.0096116
   32   0.0238390  -0.3004881  -0.0966053  -0.0034884  -0.0062407  -0.0042084
   33  -0.0208947  -0.0930754  -0.0772292   0.0011187   0.0078622   0.0039152
   34   0.0014558  -0.0032217   0.0089821  -0.0000643   0.0002938   0.0001247
   35  -0.0180240   0.0020250  -0.0043679   0.0000822  -0.0003948  -0.0000034
   36   0.0032231   0.0069872  -0.0111001   0.0000299   0.0000754  -0.0000222
           13          14          15          16          17          18
    1  -0.0015197   0.0017488   0.0012999  -0.0001266   0.0001367   0.0000903
    2  -0.0011328   0.0014088   0.0020595   0.0000165  -0.0001998  -0.0000207
    3  -0.0003838  -0.0010347  -0.0020263  -0.0001624   0.0002253  -0.0000866
    4   0.0008367  -0.0003850  -0.0003919   0.0000513  -0.0001739   0.0000248
    5   0.0003923  -0.0004239  -0.0006489   0.0000530   0.0000283  -0.0000281
    6   0.0001791   0.0004733   0.0009093   0.0000380   0.0000516  -0.0000078
    7  -0.3996051   0.0190031  -0.1833336   0.0005004   0.0026404   0.0041902
    8   0.0111690  -0.0682720   0.0056040  -0.0149378   0.0022721  -0.0060715
    9  -0.1892036   0.0088454  -0.1654433  -0.0055702   0.0028942  -0.0017639
   10  -0.0004799   0.0152390   0.0011987  -0.0008471  -0.0007748   0.0009569
   11  -0.0016697   0.0064915  -0.0015055  -0.0004941  -0.0002273   0.0008742
   12  -0.0040215   0.0080557   0.0088417   0.0011298   0.0007528  -0.0020905
   13   0.6255015   0.1068624   0.3502716  -0.1355855  -0.0973715  -0.1168155
   14   0.1068624   0.4609725   0.2220387  -0.0949673  -0.1727639  -0.1271998
   15   0.3502716   0.2220387   0.3927059  -0.1143981  -0.1267759  -0.1392193
   16  -0.1355855  -0.0949673  -0.1143981   0.1314188   0.1077777   0.1170068
   17  -0.0973715  -0.1727639  -0.1267759   0.1077777   0.1687498   0.1320018
   18  -0.1168155  -0.1271998  -0.1392193   0.1170068   0.1320018   0.1421764
   19   0.0041279  -0.0026123   0.0021779   0.0000748  -0.0003712   0.0002582
   20   0.0037383  -0.0266698   0.0161522  -0.0005256   0.0016063  -0.0010678
   21  -0.0025690   0.0101120   0.0081072   0.0004613  -0.0010581   0.0006603
   22  -0.0000204  -0.0000474  -0.0000650   0.0000393   0.0000625  -0.0000663
   23  -0.0014807   0.0004140  -0.0017229   0.0000166  -0.0002725   0.0000353
   24   0.0007226   0.0002444  -0.0005646  -0.0000712   0.0000721   0.0000757
   25  -0.0615530  -0.0020254  -0.0041071   0.0038653  -0.0103426  -0.0000856
   26   0.0189929  -0.1285667  -0.0223312   0.0031584  -0.0018032   0.0056356
   27   0.0134273  -0.0507865  -0.0715540   0.0065971  -0.0037704  -0.0042594
   28   0.0044848  -0.0014323   0.0009031  -0.0001875   0.0001271   0.0001202
   29   0.0217121  -0.0036666  -0.0162018  -0.0004556   0.0000115  -0.0000552
   30   0.0104393  -0.0036206  -0.0046265   0.0001154  -0.0004650  -0.0000204
   31  -0.0351386  -0.0408708  -0.0531903  -0.0014941  -0.0016206  -0.0035433
   32  -0.0605656  -0.0652464  -0.0749877   0.0003324   0.0012956  -0.0022917
   33  -0.0616844  -0.0653313  -0.0255123  -0.0027832  -0.0020674   0.0002185
   34  -0.0010488  -0.0005128  -0.0003651   0.0022910  -0.0000898  -0.0021367
   35  -0.0006467  -0.0036775  -0.0016805   0.0000259   0.0013030  -0.0018121
   36  -0.0003621  -0.0017965  -0.0016178  -0.0023634  -0.0018611   0.0043170
           19          20          21          22          23          24
    1  -0.2215238  -0.0631376   0.0587055  -0.0225387  -0.0131037   0.0136755
    2  -0.0643214  -0.0915480   0.0541261   0.0046592   0.0062661  -0.0043330
    3   0.0659622   0.0548556  -0.0947858  -0.0069787  -0.0041516   0.0088693
    4  -0.0456890  -0.0324815   0.0365331   0.0019143  -0.0002069   0.0008899
    5  -0.0321959   0.0023537   0.0120005  -0.0006083  -0.0008829   0.0026850
    6   0.0341244   0.0115818   0.0005624   0.0008268   0.0022574  -0.0019061
    7  -0.0038221   0.0027614  -0.0002669  -0.0000642   0.0004328  -0.0017057
    8  -0.0041755   0.0004634  -0.0057986  -0.0003452   0.0022997  -0.0003080
    9  -0.0070163   0.0008651  -0.0023878  -0.0001290   0.0014609  -0.0010007
   10  -0.0008718   0.0012149   0.0007766   0.0000088   0.0000340  -0.0002504
   11   0.0005318   0.0007788   0.0002791  -0.0000521  -0.0001671   0.0000961
   12   0.0018961  -0.0014689   0.0001627  -0.0000184  -0.0002301   0.0004027
   13   0.0041279   0.0037383  -0.0025690  -0.0000204  -0.0014807   0.0007226
   14  -0.0026123  -0.0266698   0.0101120  -0.0000474   0.0004140   0.0002444
   15   0.0021779   0.0161522   0.0081072  -0.0000650  -0.0017229  -0.0005646
   16   0.0000748  -0.0005256   0.0004613   0.0000393   0.0000166  -0.0000712
   17  -0.0003712   0.0016063  -0.0010581   0.0000625  -0.0002725   0.0000721
   18   0.0002582  -0.0010678   0.0006603  -0.0000663   0.0000353   0.0000757
   19   0.6413650   0.0157592   0.0103402  -0.2856896   0.0720438  -0.0974919
   20   0.0157592   0.3016843  -0.2345917   0.0727958  -0.0569316   0.0483210
   21   0.0103402  -0.2345917   0.3404596  -0.0966463   0.0469035  -0.0798323
   22  -0.2856896   0.0727958  -0.0966463   0.3016812  -0.0756422   0.1016521
   23   0.0720438  -0.0569316   0.0469035  -0.0756422   0.0506747  -0.0534109
   24  -0.0974919   0.0483210  -0.0798323   0.1016521  -0.0534109   0.0760378
   25  -0.0834075  -0.0002056  -0.0006302   0.0032958   0.0181865  -0.0170689
   26   0.0021066  -0.1229882   0.0822148  -0.0012002   0.0016835   0.0028349
   27  -0.0038144   0.1030681  -0.1488848   0.0014208   0.0057671  -0.0009071
   28   0.0021312  -0.0005784   0.0010047   0.0004500  -0.0007690  -0.0001432
   29  -0.0186682  -0.0022448   0.0187278   0.0004237   0.0003619  -0.0012097
   30   0.0169858   0.0009775  -0.0127846  -0.0003397   0.0003534   0.0007147
   31  -0.0070233  -0.0003375  -0.0074935   0.0008999   0.0004879   0.0000302
   32   0.0310580  -0.0086682   0.0177708  -0.0000098  -0.0028268   0.0049847
   33  -0.0227603   0.0026673  -0.0111953   0.0002526   0.0024772  -0.0020068
   34   0.0003282   0.0009966  -0.0002156   0.0000238   0.0000008  -0.0002391
   35   0.0008452   0.0021641  -0.0006861  -0.0000360  -0.0006189   0.0000233
   36  -0.0006618  -0.0013601  -0.0000817   0.0000911   0.0002607   0.0001175
           25          26          27          28          29          30
    1   0.0051291  -0.0134684   0.0119465   0.0011158   0.0016595  -0.0008339
    2  -0.0237044  -0.0109000   0.0130103   0.0013455  -0.0016653   0.0015146
    3   0.0203157   0.0135027  -0.0137744  -0.0001609   0.0032039  -0.0034500
    4  -0.0053423   0.0063526  -0.0055690  -0.0000038  -0.0013645   0.0005852
    5   0.0012398   0.0034221  -0.0010228  -0.0001247  -0.0003657   0.0001528
    6  -0.0013038  -0.0020249   0.0031587   0.0000472  -0.0002895   0.0004365
    7  -0.0428404   0.0647995  -0.0112858  -0.0041395   0.0008022  -0.0036976
    8   0.0735433  -0.0547545   0.0095149  -0.0061465  -0.0036284  -0.0050225
    9  -0.0035548   0.0033977   0.0180614  -0.0040580  -0.0010173  -0.0020033
   10  -0.0000583   0.0044569  -0.0071067   0.0005310  -0.0007859   0.0004271
   11   0.0030582  -0.0008738  -0.0046483   0.0011128  -0.0011143   0.0006913
   12  -0.0077935  -0.0040532   0.0089670  -0.0008667   0.0028058  -0.0001760
   13  -0.0615530   0.0189929   0.0134273   0.0044848   0.0217121   0.0104393
   14  -0.0020254  -0.1285667  -0.0507865  -0.0014323  -0.0036666  -0.0036206
   15  -0.0041071  -0.0223312  -0.0715540   0.0009031  -0.0162018  -0.0046265
   16   0.0038653   0.0031584   0.0065971  -0.0001875  -0.0004556   0.0001154
   17  -0.0103426  -0.0018032  -0.0037704   0.0001271   0.0000115  -0.0004650
   18  -0.0000856   0.0056356  -0.0042594   0.0001202  -0.0000552  -0.0000204
   19  -0.0834075   0.0021066  -0.0038144   0.0021312  -0.0186682   0.0169858
   20  -0.0002056  -0.1229882   0.1030681  -0.0005784  -0.0022448   0.0009775
   21  -0.0006302   0.0822148  -0.1488848   0.0010047   0.0187278  -0.0127846
   22   0.0032958  -0.0012002   0.0014208   0.0004500   0.0004237  -0.0003397
   23   0.0181865   0.0016835   0.0057671  -0.0007690   0.0003619   0.0003534
   24  -0.0170689   0.0028349  -0.0009071  -0.0001432  -0.0012097   0.0007147
   25   0.5596617  -0.0987986  -0.0741728  -0.1907470   0.0244460   0.1335959
   26  -0.0987986   0.4188665  -0.0676942   0.0208493  -0.0394361  -0.0142153
   27  -0.0741728  -0.0676942   0.4790128   0.1298338  -0.0163986  -0.1648573
   28  -0.1907470   0.0208493   0.1298338   0.2135163  -0.0256963  -0.1402345
   29   0.0244460  -0.0394361  -0.0163986  -0.0256963   0.0508220   0.0129441
   30   0.1335959  -0.0142153  -0.1648573  -0.1402345   0.0129441   0.1740420
   31  -0.1890967   0.0094089  -0.0619007  -0.0263692  -0.0014447  -0.0168608
   32   0.0157779  -0.0690091   0.0042406   0.0110563   0.0005436   0.0068987
   33  -0.0536598   0.0017423  -0.0957584   0.0130066  -0.0027660   0.0122071
   34   0.0010932  -0.0166578   0.0006239  -0.0007822  -0.0006282  -0.0001823
   35  -0.0011752   0.0043595   0.0087198   0.0002562   0.0003823  -0.0002090
   36   0.0084649   0.0009907  -0.0092045   0.0005477   0.0002567   0.0005178
           31          32          33          34          35          36
    1   0.0003833   0.0002413  -0.0013834  -0.0000453   0.0001180  -0.0010095
    2   0.0010908   0.0014703  -0.0024225   0.0001823   0.0001556   0.0000337
    3   0.0011083  -0.0039520   0.0021400   0.0002121   0.0003926  -0.0009006
    4   0.0010686   0.0011248   0.0004531  -0.0000704  -0.0004846   0.0007705
    5  -0.0008905  -0.0007238   0.0013855   0.0000719  -0.0002739  -0.0000874
    6   0.0008035   0.0018494  -0.0014116  -0.0003093  -0.0001044   0.0004703
    7  -0.0762113   0.0238390  -0.0208947   0.0014558  -0.0180240   0.0032231
    8   0.0358009  -0.3004881  -0.0930754  -0.0032217   0.0020250   0.0069872
    9  -0.0146642  -0.0966053  -0.0772292   0.0089821  -0.0043679  -0.0111001
   10   0.0046563  -0.0034884   0.0011187  -0.0000643   0.0000822   0.0000299
   11   0.0182673  -0.0062407   0.0078622   0.0002938  -0.0003948   0.0000754
   12   0.0096116  -0.0042084   0.0039152   0.0001247  -0.0000034  -0.0000222
   13  -0.0351386  -0.0605656  -0.0616844  -0.0010488  -0.0006467  -0.0003621
   14  -0.0408708  -0.0652464  -0.0653313  -0.0005128  -0.0036775  -0.0017965
   15  -0.0531903  -0.0749877  -0.0255123  -0.0003651  -0.0016805  -0.0016178
   16  -0.0014941   0.0003324  -0.0027832   0.0022910   0.0000259  -0.0023634
   17  -0.0016206   0.0012956  -0.0020674  -0.0000898   0.0013030  -0.0018611
   18  -0.0035433  -0.0022917   0.0002185  -0.0021367  -0.0018121   0.0043170
   19  -0.0070233   0.0310580  -0.0227603   0.0003282   0.0008452  -0.0006618
   20  -0.0003375  -0.0086682   0.0026673   0.0009966   0.0021641  -0.0013601
   21  -0.0074935   0.0177708  -0.0111953  -0.0002156  -0.0006861  -0.0000817
   22   0.0008999  -0.0000098   0.0002526   0.0000238  -0.0000360   0.0000911
   23   0.0004879  -0.0028268   0.0024772   0.0000008  -0.0006189   0.0002607
   24   0.0000302   0.0049847  -0.0020068  -0.0002391   0.0000233   0.0001175
   25  -0.1890967   0.0157779  -0.0536598   0.0010932  -0.0011752   0.0084649
   26   0.0094089  -0.0690091   0.0017423  -0.0166578   0.0043595   0.0009907
   27  -0.0619007   0.0042406  -0.0957584   0.0006239   0.0087198  -0.0092045
   28  -0.0263692   0.0110563   0.0130066  -0.0007822   0.0002562   0.0005477
   29  -0.0014447   0.0005436  -0.0027660  -0.0006282   0.0003823   0.0002567
   30  -0.0168608   0.0068987   0.0122071  -0.0001823  -0.0002090   0.0005178
   31   0.5079979   0.0971115   0.3249837  -0.1796731  -0.1170033  -0.1788846
   32   0.0971115   0.6537693   0.3224550  -0.1164773  -0.2038758  -0.1761541
   33   0.3249837   0.3224550   0.3470677  -0.1766490  -0.1729269  -0.1524351
   34  -0.1796731  -0.1164773  -0.1766490   0.1764920   0.1360423   0.1701542
   35  -0.1170033  -0.2038758  -0.1729269   0.1360423   0.1984512   0.1726547
   36  -0.1788846  -0.1761541  -0.1524351   0.1701542   0.1726547   0.1699393
 **********************************************************************
 **                                                                  **
 **                       VIBRATIONAL ANALYSIS                       **
 **                       --------------------                       **
 **                                                                  **
 **        VIBRATIONAL FREQUENCIES (CM**-1) AND NORMAL MODES         **
 **     FORCE CONSTANTS (mDYN/ANGSTROM) AND REDUCED MASSES (AMU)     **
 **                  INFRARED INTENSITIES (KM/MOL)                   **
 **                                                                  **
 **********************************************************************
 

 Mode:                 1                      2                      3
 Frequency:      -613.95                  56.98                 133.96
 Force Cnst:      0.2846                 0.0074                 0.0654
 Red. Mass:       1.2817                 3.8534                 6.1863
 IR Active:          YES                    YES                    YES
 IR Intens:       75.864                  3.957                  3.712
 Raman Active:       YES                    YES                    YES
               X      Y      Z        X      Y      Z        X      Y      Z
 C         -0.001 -0.001  0.006    0.014  0.063 -0.030   -0.076 -0.112  0.071
 N         -0.005  0.000 -0.002   -0.011  0.241  0.095    0.122 -0.247  0.330
 C         -0.022 -0.018  0.037   -0.088 -0.105  0.079    0.102  0.171 -0.205
 H         -0.018 -0.016  0.027   -0.157 -0.172  0.127    0.228  0.266 -0.400
 C         -0.011 -0.007  0.019   -0.147 -0.078  0.187   -0.056  0.036  0.072
 H          0.085  0.060 -0.140   -0.292 -0.123  0.364   -0.096 -0.008  0.154
 C         -0.008  0.003  0.001    0.042 -0.131 -0.169   -0.160 -0.075 -0.069
 H         -0.004 -0.009 -0.017    0.035 -0.359 -0.326   -0.146 -0.189 -0.181
 C         -0.000 -0.005  0.008    0.066  0.023 -0.023   -0.060  0.041  0.040
 H          0.027 -0.003  0.038    0.152  0.212  0.051    0.056  0.097  0.166
 N          0.068  0.046 -0.109    0.109 -0.016 -0.126    0.082  0.168 -0.213
 H         -0.461 -0.349  0.781    0.245  0.025 -0.296    0.116  0.203 -0.278
 TransDip  -0.136 -0.079  0.230    0.016 -0.039 -0.048   -0.014  0.026 -0.054

 Mode:                 4                      5                      6
 Frequency:       254.28                 346.39                 428.42
 Force Cnst:      0.1068                 0.2505                 0.3649
 Red. Mass:       2.8030                 3.5429                 3.3741
 IR Active:          YES                    YES                    YES
 IR Intens:        8.082                  2.820                  0.011
 Raman Active:       YES                    YES                    YES
               X      Y      Z        X      Y      Z        X      Y      Z
 C         -0.086  0.108 -0.006    0.193 -0.089  0.135    0.018  0.275  0.292
 N          0.041 -0.086  0.055   -0.019  0.103 -0.100    0.004 -0.137 -0.153
 C         -0.017 -0.074  0.151    0.049  0.073 -0.064   -0.000  0.002 -0.004
 H         -0.130 -0.130  0.443    0.216  0.234 -0.181    0.003  0.013  0.024
 C          0.071 -0.103 -0.003   -0.065 -0.164  0.130   -0.000 -0.035 -0.003
 H          0.003 -0.256  0.220   -0.014 -0.290  0.216   -0.025 -0.090  0.078
 C         -0.089  0.165  0.042    0.087  0.018  0.078    0.006 -0.013 -0.006
 H         -0.123  0.472  0.360    0.185  0.568  0.253    0.049 -0.646 -0.590
 C          0.040 -0.038 -0.155   -0.148 -0.103 -0.024   -0.014 -0.021 -0.012
 H          0.059 -0.150 -0.112   -0.139 -0.030 -0.026   -0.021 -0.053 -0.009
 N          0.037  0.030 -0.126   -0.086  0.077 -0.128   -0.013  0.012 -0.034
 H          0.069  0.139 -0.263   -0.163  0.162 -0.139   -0.006  0.037 -0.068
 TransDip  -0.035  0.083  0.010    0.028  0.031  0.034   -0.000  0.003  0.001

 Mode:                 7                      8                      9
 Frequency:       489.07                 615.30                 673.77
 Force Cnst:      0.5911                 0.4616                 0.3430
 Red. Mass:       4.1944                 2.0696                 1.2824
 IR Active:          YES                    YES                    YES
 IR Intens:       17.100                 10.975                110.316
 Raman Active:       YES                    YES                    YES
               X      Y      Z        X      Y      Z        X      Y      Z
 C         -0.123  0.285 -0.185    0.001  0.045  0.151   -0.011  0.044 -0.008
 N          0.145 -0.037  0.000   -0.048 -0.040 -0.019    0.018 -0.004 -0.005
 C          0.100  0.005 -0.100   -0.021 -0.007  0.025    0.012  0.020 -0.041
 H          0.344  0.187 -0.480   -0.035 -0.031 -0.017   -0.070 -0.046  0.071
 C         -0.078 -0.152  0.212   -0.010  0.063  0.007    0.035  0.060 -0.074
 H          0.156 -0.051 -0.109    0.137  0.263 -0.334   -0.475 -0.266  0.731
 C          0.015  0.013 -0.077   -0.005 -0.174 -0.163    0.019 -0.073 -0.037
 H         -0.084  0.206  0.298   -0.025  0.642  0.509   -0.001  0.151  0.179
 C         -0.022 -0.040  0.023    0.037  0.026 -0.027   -0.011 -0.025  0.034
 H         -0.055  0.205 -0.049    0.056  0.129 -0.025   -0.048 -0.071 -0.008
 N         -0.067 -0.087  0.115    0.031  0.007  0.019   -0.005  0.005  0.027
 H         -0.154 -0.147  0.256    0.088  0.022 -0.046   -0.123 -0.080  0.221
 TransDip   0.045  0.102 -0.072    0.022  0.099  0.030   -0.173 -0.103  0.269

 Mode:                10                     11                     12
 Frequency:       748.62                 859.62                 922.39
 Force Cnst:      1.3275                 1.9595                 1.1151
 Red. Mass:       4.0202                 4.5007                 2.2246
 IR Active:          YES                    YES                    YES
 IR Intens:        8.171                  6.606                 14.003
 Raman Active:       YES                    YES                    YES
               X      Y      Z        X      Y      Z        X      Y      Z
 C          0.077 -0.133  0.133    0.091  0.056 -0.045   -0.027 -0.011  0.018
 N         -0.078  0.006 -0.006    0.123  0.064 -0.067   -0.039 -0.020  0.019
 C          0.109 -0.053 -0.068    0.027 -0.097  0.091   -0.076  0.066 -0.002
 H          0.098 -0.092 -0.168    0.049 -0.082  0.060    0.026  0.196  0.051
 C          0.031 -0.017  0.109    0.128  0.024 -0.062    0.018 -0.176 -0.123
 H         -0.081 -0.169  0.368    0.271 -0.071 -0.094    0.344 -0.635  0.050
 C         -0.195  0.219 -0.188   -0.202  0.010 -0.113    0.061 -0.017 -0.011
 H         -0.075  0.262 -0.447   -0.079  0.311 -0.217    0.029  0.006  0.096
 C          0.024  0.119 -0.134   -0.283  0.013  0.296    0.038  0.196  0.071
 H          0.033  0.171 -0.131   -0.094 -0.118  0.532    0.140  0.474  0.140
 N          0.036 -0.112  0.138    0.053 -0.063 -0.081   -0.019 -0.018 -0.006
 H          0.056 -0.305  0.315    0.269 -0.131 -0.210    0.109 -0.191  0.039
 TransDip  -0.021  0.045 -0.077   -0.007 -0.046  0.068    0.070  0.022  0.095

 Mode:                13                     14                     15
 Frequency:       942.31                 971.04                1034.11
 Force Cnst:      0.7522                 1.9339                 1.7209
 Red. Mass:       1.4378                 3.4812                 2.7314
 IR Active:          YES                    YES                    YES
 IR Intens:       14.650                  8.116                  2.447
 Raman Active:       YES                    YES                    YES
               X      Y      Z        X      Y      Z        X      Y      Z
 C          0.015  0.006 -0.005    0.032  0.008 -0.011    0.106 -0.015  0.017
 N          0.019  0.010 -0.010    0.039  0.021 -0.021    0.084  0.054 -0.055
 C          0.057  0.089 -0.137   -0.180  0.167  0.032   -0.045 -0.022 -0.012
 H         -0.471 -0.284  0.771   -0.135  0.111 -0.417    0.125  0.142 -0.108
 C         -0.046 -0.047  0.037   -0.088 -0.064 -0.068   -0.044 -0.100 -0.058
 H          0.114 -0.007 -0.151    0.174 -0.315 -0.036   -0.232  0.060 -0.071
 C         -0.027 -0.011 -0.002   -0.074  0.005 -0.001   -0.208 -0.011 -0.018
 H         -0.026  0.014  0.010   -0.061  0.022 -0.030   -0.367 -0.162  0.247
 C         -0.004 -0.012  0.017   -0.046 -0.175 -0.076    0.225 -0.001  0.074
 H          0.059 -0.086  0.101   -0.033 -0.331 -0.046    0.342 -0.237  0.253
 N          0.007 -0.001  0.031    0.231  0.079  0.155   -0.076  0.061  0.030
 H          0.033 -0.048  0.053    0.529 -0.185  0.153   -0.375  0.372 -0.004
 TransDip  -0.038 -0.039  0.110   -0.029  0.048 -0.072   -0.049  0.006 -0.006

 Mode:                16                     17                     18
 Frequency:      1051.66                1121.32                1128.77
 Force Cnst:      0.8206                 0.9741                 1.3096
 Red. Mass:       1.2593                 1.3149                 1.7446
 IR Active:          YES                    YES                    YES
 IR Intens:       44.636                 10.206                  7.436
 Raman Active:       YES                    YES                    YES
               X      Y      Z        X      Y      Z        X      Y      Z
 C          0.005 -0.001  0.002   -0.012 -0.000 -0.002    0.061 -0.006  0.010
 N          0.003  0.002 -0.003   -0.010 -0.006  0.005    0.056  0.032 -0.034
 C          0.023  0.085  0.054    0.007  0.018  0.017    0.007  0.032  0.013
 H          0.346  0.529  0.374   -0.051 -0.056 -0.025   -0.028 -0.007 -0.027
 C         -0.032 -0.022 -0.033   -0.010  0.058 -0.025    0.014  0.123  0.055
 H         -0.392  0.312 -0.063    0.104 -0.094  0.039    0.355 -0.235  0.144
 C         -0.011  0.005 -0.001    0.011  0.032 -0.009   -0.082 -0.061  0.071
 H         -0.017 -0.009  0.004    0.075  0.078 -0.136   -0.380 -0.455  0.504
 C         -0.006 -0.026 -0.026   -0.015 -0.140 -0.034   -0.031  0.019 -0.103
 H          0.120  0.067  0.102    0.515  0.584  0.468    0.012  0.225 -0.085
 N         -0.004 -0.079 -0.024   -0.004 -0.019  0.017   -0.033 -0.073 -0.044
 H          0.216 -0.329  0.010   -0.214  0.209 -0.016    0.099 -0.243 -0.009
 TransDip   0.110  0.123  0.136    0.046  0.077  0.049    0.057 -0.009  0.066

 Mode:                19                     20                     21
 Frequency:      1193.10                1289.68                1362.74
 Force Cnst:      1.2956                 1.4027                 2.2937
 Red. Mass:       1.5447                 1.4314                 2.0963
 IR Active:          YES                    YES                    YES
 IR Intens:       17.472                  5.621                 12.656
 Raman Active:       YES                    YES                    YES
               X      Y      Z        X      Y      Z        X      Y      Z
 C          0.019 -0.003  0.005    0.005 -0.005  0.006   -0.003  0.009 -0.007
 N          0.018  0.010 -0.011   -0.000  0.001 -0.001    0.003 -0.002  0.001
 C          0.041 -0.044  0.001    0.005 -0.084 -0.036    0.035  0.010  0.022
 H         -0.113 -0.250 -0.066    0.314  0.361  0.400    0.064  0.018 -0.046
 C          0.048 -0.115 -0.049   -0.092  0.049 -0.039   -0.030 -0.033 -0.011
 H         -0.435  0.336 -0.107    0.172 -0.218 -0.010   -0.107  0.019 -0.016
 C         -0.026 -0.013  0.037   -0.011  0.019 -0.012    0.036 -0.054  0.034
 H         -0.157 -0.205  0.205   -0.063 -0.054  0.052    0.003 -0.088  0.109
 C         -0.097  0.021 -0.029   -0.017 -0.025  0.037   -0.144  0.170 -0.135
 H         -0.130  0.632 -0.151   -0.313  0.220 -0.335    0.280 -0.496  0.454
 N          0.051  0.081  0.045    0.106 -0.013  0.032    0.099 -0.078  0.046
 H          0.067  0.073  0.057   -0.264  0.400 -0.016   -0.385  0.433  0.010
 TransDip  -0.114 -0.052 -0.047   -0.047  0.060  0.001   -0.045  0.104  0.004

 Mode:                22                     23                     24
 Frequency:      1390.65                1421.33                1605.88
 Force Cnst:      2.6807                 2.7554                 6.9613
 Red. Mass:       2.3527                 2.3150                 4.5816
 IR Active:          YES                    YES                    YES
 IR Intens:        5.855                 32.262                 34.296
 Raman Active:       YES                    YES                    YES
               X      Y      Z        X      Y      Z        X      Y      Z
 C         -0.003  0.033 -0.039    0.003  0.002 -0.001    0.001  0.001  0.000
 N          0.061  0.024 -0.024    0.011  0.006 -0.006    0.002  0.001 -0.001
 C         -0.003 -0.057 -0.028   -0.028  0.214  0.071    0.352  0.044  0.221
 H          0.110  0.090  0.070   -0.323 -0.148 -0.222    0.011 -0.586 -0.255
 C         -0.004  0.018  0.004    0.047 -0.032  0.010   -0.336  0.023 -0.178
 H          0.049 -0.054  0.033   -0.115  0.138 -0.004   -0.023 -0.394 -0.167
 C         -0.145 -0.182  0.201   -0.057 -0.015  0.021   -0.016 -0.010  0.005
 H          0.396  0.512 -0.599    0.065  0.146 -0.168    0.028  0.054 -0.048
 C          0.036  0.067 -0.089    0.052 -0.003  0.057    0.037  0.015  0.024
 H          0.044  0.208 -0.107   -0.312  0.205 -0.399   -0.101 -0.069 -0.125
 N         -0.008  0.030  0.021    0.056 -0.196 -0.062   -0.039  0.021 -0.018
 H          0.073 -0.071  0.055   -0.458  0.322 -0.128    0.134 -0.168  0.011
 TransDip  -0.005 -0.076 -0.014   -0.022  0.147  0.105    0.134  0.011  0.131

 Mode:                25                     26                     27
 Frequency:      2214.51                3090.42                3223.01
 Force Cnst:     36.5346                 6.1016                 6.6554
 Red. Mass:      12.6444                 1.0843                 1.0874
 IR Active:          YES                    YES                    YES
 IR Intens:        0.264                 16.215                  0.555
 Raman Active:       YES                    YES                    YES
               X      Y      Z        X      Y      Z        X      Y      Z
 C          0.651  0.330 -0.327    0.001  0.001 -0.000    0.000  0.000 -0.001
 N         -0.478 -0.241  0.240   -0.000 -0.000  0.000    0.001  0.001 -0.001
 C         -0.002 -0.000 -0.000   -0.001 -0.001 -0.000   -0.000 -0.000 -0.000
 H         -0.002  0.001  0.000    0.010 -0.009  0.003    0.001 -0.001  0.000
 C         -0.001  0.002  0.001    0.000  0.000  0.001    0.000  0.000  0.000
 H          0.002  0.001  0.002   -0.005 -0.003 -0.006   -0.002 -0.001 -0.002
 C         -0.085 -0.044  0.043    0.002 -0.000  0.001   -0.076  0.024 -0.031
 H         -0.058 -0.012  0.003   -0.036  0.006 -0.013    0.886 -0.274  0.361
 C          0.001 -0.008  0.004   -0.063  0.008  0.054   -0.003 -0.001  0.003
 H         -0.010  0.023  0.004    0.748 -0.097 -0.650    0.027 -0.001 -0.025
 N         -0.000  0.000 -0.001   -0.000  0.000 -0.000    0.000 -0.000  0.000
 H          0.000  0.002 -0.002    0.000  0.005 -0.000   -0.000  0.001 -0.000
 TransDip   0.016 -0.004 -0.001   -0.108  0.008  0.071   -0.015  0.018 -0.003

 Mode:                28                     29                     30
 Frequency:      3243.37                3327.81                3758.14
 Force Cnst:      6.8009                 7.2293                 9.0117
 Red. Mass:       1.0973                 1.1080                 1.0830
 IR Active:          YES                    YES                    YES
 IR Intens:        7.035                  2.538                 84.562
 Raman Active:       YES                    YES                    YES
               X      Y      Z        X      Y      Z        X      Y      Z
 C          0.000 -0.000  0.000   -0.000 -0.000  0.000   -0.000  0.000 -0.000
 N          0.000  0.000 -0.000    0.000  0.000 -0.000    0.000 -0.000 -0.000
 C         -0.067  0.057 -0.016    0.019 -0.011  0.006   -0.002  0.004  0.001
 H          0.724 -0.638  0.159   -0.128  0.109 -0.030    0.007 -0.008  0.001
 C         -0.002 -0.010 -0.006   -0.052 -0.054 -0.054    0.001  0.001  0.001
 H          0.096  0.115  0.108    0.518  0.603  0.574   -0.002 -0.003 -0.001
 C         -0.000  0.000 -0.000   -0.000  0.000 -0.000   -0.000  0.000 -0.000
 H         -0.000  0.001 -0.000    0.003 -0.001  0.001    0.000 -0.000 -0.000
 C          0.001 -0.001 -0.000   -0.001  0.003  0.001    0.003 -0.001  0.001
 H         -0.009  0.002  0.006    0.006 -0.002 -0.006   -0.001  0.001  0.001
 N          0.001 -0.002 -0.000   -0.000  0.002  0.001   -0.042 -0.045 -0.044
 H         -0.011 -0.005 -0.009    0.006  0.005  0.007    0.553  0.584  0.589
 TransDip  -0.037  0.076 -0.007    0.031 -0.012  0.039    0.172  0.130  0.201

 STANDARD THERMODYNAMIC QUANTITIES AT   298.15 K  AND     1.00 ATM

   This Molecule has  1 Imaginary Frequencies
   Zero point vibrational energy:       55.608 kcal/mol

   Atom    1 Element C  Has Mass   12.00000
   Atom    2 Element N  Has Mass   14.00307
   Atom    3 Element C  Has Mass   12.00000
   Atom    4 Element H  Has Mass    1.00783
   Atom    5 Element C  Has Mass   12.00000
   Atom    6 Element H  Has Mass    1.00783
   Atom    7 Element C  Has Mass   12.00000
   Atom    8 Element H  Has Mass    1.00783
   Atom    9 Element C  Has Mass   12.00000
   Atom   10 Element H  Has Mass    1.00783
   Atom   11 Element N  Has Mass   14.00307
   Atom   12 Element H  Has Mass    1.00783
   Molecular Mass:    93.045290 amu
   Principal axes and moments of inertia in amu*Bohr^2:
                             1           2           3
    Eigenvalues --      300.50225   897.00690   994.02069
          X               0.17136     0.98113    -0.08951
          Y               0.81444    -0.08995     0.57324
          Z              -0.55437     0.17113     0.81449
   Rotational Symmetry Number is   1
   The Molecule is an Asymmetric Top
   Translational Enthalpy:        0.889 kcal/mol
   Rotational Enthalpy:           0.889 kcal/mol
   Vibrational Enthalpy:         57.858 kcal/mol
   gas constant (RT):             0.592 kcal/mol
   Translational Entropy:        39.503  cal/mol.K
   Rotational Entropy:           27.085  cal/mol.K
   Vibrational Entropy:          13.817  cal/mol.K

   Total Enthalpy:               60.228 kcal/mol
   Total Entropy:                80.404  cal/mol.K
Archival summary:
1\1\c8-54\FREQ\ProcedureUnspecified\BasisUnspecified\255(2)\hpark21\FriFeb319:10:172023FriFeb319:10:172023\0\\#,FREQ,ProcedureUnspecified,BasisUnspecified,\\0,2\N\H,1,0.998656\C,1,1.38165,2,135.771\H,3,1.08047,1,126.93,2,-2.32974,0\C,3,1.34415,1,96.2816,2,177.091,0\H,5,1.07285,3,137.771,1,177.147,0\C,1,1.45857,2,133.836,3,175.26,0\H,7,1.09185,1,113.209,2,-63.4255,0\C,7,1.48169,1,115.777,2,67.0838,0\H,9,1.08121,7,119.657,1,-168.96,0\C,9,1.38885,7,122.24,1,15.1594,0\N,11,1.15969,9,178.446,7,-119.275,0\\\@

 Total job time:  3119.87s(wall), 34550.85s(cpu) 
 Fri Feb  3 19:10:17 2023

        *************************************************************
        *                                                           *
        *  Thank you very much for using Q-Chem.  Have a nice day.  *
        *                                                           *
        *************************************************************


Running Job 2 of 2 qchem.in
qchem qchem.in_14911.1 ./qchem14911/ 0
/home/leeping/opt/qchem/5.3.2-openmp/exe/qcprog.exe_s qchem.in_14911.1 ./qchem14911/
                  Welcome to Q-Chem
     A Quantum Leap Into The Future Of Chemistry


 Q-Chem 5.3, Q-Chem, Inc., Pleasanton, CA (2020)

 Yihan Shao,  Zhengting Gan,  E. Epifanovsky,  A. T. B. Gilbert,  M. Wormit,  
 J. Kussmann,  A. W. Lange,  A. Behn,  Jia Deng,  Xintian Feng,  D. Ghosh,  
 M. Goldey,  P. R. Horn,  L. D. Jacobson,  I. Kaliman,  T. Kus,  A. Landau,  
 Jie Liu,  E. I. Proynov,  R. M. Richard,  R. P. Steele,  E. J. Sundstrom,  
 H. L. Woodcock III,  P. M. Zimmerman,  D. Zuev,  B. Alam,  B. Albrecht,  
 A. Aldossary,  E. Alguire,  S. A. Baeppler,  D. Barton,  Z. Benda,  
 Y. A. Bernard,  E. J. Berquist,  K. B. Bravaya,  H. Burton,  K. Carter-Fenk,  
 D. Casanova,  Chun-Min Chang,  Yunqing Chen,  A. Chien,  K. D. Closser,  
 M. P. Coons,  S. Coriani,  S. Dasgupta,  A. L. Dempwolff,  M. Diedenhofen,  
 Hainam Do,  R. G. Edgar,  Po-Tung Fang,  S. Faraji,  S. Fatehi,  
 Qingguo Feng,  J. Fosso-Tande,  J. Gayvert,  Qinghui Ge,  A. Ghysels,  
 G. Gidofalvi,  J. Gomes,  J. Gonthier,  S. Gulania,  A. Gunina,  D. Hait,  
 M. W. D. Hanson-Heine,  S. Hammes-Schiffer,  P. H. P. Harbach,  
 A. W. Hauser,  M. F. Herbst,  J. E. Herr,  E. G. Hohenstein,  Z. C. Holden,  
 S. Houck,  Kerwin Hui,  B. C. Huynh,  M. Ivanov,  T.-C. Jagau,  Hyunjun Ji,  
 B. Kaduk,  K. Khistyaev,  Jaehoon Kim,  P. Klunzinger,  K. Koh,  
 D. Kosenkov,  L. Koulias,  T. Kowalczyk,  C. M. Krauter,  A. Kunitsa,  
 Ka Un Lao,  A. Laurent,  K. V. Lawler,  Joonho Lee,  D. Lefrancois,  
 S. Lehtola,  D. S. Levine,  Yi-Pei Li,  You-Sheng Lin,  Fenglai Liu,  
 Kuan-Yu Liu,  E. Livshits,  M. Loipersberger,  A. Luenser,  A. Manjanath,  
 P. Manohar,  E. Mansoor,  S. F. Manzer,  Shan-Ping Mao,  Yuezhi Mao,  
 N. Mardirossian,  A. V. Marenich,  T. Markovich,  L. A. Martinez-Martinez,  
 S. A. Maurer,  N. J. Mayhall,  S. C. McKenzie,  J.-M. Mewes,  P. Morgante,  
 A. F. Morrison,  J. W. Mullinax,  K. Nanda,  T. S. Nguyen-Beck,  
 R. Olivares-Amaya,  K. J. Oosterbaan,  J. A. Parkhill,  S. K. Paul,  
 F. Pavosevic,  Zheng Pei,  T. M. Perrine,  F. Plasser,  P. Pokhilko,  
 S. Prager,  A. Prociuk,  E. Ramos,  B. Rana,  D. R. Rehn,  F. Rob,  
 E. Rossomme,  M. Scheurer,  M. Schneider,  N. Sergueev,  S. M. Sharada,  
 S. Sharma,  W. Skomorowski,  D. W. Small,  T. Stauch,  C. J. Stein,  
 T. Stein,  Yu-Chuan Su,  S. P. Veccham,  Zhen Tao,  A. J. W. Thom,  
 A. Tkatchenko,  T. Tsuchimochi,  N. M. Tubman,  L. Vogt,  M. L. Vidal,  
 O. Vydrov,  M. A. Watson,  J. Wenzel,  M. de Wergifosse,  T. A. Wesolowski,  
 A. White,  J. Witte,  A. Yamada,  Jun Yang,  K. Yao,  S. Yeganeh,  
 S. R. Yost,  Zhi-Qiang You,  A. Zech,  Igor Ying Zhang,  Xing Zhang,  
 Yan Zhao,  Ying Zhu,  B. R. Brooks,  G. K. L. Chan,  C. J. Cramer,  
 M. S. Gordon,  W. J. Hehre,  A. Klamt,  M. W. Schmidt,  C. D. Sherrill,  
 D. G. Truhlar,  A. Aspuru-Guzik,  R. Baer,  A. T. Bell,  N. A. Besley,  
 Jeng-Da Chai,  A. E. DePrince, III,  R. A. DiStasio Jr.,  A. Dreuw,  
 B. D. Dunietz,  T. R. Furlani,  Chao-Ping Hsu,  Yousung Jung,  Jing Kong,  
 D. S. Lambrecht,  WanZhen Liang,  C. Ochsenfeld,  V. A. Rassolov,  
 L. V. Slipchenko,  J. E. Subotnik,  T. Van Voorhis,  J. M. Herbert,  
 A. I. Krylov,  P. M. W. Gill,  M. Head-Gordon

 Contributors to earlier versions of Q-Chem not listed above: 
 R. D. Adamson,  B. Austin,  J. Baker,  G. J. O. Beran,  K. Brandhorst,  
 S. T. Brown,  E. F. C. Byrd,  A. K. Chakraborty,  C.-L. Cheng,  
 Siu Hung Chien,  D. M. Chipman,  D. L. Crittenden,  H. Dachsel,  
 R. J. Doerksen,  A. D. Dutoi,  L. Fusti-Molnar,  W. A. Goddard III,  
 A. Golubeva-Zadorozhnaya,  S. R. Gwaltney,  G. Hawkins,  A. Heyden,  
 S. Hirata,  G. Kedziora,  F. J. Keil,  C. Kelley,  Jihan Kim,  R. A. King,  
 R. Z. Khaliullin,  P. P. Korambath,  W. Kurlancheek,  A. M. Lee,  M. S. Lee,  
 S. V. Levchenko,  Ching Yeh Lin,  D. Liotard,  R. C. Lochan,  I. Lotan,  
 P. E. Maslen,  N. Nair,  D. P. O'Neill,  D. Neuhauser,  E. Neuscamman,  
 C. M. Oana,  R. Olson,  B. Peters,  R. Peverati,  P. A. Pieniazek,  
 Y. M. Rhee,  J. Ritchie,  M. A. Rohrdanz,  E. Rosta,  N. J. Russ,  
 H. F. Schaefer III,  N. E. Schultz,  N. Shenvi,  A. C. Simmonett,  A. Sodt,  
 D. Stuck,  K. S. Thanthiriwatte,  V. Vanovschi,  Tao Wang,  A. Warshel,  
 C. F. Williams,  Q. Wu,  X. Xu,  W. Zhang

 Please cite Q-Chem as follows:
 Y. Shao et al., Mol. Phys. 113, 184-215 (2015)
 DOI: 10.1080/00268976.2014.952696

 Q-Chem 5.3.2 for Intel X86 EM64T Linux

 Parts of Q-Chem use Armadillo 9.800.1 (Horizon Scraper).
 http://arma.sourceforge.net/

 Q-Chem begins on Fri Feb  3 19:10:18 2023  

Host: 
0

     Scratch files written to ./qchem14911//
 Dec820 |scratch|qcdevops|jenkins|workspace|build_RNUM 5633   
Processing $rem in /home/leeping/opt/qchem/5.3.2-openmp/config/preferences:
Processing $rem in /home/hpark21/.qchemrc:
The previous job contains 0 fragments, simply inherited here

Checking the input file for inconsistencies... 	...done.

--------------------------------------------------------------
User input:
--------------------------------------------------------------

$molecule
read
$end

$rem
jobtype                rpath
method                 wB97X-D3
basis                  cc-pvtz
unrestricted           true
scf_guess              read
rpath_max_stepsize     100
rpath_max_cycles       500
rpath_tol_displacement 1000
mem_total              200000
$end
--------------------------------------------------------------
 Adding empirical dispersion correction 
 ----------------------------------------------------------------
 Doing -D3(0) with
 s6  =   1.00000
 s8  =   1.00000
 rs6 =   1.28100
 rs8 =   1.09400
 -D3 energy without 3body term =     -0.0028255035 hartrees
 ----------------------------------------------------------------
             Standard Nuclear Orientation (Angstroms)
    I     Atom           X                Y                Z
 ----------------------------------------------------------------
    1      C       0.4324970527     1.6307736136    -1.2512196394
    2      N       1.3773601685     2.1075805454    -1.7253288317
    3      C       0.7350139672    -1.3832749307     0.5723297433
    4      H       1.5349935312    -2.0880456065     0.7476615520
    5      C      -0.4380767063    -1.3762805085    -0.0838368288
    6      H      -1.0010999151    -2.0394904354    -0.7116700374
    7      C      -0.7096457847     1.0938644139    -0.6714368703
    8      H      -1.6692864783     1.3932376709    -1.0695349147
    9      C      -0.6467423691     0.0720682245     0.3997202553
   10      H      -1.4704871944     0.1836368238     1.1076287777
   11      N       0.6501232147    -0.0887106579     1.0475736487
   12      H       1.2053505160     0.4946408511     1.6381131564
 ----------------------------------------------------------------
 Nuclear Repulsion Energy =         256.79971786 hartrees
 There are       25 alpha and       24 beta electrons
 Requested basis set is cc-pVTZ
 There are 100 shells and 280 basis functions

 Total QAlloc Memory Limit 200000 MB
 Mega-Array Size      1956 MB
 MEM_STATIC part      2000 MB
 Starting direction for rxn path = 1

                       Distance Matrix (Angstroms)
             C (  1)   N (  2)   C (  3)   H (  4)   C (  5)   H (  6)
   N (  2)  1.159694
   C (  3)  3.535723  4.228228
   H (  4)  4.363558  4.872762  1.080468
   C (  5)  3.341116  4.257651  1.344152  2.256326
   H (  6)  3.977078  4.887001  2.256849  2.926393  1.072855
   C (  7)  1.388852  2.548314  3.125735  4.144490  2.553554  3.147138
   H (  8)  2.122952  3.197250  4.023109  5.068426  3.187116  3.515418
   C (  9)  2.513946  3.571573  2.014217  3.089842  1.541130  2.412351
   H ( 10)  3.358529  4.453924  2.757896  3.784578  2.217838  2.910750
   N ( 11)  2.878965  3.611310  1.381651  2.206872  2.030297  3.102744
   H ( 12)  3.199429  3.734154  2.209905  2.751697  3.027592  4.100210
             C (  7)   H (  8)   C (  9)   H ( 10)   N ( 11)
   H (  8)  1.081211
   C (  9)  1.481689  2.224814
   H ( 10)  2.138333  2.498539  1.091851
   N ( 11)  2.490472  3.472460  1.458569  2.138871
   H ( 12)  3.059461  4.049984  2.267693  2.745586  0.998656
 
 A cutoff of  1.0D-11 yielded   4676 shell pairs
 There are     36702 function pairs (     47965 Cartesian)
 Smallest overlap matrix eigenvalue = 1.83E-04

 Scale SEOQF with 1.000000e-01/1.000000e-01/1.000000e-01

 Standard Electronic Orientation quadrupole field applied
 Nucleus-field energy     =     0.0000000023 hartrees
 Guess MOs from SCF MO coefficient file
 Reading MOs from coefficient file
 Reading MOs from coefficient file
 Long-range K will be added via erf
 Coulomb attenuation parameter = 0.25 bohr**(-1)
 An unrestricted hybrid HF-DFT SCF calculation will be
 performed using Pulay DIIS extrapolation
 Exchange:     0.1957 Hartree-Fock + 1.0000 wB97X-D3 + LR-HF
 Correlation:  1.0000 wB97X-D3
 Using SG-2 standard quadrature grid
 Dispersion:   Grimme D3
 SCF converges when DIIS error is below 1.0E-08
 Using Q-Chem read-in guess as SCF_GUESS READ specified.

 using 64 threads for integral computing
 -------------------------------------------------------
 OpenMP Integral computing Module                
 Release: version 1.0, May 2013, Q-Chem Inc. Pittsburgh 
 -------------------------------------------------------
 using 64 threads for integral computing
 -------------------------------------------------------
 OpenMP Integral computing Module                
 Release: version 1.0, May 2013, Q-Chem Inc. Pittsburgh 
 -------------------------------------------------------
 ---------------------------------------
  Cycle       Energy         DIIS Error
 ---------------------------------------
    1    -302.9065483324      4.21E-09
    2    -302.9065483319      3.35E-09 Convergence criterion met
 ---------------------------------------
 <S^2> = 0.7695
 SCF time:  CPU 208.21 s  wall 3.72 s
 SCF   energy in the final basis set = -302.90654833
 Total energy in the final basis set = -302.90654833
 
 --------------------------------------------------------------
 
                    Orbital Energies (a.u.)
 --------------------------------------------------------------
 
 Alpha MOs
 -- Occupied --
-14.4419 -14.4235 -10.3509 -10.3393 -10.3308 -10.3141 -10.2766  -1.1053
 -1.0271  -0.9138  -0.8543  -0.7847  -0.6760  -0.6679  -0.6123  -0.5942
 -0.5456  -0.5100  -0.4922  -0.4717  -0.4585  -0.4353  -0.4230  -0.3311
 -0.2947
 -- Virtual --
  0.0908   0.1018   0.1254   0.1472   0.1498   0.1618   0.1622   0.1752
  0.2124   0.2300   0.2354   0.2969   0.2978   0.3390   0.3478   0.3674
  0.3823   0.3909   0.4020   0.4193   0.4275   0.4509   0.4591   0.4761
  0.4807   0.5045   0.5128   0.5217   0.5340   0.5427   0.5544   0.5690
  0.5863   0.5921   0.6085   0.6121   0.6222   0.6499   0.6931   0.7089
  0.7225   0.7486   0.7720   0.7783   0.8018   0.8095   0.8226   0.8410
  0.8682   0.9177   0.9597   0.9673   0.9902   1.0261   1.0493   1.0565
  1.0744   1.0826   1.1056   1.1173   1.1234   1.1346   1.1629   1.1742
  1.1956   1.2279   1.2429   1.2559   1.2806   1.2983   1.3070   1.3260
  1.3616   1.3891   1.4007   1.4124   1.4372   1.4505   1.4618   1.4755
  1.5178   1.5339   1.5752   1.5894   1.6203   1.6500   1.6739   1.7041
  1.7211   1.7866   1.8084   1.8508   1.8788   1.9077   1.9528   1.9606
  2.0426   2.1476   2.1739   2.2103   2.2973   2.3069   2.3229   2.3593
  2.3719   2.4020   2.4398   2.4547   2.5217   2.5429   2.5813   2.6071
  2.6291   2.6462   2.6891   2.7047   2.7168   2.7304   2.7508   2.7572
  2.7849   2.8034   2.8340   2.8470   2.8518   2.9051   2.9167   2.9340
  2.9610   2.9787   2.9912   3.0090   3.0414   3.0472   3.0596   3.0679
  3.0938   3.0943   3.1108   3.1270   3.1493   3.1688   3.1907   3.1999
  3.2107   3.2215   3.2441   3.2742   3.2981   3.3294   3.3435   3.3674
  3.3801   3.4115   3.4325   3.4473   3.4594   3.4772   3.5209   3.5496
  3.5616   3.5868   3.5979   3.6479   3.6705   3.6804   3.6926   3.7342
  3.7534   3.7708   3.7847   3.8250   3.8373   3.8513   3.8599   3.8875
  3.9281   3.9506   3.9608   3.9866   4.0105   4.0346   4.0592   4.0635
  4.0750   4.0792   4.0888   4.1205   4.1363   4.1484   4.1734   4.1985
  4.2422   4.2781   4.3119   4.3495   4.3611   4.4093   4.4304   4.4849
  4.5083   4.5445   4.5823   4.5979   4.6296   4.6379   4.6610   4.6901
  4.6942   4.7251   4.7655   4.7712   4.8041   4.8446   4.8997   4.9385
  4.9472   5.0019   5.0236   5.0424   5.0849   5.1394   5.1660   5.1831
  5.2111   5.2323   5.2524   5.3136   5.3678   5.4396   5.4547   5.4789
  5.5505   5.6069   5.6327   5.6806   5.8287   5.8912   5.9544   6.0121
  6.1134   6.1420   6.1853   6.2160   6.4507   6.5665   6.6474   7.1735
  8.3512  10.2977  12.0819  12.4122  12.9248  13.9671  15.2854
 
 Beta MOs
 -- Occupied --
-14.4413 -14.4181 -10.3514 -10.3313 -10.3308 -10.3164 -10.2753  -1.1031
 -1.0153  -0.8906  -0.8503  -0.7767  -0.6738  -0.6643  -0.6055  -0.5880
 -0.5404  -0.5043  -0.4695  -0.4603  -0.4382  -0.4304  -0.4171  -0.2980
 -- Virtual --
 -0.0355   0.0929   0.1046   0.1267   0.1503   0.1510   0.1636   0.1694
  0.1949   0.2134   0.2360   0.2370   0.2983   0.3048   0.3410   0.3530
  0.3722   0.3835   0.3948   0.4034   0.4209   0.4338   0.4545   0.4597
  0.4821   0.4856   0.5058   0.5163   0.5250   0.5389   0.5478   0.5562
  0.5706   0.5875   0.5946   0.6095   0.6128   0.6253   0.6533   0.6999
  0.7112   0.7238   0.7496   0.7734   0.7793   0.8040   0.8115   0.8250
  0.8474   0.8756   0.9198   0.9623   0.9701   0.9923   1.0290   1.0515
  1.0605   1.0812   1.0851   1.1100   1.1208   1.1252   1.1397   1.1654
  1.1781   1.1986   1.2318   1.2467   1.2605   1.2844   1.3025   1.3094
  1.3281   1.3655   1.3922   1.4044   1.4194   1.4423   1.4562   1.4629
  1.4798   1.5231   1.5399   1.5776   1.5922   1.6232   1.6527   1.6765
  1.7069   1.7256   1.7920   1.8179   1.8539   1.8818   1.9099   1.9549
  1.9639   2.0445   2.1544   2.1759   2.2122   2.3060   2.3187   2.3258
  2.3667   2.3825   2.4095   2.4450   2.4633   2.5322   2.5493   2.5866
  2.6110   2.6326   2.6541   2.6964   2.7126   2.7222   2.7349   2.7526
  2.7593   2.7870   2.8071   2.8352   2.8510   2.8569   2.9132   2.9219
  2.9427   2.9645   2.9810   3.0009   3.0143   3.0455   3.0520   3.0625
  3.0683   3.0913   3.0998   3.1220   3.1302   3.1596   3.1741   3.2019
  3.2065   3.2145   3.2275   3.2515   3.2805   3.3037   3.3333   3.3481
  3.3713   3.3820   3.4169   3.4419   3.4508   3.4648   3.4844   3.5229
  3.5530   3.5692   3.5926   3.6023   3.6593   3.6739   3.6845   3.7005
  3.7376   3.7563   3.7788   3.7882   3.8306   3.8428   3.8541   3.8632
  3.8895   3.9330   3.9542   3.9637   3.9895   4.0149   4.0419   4.0667
  4.0789   4.0840   4.0902   4.0961   4.1267   4.1401   4.1510   4.1762
  4.2009   4.2470   4.2806   4.3153   4.3582   4.3691   4.4148   4.4345
  4.4887   4.5129   4.5476   4.5867   4.6034   4.6465   4.6515   4.6731
  4.6929   4.7121   4.7286   4.7711   4.7822   4.8135   4.8470   4.9027
  4.9458   4.9499   5.0061   5.0281   5.0478   5.0875   5.1421   5.1695
  5.1876   5.2165   5.2421   5.2613   5.3162   5.3720   5.4410   5.4571
  5.4806   5.5539   5.6088   5.6347   5.6842   5.8336   5.8954   5.9555
  6.0132   6.1144   6.1448   6.1915   6.2290   6.4549   6.5676   6.6485
  7.1743   8.3543  10.2985  12.0847  12.4141  12.9386  13.9682  15.2925
 --------------------------------------------------------------
 
          Ground-State Mulliken Net Atomic Charges

     Atom                 Charge (a.u.)    Spin (a.u.)
  --------------------------------------------------------
      1 C                    -0.048411      -0.163961
      2 N                    -0.073900       0.352335
      3 C                    -0.036803       0.007349
      4 H                     0.114214       0.001927
      5 C                    -0.273596       0.058901
      6 H                     0.142055      -0.000591
      7 C                    -0.172563       0.750628
      8 H                     0.164779      -0.012037
      9 C                     0.091051      -0.037873
     10 H                     0.122486       0.015191
     11 N                    -0.195726       0.025562
     12 H                     0.166413       0.002571
  --------------------------------------------------------
  Sum of atomic charges =    -0.000000
  Sum of spin   charges =     1.000000

 -----------------------------------------------------------------
                    Cartesian Multipole Moments
 -----------------------------------------------------------------
    Charge (ESU x 10^10)
                 0.0000
    Dipole Moment (Debye)
         X      -2.1250      Y      -1.6389      Z       2.6649
       Tot       3.7820
    Quadrupole Moments (Debye-Ang)
        XX     -39.6387     XY      -7.0195     YY     -44.1717
        XZ       7.6260     YZ       5.5305     ZZ     -43.0529
    Octopole Moments (Debye-Ang^2)
       XXX     -27.7163    XXY     -18.8964    XYY     -15.4795
       YYY     -48.6133    XXZ      18.5695    XYZ       8.7290
       YYZ      18.8917    XZZ     -12.8741    YZZ     -16.1120
       ZZZ      37.5091
    Hexadecapole Moments (Debye-Ang^3)
      XXXX    -216.7033   XXXY     -58.7963   XXYY    -125.0531
      XYYY     -69.9300   YYYY    -509.4774   XXXZ      42.6662
      XXYZ      53.6596   XYYZ      39.0477   YYYZ     149.7500
      XXZZ     -86.7822   XYZZ     -29.0742   YYZZ    -148.1207
      XZZZ      43.2586   YZZZ     143.2608   ZZZZ    -297.6227
 -----------------------------------------------------------------
 Calculating analytic gradient of the SCF energy
 Gradient of SCF Energy
            1           2           3           4           5           6
    1   0.0000388  -0.0000266   0.0000394  -0.0000019   0.0000021   0.0000388
    2  -0.0001546   0.0000890   0.0000259   0.0000239  -0.0000800   0.0000062
    3  -0.0000479   0.0000355  -0.0001277   0.0001175  -0.0000024  -0.0000348
            7           8           9          10          11          12
    1   0.0000420  -0.0000073  -0.0000458  -0.0000204  -0.0000343  -0.0000248
    2   0.0000252  -0.0000202   0.0000826  -0.0000160   0.0000029   0.0000150
    3  -0.0000067  -0.0000149   0.0001372  -0.0000299  -0.0000374   0.0000115
 Max gradient component =       1.546E-04
 RMS gradient           =       5.669E-05
 Gradient time:  CPU 246.34 s  wall 4.80 s
rPathMan2.  file_steps = 951
 ------------------------------------------------------------------------
 Reaction path following.  The coordinates are cartesian              
 Step   1 E=    -302.906548 |G|=  0.000340 S_lin= 0.0000 S_tot= 0.0000
 ------------------------------------------------------------------------
 IRC -- neg. force constant =  -3.793140168838836E-002
 IRC -- max trans/rot const =   8.609888042683935E-005
 In first_irc_step: ISign =            1
 Adding empirical dispersion correction 
 ----------------------------------------------------------------
 Doing -D3(0) with
 s6  =   1.00000
 s8  =   1.00000
 rs6 =   1.28100
 rs8 =   1.09400
 -D3 energy without 3body term =     -0.0028317253 hartrees
 ----------------------------------------------------------------
             Standard Nuclear Orientation (Angstroms)
    I     Atom           X                Y                Z
 ----------------------------------------------------------------
    1      C       0.4348129617     1.6296938398    -1.2488938919
    2      N       1.3791084875     2.1065550291    -1.7239694003
    3      C       0.7355767864    -1.3820010701     0.5710201988
    4      H       1.5356392477    -2.0867038148     0.7465049780
    5      C      -0.4342719617    -1.3732617270    -0.0911723916
    6      H      -1.0012869758    -2.0396416396    -0.7119220447
    7      C      -0.7066119809     1.0934719808    -0.6671826916
    8      H      -1.6661124303     1.3925650641    -1.0669091485
    9      C      -0.6504359278     0.0703987078     0.4031426975
   10      H      -1.4804506429     0.1806805222     1.1032899700
   11      N       0.6324247541    -0.0999635462     1.0761445179
   12      H       1.2216076842     0.5082066582     1.6099472174
 ----------------------------------------------------------------
 Nuclear Repulsion Energy =         256.68388829 hartrees
 There are       25 alpha and       24 beta electrons

                       Distance Matrix (Angstroms)
             C (  1)   N (  2)   C (  3)   H (  4)   C (  5)   H (  6)
   N (  2)  1.159650
   C (  3)  3.531693  4.225060
   H (  4)  4.359478  4.869411  1.080510
   C (  5)  3.333672  4.250118  1.344292  2.256381
   H (  6)  3.976776  4.886867  2.257239  2.926640  1.072799
   C (  7)  1.388803  2.548208  3.121061  4.140015  2.547692  3.147258
   H (  8)  2.122083  3.196073  4.018599  5.064089  3.181083  3.513979
   C (  9)  2.517616  3.576253  2.014616  3.090293  1.541178  2.412206
   H ( 10)  3.361643  4.458640  2.763343  3.790135  2.221704  2.907649
   N ( 11)  2.904577  3.642375  1.381814  2.207169  2.030212  3.102990
   H ( 12)  3.170134  3.700611  2.210991  2.752764  3.029137  4.101691
             C (  7)   H (  8)   C (  9)   H ( 10)   N ( 11)
   H (  8)  1.081609
   C (  9)  1.481699  2.222785
   H ( 10)  2.136958  2.492569  1.091464
   N ( 11)  2.501299  3.479022  1.458659  2.131605
   H ( 12)  3.040705  4.035663  2.269934  2.768591  1.000976
 
 Applying Cartesian multipole field
    Component          Value
    ---------          -----
     (2,0,0)        1.00000E-11
     (0,2,0)        2.00000E-11
     (0,0,2)       -3.00000E-11
 Nucleus-field energy     =     0.0000000022 hartrees
 Requested basis set is cc-pVTZ
 There are 100 shells and 280 basis functions
 A cutoff of  1.0D-11 yielded   4679 shell pairs
 There are     36751 function pairs (     48045 Cartesian)
 Smallest overlap matrix eigenvalue = 1.82E-04
 Guess MOs from SCF MO coefficient file
 Reading MOs from coefficient file
 Reading MOs from coefficient file
 Long-range K will be added via erf
 Coulomb attenuation parameter = 0.25 bohr**(-1)
 An unrestricted hybrid HF-DFT SCF calculation will be
 performed using Pulay DIIS extrapolation
 Exchange:     0.1957 Hartree-Fock + 1.0000 wB97X-D3 + LR-HF
 Correlation:  1.0000 wB97X-D3
 Using SG-2 standard quadrature grid
 Dispersion:   Grimme D3
 SCF converges when DIIS error is below 1.0E-08
 Using Q-Chem read-in guess as SCF_GUESS READ specified.

 using 64 threads for integral computing
 -------------------------------------------------------
 OpenMP Integral computing Module                
 Release: version 1.0, May 2013, Q-Chem Inc. Pittsburgh 
 -------------------------------------------------------
 using 64 threads for integral computing
 -------------------------------------------------------
 OpenMP Integral computing Module                
 Release: version 1.0, May 2013, Q-Chem Inc. Pittsburgh 
 -------------------------------------------------------
 ---------------------------------------
  Cycle       Energy         DIIS Error
 ---------------------------------------
    1    -302.9023030733      5.35E-04
    2    -302.9066001558      1.09E-04
    3    -302.9066721751      8.26E-05
    4    -302.9067259590      2.22E-05
    5    -302.9067319443      6.43E-06
    6    -302.9067328597      2.95E-06
    7    -302.9067331138      1.29E-06
    8    -302.9067332285      7.70E-07
    9    -302.9067332967      4.35E-07
   10    -302.9067333255      1.91E-07
   11    -302.9067333363      6.57E-08
   12    -302.9067333370      2.84E-08
   13    -302.9067333371      1.04E-08
   14    -302.9067333373      5.90E-09 Convergence criterion met
 ---------------------------------------
 <S^2> = 0.7694
 SCF time:  CPU 1372.99 s  wall 24.27 s
 SCF   energy in the final basis set = -302.90673334
 Total energy in the final basis set = -302.90673334
 
 --------------------------------------------------------------
 
                    Orbital Energies (a.u.)
 --------------------------------------------------------------
 
 Alpha MOs
 -- Occupied --
-14.4426 -14.4240 -10.3510 -10.3397 -10.3311 -10.3146 -10.2770  -1.1054
 -1.0276  -0.9140  -0.8542  -0.7852  -0.6758  -0.6682  -0.6121  -0.5947
 -0.5459  -0.5096  -0.4926  -0.4721  -0.4594  -0.4355  -0.4233  -0.3319
 -0.2944
 -- Virtual --
  0.0907   0.1008   0.1255   0.1471   0.1495   0.1612   0.1624   0.1749
  0.2121   0.2300   0.2357   0.2967   0.2984   0.3383   0.3470   0.3666
  0.3826   0.3905   0.4031   0.4187   0.4279   0.4502   0.4584   0.4758
  0.4821   0.5043   0.5122   0.5217   0.5344   0.5416   0.5541   0.5682
  0.5867   0.5910   0.6081   0.6108   0.6231   0.6479   0.6921   0.7091
  0.7231   0.7487   0.7717   0.7767   0.8002   0.8084   0.8229   0.8433
  0.8717   0.9143   0.9600   0.9667   0.9894   1.0270   1.0542   1.0559
  1.0730   1.0810   1.1115   1.1153   1.1196   1.1349   1.1595   1.1731
  1.1946   1.2287   1.2406   1.2517   1.2792   1.2968   1.3084   1.3238
  1.3639   1.3913   1.3992   1.4150   1.4379   1.4469   1.4616   1.4704
  1.5190   1.5323   1.5741   1.5888   1.6214   1.6564   1.6629   1.7006
  1.7212   1.7861   1.8071   1.8592   1.8807   1.9100   1.9438   1.9611
  2.0423   2.1505   2.1720   2.2112   2.2985   2.3089   2.3202   2.3596
  2.3779   2.3984   2.4385   2.4500   2.5199   2.5444   2.5848   2.6075
  2.6269   2.6466   2.6821   2.7009   2.7197   2.7314   2.7503   2.7590
  2.7840   2.8030   2.8338   2.8421   2.8567   2.9008   2.9158   2.9363
  2.9578   2.9764   2.9881   3.0111   3.0406   3.0473   3.0594   3.0666
  3.0921   3.0947   3.1117   3.1319   3.1509   3.1686   3.1897   3.2036
  3.2114   3.2219   3.2445   3.2719   3.2963   3.3302   3.3358   3.3535
  3.3785   3.4174   3.4293   3.4441   3.4620   3.4771   3.5297   3.5451
  3.5624   3.5851   3.5955   3.6432   3.6709   3.6783   3.6913   3.7346
  3.7432   3.7723   3.7934   3.8227   3.8318   3.8447   3.8655   3.8974
  3.9254   3.9513   3.9578   3.9852   4.0088   4.0377   4.0534   4.0635
  4.0720   4.0784   4.0838   4.1159   4.1363   4.1514   4.1723   4.1920
  4.2397   4.2775   4.3152   4.3506   4.3765   4.4050   4.4220   4.4841
  4.4985   4.5422   4.5795   4.6013   4.6292   4.6395   4.6560   4.6895
  4.6958   4.7347   4.7663   4.7814   4.7991   4.8504   4.9038   4.9240
  4.9648   4.9971   5.0150   5.0420   5.0804   5.1346   5.1546   5.1834
  5.2215   5.2320   5.2499   5.3095   5.3676   5.4417   5.4586   5.4775
  5.5390   5.6056   5.6276   5.6748   5.8278   5.8964   5.9526   6.0106
  6.0988   6.1433   6.1852   6.2153   6.4525   6.5616   6.6460   7.1706
  8.3474  10.2888  12.0794  12.3854  12.9311  13.9641  15.2899
 
 Beta MOs
 -- Occupied --
-14.4420 -14.4186 -10.3516 -10.3316 -10.3311 -10.3169 -10.2757  -1.1031
 -1.0159  -0.8908  -0.8500  -0.7772  -0.6735  -0.6647  -0.6052  -0.5884
 -0.5408  -0.5040  -0.4701  -0.4607  -0.4394  -0.4302  -0.4174  -0.2983
 -- Virtual --
 -0.0357   0.0929   0.1036   0.1269   0.1502   0.1508   0.1634   0.1692
  0.1944   0.2133   0.2360   0.2370   0.2985   0.3052   0.3407   0.3518
  0.3715   0.3838   0.3943   0.4046   0.4205   0.4342   0.4538   0.4591
  0.4813   0.4869   0.5057   0.5158   0.5249   0.5392   0.5470   0.5559
  0.5697   0.5879   0.5938   0.6092   0.6113   0.6264   0.6512   0.6987
  0.7115   0.7243   0.7498   0.7733   0.7776   0.8026   0.8101   0.8253
  0.8503   0.8789   0.9166   0.9626   0.9694   0.9913   1.0298   1.0575
  1.0588   1.0788   1.0838   1.1145   1.1189   1.1232   1.1397   1.1621
  1.1772   1.1972   1.2327   1.2436   1.2566   1.2835   1.3008   1.3109
  1.3262   1.3679   1.3945   1.4028   1.4219   1.4421   1.4516   1.4647
  1.4739   1.5241   1.5387   1.5763   1.5922   1.6241   1.6593   1.6658
  1.7034   1.7254   1.7910   1.8172   1.8622   1.8836   1.9125   1.9459
  1.9639   2.0443   2.1565   2.1749   2.2133   2.3074   2.3205   2.3243
  2.3665   2.3875   2.4056   2.4442   2.4581   2.5314   2.5506   2.5898
  2.6114   2.6308   2.6541   2.6896   2.7090   2.7235   2.7361   2.7520
  2.7629   2.7844   2.8072   2.8349   2.8457   2.8617   2.9101   2.9207
  2.9456   2.9610   2.9780   2.9981   3.0168   3.0452   3.0515   3.0622
  3.0674   3.0897   3.0997   3.1211   3.1366   3.1609   3.1746   3.2022
  3.2091   3.2152   3.2279   3.2515   3.2772   3.3025   3.3349   3.3409
  3.3562   3.3803   3.4225   3.4383   3.4475   3.4685   3.4836   3.5322
  3.5483   3.5696   3.5906   3.6010   3.6536   3.6757   3.6817   3.6994
  3.7377   3.7462   3.7804   3.7971   3.8302   3.8355   3.8477   3.8685
  3.8997   3.9294   3.9536   3.9622   3.9881   4.0132   4.0447   4.0605
  4.0770   4.0832   4.0862   4.0943   4.1227   4.1400   4.1533   4.1758
  4.1946   4.2444   4.2801   4.3184   4.3611   4.3825   4.4099   4.4260
  4.4882   4.5035   4.5454   4.5835   4.6071   4.6448   4.6530   4.6692
  4.6930   4.7140   4.7376   4.7760   4.7865   4.8102   4.8524   4.9064
  4.9303   4.9688   4.9996   5.0222   5.0464   5.0830   5.1377   5.1581
  5.1883   5.2259   5.2422   5.2587   5.3123   5.3716   5.4433   5.4610
  5.4793   5.5426   5.6074   5.6294   5.6785   5.8329   5.9006   5.9538
  6.0117   6.1004   6.1456   6.1911   6.2284   6.4566   6.5627   6.6472
  7.1713   8.3506  10.2897  12.0822  12.3873  12.9449  13.9652  15.2970
 --------------------------------------------------------------
 
          Ground-State Mulliken Net Atomic Charges

     Atom                 Charge (a.u.)    Spin (a.u.)
  --------------------------------------------------------
      1 C                    -0.051261      -0.162575
      2 N                    -0.073523       0.350013
      3 C                    -0.036961       0.006931
      4 H                     0.114310       0.001875
      5 C                    -0.272031       0.060938
      6 H                     0.141785      -0.000577
      7 C                    -0.173098       0.747997
      8 H                     0.164691      -0.012067
      9 C                     0.093174      -0.038095
     10 H                     0.122275       0.014700
     11 N                    -0.197630       0.028931
     12 H                     0.168270       0.001930
  --------------------------------------------------------
  Sum of atomic charges =    -0.000000
  Sum of spin   charges =     1.000000

 -----------------------------------------------------------------
                    Cartesian Multipole Moments
 -----------------------------------------------------------------
    Charge (ESU x 10^10)
                -0.0000
    Dipole Moment (Debye)
         X      -2.0833      Y      -1.6225      Z       2.5750
       Tot       3.6883
    Quadrupole Moments (Debye-Ang)
        XX     -39.4860     XY      -6.9221     YY     -44.1008
        XZ       7.6012     YZ       5.5255     ZZ     -43.4118
    Octopole Moments (Debye-Ang^2)
       XXX     -27.4216    XXY     -18.8116    XYY     -15.4671
       YYY     -48.5813    XXZ      18.5502    XYZ       8.8215
       YYZ      18.8115    XZZ     -13.0443    YZZ     -16.0300
       ZZZ      36.2061
    Hexadecapole Moments (Debye-Ang^3)
      XXXX    -215.9914   XXXY     -58.6185   XXYY    -124.7942
      XYYY     -69.8255   YYYY    -508.6209   XXXZ      43.0217
      XXYZ      53.6862   XYYZ      39.1037   YYYZ     149.3275
      XXZZ     -86.9994   XYZZ     -28.9942   YYZZ    -148.0112
      XZZZ      42.8913   YZZZ     142.8596   ZZZZ    -300.6930
 -----------------------------------------------------------------
 Calculating analytic gradient of the SCF energy
 Gradient of SCF Energy
            1           2           3           4           5           6
    1  -0.0001182  -0.0001516   0.0001945  -0.0000533  -0.0004420   0.0000538
    2  -0.0000836   0.0001586  -0.0000314  -0.0000700  -0.0004228   0.0000328
    3  -0.0002235  -0.0000498   0.0000622   0.0001999   0.0003663  -0.0000145
            7           8           9          10          11          12
    1  -0.0001649  -0.0002352   0.0003045   0.0006592  -0.0002158   0.0001691
    2   0.0000329   0.0000284   0.0002963   0.0001810  -0.0005025   0.0003803
    3  -0.0003317  -0.0002008  -0.0000040   0.0003108  -0.0033472   0.0032323
 Max gradient component =       3.347E-03
 RMS gradient           =       8.136E-04
 Gradient time:  CPU 241.81 s  wall 4.58 s
rPathMan2.  file_steps = 951
 IRC --- Status = 2.  Assess steepest descent step
 IRC --- Previous SD length =   0.100000
 IRC --- Point 1 E =     -302.906548 |G| =   0.000340 G.D1 =  -0.000003
 IRC --- Point 2 E =     -302.906733 |G| =   0.004881 G.D1 =  -0.003587
 IRC --- Angle(G1/G2) =   42.71 Deg.  Curvature =  -0.0358
 IRC --- Corrector step required
 IRC --- equal length displacement: B_eq =   0.072822
 IRC --- chosen bisector length  : B_len =   0.036411
 Adding empirical dispersion correction 
 ----------------------------------------------------------------
 Doing -D3(0) with
 s6  =   1.00000
 s8  =   1.00000
 rs6 =   1.28100
 rs8 =   1.09400
 -D3 energy without 3body term =     -0.0028322395 hartrees
 ----------------------------------------------------------------
             Standard Nuclear Orientation (Angstroms)
    I     Atom           X                Y                Z
 ----------------------------------------------------------------
    1      C       0.4342954444     1.6306867968    -1.2488454759
    2      N       1.3790562662     2.1062082366    -1.7243790506
    3      C       0.7342409141    -1.3824678685     0.5713378827
    4      H       1.5356054190    -2.0869953620     0.7459998115
    5      C      -0.4337784806    -1.3724791713    -0.0894900044
    6      H      -1.0014851195    -2.0397436383    -0.7117175534
    7      C      -0.7072352366     1.0934900515    -0.6675117900
    8      H      -1.6664243512     1.3927474023    -1.0671336605
    9      C      -0.6502394091     0.0696272182     0.4014530752
   10      H      -1.4790420015     0.1811773838     1.1037747257
   11      N       0.6424438755    -0.0916131891     1.0800022780
   12      H       1.2125626816     0.4993621443     1.6065097731
 ----------------------------------------------------------------
 Nuclear Repulsion Energy =         256.55754766 hartrees
 There are       25 alpha and       24 beta electrons

                       Distance Matrix (Angstroms)
             C (  1)   N (  2)   C (  3)   H (  4)   C (  5)   H (  6)
   N (  2)  1.159666
   C (  3)  3.533007  4.225750
   H (  4)  4.360442  4.869316  1.081227
   C (  5)  3.334166  4.249764  1.342037  2.255449
   H (  6)  3.977692  4.886858  2.256322  2.926431  1.074570
   C (  7)  1.389108  2.548564  3.121373  4.140512  2.547527  3.147331
   H (  8)  2.121947  3.196240  4.018657  5.064490  3.181459  3.514322
   C (  9)  2.517262  3.575593  2.013511  3.089927  1.538685  2.410802
   H ( 10)  3.361065  4.457906  2.761720  3.789553  2.220429  2.908017
   N ( 11)  2.903993  3.638347  1.390493  2.211526  2.041221  3.115762
   H ( 12)  3.168383  3.701958  2.200377  2.744828  3.015070  4.089406
             C (  7)   H (  8)   C (  9)   H ( 10)   N ( 11)
   H (  8)  1.081340
   C (  9)  1.481293  2.222617
   H ( 10)  2.136693  2.493162  1.092068
   N ( 11)  2.505975  3.484880  1.468829  2.139084
   H ( 12)  3.034763  4.029277  2.259837  2.756578  0.975447
 
 Applying Cartesian multipole field
    Component          Value
    ---------          -----
     (2,0,0)        1.00000E-11
     (0,2,0)        2.00000E-11
     (0,0,2)       -3.00000E-11
 Nucleus-field energy     =     0.0000000022 hartrees
 Requested basis set is cc-pVTZ
 There are 100 shells and 280 basis functions
 A cutoff of  1.0D-11 yielded   4678 shell pairs
 There are     36742 function pairs (     48036 Cartesian)
 Smallest overlap matrix eigenvalue = 1.80E-04
 Guess MOs from SCF MO coefficient file
 Reading MOs from coefficient file
 Reading MOs from coefficient file
 Long-range K will be added via erf
 Coulomb attenuation parameter = 0.25 bohr**(-1)
 An unrestricted hybrid HF-DFT SCF calculation will be
 performed using Pulay DIIS extrapolation
 Exchange:     0.1957 Hartree-Fock + 1.0000 wB97X-D3 + LR-HF
 Correlation:  1.0000 wB97X-D3
 Using SG-2 standard quadrature grid
 Dispersion:   Grimme D3
 SCF converges when DIIS error is below 1.0E-08
 Using Q-Chem read-in guess as SCF_GUESS READ specified.

 using 64 threads for integral computing
 -------------------------------------------------------
 OpenMP Integral computing Module                
 Release: version 1.0, May 2013, Q-Chem Inc. Pittsburgh 
 -------------------------------------------------------
 using 64 threads for integral computing
 -------------------------------------------------------
 OpenMP Integral computing Module                
 Release: version 1.0, May 2013, Q-Chem Inc. Pittsburgh 
 -------------------------------------------------------
 ---------------------------------------
  Cycle       Energy         DIIS Error
 ---------------------------------------
    1    -302.9059683996      5.04E-04
    2    -302.9060021454      6.08E-05
    3    -302.9060319717      3.65E-05
    4    -302.9060412133      1.08E-05
    5    -302.9060422289      4.02E-06
    6    -302.9060424437      2.43E-06
    7    -302.9060425565      5.48E-07
    8    -302.9060425888      3.82E-07
    9    -302.9060426058      1.56E-07
   10    -302.9060426118      9.25E-08
   11    -302.9060426133      4.35E-08
   12    -302.9060426137      1.43E-08
   13    -302.9060426138      6.59E-09 Convergence criterion met
 ---------------------------------------
 <S^2> = 0.7694
 SCF time:  CPU 1202.13 s  wall 20.50 s
 SCF   energy in the final basis set = -302.90604261
 Total energy in the final basis set = -302.90604261
 
 --------------------------------------------------------------
 
                    Orbital Energies (a.u.)
 --------------------------------------------------------------
 
 Alpha MOs
 -- Occupied --
-14.4400 -14.4243 -10.3520 -10.3400 -10.3317 -10.3148 -10.2777  -1.1023
 -1.0277  -0.9143  -0.8584  -0.7840  -0.6778  -0.6688  -0.6117  -0.5938
 -0.5454  -0.5117  -0.4913  -0.4722  -0.4595  -0.4347  -0.4232  -0.3324
 -0.2957
 -- Virtual --
  0.0907   0.1009   0.1279   0.1467   0.1495   0.1618   0.1621   0.1743
  0.2104   0.2301   0.2363   0.2968   0.2991   0.3384   0.3476   0.3645
  0.3821   0.3905   0.4019   0.4187   0.4301   0.4503   0.4582   0.4752
  0.4823   0.5046   0.5123   0.5220   0.5343   0.5416   0.5561   0.5699
  0.5873   0.5911   0.6089   0.6117   0.6237   0.6487   0.6916   0.7096
  0.7230   0.7489   0.7711   0.7765   0.7998   0.8081   0.8215   0.8424
  0.8700   0.9142   0.9588   0.9670   0.9888   1.0266   1.0552   1.0558
  1.0728   1.0813   1.1129   1.1186   1.1199   1.1350   1.1606   1.1740
  1.1949   1.2271   1.2416   1.2532   1.2796   1.2969   1.3075   1.3244
  1.3640   1.3900   1.4013   1.4149   1.4399   1.4460   1.4605   1.4772
  1.5188   1.5327   1.5783   1.5869   1.6221   1.6547   1.6665   1.6999
  1.7214   1.7838   1.8066   1.8600   1.8792   1.9090   1.9450   1.9623
  2.0437   2.1507   2.1695   2.2101   2.2968   2.3082   2.3187   2.3584
  2.3731   2.3993   2.4386   2.4492   2.5200   2.5450   2.5844   2.6076
  2.6268   2.6459   2.6816   2.7002   2.7191   2.7310   2.7492   2.7593
  2.7839   2.8017   2.8333   2.8419   2.8556   2.9003   2.9136   2.9342
  2.9577   2.9748   2.9893   3.0103   3.0421   3.0459   3.0609   3.0664
  3.0914   3.0943   3.1120   3.1296   3.1507   3.1682   3.1890   3.2018
  3.2108   3.2225   3.2443   3.2721   3.2988   3.3318   3.3400   3.3568
  3.3797   3.4177   3.4331   3.4458   3.4635   3.4792   3.5355   3.5460
  3.5637   3.5872   3.5971   3.6432   3.6719   3.6789   3.6924   3.7397
  3.7465   3.7708   3.7940   3.8258   3.8374   3.8460   3.8663   3.9002
  3.9256   3.9531   3.9579   3.9870   4.0111   4.0377   4.0555   4.0633
  4.0726   4.0798   4.0855   4.1177   4.1388   4.1530   4.1826   4.1940
  4.2448   4.2881   4.3152   4.3512   4.3809   4.4093   4.4286   4.4846
  4.4980   4.5447   4.5811   4.6048   4.6319   4.6406   4.6607   4.6882
  4.6963   4.7409   4.7662   4.7776   4.7986   4.8461   4.8994   4.9249
  4.9577   4.9880   5.0112   5.0378   5.0827   5.1324   5.1505   5.1828
  5.2168   5.2317   5.2484   5.3094   5.3657   5.4434   5.4653   5.4776
  5.5409   5.6033   5.6250   5.6790   5.8292   5.8953   5.9634   6.0252
  6.1475   6.1705   6.1956   6.2236   6.4539   6.5834   6.6755   7.1981
  8.3473  10.2833  12.0619  12.5046  12.9164  13.9604  15.2894
 
 Beta MOs
 -- Occupied --
-14.4394 -14.4188 -10.3526 -10.3319 -10.3317 -10.3171 -10.2764  -1.0999
 -1.0160  -0.8914  -0.8540  -0.7762  -0.6759  -0.6648  -0.6048  -0.5875
 -0.5402  -0.5055  -0.4693  -0.4608  -0.4394  -0.4297  -0.4173  -0.2996
 -- Virtual --
 -0.0360   0.0929   0.1036   0.1293   0.1498   0.1508   0.1635   0.1692
  0.1937   0.2118   0.2360   0.2377   0.2995   0.3050   0.3405   0.3522
  0.3695   0.3835   0.3945   0.4037   0.4204   0.4360   0.4539   0.4588
  0.4810   0.4868   0.5059   0.5161   0.5250   0.5391   0.5473   0.5577
  0.5713   0.5885   0.5938   0.6102   0.6120   0.6268   0.6519   0.6983
  0.7120   0.7242   0.7500   0.7726   0.7773   0.8023   0.8099   0.8237
  0.8493   0.8774   0.9166   0.9614   0.9693   0.9909   1.0294   1.0575
  1.0596   1.0789   1.0840   1.1166   1.1213   1.1239   1.1398   1.1632
  1.1779   1.1976   1.2313   1.2445   1.2580   1.2839   1.3008   1.3101
  1.3267   1.3681   1.3933   1.4053   1.4216   1.4445   1.4508   1.4629
  1.4809   1.5240   1.5390   1.5802   1.5906   1.6246   1.6583   1.6687
  1.7024   1.7258   1.7885   1.8169   1.8630   1.8822   1.9115   1.9469
  1.9654   2.0456   2.1566   2.1724   2.2121   2.3050   2.3191   2.3240
  2.3653   2.3830   2.4063   2.4443   2.4576   2.5314   2.5512   2.5894
  2.6114   2.6308   2.6534   2.6891   2.7084   2.7234   2.7357   2.7509
  2.7625   2.7846   2.8056   2.8344   2.8460   2.8605   2.9083   2.9193
  2.9435   2.9613   2.9764   2.9996   3.0159   3.0469   3.0499   3.0636
  3.0668   3.0889   3.0996   3.1212   3.1349   3.1611   3.1740   3.2015
  3.2072   3.2146   3.2285   3.2515   3.2779   3.3045   3.3363   3.3450
  3.3599   3.3816   3.4235   3.4416   3.4497   3.4689   3.4863   3.5380
  3.5498   3.5704   3.5924   3.6023   3.6541   3.6761   3.6824   3.7003
  3.7426   3.7496   3.7798   3.7976   3.8327   3.8410   3.8489   3.8695
  3.9024   3.9297   3.9555   3.9623   3.9900   4.0158   4.0448   4.0627
  4.0785   4.0831   4.0878   4.0946   4.1246   4.1423   4.1548   4.1866
  4.1962   4.2494   4.2908   4.3187   4.3625   4.3861   4.4139   4.4325
  4.4888   4.5031   4.5481   4.5854   4.6113   4.6473   4.6559   4.6721
  4.6914   4.7145   4.7434   4.7760   4.7822   4.8099   4.8482   4.9022
  4.9312   4.9610   4.9903   5.0186   5.0427   5.0853   5.1354   5.1540
  5.1877   5.2215   5.2420   5.2570   5.3124   5.3697   5.4455   5.4672
  5.4793   5.5444   5.6052   5.6269   5.6827   5.8343   5.8995   5.9645
  6.0263   6.1498   6.1743   6.2023   6.2336   6.4579   6.5845   6.6765
  7.1989   8.3505  10.2841  12.0646  12.5065  12.9304  13.9615  15.2965
 --------------------------------------------------------------
 
          Ground-State Mulliken Net Atomic Charges

     Atom                 Charge (a.u.)    Spin (a.u.)
  --------------------------------------------------------
      1 C                    -0.050183      -0.163117
      2 N                    -0.073032       0.350690
      3 C                    -0.035556       0.006972
      4 H                     0.113845       0.001860
      5 C                    -0.268283       0.059094
      6 H                     0.141857      -0.000577
      7 C                    -0.172856       0.750030
      8 H                     0.164924      -0.012053
      9 C                     0.092981      -0.037833
     10 H                     0.122231       0.014698
     11 N                    -0.201330       0.028296
     12 H                     0.165403       0.001940
  --------------------------------------------------------
  Sum of atomic charges =    -0.000000
  Sum of spin   charges =     1.000000

 -----------------------------------------------------------------
                    Cartesian Multipole Moments
 -----------------------------------------------------------------
    Charge (ESU x 10^10)
                 0.0000
    Dipole Moment (Debye)
         X      -2.1366      Y      -1.6442      Z       2.5297
       Tot       3.6970
    Quadrupole Moments (Debye-Ang)
        XX     -39.5153     XY      -6.9002     YY     -44.0391
        XZ       7.5460     YZ       5.5116     ZZ     -43.4206
    Octopole Moments (Debye-Ang^2)
       XXX     -27.6114    XXY     -18.8710    XYY     -15.5750
       YYY     -48.6485    XXZ      18.4462    XYZ       8.7702
       YYZ      18.7209    XZZ     -13.1399    YZZ     -16.1042
       ZZZ      36.0970
    Hexadecapole Moments (Debye-Ang^3)
      XXXX    -216.1956   XXXY     -58.5515   XXYY    -124.7524
      XYYY     -69.5414   YYYY    -508.2174   XXXZ      42.7445
      XXYZ      53.5997   XYYZ      38.9541   YYYZ     149.3347
      XXZZ     -87.1203   XYZZ     -29.0182   YYZZ    -148.0028
      XZZZ      42.6268   YZZZ     142.8387   ZZZZ    -300.8140
 -----------------------------------------------------------------
 Calculating analytic gradient of the SCF energy
 Gradient of SCF Energy
            1           2           3           4           5           6
    1  -0.0000273  -0.0000255  -0.0033653   0.0004667   0.0003376  -0.0006931
    2   0.0001335   0.0000967  -0.0044896   0.0000122  -0.0006825  -0.0007780
    3  -0.0002410  -0.0000826  -0.0035954   0.0003845   0.0004960  -0.0008132
            7           8           9          10          11          12
    1  -0.0003989  -0.0000349  -0.0031084   0.0003400   0.0213003  -0.0147913
    2  -0.0003369  -0.0000183  -0.0013020   0.0002398   0.0221039  -0.0149788
    3   0.0000547  -0.0001041  -0.0033032   0.0005555   0.0174730  -0.0108243
 Max gradient component =       2.210E-02
 RMS gradient           =       7.223E-03
 Gradient time:  CPU 241.08 s  wall 4.48 s
rPathMan2.  file_steps = 951
 IRC --- Status = 3.  Assess initial corrector step
 IRC --- bisector search: b =  0.000000 E =     -302.906733 G.B =  -0.001777
 IRC --- bisector search: b =  0.036411 E =     -302.906043 G.B =   0.040578
 IRC --- performed gradient/energy interpolation
 IRC --- bisector search:  estimate b(min) =   1.559565844178540E-003
 Adding empirical dispersion correction 
 ----------------------------------------------------------------
 Doing -D3(0) with
 s6  =   1.00000
 s8  =   1.00000
 rs6 =   1.28100
 rs8 =   1.09400
 -D3 energy without 3body term =     -0.0028317535 hartrees
 ----------------------------------------------------------------
             Standard Nuclear Orientation (Angstroms)
    I     Atom           X                Y                Z
 ----------------------------------------------------------------
    1      C       0.4347907952     1.6297363705    -1.2488918181
    2      N       1.3791062507     2.1065401751    -1.7239869466
    3      C       0.7355195678    -1.3820210642     0.5710338059
    4      H       1.5356377988    -2.0867163025     0.7464833405
    5      C      -0.4342508247    -1.3732282083    -0.0911003310
    6      H      -1.0012954628    -2.0396460085    -0.7119132859
    7      C      -0.7066386764     1.0934727548    -0.6671967877
    8      H      -1.6661257906     1.3925728741    -1.0669187648
    9      C      -0.6504275105     0.0703656631     0.4030703270
   10      H      -1.4803903075     0.1807018040     1.1033107333
   11      N       0.6328538967    -0.0996058807     1.0763097549
   12      H       1.2212202655     0.5078278268     1.6097999835
 ----------------------------------------------------------------
 Nuclear Repulsion Energy =         256.67835969 hartrees
 There are       25 alpha and       24 beta electrons

                       Distance Matrix (Angstroms)
             C (  1)   N (  2)   C (  3)   H (  4)   C (  5)   H (  6)
   N (  2)  1.159650
   C (  3)  3.531749  4.225090
   H (  4)  4.359519  4.869407  1.080540
   C (  5)  3.333693  4.250102  1.344196  2.256341
   H (  6)  3.976815  4.886867  2.257200  2.926631  1.072875
   C (  7)  1.388816  2.548223  3.121074  4.140036  2.547684  3.147262
   H (  8)  2.122077  3.196080  4.018602  5.064106  3.181099  3.513994
   C (  9)  2.517601  3.576225  2.014569  3.090278  1.541071  2.412146
   H ( 10)  3.361618  4.458608  2.763273  3.790110  2.221649  2.907665
   N ( 11)  2.904551  3.642202  1.382184  2.207354  2.030683  3.103537
   H ( 12)  3.170058  3.700668  2.210536  2.752423  3.028534  4.101165
             C (  7)   H (  8)   C (  9)   H ( 10)   N ( 11)
   H (  8)  1.081598
   C (  9)  1.481681  2.222778
   H ( 10)  2.136946  2.492594  1.091489
   N ( 11)  2.501498  3.479272  1.459093  2.131925
   H ( 12)  3.040450  4.035389  2.269501  2.768076  0.999881
 
 Applying Cartesian multipole field
    Component          Value
    ---------          -----
     (2,0,0)        1.00000E-11
     (0,2,0)        2.00000E-11
     (0,0,2)       -3.00000E-11
 Nucleus-field energy     =     0.0000000022 hartrees
 Requested basis set is cc-pVTZ
 There are 100 shells and 280 basis functions
 A cutoff of  1.0D-11 yielded   4679 shell pairs
 There are     36751 function pairs (     48045 Cartesian)
 Smallest overlap matrix eigenvalue = 1.82E-04
 Guess MOs from SCF MO coefficient file
 Reading MOs from coefficient file
 Reading MOs from coefficient file
 Long-range K will be added via erf
 Coulomb attenuation parameter = 0.25 bohr**(-1)
 An unrestricted hybrid HF-DFT SCF calculation will be
 performed using Pulay DIIS extrapolation
 Exchange:     0.1957 Hartree-Fock + 1.0000 wB97X-D3 + LR-HF
 Correlation:  1.0000 wB97X-D3
 Using SG-2 standard quadrature grid
 Dispersion:   Grimme D3
 SCF converges when DIIS error is below 1.0E-08
 Using Q-Chem read-in guess as SCF_GUESS READ specified.

 using 64 threads for integral computing
 -------------------------------------------------------
 OpenMP Integral computing Module                
 Release: version 1.0, May 2013, Q-Chem Inc. Pittsburgh 
 -------------------------------------------------------
 using 64 threads for integral computing
 -------------------------------------------------------
 OpenMP Integral computing Module                
 Release: version 1.0, May 2013, Q-Chem Inc. Pittsburgh 
 -------------------------------------------------------
 ---------------------------------------
  Cycle       Energy         DIIS Error
 ---------------------------------------
    1    -302.9082518468      4.83E-04
    2    -302.9066967645      5.85E-05
    3    -302.9067244623      3.61E-05
    4    -302.9067334055      1.08E-05
    5    -302.9067344026      4.04E-06
    6    -302.9067346145      2.31E-06
    7    -302.9067347211      5.57E-07
    8    -302.9067347513      4.03E-07
    9    -302.9067347682      1.65E-07
   10    -302.9067347743      9.55E-08
   11    -302.9067347757      4.23E-08
   12    -302.9067347759      1.43E-08
   13    -302.9067347760      6.47E-09 Convergence criterion met
 ---------------------------------------
 <S^2> = 0.7694
 SCF time:  CPU 1204.91 s  wall 20.76 s
 SCF   energy in the final basis set = -302.90673478
 Total energy in the final basis set = -302.90673478
 
 --------------------------------------------------------------
 
                    Orbital Energies (a.u.)
 --------------------------------------------------------------
 
 Alpha MOs
 -- Occupied --
-14.4425 -14.4240 -10.3510 -10.3397 -10.3311 -10.3146 -10.2771  -1.1053
 -1.0276  -0.9140  -0.8544  -0.7851  -0.6758  -0.6683  -0.6121  -0.5946
 -0.5459  -0.5097  -0.4926  -0.4721  -0.4594  -0.4355  -0.4233  -0.3319
 -0.2945
 -- Virtual --
  0.0907   0.1008   0.1256   0.1471   0.1495   0.1612   0.1624   0.1749
  0.2120   0.2300   0.2357   0.2967   0.2984   0.3383   0.3470   0.3665
  0.3825   0.3905   0.4030   0.4187   0.4280   0.4502   0.4584   0.4757
  0.4822   0.5043   0.5122   0.5218   0.5344   0.5416   0.5542   0.5682
  0.5867   0.5910   0.6082   0.6108   0.6231   0.6479   0.6921   0.7091
  0.7231   0.7487   0.7717   0.7767   0.8002   0.8084   0.8229   0.8433
  0.8716   0.9143   0.9600   0.9667   0.9893   1.0270   1.0542   1.0559
  1.0730   1.0810   1.1115   1.1154   1.1196   1.1349   1.1595   1.1731
  1.1946   1.2286   1.2406   1.2518   1.2792   1.2968   1.3084   1.3238
  1.3639   1.3912   1.3993   1.4150   1.4380   1.4469   1.4616   1.4707
  1.5190   1.5324   1.5743   1.5887   1.6214   1.6564   1.6630   1.7006
  1.7212   1.7860   1.8071   1.8592   1.8806   1.9100   1.9439   1.9611
  2.0423   2.1505   2.1719   2.2112   2.2985   2.3088   2.3201   2.3596
  2.3776   2.3984   2.4385   2.4499   2.5199   2.5444   2.5848   2.6075
  2.6269   2.6465   2.6821   2.7009   2.7197   2.7314   2.7502   2.7590
  2.7840   2.8030   2.8338   2.8421   2.8566   2.9008   2.9157   2.9362
  2.9578   2.9763   2.9881   3.0111   3.0406   3.0472   3.0594   3.0665
  3.0921   3.0947   3.1117   3.1318   3.1509   3.1686   3.1897   3.2035
  3.2113   3.2219   3.2445   3.2719   3.2964   3.3303   3.3361   3.3536
  3.3785   3.4174   3.4295   3.4442   3.4621   3.4771   3.5300   3.5451
  3.5625   3.5851   3.5956   3.6433   3.6710   3.6784   3.6914   3.7349
  3.7433   3.7723   3.7934   3.8229   3.8320   3.8448   3.8655   3.8975
  3.9254   3.9514   3.9578   3.9853   4.0089   4.0377   4.0535   4.0635
  4.0721   4.0784   4.0839   4.1160   4.1364   4.1515   4.1728   4.1921
  4.2399   4.2779   4.3152   4.3506   4.3767   4.4052   4.4223   4.4841
  4.4984   4.5423   4.5795   4.6014   4.6294   4.6395   4.6562   4.6894
  4.6959   4.7349   4.7663   4.7812   4.7991   4.8502   4.9036   4.9240
  4.9645   4.9967   5.0149   5.0418   5.0805   5.1345   5.1544   5.1834
  5.2213   5.2319   5.2499   5.3095   5.3675   5.4420   5.4588   5.4775
  5.5390   5.6055   5.6274   5.6750   5.8279   5.8964   5.9532   6.0112
  6.1007   6.1448   6.1854   6.2154   6.4526   6.5626   6.6471   7.1717
  8.3474  10.2886  12.0787  12.3902  12.9304  13.9639  15.2899
 
 Beta MOs
 -- Occupied --
-14.4418 -14.4186 -10.3516 -10.3317 -10.3311 -10.3169 -10.2758  -1.1030
 -1.0159  -0.8908  -0.8502  -0.7772  -0.6736  -0.6647  -0.6052  -0.5884
 -0.5407  -0.5040  -0.4700  -0.4607  -0.4394  -0.4301  -0.4174  -0.2984
 -- Virtual --
 -0.0357   0.0929   0.1036   0.1270   0.1501   0.1508   0.1634   0.1692
  0.1944   0.2132   0.2360   0.2370   0.2985   0.3052   0.3407   0.3518
  0.3714   0.3838   0.3943   0.4045   0.4205   0.4343   0.4538   0.4590
  0.4813   0.4869   0.5057   0.5158   0.5249   0.5392   0.5471   0.5560
  0.5698   0.5879   0.5938   0.6093   0.6113   0.6264   0.6512   0.6987
  0.7115   0.7243   0.7498   0.7732   0.7775   0.8026   0.8101   0.8252
  0.8503   0.8788   0.9166   0.9625   0.9694   0.9913   1.0298   1.0575
  1.0588   1.0788   1.0838   1.1146   1.1191   1.1232   1.1397   1.1622
  1.1773   1.1972   1.2326   1.2436   1.2567   1.2835   1.3008   1.3108
  1.3263   1.3679   1.3945   1.4029   1.4219   1.4423   1.4516   1.4646
  1.4741   1.5241   1.5387   1.5764   1.5921   1.6241   1.6593   1.6658
  1.7033   1.7254   1.7909   1.8171   1.8623   1.8836   1.9124   1.9459
  1.9639   2.0443   2.1565   2.1748   2.2133   2.3073   2.3204   2.3243
  2.3665   2.3873   2.4056   2.4443   2.4581   2.5314   2.5506   2.5898
  2.6114   2.6308   2.6541   2.6896   2.7090   2.7235   2.7361   2.7520
  2.7628   2.7844   2.8072   2.8349   2.8457   2.8617   2.9101   2.9206
  2.9455   2.9610   2.9779   2.9982   3.0167   3.0453   3.0514   3.0623
  3.0673   3.0897   3.0996   3.1211   3.1366   3.1609   3.1746   3.2022
  3.2090   3.2152   3.2279   3.2515   3.2772   3.3026   3.3349   3.3412
  3.3564   3.3803   3.4225   3.4384   3.4475   3.4686   3.4837   3.5324
  3.5484   3.5696   3.5907   3.6011   3.6536   3.6757   3.6817   3.6994
  3.7379   3.7464   3.7804   3.7971   3.8303   3.8357   3.8478   3.8685
  3.8998   3.9294   3.9537   3.9622   3.9882   4.0133   4.0447   4.0606
  4.0771   4.0832   4.0862   4.0943   4.1228   4.1402   4.1533   4.1763
  4.1947   4.2446   4.2805   4.3185   4.3612   4.3826   4.4101   4.4263
  4.4883   4.5034   4.5456   4.5836   4.6073   4.6449   4.6532   4.6693
  4.6929   4.7140   4.7378   4.7760   4.7864   4.8102   4.8522   4.9062
  4.9304   4.9685   4.9991   5.0220   5.0462   5.0831   5.1376   5.1579
  5.1883   5.2258   5.2421   5.2587   5.3123   5.3715   5.4436   5.4612
  5.4793   5.5427   5.6074   5.6292   5.6787   5.8330   5.9006   5.9544
  6.0123   6.1023   6.1470   6.1913   6.2285   6.4566   6.5636   6.6482
  7.1725   8.3506  10.2895  12.0815  12.3921  12.9442  13.9650  15.2970
 --------------------------------------------------------------
 
          Ground-State Mulliken Net Atomic Charges

     Atom                 Charge (a.u.)    Spin (a.u.)
  --------------------------------------------------------
      1 C                    -0.051214      -0.162597
      2 N                    -0.073502       0.350041
      3 C                    -0.036900       0.006946
      4 H                     0.114288       0.001874
      5 C                    -0.271873       0.060842
      6 H                     0.141787      -0.000577
      7 C                    -0.173089       0.748085
      8 H                     0.164701      -0.012067
      9 C                     0.093170      -0.038082
     10 H                     0.122272       0.014699
     11 N                    -0.197779       0.028905
     12 H                     0.168139       0.001931
  --------------------------------------------------------
  Sum of atomic charges =    -0.000000
  Sum of spin   charges =     1.000000

 -----------------------------------------------------------------
                    Cartesian Multipole Moments
 -----------------------------------------------------------------
    Charge (ESU x 10^10)
                 0.0000
    Dipole Moment (Debye)
         X      -2.0856      Y      -1.6233      Z       2.5731
       Tot       3.6886
    Quadrupole Moments (Debye-Ang)
        XX     -39.4872     XY      -6.9212     YY     -44.0982
        XZ       7.5989     YZ       5.5250     ZZ     -43.4122
    Octopole Moments (Debye-Ang^2)
       XXX     -27.4297    XXY     -18.8141    XYY     -15.4718
       YYY     -48.5841    XXZ      18.5458    XYZ       8.8194
       YYZ      18.8076    XZZ     -13.0483    YZZ     -16.0331
       ZZZ      36.2015
    Hexadecapole Moments (Debye-Ang^3)
      XXXX    -216.0000   XXXY     -58.6154   XXYY    -124.7925
      XYYY     -69.8131   YYYY    -508.6039   XXXZ      43.0100
      XXYZ      53.6826   XYYZ      39.0972   YYYZ     149.3279
      XXZZ     -87.0045   XYZZ     -28.9951   YYZZ    -148.0109
      XZZZ      42.8801   YZZZ     142.8588   ZZZZ    -300.6981
 -----------------------------------------------------------------
 Calculating analytic gradient of the SCF energy
 Gradient of SCF Energy
            1           2           3           4           5           6
    1  -0.0001141  -0.0001463   0.0000441  -0.0000311  -0.0004088   0.0000216
    2  -0.0000742   0.0001559  -0.0002270  -0.0000663  -0.0004343  -0.0000021
    3  -0.0002242  -0.0000513  -0.0000960   0.0002079   0.0003708  -0.0000488
            7           8           9          10          11          12
    1  -0.0001747  -0.0002267   0.0001532   0.0006455   0.0006645  -0.0004271
    2   0.0000168   0.0000264   0.0002298   0.0001835   0.0004202  -0.0002288
    3  -0.0003150  -0.0001965  -0.0001479   0.0003212  -0.0025024   0.0026822
 Max gradient component =       2.682E-03
 RMS gradient           =       6.647E-04
 Gradient time:  CPU 240.51 s  wall 4.53 s
rPathMan2.  file_steps = 951
 IRC --- Status = 4.  Checking bisector search.
 IRC --- Bisector search finished successfully.
 ------------------------------------------------------------------------
 Reaction path following.  The coordinates are cartesian              
 Step   2 E=    -302.906735 |G|=  0.003988 S_lin= 0.0994 S_tot= 0.0994
 ------------------------------------------------------------------------
  IRC -- SD step length =   0.100000000000000     
 Adding empirical dispersion correction 
 ----------------------------------------------------------------
 Doing -D3(0) with
 s6  =   1.00000
 s8  =   1.00000
 rs6 =   1.28100
 rs8 =   1.09400
 -D3 energy without 3body term =     -0.0028361103 hartrees
 ----------------------------------------------------------------
             Standard Nuclear Orientation (Angstroms)
    I     Atom           X                Y                Z
 ----------------------------------------------------------------
    1      C       0.4363051182     1.6307209013    -1.2459173357
    2      N       1.3810476315     2.1044720615    -1.7233067215
    3      C       0.7349345839    -1.3790097356     0.5723073293
    4      H       1.5360503488    -2.0858369143     0.7437247106
    5      C      -0.4288261307    -1.3674659911    -0.0960205341
    6      H      -1.0015820705    -2.0396175216    -0.7112654337
    7      C      -0.7043203847     1.0932494126    -0.6630166587
    8      H      -1.6631184599     1.3922221965    -1.0643112704
    9      C      -0.6524598181     0.0673167923     0.4050323360
   10      H      -1.4889550869     0.1782667139     1.0990490000
   11      N       0.6240368350    -0.1051812399     1.1095130503
   12      H       1.2268874359     0.5108633289     1.5742115397
 ----------------------------------------------------------------
 Nuclear Repulsion Energy =         256.53690921 hartrees
 There are       25 alpha and       24 beta electrons

                       Distance Matrix (Angstroms)
             C (  1)   N (  2)   C (  3)   H (  4)   C (  5)   H (  6)
   N (  2)  1.159689
   C (  3)  3.528966  4.221605
   H (  4)  4.356709  4.865075  1.082024
   C (  5)  3.325634  4.240054  1.342063  2.254322
   H (  6)  3.978034  4.886167  2.258197  2.925527  1.076273
   C (  7)  1.389128  2.548636  3.116014  4.135792  2.540178  3.147308
   H (  8)  2.120717  3.195078  4.013590  5.059701  3.174420  3.512805
   C (  9)  2.520967  3.579802  2.011145  3.088747  1.536121  2.409809
   H ( 10)  3.363795  4.462384  2.765547  3.795139  2.222916  2.904097
   N ( 11)  2.932005  3.671580  1.386913  2.211010  2.038429  3.114469
   H ( 12)  3.135638  3.665649  2.194869  2.743746  3.009848  4.085882
             C (  7)   H (  8)   C (  9)   H ( 10)   N ( 11)
   H (  8)  1.081534
   C (  9)  1.481876  2.221661
   H ( 10)  2.134882  2.486795  1.092563
   N ( 11)  2.518458  3.492679  1.468160  2.131944
   H ( 12)  3.012296  4.011325  2.257357  2.777085  0.979226
 
 Applying Cartesian multipole field
    Component          Value
    ---------          -----
     (2,0,0)        1.00000E-11
     (0,2,0)        2.00000E-11
     (0,0,2)       -3.00000E-11
 Nucleus-field energy     =     0.0000000022 hartrees
 Requested basis set is cc-pVTZ
 There are 100 shells and 280 basis functions
 A cutoff of  1.0D-11 yielded   4676 shell pairs
 There are     36718 function pairs (     48003 Cartesian)
 Smallest overlap matrix eigenvalue = 1.80E-04
 Guess MOs from SCF MO coefficient file
 Reading MOs from coefficient file
 Reading MOs from coefficient file
 Long-range K will be added via erf
 Coulomb attenuation parameter = 0.25 bohr**(-1)
 An unrestricted hybrid HF-DFT SCF calculation will be
 performed using Pulay DIIS extrapolation
 Exchange:     0.1957 Hartree-Fock + 1.0000 wB97X-D3 + LR-HF
 Correlation:  1.0000 wB97X-D3
 Using SG-2 standard quadrature grid
 Dispersion:   Grimme D3
 SCF converges when DIIS error is below 1.0E-08
 Using Q-Chem read-in guess as SCF_GUESS READ specified.

 using 64 threads for integral computing
 -------------------------------------------------------
 OpenMP Integral computing Module                
 Release: version 1.0, May 2013, Q-Chem Inc. Pittsburgh 
 -------------------------------------------------------
 using 64 threads for integral computing
 -------------------------------------------------------
 OpenMP Integral computing Module                
 Release: version 1.0, May 2013, Q-Chem Inc. Pittsburgh 
 -------------------------------------------------------
 ---------------------------------------
  Cycle       Energy         DIIS Error
 ---------------------------------------
    1    -302.9035622316      6.38E-04
    2    -302.9066828892      1.05E-04
    3    -302.9067632002      6.04E-05
    4    -302.9067919394      2.47E-05
    5    -302.9067979832      6.28E-06
    6    -302.9067986475      2.12E-06
    7    -302.9067987484      8.51E-07
    8    -302.9067987769      5.66E-07
    9    -302.9067987918      2.20E-07
   10    -302.9067987989      1.07E-07
   11    -302.9067988025      4.90E-08
   12    -302.9067988031      2.19E-08
   13    -302.9067988031      9.21E-09 Convergence criterion met
 ---------------------------------------
 <S^2> = 0.7693
 SCF time:  CPU 1229.59 s  wall 21.00 s
 SCF   energy in the final basis set = -302.90679880
 Total energy in the final basis set = -302.90679880
 
 --------------------------------------------------------------
 
                    Orbital Energies (a.u.)
 --------------------------------------------------------------
 
 Alpha MOs
 -- Occupied --
-14.4411 -14.4249 -10.3519 -10.3405 -10.3315 -10.3154 -10.2780  -1.1041
 -1.0284  -0.9148  -0.8582  -0.7848  -0.6773  -0.6690  -0.6118  -0.5945
 -0.5463  -0.5108  -0.4918  -0.4727  -0.4607  -0.4352  -0.4237  -0.3334
 -0.2958
 -- Virtual --
  0.0905   0.0997   0.1282   0.1464   0.1492   0.1608   0.1627   0.1740
  0.2102   0.2305   0.2369   0.2964   0.2995   0.3375   0.3471   0.3639
  0.3821   0.3901   0.4031   0.4183   0.4317   0.4495   0.4573   0.4746
  0.4836   0.5042   0.5116   0.5218   0.5341   0.5410   0.5559   0.5686
  0.5881   0.5898   0.6075   0.6112   0.6244   0.6461   0.6906   0.7097
  0.7234   0.7484   0.7691   0.7746   0.7970   0.8073   0.8220   0.8444
  0.8733   0.9121   0.9592   0.9678   0.9877   1.0282   1.0538   1.0613
  1.0710   1.0797   1.1078   1.1164   1.1257   1.1362   1.1571   1.1728
  1.1930   1.2281   1.2390   1.2487   1.2781   1.2951   1.3098   1.3231
  1.3658   1.3916   1.3987   1.4190   1.4373   1.4401   1.4628   1.4738
  1.5199   1.5307   1.5760   1.5856   1.6238   1.6551   1.6618   1.7006
  1.7233   1.7813   1.8054   1.8648   1.8810   1.9147   1.9355   1.9624
  2.0417   2.1529   2.1678   2.2103   2.2972   2.3098   2.3168   2.3580
  2.3786   2.3951   2.4359   2.4455   2.5177   2.5457   2.5879   2.6097
  2.6234   2.6472   2.6747   2.6955   2.7218   2.7318   2.7492   2.7646
  2.7790   2.8015   2.8318   2.8424   2.8633   2.8983   2.9136   2.9365
  2.9525   2.9729   2.9860   3.0131   3.0357   3.0494   3.0610   3.0671
  3.0894   3.0956   3.1126   3.1354   3.1530   3.1675   3.1879   3.2048
  3.2122   3.2233   3.2444   3.2682   3.2955   3.3269   3.3310   3.3483
  3.3792   3.4207   3.4304   3.4411   3.4638   3.4818   3.5383   3.5498
  3.5649   3.5816   3.6008   3.6383   3.6687   3.6754   3.6930   3.7309
  3.7487   3.7727   3.8000   3.8173   3.8319   3.8417   3.8711   3.9044
  3.9214   3.9471   3.9612   3.9853   4.0101   4.0416   4.0488   4.0636
  4.0709   4.0766   4.0830   4.1141   4.1397   4.1517   4.1826   4.1917
  4.2407   4.2762   4.3316   4.3514   4.3903   4.4074   4.4242   4.4877
  4.4902   4.5433   4.5761   4.6054   4.6299   4.6408   4.6610   4.6874
  4.6970   4.7340   4.7688   4.7823   4.7995   4.8615   4.8986   4.9080
  4.9665   4.9932   5.0129   5.0368   5.0817   5.1263   5.1383   5.1807
  5.2312   5.2382   5.2464   5.3037   5.3643   5.4516   5.4685   5.4774
  5.5293   5.6001   5.6261   5.6765   5.8282   5.9006   5.9643   6.0265
  6.1042   6.1743   6.1996   6.2286   6.4531   6.5740   6.6614   7.1816
  8.3380  10.2602  12.0619  12.4639  12.9252  13.9654  15.2920
 
 Beta MOs
 -- Occupied --
-14.4404 -14.4195 -10.3525 -10.3325 -10.3315 -10.3177 -10.2767  -1.1016
 -1.0168  -0.8919  -0.8537  -0.7770  -0.6753  -0.6650  -0.6049  -0.5882
 -0.5412  -0.5044  -0.4702  -0.4614  -0.4409  -0.4297  -0.4178  -0.3003
 -- Virtual --
 -0.0362   0.0929   0.1024   0.1297   0.1494   0.1506   0.1633   0.1691
  0.1931   0.2121   0.2358   0.2385   0.2994   0.3054   0.3401   0.3514
  0.3688   0.3833   0.3942   0.4051   0.4200   0.4375   0.4532   0.4580
  0.4797   0.4883   0.5056   0.5154   0.5247   0.5387   0.5472   0.5575
  0.5701   0.5893   0.5927   0.6086   0.6116   0.6278   0.6493   0.6971
  0.7121   0.7247   0.7495   0.7707   0.7755   0.7994   0.8091   0.8242
  0.8519   0.8803   0.9148   0.9618   0.9699   0.9897   1.0310   1.0575
  1.0639   1.0757   1.0828   1.1102   1.1211   1.1303   1.1403   1.1602
  1.1770   1.1952   1.2323   1.2413   1.2538   1.2827   1.2989   1.3125
  1.3257   1.3699   1.3954   1.4026   1.4254   1.4394   1.4459   1.4669
  1.4764   1.5248   1.5373   1.5778   1.5900   1.6261   1.6579   1.6651
  1.7030   1.7273   1.7856   1.8162   1.8677   1.8838   1.9178   1.9374
  1.9648   2.0437   2.1574   2.1724   2.2125   2.3058   2.3189   2.3246
  2.3639   2.3880   2.4021   2.4431   2.4525   2.5292   2.5532   2.5922
  2.6135   2.6279   2.6543   2.6823   2.7039   2.7254   2.7360   2.7518
  2.7683   2.7785   2.8061   2.8335   2.8462   2.8676   2.9074   2.9192
  2.9459   2.9556   2.9744   2.9958   3.0190   3.0417   3.0518   3.0626
  3.0694   3.0871   3.1001   3.1209   3.1419   3.1630   3.1739   3.2008
  3.2096   3.2162   3.2293   3.2510   3.2726   3.3025   3.3320   3.3366
  3.3505   3.3809   3.4262   3.4379   3.4451   3.4710   3.4876   3.5424
  3.5524   3.5708   3.5878   3.6069   3.6477   3.6744   3.6790   3.6994
  3.7345   3.7513   3.7811   3.8055   3.8236   3.8342   3.8451   3.8747
  3.9073   3.9246   3.9489   3.9660   3.9883   4.0148   4.0487   4.0554
  4.0767   4.0828   4.0856   4.0925   4.1211   4.1431   4.1533   4.1864
  4.1949   4.2450   4.2789   4.3352   4.3623   4.3967   4.4090   4.4293
  4.4915   4.4962   4.5470   4.5797   4.6122   4.6436   4.6603   4.6687
  4.6925   4.7131   4.7384   4.7772   4.7886   4.8102   4.8632   4.9030
  4.9113   4.9708   4.9963   5.0220   5.0395   5.0847   5.1294   5.1416
  5.1858   5.2411   5.2437   5.2543   5.3069   5.3682   5.4534   5.4705
  5.4793   5.5329   5.6021   5.6278   5.6800   5.8336   5.9047   5.9655
  6.0276   6.1061   6.1792   6.2081   6.2363   6.4571   6.5751   6.6626
  7.1823   8.3411  10.2611  12.0645  12.4659  12.9391  13.9665  15.2991
 --------------------------------------------------------------
 
          Ground-State Mulliken Net Atomic Charges

     Atom                 Charge (a.u.)    Spin (a.u.)
  --------------------------------------------------------
      1 C                    -0.053749      -0.161925
      2 N                    -0.072337       0.348745
      3 C                    -0.039010       0.006498
      4 H                     0.113771       0.001793
      5 C                    -0.264398       0.060576
      6 H                     0.141116      -0.000555
      7 C                    -0.172915       0.747935
      8 H                     0.165016      -0.012059
      9 C                     0.092498      -0.037914
     10 H                     0.121582       0.014168
     11 N                    -0.196351       0.031437
     12 H                     0.164778       0.001300
  --------------------------------------------------------
  Sum of atomic charges =    -0.000000
  Sum of spin   charges =     1.000000

 -----------------------------------------------------------------
                    Cartesian Multipole Moments
 -----------------------------------------------------------------
    Charge (ESU x 10^10)
                 0.0000
    Dipole Moment (Debye)
         X      -2.0994      Y      -1.6226      Z       2.4243
       Tot       3.5941
    Quadrupole Moments (Debye-Ang)
        XX     -39.3738     XY      -6.8024     YY     -43.9664
        XZ       7.5011     YZ       5.4875     ZZ     -43.8225
    Octopole Moments (Debye-Ang^2)
       XXX     -27.3747    XXY     -18.7846    XYY     -15.5827
       YYY     -48.5902    XXZ      18.3546    XYZ       8.8585
       YYZ      18.5806    XZZ     -13.3737    YZZ     -16.0436
       ZZZ      34.6122
    Hexadecapole Moments (Debye-Ang^3)
      XXXX    -215.4454   XXXY     -58.3334   XXYY    -124.4231
      XYYY     -69.3507   YYYY    -506.9694   XXXZ      43.0391
      XXYZ      53.6263   XYYZ      38.9468   YYYZ     148.9342
      XXZZ     -87.4560   XYZZ     -28.9594   YYZZ    -147.8853
      XZZZ      42.1591   YZZZ     142.4672   ZZZZ    -304.2846
 -----------------------------------------------------------------
 Calculating analytic gradient of the SCF energy
 Gradient of SCF Energy
            1           2           3           4           5           6
    1  -0.0002562  -0.0000419  -0.0035566   0.0006711   0.0008155  -0.0013665
    2   0.0003075   0.0001260  -0.0007581  -0.0006076   0.0009601  -0.0015184
    3  -0.0002649  -0.0002717  -0.0017602   0.0002232   0.0019950  -0.0014311
            7           8           9          10          11          12
    1  -0.0011733  -0.0001060  -0.0008656   0.0005126   0.0196686  -0.0143017
    2  -0.0003645   0.0000874  -0.0019828   0.0005222   0.0172210  -0.0139928
    3  -0.0004920  -0.0003343  -0.0034815   0.0011099   0.0099862  -0.0052787
 Max gradient component =       1.967E-02
 RMS gradient           =       5.919E-03
 Gradient time:  CPU 239.99 s  wall 4.57 s
rPathMan2.  file_steps = 951
 IRC --- Status = 2.  Assess steepest descent step
 IRC --- Previous SD length =   0.100000
 IRC --- Point 1 E =     -302.906735 |G| =   0.003988 G.D1 =  -0.003988
 IRC --- Point 2 E =     -302.906799 |G| =   0.035512 G.D1 =   0.002003
 IRC --- Angle(G1/G2) =   93.23 Deg.  Curvature =   0.0599
 IRC --- Minimum along SD direction =   0.066570
 IRC --- Corrector step required
 IRC --- equal length displacement: B_eq =   0.145355
 IRC --- chosen bisector length  : B_len =   0.070711
 Adding empirical dispersion correction 
 ----------------------------------------------------------------
 Doing -D3(0) with
 s6  =   1.00000
 s8  =   1.00000
 rs6 =   1.28100
 rs8 =   1.09400
 -D3 energy without 3body term =     -0.0028320879 hartrees
 ----------------------------------------------------------------
             Standard Nuclear Orientation (Angstroms)
    I     Atom           X                Y                Z
 ----------------------------------------------------------------
    1      C       0.4357541366     1.6300190729    -1.2471723272
    2      N       1.3801336113     2.1053867873    -1.7234406406
    3      C       0.7377973833    -1.3799251075     0.5729637898
    4      H       1.5353631623    -2.0858242656     0.7449049047
    5      C      -0.4320562628    -1.3709651086    -0.0950731881
    6      H      -1.0004520411    -2.0385306867    -0.7105432005
    7      C      -0.7045976501     1.0936222969    -0.6646935454
    8      H      -1.6645046011     1.3923294607    -1.0653374193
    9      C      -0.6508437039     0.0702373427     0.4066016296
   10      H      -1.4851601313     0.1790727421     1.1003175998
   11      N       0.6140681230    -0.1149526558     1.0861215986
   12      H       1.2344979760     0.5195301260     1.5953508100
 ----------------------------------------------------------------
 Nuclear Repulsion Energy =         256.86643533 hartrees
 There are       25 alpha and       24 beta electrons

                       Distance Matrix (Angstroms)
             C (  1)   N (  2)   C (  3)   H (  4)   C (  5)   H (  6)
   N (  2)  1.159594
   C (  3)  3.530423  4.222969
   H (  4)  4.357178  4.866526  1.078874
   C (  5)  3.329615  4.245072  1.347186  2.255510
   H (  6)  3.976043  4.885202  2.258907  2.924196  1.071224
   C (  7)  1.388310  2.547689  3.119413  4.136819  2.544197  3.146429
   H (  8)  2.121473  3.195524  4.017522  5.060996  3.177442  3.512499
   C (  9)  2.519639  3.578237  2.014689  3.089102  1.541626  2.411875
   H ( 10)  3.362420  4.460292  2.765884  3.792049  2.222747  2.903777
   N ( 11)  2.919072  3.662022  1.370691  2.202169  2.016721  3.087852
   H ( 12)  3.154539  3.681104  2.213576  2.757109  3.034618  4.105584
             C (  7)   H (  8)   C (  9)   H ( 10)   N ( 11)
   H (  8)  1.082203
   C (  9)  1.482525  2.223070
   H ( 10)  2.135636  2.488819  1.090491
   N ( 11)  2.502976  3.477437  1.447772  2.119767
   H ( 12)  3.032734  4.030540  2.273654  2.785231  1.023140
 
 Applying Cartesian multipole field
    Component          Value
    ---------          -----
     (2,0,0)        1.00000E-11
     (0,2,0)        2.00000E-11
     (0,0,2)       -3.00000E-11
 Nucleus-field energy     =     0.0000000022 hartrees
 Requested basis set is cc-pVTZ
 There are 100 shells and 280 basis functions
 A cutoff of  1.0D-11 yielded   4679 shell pairs
 There are     36751 function pairs (     48045 Cartesian)
 Smallest overlap matrix eigenvalue = 1.83E-04
 Guess MOs from SCF MO coefficient file
 Reading MOs from coefficient file
 Reading MOs from coefficient file
 Long-range K will be added via erf
 Coulomb attenuation parameter = 0.25 bohr**(-1)
 An unrestricted hybrid HF-DFT SCF calculation will be
 performed using Pulay DIIS extrapolation
 Exchange:     0.1957 Hartree-Fock + 1.0000 wB97X-D3 + LR-HF
 Correlation:  1.0000 wB97X-D3
 Using SG-2 standard quadrature grid
 Dispersion:   Grimme D3
 SCF converges when DIIS error is below 1.0E-08
 Using Q-Chem read-in guess as SCF_GUESS READ specified.

 using 64 threads for integral computing
 -------------------------------------------------------
 OpenMP Integral computing Module                
 Release: version 1.0, May 2013, Q-Chem Inc. Pittsburgh 
 -------------------------------------------------------
 using 64 threads for integral computing
 -------------------------------------------------------
 OpenMP Integral computing Module                
 Release: version 1.0, May 2013, Q-Chem Inc. Pittsburgh 
 -------------------------------------------------------
 ---------------------------------------
  Cycle       Energy         DIIS Error
 ---------------------------------------
    1    -302.9115921321      9.06E-04
    2    -302.9061411337      1.17E-04
    3    -302.9062469737      6.57E-05
    4    -302.9062784181      2.18E-05
    5    -302.9062825440      8.12E-06
    6    -302.9062832864      4.28E-06
    7    -302.9062835590      1.18E-06
    8    -302.9062836065      5.07E-07
    9    -302.9062836323      3.15E-07
   10    -302.9062836425      1.21E-07
   11    -302.9062836456      7.54E-08
   12    -302.9062836466      2.87E-08
   13    -302.9062836466      1.19E-08
   14    -302.9062836465      4.86E-09 Convergence criterion met
 ---------------------------------------
 <S^2> = 0.7693
 SCF time:  CPU 1327.00 s  wall 22.72 s
 SCF   energy in the final basis set = -302.90628365
 Total energy in the final basis set = -302.90628365
 
 --------------------------------------------------------------
 
                    Orbital Energies (a.u.)
 --------------------------------------------------------------
 
 Alpha MOs
 -- Occupied --
-14.4453 -14.4241 -10.3499 -10.3397 -10.3304 -10.3147 -10.2764  -1.1101
 -1.0278  -0.9141  -0.8507  -0.7870  -0.6752  -0.6669  -0.6128  -0.5962
 -0.5471  -0.5071  -0.4942  -0.4723  -0.4601  -0.4366  -0.4237  -0.3318
 -0.2932
 -- Virtual --
  0.0904   0.1003   0.1236   0.1473   0.1494   0.1603   0.1629   0.1755
  0.2137   0.2303   0.2353   0.2956   0.2985   0.3377   0.3465   0.3682
  0.3832   0.3903   0.4053   0.4188   0.4270   0.4500   0.4583   0.4763
  0.4825   0.5039   0.5118   0.5214   0.5346   0.5411   0.5527   0.5667
  0.5868   0.5903   0.6065   0.6103   0.6232   0.6461   0.6921   0.7087
  0.7237   0.7484   0.7714   0.7759   0.7991   0.8083   0.8248   0.8456
  0.8750   0.9137   0.9615   0.9669   0.9898   1.0286   1.0535   1.0585
  1.0718   1.0799   1.1077   1.1127   1.1215   1.1352   1.1572   1.1719
  1.1933   1.2312   1.2386   1.2491   1.2785   1.2961   1.3099   1.3231
  1.3642   1.3928   1.3970   1.4157   1.4355   1.4435   1.4607   1.4691
  1.5199   1.5314   1.5699   1.5897   1.6219   1.6559   1.6624   1.7015
  1.7233   1.7873   1.8072   1.8613   1.8851   1.9129   1.9392   1.9616
  2.0415   2.1519   2.1733   2.2125   2.2999   2.3103   2.3201   2.3608
  2.3849   2.3958   2.4377   2.4488   2.5193   2.5445   2.5869   2.6080
  2.6254   2.6476   2.6798   2.6989   2.7218   2.7325   2.7514   2.7624
  2.7826   2.8039   2.8339   2.8426   2.8615   2.8998   2.9188   2.9391
  2.9555   2.9770   2.9865   3.0132   3.0365   3.0508   3.0574   3.0668
  3.0916   3.0958   3.1121   3.1368   3.1523   3.1687   3.1899   3.2064
  3.2121   3.2220   3.2444   3.2698   3.2929   3.3211   3.3287   3.3506
  3.3779   3.4196   3.4246   3.4414   3.4621   3.4778   3.5291   3.5452
  3.5624   3.5813   3.5959   3.6406   3.6715   3.6761   3.6914   3.7280
  3.7397   3.7747   3.7988   3.8145   3.8287   3.8421   3.8685   3.8992
  3.9249   3.9483   3.9590   3.9826   4.0066   4.0403   4.0489   4.0639
  4.0707   4.0752   4.0826   4.1123   4.1346   4.1497   4.1643   4.1905
  4.2336   4.2686   4.3235   4.3522   4.3808   4.4003   4.4175   4.4847
  4.4967   4.5396   4.5768   4.5992   4.6262   4.6396   4.6517   4.6931
  4.6963   4.7279   4.7670   4.7864   4.8008   4.8626   4.9126   4.9165
  4.9776   5.0100   5.0182   5.0494   5.0805   5.1363   5.1532   5.1832
  5.2312   5.2387   5.2530   5.3102   5.3707   5.4404   5.4605   5.4802
  5.5341   5.6081   5.6353   5.6723   5.8267   5.9004   5.9426   6.0046
  6.0519   6.1269   6.1832   6.2145   6.4523   6.5467   6.6283   7.1475
  8.3427  10.2950  12.1049  12.3075  12.9574  13.9822  15.2929
 
 Beta MOs
 -- Occupied --
-14.4446 -14.4187 -10.3505 -10.3317 -10.3304 -10.3169 -10.2751  -1.1078
 -1.0162  -0.8909  -0.8466  -0.7790  -0.6724  -0.6640  -0.6060  -0.5900
 -0.5421  -0.5019  -0.4714  -0.4609  -0.4403  -0.4307  -0.4177  -0.2972
 -- Virtual --
 -0.0355   0.0927   0.1031   0.1250   0.1503   0.1508   0.1633   0.1693
  0.1949   0.2149   0.2358   0.2370   0.2972   0.3056   0.3407   0.3509
  0.3729   0.3844   0.3940   0.4066   0.4205   0.4334   0.4536   0.4591
  0.4813   0.4876   0.5053   0.5153   0.5247   0.5392   0.5463   0.5550
  0.5683   0.5879   0.5932   0.6075   0.6107   0.6266   0.6496   0.6986
  0.7111   0.7248   0.7495   0.7730   0.7769   0.8014   0.8102   0.8275
  0.8529   0.8819   0.9161   0.9639   0.9696   0.9915   1.0314   1.0580
  1.0603   1.0764   1.0830   1.1100   1.1175   1.1253   1.1399   1.1601
  1.1762   1.1956   1.2348   1.2415   1.2543   1.2830   1.3001   1.3123
  1.3258   1.3682   1.3961   1.4005   1.4228   1.4381   1.4486   1.4661
  1.4711   1.5249   1.5380   1.5723   1.5931   1.6245   1.6579   1.6663
  1.7046   1.7270   1.7924   1.8172   1.8643   1.8881   1.9156   1.9415
  1.9637   2.0436   2.1575   2.1767   2.2147   2.3094   2.3215   2.3247
  2.3671   2.3935   2.4038   2.4438   2.4563   2.5309   2.5512   2.5917
  2.6120   2.6293   2.6550   2.6875   2.7069   2.7248   2.7369   2.7541
  2.7665   2.7823   2.8086   2.8354   2.8458   2.8662   2.9101   2.9235
  2.9485   2.9582   2.9786   2.9961   3.0189   3.0419   3.0536   3.0606
  3.0688   3.0895   3.1001   3.1209   3.1419   3.1619   3.1752   3.2026
  3.2115   3.2165   3.2281   3.2512   3.2737   3.3000   3.3258   3.3339
  3.3535   3.3796   3.4242   3.4334   3.4447   3.4696   3.4835   3.5319
  3.5481   3.5693   3.5875   3.6022   3.6495   3.6781   3.6794   3.6985
  3.7313   3.7426   3.7817   3.8028   3.8223   3.8326   3.8452   3.8715
  3.9018   3.9285   3.9500   3.9639   3.9855   4.0107   4.0474   4.0557
  4.0744   4.0831   4.0854   4.0931   4.1188   4.1387   4.1513   4.1679
  4.1934   4.2382   4.2713   4.3267   4.3621   4.3879   4.4042   4.4219
  4.4891   4.5014   4.5430   4.5803   4.6045   4.6411   4.6528   4.6663
  4.6969   4.7132   4.7325   4.7764   4.7926   4.8113   4.8645   4.9150
  4.9226   4.9828   5.0127   5.0258   5.0526   5.0831   5.1395   5.1567
  5.1882   5.2380   5.2475   5.2608   5.3128   5.3746   5.4420   5.4626
  5.4825   5.5377   5.6098   5.6370   5.6758   5.8319   5.9044   5.9442
  6.0057   6.0532   6.1289   6.1890   6.2280   6.4564   6.5477   6.6297
  7.1482   8.3459  10.2960  12.1077  12.3098  12.9707  13.9832  15.3000
 --------------------------------------------------------------
 
          Ground-State Mulliken Net Atomic Charges

     Atom                 Charge (a.u.)    Spin (a.u.)
  --------------------------------------------------------
      1 C                    -0.053952      -0.161408
      2 N                    -0.073642       0.348506
      3 C                    -0.040938       0.006656
      4 H                     0.115121       0.001840
      5 C                    -0.274089       0.063439
      6 H                     0.141474      -0.000559
      7 C                    -0.173505       0.744911
      8 H                     0.164486      -0.012131
      9 C                     0.092330      -0.038305
     10 H                     0.122196       0.014460
     11 N                    -0.189531       0.031078
     12 H                     0.170049       0.001513
  --------------------------------------------------------
  Sum of atomic charges =    -0.000000
  Sum of spin   charges =     1.000000

 -----------------------------------------------------------------
                    Cartesian Multipole Moments
 -----------------------------------------------------------------
    Charge (ESU x 10^10)
                 0.0000
    Dipole Moment (Debye)
         X      -2.0161      Y      -1.5934      Z       2.5719
       Tot       3.6356
    Quadrupole Moments (Debye-Ang)
        XX     -39.3958     XY      -6.9138     YY     -44.1147
        XZ       7.6245     YZ       5.5108     ZZ     -43.5925
    Octopole Moments (Debye-Ang^2)
       XXX     -27.1449    XXY     -18.7345    XYY     -15.3492
       YYY     -48.4949    XXZ      18.5763    XYZ       8.9017
       YYZ      18.8170    XZZ     -13.0934    YZZ     -15.9565
       ZZZ      35.6076
    Hexadecapole Moments (Debye-Ang^3)
      XXXX    -215.3647   XXXY     -58.5689   XXYY    -124.6386
      XYYY     -69.9876   YYYY    -508.2792   XXXZ      43.4071
      XXYZ      53.7800   XYYZ      39.2172   YYYZ     149.1611
      XXZZ     -87.0783   XYZZ     -28.9736   YYZZ    -147.9632
      XZZZ      42.9011   YZZZ     142.7428   ZZZZ    -302.1498
 -----------------------------------------------------------------
 Calculating analytic gradient of the SCF energy
 Gradient of SCF Energy
            1           2           3           4           5           6
    1  -0.0003985  -0.0003651   0.0048957  -0.0011573  -0.0016142   0.0007469
    2  -0.0000218   0.0000723   0.0063841   0.0000249   0.0008735   0.0007815
    3  -0.0001402  -0.0000893   0.0059184  -0.0004526   0.0008265   0.0007424
            7           8           9          10          11          12
    1  -0.0002105  -0.0005835   0.0050290   0.0013824  -0.0188818   0.0111567
    2   0.0003318   0.0002199   0.0014240   0.0001982  -0.0218841   0.0115956
    3  -0.0009984  -0.0005202   0.0035513   0.0000624  -0.0225395   0.0136391
 Max gradient component =       2.254E-02
 RMS gradient           =       7.340E-03
 Gradient time:  CPU 238.70 s  wall 4.53 s
rPathMan2.  file_steps = 951
 IRC --- Status = 3.  Assess initial corrector step
 IRC --- bisector search: b =  0.000000 E =     -302.906799 G.B =  -0.025809
 IRC --- bisector search: b =  0.070711 E =     -302.906284 G.B =   0.038695
 IRC --- performed gradient/energy interpolation
 IRC --- bisector search:  estimate b(min) =   2.757223303791580E-002
 Adding empirical dispersion correction 
 ----------------------------------------------------------------
 Doing -D3(0) with
 s6  =   1.00000
 s8  =   1.00000
 rs6 =   1.28100
 rs8 =   1.09400
 -D3 energy without 3body term =     -0.0028346879 hartrees
 ----------------------------------------------------------------
             Standard Nuclear Orientation (Angstroms)
    I     Atom           X                Y                Z
 ----------------------------------------------------------------
    1      C       0.4360902738     1.6304472372    -1.2464066949
    2      N       1.3806912274     2.1048287408    -1.7233589406
    3      C       0.7360508760    -1.3793666668     0.5725633031
    4      H       1.5357823940    -2.0858319822     0.7441849040
    5      C      -0.4300856570    -1.3688304029    -0.0956511352
    6      H      -1.0011414378    -2.0391937318    -0.7109838132
    7      C      -0.7044284988     1.0933948115    -0.6636705276
    8      H      -1.6636589583     1.3922640221    -1.0647113969
    9      C      -0.6518296463     0.0684556033     0.4056442511
   10      H      -1.4874753189     0.1785810087     1.0995436654
   11      N       0.6201497326    -0.1089914106     1.1003920155
   12      H       1.2298550158     0.5142427753     1.5824543809
 ----------------------------------------------------------------
 Nuclear Repulsion Energy =         256.66348034 hartrees
 There are       25 alpha and       24 beta electrons

                       Distance Matrix (Angstroms)
             C (  1)   N (  2)   C (  3)   H (  4)   C (  5)   H (  6)
   N (  2)  1.159652
   C (  3)  3.529534  4.222137
   H (  4)  4.356892  4.865641  1.080795
   C (  5)  3.327186  4.242011  1.344060  2.254784
   H (  6)  3.977258  4.885791  2.258473  2.925008  1.074303
   C (  7)  1.388809  2.548267  3.117339  4.136192  2.541744  3.146965
   H (  8)  2.121012  3.195252  4.015123  5.060206  3.175598  3.512685
   C (  9)  2.520448  3.579191  2.012527  3.088885  1.538265  2.410615
   H ( 10)  3.363258  4.461568  2.765679  3.793934  2.222846  2.903972
   N ( 11)  2.926942  3.667832  1.380540  2.207525  2.029953  3.104086
   H ( 12)  3.142997  3.671664  2.202153  2.748941  3.019504  4.093561
             C (  7)   H (  8)   C (  9)   H ( 10)   N ( 11)
   H (  8)  1.081795
   C (  9)  1.482127  2.222209
   H ( 10)  2.135175  2.487583  1.091754
   N ( 11)  2.512401  3.486721  1.460169  2.127153
   H ( 12)  3.020256  4.018810  2.263702  2.780244  0.996266
 
 Applying Cartesian multipole field
    Component          Value
    ---------          -----
     (2,0,0)        1.00000E-11
     (0,2,0)        2.00000E-11
     (0,0,2)       -3.00000E-11
 Nucleus-field energy     =     0.0000000022 hartrees
 Requested basis set is cc-pVTZ
 There are 100 shells and 280 basis functions
 A cutoff of  1.0D-11 yielded   4677 shell pairs
 There are     36727 function pairs (     48012 Cartesian)
 Smallest overlap matrix eigenvalue = 1.81E-04
 Guess MOs from SCF MO coefficient file
 Reading MOs from coefficient file
 Reading MOs from coefficient file
 Long-range K will be added via erf
 Coulomb attenuation parameter = 0.25 bohr**(-1)
 An unrestricted hybrid HF-DFT SCF calculation will be
 performed using Pulay DIIS extrapolation
 Exchange:     0.1957 Hartree-Fock + 1.0000 wB97X-D3 + LR-HF
 Correlation:  1.0000 wB97X-D3
 Using SG-2 standard quadrature grid
 Dispersion:   Grimme D3
 SCF converges when DIIS error is below 1.0E-08
 Using Q-Chem read-in guess as SCF_GUESS READ specified.

 using 64 threads for integral computing
 -------------------------------------------------------
 OpenMP Integral computing Module                
 Release: version 1.0, May 2013, Q-Chem Inc. Pittsburgh 
 -------------------------------------------------------
 using 64 threads for integral computing
 -------------------------------------------------------
 OpenMP Integral computing Module                
 Release: version 1.0, May 2013, Q-Chem Inc. Pittsburgh 
 -------------------------------------------------------
 ---------------------------------------
  Cycle       Energy         DIIS Error
 ---------------------------------------
    1    -302.9067908622      5.46E-04
    2    -302.9070900818      7.18E-05
    3    -302.9071289091      4.11E-05
    4    -302.9071414474      1.32E-05
    5    -302.9071430026      4.54E-06
    6    -302.9071432477      2.62E-06
    7    -302.9071433445      7.85E-07
    8    -302.9071433615      3.22E-07
    9    -302.9071433710      1.84E-07
   10    -302.9071433748      7.10E-08
   11    -302.9071433762      4.36E-08
   12    -302.9071433768      1.60E-08
   13    -302.9071433770      6.85E-09 Convergence criterion met
 ---------------------------------------
 <S^2> = 0.7693
 SCF time:  CPU 1184.79 s  wall 19.96 s
 SCF   energy in the final basis set = -302.90714338
 Total energy in the final basis set = -302.90714338
 
 --------------------------------------------------------------
 
                    Orbital Energies (a.u.)
 --------------------------------------------------------------
 
 Alpha MOs
 -- Occupied --
-14.4427 -14.4246 -10.3511 -10.3402 -10.3310 -10.3151 -10.2774  -1.1064
 -1.0282  -0.9145  -0.8552  -0.7856  -0.6761  -0.6686  -0.6122  -0.5952
 -0.5465  -0.5094  -0.4928  -0.4726  -0.4605  -0.4357  -0.4237  -0.3328
 -0.2948
 -- Virtual --
  0.0905   0.0999   0.1265   0.1468   0.1493   0.1606   0.1628   0.1746
  0.2116   0.2305   0.2362   0.2964   0.2988   0.3375   0.3469   0.3657
  0.3825   0.3903   0.4039   0.4185   0.4300   0.4497   0.4577   0.4753
  0.4832   0.5042   0.5117   0.5218   0.5343   0.5410   0.5545   0.5677
  0.5875   0.5900   0.6072   0.6105   0.6239   0.6461   0.6911   0.7093
  0.7235   0.7484   0.7700   0.7752   0.7978   0.8077   0.8231   0.8449
  0.8740   0.9126   0.9600   0.9676   0.9883   1.0284   1.0539   1.0601
  1.0712   1.0798   1.1078   1.1154   1.1239   1.1357   1.1571   1.1725
  1.1931   1.2294   1.2388   1.2488   1.2783   1.2955   1.3098   1.3231
  1.3653   1.3923   1.3983   1.4178   1.4373   1.4412   1.4626   1.4709
  1.5199   1.5310   1.5734   1.5873   1.6226   1.6556   1.6617   1.7009
  1.7230   1.7839   1.8060   1.8634   1.8827   1.9137   1.9370   1.9618
  2.0414   2.1526   2.1699   2.2112   2.2983   2.3100   2.3178   2.3591
  2.3808   2.3953   2.4367   2.4466   2.5184   2.5453   2.5876   2.6091
  2.6243   2.6473   2.6769   2.6967   2.7218   2.7321   2.7501   2.7636
  2.7805   2.8024   2.8326   2.8424   2.8625   2.8990   2.9155   2.9376
  2.9537   2.9744   2.9863   3.0131   3.0362   3.0500   3.0596   3.0668
  3.0903   3.0956   3.1124   3.1358   3.1527   3.1680   3.1887   3.2054
  3.2122   3.2228   3.2444   3.2688   3.2945   3.3260   3.3298   3.3491
  3.3789   3.4203   3.4282   3.4411   3.4633   3.4802   3.5357   3.5473
  3.5638   3.5816   3.5985   3.6396   3.6696   3.6757   3.6925   3.7303
  3.7447   3.7736   3.8000   3.8163   3.8309   3.8410   3.8698   3.9024
  3.9226   3.9478   3.9603   3.9843   4.0090   4.0411   4.0490   4.0637
  4.0712   4.0760   4.0827   4.1137   4.1380   4.1511   4.1756   4.1912
  4.2380   4.2732   4.3287   4.3517   4.3874   4.4042   4.4209   4.4863
  4.4928   4.5418   4.5764   4.6032   4.6281   4.6403   4.6567   4.6898
  4.6966   4.7314   4.7679   4.7840   4.7999   4.8620   4.9053   4.9102
  4.9717   4.9988   5.0148   5.0417   5.0818   5.1306   5.1432   5.1817
  5.2315   5.2386   5.2486   5.3058   5.3668   5.4499   5.4645   5.4786
  5.5306   5.6038   5.6287   5.6746   5.8277   5.9008   5.9582   6.0176
  6.0799   6.1637   6.1873   6.2176   6.4523   6.5637   6.6456   7.1679
  8.3401  10.2744  12.0790  12.3982  12.9367  13.9708  15.2924
 
 Beta MOs
 -- Occupied --
-14.4421 -14.4192 -10.3517 -10.3322 -10.3310 -10.3174 -10.2761  -1.1040
 -1.0165  -0.8914  -0.8509  -0.7777  -0.6739  -0.6649  -0.6053  -0.5889
 -0.5414  -0.5035  -0.4707  -0.4612  -0.4406  -0.4301  -0.4178  -0.2991
 -- Virtual --
 -0.0359   0.0928   0.1027   0.1280   0.1498   0.1507   0.1633   0.1692
  0.1938   0.2132   0.2359   0.2378   0.2987   0.3054   0.3403   0.3512
  0.3706   0.3837   0.3942   0.4056   0.4202   0.4360   0.4533   0.4584
  0.4803   0.4881   0.5055   0.5154   0.5248   0.5389   0.5470   0.5563
  0.5692   0.5887   0.5929   0.6083   0.6109   0.6273   0.6494   0.6977
  0.7117   0.7247   0.7495   0.7716   0.7761   0.8002   0.8095   0.8255
  0.8523   0.8810   0.9152   0.9626   0.9699   0.9902   1.0312   1.0578
  1.0623   1.0760   1.0829   1.1102   1.1200   1.1281   1.1400   1.1602
  1.1767   1.1954   1.2334   1.2412   1.2540   1.2829   1.2994   1.3124
  1.3257   1.3694   1.3959   1.4020   1.4245   1.4395   1.4468   1.4672
  1.4732   1.5248   1.5376   1.5755   1.5913   1.6250   1.6580   1.6653
  1.7035   1.7269   1.7884   1.8166   1.8663   1.8856   1.9167   1.9390
  1.9642   2.0435   2.1576   2.1739   2.2134   2.3072   2.3195   2.3246
  2.3652   2.3900   2.4025   2.4434   2.4539   2.5299   2.5525   2.5921
  2.6129   2.6286   2.6545   2.6845   2.7050   2.7251   2.7364   2.7527
  2.7675   2.7800   2.8070   2.8342   2.8460   2.8670   2.9087   2.9206
  2.9471   2.9567   2.9760   2.9961   3.0190   3.0419   3.0526   3.0619
  3.0688   3.0880   3.1001   3.1208   3.1419   3.1625   3.1744   3.2016
  3.2102   3.2163   3.2289   3.2512   3.2730   3.3016   3.3309   3.3353
  3.3516   3.3806   3.4254   3.4364   3.4447   3.4705   3.4860   3.5392
  3.5500   3.5701   3.5878   3.6047   3.6489   3.6757   3.6792   3.6991
  3.7337   3.7475   3.7815   3.8051   3.8230   3.8339   3.8443   3.8732
  3.9052   3.9260   3.9495   3.9651   3.9872   4.0135   4.0481   4.0557
  4.0761   4.0830   4.0853   4.0927   4.1206   4.1416   4.1527   4.1795
  4.1942   4.2424   4.2759   4.3321   4.3623   4.3943   4.4064   4.4258
  4.4905   4.4982   4.5454   4.5799   4.6092   4.6424   4.6572   4.6672
  4.6942   4.7132   4.7358   4.7768   4.7901   4.8106   4.8637   4.9091
  4.9145   4.9764   5.0017   5.0233   5.0446   5.0846   5.1337   5.1466
  5.1868   5.2400   5.2453   5.2567   5.3088   5.3707   5.4516   5.4667
  5.4806   5.5343   5.6057   5.6304   5.6782   5.8330   5.9050   5.9595
  6.0187   6.0815   6.1668   6.1932   6.2298   6.4564   6.5647   6.6468
  7.1686   8.3433  10.2753  12.0817  12.4002  12.9505  13.9719  15.2995
 --------------------------------------------------------------
 
          Ground-State Mulliken Net Atomic Charges

     Atom                 Charge (a.u.)    Spin (a.u.)
  --------------------------------------------------------
      1 C                    -0.053809      -0.161703
      2 N                    -0.072853       0.348630
      3 C                    -0.039734       0.006564
      4 H                     0.114263       0.001810
      5 C                    -0.268193       0.061687
      6 H                     0.141235      -0.000555
      7 C                    -0.173184       0.746770
      8 H                     0.164807      -0.012088
      9 C                     0.092546      -0.038056
     10 H                     0.121808       0.014282
     11 N                    -0.193638       0.031292
     12 H                     0.166752       0.001368
  --------------------------------------------------------
  Sum of atomic charges =    -0.000000
  Sum of spin   charges =     1.000000

 -----------------------------------------------------------------
                    Cartesian Multipole Moments
 -----------------------------------------------------------------
    Charge (ESU x 10^10)
                 0.0000
    Dipole Moment (Debye)
         X      -2.0665      Y      -1.6105      Z       2.4831
       Tot       3.6097
    Quadrupole Moments (Debye-Ang)
        XX     -39.3825     XY      -6.8452     YY     -44.0255
        XZ       7.5508     YZ       5.4975     ZZ     -43.7304
    Octopole Moments (Debye-Ang^2)
       XXX     -27.2849    XXY     -18.7645    XYY     -15.4929
       YYY     -48.5518    XXZ      18.4428    XYZ       8.8767
       YYZ      18.6736    XZZ     -13.2618    YZZ     -16.0087
       ZZZ      35.0071
    Hexadecapole Moments (Debye-Ang^3)
      XXXX    -215.4140   XXXY     -58.4227   XXYY    -124.5095
      XYYY     -69.5971   YYYY    -507.4869   XXXZ      43.1866
      XXYZ      53.6876   XYYZ      39.0523   YYYZ     149.0265
      XXZZ     -87.3052   XYZZ     -28.9642   YYZZ    -147.9156
      XZZZ      42.4557   YZZZ     142.5783   ZZZZ    -303.4324
 -----------------------------------------------------------------
 Calculating analytic gradient of the SCF energy
 Gradient of SCF Energy
            1           2           3           4           5           6
    1  -0.0003128  -0.0001674  -0.0002313  -0.0000391  -0.0001524  -0.0005480
    2   0.0001783   0.0001048   0.0019223  -0.0003590   0.0009063  -0.0006271
    3  -0.0002159  -0.0002007   0.0012160  -0.0000381   0.0015445  -0.0005954
            7           8           9          10          11          12
    1  -0.0008000  -0.0002927   0.0013118   0.0008551   0.0038643  -0.0034872
    2  -0.0000949   0.0001411  -0.0006130   0.0003922   0.0011680  -0.0031189
    3  -0.0006900  -0.0004056  -0.0008018   0.0007056  -0.0029929   0.0024743
 Max gradient component =       3.864E-03
 RMS gradient           =       1.381E-03
 Gradient time:  CPU 241.33 s  wall 4.51 s
rPathMan2.  file_steps = 951
 IRC --- Status = 4.  Checking bisector search.
 IRC --- Bisector search finished successfully.
 ------------------------------------------------------------------------
 Reaction path following.  The coordinates are cartesian              
 Step   3 E=    -302.907143 |G|=  0.008287 S_lin= 0.1806 S_tot= 0.1816
 ------------------------------------------------------------------------
  IRC -- SD step length =   0.100000000000000     
 Adding empirical dispersion correction 
 ----------------------------------------------------------------
 Doing -D3(0) with
 s6  =   1.00000
 s8  =   1.00000
 rs6 =   1.28100
 rs8 =   1.09400
 -D3 energy without 3body term =     -0.0028484184 hartrees
 ----------------------------------------------------------------
             Standard Nuclear Orientation (Angstroms)
    I     Atom           X                Y                Z
 ----------------------------------------------------------------
    1      C       0.4380874816     1.6293086811    -1.2450279285
    2      N       1.3817604497     2.1041594407    -1.7220774098
    3      C       0.7375281656    -1.3916413944     0.5647984878
    4      H       1.5360320985    -2.0835392941     0.7444279280
    5      C      -0.4291121747    -1.3746179683    -0.1055138590
    6      H      -0.9976421192    -2.0351892389    -0.7071818007
    7      C      -0.6993198396     1.0940009092    -0.6592643227
    8      H      -1.6617896475     1.3913633093    -1.0621213829
    9      C      -0.6602060459     0.0723698215     0.4107640844
   10      H      -1.4929355160     0.1760764947     1.0950380078
   11      N       0.5954740492    -0.1164497441     1.1195034076
   12      H       1.2521231009     0.5341589881     1.5666548001
 ----------------------------------------------------------------
 Nuclear Repulsion Energy =         256.18430145 hartrees
 There are       25 alpha and       24 beta electrons

                       Distance Matrix (Angstroms)
             C (  1)   N (  2)   C (  3)   H (  4)   C (  5)   H (  6)
   N (  2)  1.159128
   C (  3)  3.534300  4.226755
   H (  4)  4.353006  4.862537  1.071727
   C (  5)  3.327777  4.241984  1.345607  2.255385
   H (  6)  3.972297  4.881166  2.245641  2.920447  1.059049
   C (  7)  1.386856  2.545759  3.121102  4.130849  2.544353  3.143744
   H (  8)  2.121216  3.194811  4.018546  5.056148  3.175727  3.508324
   C (  9)  2.524273  3.584245  2.029955  3.095600  1.553615  2.409455
   H ( 10)  3.364022  4.462905  2.777384  3.795186  2.231076  2.895342
   N ( 11)  2.943374  3.691061  1.397852  2.212413  2.033084  3.091336
   H ( 12)  3.125311  3.646569  2.230971  2.758443  3.044032  4.102844
             C (  7)   H (  8)   C (  9)   H ( 10)   N ( 11)
   H (  8)  1.084927
   C (  9)  1.479939  2.216372
   H ( 10)  2.133070  2.481687  1.082785
   N ( 11)  2.511115  3.482560  1.454200  2.108939
   H ( 12)  3.012685  4.016983  2.281740  2.808201  1.026852
 
 Applying Cartesian multipole field
    Component          Value
    ---------          -----
     (2,0,0)        1.00000E-11
     (0,2,0)        2.00000E-11
     (0,0,2)       -3.00000E-11
 Nucleus-field energy     =     0.0000000022 hartrees
 Requested basis set is cc-pVTZ
 There are 100 shells and 280 basis functions
 A cutoff of  1.0D-11 yielded   4675 shell pairs
 There are     36691 function pairs (     47931 Cartesian)
 Smallest overlap matrix eigenvalue = 1.87E-04
 Guess MOs from SCF MO coefficient file
 Reading MOs from coefficient file
 Reading MOs from coefficient file
 Long-range K will be added via erf
 Coulomb attenuation parameter = 0.25 bohr**(-1)
 An unrestricted hybrid HF-DFT SCF calculation will be
 performed using Pulay DIIS extrapolation
 Exchange:     0.1957 Hartree-Fock + 1.0000 wB97X-D3 + LR-HF
 Correlation:  1.0000 wB97X-D3
 Using SG-2 standard quadrature grid
 Dispersion:   Grimme D3
 SCF converges when DIIS error is below 1.0E-08
 Using Q-Chem read-in guess as SCF_GUESS READ specified.

 using 64 threads for integral computing
 -------------------------------------------------------
 OpenMP Integral computing Module                
 Release: version 1.0, May 2013, Q-Chem Inc. Pittsburgh 
 -------------------------------------------------------
 using 64 threads for integral computing
 -------------------------------------------------------
 OpenMP Integral computing Module                
 Release: version 1.0, May 2013, Q-Chem Inc. Pittsburgh 
 -------------------------------------------------------
 ---------------------------------------
  Cycle       Energy         DIIS Error
 ---------------------------------------
    1    -302.8954413344      7.58E-04
    2    -302.9062212390      2.01E-04
    3    -302.9063094596      2.00E-04
    4    -302.9066318337      1.83E-05
    5    -302.9066366702      5.79E-06
    6    -302.9066375738      4.20E-06
    7    -302.9066378483      9.39E-07
    8    -302.9066378967      7.16E-07
    9    -302.9066379137      2.85E-07
   10    -302.9066379216      1.33E-07
   11    -302.9066379248      6.86E-08
   12    -302.9066379260      2.94E-08
   13    -302.9066379259      1.03E-08
   14    -302.9066379261      4.57E-09 Convergence criterion met
 ---------------------------------------
 <S^2> = 0.7692
 SCF time:  CPU 1333.22 s  wall 23.76 s
 SCF   energy in the final basis set = -302.90663793
 Total energy in the final basis set = -302.90663793
 
 --------------------------------------------------------------
 
                    Orbital Energies (a.u.)
 --------------------------------------------------------------
 
 Alpha MOs
 -- Occupied --
-14.4445 -14.4247 -10.3502 -10.3401 -10.3317 -10.3152 -10.2799  -1.1013
 -1.0286  -0.9136  -0.8505  -0.7868  -0.6737  -0.6691  -0.6114  -0.5964
 -0.5446  -0.5081  -0.4948  -0.4726  -0.4604  -0.4345  -0.4228  -0.3333
 -0.2956
 -- Virtual --
  0.0883   0.0988   0.1240   0.1466   0.1486   0.1596   0.1638   0.1751
  0.2129   0.2263   0.2370   0.2955   0.3001   0.3373   0.3462   0.3654
  0.3833   0.3895   0.4046   0.4166   0.4277   0.4496   0.4569   0.4744
  0.4833   0.5032   0.5119   0.5225   0.5337   0.5403   0.5526   0.5659
  0.5867   0.5889   0.6055   0.6070   0.6237   0.6441   0.6902   0.7091
  0.7232   0.7469   0.7662   0.7742   0.7957   0.8059   0.8220   0.8458
  0.8780   0.9109   0.9617   0.9684   0.9901   1.0269   1.0510   1.0612
  1.0704   1.0792   1.1012   1.1159   1.1230   1.1381   1.1548   1.1714
  1.1911   1.2279   1.2323   1.2446   1.2769   1.2932   1.3134   1.3213
  1.3608   1.3954   1.3971   1.4169   1.4307   1.4399   1.4625   1.4761
  1.5212   1.5327   1.5669   1.5926   1.6273   1.6504   1.6685   1.6996
  1.7207   1.7830   1.8068   1.8624   1.8802   1.9170   1.9297   1.9538
  2.0415   2.1526   2.1731   2.2117   2.2978   2.3126   2.3182   2.3594
  2.3839   2.3916   2.4344   2.4410   2.5132   2.5408   2.5871   2.6063
  2.6198   2.6445   2.6696   2.6928   2.7208   2.7282   2.7443   2.7634
  2.7744   2.8040   2.8272   2.8411   2.8709   2.8951   2.9135   2.9361
  2.9475   2.9738   2.9834   3.0104   3.0312   3.0541   3.0617   3.0688
  3.0895   3.0961   3.1137   3.1422   3.1523   3.1669   3.1879   3.2050
  3.2131   3.2233   3.2439   3.2625   3.2873   3.3062   3.3236   3.3491
  3.3700   3.4137   3.4214   3.4347   3.4624   3.4820   3.5294   3.5451
  3.5596   3.5733   3.5967   3.6373   3.6606   3.6706   3.6941   3.7144
  3.7423   3.7746   3.8013   3.8028   3.8266   3.8399   3.8690   3.8981
  3.9175   3.9418   3.9619   3.9848   4.0054   4.0410   4.0418   4.0636
  4.0676   4.0727   4.0809   4.1071   4.1357   4.1417   4.1736   4.1952
  4.2255   4.2632   4.3332   4.3565   4.3881   4.3994   4.4206   4.4861
  4.4876   4.5395   4.5680   4.6017   4.6217   4.6400   4.6524   4.6921
  4.6987   4.7192   4.7696   4.7899   4.8000   4.8873   4.8979   4.9122
  4.9801   5.0165   5.0191   5.0619   5.0812   5.1343   5.1385   5.1811
  5.2340   5.2475   5.2589   5.3072   5.3775   5.4558   5.4663   5.4864
  5.5201   5.6122   5.6243   5.6619   5.8251   5.8967   5.9158   5.9984
  6.0237   6.1360   6.1834   6.2160   6.4518   6.5134   6.6111   7.0775
  8.3469  10.3061  12.0737  12.1571  12.9691  13.8934  15.3067
 
 Beta MOs
 -- Occupied --
-14.4438 -14.4194 -10.3508 -10.3321 -10.3317 -10.3174 -10.2785  -1.0988
 -1.0170  -0.8902  -0.8466  -0.7788  -0.6704  -0.6667  -0.6045  -0.5903
 -0.5391  -0.5036  -0.4713  -0.4612  -0.4406  -0.4288  -0.4169  -0.3008
 -- Virtual --
 -0.0360   0.0908   0.1016   0.1256   0.1496   0.1502   0.1634   0.1693
  0.1936   0.2139   0.2334   0.2380   0.2981   0.3063   0.3403   0.3500
  0.3702   0.3844   0.3933   0.4062   0.4186   0.4338   0.4532   0.4577
  0.4795   0.4878   0.5049   0.5158   0.5255   0.5380   0.5459   0.5550
  0.5675   0.5881   0.5920   0.6062   0.6076   0.6273   0.6474   0.6965
  0.7114   0.7244   0.7481   0.7679   0.7753   0.7978   0.8079   0.8245
  0.8537   0.8844   0.9137   0.9643   0.9707   0.9919   1.0296   1.0550
  1.0641   1.0731   1.0825   1.1042   1.1206   1.1279   1.1416   1.1581
  1.1759   1.1930   1.2313   1.2349   1.2503   1.2817   1.2972   1.3155
  1.3246   1.3647   1.3990   1.4010   1.4231   1.4327   1.4453   1.4678
  1.4786   1.5263   1.5392   1.5693   1.5965   1.6298   1.6528   1.6722
  1.7024   1.7240   1.7878   1.8170   1.8654   1.8831   1.9204   1.9317
  1.9555   2.0438   2.1576   2.1772   2.2143   2.3079   2.3199   2.3260
  2.3648   2.3909   2.4013   2.4390   2.4497   2.5248   2.5490   2.5910
  2.6104   2.6241   2.6509   2.6772   2.7007   2.7251   2.7303   2.7498
  2.7673   2.7729   2.8087   2.8294   2.8439   2.8750   2.9061   2.9180
  2.9453   2.9507   2.9754   2.9930   3.0168   3.0376   3.0569   3.0623
  3.0726   3.0873   3.0995   3.1218   3.1480   3.1621   3.1730   3.2010
  3.2094   3.2181   3.2292   3.2497   3.2658   3.2953   3.3107   3.3295
  3.3520   3.3716   3.4167   3.4303   3.4389   3.4705   3.4871   3.5328
  3.5478   3.5647   3.5817   3.6034   3.6453   3.6672   3.6741   3.6987
  3.7199   3.7452   3.7812   3.8046   3.8115   3.8297   3.8437   3.8726
  3.9014   3.9204   3.9439   3.9669   3.9882   4.0096   4.0470   4.0484
  4.0710   4.0826   4.0845   4.0906   4.1139   4.1387   4.1445   4.1770
  4.1981   4.2300   4.2660   4.3373   4.3645   4.3958   4.4023   4.4256
  4.4896   4.4940   4.5431   4.5707   4.6071   4.6368   4.6563   4.6630
  4.6993   4.7097   4.7281   4.7800   4.7970   4.8086   4.8900   4.9022
  4.9149   4.9852   5.0226   5.0256   5.0648   5.0835   5.1373   5.1418
  5.1862   5.2444   5.2546   5.2640   5.3103   5.3811   5.4577   5.4682
  5.4887   5.5236   5.6139   5.6260   5.6654   5.8304   5.8994   5.9189
  5.9995   6.0250   6.1379   6.1891   6.2297   6.4558   6.5145   6.6125
  7.0783   8.3502  10.3071  12.0750  12.1606  12.9826  13.8946  15.3138
 --------------------------------------------------------------
 
          Ground-State Mulliken Net Atomic Charges

     Atom                 Charge (a.u.)    Spin (a.u.)
  --------------------------------------------------------
      1 C                    -0.056230      -0.160609
      2 N                    -0.072533       0.348217
      3 C                    -0.039216       0.005980
      4 H                     0.118148       0.001861
      5 C                    -0.263884       0.065854
      6 H                     0.144312      -0.000333
      7 C                    -0.171947       0.742550
      8 H                     0.163297      -0.012479
      9 C                     0.092187      -0.039569
     10 H                     0.124410       0.013829
     11 N                    -0.208339       0.033803
     12 H                     0.169793       0.000895
  --------------------------------------------------------
  Sum of atomic charges =    -0.000000
  Sum of spin   charges =     1.000000

 -----------------------------------------------------------------
                    Cartesian Multipole Moments
 -----------------------------------------------------------------
    Charge (ESU x 10^10)
                 0.0000
    Dipole Moment (Debye)
         X      -2.0415      Y      -1.6526      Z       2.3844
       Tot       3.5474
    Quadrupole Moments (Debye-Ang)
        XX     -39.2471     XY      -6.7806     YY     -43.8910
        XZ       7.5078     YZ       5.5023     ZZ     -44.0695
    Octopole Moments (Debye-Ang^2)
       XXX     -26.8730    XXY     -18.7587    XYY     -15.3474
       YYY     -48.6022    XXZ      18.5371    XYZ       8.9221
       YYZ      18.7044    XZZ     -13.3486    YZZ     -15.9172
       ZZZ      33.8942
    Hexadecapole Moments (Debye-Ang^3)
      XXXX    -214.5635   XXXY     -58.2813   XXYY    -124.3823
      XYYY     -69.5944   YYYY    -508.1083   XXXZ      43.7280
      XXYZ      53.6065   XYYZ      39.1767   YYYZ     148.3837
      XXZZ     -87.3600   XYZZ     -28.9003   YYZZ    -148.0907
      XZZZ      42.3580   YZZZ     142.1891   ZZZZ    -306.0834
 -----------------------------------------------------------------
 Calculating analytic gradient of the SCF energy
 Gradient of SCF Energy
            1           2           3           4           5           6
    1  -0.0007428  -0.0012333   0.0104043  -0.0043306  -0.0073551   0.0057679
    2   0.0004182  -0.0003555  -0.0155929   0.0040931  -0.0108184   0.0068037
    3  -0.0008850   0.0004455  -0.0013160  -0.0003272  -0.0072973   0.0062396
            7           8           9          10          11          12
    1   0.0039016  -0.0022418  -0.0044977   0.0062068  -0.0190524   0.0131730
    2  -0.0004216   0.0002757   0.0073834  -0.0002624  -0.0035423   0.0120190
    3  -0.0002393  -0.0008871   0.0055593  -0.0017033  -0.0152611   0.0156721
 Max gradient component =       1.905E-02
 RMS gradient           =       7.593E-03
 Gradient time:  CPU 243.06 s  wall 4.62 s
rPathMan2.  file_steps = 951
 IRC --- Status = 2.  Assess steepest descent step
 IRC --- Previous SD length =   0.100000
 IRC --- Point 1 E =     -302.907143 |G| =   0.008287 G.D1 =  -0.008287
 IRC --- Point 2 E =     -302.906638 |G| =   0.045558 G.D1 =   0.018736
 IRC --- Angle(G1/G2) =  114.28 Deg.  Curvature =   0.2702
 IRC --- Minimum along SD direction =   0.030667
 IRC --- SD step rejected. Backing up to the estimated minimum.
 Adding empirical dispersion correction 
 ----------------------------------------------------------------
 Doing -D3(0) with
 s6  =   1.00000
 s8  =   1.00000
 rs6 =   1.28100
 rs8 =   1.09400
 -D3 energy without 3body term =     -0.0028389081 hartrees
 ----------------------------------------------------------------
             Standard Nuclear Orientation (Angstroms)
    I     Atom           X                Y                Z
 ----------------------------------------------------------------
    1      C       0.4367027559     1.6300980771    -1.2459838697
    2      N       1.3810191249     2.1046234871    -1.7229659346
    3      C       0.7365039152    -1.3831309476     0.5701820734
    4      H       1.5358589707    -2.0851288854     0.7442594320
    5      C      -0.4297871200    -1.3706052709    -0.0986757288
    6      H      -1.0000683046    -2.0379656772    -0.7098178531
    7      C      -0.7028618304     1.0935806830    -0.6623192803
    8      H      -1.6630856983     1.3919878012    -1.0639171194
    9      C      -0.6543984300     0.0696559735     0.4072143462
   10      H      -1.4891497931     0.1778129514     1.0981619190
   11      N       0.6125824606    -0.1112786518     1.1062528907
   12      H       1.2366839515     0.5203504643     1.5776091361
 ----------------------------------------------------------------
 Nuclear Repulsion Energy =         256.51838888 hartrees
 There are       25 alpha and       24 beta electrons

                       Distance Matrix (Angstroms)
             C (  1)   N (  2)   C (  3)   H (  4)   C (  5)   H (  6)
   N (  2)  1.159491
   C (  3)  3.530990  4.223548
   H (  4)  4.355700  4.864689  1.077995
   C (  5)  3.327363  4.241999  1.344531  2.254961
   H (  6)  3.975736  4.884372  2.254527  2.923609  1.069619
   C (  7)  1.388208  2.547497  3.118483  4.134553  2.542533  3.145977
   H (  8)  2.121074  3.195116  4.016167  5.058961  3.175632  3.511347
   C (  9)  2.521616  3.580738  2.017860  3.090942  1.542961  2.410253
   H ( 10)  3.363489  4.461976  2.769268  3.794316  2.225369  2.901322
   N ( 11)  2.931952  3.674942  1.385762  2.208973  2.030835  3.100142
   H ( 12)  3.137545  3.663953  2.210957  2.751818  3.027007  4.096384
             C (  7)   H (  8)   C (  9)   H ( 10)   N ( 11)
   H (  8)  1.082755
   C (  9)  1.481443  2.220414
   H ( 10)  2.134519  2.485772  1.088998
   N ( 11)  2.511957  3.485414  1.458298  2.121537
   H ( 12)  3.017898  4.018218  2.269172  2.788794  1.005303
 
 Applying Cartesian multipole field
    Component          Value
    ---------          -----
     (2,0,0)        1.00000E-11
     (0,2,0)        2.00000E-11
     (0,0,2)       -3.00000E-11
 Nucleus-field energy     =     0.0000000022 hartrees
 Requested basis set is cc-pVTZ
 There are 100 shells and 280 basis functions
 A cutoff of  1.0D-11 yielded   4678 shell pairs
 There are     36748 function pairs (     48042 Cartesian)
 Smallest overlap matrix eigenvalue = 1.83E-04
 Guess MOs from SCF MO coefficient file
 Reading MOs from coefficient file
 Reading MOs from coefficient file
 Long-range K will be added via erf
 Coulomb attenuation parameter = 0.25 bohr**(-1)
 An unrestricted hybrid HF-DFT SCF calculation will be
 performed using Pulay DIIS extrapolation
 Exchange:     0.1957 Hartree-Fock + 1.0000 wB97X-D3 + LR-HF
 Correlation:  1.0000 wB97X-D3
 Using SG-2 standard quadrature grid
 Dispersion:   Grimme D3
 SCF converges when DIIS error is below 1.0E-08
 Using Q-Chem read-in guess as SCF_GUESS READ specified.

 using 64 threads for integral computing
 -------------------------------------------------------
 OpenMP Integral computing Module                
 Release: version 1.0, May 2013, Q-Chem Inc. Pittsburgh 
 -------------------------------------------------------
 using 64 threads for integral computing
 -------------------------------------------------------
 OpenMP Integral computing Module                
 Release: version 1.0, May 2013, Q-Chem Inc. Pittsburgh 
 -------------------------------------------------------
 ---------------------------------------
  Cycle       Energy         DIIS Error
 ---------------------------------------
    1    -302.9157559504      5.23E-04
    2    -302.9071169896      1.21E-04
    3    -302.9071526046      1.21E-04
    4    -302.9072717033      1.32E-05
    5    -302.9072740246      3.89E-06
    6    -302.9072744078      3.16E-06
    7    -302.9072745388      9.27E-07
    8    -302.9072745615      5.03E-07
    9    -302.9072745731      1.68E-07
   10    -302.9072745769      8.00E-08
   11    -302.9072745785      4.63E-08
   12    -302.9072745792      1.93E-08
   13    -302.9072745796      7.50E-09 Convergence criterion met
 ---------------------------------------
 <S^2> = 0.7693
 SCF time:  CPU 1225.38 s  wall 21.04 s
 SCF   energy in the final basis set = -302.90727458
 Total energy in the final basis set = -302.90727458
 
 --------------------------------------------------------------
 
                    Orbital Energies (a.u.)
 --------------------------------------------------------------
 
 Alpha MOs
 -- Occupied --
-14.4432 -14.4246 -10.3508 -10.3402 -10.3312 -10.3151 -10.2781  -1.1048
 -1.0283  -0.9142  -0.8537  -0.7860  -0.6751  -0.6690  -0.6119  -0.5955
 -0.5459  -0.5090  -0.4934  -0.4726  -0.4605  -0.4353  -0.4234  -0.3329
 -0.2950
 -- Virtual --
  0.0899   0.0996   0.1258   0.1468   0.1491   0.1603   0.1631   0.1748
  0.2121   0.2292   0.2364   0.2962   0.2992   0.3375   0.3467   0.3656
  0.3828   0.3901   0.4041   0.4179   0.4293   0.4497   0.4575   0.4751
  0.4833   0.5039   0.5117   0.5220   0.5341   0.5408   0.5540   0.5671
  0.5873   0.5896   0.6067   0.6093   0.6238   0.6455   0.6908   0.7092
  0.7234   0.7480   0.7690   0.7749   0.7972   0.8071   0.8227   0.8452
  0.8753   0.9120   0.9606   0.9678   0.9887   1.0279   1.0530   1.0611
  1.0705   1.0796   1.1056   1.1156   1.1238   1.1364   1.1563   1.1722
  1.1926   1.2290   1.2369   1.2474   1.2777   1.2948   1.3110   1.3224
  1.3640   1.3935   1.3978   1.4181   1.4358   1.4405   1.4628   1.4718
  1.5202   1.5314   1.5714   1.5890   1.6240   1.6537   1.6638   1.7003
  1.7224   1.7834   1.8062   1.8634   1.8820   1.9149   1.9345   1.9594
  2.0410   2.1526   2.1708   2.2112   2.2983   2.3108   2.3177   2.3593
  2.3824   2.3936   2.4360   2.4448   2.5168   2.5439   2.5875   2.6083
  2.6228   2.6466   2.6746   2.6957   2.7223   2.7304   2.7487   2.7632
  2.7784   2.8031   2.8310   2.8417   2.8652   2.8977   2.9150   2.9373
  2.9517   2.9743   2.9854   3.0126   3.0347   3.0512   3.0608   3.0672
  3.0900   3.0956   3.1128   3.1379   3.1526   3.1678   3.1884   3.2056
  3.2124   3.2228   3.2443   3.2675   3.2926   3.3199   3.3278   3.3487
  3.3764   3.4188   3.4262   3.4387   3.4627   3.4808   3.5342   3.5466
  3.5629   3.5789   3.5982   3.6390   3.6671   3.6743   3.6932   3.7251
  3.7441   3.7739   3.8005   3.8125   3.8297   3.8404   3.8699   3.9012
  3.9214   3.9458   3.9608   3.9845   4.0077   4.0410   4.0469   4.0639
  4.0700   4.0748   4.0822   4.1115   4.1374   4.1491   4.1751   4.1923
  4.2344   4.2690   4.3313   4.3525   4.3877   4.4024   4.4200   4.4865
  4.4913   4.5418   4.5738   4.6033   4.6266   4.6404   4.6553   4.6926
  4.6960   4.7266   4.7690   4.7860   4.7995   4.8722   4.9035   4.9083
  4.9737   5.0057   5.0154   5.0479   5.0807   5.1311   5.1419   5.1814
  5.2322   5.2423   5.2505   5.3061   5.3700   5.4512   5.4657   5.4804
  5.5267   5.6099   5.6247   5.6707   5.8271   5.9021   5.9444   6.0120
  6.0602   6.1566   6.1852   6.2166   6.4527   6.5492   6.6331   7.1408
  8.3424  10.2835  12.0843  12.3198  12.9466  13.9443  15.2969
 
 Beta MOs
 -- Occupied --
-14.4426 -14.4192 -10.3514 -10.3321 -10.3312 -10.3174 -10.2768  -1.1023
 -1.0167  -0.8910  -0.8495  -0.7781  -0.6727  -0.6655  -0.6051  -0.5893
 -0.5407  -0.5035  -0.4710  -0.4612  -0.4406  -0.4297  -0.4175  -0.2996
 -- Virtual --
 -0.0359   0.0923   0.1023   0.1273   0.1497   0.1506   0.1634   0.1692
  0.1938   0.2134   0.2353   0.2377   0.2985   0.3057   0.3403   0.3509
  0.3705   0.3839   0.3940   0.4058   0.4197   0.4354   0.4533   0.4582
  0.4801   0.4881   0.5054   0.5155   0.5250   0.5386   0.5467   0.5559
  0.5686   0.5885   0.5926   0.6078   0.6097   0.6273   0.6488   0.6973
  0.7116   0.7247   0.7491   0.7706   0.7759   0.7995   0.8090   0.8252
  0.8528   0.8821   0.9146   0.9632   0.9701   0.9906   1.0307   1.0570
  1.0634   1.0747   1.0827   1.1081   1.1203   1.1283   1.1404   1.1595
  1.1765   1.1947   1.2330   1.2392   1.2527   1.2824   1.2987   1.3134
  1.3252   1.3681   1.3973   1.4014   1.4249   1.4375   1.4463   1.4680
  1.4738   1.5252   1.5380   1.5735   1.5929   1.6265   1.6562   1.6674
  1.7030   1.7261   1.7879   1.8167   1.8664   1.8848   1.9181   1.9365
  1.9616   2.0432   2.1576   2.1749   2.2135   2.3076   2.3195   2.3250
  2.3652   2.3912   2.4013   2.4422   2.4524   2.5283   2.5514   2.5918
  2.6122   2.6271   2.6535   2.6822   2.7038   2.7256   2.7343   2.7521
  2.7673   2.7774   2.8078   2.8327   2.8449   2.8696   2.9079   2.9200
  2.9470   2.9544   2.9758   2.9951   3.0186   3.0407   3.0540   3.0623
  3.0699   3.0878   3.0998   3.1211   3.1439   3.1624   3.1741   3.2014
  3.2102   3.2168   3.2289   3.2507   3.2714   3.2999   3.3245   3.3335
  3.3513   3.3781   3.4233   3.4348   3.4422   3.4703   3.4863   3.5377
  3.5492   3.5689   3.5857   3.6045   3.6479   3.6736   3.6777   3.6994
  3.7289   3.7468   3.7813   3.8057   3.8193   3.8327   3.8439   3.8734
  3.9041   3.9246   3.9477   3.9657   3.9876   4.0121   4.0480   4.0532
  4.0745   4.0829   4.0851   4.0921   4.1184   4.1410   4.1507   4.1789
  4.1953   4.2388   4.2717   4.3348   4.3624   4.3954   4.4041   4.4251
  4.4904   4.4971   4.5454   4.5771   4.6094   4.6408   4.6578   4.6653
  4.6973   4.7113   4.7326   4.7785   4.7920   4.8098   4.8740   4.9087
  4.9110   4.9785   5.0088   5.0242   5.0505   5.0835   5.1343   5.1453
  5.1865   5.2418   5.2485   5.2578   5.3092   5.3738   5.4530   5.4678
  5.4825   5.5304   5.6117   5.6263   5.6743   5.8323   5.9062   5.9458
  6.0131   6.0617   6.1592   6.1910   6.2295   6.4567   6.5503   6.6343
  7.1416   8.3457  10.2844  12.0869  12.3219  12.9603  13.9455  15.3039
 --------------------------------------------------------------
 
          Ground-State Mulliken Net Atomic Charges

     Atom                 Charge (a.u.)    Spin (a.u.)
  --------------------------------------------------------
      1 C                    -0.054550      -0.161346
      2 N                    -0.072759       0.348470
      3 C                    -0.039451       0.006413
      4 H                     0.115454       0.001825
      5 C                    -0.267026       0.062941
      6 H                     0.142135      -0.000488
      7 C                    -0.172848       0.745441
      8 H                     0.164341      -0.012207
      9 C                     0.092634      -0.038501
     10 H                     0.122572       0.014144
     11 N                    -0.198287       0.032075
     12 H                     0.167785       0.001234
  --------------------------------------------------------
  Sum of atomic charges =    -0.000000
  Sum of spin   charges =     1.000000

 -----------------------------------------------------------------
                    Cartesian Multipole Moments
 -----------------------------------------------------------------
    Charge (ESU x 10^10)
                 0.0000
    Dipole Moment (Debye)
         X      -2.0576      Y      -1.6227      Z       2.4540
       Tot       3.5902
    Quadrupole Moments (Debye-Ang)
        XX     -39.3395     XY      -6.8255     YY     -43.9846
        XZ       7.5391     YZ       5.4995     ZZ     -43.8335
    Octopole Moments (Debye-Ang^2)
       XXX     -27.1539    XXY     -18.7620    XYY     -15.4463
       YYY     -48.5673    XXZ      18.4749    XYZ       8.8918
       YYZ      18.6862    XZZ     -13.2866    YZZ     -15.9791
       ZZZ      34.6705
    Hexadecapole Moments (Debye-Ang^3)
      XXXX    -215.1422   XXXY     -58.3802   XXYY    -124.4700
      XYYY     -69.6006   YYYY    -507.6786   XXXZ      43.3572
      XXYZ      53.6647   XYYZ      39.0930   YYYZ     148.8298
      XXZZ     -87.3163   XYZZ     -28.9428   YYZZ    -147.9657
      XZZZ      42.4285   YZZZ     142.4611   ZZZZ    -304.2335
 -----------------------------------------------------------------
 Calculating analytic gradient of the SCF energy
 Gradient of SCF Energy
            1           2           3           4           5           6
    1  -0.0004464  -0.0004939   0.0029660  -0.0013298  -0.0022716   0.0013262
    2   0.0002519  -0.0000353  -0.0035714   0.0009946  -0.0026687   0.0015903
    3  -0.0004193  -0.0000050   0.0004119  -0.0001072  -0.0010950   0.0014451
            7           8           9          10          11          12
    1   0.0006449  -0.0008943  -0.0004716   0.0024697  -0.0031272   0.0016282
    2  -0.0001975   0.0001845   0.0019002   0.0002006  -0.0002853   0.0016362
    3  -0.0005465  -0.0005553   0.0010954  -0.0000181  -0.0071395   0.0069336
 Max gradient component =       7.140E-03
 RMS gradient           =       2.188E-03
 Gradient time:  CPU 240.70 s  wall 4.47 s
rPathMan2.  file_steps = 951
 IRC --- Status = 2.  Assess steepest descent step
 IRC --- Previous SD length =   0.030667
 IRC --- Point 1 E =     -302.907143 |G| =   0.008287 G.D1 =  -0.008287
 IRC --- Point 2 E =     -302.907275 |G| =   0.013128 G.D1 =  -0.000228
 IRC --- Angle(G1/G2) =   89.01 Deg.  Curvature =   0.2628
 IRC --- Minimum along SD direction =   0.031534
 IRC --- Corrector step required
 IRC --- equal length displacement: B_eq =   0.042991
 IRC --- chosen bisector length  : B_len =   0.021496
 Adding empirical dispersion correction 
 ----------------------------------------------------------------
 Doing -D3(0) with
 s6  =   1.00000
 s8  =   1.00000
 rs6 =   1.28100
 rs8 =   1.09400
 -D3 energy without 3body term =     -0.0028355986 hartrees
 ----------------------------------------------------------------
             Standard Nuclear Orientation (Angstroms)
    I     Atom           X                Y                Z
 ----------------------------------------------------------------
    1      C       0.4366724167     1.6301169649    -1.2459361421
    2      N       1.3811604771     2.1047479281    -1.7231593577
    3      C       0.7344441500    -1.3790413668     0.5711181211
    4      H       1.5366426480    -2.0860952063     0.7442884133
    5      C      -0.4285323079    -1.3680683494    -0.0964866122
    6      H      -1.0014245679    -2.0395626421    -0.7112940176
    7      C      -0.7040437461     1.0936097998    -0.6626571445
    8      H      -1.6628195472     1.3920118987    -1.0639710030
    9      C      -0.6528225181     0.0678813160     0.4057522675
   10      H      -1.4898390773     0.1780730208     1.0988639709
   11      N       0.6182989829    -0.1099586772     1.1077353361
   12      H       1.2322630922     0.5162853182     1.5757461799
 ----------------------------------------------------------------
 Nuclear Repulsion Energy =         256.60836449 hartrees
 There are       25 alpha and       24 beta electrons

                       Distance Matrix (Angstroms)
             C (  1)   N (  2)   C (  3)   H (  4)   C (  5)   H (  6)
   N (  2)  1.159773
   C (  3)  3.527802  4.221225
   H (  4)  4.356737  4.865762  1.083252
   C (  5)  3.325497  4.240460  1.341019  2.254856
   H (  6)  3.977501  4.886296  2.257013  2.926204  1.075685
   C (  7)  1.388988  2.548557  3.115358  4.136508  2.540928  3.147629
   H (  8)  2.120772  3.195049  4.012372  5.059999  3.174513  3.512482
   C (  9)  2.521042  3.580248  2.011328  3.089980  1.537694  2.410526
   H ( 10)  3.364218  4.463018  2.765964  3.796284  2.223913  2.903985
   N ( 11)  2.932682  3.674350  1.382758  2.209200  2.031956  3.107369
   H ( 12)  3.136156  3.664446  2.202127  2.748882  3.017514  4.092954
             C (  7)   H (  8)   C (  9)   H ( 10)   N ( 11)
   H (  8)  1.081364
   C (  9)  1.481972  2.221149
   H ( 10)  2.135097  2.486247  1.092311
   N ( 11)  2.516239  3.489373  1.462928  2.127742
   H ( 12)  3.015466  4.014537  2.263515  2.784178  0.994066
 
 Applying Cartesian multipole field
    Component          Value
    ---------          -----
     (2,0,0)        1.00000E-11
     (0,2,0)        2.00000E-11
     (0,0,2)       -3.00000E-11
 Nucleus-field energy     =     0.0000000022 hartrees
 Requested basis set is cc-pVTZ
 There are 100 shells and 280 basis functions
 A cutoff of  1.0D-11 yielded   4677 shell pairs
 There are     36727 function pairs (     48012 Cartesian)
 Smallest overlap matrix eigenvalue = 1.81E-04
 Guess MOs from SCF MO coefficient file
 Reading MOs from coefficient file
 Reading MOs from coefficient file
 Long-range K will be added via erf
 Coulomb attenuation parameter = 0.25 bohr**(-1)
 An unrestricted hybrid HF-DFT SCF calculation will be
 performed using Pulay DIIS extrapolation
 Exchange:     0.1957 Hartree-Fock + 1.0000 wB97X-D3 + LR-HF
 Correlation:  1.0000 wB97X-D3
 Using SG-2 standard quadrature grid
 Dispersion:   Grimme D3
 SCF converges when DIIS error is below 1.0E-08
 Using Q-Chem read-in guess as SCF_GUESS READ specified.

 using 64 threads for integral computing
 -------------------------------------------------------
 OpenMP Integral computing Module                
 Release: version 1.0, May 2013, Q-Chem Inc. Pittsburgh 
 -------------------------------------------------------
 using 64 threads for integral computing
 -------------------------------------------------------
 OpenMP Integral computing Module                
 Release: version 1.0, May 2013, Q-Chem Inc. Pittsburgh 
 -------------------------------------------------------
 ---------------------------------------
  Cycle       Energy         DIIS Error
 ---------------------------------------
    1    -302.9083545623      2.55E-04
    2    -302.9072361567      3.91E-05
    3    -302.9072435795      3.51E-05
    4    -302.9072529054      6.36E-06
    5    -302.9072532458      1.44E-06
    6    -302.9072532916      9.38E-07
    7    -302.9072533073      1.99E-07
    8    -302.9072533108      1.28E-07
    9    -302.9072533125      8.00E-08
   10    -302.9072533133      4.11E-08
   11    -302.9072533137      1.91E-08
   12    -302.9072533139      8.15E-09 Convergence criterion met
 ---------------------------------------
 <S^2> = 0.7693
 SCF time:  CPU 1089.00 s  wall 18.41 s
 SCF   energy in the final basis set = -302.90725331
 Total energy in the final basis set = -302.90725331
 
 --------------------------------------------------------------
 
                    Orbital Energies (a.u.)
 --------------------------------------------------------------
 
 Alpha MOs
 -- Occupied --
-14.4423 -14.4249 -10.3514 -10.3404 -10.3310 -10.3154 -10.2776  -1.1057
 -1.0284  -0.9146  -0.8560  -0.7853  -0.6759  -0.6685  -0.6120  -0.5950
 -0.5467  -0.5095  -0.4924  -0.4727  -0.4606  -0.4355  -0.4237  -0.3332
 -0.2953
 -- Virtual --
  0.0908   0.0997   0.1268   0.1466   0.1491   0.1603   0.1629   0.1743
  0.2112   0.2303   0.2365   0.2964   0.2992   0.3373   0.3468   0.3651
  0.3824   0.3900   0.4038   0.4183   0.4304   0.4495   0.4574   0.4750
  0.4835   0.5041   0.5115   0.5216   0.5342   0.5407   0.5547   0.5676
  0.5876   0.5899   0.6071   0.6107   0.6243   0.6457   0.6908   0.7097
  0.7234   0.7482   0.7694   0.7750   0.7971   0.8073   0.8231   0.8450
  0.8743   0.9123   0.9598   0.9679   0.9882   1.0281   1.0534   1.0611
  1.0708   1.0797   1.1064   1.1159   1.1248   1.1362   1.1568   1.1724
  1.1928   1.2287   1.2383   1.2481   1.2780   1.2951   1.3107   1.3228
  1.3653   1.3921   1.3980   1.4185   1.4362   1.4400   1.4624   1.4712
  1.5199   1.5306   1.5728   1.5863   1.6231   1.6538   1.6626   1.7007
  1.7231   1.7828   1.8055   1.8640   1.8821   1.9147   1.9351   1.9615
  2.0411   2.1528   2.1695   2.2111   2.2980   2.3103   2.3178   2.3587
  2.3814   2.3946   2.4362   2.4461   2.5175   2.5451   2.5882   2.6098
  2.6241   2.6475   2.6751   2.6956   2.7221   2.7318   2.7492   2.7647
  2.7791   2.8021   2.8321   2.8425   2.8640   2.8983   2.9154   2.9378
  2.9522   2.9737   2.9859   3.0132   3.0351   3.0500   3.0598   3.0671
  3.0897   3.0954   3.1125   3.1369   3.1530   3.1680   3.1883   3.2055
  3.2129   3.2231   3.2445   3.2676   3.2940   3.3236   3.3287   3.3486
  3.3788   3.4203   3.4284   3.4403   3.4635   3.4812   3.5361   3.5482
  3.5642   3.5802   3.5994   3.6378   3.6676   3.6752   3.6925   3.7282
  3.7464   3.7734   3.8005   3.8145   3.8295   3.8402   3.8704   3.9024
  3.9211   3.9461   3.9607   3.9848   4.0087   4.0414   4.0477   4.0636
  4.0706   4.0749   4.0827   4.1124   4.1385   4.1499   4.1770   4.1912
  4.2378   4.2709   4.3314   4.3512   4.3883   4.4046   4.4211   4.4868
  4.4911   4.5411   4.5747   4.6040   4.6283   4.6403   4.6567   4.6897
  4.6963   4.7293   4.7680   4.7834   4.7997   4.8638   4.8995   4.9067
  4.9685   5.0000   5.0139   5.0409   5.0797   5.1283   5.1391   5.1806
  5.2306   5.2407   5.2471   5.3025   5.3649   5.4510   5.4637   5.4761
  5.5279   5.6008   5.6271   5.6737   5.8273   5.9010   5.9578   6.0167
  6.0768   6.1672   6.1886   6.2179   6.4515   6.5602   6.6438   7.1622
  8.3385  10.2540  12.0693  12.3944  12.9338  13.9863  15.2900
 
 Beta MOs
 -- Occupied --
-14.4417 -14.4195 -10.3519 -10.3324 -10.3310 -10.3177 -10.2763  -1.1032
 -1.0167  -0.8915  -0.8516  -0.7774  -0.6738  -0.6647  -0.6051  -0.5887
 -0.5415  -0.5035  -0.4705  -0.4613  -0.4409  -0.4299  -0.4178  -0.2999
 -- Virtual --
 -0.0361   0.0931   0.1024   0.1284   0.1496   0.1506   0.1632   0.1691
  0.1934   0.2129   0.2357   0.2380   0.2990   0.3054   0.3401   0.3511
  0.3699   0.3836   0.3939   0.4056   0.4200   0.4364   0.4531   0.4581
  0.4799   0.4883   0.5054   0.5153   0.5245   0.5388   0.5468   0.5564
  0.5691   0.5888   0.5929   0.6082   0.6110   0.6277   0.6490   0.6973
  0.7121   0.7246   0.7493   0.7709   0.7760   0.7995   0.8091   0.8254
  0.8525   0.8812   0.9150   0.9624   0.9701   0.9901   1.0309   1.0573
  1.0636   1.0753   1.0828   1.1088   1.1206   1.1294   1.1402   1.1599
  1.1766   1.1950   1.2327   1.2407   1.2533   1.2826   1.2989   1.3133
  1.3255   1.3694   1.3958   1.4016   1.4252   1.4380   1.4459   1.4672
  1.4734   1.5248   1.5373   1.5747   1.5906   1.6255   1.6563   1.6662
  1.7034   1.7269   1.7872   1.8163   1.8669   1.8849   1.9178   1.9370
  1.9638   2.0432   2.1576   2.1738   2.2134   2.3068   2.3196   2.3250
  2.3646   2.3906   2.4018   2.4432   2.4530   2.5290   2.5527   2.5924
  2.6136   2.6285   2.6545   2.6826   2.7039   2.7255   2.7358   2.7521
  2.7686   2.7784   2.8067   2.8338   2.8461   2.8683   2.9081   2.9206
  2.9472   2.9552   2.9752   2.9956   3.0192   3.0411   3.0524   3.0618
  3.0694   3.0874   3.0998   3.1208   3.1433   3.1628   3.1745   3.2012
  3.2102   3.2170   3.2292   3.2511   3.2716   3.3012   3.3284   3.3344
  3.3510   3.3806   3.4254   3.4364   3.4439   3.4709   3.4868   3.5399
  3.5507   3.5701   3.5866   3.6056   3.6470   3.6736   3.6789   3.6986
  3.7319   3.7491   3.7813   3.8062   3.8205   3.8323   3.8437   3.8739
  3.9054   3.9244   3.9478   3.9656   3.9878   4.0133   4.0482   4.0543
  4.0753   4.0827   4.0853   4.0922   4.1193   4.1420   4.1516   4.1810
  4.1942   4.2421   4.2736   4.3350   4.3617   4.3953   4.4061   4.4263
  4.4907   4.4969   4.5448   4.5781   4.6105   4.6422   4.6580   4.6661
  4.6949   4.7118   4.7345   4.7768   4.7897   4.8102   4.8655   4.9042
  4.9096   4.9732   5.0031   5.0228   5.0434   5.0826   5.1315   5.1424
  5.1857   5.2398   5.2467   5.2551   5.3057   5.3688   5.4526   5.4657
  5.4783   5.5316   5.6027   5.6287   5.6772   5.8326   5.9051   5.9592
  6.0178   6.0784   6.1707   6.1945   6.2295   6.4555   6.5613   6.6450
  7.1629   8.3416  10.2549  12.0720  12.3964  12.9476  13.9874  15.2971
 --------------------------------------------------------------
 
          Ground-State Mulliken Net Atomic Charges

     Atom                 Charge (a.u.)    Spin (a.u.)
  --------------------------------------------------------
      1 C                    -0.054284      -0.161719
      2 N                    -0.072598       0.348518
      3 C                    -0.039630       0.006342
      4 H                     0.113506       0.001820
      5 C                    -0.264792       0.061652
      6 H                     0.140826      -0.000552
      7 C                    -0.172875       0.746873
      8 H                     0.164963      -0.012022
      9 C                     0.092015      -0.038119
     10 H                     0.121572       0.014185
     11 N                    -0.195105       0.031772
     12 H                     0.166401       0.001249
  --------------------------------------------------------
  Sum of atomic charges =    -0.000000
  Sum of spin   charges =     1.000000

 -----------------------------------------------------------------
                    Cartesian Multipole Moments
 -----------------------------------------------------------------
    Charge (ESU x 10^10)
                 0.0000
    Dipole Moment (Debye)
         X      -2.0755      Y      -1.6125      Z       2.4420
       Tot       3.5877
    Quadrupole Moments (Debye-Ang)
        XX     -39.3605     XY      -6.8060     YY     -43.9930
        XZ       7.5242     YZ       5.4950     ZZ     -43.8220
    Octopole Moments (Debye-Ang^2)
       XXX     -27.2723    XXY     -18.7509    XYY     -15.5319
       YYY     -48.5506    XXZ      18.4060    XYZ       8.8892
       YYZ      18.6307    XZZ     -13.3269    YZZ     -16.0064
       ZZZ      34.6478
    Hexadecapole Moments (Debye-Ang^3)
      XXXX    -215.3181   XXXY     -58.3578   XXYY    -124.4497
      XYYY     -69.4662   YYYY    -507.2715   XXXZ      43.2140
      XXYZ      53.6693   XYYZ      39.0235   YYYZ     148.9175
      XXZZ     -87.3851   XYZZ     -28.9409   YYZZ    -147.8913
      XZZZ      42.3137   YZZZ     142.4839   ZZZZ    -304.2260
 -----------------------------------------------------------------
 Calculating analytic gradient of the SCF energy
 Gradient of SCF Energy
            1           2           3           4           5           6
    1  -0.0004350   0.0000598  -0.0046326   0.0012870   0.0025709  -0.0011272
    2   0.0000608   0.0002640   0.0021134  -0.0012387   0.0011282  -0.0012032
    3  -0.0001866  -0.0003360  -0.0013813   0.0004277   0.0033834  -0.0011638
            7           8           9          10          11          12
    1  -0.0012372  -0.0000393   0.0008388   0.0007081   0.0071107  -0.0051039
    2  -0.0000341   0.0000134  -0.0010208   0.0004978   0.0040098  -0.0045906
    3  -0.0007377  -0.0002863  -0.0019274   0.0010730  -0.0008239   0.0019590
 Max gradient component =       7.111E-03
 RMS gradient           =       2.254E-03
 Gradient time:  CPU 245.22 s  wall 4.45 s
rPathMan2.  file_steps = 951
 IRC --- Status = 3.  Assess initial corrector step
 IRC --- bisector search: b =  0.000000 E =     -302.907275 G.B =  -0.009202
 IRC --- bisector search: b =  0.021496 E =     -302.907253 G.B =   0.011274
 IRC --- performed gradient/energy interpolation
 IRC --- bisector search:  estimate b(min) =   9.704495958843052E-003
 Adding empirical dispersion correction 
 ----------------------------------------------------------------
 Doing -D3(0) with
 s6  =   1.00000
 s8  =   1.00000
 rs6 =   1.28100
 rs8 =   1.09400
 -D3 energy without 3body term =     -0.0028374168 hartrees
 ----------------------------------------------------------------
             Standard Nuclear Orientation (Angstroms)
    I     Atom           X                Y                Z
 ----------------------------------------------------------------
    1      C       0.4366890589     1.6301066042    -1.2459623225
    2      N       1.3810829401     2.1046796675    -1.7230532578
    3      C       0.7355740088    -1.3812846559     0.5706046637
    4      H       1.5362127715    -2.0855651429     0.7442725160
    5      C      -0.4292206196    -1.3694599464    -0.0976874251
    6      H      -1.0006806064    -2.0386866467    -0.7104842858
    7      C      -0.7033954208     1.0935938281    -0.6624718132
    8      H      -1.6629655411     1.3919986803    -1.0639414458
    9      C      -0.6536869651     0.0688547824     0.4065542728
   10      H      -1.4894609790     0.1779303629     1.0984788690
   11      N       0.6151632552    -0.1106827330     1.1069221590
   12      H       1.2346881000     0.5185152039     1.5767680815
 ----------------------------------------------------------------
 Nuclear Repulsion Energy =         256.55880712 hartrees
 There are       25 alpha and       24 beta electrons

                       Distance Matrix (Angstroms)
             C (  1)   N (  2)   C (  3)   H (  4)   C (  5)   H (  6)
   N (  2)  1.159619
   C (  3)  3.529550  4.222499
   H (  4)  4.356168  4.865174  1.080368
   C (  5)  3.326520  4.241304  1.342945  2.254913
   H (  6)  3.976533  4.885241  2.255648  2.924781  1.072358
   C (  7)  1.388560  2.547975  3.117071  4.135435  2.541808  3.146723
   H (  8)  2.120938  3.195086  4.014453  5.059430  3.175126  3.511859
   C (  9)  2.521356  3.580517  2.014910  3.090508  1.540582  2.410376
   H ( 10)  3.363818  4.462447  2.767776  3.795204  2.224711  2.902524
   N ( 11)  2.932280  3.674673  1.384400  2.209074  2.031340  3.103404
   H ( 12)  3.136916  3.664174  2.206971  2.750491  3.022721  4.094836
             C (  7)   H (  8)   C (  9)   H ( 10)   N ( 11)
   H (  8)  1.082127
   C (  9)  1.481681  2.220746
   H ( 10)  2.134780  2.485986  1.090493
   N ( 11)  2.513888  3.487201  1.460387  2.124338
   H ( 12)  3.016799  4.016555  2.266618  2.786709  1.000228
 
 Applying Cartesian multipole field
    Component          Value
    ---------          -----
     (2,0,0)        1.00000E-11
     (0,2,0)        2.00000E-11
     (0,0,2)       -3.00000E-11
 Nucleus-field energy     =     0.0000000022 hartrees
 Requested basis set is cc-pVTZ
 There are 100 shells and 280 basis functions
 A cutoff of  1.0D-11 yielded   4677 shell pairs
 There are     36727 function pairs (     48012 Cartesian)
 Smallest overlap matrix eigenvalue = 1.82E-04
 Guess MOs from SCF MO coefficient file
 Reading MOs from coefficient file
 Reading MOs from coefficient file
 Long-range K will be added via erf
 Coulomb attenuation parameter = 0.25 bohr**(-1)
 An unrestricted hybrid HF-DFT SCF calculation will be
 performed using Pulay DIIS extrapolation
 Exchange:     0.1957 Hartree-Fock + 1.0000 wB97X-D3 + LR-HF
 Correlation:  1.0000 wB97X-D3
 Using SG-2 standard quadrature grid
 Dispersion:   Grimme D3
 SCF converges when DIIS error is below 1.0E-08
 Using Q-Chem read-in guess as SCF_GUESS READ specified.

 using 64 threads for integral computing
 -------------------------------------------------------
 OpenMP Integral computing Module                
 Release: version 1.0, May 2013, Q-Chem Inc. Pittsburgh 
 -------------------------------------------------------
 using 64 threads for integral computing
 -------------------------------------------------------
 OpenMP Integral computing Module                
 Release: version 1.0, May 2013, Q-Chem Inc. Pittsburgh 
 -------------------------------------------------------
 ---------------------------------------
  Cycle       Energy         DIIS Error
 ---------------------------------------
    1    -302.9069752952      1.40E-04
    2    -302.9073142080      2.16E-05
    3    -302.9073164290      1.96E-05
    4    -302.9073193291      3.47E-06
    5    -302.9073194309      7.98E-07
    6    -302.9073194448      5.22E-07
    7    -302.9073194494      1.16E-07
    8    -302.9073194502      7.82E-08
    9    -302.9073194505      4.73E-08
   10    -302.9073194505      2.18E-08
   11    -302.9073194504      1.04E-08
   12    -302.9073194505      4.52E-09 Convergence criterion met
 ---------------------------------------
 <S^2> = 0.7693
 SCF time:  CPU 1084.19 s  wall 18.30 s
 SCF   energy in the final basis set = -302.90731945
 Total energy in the final basis set = -302.90731945
 
 --------------------------------------------------------------
 
                    Orbital Energies (a.u.)
 --------------------------------------------------------------
 
 Alpha MOs
 -- Occupied --
-14.4428 -14.4247 -10.3511 -10.3403 -10.3312 -10.3153 -10.2779  -1.1052
 -1.0283  -0.9144  -0.8547  -0.7856  -0.6754  -0.6688  -0.6120  -0.5953
 -0.5463  -0.5092  -0.4930  -0.4727  -0.4606  -0.4354  -0.4236  -0.3331
 -0.2952
 -- Virtual --
  0.0903   0.0996   0.1263   0.1467   0.1491   0.1603   0.1630   0.1746
  0.2117   0.2297   0.2364   0.2963   0.2992   0.3374   0.3468   0.3654
  0.3826   0.3900   0.4040   0.4181   0.4298   0.4496   0.4574   0.4750
  0.4834   0.5040   0.5116   0.5218   0.5341   0.5407   0.5543   0.5673
  0.5875   0.5897   0.6069   0.6099   0.6240   0.6456   0.6908   0.7094
  0.7234   0.7481   0.7692   0.7750   0.7972   0.8072   0.8229   0.8451
  0.8749   0.9121   0.9602   0.9678   0.9885   1.0280   1.0532   1.0611
  1.0707   1.0796   1.1059   1.1157   1.1243   1.1363   1.1565   1.1723
  1.1927   1.2289   1.2375   1.2477   1.2778   1.2949   1.3109   1.3226
  1.3646   1.3929   1.3979   1.4183   1.4360   1.4403   1.4627   1.4715
  1.5201   1.5310   1.5720   1.5877   1.6236   1.6538   1.6633   1.7005
  1.7227   1.7831   1.8059   1.8637   1.8820   1.9148   1.9348   1.9604
  2.0410   2.1527   2.1702   2.2112   2.2981   2.3106   2.3177   2.3590
  2.3820   2.3940   2.4361   2.4454   2.5171   2.5444   2.5878   2.6090
  2.6234   2.6470   2.6749   2.6956   2.7222   2.7310   2.7490   2.7638
  2.7787   2.8026   2.8315   2.8420   2.8646   2.8980   2.9152   2.9375
  2.9519   2.9740   2.9856   3.0129   3.0349   3.0507   3.0604   3.0671
  3.0899   3.0955   3.1127   3.1374   3.1528   3.1679   3.1884   3.2055
  3.2126   3.2229   3.2444   3.2675   3.2932   3.3216   3.3282   3.3486
  3.3775   3.4195   3.4272   3.4394   3.4630   3.4810   3.5351   3.5473
  3.5635   3.5795   3.5987   3.6385   3.6673   3.6747   3.6929   3.7265
  3.7452   3.7737   3.8006   3.8134   3.8296   3.8403   3.8701   3.9017
  3.9213   3.9459   3.9607   3.9846   4.0082   4.0412   4.0473   4.0638
  4.0703   4.0749   4.0824   4.1119   4.1379   4.1495   4.1760   4.1918
  4.2360   4.2698   4.3314   4.3520   4.3880   4.4034   4.4205   4.4866
  4.4912   4.5415   4.5742   4.6036   4.6273   4.6403   4.6559   4.6913
  4.6961   4.7278   4.7686   4.7848   4.7996   4.8684   4.9023   4.9070
  4.9713   5.0032   5.0147   5.0448   5.0802   5.1299   5.1406   5.1811
  5.2315   5.2416   5.2489   5.3044   5.3676   5.4512   5.4648   5.4785
  5.5272   5.6059   5.6256   5.6721   5.8272   5.9017   5.9506   6.0141
  6.0673   6.1620   6.1862   6.2168   6.4521   6.5542   6.6376   7.1504
  8.3407  10.2700  12.0776  12.3530  12.9407  13.9631  15.2938
 
 Beta MOs
 -- Occupied --
-14.4422 -14.4193 -10.3517 -10.3322 -10.3311 -10.3175 -10.2766  -1.1027
 -1.0167  -0.8912  -0.8505  -0.7778  -0.6732  -0.6651  -0.6051  -0.5890
 -0.5411  -0.5035  -0.4708  -0.4613  -0.4407  -0.4298  -0.4177  -0.2997
 -- Virtual --
 -0.0360   0.0926   0.1024   0.1278   0.1497   0.1506   0.1633   0.1691
  0.1937   0.2132   0.2355   0.2378   0.2988   0.3056   0.3402   0.3510
  0.3702   0.3838   0.3940   0.4057   0.4198   0.4358   0.4532   0.4582
  0.4800   0.4882   0.5054   0.5154   0.5248   0.5387   0.5467   0.5562
  0.5688   0.5886   0.5927   0.6079   0.6103   0.6275   0.6489   0.6973
  0.7118   0.7246   0.7492   0.7708   0.7759   0.7995   0.8090   0.8253
  0.8527   0.8817   0.9148   0.9628   0.9701   0.9904   1.0308   1.0571
  1.0635   1.0750   1.0828   1.1084   1.1204   1.1288   1.1403   1.1597
  1.1765   1.1948   1.2329   1.2399   1.2530   1.2825   1.2988   1.3134
  1.3253   1.3687   1.3967   1.4015   1.4250   1.4378   1.4461   1.4677
  1.4735   1.5250   1.5376   1.5740   1.5919   1.6260   1.6562   1.6669
  1.7031   1.7265   1.7876   1.8165   1.8666   1.8849   1.9180   1.9367
  1.9626   2.0431   2.1576   2.1744   2.2135   2.3072   2.3196   2.3250
  2.3649   2.3910   2.4015   2.4427   2.4526   2.5287   2.5520   2.5921
  2.6129   2.6277   2.6540   2.6824   2.7039   2.7255   2.7350   2.7521
  2.7678   2.7778   2.8073   2.8333   2.8454   2.8690   2.9080   2.9203
  2.9471   2.9547   2.9756   2.9953   3.0189   3.0409   3.0533   3.0621
  3.0697   3.0876   3.0998   3.1210   3.1436   3.1626   3.1743   3.2013
  3.2102   3.2168   3.2291   3.2509   3.2715   3.3005   3.3263   3.3339
  3.3511   3.3792   3.4243   3.4356   3.4429   3.4706   3.4865   3.5387
  3.5499   3.5695   3.5861   3.6050   3.6475   3.6736   3.6783   3.6990
  3.7303   3.7479   3.7813   3.8060   3.8198   3.8325   3.8438   3.8736
  3.9047   3.9245   3.9477   3.9656   3.9877   4.0127   4.0481   4.0537
  4.0749   4.0828   4.0851   4.0922   4.1188   4.1414   4.1512   4.1799
  4.1948   4.2404   4.2725   4.3350   4.3621   4.3954   4.4050   4.4256
  4.4905   4.4970   4.5452   4.5775   4.6099   4.6414   4.6579   4.6656
  4.6962   4.7115   4.7334   4.7778   4.7909   4.8100   4.8702   4.9075
  4.9095   4.9761   5.0063   5.0236   5.0473   5.0831   5.1330   5.1439
  5.1862   5.2409   5.2477   5.2566   5.3075   5.3715   5.4528   5.4669
  5.4806   5.5309   5.6078   5.6273   5.6756   5.8325   5.9058   5.9520
  6.0152   6.0689   6.1649   6.1920   6.2293   6.4561   6.5552   6.6388
  7.1511   8.3439  10.2709  12.0803  12.3550  12.9545  13.9642  15.3008
 --------------------------------------------------------------
 
          Ground-State Mulliken Net Atomic Charges

     Atom                 Charge (a.u.)    Spin (a.u.)
  --------------------------------------------------------
      1 C                    -0.054429      -0.161523
      2 N                    -0.072686       0.348503
      3 C                    -0.039519       0.006373
      4 H                     0.114571       0.001823
      5 C                    -0.266026       0.062370
      6 H                     0.141535      -0.000517
      7 C                    -0.172863       0.746086
      8 H                     0.164622      -0.012124
      9 C                     0.092368      -0.038330
     10 H                     0.122117       0.014163
     11 N                    -0.196849       0.031935
     12 H                     0.167159       0.001241
  --------------------------------------------------------
  Sum of atomic charges =    -0.000000
  Sum of spin   charges =     1.000000

 -----------------------------------------------------------------
                    Cartesian Multipole Moments
 -----------------------------------------------------------------
    Charge (ESU x 10^10)
                 0.0000
    Dipole Moment (Debye)
         X      -2.0656      Y      -1.6181      Z       2.4486
       Tot       3.5890
    Quadrupole Moments (Debye-Ang)
        XX     -39.3489     XY      -6.8168     YY     -43.9884
        XZ       7.5325     YZ       5.4975     ZZ     -43.8283
    Octopole Moments (Debye-Ang^2)
       XXX     -27.2072    XXY     -18.7570    XYY     -15.4847
       YYY     -48.5598    XXZ      18.4440    XYZ       8.8907
       YYZ      18.6613    XZZ     -13.3047    YZZ     -15.9913
       ZZZ      34.6604
    Hexadecapole Moments (Debye-Ang^3)
      XXXX    -215.2209   XXXY     -58.3704   XXYY    -124.4606
      XYYY     -69.5406   YYYY    -507.4945   XXXZ      43.2928
      XXYZ      53.6668   XYYZ      39.0618   YYYZ     148.8693
      XXZZ     -87.3472   XYZZ     -28.9420   YYZZ    -147.9320
      XZZZ      42.3769   YZZZ     142.4716   ZZZZ    -304.2299
 -----------------------------------------------------------------
 Calculating analytic gradient of the SCF energy
 Gradient of SCF Energy
            1           2           3           4           5           6
    1  -0.0004401  -0.0002444  -0.0004696  -0.0001372  -0.0000795   0.0002078
    2   0.0001662   0.0000996  -0.0009983  -0.0000218  -0.0009498   0.0003178
    3  -0.0003148  -0.0001543  -0.0003973   0.0001380   0.0009318   0.0002567
            7           8           9          10          11          12
    1  -0.0002049  -0.0005093   0.0001144   0.0016697   0.0014559  -0.0013627
    2  -0.0001246   0.0001077   0.0005913   0.0003351   0.0015919  -0.0011151
    3  -0.0006322  -0.0004342  -0.0002763   0.0004777  -0.0043304   0.0047353
 Max gradient component =       4.735E-03
 RMS gradient           =       1.261E-03
 Gradient time:  CPU 244.92 s  wall 4.53 s
rPathMan2.  file_steps = 951
 IRC --- Status = 4.  Checking bisector search.
 IRC --- Bisector search finished successfully.
 ------------------------------------------------------------------------
 Reaction path following.  The coordinates are cartesian              
 Step   4 E=    -302.907319 |G|=  0.007565 S_lin= 0.2036 S_tot= 0.2065
 ------------------------------------------------------------------------
  IRC -- SD step length =   0.100000000000000     
 Adding empirical dispersion correction 
 ----------------------------------------------------------------
 Doing -D3(0) with
 s6  =   1.00000
 s8  =   1.00000
 rs6 =   1.28100
 rs8 =   1.09400
 -D3 energy without 3body term =     -0.0028414348 hartrees
 ----------------------------------------------------------------
             Standard Nuclear Orientation (Angstroms)
    I     Atom           X                Y                Z
 ----------------------------------------------------------------
    1      C       0.4397678352     1.6289440102    -1.2437605855
    2      N       1.3827923623     2.1039832297    -1.7219741436
    3      C       0.7388590882    -1.3743012484     0.5733837556
    4      H       1.5371723881    -2.0854124871     0.7433072868
    5      C      -0.4286641691    -1.3628162367    -0.1042052511
    6      H      -1.0021344163    -2.0409098853    -0.7122796397
    7      C      -0.7019617739     1.0944655467    -0.6580497930
    8      H      -1.6594030409     1.3912453439    -1.0609038788
    9      C      -0.6544869314     0.0647182141     0.4084873515
   10      H      -1.5011407447     0.1755865989     1.0951370341
   11      N       0.6049789255    -0.1218183959     1.1372140390
   12      H       1.2442204794     0.5263153147     1.5436438370
 ----------------------------------------------------------------
 Nuclear Repulsion Energy =         256.37322553 hartrees
 There are       25 alpha and       24 beta electrons

                       Distance Matrix (Angstroms)
             C (  1)   N (  2)   C (  3)   H (  4)   C (  5)   H (  6)
   N (  2)  1.159157
   C (  3)  3.522918  4.216845
   H (  4)  4.353066  4.863382  1.082524
   C (  5)  3.317136  4.232877  1.349952  2.259411
   H (  6)  3.978616  4.887484  2.264587  2.927250  1.076306
   C (  7)  1.390061  2.548972  3.112427  4.133902  2.533707  3.150178
   H (  8)  2.120485  3.193738  4.008841  5.055732  3.164624  3.511870
   C (  9)  2.524702  3.584407  2.009821  3.088452  1.533527  2.410528
   H ( 10)  3.368949  4.468993  2.773442  3.803584  2.226053  2.903208
   N ( 11)  2.959984  3.705961  1.380051  2.209038  2.037061  3.112291
   H ( 12)  3.103636  3.629394  2.192975  2.747268  3.013763  4.089737
             C (  7)   H (  8)   C (  9)   H ( 10)   N ( 11)
   H (  8)  1.080307
   C (  9)  1.483285  2.220054
   H ( 10)  2.134640  2.480199  1.095720
   N ( 11)  2.531879  3.499787  1.467001  2.127430
   H ( 12)  2.992971  3.995348  2.259810  2.803779  0.996941
 
 Applying Cartesian multipole field
    Component          Value
    ---------          -----
     (2,0,0)        1.00000E-11
     (0,2,0)        2.00000E-11
     (0,0,2)       -3.00000E-11
 Nucleus-field energy     =     0.0000000022 hartrees
 Requested basis set is cc-pVTZ
 There are 100 shells and 280 basis functions
 A cutoff of  1.0D-11 yielded   4675 shell pairs
 There are     36671 function pairs (     47902 Cartesian)
 Smallest overlap matrix eigenvalue = 1.84E-04
 Guess MOs from SCF MO coefficient file
 Reading MOs from coefficient file
 Reading MOs from coefficient file
 Long-range K will be added via erf
 Coulomb attenuation parameter = 0.25 bohr**(-1)
 An unrestricted hybrid HF-DFT SCF calculation will be
 performed using Pulay DIIS extrapolation
 Exchange:     0.1957 Hartree-Fock + 1.0000 wB97X-D3 + LR-HF
 Correlation:  1.0000 wB97X-D3
 Using SG-2 standard quadrature grid
 Dispersion:   Grimme D3
 SCF converges when DIIS error is below 1.0E-08
 Using Q-Chem read-in guess as SCF_GUESS READ specified.

 using 64 threads for integral computing
 -------------------------------------------------------
 OpenMP Integral computing Module                
 Release: version 1.0, May 2013, Q-Chem Inc. Pittsburgh 
 -------------------------------------------------------
 using 64 threads for integral computing
 -------------------------------------------------------
 OpenMP Integral computing Module                
 Release: version 1.0, May 2013, Q-Chem Inc. Pittsburgh 
 -------------------------------------------------------
 ---------------------------------------
  Cycle       Energy         DIIS Error
 ---------------------------------------
    1    -302.9059373824      5.67E-04
    2    -302.9079079147      9.68E-05
    3    -302.9079908972      5.22E-05
    4    -302.9080128560      2.36E-05
    5    -302.9080182853      8.11E-06
    6    -302.9080191859      3.60E-06
    7    -302.9080194152      1.24E-06
    8    -302.9080194969      6.29E-07
    9    -302.9080195451      3.29E-07
   10    -302.9080195648      1.60E-07
   11    -302.9080195730      6.95E-08
   12    -302.9080195741      2.71E-08
   13    -302.9080195741      9.01E-09 Convergence criterion met
 ---------------------------------------
 <S^2> = 0.7690
 SCF time:  CPU 1227.67 s  wall 20.98 s
 SCF   energy in the final basis set = -302.90801957
 Total energy in the final basis set = -302.90801957
 
 --------------------------------------------------------------
 
                    Orbital Energies (a.u.)
 --------------------------------------------------------------
 
 Alpha MOs
 -- Occupied --
-14.4443 -14.4254 -10.3521 -10.3412 -10.3320 -10.3160 -10.2791  -1.1062
 -1.0292  -0.9152  -0.8553  -0.7854  -0.6752  -0.6690  -0.6124  -0.5951
 -0.5468  -0.5093  -0.4920  -0.4732  -0.4621  -0.4357  -0.4242  -0.3344
 -0.2957
 -- Virtual --
  0.0888   0.0985   0.1273   0.1463   0.1487   0.1593   0.1631   0.1740
  0.2099   0.2311   0.2371   0.2953   0.3000   0.3359   0.3466   0.3634
  0.3819   0.3896   0.4040   0.4178   0.4325   0.4482   0.4563   0.4733
  0.4841   0.5038   0.5100   0.5214   0.5330   0.5409   0.5545   0.5659
  0.5866   0.5894   0.6047   0.6093   0.6248   0.6434   0.6899   0.7082
  0.7228   0.7471   0.7645   0.7723   0.7939   0.8066   0.8221   0.8450
  0.8755   0.9096   0.9596   0.9701   0.9873   1.0295   1.0521   1.0597
  1.0727   1.0778   1.1007   1.1156   1.1263   1.1399   1.1537   1.1708
  1.1897   1.2287   1.2346   1.2447   1.2768   1.2928   1.3105   1.3211
  1.3648   1.3923   1.3955   1.4188   1.4288   1.4393   1.4621   1.4745
  1.5211   1.5285   1.5685   1.5846   1.6221   1.6475   1.6690   1.7043
  1.7259   1.7769   1.8037   1.8637   1.8794   1.9166   1.9273   1.9595
  2.0397   2.1544   2.1685   2.2110   2.2965   2.3111   2.3145   2.3561
  2.3819   2.3892   2.4326   2.4405   2.5158   2.5454   2.5898   2.6121
  2.6199   2.6476   2.6681   2.6922   2.7226   2.7303   2.7481   2.7697
  2.7733   2.8014   2.8302   2.8441   2.8734   2.8969   2.9139   2.9359
  2.9473   2.9717   2.9838   3.0136   3.0296   3.0489   3.0599   3.0705
  3.0875   3.0966   3.1131   3.1413   3.1547   3.1650   3.1864   3.2068
  3.2140   3.2259   3.2432   3.2583   3.2873   3.3104   3.3223   3.3464
  3.3774   3.4173   3.4261   3.4328   3.4636   3.4844   3.5340   3.5521
  3.5645   3.5740   3.6014   3.6332   3.6572   3.6695   3.6932   3.7164
  3.7536   3.7719   3.7913   3.8102   3.8198   3.8363   3.8703   3.9004
  3.9169   3.9350   3.9640   3.9813   4.0072   4.0400   4.0442   4.0632
  4.0693   4.0707   4.0825   4.1072   4.1369   4.1445   4.1761   4.1934
  4.2307   4.2611   4.3330   4.3583   4.3810   4.4050   4.4251   4.4839
  4.4942   4.5385   4.5647   4.5968   4.6223   4.6394   4.6469   4.6865
  4.6944   4.7185   4.7674   4.7859   4.7998   4.8677   4.8767   4.9036
  4.9641   5.0064   5.0130   5.0563   5.0770   5.1194   5.1366   5.1791
  5.2290   5.2444   5.2597   5.2930   5.3585   5.4535   5.4634   5.4774
  5.5191   5.5930   5.6289   5.6731   5.8255   5.8993   5.9543   6.0141
  6.0422   6.1716   6.1882   6.2178   6.4451   6.5368   6.6209   7.1267
  8.3231  10.2259  12.0425  12.3171  12.9213  13.8741  15.3078
 
 Beta MOs
 -- Occupied --
-14.4436 -14.4201 -10.3527 -10.3332 -10.3320 -10.3183 -10.2778  -1.1037
 -1.0177  -0.8922  -0.8505  -0.7776  -0.6731  -0.6652  -0.6055  -0.5889
 -0.5418  -0.5024  -0.4713  -0.4619  -0.4424  -0.4299  -0.4183  -0.3008
 -- Virtual --
 -0.0364   0.0913   0.1011   0.1288   0.1490   0.1503   0.1628   0.1689
  0.1928   0.2121   0.2358   0.2389   0.2987   0.3058   0.3391   0.3505
  0.3680   0.3831   0.3936   0.4063   0.4194   0.4382   0.4519   0.4571
  0.4775   0.4890   0.5050   0.5139   0.5242   0.5374   0.5474   0.5564
  0.5675   0.5885   0.5921   0.6056   0.6097   0.6283   0.6467   0.6962
  0.7106   0.7240   0.7481   0.7660   0.7734   0.7962   0.8083   0.8244
  0.8531   0.8819   0.9130   0.9622   0.9718   0.9892   1.0323   1.0554
  1.0633   1.0750   1.0814   1.1037   1.1200   1.1316   1.1429   1.1578
  1.1752   1.1915   1.2327   1.2364   1.2503   1.2816   1.2967   1.3131
  1.3241   1.3689   1.3966   1.3988   1.4244   1.4316   1.4447   1.4667
  1.4768   1.5257   1.5353   1.5706   1.5894   1.6243   1.6501   1.6726
  1.7070   1.7293   1.7807   1.8150   1.8666   1.8822   1.9197   1.9299
  1.9612   2.0418   2.1581   2.1740   2.2134   2.3054   2.3168   2.3254
  2.3609   2.3904   2.3985   2.4395   2.4468   2.5271   2.5547   2.5933
  2.6159   2.6246   2.6545   2.6755   2.7005   2.7270   2.7328   2.7517
  2.7712   2.7745   2.8060   2.8329   2.8479   2.8771   2.9069   2.9191
  2.9443   2.9511   2.9734   2.9931   3.0198   3.0356   3.0507   3.0613
  3.0744   3.0857   3.1004   3.1215   3.1487   3.1637   3.1715   3.1994
  3.2116   3.2179   3.2320   3.2489   3.2616   3.2957   3.3151   3.3281
  3.3490   3.3791   3.4220   3.4329   3.4370   3.4716   3.4895   3.5381
  3.5552   3.5684   3.5822   3.6088   3.6406   3.6634   3.6737   3.6969
  3.7220   3.7558   3.7783   3.8007   3.8134   3.8226   3.8396   3.8745
  3.9043   3.9198   3.9364   3.9690   3.9843   4.0117   4.0461   4.0506
  4.0717   4.0822   4.0859   4.0901   4.1139   4.1400   4.1469   4.1802
  4.1967   4.2347   4.2640   4.3385   4.3667   4.3858   4.4088   4.4300
  4.4877   4.5000   4.5424   4.5675   4.6015   4.6363   4.6510   4.6620
  4.6933   4.7058   4.7279   4.7766   4.7919   4.8096   4.8703   4.8806
  4.9062   4.9696   5.0112   5.0203   5.0586   5.0809   5.1222   5.1396
  5.1842   5.2402   5.2515   5.2643   5.2968   5.3624   5.4549   5.4653
  5.4802   5.5225   5.5950   5.6305   5.6764   5.8309   5.9034   5.9559
  6.0152   6.0436   6.1756   6.1942   6.2288   6.4490   6.5379   6.6222
  7.1275   8.3263  10.2268  12.0451  12.3190  12.9354  13.8753  15.3148
 --------------------------------------------------------------
 
          Ground-State Mulliken Net Atomic Charges

     Atom                 Charge (a.u.)    Spin (a.u.)
  --------------------------------------------------------
      1 C                    -0.058310      -0.160157
      2 N                    -0.071116       0.344975
      3 C                    -0.044155       0.006359
      4 H                     0.114631       0.001645
      5 C                    -0.263870       0.062313
      6 H                     0.141737      -0.000541
      7 C                    -0.171987       0.746827
      8 H                     0.165542      -0.011840
      9 C                     0.090883      -0.038054
     10 H                     0.120343       0.013628
     11 N                    -0.187450       0.034294
     12 H                     0.163753       0.000552
  --------------------------------------------------------
  Sum of atomic charges =    -0.000000
  Sum of spin   charges =     1.000000

 -----------------------------------------------------------------
                    Cartesian Multipole Moments
 -----------------------------------------------------------------
    Charge (ESU x 10^10)
                 0.0000
    Dipole Moment (Debye)
         X      -2.0540      Y      -1.5977      Z       2.3300
       Tot       3.4929
    Quadrupole Moments (Debye-Ang)
        XX     -39.2534     XY      -6.7229     YY     -43.9370
        XZ       7.4765     YZ       5.4665     ZZ     -44.2204
    Octopole Moments (Debye-Ang^2)
       XXX     -27.1523    XXY     -18.6780    XYY     -15.5676
       YYY     -48.5389    XXZ      18.2629    XYZ       8.9366
       YYZ      18.4476    XZZ     -13.5846    YZZ     -15.9633
       ZZZ      33.1589
    Hexadecapole Moments (Debye-Ang^3)
      XXXX    -215.1926   XXXY     -58.2460   XXYY    -124.2199
      XYYY     -69.3666   YYYY    -505.9884   XXXZ      43.3196
      XXYZ      53.6629   XYYZ      39.0270   YYYZ     148.6212
      XXZZ     -87.8860   XYZZ     -28.9408   YYZZ    -147.8431
      XZZZ      41.7128   YZZZ     142.1103   ZZZZ    -307.8025
 -----------------------------------------------------------------
 Calculating analytic gradient of the SCF energy
 Gradient of SCF Energy
            1           2           3           4           5           6
    1   0.0011208  -0.0010208   0.0039845   0.0005003  -0.0069956  -0.0011372
    2   0.0005533  -0.0000572   0.0056599  -0.0013596   0.0019217  -0.0017235
    3  -0.0009391   0.0000340   0.0049250   0.0000883  -0.0009910  -0.0013049
            7           8           9          10          11          12
    1  -0.0036310   0.0005760   0.0039458  -0.0007880   0.0080842  -0.0046391
    2   0.0004084  -0.0001577  -0.0024247   0.0008702   0.0000314  -0.0037223
    3  -0.0016169  -0.0001783  -0.0039125   0.0024658  -0.0033677   0.0047975
 Max gradient component =       8.084E-03
 RMS gradient           =       3.041E-03
 Gradient time:  CPU 240.59 s  wall 4.61 s
rPathMan2.  file_steps = 951
 IRC --- Status = 2.  Assess steepest descent step
 IRC --- Previous SD length =   0.100000
 IRC --- Point 1 E =     -302.907319 |G| =   0.007565 G.D1 =  -0.007565
 IRC --- Point 2 E =     -302.908020 |G| =   0.018248 G.D1 =  -0.006430
 IRC --- Angle(G1/G2) =   69.37 Deg.  Curvature =   0.0113
 IRC --- Minimum along SD direction =   0.666766
 IRC --- Corrector step required
 IRC --- equal length displacement: B_eq =   0.113809
 IRC --- chosen bisector length  : B_len =   0.056904
 Adding empirical dispersion correction 
 ----------------------------------------------------------------
 Doing -D3(0) with
 s6  =   1.00000
 s8  =   1.00000
 rs6 =   1.28100
 rs8 =   1.09400
 -D3 energy without 3body term =     -0.0028393717 hartrees
 ----------------------------------------------------------------
             Standard Nuclear Orientation (Angstroms)
    I     Atom           X                Y                Z
 ----------------------------------------------------------------
    1      C       0.4366033080     1.6287230856    -1.2434997822
    2      N       1.3834177527     2.1044143466    -1.7225630516
    3      C       0.7314393326    -1.3859994830     0.5648533146
    4      H       1.5359671508    -2.0835174354     0.7436618851
    5      C      -0.4187992657    -1.3689244301    -0.0995094223
    6      H      -0.9997586867    -2.0372993559    -0.7094899113
    7      C      -0.6974139377     1.0934375144    -0.6579163550
    8      H      -1.6620195075     1.3918505979    -1.0621641817
    9      C      -0.6598081598     0.0703022174     0.4131937286
   10      H      -1.4941582987     0.1754967156     1.0932327440
   11      N       0.5983495973    -0.1162961043     1.1269511068
   12      H       1.2461807172     0.5278123359     1.5532499372
 ----------------------------------------------------------------
 Nuclear Repulsion Energy =         256.49444996 hartrees
 There are       25 alpha and       24 beta electrons

                       Distance Matrix (Angstroms)
             C (  1)   N (  2)   C (  3)   H (  4)   C (  5)   H (  6)
   N (  2)  1.162859
   C (  3)  3.527835  4.223782
   H (  4)  4.351798  4.862541  1.079708
   C (  5)  3.320590  4.236316  1.328427  2.245594
   H (  6)  3.973415  4.884633  2.246150  2.922959  1.075321
   C (  7)  1.383992  2.546646  3.111976  4.128614  2.540211  3.145725
   H (  8)  2.119719  3.196649  4.011519  5.056314  3.177134  3.510276
   C (  9)  2.524961  3.588014  2.019749  3.093473  1.546714  2.412047
   H ( 10)  3.361551  4.464289  2.769610  3.795656  2.228064  2.896672
   N ( 11)  2.947930  3.696974  1.394924  2.212690  2.026789  3.101084
   H ( 12)  3.112753  3.638057  2.214625  2.749264  3.016850  4.091947
             C (  7)   H (  8)   C (  9)   H ( 10)   N ( 11)
   H (  8)  1.087626
   C (  9)  1.481721  2.219820
   H ( 10)  2.131652  2.480611  1.081508
   N ( 11)  2.515593  3.489413  1.458502  2.113024
   H ( 12)  2.997791  4.005569  2.267562  2.800928  1.008113
 
 Applying Cartesian multipole field
    Component          Value
    ---------          -----
     (2,0,0)        1.00000E-11
     (0,2,0)        2.00000E-11
     (0,0,2)       -3.00000E-11
 Nucleus-field energy     =     0.0000000022 hartrees
 Requested basis set is cc-pVTZ
 There are 100 shells and 280 basis functions
 A cutoff of  1.0D-11 yielded   4674 shell pairs
 There are     36650 function pairs (     47872 Cartesian)
 Smallest overlap matrix eigenvalue = 1.79E-04
 Guess MOs from SCF MO coefficient file
 Reading MOs from coefficient file
 Reading MOs from coefficient file
 Long-range K will be added via erf
 Coulomb attenuation parameter = 0.25 bohr**(-1)
 An unrestricted hybrid HF-DFT SCF calculation will be
 performed using Pulay DIIS extrapolation
 Exchange:     0.1957 Hartree-Fock + 1.0000 wB97X-D3 + LR-HF
 Correlation:  1.0000 wB97X-D3
 Using SG-2 standard quadrature grid
 Dispersion:   Grimme D3
 SCF converges when DIIS error is below 1.0E-08
 Using Q-Chem read-in guess as SCF_GUESS READ specified.

 using 64 threads for integral computing
 -------------------------------------------------------
 OpenMP Integral computing Module                
 Release: version 1.0, May 2013, Q-Chem Inc. Pittsburgh 
 -------------------------------------------------------
 using 64 threads for integral computing
 -------------------------------------------------------
 OpenMP Integral computing Module                
 Release: version 1.0, May 2013, Q-Chem Inc. Pittsburgh 
 -------------------------------------------------------
 ---------------------------------------
  Cycle       Energy         DIIS Error
 ---------------------------------------
    1    -302.8996361796      7.08E-04
    2    -302.9072571314      1.36E-04
    3    -302.9073296708      1.21E-04
    4    -302.9074468747      2.43E-05
    5    -302.9074526074      8.40E-06
    6    -302.9074539994      5.08E-06
    7    -302.9074548407      2.21E-06
    8    -302.9074551134      8.51E-07
    9    -302.9074552898      4.52E-07
   10    -302.9074553476      2.28E-07
   11    -302.9074553622      9.62E-08
   12    -302.9074553663      4.26E-08
   13    -302.9074553670      1.02E-08
   14    -302.9074553672      3.60E-09 Convergence criterion met
 ---------------------------------------
 <S^2> = 0.7699
 SCF time:  CPU 1316.57 s  wall 22.67 s
 SCF   energy in the final basis set = -302.90745537
 Total energy in the final basis set = -302.90745537
 
 --------------------------------------------------------------
 
                    Orbital Energies (a.u.)
 --------------------------------------------------------------
 
 Alpha MOs
 -- Occupied --
-14.4419 -14.4262 -10.3501 -10.3406 -10.3296 -10.3162 -10.2791  -1.1036
 -1.0280  -0.9141  -0.8548  -0.7868  -0.6739  -0.6681  -0.6106  -0.5968
 -0.5467  -0.5079  -0.4938  -0.4734  -0.4604  -0.4349  -0.4229  -0.3343
 -0.2969
 -- Virtual --
  0.0915   0.0978   0.1261   0.1460   0.1484   0.1596   0.1637   0.1740
  0.2129   0.2269   0.2376   0.2960   0.3001   0.3372   0.3463   0.3650
  0.3829   0.3899   0.4047   0.4169   0.4309   0.4496   0.4570   0.4751
  0.4841   0.5032   0.5123   0.5214   0.5332   0.5393   0.5537   0.5667
  0.5871   0.5893   0.6061   0.6100   0.6254   0.6443   0.6897   0.7112
  0.7231   0.7472   0.7673   0.7753   0.7953   0.8064   0.8236   0.8468
  0.8773   0.9123   0.9601   0.9700   0.9890   1.0273   1.0511   1.0606
  1.0719   1.0797   1.1000   1.1167   1.1257   1.1379   1.1558   1.1719
  1.1917   1.2269   1.2344   1.2451   1.2771   1.2933   1.3163   1.3225
  1.3629   1.3945   1.3969   1.4179   1.4296   1.4392   1.4617   1.4744
  1.5200   1.5315   1.5679   1.5869   1.6285   1.6488   1.6690   1.7006
  1.7213   1.7828   1.8068   1.8662   1.8810   1.9184   1.9313   1.9577
  2.0410   2.1525   2.1715   2.2111   2.2959   2.3141   2.3199   2.3605
  2.3867   2.3938   2.4355   2.4440   2.5116   2.5424   2.5863   2.6099
  2.6211   2.6471   2.6708   2.6911   2.7207   2.7289   2.7470   2.7687
  2.7753   2.8030   2.8292   2.8443   2.8706   2.8957   2.9162   2.9391
  2.9464   2.9735   2.9838   3.0123   3.0320   3.0541   3.0612   3.0682
  3.0889   3.0956   3.1135   3.1422   3.1536   3.1682   3.1881   3.2043
  3.2141   3.2224   3.2442   3.2626   3.2901   3.3098   3.3227   3.3525
  3.3770   3.4166   3.4250   3.4382   3.4641   3.4853   3.5314   3.5494
  3.5645   3.5738   3.6004   3.6364   3.6614   3.6748   3.6963   3.7174
  3.7520   3.7749   3.8005   3.8104   3.8266   3.8437   3.8703   3.9003
  3.9165   3.9432   3.9625   3.9847   4.0072   4.0411   4.0426   4.0623
  4.0680   4.0722   4.0805   4.1066   4.1386   4.1470   4.1799   4.1941
  4.2325   4.2631   4.3396   4.3607   4.3911   4.4116   4.4262   4.4883
  4.4903   4.5412   4.5693   4.6045   4.6255   4.6386   4.6568   4.6923
  4.6985   4.7223   4.7666   4.7872   4.7973   4.8817   4.8886   4.9056
  4.9706   5.0096   5.0154   5.0588   5.0768   5.1305   5.1366   5.1782
  5.2317   5.2440   5.2590   5.3015   5.3745   5.4595   5.4682   5.4812
  5.5175   5.6073   5.6237   5.6633   5.8242   5.9016   5.9419   6.0095
  6.0407   6.1550   6.1786   6.2120   6.4457   6.5375   6.6180   7.1002
  8.3433  10.2277  12.1126  12.2740  12.9794  14.0933  15.2129
 
 Beta MOs
 -- Occupied --
-14.4412 -14.4207 -10.3506 -10.3326 -10.3296 -10.3185 -10.2777  -1.1010
 -1.0162  -0.8907  -0.8509  -0.7790  -0.6711  -0.6651  -0.6038  -0.5906
 -0.5412  -0.5030  -0.4707  -0.4617  -0.4407  -0.4291  -0.4170  -0.3025
 -- Virtual --
 -0.0365   0.0937   0.1006   0.1278   0.1490   0.1502   0.1634   0.1689
  0.1928   0.2141   0.2335   0.2388   0.2991   0.3060   0.3400   0.3503
  0.3699   0.3841   0.3938   0.4064   0.4189   0.4368   0.4531   0.4577
  0.4798   0.4889   0.5048   0.5159   0.5242   0.5376   0.5454   0.5557
  0.5684   0.5886   0.5922   0.6068   0.6105   0.6290   0.6475   0.6963
  0.7134   0.7244   0.7484   0.7687   0.7765   0.7975   0.8084   0.8263
  0.8545   0.8838   0.9154   0.9628   0.9720   0.9908   1.0301   1.0548
  1.0640   1.0744   1.0831   1.1030   1.1215   1.1310   1.1409   1.1595
  1.1763   1.1936   1.2308   1.2366   1.2506   1.2819   1.2972   1.3190
  1.3254   1.3670   1.3989   1.4004   1.4241   1.4313   1.4445   1.4667
  1.4769   1.5251   1.5380   1.5700   1.5913   1.6308   1.6513   1.6727
  1.7035   1.7245   1.7874   1.8175   1.8691   1.8839   1.9218   1.9334
  1.9593   2.0432   2.1572   2.1761   2.2136   2.3057   2.3217   2.3281
  2.3658   2.3941   2.4018   2.4420   2.4510   2.5232   2.5508   2.5901
  2.6141   2.6255   2.6532   2.6784   2.6993   2.7253   2.7305   2.7520
  2.7719   2.7741   2.8077   2.8316   2.8474   2.8743   2.9064   2.9212
  2.9473   2.9503   2.9749   2.9933   3.0182   3.0387   3.0567   3.0620
  3.0713   3.0865   3.0994   3.1215   3.1491   3.1631   3.1745   3.2011
  3.2085   3.2185   3.2284   3.2500   3.2659   3.2981   3.3143   3.3288
  3.3553   3.3786   3.4203   3.4338   3.4418   3.4721   3.4903   3.5350
  3.5524   3.5692   3.5821   3.6072   3.6445   3.6682   3.6786   3.7001
  3.7228   3.7549   3.7818   3.8098   3.8130   3.8295   3.8473   3.8742
  3.9036   3.9194   3.9450   3.9673   3.9881   4.0117   4.0465   4.0502
  4.0726   4.0819   4.0834   4.0895   4.1135   4.1409   4.1502   4.1834
  4.1973   4.2368   4.2658   4.3449   4.3683   4.3969   4.4152   4.4313
  4.4919   4.4967   4.5451   4.5721   4.6133   4.6386   4.6589   4.6631
  4.7028   4.7068   4.7306   4.7776   4.7936   4.8061   4.8845   4.8921
  4.9080   4.9762   5.0161   5.0217   5.0610   5.0800   5.1332   5.1398
  5.1834   5.2416   5.2527   5.2635   5.3048   5.3780   5.4609   5.4702
  5.4837   5.5212   5.6090   5.6253   5.6668   5.8298   5.9054   5.9438
  6.0106   6.0421   6.1587   6.1836   6.2248   6.4497   6.5386   6.6194
  7.1009   8.3467  10.2286  12.1145  12.2766  12.9929  14.0944  15.2201
 --------------------------------------------------------------
 
          Ground-State Mulliken Net Atomic Charges

     Atom                 Charge (a.u.)    Spin (a.u.)
  --------------------------------------------------------
      1 C                    -0.053846      -0.164229
      2 N                    -0.074855       0.357140
      3 C                    -0.041828       0.005800
      4 H                     0.114399       0.001911
      5 C                    -0.249938       0.063356
      6 H                     0.138874      -0.000378
      7 C                    -0.171295       0.740438
      8 H                     0.162789      -0.012858
      9 C                     0.088364      -0.039055
     10 H                     0.124103       0.013356
     11 N                    -0.202481       0.033613
     12 H                     0.165714       0.000908
  --------------------------------------------------------
  Sum of atomic charges =    -0.000000
  Sum of spin   charges =     1.000000

 -----------------------------------------------------------------
                    Cartesian Multipole Moments
 -----------------------------------------------------------------
    Charge (ESU x 10^10)
                -0.0000
    Dipole Moment (Debye)
         X      -2.0813      Y      -1.6548      Z       2.3252
       Tot       3.5322
    Quadrupole Moments (Debye-Ang)
        XX     -39.2436     XY      -6.7173     YY     -43.8640
        XZ       7.4145     YZ       5.4772     ZZ     -44.1571
    Octopole Moments (Debye-Ang^2)
       XXX     -27.0861    XXY     -18.7639    XYY     -15.5088
       YYY     -48.6573    XXZ      18.3731    XYZ       8.9139
       YYZ      18.6010    XZZ     -13.5287    YZZ     -16.0260
       ZZZ      33.4257
    Hexadecapole Moments (Debye-Ang^3)
      XXXX    -214.1768   XXXY     -58.1376   XXYY    -124.1871
      XYYY     -69.2176   YYYY    -507.3272   XXXZ      43.6519
      XXYZ      53.5744   XYYZ      39.0080   YYYZ     148.4102
      XXZZ     -87.4785   XYZZ     -28.8880   YYZZ    -147.9364
      XZZZ      42.1127   YZZZ     142.1782   ZZZZ    -306.8981
 -----------------------------------------------------------------
 Calculating analytic gradient of the SCF energy
 Gradient of SCF Energy
            1           2           3           4           5           6
    1  -0.0082807   0.0049404  -0.0118118  -0.0000843   0.0158377  -0.0012252
    2  -0.0031132   0.0026838  -0.0079317   0.0007538  -0.0013557  -0.0004318
    3   0.0027189  -0.0026509  -0.0102832   0.0007402   0.0096089  -0.0007659
            7           8           9          10          11          12
    1   0.0066916  -0.0036923  -0.0062005   0.0066741  -0.0056035   0.0027543
    2  -0.0001063   0.0008444   0.0037051  -0.0000928   0.0026986   0.0023459
    3  -0.0005211  -0.0016098   0.0051759  -0.0023515  -0.0090665   0.0090050
 Max gradient component =       1.584E-02
 RMS gradient           =       5.742E-03
 Gradient time:  CPU 245.33 s  wall 4.55 s
rPathMan2.  file_steps = 951
 IRC --- Status = 3.  Assess initial corrector step
 IRC --- bisector search: b =  0.000000 E =     -302.908020 G.B =  -0.010384
 IRC --- bisector search: b =  0.056904 E =     -302.907455 G.B =   0.030509
 IRC --- performed gradient/energy interpolation
 IRC --- bisector search:  estimate b(min) =   1.455481074547332E-002
 Adding empirical dispersion correction 
 ----------------------------------------------------------------
 Doing -D3(0) with
 s6  =   1.00000
 s8  =   1.00000
 rs6 =   1.28100
 rs8 =   1.09400
 -D3 energy without 3body term =     -0.0028408953 hartrees
 ----------------------------------------------------------------
             Standard Nuclear Orientation (Angstroms)
    I     Atom           X                Y                Z
 ----------------------------------------------------------------
    1      C       0.4389584218     1.6288875028    -1.2436938780
    2      N       1.3829523228     2.1040934995    -1.7221247728
    3      C       0.7369612851    -1.3772933882     0.5712018646
    4      H       1.5368641161    -2.0849277764     0.7433979849
    5      C      -0.4261409533    -1.3643785723    -0.1030041659
    6      H      -1.0015267592    -2.0399863948    -0.7115660912
    7      C      -0.7007985418     1.0942025997    -0.6580156627
    8      H      -1.6600722730     1.3914001540    -1.0612262353
    9      C      -0.6558479794     0.0661464740     0.4096911347
   10      H      -1.4993547953     0.1755636088     1.0946499604
   11      N       0.6032832956    -0.1204059205     1.1345890166
   12      H       1.2447218632     0.5266982183     1.5461008569
 ----------------------------------------------------------------
 Nuclear Repulsion Energy =         256.40327006 hartrees
 There are       25 alpha and       24 beta electrons

                       Distance Matrix (Angstroms)
             C (  1)   N (  2)   C (  3)   H (  4)   C (  5)   H (  6)
   N (  2)  1.160104
   C (  3)  3.524170  4.218614
   H (  4)  4.352741  4.863167  1.081777
   C (  5)  3.318013  4.233753  1.344443  2.255876
   H (  6)  3.977285  4.886754  2.259866  2.926152  1.076040
   C (  7)  1.388507  2.548377  3.112302  4.132549  2.535369  3.149039
   H (  8)  2.120289  3.194482  4.009521  5.055880  3.167821  3.511461
   C (  9)  2.524766  3.585328  2.012342  3.089736  1.536888  2.410914
   H ( 10)  3.367055  4.467789  2.772449  3.801556  2.226564  2.901536
   N ( 11)  2.956900  3.703660  1.383850  2.209966  2.034409  3.109420
   H ( 12)  3.105967  3.631609  2.198507  2.747775  3.014548  4.090301
             C (  7)   H (  8)   C (  9)   H ( 10)   N ( 11)
   H (  8)  1.082179
   C (  9)  1.482875  2.219991
   H ( 10)  2.133876  2.480301  1.092083
   N ( 11)  2.527713  3.497133  1.464817  2.123742
   H ( 12)  2.994201  3.997961  2.261791  2.803045  0.999765
 
 Applying Cartesian multipole field
    Component          Value
    ---------          -----
     (2,0,0)        1.00000E-11
     (0,2,0)        2.00000E-11
     (0,0,2)       -3.00000E-11
 Nucleus-field energy     =     0.0000000022 hartrees
 Requested basis set is cc-pVTZ
 There are 100 shells and 280 basis functions
 A cutoff of  1.0D-11 yielded   4675 shell pairs
 There are     36671 function pairs (     47902 Cartesian)
 Smallest overlap matrix eigenvalue = 1.83E-04
 Guess MOs from SCF MO coefficient file
 Reading MOs from coefficient file
 Reading MOs from coefficient file
 Long-range K will be added via erf
 Coulomb attenuation parameter = 0.25 bohr**(-1)
 An unrestricted hybrid HF-DFT SCF calculation will be
 performed using Pulay DIIS extrapolation
 Exchange:     0.1957 Hartree-Fock + 1.0000 wB97X-D3 + LR-HF
 Correlation:  1.0000 wB97X-D3
 Using SG-2 standard quadrature grid
 Dispersion:   Grimme D3
 SCF converges when DIIS error is below 1.0E-08
 Using Q-Chem read-in guess as SCF_GUESS READ specified.

 using 64 threads for integral computing
 -------------------------------------------------------
 OpenMP Integral computing Module                
 Release: version 1.0, May 2013, Q-Chem Inc. Pittsburgh 
 -------------------------------------------------------
 using 64 threads for integral computing
 -------------------------------------------------------
 OpenMP Integral computing Module                
 Release: version 1.0, May 2013, Q-Chem Inc. Pittsburgh 
 -------------------------------------------------------
 ---------------------------------------
  Cycle       Energy         DIIS Error
 ---------------------------------------
    1    -302.9164461473      5.26E-04
    2    -302.9079882329      9.96E-05
    3    -302.9080285423      8.84E-05
    4    -302.9080910719      1.86E-05
    5    -302.9080943909      6.33E-06
    6    -302.9080951796      3.70E-06
    7    -302.9080956440      1.68E-06
    8    -302.9080957960      6.36E-07
    9    -302.9080958948      3.38E-07
   10    -302.9080959267      1.72E-07
   11    -302.9080959346      7.22E-08
   12    -302.9080959366      3.23E-08
   13    -302.9080959370      7.79E-09 Convergence criterion met
 ---------------------------------------
 <S^2> = 0.7693
 SCF time:  CPU 1237.60 s  wall 21.48 s
 SCF   energy in the final basis set = -302.90809594
 Total energy in the final basis set = -302.90809594
 
 --------------------------------------------------------------
 
                    Orbital Energies (a.u.)
 --------------------------------------------------------------
 
 Alpha MOs
 -- Occupied --
-14.4436 -14.4256 -10.3516 -10.3410 -10.3314 -10.3161 -10.2791  -1.1055
 -1.0289  -0.9149  -0.8551  -0.7858  -0.6747  -0.6689  -0.6119  -0.5955
 -0.5467  -0.5088  -0.4926  -0.4732  -0.4618  -0.4355  -0.4239  -0.3344
 -0.2960
 -- Virtual --
  0.0895   0.0983   0.1270   0.1462   0.1486   0.1594   0.1633   0.1740
  0.2107   0.2300   0.2372   0.2955   0.3000   0.3362   0.3466   0.3638
  0.3822   0.3896   0.4042   0.4176   0.4320   0.4485   0.4565   0.4738
  0.4841   0.5037   0.5106   0.5214   0.5331   0.5404   0.5543   0.5661
  0.5867   0.5894   0.6051   0.6094   0.6250   0.6436   0.6899   0.7090
  0.7229   0.7472   0.7652   0.7730   0.7942   0.8066   0.8225   0.8454
  0.8759   0.9103   0.9597   0.9701   0.9877   1.0290   1.0518   1.0600
  1.0726   1.0783   1.1005   1.1159   1.1262   1.1393   1.1542   1.1711
  1.1902   1.2283   1.2345   1.2448   1.2769   1.2929   1.3120   1.3215
  1.3644   1.3929   1.3959   1.4187   1.4289   1.4392   1.4620   1.4745
  1.5209   1.5292   1.5683   1.5851   1.6238   1.6477   1.6690   1.7034
  1.7247   1.7785   1.8045   1.8643   1.8798   1.9172   1.9281   1.9590
  2.0400   2.1540   2.1691   2.2111   2.2965   2.3119   2.3158   2.3573
  2.3831   2.3904   2.4333   2.4413   2.5147   2.5447   2.5889   2.6116
  2.6203   2.6474   2.6688   2.6919   2.7223   2.7298   2.7479   2.7694
  2.7737   2.8017   2.8300   2.8441   2.8727   2.8966   2.9145   2.9372
  2.9468   2.9721   2.9839   3.0132   3.0302   3.0505   3.0600   3.0699
  3.0879   3.0964   3.1131   3.1416   3.1544   3.1658   3.1869   3.2061
  3.2140   3.2250   3.2435   3.2595   3.2880   3.3103   3.3224   3.3480
  3.3772   3.4174   3.4257   3.4342   3.4637   3.4846   3.5335   3.5515
  3.5643   3.5739   3.6012   3.6340   3.6584   3.6708   3.6940   3.7167
  3.7531   3.7726   3.7939   3.8103   3.8215   3.8380   3.8702   3.9006
  3.9167   3.9369   3.9636   3.9822   4.0071   4.0403   4.0437   4.0629
  4.0692   4.0710   4.0818   4.1071   4.1376   4.1449   4.1772   4.1935
  4.2312   4.2617   4.3348   4.3590   4.3837   4.4066   4.4255   4.4853
  4.4927   4.5387   4.5658   4.6000   4.6233   4.6390   4.6486   4.6895
  4.6938   4.7191   4.7673   4.7862   4.7992   4.8714   4.8800   4.9036
  4.9657   5.0074   5.0136   5.0568   5.0773   5.1222   5.1362   5.1788
  5.2297   5.2446   5.2591   5.2950   5.3623   5.4554   5.4643   5.4779
  5.5188   5.5968   5.6274   5.6704   5.8252   5.8999   5.9510   6.0128
  6.0414   6.1672   6.1857   6.2160   6.4452   6.5375   6.6199   7.1202
  8.3285  10.2267  12.0630  12.3053  12.9360  13.9242  15.2835
 
 Beta MOs
 -- Occupied --
-14.4430 -14.4202 -10.3522 -10.3330 -10.3314 -10.3183 -10.2778  -1.1030
 -1.0173  -0.8918  -0.8506  -0.7780  -0.6725  -0.6652  -0.6051  -0.5893
 -0.5416  -0.5024  -0.4713  -0.4619  -0.4420  -0.4297  -0.4180  -0.3012
 -- Virtual --
 -0.0364   0.0919   0.1010   0.1285   0.1490   0.1503   0.1630   0.1689
  0.1928   0.2127   0.2353   0.2387   0.2988   0.3058   0.3394   0.3504
  0.3685   0.3834   0.3936   0.4063   0.4193   0.4378   0.4522   0.4573
  0.4781   0.4890   0.5050   0.5144   0.5242   0.5374   0.5468   0.5562
  0.5677   0.5886   0.5921   0.6060   0.6098   0.6285   0.6469   0.6962
  0.7113   0.7241   0.7482   0.7667   0.7742   0.7966   0.8084   0.8248
  0.8534   0.8824   0.9136   0.9624   0.9719   0.9896   1.0318   1.0553
  1.0635   1.0749   1.0818   1.1035   1.1204   1.1315   1.1424   1.1582
  1.1755   1.1920   1.2323   1.2364   1.2503   1.2817   1.2969   1.3146
  1.3245   1.3684   1.3973   1.3993   1.4245   1.4313   1.4446   1.4667
  1.4768   1.5256   1.5359   1.5704   1.5898   1.6261   1.6503   1.6726
  1.7061   1.7280   1.7824   1.8156   1.8672   1.8826   1.9204   1.9305
  1.9607   2.0422   2.1580   2.1744   2.2135   2.3056   2.3180   2.3261
  2.3622   2.3913   2.3993   2.4401   2.4478   2.5261   2.5537   2.5925
  2.6155   2.6249   2.6541   2.6762   2.7002   2.7267   2.7321   2.7519
  2.7716   2.7741   2.8063   2.8326   2.8477   2.8764   2.9068   2.9197
  2.9460   2.9503   2.9737   2.9932   3.0194   3.0364   3.0524   3.0612
  3.0736   3.0859   3.1001   3.1214   3.1489   3.1636   3.1723   3.1999
  3.2107   3.2181   3.2311   3.2493   3.2627   3.2964   3.3149   3.3283
  3.3507   3.3789   3.4218   3.4332   3.4381   3.4717   3.4897   3.5375
  3.5546   3.5684   3.5822   3.6084   3.6417   3.6647   3.6749   3.6978
  3.7223   3.7554   3.7792   3.8032   3.8134   3.8244   3.8414   3.8743
  3.9043   3.9196   3.9384   3.9686   3.9853   4.0116   4.0463   4.0505
  4.0720   4.0821   4.0851   4.0899   4.1138   4.1405   4.1474   4.1811
  4.1968   4.2353   4.2645   4.3402   4.3673   4.3887   4.4105   4.4304
  4.4890   4.4987   4.5426   4.5687   4.6057   4.6373   4.6523   4.6619
  4.6961   4.7054   4.7284   4.7769   4.7923   4.8088   4.8739   4.8840
  4.9061   4.9712   5.0125   5.0208   5.0591   5.0809   5.1249   5.1393
  5.1839   5.2406   5.2520   5.2636   5.2987   5.3661   5.4567   5.4663
  5.4807   5.5223   5.5987   5.6290   5.6738   5.8306   5.9039   5.9526
  6.0139   6.0428   6.1712   6.1914   6.2276   6.4492   6.5385   6.6212
  7.1209   8.3317  10.2277  12.0655  12.3074  12.9499  13.9253  15.2905
 --------------------------------------------------------------
 
          Ground-State Mulliken Net Atomic Charges

     Atom                 Charge (a.u.)    Spin (a.u.)
  --------------------------------------------------------
      1 C                    -0.057147      -0.161217
      2 N                    -0.072081       0.348085
      3 C                    -0.043572       0.006236
      4 H                     0.114588       0.001709
      5 C                    -0.260322       0.062523
      6 H                     0.141011      -0.000498
      7 C                    -0.171821       0.745234
      8 H                     0.164837      -0.012104
      9 C                     0.090267      -0.038301
     10 H                     0.121300       0.013565
     11 N                    -0.191341       0.034132
     12 H                     0.164282       0.000636
  --------------------------------------------------------
  Sum of atomic charges =    -0.000000
  Sum of spin   charges =     1.000000

 -----------------------------------------------------------------
                    Cartesian Multipole Moments
 -----------------------------------------------------------------
    Charge (ESU x 10^10)
                 0.0000
    Dipole Moment (Debye)
         X      -2.0612      Y      -1.6119      Z       2.3287
       Tot       3.5028
    Quadrupole Moments (Debye-Ang)
        XX     -39.2505     XY      -6.7216     YY     -43.9186
        XZ       7.4606     YZ       5.4695     ZZ     -44.2043
    Octopole Moments (Debye-Ang^2)
       XXX     -27.1361    XXY     -18.6994    XYY     -15.5525
       YYY     -48.5674    XXZ      18.2915    XYZ       8.9307
       YYZ      18.4865    XZZ     -13.5708    YZZ     -15.9782
       ZZZ      33.2265
    Hexadecapole Moments (Debye-Ang^3)
      XXXX    -214.9278   XXXY     -58.2192   XXYY    -124.2100
      XYYY     -69.3296   YYYY    -506.3323   XXXZ      43.4052
      XXYZ      53.6404   XYYZ      39.0230   YYYZ     148.5683
      XXZZ     -87.7797   XYZZ     -28.9273   YYZZ    -147.8667
      XZZZ      41.8156   YZZZ     142.1290   ZZZZ    -307.5694
 -----------------------------------------------------------------
 Calculating analytic gradient of the SCF energy
 Gradient of SCF Energy
            1           2           3           4           5           6
    1  -0.0012954   0.0005230   0.0001965   0.0003477  -0.0013888  -0.0011573
    2  -0.0003904   0.0006546   0.0020778  -0.0008082   0.0010614  -0.0013882
    3   0.0000011  -0.0006631   0.0011224   0.0002553   0.0015787  -0.0011635
            7           8           9          10          11          12
    1  -0.0009837  -0.0005352   0.0013737   0.0010590   0.0045851  -0.0027247
    2   0.0002662   0.0001048  -0.0008263   0.0006307   0.0007406  -0.0021232
    3  -0.0013184  -0.0005547  -0.0016429   0.0012865  -0.0047736   0.0058723
 Max gradient component =       5.872E-03
 RMS gradient           =       1.842E-03
 Gradient time:  CPU 241.27 s  wall 4.65 s
rPathMan2.  file_steps = 951
 IRC --- Status = 4.  Checking bisector search.
 IRC --- Bisector search finished successfully.
 ------------------------------------------------------------------------
 Reaction path following.  The coordinates are cartesian              
 Step   5 E=    -302.908096 |G|=  0.011054 S_lin= 0.2952 S_tot= 0.2990
 ------------------------------------------------------------------------
  IRC -- SD step length =   0.100000000000000     
 Adding empirical dispersion correction 
 ----------------------------------------------------------------
 Doing -D3(0) with
 s6  =   1.00000
 s8  =   1.00000
 rs6 =   1.28100
 rs8 =   1.09400
 -D3 energy without 3body term =     -0.0028527748 hartrees
 ----------------------------------------------------------------
             Standard Nuclear Orientation (Angstroms)
    I     Atom           X                Y                Z
 ----------------------------------------------------------------
    1      C       0.4451597301     1.6307565460    -1.2436991421
    2      N       1.3804485530     2.1009597959    -1.7189503215
    3      C       0.7360205473    -1.3872403601     0.5658287684
    4      H       1.5351993942    -2.0810590254     0.7421758207
    5      C      -0.4194927234    -1.3694595678    -0.1105615948
    6      H      -0.9959866044    -2.0333410915    -0.7059962398
    7      C      -0.6960893699     1.0929280943    -0.6517040623
    8      H      -1.6575103991     1.3908984569    -1.0585709623
    9      C      -0.6624241537     0.0701020104     0.4175561295
   10      H      -1.5044242137     0.1725441855     1.0884913849
   11      N       0.5813338540    -0.1239512694     1.1574407205
   12      H       1.2577653883     0.5368622301     1.5179895112
 ----------------------------------------------------------------
 Nuclear Repulsion Energy =         256.20175944 hartrees
 There are       25 alpha and       24 beta electrons

                       Distance Matrix (Angstroms)
             C (  1)   N (  2)   C (  3)   H (  4)   C (  5)   H (  6)
   N (  2)  1.149661
   C (  3)  3.530906  4.219365
   H (  4)  4.348501  4.854933  1.072926
   C (  5)  3.321584  4.227353  1.339041  2.248190
   H (  6)  3.973869  4.875035  2.243844  2.916570  1.061897
   C (  7)  1.393617  2.543060  3.112003  4.122590  2.536276  3.141090
   H (  8)  2.124388  3.188963  4.010701  5.048819  3.170329  3.505330
   C (  9)  2.534197  3.586415  2.025211  3.092316  1.552502  2.407926
   H ( 10)  3.371405  4.463520  2.779514  3.799733  2.234408  2.888706
   N ( 11)  2.977082  3.723230  1.403507  2.216433  2.039798  3.099372
   H ( 12)  3.079587  3.597114  2.209298  2.744516  3.016527  4.078168
             C (  7)   H (  8)   C (  9)   H ( 10)   N ( 11)
   H (  8)  1.085660
   C (  9)  1.480076  2.216676
   H ( 10)  2.128096  2.473398  1.081486
   N ( 11)  2.526977  3.495411  1.460144  2.107854
   H ( 12)  2.972260  3.983325  2.261846  2.819022  1.012042
 
 Applying Cartesian multipole field
    Component          Value
    ---------          -----
     (2,0,0)        1.00000E-11
     (0,2,0)        2.00000E-11
     (0,0,2)       -3.00000E-11
 Nucleus-field energy     =     0.0000000022 hartrees
 Requested basis set is cc-pVTZ
 There are 100 shells and 280 basis functions
 A cutoff of  1.0D-11 yielded   4676 shell pairs
 There are     36676 function pairs (     47908 Cartesian)
 Smallest overlap matrix eigenvalue = 1.86E-04
 Guess MOs from SCF MO coefficient file
 Reading MOs from coefficient file
 Reading MOs from coefficient file
 Long-range K will be added via erf
 Coulomb attenuation parameter = 0.25 bohr**(-1)
 An unrestricted hybrid HF-DFT SCF calculation will be
 performed using Pulay DIIS extrapolation
 Exchange:     0.1957 Hartree-Fock + 1.0000 wB97X-D3 + LR-HF
 Correlation:  1.0000 wB97X-D3
 Using SG-2 standard quadrature grid
 Dispersion:   Grimme D3
 SCF converges when DIIS error is below 1.0E-08
 Using Q-Chem read-in guess as SCF_GUESS READ specified.

 using 64 threads for integral computing
 -------------------------------------------------------
 OpenMP Integral computing Module                
 Release: version 1.0, May 2013, Q-Chem Inc. Pittsburgh 
 -------------------------------------------------------
 using 64 threads for integral computing
 -------------------------------------------------------
 OpenMP Integral computing Module                
 Release: version 1.0, May 2013, Q-Chem Inc. Pittsburgh 
 -------------------------------------------------------
 ---------------------------------------
  Cycle       Energy         DIIS Error
 ---------------------------------------
    1    -302.9020947080      7.74E-04
    2    -302.9078939442      1.82E-04
    3    -302.9079922441      1.76E-04
    4    -302.9082448393      2.61E-05
    5    -302.9082535340      1.21E-05
    6    -302.9082561343      6.82E-06
    7    -302.9082574264      2.46E-06
    8    -302.9082578923      9.37E-07
    9    -302.9082581293      6.03E-07
   10    -302.9082582159      3.02E-07
   11    -302.9082582463      1.15E-07
   12    -302.9082582528      5.16E-08
   13    -302.9082582536      2.01E-08
   14    -302.9082582537      8.06E-09 Convergence criterion met
 ---------------------------------------
 <S^2> = 0.7678
 SCF time:  CPU 1322.55 s  wall 22.48 s
 SCF   energy in the final basis set = -302.90825825
 Total energy in the final basis set = -302.90825825
 
 --------------------------------------------------------------
 
                    Orbital Energies (a.u.)
 --------------------------------------------------------------
 
 Alpha MOs
 -- Occupied --
-14.4436 -14.4231 -10.3505 -10.3416 -10.3311 -10.3142 -10.2815  -1.1010
 -1.0323  -0.9136  -0.8539  -0.7861  -0.6730  -0.6703  -0.6109  -0.5967
 -0.5456  -0.5087  -0.4948  -0.4725  -0.4623  -0.4354  -0.4240  -0.3356
 -0.2981
 -- Virtual --
  0.0881   0.0996   0.1272   0.1465   0.1484   0.1599   0.1645   0.1750
  0.2122   0.2254   0.2395   0.2943   0.3017   0.3365   0.3464   0.3628
  0.3824   0.3888   0.4044   0.4158   0.4328   0.4485   0.4556   0.4727
  0.4843   0.5024   0.5112   0.5226   0.5321   0.5402   0.5534   0.5660
  0.5860   0.5901   0.6032   0.6079   0.6250   0.6422   0.6893   0.7098
  0.7223   0.7458   0.7610   0.7716   0.7917   0.8062   0.8217   0.8459
  0.8789   0.9110   0.9623   0.9730   0.9884   1.0286   1.0503   1.0553
  1.0771   1.0792   1.1000   1.1168   1.1256   1.1467   1.1542   1.1706
  1.1882   1.2262   1.2297   1.2425   1.2777   1.2921   1.3174   1.3207
  1.3617   1.3958   1.3969   1.4148   1.4262   1.4404   1.4662   1.4821
  1.5235   1.5309   1.5652   1.5890   1.6299   1.6470   1.6759   1.7041
  1.7235   1.7766   1.8054   1.8634   1.8769   1.9140   1.9298   1.9539
  2.0470   2.1536   2.1747   2.2113   2.2945   2.3131   2.3161   2.3553
  2.3800   2.3890   2.4308   2.4351   2.5105   2.5406   2.5845   2.6086
  2.6172   2.6444   2.6631   2.6882   2.7152   2.7303   2.7438   2.7693
  2.7730   2.8013   2.8272   2.8446   2.8810   2.8943   2.9117   2.9355
  2.9409   2.9720   2.9817   3.0107   3.0256   3.0564   3.0603   3.0726
  3.0857   3.0988   3.1143   3.1448   3.1547   3.1639   3.1866   3.2064
  3.2148   3.2270   3.2421   3.2510   3.2838   3.3002   3.3186   3.3510
  3.3723   3.4125   3.4210   3.4329   3.4642   3.4880   3.5281   3.5496
  3.5610   3.5744   3.6014   3.6365   3.6536   3.6713   3.6947   3.7123
  3.7584   3.7772   3.7882   3.8077   3.8215   3.8429   3.8673   3.8993
  3.9125   3.9312   3.9661   3.9823   4.0092   4.0364   4.0478   4.0657
  4.0708   4.0730   4.0795   4.1053   4.1331   4.1468   4.1802   4.1996
  4.2237   4.2638   4.3322   4.3690   4.3858   4.4092   4.4446   4.4834
  4.4947   4.5409   4.5640   4.6036   4.6243   4.6416   4.6512   4.6928
  4.7005   4.7253   4.7752   4.7920   4.8123   4.8635   4.9002   4.9077
  4.9777   5.0074   5.0250   5.0740   5.0769   5.1270   5.1503   5.1830
  5.2375   5.2520   5.2737   5.3054   5.3781   5.4711   5.4809   5.4927
  5.5173   5.6191   5.6250   5.6680   5.8333   5.8944   5.9453   6.0084
  6.0167   6.1696   6.2179   6.2353   6.4540   6.5128   6.6048   7.0423
  8.3091  10.2616  12.0391  12.1584  12.9095  13.9404  15.5449
 
 Beta MOs
 -- Occupied --
-14.4429 -14.4180 -10.3511 -10.3335 -10.3311 -10.3164 -10.2802  -1.0983
 -1.0213  -0.8901  -0.8497  -0.7780  -0.6703  -0.6672  -0.6039  -0.5904
 -0.5400  -0.5036  -0.4718  -0.4616  -0.4439  -0.4294  -0.4183  -0.3050
 -- Virtual --
 -0.0358   0.0907   0.1021   0.1288   0.1493   0.1501   0.1635   0.1693
  0.1935   0.2135   0.2327   0.2406   0.2982   0.3073   0.3398   0.3499
  0.3676   0.3836   0.3930   0.4065   0.4178   0.4387   0.4519   0.4565
  0.4769   0.4892   0.5042   0.5150   0.5252   0.5364   0.5464   0.5557
  0.5676   0.5885   0.5923   0.6037   0.6085   0.6287   0.6453   0.6953
  0.7119   0.7237   0.7468   0.7626   0.7730   0.7937   0.8081   0.8242
  0.8544   0.8847   0.9146   0.9649   0.9745   0.9903   1.0314   1.0528
  1.0593   1.0788   1.0829   1.1032   1.1215   1.1311   1.1496   1.1585
  1.1752   1.1896   1.2303   1.2313   1.2482   1.2827   1.2959   1.3197
  1.3244   1.3656   1.3986   1.4018   1.4185   1.4306   1.4451   1.4709
  1.4850   1.5285   1.5374   1.5677   1.5936   1.6322   1.6496   1.6795
  1.7070   1.7262   1.7809   1.8160   1.8662   1.8796   1.9165   1.9335
  1.9551   2.0492   2.1576   2.1799   2.2142   2.3047   2.3177   2.3275
  2.3598   2.3874   2.3991   2.4367   2.4426   2.5222   2.5508   2.5876
  2.6131   2.6214   2.6504   2.6708   2.6962   2.7209   2.7312   2.7494
  2.7678   2.7770   2.8059   2.8306   2.8480   2.8847   2.9060   2.9161
  2.9432   2.9456   2.9737   2.9915   3.0171   3.0319   3.0586   3.0607
  3.0773   3.0841   3.1018   3.1226   3.1526   3.1639   3.1693   3.1993
  3.2116   3.2200   3.2322   3.2459   3.2558   3.2923   3.3055   3.3247
  3.3541   3.3738   3.4153   3.4290   3.4371   3.4728   3.4927   3.5317
  3.5536   3.5646   3.5838   3.6087   3.6436   3.6587   3.6752   3.6967
  3.7204   3.7618   3.7808   3.7985   3.8109   3.8251   3.8464   3.8720
  3.9031   3.9153   3.9331   3.9706   3.9863   4.0134   4.0416   4.0550
  4.0720   4.0840   4.0848   4.0901   4.1119   4.1354   4.1508   4.1835
  4.2024   4.2284   4.2668   4.3386   4.3757   4.3898   4.4172   4.4474
  4.4874   4.5000   4.5446   4.5664   4.6078   4.6392   4.6503   4.6680
  4.6992   4.7128   4.7328   4.7837   4.8030   4.8182   4.8673   4.9027
  4.9107   4.9834   5.0150   5.0295   5.0775   5.0805   5.1292   5.1531
  5.1879   5.2496   5.2572   5.2783   5.3088   5.3817   5.4725   5.4831
  5.4956   5.5204   5.6210   5.6267   5.6714   5.8383   5.8980   5.9480
  6.0094   6.0180   6.1715   6.2240   6.2479   6.4574   6.5145   6.6062
  7.0431   8.3123  10.2626  12.0415  12.1618  12.9225  13.9416  15.5514
 --------------------------------------------------------------
 
          Ground-State Mulliken Net Atomic Charges

     Atom                 Charge (a.u.)    Spin (a.u.)
  --------------------------------------------------------
      1 C                    -0.066614      -0.151992
      2 N                    -0.063231       0.328256
      3 C                    -0.045810       0.005801
      4 H                     0.117524       0.001867
      5 C                    -0.249025       0.066730
      6 H                     0.143419      -0.000237
      7 C                    -0.171448       0.752610
      8 H                     0.162755      -0.012538
      9 C                     0.086003      -0.040112
     10 H                     0.123963       0.013204
     11 N                    -0.199248       0.036098
     12 H                     0.161712       0.000312
  --------------------------------------------------------
  Sum of atomic charges =    -0.000000
  Sum of spin   charges =     1.000000

 -----------------------------------------------------------------
                    Cartesian Multipole Moments
 -----------------------------------------------------------------
    Charge (ESU x 10^10)
                 0.0000
    Dipole Moment (Debye)
         X      -2.0734      Y      -1.6739      Z       2.1798
       Tot       3.4428
    Quadrupole Moments (Debye-Ang)
        XX     -39.1394     XY      -6.6405     YY     -43.7280
        XZ       7.3468     YZ       5.4452     ZZ     -44.5787
    Octopole Moments (Debye-Ang^2)
       XXX     -26.8561    XXY     -18.7478    XYY     -15.5382
       YYY     -48.5367    XXZ      18.2214    XYZ       8.9722
       YYZ      18.3633    XZZ     -13.8221    YZZ     -15.9624
       ZZZ      31.6326
    Hexadecapole Moments (Debye-Ang^3)
      XXXX    -213.4382   XXXY     -57.8068   XXYY    -123.9033
      XYYY     -68.9576   YYYY    -505.6631   XXXZ      43.6923
      XXYZ      53.4872   XYYZ      39.0298   YYYZ     147.6807
      XXZZ     -87.9382   XYZZ     -28.9432   YYZZ    -147.8369
      XZZZ      41.4289   YZZZ     141.4083   ZZZZ    -310.2095
 -----------------------------------------------------------------
 Calculating analytic gradient of the SCF energy
 Gradient of SCF Energy
            1           2           3           4           5           6
    1   0.0186453  -0.0179202   0.0040086  -0.0038764  -0.0017142   0.0042847
    2   0.0105375  -0.0086932  -0.0143887   0.0035689  -0.0111198   0.0057282
    3  -0.0112477   0.0088714  -0.0047018  -0.0003007  -0.0045915   0.0051516
            7           8           9          10          11          12
    1   0.0008432  -0.0026469  -0.0051105   0.0070527  -0.0080882   0.0045221
    2  -0.0023940   0.0005390   0.0065215   0.0000423   0.0063431   0.0033152
    3   0.0010719  -0.0013126   0.0060049  -0.0019780  -0.0078586   0.0108910
 Max gradient component =       1.865E-02
 RMS gradient           =       7.549E-03
 Gradient time:  CPU 241.29 s  wall 4.40 s
rPathMan2.  file_steps = 951
 IRC --- Status = 2.  Assess steepest descent step
 IRC --- Previous SD length =   0.100000
 IRC --- Point 1 E =     -302.908096 |G| =   0.011054 G.D1 =  -0.011054
 IRC --- Point 2 E =     -302.908258 |G| =   0.045293 G.D1 =   0.008303
 IRC --- Angle(G1/G2) =  100.56 Deg.  Curvature =   0.1936
 IRC --- Minimum along SD direction =   0.057107
 IRC --- SD step rejected. Backing up to the estimated minimum.
 Adding empirical dispersion correction 
 ----------------------------------------------------------------
 Doing -D3(0) with
 s6  =   1.00000
 s8  =   1.00000
 rs6 =   1.28100
 rs8 =   1.09400
 -D3 energy without 3body term =     -0.0028476989 hartrees
 ----------------------------------------------------------------
             Standard Nuclear Orientation (Angstroms)
    I     Atom           X                Y                Z
 ----------------------------------------------------------------
    1      C       0.4424998179     1.6299548618    -1.2436968842
    2      N       1.3815224889     2.1023039278    -1.7203119312
    3      C       0.7364240557    -1.3829738295     0.5681334376
    4      H       1.5359134393    -2.0827184394     0.7427000406
    5      C      -0.4223443326    -1.3672801887    -0.1073200051
    6      H      -0.9983629296    -2.0361914454    -0.7083853027
    7      C      -0.6981092636     1.0934747648    -0.6544112817
    8      H      -1.6586092575     1.3911136486    -1.0597098822
    9      C      -0.6596034512     0.0684053717     0.4141826163
   10      H      -1.5022498004     0.1738392994     1.0911329678
   11      N       0.5907485748    -0.1224305715     1.1476389945
   12      H       1.2521706607     0.5325026051     1.5300472426
 ----------------------------------------------------------------
 Nuclear Repulsion Energy =         256.29055729 hartrees
 There are       25 alpha and       24 beta electrons

                       Distance Matrix (Angstroms)
             C (  1)   N (  2)   C (  3)   H (  4)   C (  5)   H (  6)
   N (  2)  1.154140
   C (  3)  3.528011  4.219040
   H (  4)  4.350318  4.858464  1.076708
   C (  5)  3.320049  4.230094  1.341353  2.251479
   H (  6)  3.975333  4.880061  2.250706  2.920680  1.067951
   C (  7)  1.391423  2.545339  3.112121  4.126861  2.535877  3.144499
   H (  8)  2.122629  3.191330  4.010189  5.051848  3.169248  3.507959
   C (  9)  2.530145  3.585946  2.019677  3.091206  1.545785  2.409200
   H ( 10)  3.369533  4.465349  2.776483  3.800512  2.231039  2.894202
   N ( 11)  2.968387  3.714823  1.394997  2.213604  2.037383  3.103640
   H ( 12)  3.090894  3.611903  2.204614  2.745871  3.015650  4.083341
             C (  7)   H (  8)   C (  9)   H ( 10)   N ( 11)
   H (  8)  1.084166
   C (  9)  1.481264  2.218091
   H ( 10)  2.130562  2.476354  1.086016
   N ( 11)  2.527245  3.496114  1.462107  2.114618
   H ( 12)  2.981634  3.989573  2.261730  2.812137  1.006306
 
 Applying Cartesian multipole field
    Component          Value
    ---------          -----
     (2,0,0)        1.00000E-11
     (0,2,0)        2.00000E-11
     (0,0,2)       -3.00000E-11
 Nucleus-field energy     =     0.0000000022 hartrees
 Requested basis set is cc-pVTZ
 There are 100 shells and 280 basis functions
 A cutoff of  1.0D-11 yielded   4675 shell pairs
 There are     36671 function pairs (     47902 Cartesian)
 Smallest overlap matrix eigenvalue = 1.85E-04
 Guess MOs from SCF MO coefficient file
 Reading MOs from coefficient file
 Reading MOs from coefficient file
 Long-range K will be added via erf
 Coulomb attenuation parameter = 0.25 bohr**(-1)
 An unrestricted hybrid HF-DFT SCF calculation will be
 performed using Pulay DIIS extrapolation
 Exchange:     0.1957 Hartree-Fock + 1.0000 wB97X-D3 + LR-HF
 Correlation:  1.0000 wB97X-D3
 Using SG-2 standard quadrature grid
 Dispersion:   Grimme D3
 SCF converges when DIIS error is below 1.0E-08
 Using Q-Chem read-in guess as SCF_GUESS READ specified.

 using 64 threads for integral computing
 -------------------------------------------------------
 OpenMP Integral computing Module                
 Release: version 1.0, May 2013, Q-Chem Inc. Pittsburgh 
 -------------------------------------------------------
 using 64 threads for integral computing
 -------------------------------------------------------
 OpenMP Integral computing Module                
 Release: version 1.0, May 2013, Q-Chem Inc. Pittsburgh 
 -------------------------------------------------------
 ---------------------------------------
  Cycle       Energy         DIIS Error
 ---------------------------------------
    1    -302.9115379836      3.31E-04
    2    -302.9083688457      7.09E-05
    3    -302.9083869877      6.70E-05
    4    -302.9084239605      1.19E-05
    5    -302.9084256449      5.12E-06
    6    -302.9084261110      2.90E-06
    7    -302.9084263409      1.05E-06
    8    -302.9084264246      3.96E-07
    9    -302.9084264683      2.47E-07
   10    -302.9084264835      1.26E-07
   11    -302.9084264890      4.97E-08
   12    -302.9084264904      2.28E-08
   13    -302.9084264907      9.03E-09 Convergence criterion met
 ---------------------------------------
 <S^2> = 0.7684
 SCF time:  CPU 1205.45 s  wall 20.66 s
 SCF   energy in the final basis set = -302.90842649
 Total energy in the final basis set = -302.90842649
 
 --------------------------------------------------------------
 
                    Orbital Energies (a.u.)
 --------------------------------------------------------------
 
 Alpha MOs
 -- Occupied --
-14.4435 -14.4242 -10.3510 -10.3413 -10.3313 -10.3150 -10.2805  -1.1029
 -1.0309  -0.9142  -0.8544  -0.7860  -0.6737  -0.6698  -0.6113  -0.5962
 -0.5460  -0.5088  -0.4939  -0.4728  -0.4621  -0.4354  -0.4241  -0.3351
 -0.2972
 -- Virtual --
  0.0887   0.0990   0.1272   0.1464   0.1485   0.1597   0.1640   0.1745
  0.2116   0.2274   0.2385   0.2949   0.3010   0.3364   0.3465   0.3633
  0.3824   0.3892   0.4044   0.4166   0.4325   0.4485   0.4560   0.4732
  0.4843   0.5030   0.5108   0.5221   0.5326   0.5403   0.5539   0.5660
  0.5864   0.5897   0.6041   0.6084   0.6250   0.6428   0.6895   0.7095
  0.7226   0.7464   0.7627   0.7723   0.7928   0.8063   0.8220   0.8457
  0.8777   0.9106   0.9613   0.9717   0.9880   1.0288   1.0510   1.0576
  1.0752   1.0785   1.0999   1.1164   1.1260   1.1436   1.1541   1.1709
  1.1891   1.2272   1.2318   1.2433   1.2773   1.2925   1.3152   1.3209
  1.3629   1.3955   1.3960   1.4170   1.4271   1.4398   1.4643   1.4789
  1.5223   1.5301   1.5666   1.5874   1.6272   1.6471   1.6731   1.7036
  1.7241   1.7771   1.8050   1.8640   1.8783   1.9158   1.9290   1.9560
  2.0436   2.1537   2.1723   2.2110   2.2955   2.3126   2.3157   2.3563
  2.3817   2.3892   2.4318   2.4378   2.5122   2.5423   2.5868   2.6101
  2.6182   2.6458   2.6655   2.6899   2.7187   2.7296   2.7458   2.7702
  2.7721   2.8015   2.8282   2.8443   2.8778   2.8953   2.9130   2.9365
  2.9430   2.9721   2.9826   3.0121   3.0274   3.0541   3.0604   3.0713
  3.0867   3.0976   3.1139   3.1437   3.1548   3.1649   3.1867   3.2064
  3.2147   3.2260   3.2432   3.2547   3.2854   3.3040   3.3204   3.3498
  3.3746   3.4149   3.4229   3.4333   3.4639   3.4867   3.5311   3.5506
  3.5628   3.5739   3.6017   3.6355   3.6555   3.6711   3.6951   3.7131
  3.7566   3.7751   3.7910   3.8092   3.8208   3.8410   3.8689   3.9000
  3.9143   3.9334   3.9652   3.9825   4.0080   4.0380   4.0460   4.0646
  4.0701   4.0721   4.0806   4.1060   4.1360   4.1452   4.1795   4.1972
  4.2268   4.2620   4.3339   4.3653   4.3847   4.4091   4.4352   4.4841
  4.4941   4.5409   4.5640   4.6032   4.6248   4.6408   4.6494   4.6921
  4.6973   4.7217   4.7718   4.7910   4.8055   4.8677   4.8933   4.9041
  4.9718   5.0082   5.0200   5.0687   5.0766   5.1243   5.1430   5.1810
  5.2341   5.2487   5.2679   5.3002   5.3713   5.4648   5.4735   5.4866
  5.5169   5.6105   5.6255   5.6691   5.8300   5.8994   5.9452   6.0117
  6.0258   6.1740   6.2009   6.2264   6.4520   6.5237   6.6097   7.0765
  8.3175  10.2455  12.0539  12.2226  12.9198  13.9292  15.4329
 
 Beta MOs
 -- Occupied --
-14.4428 -14.4190 -10.3516 -10.3333 -10.3312 -10.3172 -10.2791  -1.1003
 -1.0196  -0.8908  -0.8501  -0.7780  -0.6713  -0.6663  -0.6044  -0.5899
 -0.5407  -0.5031  -0.4717  -0.4617  -0.4430  -0.4295  -0.4182  -0.3034
 -- Virtual --
 -0.0361   0.0912   0.1016   0.1288   0.1492   0.1502   0.1633   0.1691
  0.1933   0.2131   0.2338   0.2397   0.2985   0.3066   0.3396   0.3502
  0.3680   0.3836   0.3933   0.4064   0.4185   0.4383   0.4521   0.4568
  0.4774   0.4891   0.5046   0.5147   0.5248   0.5369   0.5466   0.5560
  0.5676   0.5886   0.5921   0.6048   0.6090   0.6286   0.6460   0.6957
  0.7117   0.7239   0.7475   0.7643   0.7736   0.7949   0.8082   0.8244
  0.8540   0.8839   0.9141   0.9639   0.9733   0.9900   1.0316   1.0540
  1.0614   1.0770   1.0823   1.1031   1.1210   1.1314   1.1465   1.1582
  1.1753   1.1907   1.2313   1.2334   1.2490   1.2822   1.2964   1.3177
  1.3242   1.3668   1.3990   1.4001   1.4214   1.4308   1.4448   1.4690
  1.4815   1.5272   1.5367   1.5689   1.5921   1.6295   1.6497   1.6766
  1.7065   1.7270   1.7812   1.8158   1.8668   1.8810   1.9185   1.9322
  1.9574   2.0458   2.1577   2.1776   2.2137   2.3052   2.3177   2.3268
  2.3609   2.3893   2.3990   2.4383   2.4446   2.5237   2.5520   2.5901
  2.6143   2.6226   2.6521   2.6730   2.6981   2.7243   2.7306   2.7508
  2.7692   2.7755   2.8062   2.8312   2.8477   2.8815   2.9064   2.9177
  2.9457   2.9462   2.9737   2.9922   3.0184   3.0337   3.0563   3.0609
  3.0757   3.0849   3.1010   3.1222   3.1514   3.1638   3.1708   3.1996
  3.2114   3.2193   3.2319   3.2478   3.2585   3.2941   3.3088   3.3264
  3.3527   3.3761   3.4183   3.4308   3.4374   3.4723   3.4916   3.5348
  3.5542   3.5664   3.5830   3.6091   3.6427   3.6613   3.6750   3.6977
  3.7202   3.7594   3.7802   3.8009   3.8123   3.8240   3.8444   3.8734
  3.9038   3.9171   3.9351   3.9699   3.9860   4.0123   4.0435   4.0529
  4.0721   4.0836   4.0847   4.0899   4.1126   4.1383   4.1488   4.1831
  4.2003   4.2311   4.2649   4.3401   4.3725   4.3890   4.4156   4.4386
  4.4881   4.4997   4.5448   4.5665   4.6084   4.6395   4.6502   4.6652
  4.6988   4.7086   4.7305   4.7809   4.7999   4.8128   4.8715   4.8960
  4.9067   4.9774   5.0156   5.0249   5.0715   5.0804   5.1268   5.1459
  5.1860   5.2456   5.2550   5.2724   5.3038   5.3749   5.4660   5.4756
  5.4893   5.5203   5.6124   5.6271   5.6725   5.8351   5.9032   5.9474
  6.0128   6.0271   6.1763   6.2068   6.2390   6.4557   6.5250   6.6111
  7.0773   8.3207  10.2465  12.0566  12.2251  12.9333  13.9304  15.4396
 --------------------------------------------------------------
 
          Ground-State Mulliken Net Atomic Charges

     Atom                 Charge (a.u.)    Spin (a.u.)
  --------------------------------------------------------
      1 C                    -0.062528      -0.155827
      2 N                    -0.067067       0.336555
      3 C                    -0.044795       0.006011
      4 H                     0.116273       0.001796
      5 C                    -0.253885       0.064881
      6 H                     0.142371      -0.000349
      7 C                    -0.171655       0.749488
      8 H                     0.163642      -0.012348
      9 C                     0.087998      -0.039312
     10 H                     0.122793       0.013366
     11 N                    -0.196024       0.035286
     12 H                     0.162876       0.000453
  --------------------------------------------------------
  Sum of atomic charges =    -0.000000
  Sum of spin   charges =     1.000000

 -----------------------------------------------------------------
                    Cartesian Multipole Moments
 -----------------------------------------------------------------
    Charge (ESU x 10^10)
                 0.0000
    Dipole Moment (Debye)
         X      -2.0678      Y      -1.6471      Z       2.2445
       Tot       3.4679
    Quadrupole Moments (Debye-Ang)
        XX     -39.1855     XY      -6.6750     YY     -43.8093
        XZ       7.3968     YZ       5.4563     ZZ     -44.4179
    Octopole Moments (Debye-Ang^2)
       XXX     -26.9725    XXY     -18.7272    XYY     -15.5442
       YYY     -48.5526    XXZ      18.2552    XYZ       8.9558
       YYZ      18.4199    XZZ     -13.7141    YZZ     -15.9688
       ZZZ      32.3204
    Hexadecapole Moments (Debye-Ang^3)
      XXXX    -214.0660   XXXY     -57.9835   XXYY    -124.0338
      XYYY     -69.1208   YYYY    -505.9524   XXXZ      43.5737
      XXYZ      53.5553   XYYZ      39.0295   YYYZ     148.0636
      XXZZ     -87.8644   XYZZ     -28.9350   YYZZ    -147.8458
      XZZZ      41.5960   YZZZ     141.7204   ZZZZ    -309.0658
 -----------------------------------------------------------------
 Calculating analytic gradient of the SCF energy
 Gradient of SCF Energy
            1           2           3           4           5           6
    1   0.0099134  -0.0098342   0.0023234  -0.0020353  -0.0015208   0.0018908
    2   0.0057634  -0.0045972  -0.0075068   0.0016777  -0.0059000   0.0026271
    3  -0.0063215   0.0046845  -0.0022170  -0.0000449  -0.0018891   0.0023819
            7           8           9          10          11          12
    1   0.0000670  -0.0017465  -0.0023196   0.0044425  -0.0023150   0.0011343
    2  -0.0012521   0.0003532   0.0034283   0.0003025   0.0043426   0.0007613
    3   0.0000491  -0.0009893   0.0026739  -0.0005577  -0.0065775   0.0088078
 Max gradient component =       9.913E-03
 RMS gradient           =       4.212E-03
 Gradient time:  CPU 249.47 s  wall 4.79 s
rPathMan2.  file_steps = 951
 IRC --- Status = 2.  Assess steepest descent step
 IRC --- Previous SD length =   0.057107
 IRC --- Point 1 E =     -302.908096 |G| =   0.011054 G.D1 =  -0.011054
 IRC --- Point 2 E =     -302.908426 |G| =   0.025274 G.D1 =  -0.000365
 IRC --- Angle(G1/G2) =   89.17 Deg.  Curvature =   0.1872
 IRC --- Minimum along SD direction =   0.059057
 IRC --- Corrector step required
 IRC --- equal length displacement: B_eq =   0.080177
 IRC --- chosen bisector length  : B_len =   0.040088
 Adding empirical dispersion correction 
 ----------------------------------------------------------------
 Doing -D3(0) with
 s6  =   1.00000
 s8  =   1.00000
 rs6 =   1.28100
 rs8 =   1.09400
 -D3 energy without 3body term =     -0.0028379159 hartrees
 ----------------------------------------------------------------
             Standard Nuclear Orientation (Angstroms)
    I     Atom           X                Y                Z
 ----------------------------------------------------------------
    1      C       0.4348024917     1.6259755838    -1.2399161441
    2      N       1.3881166870     2.1059470914    -1.7240189283
    3      C       0.7353036697    -1.3756457436     0.5709930581
    4      H       1.5376055567    -2.0848260791     0.7430758664
    5      C      -0.4233334248    -1.3623021330    -0.1040326927
    6      H      -1.0010752702    -2.0396594886    -0.7113996771
    7      C      -0.6994939657     1.0945872366    -0.6562427985
    8      H      -1.6582966326     1.3910457593    -1.0598765893
    9      C      -0.6563389855     0.0652263539     0.4103383369
   10      H      -1.5034581916     0.1745206043     1.0932248644
   11      N       0.5983999577    -0.1240144506     1.1450463241
   12      H       1.2477681102     0.5291452702     1.5328083923
 ----------------------------------------------------------------
 Nuclear Repulsion Energy =         256.29274750 hartrees
 There are       25 alpha and       24 beta electrons

                       Distance Matrix (Angstroms)
             C (  1)   N (  2)   C (  3)   H (  4)   C (  5)   H (  6)
   N (  2)  1.171980
   C (  3)  3.518441  4.220750
   H (  4)  4.349538  4.865335  1.084545
   C (  5)  3.310050  4.234910  1.340999  2.254976
   H (  6)  3.972147  4.890776  2.258419  2.926165  1.077726
   C (  7)  1.381910  2.553647  3.109148  4.131752  2.533280  3.149206
   H (  8)  2.113923  3.198875  4.005451  5.054316  3.165390  3.510429
   C (  9)  2.519894  3.591632  2.009625  3.089795  1.535157  2.409914
   H ( 10)  3.362607  4.475319  2.772688  3.804645  2.227537  2.900285
   N ( 11)  2.962647  3.718591  1.383785  2.210988  2.034083  3.110371
   H ( 12)  3.090623  3.621177  2.194524  2.746002  3.008222  4.085649
             C (  7)   H (  8)   C (  9)   H ( 10)   N ( 11)
   H (  8)  1.081716
   C (  9)  1.482917  2.218839
   H ( 10)  2.133897  2.477853  1.093568
   N ( 11)  2.532619  3.499967  1.466280  2.123586
   H ( 12)  2.983873  3.988747  2.258491  2.808601  0.999328
 
 Applying Cartesian multipole field
    Component          Value
    ---------          -----
     (2,0,0)        1.00000E-11
     (0,2,0)        2.00000E-11
     (0,0,2)       -3.00000E-11
 Nucleus-field energy     =     0.0000000021 hartrees
 Requested basis set is cc-pVTZ
 There are 100 shells and 280 basis functions
 A cutoff of  1.0D-11 yielded   4674 shell pairs
 There are     36650 function pairs (     47872 Cartesian)
 Smallest overlap matrix eigenvalue = 1.82E-04
 Guess MOs from SCF MO coefficient file
 Reading MOs from coefficient file
 Reading MOs from coefficient file
 Long-range K will be added via erf
 Coulomb attenuation parameter = 0.25 bohr**(-1)
 An unrestricted hybrid HF-DFT SCF calculation will be
 performed using Pulay DIIS extrapolation
 Exchange:     0.1957 Hartree-Fock + 1.0000 wB97X-D3 + LR-HF
 Correlation:  1.0000 wB97X-D3
 Using SG-2 standard quadrature grid
 Dispersion:   Grimme D3
 SCF converges when DIIS error is below 1.0E-08
 Using Q-Chem read-in guess as SCF_GUESS READ specified.

 using 64 threads for integral computing
 -------------------------------------------------------
 OpenMP Integral computing Module                
 Release: version 1.0, May 2013, Q-Chem Inc. Pittsburgh 
 -------------------------------------------------------
 using 64 threads for integral computing
 -------------------------------------------------------
 OpenMP Integral computing Module                
 Release: version 1.0, May 2013, Q-Chem Inc. Pittsburgh 
 -------------------------------------------------------
 ---------------------------------------
  Cycle       Energy         DIIS Error
 ---------------------------------------
    1    -302.9069183260      6.62E-04
    2    -302.9078891124      1.28E-04
    3    -302.9079318234      1.42E-04
    4    -302.9080949334      2.88E-05
    5    -302.9081061816      1.08E-05
    6    -302.9081112796      4.96E-06
    7    -302.9081140708      3.08E-06
    8    -302.9081159961      1.37E-06
    9    -302.9081166851      6.88E-07
   10    -302.9081168223      2.84E-07
   11    -302.9081168471      1.20E-07
   12    -302.9081168563      5.52E-08
   13    -302.9081168599      2.54E-08
   14    -302.9081168611      1.07E-08
   15    -302.9081168608      5.70E-09 Convergence criterion met
 ---------------------------------------
 <S^2> = 0.7712
 SCF time:  CPU 1428.18 s  wall 24.38 s
 SCF   energy in the final basis set = -302.90811686
 Total energy in the final basis set = -302.90811686
 
 --------------------------------------------------------------
 
                    Orbital Energies (a.u.)
 --------------------------------------------------------------
 
 Alpha MOs
 -- Occupied --
-14.4435 -14.4294 -10.3518 -10.3410 -10.3311 -10.3189 -10.2792  -1.1060
 -1.0260  -0.9159  -0.8558  -0.7864  -0.6746  -0.6688  -0.6123  -0.5960
 -0.5474  -0.5086  -0.4919  -0.4746  -0.4613  -0.4346  -0.4227  -0.3351
 -0.2969
 -- Virtual --
  0.0897   0.0952   0.1269   0.1450   0.1477   0.1580   0.1631   0.1730
  0.2105   0.2299   0.2372   0.2956   0.3004   0.3359   0.3466   0.3633
  0.3822   0.3899   0.4046   0.4174   0.4333   0.4481   0.4563   0.4735
  0.4842   0.5034   0.5103   0.5212   0.5326   0.5404   0.5541   0.5647
  0.5855   0.5898   0.6048   0.6098   0.6255   0.6427   0.6889   0.7092
  0.7226   0.7467   0.7638   0.7724   0.7930   0.8068   0.8224   0.8457
  0.8759   0.9091   0.9571   0.9716   0.9874   1.0292   1.0508   1.0572
  1.0740   1.0782   1.0950   1.1155   1.1254   1.1384   1.1538   1.1705
  1.1893   1.2279   1.2331   1.2437   1.2757   1.2907   1.3124   1.3212
  1.3631   1.3908   1.3938   1.4162   1.4272   1.4391   1.4607   1.4751
  1.5202   1.5287   1.5657   1.5837   1.6241   1.6456   1.6711   1.7057
  1.7245   1.7769   1.8038   1.8659   1.8784   1.9177   1.9264   1.9585
  2.0354   2.1548   2.1656   2.2113   2.2949   2.3135   2.3155   2.3580
  2.3829   2.3902   2.4334   2.4410   2.5137   2.5447   2.5889   2.6128
  2.6194   2.6484   2.6670   2.6897   2.7217   2.7297   2.7483   2.7715
  2.7741   2.8014   2.8299   2.8458   2.8754   2.8952   2.9153   2.9366
  2.9457   2.9714   2.9832   3.0130   3.0299   3.0502   3.0592   3.0710
  3.0882   3.0965   3.1138   3.1432   3.1542   3.1648   3.1861   3.2028
  3.2134   3.2259   3.2413   3.2567   3.2853   3.3077   3.3199   3.3489
  3.3778   3.4161   3.4243   3.4328   3.4632   3.4867   3.5315   3.5515
  3.5652   3.5676   3.6005   3.6325   3.6536   3.6690   3.6940   3.7130
  3.7581   3.7718   3.7885   3.8106   3.8181   3.8389   3.8704   3.9003
  3.9152   3.9332   3.9650   3.9825   4.0061   4.0382   4.0428   4.0590
  4.0658   4.0691   4.0818   4.1049   4.1383   4.1446   4.1777   4.1942
  4.2307   4.2589   4.3351   4.3628   4.3815   4.4102   4.4313   4.4857
  4.4962   4.5381   4.5632   4.5950   4.6184   4.6319   4.6447   4.6880
  4.6891   4.7169   4.7572   4.7852   4.7939   4.8613   4.8782   4.9002
  4.9623   5.0013   5.0136   5.0613   5.0739   5.1186   5.1400   5.1744
  5.2235   5.2413   5.2628   5.2916   5.3579   5.4543   5.4642   5.4809
  5.5166   5.5939   5.6299   5.6672   5.8142   5.8916   5.9544   6.0135
  6.0335   6.1258   6.1692   6.2005   6.4243   6.5313   6.6124   7.1055
  8.3469  10.2067  12.0865  12.2996  13.0097  13.9541  14.9885
 
 Beta MOs
 -- Occupied --
-14.4428 -14.4236 -10.3523 -10.3331 -10.3310 -10.3213 -10.2779  -1.1035
 -1.0137  -0.8928  -0.8513  -0.7789  -0.6723  -0.6652  -0.6056  -0.5899
 -0.5423  -0.5021  -0.4710  -0.4626  -0.4405  -0.4284  -0.4166  -0.3022
 -- Virtual --
 -0.0376   0.0921   0.0980   0.1286   0.1478   0.1499   0.1626   0.1687
  0.1910   0.2125   0.2347   0.2387   0.2992   0.3058   0.3390   0.3503
  0.3679   0.3833   0.3939   0.4068   0.4192   0.4387   0.4518   0.4571
  0.4774   0.4892   0.5048   0.5141   0.5238   0.5368   0.5470   0.5560
  0.5663   0.5876   0.5923   0.6056   0.6102   0.6290   0.6460   0.6956
  0.7115   0.7239   0.7477   0.7652   0.7737   0.7953   0.8085   0.8248
  0.8537   0.8822   0.9129   0.9598   0.9733   0.9894   1.0320   1.0541
  1.0609   1.0761   1.0819   1.0983   1.1199   1.1312   1.1405   1.1583
  1.1750   1.1911   1.2317   1.2350   1.2492   1.2807   1.2949   1.3152
  1.3242   1.3672   1.3957   1.3971   1.4210   1.4305   1.4441   1.4652
  1.4776   1.5248   1.5354   1.5679   1.5885   1.6263   1.6482   1.6748
  1.7085   1.7277   1.7807   1.8154   1.8688   1.8814   1.9205   1.9295
  1.9599   2.0375   2.1588   2.1708   2.2137   2.3039   2.3176   2.3272
  2.3623   2.3900   2.4000   2.4402   2.4471   2.5248   2.5541   2.5920
  2.6167   2.6242   2.6548   2.6740   2.6981   2.7269   2.7305   2.7523
  2.7712   2.7765   2.8057   2.8328   2.8493   2.8788   2.9052   2.9203
  2.9442   2.9502   2.9729   2.9923   3.0188   3.0360   3.0519   3.0607
  3.0744   3.0862   3.1000   3.1219   3.1508   3.1635   3.1711   3.1995
  3.2071   3.2167   3.2317   3.2465   3.2599   3.2939   3.3123   3.3258
  3.3515   3.3795   3.4203   3.4319   3.4367   3.4712   3.4915   3.5355
  3.5549   3.5689   3.5765   3.6085   3.6405   3.6597   3.6729   3.6970
  3.7193   3.7606   3.7775   3.7978   3.8136   3.8212   3.8421   3.8747
  3.9042   3.9182   3.9347   3.9699   3.9856   4.0108   4.0443   4.0499
  4.0708   4.0797   4.0846   4.0871   4.1114   4.1406   4.1479   4.1816
  4.1975   4.2347   4.2617   4.3407   4.3704   4.3857   4.4159   4.4355
  4.4898   4.5022   4.5424   4.5659   4.6031   4.6309   4.6470   4.6570
  4.6952   4.7025   4.7258   4.7679   4.7908   4.8032   4.8650   4.8808
  4.9027   4.9683   5.0078   5.0191   5.0638   5.0778   5.1212   5.1429
  5.1796   5.2367   5.2477   5.2673   5.2953   5.3617   5.4556   5.4662
  5.4836   5.5201   5.5958   5.6314   5.6705   5.8202   5.8953   5.9562
  6.0146   6.0349   6.1313   6.1781   6.2080   6.4283   6.5324   6.6137
  7.1062   8.3502  10.2076  12.0882  12.3017  13.0238  13.9552  14.9962
 --------------------------------------------------------------
 
          Ground-State Mulliken Net Atomic Charges

     Atom                 Charge (a.u.)    Spin (a.u.)
  --------------------------------------------------------
      1 C                    -0.051187      -0.171607
      2 N                    -0.080549       0.371711
      3 C                    -0.045367       0.005824
      4 H                     0.113715       0.001682
      5 C                    -0.255437       0.061608
      6 H                     0.140341      -0.000466
      7 C                    -0.169573       0.733341
      8 H                     0.165758      -0.012053
      9 C                     0.087895      -0.037986
     10 H                     0.120521       0.013251
     11 N                    -0.188597       0.034274
     12 H                     0.162479       0.000422
  --------------------------------------------------------
  Sum of atomic charges =    -0.000000
  Sum of spin   charges =     1.000000

 -----------------------------------------------------------------
                    Cartesian Multipole Moments
 -----------------------------------------------------------------
    Charge (ESU x 10^10)
                -0.0000
    Dipole Moment (Debye)
         X      -2.0707      Y      -1.6105      Z       2.2695
       Tot       3.4687
    Quadrupole Moments (Debye-Ang)
        XX     -39.2193     XY      -6.6707     YY     -43.9067
        XZ       7.4086     YZ       5.4520     ZZ     -44.3785
    Octopole Moments (Debye-Ang^2)
       XXX     -27.1900    XXY     -18.6660    XYY     -15.5896
       YYY     -48.6867    XXZ      18.1954    XYZ       8.9094
       YYZ      18.4310    XZZ     -13.6877    YZZ     -16.0285
       ZZZ      32.7316
    Hexadecapole Moments (Debye-Ang^3)
      XXXX    -215.0373   XXXY     -58.2918   XXYY    -124.1229
      XYYY     -69.2809   YYYY    -506.4675   XXXZ      43.5844
      XXYZ      53.5949   XYYZ      38.9322   YYYZ     148.6496
      XXZZ     -87.9781   XYZZ     -28.9089   YYZZ    -147.9773
      XZZZ      41.7075   YZZZ     142.2306   ZZZZ    -309.2864
 -----------------------------------------------------------------
 Calculating analytic gradient of the SCF energy
 Gradient of SCF Energy
            1           2           3           4           5           6
    1  -0.0232868   0.0197892  -0.0044836   0.0017543   0.0020040  -0.0018642
    2  -0.0116055   0.0104080   0.0045066  -0.0019331   0.0020527  -0.0020709
    3   0.0112036  -0.0105188  -0.0005254   0.0005807   0.0040778  -0.0017787
            7           8           9          10          11          12
    1   0.0008054  -0.0000759   0.0026429   0.0004448   0.0056877  -0.0034178
    2   0.0015194   0.0000436  -0.0011966   0.0007870   0.0001366  -0.0026478
    3  -0.0025844  -0.0005028  -0.0031029   0.0019756  -0.0049938   0.0061691
 Max gradient component =       2.329E-02
 RMS gradient           =       6.756E-03
 Gradient time:  CPU 240.61 s  wall 4.54 s
rPathMan2.  file_steps = 951
 IRC --- Status = 3.  Assess initial corrector step
 IRC --- bisector search: b =  0.000000 E =     -302.908426 G.B =  -0.017742
 IRC --- bisector search: b =  0.040088 E =     -302.908117 G.B =   0.032494
 IRC --- performed gradient/energy interpolation
 IRC --- bisector search:  estimate b(min) =   1.396480120984574E-002
 Adding empirical dispersion correction 
 ----------------------------------------------------------------
 Doing -D3(0) with
 s6  =   1.00000
 s8  =   1.00000
 rs6 =   1.28100
 rs8 =   1.09400
 -D3 energy without 3body term =     -0.0028442873 hartrees
 ----------------------------------------------------------------
             Standard Nuclear Orientation (Angstroms)
    I     Atom           X                Y                Z
 ----------------------------------------------------------------
    1      C       0.4398184455     1.6285686757    -1.2423798590
    2      N       1.3838195854     2.1035730280    -1.7216032679
    3      C       0.7360337679    -1.3804210824     0.5691295897
    4      H       1.5365028903    -2.0834526381     0.7428309600
    5      C      -0.4226888840    -1.3655460773    -0.1061748660
    6      H      -0.9993077766    -2.0373995422    -0.7094353635
    7      C      -0.6985916262     1.0938622956    -0.6550492927
    8      H      -1.6585003542     1.3910899993    -1.0597679548
    9      C      -0.6584662708     0.0672979572     0.4128434571
   10      H      -1.5026707449     0.1740766328     1.0918616824
   11      N       0.5934139429    -0.1229823176     1.1467358348
   12      H       1.2506370271     0.5313330737     1.5310090923
 ----------------------------------------------------------------
 Nuclear Repulsion Energy =         256.28972474 hartrees
 There are       25 alpha and       24 beta electrons

                       Distance Matrix (Angstroms)
             C (  1)   N (  2)   C (  3)   H (  4)   C (  5)   H (  6)
   N (  2)  1.160354
   C (  3)  3.524674  4.219633
   H (  4)  4.350044  4.860857  1.079433
   C (  5)  3.316565  4.231769  1.341229  2.252695
   H (  6)  3.974222  4.883793  2.253388  2.922590  1.071354
   C (  7)  1.388109  2.548233  3.111084  4.128565  2.534970  3.146139
   H (  8)  2.119595  3.193958  4.008538  5.052708  3.167903  3.508819
   C (  9)  2.526571  3.587926  2.016171  3.090713  1.542081  2.409447
   H ( 10)  3.367120  4.468822  2.775159  3.801952  2.229818  2.896320
   N ( 11)  2.966378  3.716135  1.391086  2.212691  2.036226  3.105983
   H ( 12)  3.090799  3.615130  2.201098  2.745915  3.013062  4.084144
             C (  7)   H (  8)   C (  9)   H ( 10)   N ( 11)
   H (  8)  1.083313
   C (  9)  1.481836  2.218350
   H ( 10)  2.131724  2.476876  1.088645
   N ( 11)  2.529114  3.497455  1.463560  2.117741
   H ( 12)  2.982412  3.989284  2.260597  2.810905  1.003861
 
 Applying Cartesian multipole field
    Component          Value
    ---------          -----
     (2,0,0)        1.00000E-11
     (0,2,0)        2.00000E-11
     (0,0,2)       -3.00000E-11
 Nucleus-field energy     =     0.0000000022 hartrees
 Requested basis set is cc-pVTZ
 There are 100 shells and 280 basis functions
 A cutoff of  1.0D-11 yielded   4674 shell pairs
 There are     36650 function pairs (     47872 Cartesian)
 Smallest overlap matrix eigenvalue = 1.84E-04
 Guess MOs from SCF MO coefficient file
 Reading MOs from coefficient file
 Reading MOs from coefficient file
 Long-range K will be added via erf
 Coulomb attenuation parameter = 0.25 bohr**(-1)
 An unrestricted hybrid HF-DFT SCF calculation will be
 performed using Pulay DIIS extrapolation
 Exchange:     0.1957 Hartree-Fock + 1.0000 wB97X-D3 + LR-HF
 Correlation:  1.0000 wB97X-D3
 Using SG-2 standard quadrature grid
 Dispersion:   Grimme D3
 SCF converges when DIIS error is below 1.0E-08
 Using Q-Chem read-in guess as SCF_GUESS READ specified.

 using 64 threads for integral computing
 -------------------------------------------------------
 OpenMP Integral computing Module                
 Release: version 1.0, May 2013, Q-Chem Inc. Pittsburgh 
 -------------------------------------------------------
 using 64 threads for integral computing
 -------------------------------------------------------
 OpenMP Integral computing Module                
 Release: version 1.0, May 2013, Q-Chem Inc. Pittsburgh 
 -------------------------------------------------------
 ---------------------------------------
  Cycle       Energy         DIIS Error
 ---------------------------------------
    1    -302.9108236076      4.31E-04
    2    -302.9084531648      8.17E-05
    3    -302.9084750541      8.88E-05
    4    -302.9085390162      1.81E-05
    5    -302.9085436340      7.04E-06
    6    -302.9085458441      3.20E-06
    7    -302.9085470269      1.99E-06
    8    -302.9085478113      8.61E-07
    9    -302.9085480763      4.23E-07
   10    -302.9085481288      1.76E-07
   11    -302.9085481385      7.43E-08
   12    -302.9085481421      3.45E-08
   13    -302.9085481431      1.58E-08
   14    -302.9085481435      6.63E-09 Convergence criterion met
 ---------------------------------------
 <S^2> = 0.7693
 SCF time:  CPU 1313.67 s  wall 22.92 s
 SCF   energy in the final basis set = -302.90854814
 Total energy in the final basis set = -302.90854814
 
 --------------------------------------------------------------
 
                    Orbital Energies (a.u.)
 --------------------------------------------------------------
 
 Alpha MOs
 -- Occupied --
-14.4435 -14.4260 -10.3513 -10.3412 -10.3312 -10.3164 -10.2800  -1.1040
 -1.0291  -0.9148  -0.8549  -0.7861  -0.6741  -0.6694  -0.6117  -0.5961
 -0.5465  -0.5087  -0.4932  -0.4734  -0.4618  -0.4350  -0.4237  -0.3351
 -0.2971
 -- Virtual --
  0.0891   0.0977   0.1271   0.1459   0.1482   0.1591   0.1637   0.1740
  0.2112   0.2283   0.2380   0.2951   0.3008   0.3362   0.3465   0.3633
  0.3823   0.3894   0.4045   0.4169   0.4327   0.4484   0.4561   0.4733
  0.4843   0.5032   0.5106   0.5218   0.5326   0.5403   0.5540   0.5656
  0.5860   0.5897   0.6044   0.6089   0.6252   0.6427   0.6893   0.7094
  0.7226   0.7465   0.7631   0.7723   0.7929   0.8065   0.8221   0.8457
  0.8771   0.9101   0.9599   0.9716   0.9878   1.0289   1.0510   1.0576
  1.0748   1.0784   1.0983   1.1161   1.1258   1.1415   1.1539   1.1707
  1.1892   1.2274   1.2323   1.2433   1.2767   1.2919   1.3143   1.3209
  1.3629   1.3938   1.3953   1.4167   1.4271   1.4396   1.4630   1.4775
  1.5215   1.5296   1.5662   1.5861   1.6261   1.6466   1.6723   1.7043
  1.7242   1.7770   1.8046   1.8647   1.8784   1.9165   1.9282   1.9569
  2.0407   2.1542   2.1698   2.2111   2.2953   2.3129   2.3156   2.3569
  2.3821   2.3895   2.4324   2.4389   2.5127   2.5431   2.5875   2.6111
  2.6186   2.6467   2.6660   2.6899   2.7198   2.7295   2.7467   2.7707
  2.7728   2.8014   2.8288   2.8448   2.8770   2.8953   2.9138   2.9367
  2.9438   2.9719   2.9828   3.0124   3.0283   3.0528   3.0601   3.0710
  3.0872   3.0972   3.1139   3.1436   3.1546   3.1649   3.1865   3.2051
  3.2142   3.2260   3.2424   3.2554   3.2853   3.3052   3.3202   3.3495
  3.3758   3.4153   3.4234   3.4330   3.4636   3.4867   3.5313   3.5509
  3.5637   3.5718   3.6011   3.6346   3.6548   3.6703   3.6948   3.7128
  3.7571   3.7739   3.7902   3.8096   3.8198   3.8403   3.8695   3.9001
  3.9146   3.9332   3.9651   3.9825   4.0073   4.0381   4.0448   4.0627
  4.0689   4.0705   4.0810   4.1056   4.1369   4.1450   4.1789   4.1961
  4.2281   4.2608   4.3343   4.3644   4.3836   4.4095   4.4338   4.4846
  4.4949   4.5401   4.5637   4.6007   4.6225   4.6377   4.6477   4.6908
  4.6943   4.7199   4.7666   4.7891   4.8012   4.8656   4.8882   4.9024
  4.9683   5.0058   5.0177   5.0664   5.0755   5.1222   5.1419   5.1787
  5.2304   5.2461   5.2661   5.2970   5.3666   5.4614   5.4701   5.4843
  5.5167   5.6049   5.6269   5.6685   5.8247   5.8970   5.9480   6.0125
  6.0284   6.1657   6.1831   6.2145   6.4424   6.5261   6.6102   7.0865
  8.3277  10.2315  12.0671  12.2493  12.9484  13.9368  15.2782
 
 Beta MOs
 -- Occupied --
-14.4428 -14.4206 -10.3518 -10.3332 -10.3312 -10.3187 -10.2787  -1.1014
 -1.0175  -0.8915  -0.8505  -0.7784  -0.6717  -0.6659  -0.6048  -0.5899
 -0.5412  -0.5027  -0.4714  -0.4620  -0.4421  -0.4291  -0.4178  -0.3030
 -- Virtual --
 -0.0366   0.0915   0.1004   0.1287   0.1487   0.1501   0.1630   0.1690
  0.1925   0.2129   0.2341   0.2393   0.2988   0.3063   0.3394   0.3502
  0.3680   0.3835   0.3935   0.4066   0.4187   0.4384   0.4520   0.4569
  0.4774   0.4892   0.5047   0.5145   0.5244   0.5368   0.5467   0.5561
  0.5672   0.5882   0.5922   0.6051   0.6094   0.6287   0.6460   0.6956
  0.7116   0.7239   0.7476   0.7646   0.7736   0.7951   0.8083   0.8246
  0.8539   0.8833   0.9137   0.9625   0.9732   0.9897   1.0317   1.0540
  1.0614   1.0766   1.0822   1.1015   1.1206   1.1314   1.1441   1.1582
  1.1752   1.1909   1.2314   1.2340   1.2490   1.2817   1.2958   1.3169
  1.3241   1.3670   1.3984   1.3986   1.4213   1.4307   1.4446   1.4677
  1.4801   1.5263   1.5362   1.5685   1.5908   1.6284   1.6491   1.6759
  1.7072   1.7273   1.7810   1.8157   1.8676   1.8812   1.9192   1.9314
  1.9583   2.0429   2.1581   2.1752   2.2136   2.3047   2.3177   2.3269
  2.3614   2.3895   2.3993   2.4390   2.4454   2.5241   2.5528   2.5908
  2.6152   2.6232   2.6530   2.6734   2.6981   2.7254   2.7304   2.7514
  2.7699   2.7759   2.8060   2.8317   2.8482   2.8806   2.9060   2.9186
  2.9452   2.9475   2.9735   2.9922   3.0186   3.0345   3.0549   3.0608
  3.0752   3.0853   3.1007   3.1221   3.1512   3.1637   3.1710   3.1996
  3.2098   3.2183   3.2318   3.2473   3.2590   3.2940   3.3100   3.3262
  3.3523   3.3774   3.4190   3.4312   3.4370   3.4719   3.4916   3.5352
  3.5544   3.5673   3.5809   3.6087   3.6420   3.6608   3.6742   3.6975
  3.7197   3.7598   3.7792   3.7999   3.8127   3.8230   3.8436   3.8739
  3.9040   3.9175   3.9348   3.9699   3.9858   4.0118   4.0438   4.0518
  4.0716   4.0822   4.0849   4.0887   4.1122   4.1392   4.1485   4.1826
  4.1993   4.2323   4.2637   4.3404   4.3717   4.3878   4.4158   4.4375
  4.4886   4.5006   4.5441   4.5662   4.6068   4.6367   4.6489   4.6624
  4.6976   4.7064   4.7288   4.7763   4.7968   4.8092   4.8694   4.8908
  4.9050   4.9740   5.0129   5.0228   5.0690   5.0794   5.1247   5.1448
  5.1838   5.2424   5.2524   5.2706   5.3007   5.3703   5.4626   5.4722
  5.4870   5.5201   5.6068   5.6285   5.6718   5.8301   5.9008   5.9500
  6.0135   6.0297   6.1695   6.1885   6.2265   6.4463   6.5273   6.6116
  7.0872   8.3309  10.2325  12.0695  12.2517  12.9622  13.9380  15.2852
 --------------------------------------------------------------
 
          Ground-State Mulliken Net Atomic Charges

     Atom                 Charge (a.u.)    Spin (a.u.)
  --------------------------------------------------------
      1 C                    -0.058457      -0.161203
      2 N                    -0.071892       0.348473
      3 C                    -0.044966       0.005947
      4 H                     0.115382       0.001757
      5 C                    -0.254408       0.063744
      6 H                     0.141658      -0.000391
      7 C                    -0.170930       0.744045
      8 H                     0.164373      -0.012245
      9 C                     0.087973      -0.038848
     10 H                     0.121992       0.013333
     11 N                    -0.193464       0.034946
     12 H                     0.162741       0.000442
  --------------------------------------------------------
  Sum of atomic charges =    -0.000000
  Sum of spin   charges =     1.000000

 -----------------------------------------------------------------
                    Cartesian Multipole Moments
 -----------------------------------------------------------------
    Charge (ESU x 10^10)
                -0.0000
    Dipole Moment (Debye)
         X      -2.0691      Y      -1.6348      Z       2.2536
       Tot       3.4687
    Quadrupole Moments (Debye-Ang)
        XX     -39.1976     XY      -6.6742     YY     -43.8438
        XZ       7.4015     YZ       5.4553     ZZ     -44.4048
    Octopole Moments (Debye-Ang^2)
       XXX     -27.0489    XXY     -18.7072    XYY     -15.5614
       YYY     -48.6035    XXZ      18.2356    XYZ       8.9403
       YYZ      18.4256    XZZ     -13.7062    YZZ     -15.9910
       ZZZ      32.4662
    Hexadecapole Moments (Debye-Ang^3)
      XXXX    -214.4035   XXXY     -58.0931   XXYY    -124.0662
      XYYY     -69.1821   YYYY    -506.1402   XXXZ      43.5790
      XXYZ      53.5705   XYYZ      38.9978   YYYZ     148.2721
      XXZZ     -87.9053   XYZZ     -28.9277   YYZZ    -147.8939
      XZZZ      41.6376   YZZZ     141.9022   ZZZZ    -309.1483
 -----------------------------------------------------------------
 Calculating analytic gradient of the SCF energy
 Gradient of SCF Energy
            1           2           3           4           5           6
    1  -0.0021107   0.0009461  -0.0000722  -0.0006922  -0.0002611   0.0005553
    2  -0.0005145   0.0008596  -0.0033631   0.0004058  -0.0031333   0.0009665
    3   0.0000176  -0.0008448  -0.0016551   0.0001813   0.0002085   0.0009083
            7           8           9          10          11          12
    1   0.0003232  -0.0011675  -0.0005825   0.0030287   0.0004817  -0.0004488
    2  -0.0002851   0.0002461   0.0018432   0.0004733   0.0029123  -0.0004109
    3  -0.0008707  -0.0008210   0.0006458   0.0003397  -0.0060181   0.0079087
 Max gradient component =       7.909E-03
 RMS gradient           =       2.097E-03
 Gradient time:  CPU 241.12 s  wall 4.69 s
rPathMan2.  file_steps = 951
 IRC --- Status = 4.  Checking bisector search.
 IRC --- Bisector search finished successfully.
 ------------------------------------------------------------------------
 Reaction path following.  The coordinates are cartesian              
 Step   6 E=    -302.908548 |G|=  0.012584 S_lin= 0.3409 S_tot= 0.3473
 ------------------------------------------------------------------------
  IRC -- SD step length =   0.100000000000000     
 Adding empirical dispersion correction 
 ----------------------------------------------------------------
 Doing -D3(0) with
 s6  =   1.00000
 s8  =   1.00000
 rs6 =   1.28100
 rs8 =   1.09400
 -D3 energy without 3body term =     -0.0028422848 hartrees
 ----------------------------------------------------------------
             Standard Nuclear Orientation (Angstroms)
    I     Atom           X                Y                Z
 ----------------------------------------------------------------
    1      C       0.4486945273     1.6307323236    -1.2424537218
    2      N       1.3798411612     2.0999581607    -1.7180505229
    3      C       0.7363373285    -1.3662785866     0.5760897941
    4      H       1.5394139147    -2.0851592803     0.7420685126
    5      C      -0.4215909191    -1.3523700194    -0.1070514492
    6      H      -1.0016428629    -2.0414639397    -0.7132547444
    7      C      -0.6999508568     1.0950612397    -0.6513877643
    8      H      -1.6535909448     1.3900549668    -1.0563153202
    9      C      -0.6560168876     0.0595471157     0.4101276216
   10      H      -1.5154070254     0.1720861936     1.0904329832
   11      N       0.5913883890    -0.1352291618     1.1720433410
   12      H       1.2525241787     0.5330609928     1.4977512828
 ----------------------------------------------------------------
 Nuclear Repulsion Energy =         256.60900003 hartrees
 There are       25 alpha and       24 beta electrons

                       Distance Matrix (Angstroms)
             C (  1)   N (  2)   C (  3)   H (  4)   C (  5)   H (  6)
   N (  2)  1.146036
   C (  3)  3.517373  4.206183
   H (  4)  4.351534  4.857248  1.090537
   C (  5)  3.308389  4.214148  1.344497  2.259098
   H (  6)  3.983536  4.881850  2.266905  2.928625  1.085722
   C (  7)  1.398459  2.544233  3.102873  4.131619  2.522639  3.151608
   H (  8)  2.124189  3.184897  3.996733  5.050404  3.152748  3.509708
   C (  9)  2.533779  3.582895  1.999793  3.087048  1.521821  2.407424
   H ( 10)  3.380489  4.470652  2.775152  3.814243  2.225841  2.901215
   N ( 11)  2.994792  3.737695  1.375374  2.210398  2.035594  3.118626
   H ( 12)  3.059371  3.579491  2.173338  2.740153  2.988796  4.074064
             C (  7)   H (  8)   C (  9)   H ( 10)   N ( 11)
   H (  8)  1.077227
   C (  9)  1.483588  2.217174
   H ( 10)  2.133258  2.472058  1.101831
   N ( 11)  2.550700  3.511696  1.474610  2.130655
   H ( 12)  2.957499  3.962726  2.247147  2.820931  0.994886
 
 Applying Cartesian multipole field
    Component          Value
    ---------          -----
     (2,0,0)        1.00000E-11
     (0,2,0)        2.00000E-11
     (0,0,2)       -3.00000E-11
 Nucleus-field energy     =     0.0000000021 hartrees
 Requested basis set is cc-pVTZ
 There are 100 shells and 280 basis functions
 A cutoff of  1.0D-11 yielded   4673 shell pairs
 There are     36661 function pairs (     47893 Cartesian)
 Smallest overlap matrix eigenvalue = 1.85E-04
 Guess MOs from SCF MO coefficient file
 Reading MOs from coefficient file
 Reading MOs from coefficient file
 Long-range K will be added via erf
 Coulomb attenuation parameter = 0.25 bohr**(-1)
 An unrestricted hybrid HF-DFT SCF calculation will be
 performed using Pulay DIIS extrapolation
 Exchange:     0.1957 Hartree-Fock + 1.0000 wB97X-D3 + LR-HF
 Correlation:  1.0000 wB97X-D3
 Using SG-2 standard quadrature grid
 Dispersion:   Grimme D3
 SCF converges when DIIS error is below 1.0E-08
 Using Q-Chem read-in guess as SCF_GUESS READ specified.

 using 64 threads for integral computing
 -------------------------------------------------------
 OpenMP Integral computing Module                
 Release: version 1.0, May 2013, Q-Chem Inc. Pittsburgh 
 -------------------------------------------------------
 using 64 threads for integral computing
 -------------------------------------------------------
 OpenMP Integral computing Module                
 Release: version 1.0, May 2013, Q-Chem Inc. Pittsburgh 
 -------------------------------------------------------
 ---------------------------------------
  Cycle       Energy         DIIS Error
 ---------------------------------------
    1    -302.9145784564      8.62E-04
    2    -302.9081301501      1.49E-04
    3    -302.9082741534      1.27E-04
    4    -302.9083976518      4.30E-05
    5    -302.9084168895      1.18E-05
    6    -302.9084216876      4.10E-06
    7    -302.9084236285      2.68E-06
    8    -302.9084245231      1.31E-06
    9    -302.9084250896      7.04E-07
   10    -302.9084252207      2.65E-07
   11    -302.9084252473      7.94E-08
   12    -302.9084252531      3.29E-08
   13    -302.9084252543      1.51E-08
   14    -302.9084252548      6.95E-09 Convergence criterion met
 ---------------------------------------
 <S^2> = 0.7671
 SCF time:  CPU 1320.15 s  wall 22.27 s
 SCF   energy in the final basis set = -302.90842525
 Total energy in the final basis set = -302.90842525
 
 --------------------------------------------------------------
 
                    Orbital Energies (a.u.)
 --------------------------------------------------------------
 
 Alpha MOs
 -- Occupied --
-14.4447 -14.4229 -10.3524 -10.3427 -10.3312 -10.3143 -10.2797  -1.1087
 -1.0343  -0.9160  -0.8569  -0.7843  -0.6738  -0.6679  -0.6126  -0.5950
 -0.5486  -0.5088  -0.4911  -0.4728  -0.4650  -0.4376  -0.4265  -0.3366
 -0.2978
 -- Virtual --
  0.0887   0.0998   0.1291   0.1465   0.1490   0.1590   0.1639   0.1742
  0.2082   0.2326   0.2395   0.2936   0.3014   0.3346   0.3467   0.3617
  0.3806   0.3886   0.4043   0.4174   0.4368   0.4465   0.4548   0.4714
  0.4851   0.5032   0.5087   0.5201   0.5316   0.5414   0.5546   0.5653
  0.5855   0.5910   0.6028   0.6103   0.6263   0.6419   0.6897   0.7085
  0.7219   0.7455   0.7588   0.7699   0.7900   0.8070   0.8230   0.8453
  0.8756   0.9100   0.9609   0.9757   0.9872   1.0312   1.0486   1.0559
  1.0759   1.0800   1.1013   1.1160   1.1266   1.1493   1.1548   1.1697
  1.1873   1.2277   1.2324   1.2435   1.2772   1.2928   1.3122   1.3223
  1.3649   1.3901   1.3947   1.4112   1.4287   1.4410   1.4625   1.4781
  1.5214   1.5260   1.5632   1.5824   1.6188   1.6467   1.6781   1.7091
  1.7317   1.7691   1.8016   1.8636   1.8733   1.9121   1.9291   1.9593
  2.0455   2.1540   2.1749   2.2113   2.2940   2.3104   2.3145   2.3531
  2.3811   2.3878   2.4298   2.4373   2.5170   2.5478   2.5874   2.6153
  2.6191   2.6488   2.6636   2.6919   2.7184   2.7299   2.7489   2.7683
  2.7835   2.7984   2.8297   2.8474   2.8846   2.8970   2.9159   2.9293
  2.9476   2.9712   2.9826   3.0142   3.0271   3.0463   3.0584   3.0725
  3.0843   3.0971   3.1132   3.1438   3.1598   3.1618   3.1856   3.2110
  3.2166   3.2316   3.2362   3.2520   3.2811   3.3045   3.3143   3.3479
  3.3821   3.4142   3.4257   3.4281   3.4651   3.4915   3.5326   3.5501
  3.5689   3.5770   3.6005   3.6337   3.6473   3.6683   3.6906   3.7130
  3.7633   3.7750   3.7778   3.8052   3.8154   3.8391   3.8699   3.8986
  3.9113   3.9224   3.9674   3.9789   4.0074   4.0351   4.0500   4.0648
  4.0691   4.0730   4.0829   4.1034   4.1364   4.1431   4.1751   4.1933
  4.2268   4.2575   4.3276   4.3623   4.3708   4.4036   4.4432   4.4828
  4.5088   4.5458   4.5558   4.5963   4.6278   4.6336   4.6464   4.6892
  4.6958   4.7219   4.7671   4.7936   4.8099   4.8415   4.8703   4.8941
  4.9607   4.9932   5.0140   5.0627   5.0674   5.1157   5.1563   5.1812
  5.2309   5.2435   5.2741   5.2878   5.3511   5.4382   5.4678   5.4932
  5.5207   5.5786   5.6413   5.6794   5.8335   5.8981   5.9729   6.0185
  6.0237   6.1942   6.2297   6.2406   6.4510   6.5150   6.5978   7.0750
  8.2851  10.1330  11.9899  12.2917  12.8547  13.9163  15.6359
 
 Beta MOs
 -- Occupied --
-14.4440 -14.4180 -10.3530 -10.3345 -10.3312 -10.3165 -10.2784  -1.1062
 -1.0235  -0.8929  -0.8517  -0.7764  -0.6717  -0.6638  -0.6057  -0.5886
 -0.5434  -0.5002  -0.4721  -0.4624  -0.4469  -0.4317  -0.4207  -0.3039
 -- Virtual --
 -0.0362   0.0913   0.1024   0.1305   0.1490   0.1506   0.1623   0.1689
  0.1926   0.2118   0.2364   0.2415   0.2983   0.3065   0.3382   0.3503
  0.3662   0.3819   0.3927   0.4070   0.4191   0.4423   0.4504   0.4559
  0.4747   0.4904   0.5042   0.5124   0.5228   0.5359   0.5482   0.5566
  0.5669   0.5881   0.5931   0.6036   0.6106   0.6297   0.6450   0.6956
  0.7107   0.7233   0.7463   0.7603   0.7715   0.7924   0.8087   0.8254
  0.8540   0.8813   0.9141   0.9635   0.9768   0.9892   1.0340   1.0503
  1.0605   1.0780   1.0836   1.1042   1.1203   1.1322   1.1521   1.1595
  1.1742   1.1888   1.2312   1.2344   1.2490   1.2821   1.2966   1.3151
  1.3252   1.3688   1.3932   1.3988   1.4150   1.4334   1.4459   1.4662
  1.4808   1.5255   1.5330   1.5655   1.5880   1.6212   1.6492   1.6815
  1.7124   1.7342   1.7725   1.8130   1.8662   1.8758   1.9144   1.9333
  1.9606   2.0476   2.1573   2.1810   2.2139   2.3028   2.3167   2.3257
  2.3571   2.3894   2.3995   2.4370   2.4429   2.5281   2.5588   2.5904
  2.6201   2.6233   2.6556   2.6710   2.7003   2.7245   2.7305   2.7525
  2.7684   2.7867   2.8028   2.8338   2.8520   2.8880   2.9071   2.9205
  2.9368   2.9532   2.9730   2.9919   3.0203   3.0323   3.0478   3.0595
  3.0776   3.0830   3.1010   3.1228   3.1529   3.1675   3.1680   3.1979
  3.2171   3.2200   3.2368   3.2401   3.2574   3.2899   3.3097   3.3199
  3.3507   3.3840   3.4185   3.4309   3.4332   3.4737   3.4961   3.5368
  3.5537   3.5723   3.5858   3.6083   3.6403   3.6515   3.6728   3.6925
  3.7211   3.7673   3.7770   3.7886   3.8083   3.8198   3.8419   3.8750
  3.9032   3.9143   3.9234   3.9722   3.9819   4.0113   4.0409   4.0567
  4.0690   4.0844   4.0879   4.0901   4.1101   4.1387   4.1469   4.1794
  4.1961   4.2310   4.2611   4.3344   4.3687   4.3749   4.4110   4.4461
  4.4866   4.5143   4.5496   4.5587   4.6002   4.6351   4.6431   4.6673
  4.6973   4.7027   4.7326   4.7738   4.8044   4.8164   4.8457   4.8727
  4.8968   4.9663   4.9993   5.0195   5.0682   5.0700   5.1184   5.1589
  5.1861   5.2417   5.2486   5.2799   5.2923   5.3551   5.4399   5.4699
  5.4958   5.5239   5.5807   5.6429   5.6828   5.8382   5.9026   5.9745
  6.0196   6.0252   6.1967   6.2362   6.2518   6.4545   6.5165   6.5993
  7.0757   8.2881  10.1339  11.9933  12.2938  12.8687  13.9175  15.6422
 --------------------------------------------------------------
 
          Ground-State Mulliken Net Atomic Charges

     Atom                 Charge (a.u.)    Spin (a.u.)
  --------------------------------------------------------
      1 C                    -0.071243      -0.148638
      2 N                    -0.058852       0.318787
      3 C                    -0.052212       0.006296
      4 H                     0.112457       0.001520
      5 C                    -0.249887       0.061575
      6 H                     0.139282      -0.000556
      7 C                    -0.170746       0.760266
      8 H                     0.166080      -0.011365
      9 C                     0.083826      -0.037977
     10 H                     0.117717       0.013225
     11 N                    -0.172720       0.036887
     12 H                     0.156300      -0.000021
  --------------------------------------------------------
  Sum of atomic charges =    -0.000000
  Sum of spin   charges =     1.000000

 -----------------------------------------------------------------
                    Cartesian Multipole Moments
 -----------------------------------------------------------------
    Charge (ESU x 10^10)
                 0.0000
    Dipole Moment (Debye)
         X      -2.0655      Y      -1.5833      Z       2.1402
       Tot       3.3696
    Quadrupole Moments (Debye-Ang)
        XX     -39.1652     XY      -6.5905     YY     -43.8060
        XZ       7.3429     YZ       5.3961     ZZ     -44.6848
    Octopole Moments (Debye-Ang^2)
       XXX     -27.0469    XXY     -18.5953    XYY     -15.7009
       YYY     -48.2737    XXZ      17.9393    XYZ       9.0113
       YYZ      18.0919    XZZ     -13.9889    YZZ     -15.9483
       ZZZ      30.9658
    Hexadecapole Moments (Debye-Ang^3)
      XXXX    -214.3231   XXXY     -57.7926   XXYY    -123.7245
      XYYY     -68.7536   YYYY    -502.9831   XXXZ      43.1712
      XXYZ      53.5949   XYYZ      38.8706   YYYZ     147.9223
      XXZZ     -88.4416   XYZZ     -28.9391   YYZZ    -147.4062
      XZZZ      40.7259   YZZZ     141.3369   ZZZZ    -311.3816
 -----------------------------------------------------------------
 Calculating analytic gradient of the SCF energy
 Gradient of SCF Energy
            1           2           3           4           5           6
    1   0.0281242  -0.0246229  -0.0056650   0.0042406  -0.0005833  -0.0046182
    2   0.0140214  -0.0117758   0.0164083  -0.0048333   0.0098504  -0.0058618
    3  -0.0146560   0.0118677   0.0046043   0.0007310   0.0065518  -0.0047184
            7           8           9          10          11          12
    1  -0.0100018   0.0023291   0.0084930  -0.0034246   0.0132444  -0.0075156
    2  -0.0006058  -0.0007477  -0.0070767   0.0016060  -0.0051901  -0.0057950
    3  -0.0012413   0.0004433  -0.0089632   0.0047958  -0.0046754   0.0052604
 Max gradient component =       2.812E-02
 RMS gradient           =       9.662E-03
 Gradient time:  CPU 241.92 s  wall 4.43 s
rPathMan2.  file_steps = 951
 IRC --- Status = 2.  Assess steepest descent step
 IRC --- Previous SD length =   0.100000
 IRC --- Point 1 E =     -302.908548 |G| =   0.012584 G.D1 =  -0.012584
 IRC --- Point 2 E =     -302.908425 |G| =   0.057972 G.D1 =   0.015063
 IRC --- Angle(G1/G2) =  105.06 Deg.  Curvature =   0.2765
 IRC --- Minimum along SD direction =   0.045517
 IRC --- SD step rejected. Backing up to the estimated minimum.
 Adding empirical dispersion correction 
 ----------------------------------------------------------------
 Doing -D3(0) with
 s6  =   1.00000
 s8  =   1.00000
 rs6 =   1.28100
 rs8 =   1.09400
 -D3 energy without 3body term =     -0.0028434424 hartrees
 ----------------------------------------------------------------
             Standard Nuclear Orientation (Angstroms)
    I     Atom           X                Y                Z
 ----------------------------------------------------------------
    1      C       0.4438585564     1.6295534996    -1.2424134790
    2      N       1.3820087328     2.1019276551    -1.7199861710
    3      C       0.7361719391    -1.3739838668     0.5722976540
    4      H       1.5378278963    -2.0842294475     0.7424839181
    5      C      -0.4221891252    -1.3595487536    -0.1065738589
    6      H      -1.0003706338    -2.0392495271    -0.7111738246
    7      C      -0.6992103049     1.0944080169    -0.6533826811
    8      H      -1.6562657467     1.3906188853    -1.0581964250
    9      C      -0.6573513893     0.0637700199     0.4116072949
   10      H      -1.5084678959     0.1731706480     1.0912113838
   11      N       0.5924919750    -0.1285566927     1.1582550091
   12      H       1.2514959987     0.5321195676     1.5158711920
 ----------------------------------------------------------------
 Nuclear Repulsion Energy =         256.43581066 hartrees
 There are       25 alpha and       24 beta electrons

                       Distance Matrix (Angstroms)
             C (  1)   N (  2)   C (  3)   H (  4)   C (  5)   H (  6)
   N (  2)  1.153837
   C (  3)  3.521344  4.213506
   H (  4)  4.350721  4.859213  1.084465
   C (  5)  3.312839  4.223748  1.342712  2.255599
   H (  6)  3.978458  4.882907  2.259526  2.925337  1.077881
   C (  7)  1.392819  2.546411  3.107342  4.129954  2.529357  3.148626
   H (  8)  2.121685  3.189833  4.003161  5.051659  3.161005  3.509219
   C (  9)  2.529847  3.585633  2.008697  3.089044  1.532857  2.408525
   H ( 10)  3.373194  4.469652  2.775134  3.807543  2.227986  2.898544
   N ( 11)  2.979304  3.725945  1.383864  2.211602  2.035856  3.111707
   H ( 12)  3.076487  3.598903  2.188406  2.743246  3.001992  4.079531
             C (  7)   H (  8)   C (  9)   H ( 10)   N ( 11)
   H (  8)  1.080542
   C (  9)  1.482623  2.217810
   H ( 10)  2.132413  2.474667  1.094637
   N ( 11)  2.538931  3.503921  1.468530  2.123574
   H ( 12)  2.971041  3.977175  2.254429  2.815418  0.999334
 
 Applying Cartesian multipole field
    Component          Value
    ---------          -----
     (2,0,0)        1.00000E-11
     (0,2,0)        2.00000E-11
     (0,0,2)       -3.00000E-11
 Nucleus-field energy     =     0.0000000021 hartrees
 Requested basis set is cc-pVTZ
 There are 100 shells and 280 basis functions
 A cutoff of  1.0D-11 yielded   4676 shell pairs
 There are     36676 function pairs (     47908 Cartesian)
 Smallest overlap matrix eigenvalue = 1.84E-04
 Guess MOs from SCF MO coefficient file
 Reading MOs from coefficient file
 Reading MOs from coefficient file
 Long-range K will be added via erf
 Coulomb attenuation parameter = 0.25 bohr**(-1)
 An unrestricted hybrid HF-DFT SCF calculation will be
 performed using Pulay DIIS extrapolation
 Exchange:     0.1957 Hartree-Fock + 1.0000 wB97X-D3 + LR-HF
 Correlation:  1.0000 wB97X-D3
 Using SG-2 standard quadrature grid
 Dispersion:   Grimme D3
 SCF converges when DIIS error is below 1.0E-08
 Using Q-Chem read-in guess as SCF_GUESS READ specified.

 using 64 threads for integral computing
 -------------------------------------------------------
 OpenMP Integral computing Module                
 Release: version 1.0, May 2013, Q-Chem Inc. Pittsburgh 
 -------------------------------------------------------
 using 64 threads for integral computing
 -------------------------------------------------------
 OpenMP Integral computing Module                
 Release: version 1.0, May 2013, Q-Chem Inc. Pittsburgh 
 -------------------------------------------------------
 ---------------------------------------
  Cycle       Energy         DIIS Error
 ---------------------------------------
    1    -302.9067783150      4.71E-04
    2    -302.9087444449      8.43E-05
    3    -302.9087867968      7.20E-05
    4    -302.9088265755      2.38E-05
    5    -302.9088323989      6.66E-06
    6    -302.9088337620      2.70E-06
    7    -302.9088343178      1.64E-06
    8    -302.9088346250      7.04E-07
    9    -302.9088348134      3.83E-07
   10    -302.9088348544      1.62E-07
   11    -302.9088348629      4.48E-08
   12    -302.9088348649      2.63E-08
   13    -302.9088348654      9.49E-09 Convergence criterion met
 ---------------------------------------
 <S^2> = 0.7682
 SCF time:  CPU 1249.34 s  wall 22.69 s
 SCF   energy in the final basis set = -302.90883487
 Total energy in the final basis set = -302.90883487
 
 --------------------------------------------------------------
 
                    Orbital Energies (a.u.)
 --------------------------------------------------------------
 
 Alpha MOs
 -- Occupied --
-14.4441 -14.4246 -10.3518 -10.3419 -10.3312 -10.3155 -10.2799  -1.1061
 -1.0315  -0.9153  -0.8558  -0.7853  -0.6740  -0.6687  -0.6121  -0.5956
 -0.5474  -0.5086  -0.4923  -0.4731  -0.4634  -0.4361  -0.4250  -0.3358
 -0.2974
 -- Virtual --
  0.0889   0.0987   0.1281   0.1462   0.1486   0.1591   0.1637   0.1741
  0.2099   0.2303   0.2385   0.2945   0.3010   0.3355   0.3466   0.3626
  0.3816   0.3890   0.4044   0.4171   0.4345   0.4476   0.4555   0.4725
  0.4847   0.5033   0.5097   0.5210   0.5321   0.5407   0.5543   0.5655
  0.5858   0.5903   0.6036   0.6095   0.6257   0.6423   0.6895   0.7090
  0.7223   0.7461   0.7612   0.7712   0.7916   0.8067   0.8225   0.8455
  0.8766   0.9100   0.9604   0.9733   0.9874   1.0300   1.0505   1.0564
  1.0760   1.0786   1.0995   1.1160   1.1263   1.1451   1.1540   1.1702
  1.1882   1.2277   1.2323   1.2432   1.2770   1.2923   1.3134   1.3214
  1.3640   1.3928   1.3947   1.4145   1.4276   1.4401   1.4629   1.4779
  1.5217   1.5277   1.5651   1.5840   1.6230   1.6462   1.6748   1.7065
  1.7275   1.7736   1.8031   1.8642   1.8764   1.9145   1.9285   1.9582
  2.0428   2.1543   2.1717   2.2112   2.2950   2.3121   2.3147   2.3551
  2.3816   2.3886   2.4311   2.4383   2.5145   2.5452   2.5877   2.6134
  2.6187   2.6477   2.6647   2.6906   2.7193   2.7299   2.7477   2.7697
  2.7772   2.7999   2.8295   2.8461   2.8805   2.8960   2.9148   2.9341
  2.9447   2.9715   2.9827   3.0135   3.0273   3.0500   3.0593   3.0719
  3.0858   3.0973   3.1136   3.1437   3.1570   3.1635   3.1861   3.2078
  3.2154   3.2285   3.2408   3.2525   3.2835   3.3047   3.3177   3.3488
  3.3787   3.4151   3.4247   3.4309   3.4643   3.4888   3.5321   3.5511
  3.5660   3.5740   3.6016   3.6341   3.6515   3.6695   3.6931   3.7128
  3.7623   3.7738   3.7830   3.8092   3.8167   3.8393   3.8696   3.8994
  3.9138   3.9275   3.9663   3.9807   4.0076   4.0367   4.0472   4.0640
  4.0696   4.0709   4.0817   4.1045   4.1367   4.1439   4.1774   4.1952
  4.2278   4.2592   4.3311   4.3641   4.3775   4.4078   4.4393   4.4837
  4.5007   4.5419   4.5598   4.5995   4.6251   4.6381   4.6443   4.6901
  4.6951   4.7199   4.7683   4.7904   4.8055   4.8536   4.8801   4.8985
  4.9644   5.0009   5.0167   5.0672   5.0706   5.1178   5.1481   5.1800
  5.2307   5.2447   5.2704   5.2920   5.3589   5.4525   5.4685   5.4875
  5.5180   5.5926   5.6332   5.6736   5.8292   5.8974   5.9598   6.0152
  6.0257   6.1831   6.2007   6.2262   6.4471   6.5218   6.6047   7.0833
  8.3086  10.1872  12.0325  12.2691  12.9049  13.9254  15.4413
 
 Beta MOs
 -- Occupied --
-14.4434 -14.4194 -10.3524 -10.3338 -10.3312 -10.3177 -10.2785  -1.1036
 -1.0203  -0.8921  -0.8511  -0.7775  -0.6718  -0.6650  -0.6052  -0.5893
 -0.5422  -0.5014  -0.4719  -0.4622  -0.4443  -0.4302  -0.4191  -0.3034
 -- Virtual --
 -0.0364   0.0915   0.1013   0.1296   0.1489   0.1503   0.1627   0.1689
  0.1927   0.2124   0.2353   0.2401   0.2986   0.3064   0.3389   0.3503
  0.3672   0.3828   0.3932   0.4068   0.4189   0.4402   0.4513   0.4564
  0.4762   0.4898   0.5045   0.5135   0.5237   0.5364   0.5473   0.5564
  0.5671   0.5883   0.5926   0.6044   0.6099   0.6292   0.6454   0.6956
  0.7112   0.7236   0.7470   0.7627   0.7727   0.7938   0.8085   0.8249
  0.8540   0.8825   0.9138   0.9630   0.9747   0.9894   1.0328   1.0528
  1.0607   1.0777   1.0825   1.1027   1.1204   1.1319   1.1477   1.1586
  1.1747   1.1898   1.2316   1.2340   1.2489   1.2819   1.2962   1.3162
  1.3244   1.3680   1.3964   1.3987   1.4185   1.4319   1.4450   1.4671
  1.4805   1.5262   1.5345   1.5673   1.5891   1.6253   1.6487   1.6783
  1.7095   1.7304   1.7773   1.8144   1.8669   1.8790   1.9170   1.9322
  1.9595   2.0450   2.1578   2.1776   2.2138   2.3040   2.3172   2.3264
  2.3593   2.3894   2.3992   2.4382   2.4441   2.5258   2.5555   2.5908
  2.6176   2.6233   2.6542   2.6721   2.6989   2.7252   2.7305   2.7519
  2.7690   2.7806   2.8044   2.8330   2.8501   2.8840   2.9066   2.9197
  2.9413   2.9500   2.9732   2.9921   3.0197   3.0331   3.0517   3.0602
  3.0765   3.0842   3.1009   3.1223   3.1522   3.1655   3.1696   3.1988
  3.2131   3.2193   3.2344   3.2446   3.2571   3.2922   3.3097   3.3236
  3.3516   3.3804   3.4192   3.4317   3.4349   3.4728   3.4935   3.5362
  3.5548   3.5693   3.5831   3.6095   3.6409   3.6567   3.6737   3.6953
  3.7203   3.7653   3.7774   3.7938   3.8121   3.8205   3.8424   3.8744
  3.9037   3.9166   3.9288   3.9711   3.9839   4.0119   4.0425   4.0540
  4.0706   4.0832   4.0862   4.0892   4.1111   4.1390   4.1476   4.1813
  4.1983   4.2319   4.2624   4.3376   4.3712   4.3813   4.4149   4.4424
  4.4877   4.5063   4.5459   4.5623   4.6043   4.6396   4.6427   4.6645
  4.6974   4.7046   4.7300   4.7764   4.7997   4.8129   4.8576   4.8824
  4.9011   4.9703   5.0077   5.0218   5.0701   5.0750   5.1204   5.1508
  5.1849   5.2420   5.2507   5.2754   5.2962   5.3628   5.4540   5.4706
  5.4902   5.5214   5.5946   5.6348   5.6770   5.8344   5.9015   5.9617
  6.0163   6.0271   6.1860   6.2067   6.2380   6.4508   6.5231   6.6061
  7.0841   8.3117  10.1881  12.0353  12.2713  12.9188  13.9265  15.4480
 --------------------------------------------------------------
 
          Ground-State Mulliken Net Atomic Charges

     Atom                 Charge (a.u.)    Spin (a.u.)
  --------------------------------------------------------
      1 C                    -0.064160      -0.155298
      2 N                    -0.066070       0.334583
      3 C                    -0.048203       0.006110
      4 H                     0.114053       0.001652
      5 C                    -0.252472       0.062783
      6 H                     0.140567      -0.000465
      7 C                    -0.170979       0.751505
      8 H                     0.165137      -0.011844
      9 C                     0.086266      -0.038441
     10 H                     0.120068       0.013301
     11 N                    -0.184136       0.035897
     12 H                     0.159929       0.000217
  --------------------------------------------------------
  Sum of atomic charges =    -0.000000
  Sum of spin   charges =     1.000000

 -----------------------------------------------------------------
                    Cartesian Multipole Moments
 -----------------------------------------------------------------
    Charge (ESU x 10^10)
                 0.0000
    Dipole Moment (Debye)
         X      -2.0668      Y      -1.6109      Z       2.2032
       Tot       3.4235
    Quadrupole Moments (Debye-Ang)
        XX     -39.1810     XY      -6.6373     YY     -43.8279
        XZ       7.3763     YZ       5.4293     ZZ     -44.5325
    Octopole Moments (Debye-Ang^2)
       XXX     -27.0462    XXY     -18.6573    XYY     -15.6236
       YYY     -48.4560    XXZ      18.1051    XYZ       8.9739
       YYZ      18.2770    XZZ     -13.8350    YZZ     -15.9708
       ZZZ      31.7880
    Hexadecapole Moments (Debye-Ang^3)
      XXXX    -214.3553   XXXY     -57.9609   XXYY    -123.9104
      XYYY     -68.9972   YYYY    -504.7109   XXXZ      43.3992
      XXYZ      53.5840   XYYZ      38.9451   YYYZ     148.1158
      XXZZ     -88.1449   XYZZ     -28.9341   YYZZ    -147.6701
      XZZZ      41.2273   YZZZ     141.6473   ZZZZ    -310.1572
 -----------------------------------------------------------------
 Calculating analytic gradient of the SCF energy
 Gradient of SCF Energy
            1           2           3           4           5           6
    1   0.0113337  -0.0103593  -0.0026760   0.0016048  -0.0003044  -0.0018584
    2   0.0059408  -0.0047198   0.0055291  -0.0020008   0.0027229  -0.0021861
    3  -0.0064833   0.0047524   0.0010715   0.0004474   0.0031524  -0.0017258
            7           8           9          10          11          12
    1  -0.0043889   0.0004060   0.0035086   0.0000286   0.0065875  -0.0038821
    2  -0.0004301  -0.0002009  -0.0021381   0.0009921  -0.0004612  -0.0030479
    3  -0.0010155  -0.0002596  -0.0037439   0.0024275  -0.0051488   0.0065257
 Max gradient component =       1.133E-02
 RMS gradient           =       4.176E-03
 Gradient time:  CPU 244.46 s  wall 4.65 s
rPathMan2.  file_steps = 951
 IRC --- Status = 2.  Assess steepest descent step
 IRC --- Previous SD length =   0.045517
 IRC --- Point 1 E =     -302.908548 |G| =   0.012584 G.D1 =  -0.012584
 IRC --- Point 2 E =     -302.908835 |G| =   0.025057 G.D1 =  -0.000015
 IRC --- Angle(G1/G2) =   89.97 Deg.  Curvature =   0.2761
 IRC --- Minimum along SD direction =   0.045571
 IRC --- Corrector step required
 IRC --- equal length displacement: B_eq =   0.064351
 IRC --- chosen bisector length  : B_len =   0.032176
 Adding empirical dispersion correction 
 ----------------------------------------------------------------
 Doing -D3(0) with
 s6  =   1.00000
 s8  =   1.00000
 rs6 =   1.28100
 rs8 =   1.09400
 -D3 energy without 3body term =     -0.0028434181 hartrees
 ----------------------------------------------------------------
             Standard Nuclear Orientation (Angstroms)
    I     Atom           X                Y                Z
 ----------------------------------------------------------------
    1      C       0.4363911958     1.6262057622    -1.2392806040
    2      N       1.3878931707     2.1050188296    -1.7230788823
    3      C       0.7373890210    -1.3798599193     0.5701986319
    4      H       1.5363940841    -2.0828794136     0.7424424026
    5      C      -0.4222927225    -1.3638561071    -0.1078894788
    6      H      -0.9989459869    -2.0372738166    -0.7094751019
    7      C      -0.6967915164     1.0943418713    -0.6537278964
    8      H      -1.6575781769     1.3909509888    -1.0588574308
    9      C      -0.6595951787     0.0665616279     0.4140247913
   10      H      -1.5055830495     0.1731468185     1.0903697922
   11      N       0.5897867849    -0.1255478583     1.1549700946
   12      H       1.2529323772     0.5331912214     1.5203036940
 ----------------------------------------------------------------
 Nuclear Repulsion Energy =         256.11641927 hartrees
 There are       25 alpha and       24 beta electrons

                       Distance Matrix (Angstroms)
             C (  1)   N (  2)   C (  3)   H (  4)   C (  5)   H (  6)
   N (  2)  1.169905
   C (  3)  3.521540  4.222163
   H (  4)  4.346786  4.862030  1.078106
   C (  5)  3.310265  4.233049  1.343474  2.253112
   H (  6)  3.970135  4.887022  2.254910  2.922002  1.071413
   C (  7)  1.381975  2.551645  3.110714  4.126881  2.532988  3.146652
   H (  8)  2.114853  3.197808  4.008377  5.051103  3.165317  3.508360
   C (  9)  2.523310  3.593707  2.016951  3.090360  1.541039  2.409053
   H ( 10)  3.363022  4.474352  2.777289  3.803200  2.229736  2.895183
   N ( 11)  2.970624  3.727676  1.391777  2.213005  2.037775  3.107237
   H ( 12)  3.078429  3.606714  2.197328  2.743947  3.009349  4.080461
             C (  7)   H (  8)   C (  9)   H ( 10)   N ( 11)
   H (  8)  1.084075
   C (  9)  1.482502  2.217963
   H ( 10)  2.131812  2.474940  1.088347
   N ( 11)  2.532746  3.500207  1.465217  2.117538
   H ( 12)  2.973672  3.982323  2.258176  2.814939  1.003578
 
 Applying Cartesian multipole field
    Component          Value
    ---------          -----
     (2,0,0)        1.00000E-11
     (0,2,0)        2.00000E-11
     (0,0,2)       -3.00000E-11
 Nucleus-field energy     =     0.0000000021 hartrees
 Requested basis set is cc-pVTZ
 There are 100 shells and 280 basis functions
 A cutoff of  1.0D-11 yielded   4675 shell pairs
 There are     36655 function pairs (     47878 Cartesian)
 Smallest overlap matrix eigenvalue = 1.85E-04
 Guess MOs from SCF MO coefficient file
 Reading MOs from coefficient file
 Reading MOs from coefficient file
 Long-range K will be added via erf
 Coulomb attenuation parameter = 0.25 bohr**(-1)
 An unrestricted hybrid HF-DFT SCF calculation will be
 performed using Pulay DIIS extrapolation
 Exchange:     0.1957 Hartree-Fock + 1.0000 wB97X-D3 + LR-HF
 Correlation:  1.0000 wB97X-D3
 Using SG-2 standard quadrature grid
 Dispersion:   Grimme D3
 SCF converges when DIIS error is below 1.0E-08
 Using Q-Chem read-in guess as SCF_GUESS READ specified.

 using 64 threads for integral computing
 -------------------------------------------------------
 OpenMP Integral computing Module                
 Release: version 1.0, May 2013, Q-Chem Inc. Pittsburgh 
 -------------------------------------------------------
 using 64 threads for integral computing
 -------------------------------------------------------
 OpenMP Integral computing Module                
 Release: version 1.0, May 2013, Q-Chem Inc. Pittsburgh 
 -------------------------------------------------------
 ---------------------------------------
  Cycle       Energy         DIIS Error
 ---------------------------------------
    1    -302.9030123515      5.95E-04
    2    -302.9084428854      1.16E-04
    3    -302.9084763556      1.31E-04
    4    -302.9086181237      2.65E-05
    5    -302.9086281349      9.00E-06
    6    -302.9086328381      4.19E-06
    7    -302.9086353552      2.98E-06
    8    -302.9086370911      1.18E-06
    9    -302.9086376523      5.50E-07
   10    -302.9086377360      1.95E-07
   11    -302.9086377547      7.28E-08
   12    -302.9086377624      4.33E-08
   13    -302.9086377653      1.86E-08
   14    -302.9086377663      9.60E-09 Convergence criterion met
 ---------------------------------------
 <S^2> = 0.7708
 SCF time:  CPU 1318.26 s  wall 22.74 s
 SCF   energy in the final basis set = -302.90863777
 Total energy in the final basis set = -302.90863777
 
 --------------------------------------------------------------
 
                    Orbital Energies (a.u.)
 --------------------------------------------------------------
 
 Alpha MOs
 -- Occupied --
-14.4438 -14.4290 -10.3515 -10.3412 -10.3314 -10.3186 -10.2806  -1.1038
 -1.0267  -0.9155  -0.8548  -0.7870  -0.6741  -0.6698  -0.6120  -0.5966
 -0.5464  -0.5085  -0.4929  -0.4745  -0.4616  -0.4342  -0.4226  -0.3355
 -0.2975
 -- Virtual --
  0.0883   0.0951   0.1270   0.1449   0.1475   0.1581   0.1635   0.1733
  0.2110   0.2283   0.2380   0.2951   0.3009   0.3360   0.3465   0.3628
  0.3823   0.3899   0.4044   0.4167   0.4338   0.4481   0.4560   0.4730
  0.4843   0.5030   0.5103   0.5218   0.5319   0.5406   0.5539   0.5643
  0.5846   0.5900   0.6040   0.6085   0.6254   0.6419   0.6885   0.7087
  0.7223   0.7461   0.7615   0.7713   0.7920   0.8066   0.8214   0.8456
  0.8769   0.9088   0.9578   0.9726   0.9876   1.0293   1.0502   1.0553
  1.0756   1.0785   1.0941   1.1154   1.1248   1.1404   1.1535   1.1702
  1.1882   1.2271   1.2307   1.2423   1.2759   1.2899   1.3139   1.3204
  1.3616   1.3920   1.3939   1.4145   1.4260   1.4397   1.4624   1.4786
  1.5209   1.5296   1.5647   1.5853   1.6266   1.6453   1.6738   1.7066
  1.7242   1.7753   1.8042   1.8651   1.8769   1.9154   1.9267   1.9564
  2.0372   2.1550   2.1668   2.2110   2.2935   2.3141   2.3148   2.3573
  2.3802   2.3902   2.4321   2.4376   2.5118   2.5433   2.5865   2.6112
  2.6173   2.6469   2.6645   2.6883   2.7186   2.7295   2.7469   2.7706
  2.7742   2.8013   2.8282   2.8462   2.8791   2.8942   2.9130   2.9358
  2.9434   2.9710   2.9822   3.0115   3.0282   3.0526   3.0595   3.0719
  3.0875   3.0978   3.1144   3.1445   3.1541   3.1633   3.1858   3.2023
  3.2129   3.2268   3.2400   3.2528   3.2834   3.3034   3.3176   3.3497
  3.3752   3.4131   3.4221   3.4314   3.4632   3.4880   3.5298   3.5499
  3.5640   3.5670   3.5995   3.6340   3.6518   3.6677   3.6948   3.7096
  3.7596   3.7739   3.7862   3.8084   3.8174   3.8407   3.8691   3.8995
  3.9137   3.9305   3.9662   3.9814   4.0064   4.0359   4.0437   4.0595
  4.0657   4.0695   4.0804   4.1039   4.1359   4.1456   4.1789   4.1969
  4.2265   4.2608   4.3343   4.3669   4.3817   4.4112   4.4393   4.4843
  4.4976   4.5398   4.5619   4.5949   4.6169   4.6317   4.6439   4.6870
  4.6914   4.7176   4.7586   4.7865   4.7988   4.8574   4.8894   4.9011
  4.9674   5.0012   5.0173   5.0693   5.0724   5.1218   5.1466   5.1756
  5.2260   5.2450   5.2684   5.2964   5.3642   5.4609   5.4719   5.4862
  5.5158   5.6034   5.6280   5.6656   5.8159   5.8890   5.9497   6.0125
  6.0229   6.1329   6.1701   6.1999   6.4254   6.5191   6.6032   7.0728
  8.3434  10.2315  12.0938  12.2329  13.0072  13.9047  15.0400
 
 Beta MOs
 -- Occupied --
-14.4431 -14.4233 -10.3520 -10.3333 -10.3313 -10.3210 -10.2793  -1.1012
 -1.0145  -0.8924  -0.8504  -0.7794  -0.6716  -0.6665  -0.6052  -0.5905
 -0.5412  -0.5024  -0.4715  -0.4626  -0.4409  -0.4281  -0.4165  -0.3034
 -- Virtual --
 -0.0375   0.0908   0.0979   0.1287   0.1477   0.1498   0.1629   0.1688
  0.1913   0.2127   0.2338   0.2392   0.2988   0.3063   0.3392   0.3500
  0.3673   0.3834   0.3940   0.4067   0.4185   0.4393   0.4518   0.4568
  0.4768   0.4892   0.5045   0.5142   0.5244   0.5360   0.5470   0.5560
  0.5659   0.5870   0.5923   0.6047   0.6090   0.6290   0.6452   0.6951
  0.7110   0.7236   0.7471   0.7630   0.7727   0.7941   0.8083   0.8238
  0.8539   0.8829   0.9128   0.9604   0.9742   0.9895   1.0321   1.0530
  1.0592   1.0773   1.0823   1.0975   1.1199   1.1306   1.1425   1.1583
  1.1747   1.1898   1.2310   1.2324   1.2481   1.2808   1.2941   1.3165
  1.3236   1.3656   1.3968   1.3975   1.4187   1.4300   1.4444   1.4670
  1.4813   1.5258   1.5361   1.5671   1.5900   1.6288   1.6478   1.6774
  1.7094   1.7270   1.7793   1.8156   1.8681   1.8799   1.9177   1.9304
  1.9576   2.0393   2.1590   2.1722   2.2134   2.3029   2.3166   2.3279
  2.3611   2.3873   2.4002   2.4381   2.4445   2.5231   2.5531   2.5895
  2.6154   2.6218   2.6530   2.6716   2.6965   2.7243   2.7299   2.7516
  2.7693   2.7776   2.8056   2.8313   2.8496   2.8826   2.9046   2.9176
  2.9440   2.9474   2.9726   2.9914   3.0174   3.0343   3.0545   3.0604
  3.0759   3.0855   3.1010   3.1225   3.1520   3.1633   3.1692   3.1992
  3.2068   3.2164   3.2324   3.2442   3.2567   3.2922   3.3082   3.3236
  3.3525   3.3768   3.4165   3.4298   3.4355   3.4714   3.4928   3.5338
  3.5536   3.5674   3.5763   3.6076   3.6421   3.6572   3.6714   3.6971
  3.7172   3.7628   3.7780   3.7959   3.8114   3.8209   3.8439   3.8737
  3.9035   3.9166   3.9322   3.9710   3.9848   4.0110   4.0417   4.0509
  4.0705   4.0803   4.0842   4.0861   4.1103   4.1381   4.1493   4.1824
  4.2000   4.2306   4.2638   4.3399   4.3740   4.3855   4.4185   4.4427
  4.4887   4.5032   4.5440   4.5644   4.6020   4.6303   4.6438   4.6586
  4.6941   4.7053   4.7262   4.7691   4.7951   4.8055   4.8612   4.8919
  4.9038   4.9734   5.0081   5.0222   5.0722   5.0764   5.1241   5.1494
  5.1808   5.2401   5.2504   5.2729   5.2999   5.3679   5.4622   5.4739
  5.4890   5.5191   5.6053   5.6296   5.6688   5.8218   5.8926   5.9518
  6.0135   6.0243   6.1383   6.1769   6.2096   6.4293   6.5203   6.6046
  7.0735   8.3468  10.2324  12.0954  12.2353  13.0211  13.9058  15.0477
 --------------------------------------------------------------
 
          Ground-State Mulliken Net Atomic Charges

     Atom                 Charge (a.u.)    Spin (a.u.)
  --------------------------------------------------------
      1 C                    -0.053324      -0.169547
      2 N                    -0.078957       0.368113
      3 C                    -0.046616       0.005980
      4 H                     0.116045       0.001676
      5 C                    -0.253174       0.062731
      6 H                     0.141776      -0.000352
      7 C                    -0.169099       0.733990
      8 H                     0.164761      -0.012357
      9 C                     0.086785      -0.038525
     10 H                     0.121886       0.012936
     11 N                    -0.191238       0.035095
     12 H                     0.161153       0.000260
  --------------------------------------------------------
  Sum of atomic charges =    -0.000000
  Sum of spin   charges =     1.000000

 -----------------------------------------------------------------
                    Cartesian Multipole Moments
 -----------------------------------------------------------------
    Charge (ESU x 10^10)
                -0.0000
    Dipole Moment (Debye)
         X      -2.0724      Y      -1.6360      Z       2.2140
       Tot       3.4458
    Quadrupole Moments (Debye-Ang)
        XX     -39.1672     XY      -6.6509     YY     -43.8383
        XZ       7.3635     YZ       5.4395     ZZ     -44.5467
    Octopole Moments (Debye-Ang^2)
       XXX     -27.0945    XXY     -18.6924    XYY     -15.5580
       YYY     -48.7190    XXZ      18.1675    XYZ       8.9069
       YYZ      18.3819    XZZ     -13.7990    YZZ     -16.0304
       ZZZ      32.0798
    Hexadecapole Moments (Debye-Ang^3)
      XXXX    -214.5939   XXXY     -58.1939   XXYY    -124.0135
      XYYY     -69.2268   YYYY    -506.2681   XXXZ      43.6852
      XXYZ      53.5291   XYYZ      38.9409   YYYZ     148.3596
      XXZZ     -88.0976   XYZZ     -28.9314   YYZZ    -148.0164
      XZZZ      41.5173   YZZZ     141.9881   ZZZZ    -310.5801
 -----------------------------------------------------------------
 Calculating analytic gradient of the SCF energy
 Gradient of SCF Energy
            1           2           3           4           5           6
    1  -0.0202970   0.0164521   0.0031621  -0.0014443  -0.0026835   0.0006064
    2  -0.0096932   0.0086929  -0.0039041   0.0008992  -0.0028899   0.0009132
    3   0.0092324  -0.0087736  -0.0000421  -0.0000471  -0.0011313   0.0009462
            7           8           9          10          11          12
    1   0.0031451  -0.0014931  -0.0009636   0.0031741   0.0011909  -0.0008491
    2   0.0009262   0.0003604   0.0019431   0.0004390   0.0031589  -0.0008457
    3  -0.0021053  -0.0010100   0.0004483   0.0002878  -0.0057833   0.0079780
 Max gradient component =       2.030E-02
 RMS gradient           =       5.786E-03
 Gradient time:  CPU 237.72 s  wall 4.59 s
rPathMan2.  file_steps = 951
 IRC --- Status = 3.  Assess initial corrector step
 IRC --- bisector search: b =  0.000000 E =     -302.908835 G.B =  -0.017713
 IRC --- bisector search: b =  0.032176 E =     -302.908638 G.B =   0.029338
 IRC --- performed gradient/energy interpolation
 IRC --- bisector search:  estimate b(min) =   1.195380882768947E-002
 Adding empirical dispersion correction 
 ----------------------------------------------------------------
 Doing -D3(0) with
 s6  =   1.00000
 s8  =   1.00000
 rs6 =   1.28100
 rs8 =   1.09400
 -D3 energy without 3body term =     -0.0028434332 hartrees
 ----------------------------------------------------------------
             Standard Nuclear Orientation (Angstroms)
    I     Atom           X                Y                Z
 ----------------------------------------------------------------
    1      C       0.4410843083     1.6283097597    -1.2412495641
    2      N       1.3841948990     2.1030760776    -1.7211351645
    3      C       0.7366241052    -1.3761669176     0.5715178325
    4      H       1.5372952113    -2.0837278875     0.7424684944
    5      C      -0.4222276133    -1.3611490067    -0.1070626335
    6      H      -0.9998413539    -2.0385155179    -0.7105427209
    7      C      -0.6983116849     1.0943834427    -0.6535109343
    8      H      -1.6567533363     1.3907422673    -1.0584419996
    9      C      -0.6581849942     0.0648071485     0.4125054349
   10      H      -1.5073961277     0.1731617949     1.0908987186
   11      N       0.5914869521    -0.1274388609     1.1570346089
   12      H       1.2520296371     0.5325177048     1.5175179399
 ----------------------------------------------------------------
 Nuclear Repulsion Energy =         256.31583614 hartrees
 There are       25 alpha and       24 beta electrons

                       Distance Matrix (Angstroms)
             C (  1)   N (  2)   C (  3)   H (  4)   C (  5)   H (  6)
   N (  2)  1.159806
   C (  3)  3.521413  4.216721
   H (  4)  4.349257  4.860258  1.082100
   C (  5)  3.311880  4.227203  1.342995  2.254674
   H (  6)  3.975365  4.884435  2.257808  2.924098  1.075477
   C (  7)  1.388790  2.548356  3.108594  4.128812  2.530705  3.147893
   H (  8)  2.119146  3.192796  4.005098  5.051452  3.162607  3.508900
   C (  9)  2.527417  3.588632  2.011761  3.089533  1.535896  2.408720
   H ( 10)  3.369413  4.471398  2.775933  3.805930  2.228635  2.897295
   N ( 11)  2.976078  3.726586  1.386801  2.212122  2.036566  3.110046
   H ( 12)  3.077205  3.601804  2.191720  2.743505  3.004725  4.079876
             C (  7)   H (  8)   C (  9)   H ( 10)   N ( 11)
   H (  8)  1.081854
   C (  9)  1.482575  2.217866
   H ( 10)  2.132189  2.474768  1.092299
   N ( 11)  2.536633  3.502541  1.467298  2.121331
   H ( 12)  2.972018  3.979088  2.255820  2.815239  1.000903
 
 Applying Cartesian multipole field
    Component          Value
    ---------          -----
     (2,0,0)        1.00000E-11
     (0,2,0)        2.00000E-11
     (0,0,2)       -3.00000E-11
 Nucleus-field energy     =     0.0000000021 hartrees
 Requested basis set is cc-pVTZ
 There are 100 shells and 280 basis functions
 A cutoff of  1.0D-11 yielded   4675 shell pairs
 There are     36655 function pairs (     47878 Cartesian)
 Smallest overlap matrix eigenvalue = 1.84E-04
 Guess MOs from SCF MO coefficient file
 Reading MOs from coefficient file
 Reading MOs from coefficient file
 Long-range K will be added via erf
 Coulomb attenuation parameter = 0.25 bohr**(-1)
 An unrestricted hybrid HF-DFT SCF calculation will be
 performed using Pulay DIIS extrapolation
 Exchange:     0.1957 Hartree-Fock + 1.0000 wB97X-D3 + LR-HF
 Correlation:  1.0000 wB97X-D3
 Using SG-2 standard quadrature grid
 Dispersion:   Grimme D3
 SCF converges when DIIS error is below 1.0E-08
 Using Q-Chem read-in guess as SCF_GUESS READ specified.

 using 64 threads for integral computing
 -------------------------------------------------------
 OpenMP Integral computing Module                
 Release: version 1.0, May 2013, Q-Chem Inc. Pittsburgh 
 -------------------------------------------------------
 using 64 threads for integral computing
 -------------------------------------------------------
 OpenMP Integral computing Module                
 Release: version 1.0, May 2013, Q-Chem Inc. Pittsburgh 
 -------------------------------------------------------
 ---------------------------------------
  Cycle       Energy         DIIS Error
 ---------------------------------------
    1    -302.9136823411      3.74E-04
    2    -302.9088636287      7.12E-05
    3    -302.9088795876      7.92E-05
    4    -302.9089312960      1.62E-05
    5    -302.9089351643      5.68E-06
    6    -302.9089370738      2.59E-06
    7    -302.9089380794      1.86E-06
    8    -302.9089387248      7.13E-07
    9    -302.9089389264      3.32E-07
   10    -302.9089389576      1.17E-07
   11    -302.9089389647      4.44E-08
   12    -302.9089389674      2.62E-08
   13    -302.9089389682      1.12E-08
   14    -302.9089389685      5.67E-09 Convergence criterion met
 ---------------------------------------
 <S^2> = 0.7692
 SCF time:  CPU 1300.54 s  wall 22.46 s
 SCF   energy in the final basis set = -302.90893897
 Total energy in the final basis set = -302.90893897
 
 --------------------------------------------------------------
 
                    Orbital Energies (a.u.)
 --------------------------------------------------------------
 
 Alpha MOs
 -- Occupied --
-14.4440 -14.4262 -10.3517 -10.3416 -10.3313 -10.3167 -10.2802  -1.1053
 -1.0297  -0.9154  -0.8554  -0.7859  -0.6740  -0.6692  -0.6121  -0.5959
 -0.5471  -0.5085  -0.4926  -0.4736  -0.4627  -0.4354  -0.4241  -0.3357
 -0.2974
 -- Virtual --
  0.0887   0.0974   0.1277   0.1457   0.1482   0.1587   0.1636   0.1737
  0.2103   0.2296   0.2383   0.2947   0.3010   0.3357   0.3466   0.3627
  0.3819   0.3894   0.4044   0.4170   0.4343   0.4478   0.4556   0.4727
  0.4845   0.5032   0.5099   0.5213   0.5320   0.5406   0.5542   0.5651
  0.5854   0.5902   0.6037   0.6091   0.6255   0.6421   0.6891   0.7089
  0.7223   0.7461   0.7613   0.7713   0.7917   0.8067   0.8220   0.8456
  0.8767   0.9096   0.9595   0.9730   0.9875   1.0297   1.0504   1.0560
  1.0759   1.0786   1.0975   1.1158   1.1257   1.1431   1.1538   1.1702
  1.1882   1.2275   1.2317   1.2429   1.2766   1.2914   1.3136   1.3210
  1.3631   1.3929   1.3941   1.4145   1.4270   1.4399   1.4627   1.4781
  1.5215   1.5283   1.5649   1.5844   1.6243   1.6458   1.6744   1.7065
  1.7263   1.7742   1.8036   1.8646   1.8766   1.9148   1.9279   1.9575
  2.0407   2.1548   2.1696   2.2112   2.2945   2.3130   2.3145   2.3559
  2.3811   2.3892   2.4315   2.4380   2.5135   2.5445   2.5873   2.6126
  2.6182   2.6474   2.6646   2.6897   2.7190   2.7297   2.7475   2.7700
  2.7760   2.8004   2.8291   2.8462   2.8800   2.8953   2.9142   2.9348
  2.9441   2.9713   2.9825   3.0128   3.0276   3.0510   3.0594   3.0719
  3.0864   3.0974   3.1138   3.1440   3.1559   3.1634   3.1860   3.2057
  3.2145   3.2279   3.2406   3.2525   3.2834   3.3042   3.3177   3.3491
  3.3774   3.4144   3.4237   3.4311   3.4639   3.4885   3.5313   3.5507
  3.5652   3.5715   3.6007   3.6341   3.6516   3.6687   3.6938   3.7116
  3.7613   3.7739   3.7841   3.8089   3.8169   3.8398   3.8694   3.8994
  3.9138   3.9285   3.9662   3.9810   4.0072   4.0365   4.0459   4.0623
  4.0689   4.0695   4.0811   4.1042   4.1364   4.1445   4.1779   4.1958
  4.2273   4.2598   4.3324   4.3652   4.3790   4.4090   4.4394   4.4839
  4.4995   4.5411   4.5606   4.5982   4.6219   4.6362   4.6436   4.6891
  4.6937   4.7188   4.7648   4.7887   4.8031   4.8548   4.8836   4.8993
  4.9654   5.0011   5.0170   5.0682   5.0711   5.1191   5.1475   5.1784
  5.2290   5.2447   5.2696   5.2935   5.3608   5.4557   5.4697   5.4869
  5.5172   5.5966   5.6312   5.6706   5.8245   5.8941   5.9560   6.0142
  6.0246   6.1693   6.1845   6.2156   6.4390   6.5208   6.6039   7.0794
  8.3217  10.2036  12.0566  12.2545  12.9412  13.9172  15.2923
 
 Beta MOs
 -- Occupied --
-14.4433 -14.4209 -10.3522 -10.3336 -10.3312 -10.3189 -10.2788  -1.1027
 -1.0181  -0.8922  -0.8509  -0.7782  -0.6717  -0.6655  -0.6052  -0.5897
 -0.5418  -0.5018  -0.4718  -0.4623  -0.4430  -0.4294  -0.4182  -0.3034
 -- Virtual --
 -0.0368   0.0912   0.1001   0.1292   0.1485   0.1501   0.1628   0.1689
  0.1922   0.2125   0.2348   0.2397   0.2987   0.3063   0.3390   0.3502
  0.3673   0.3831   0.3935   0.4068   0.4187   0.4399   0.4515   0.4565
  0.4764   0.4896   0.5045   0.5137   0.5239   0.5363   0.5472   0.5562
  0.5667   0.5878   0.5925   0.6045   0.6095   0.6291   0.6453   0.6954
  0.7111   0.7236   0.7471   0.7628   0.7727   0.7939   0.8084   0.8244
  0.8539   0.8827   0.9135   0.9621   0.9745   0.9894   1.0325   1.0529
  1.0602   1.0776   1.0824   1.1008   1.1202   1.1314   1.1455   1.1584
  1.1747   1.1898   1.2314   1.2334   1.2486   1.2815   1.2954   1.3164
  1.3241   1.3671   1.3967   1.3982   1.4185   1.4312   1.4448   1.4671
  1.4808   1.5261   1.5350   1.5672   1.5894   1.6266   1.6484   1.6780
  1.7094   1.7291   1.7780   1.8149   1.8674   1.8794   1.9172   1.9316
  1.9588   2.0429   2.1583   2.1754   2.2137   2.3037   2.3169   2.3270
  2.3599   2.3885   2.3996   2.4382   2.4442   2.5248   2.5546   2.5903
  2.6168   2.6227   2.6538   2.6719   2.6980   2.7249   2.7303   2.7518
  2.7691   2.7794   2.8048   2.8324   2.8499   2.8835   2.9058   2.9189
  2.9423   2.9490   2.9730   2.9918   3.0188   3.0336   3.0527   3.0603
  3.0763   3.0847   3.1009   3.1223   3.1522   3.1647   3.1694   3.1990
  3.2107   3.2182   3.2336   3.2446   3.2568   3.2922   3.3091   3.3236
  3.3519   3.3791   3.4182   3.4310   3.4351   3.4723   3.4932   3.5353
  3.5544   3.5686   3.5806   3.6087   3.6414   3.6570   3.6728   3.6960
  3.7191   3.7644   3.7777   3.7945   3.8119   3.8205   3.8429   3.8741
  3.9036   3.9166   3.9300   3.9710   3.9842   4.0116   4.0422   4.0528
  4.0706   4.0821   4.0854   4.0880   4.1107   4.1387   4.1482   4.1817
  4.1989   4.2314   4.2629   4.3385   4.3723   4.3828   4.4162   4.4426
  4.4880   4.5050   4.5452   4.5631   4.6037   4.6362   4.6432   4.6622
  4.6962   4.7049   4.7285   4.7738   4.7978   4.8101   4.8588   4.8860
  4.9020   4.9714   5.0079   5.0220   5.0711   5.0754   5.1216   5.1503
  5.1834   5.2413   5.2505   5.2744   5.2975   5.3646   5.4571   5.4718
  5.4896   5.5205   5.5986   5.6328   5.6740   5.8299   5.8980   5.9580
  6.0153   6.0260   6.1735   6.1900   6.2270   6.4428   6.5220   6.6053
  7.0802   8.3249  10.2045  12.0589  12.2567  12.9552  13.9183  15.2994
 --------------------------------------------------------------
 
          Ground-State Mulliken Net Atomic Charges

     Atom                 Charge (a.u.)    Spin (a.u.)
  --------------------------------------------------------
      1 C                    -0.060004      -0.160512
      2 N                    -0.070976       0.346756
      3 C                    -0.047592       0.006058
      4 H                     0.114793       0.001662
      5 C                    -0.252732       0.062797
      6 H                     0.141013      -0.000423
      7 C                    -0.170301       0.745164
      8 H                     0.164988      -0.012037
      9 C                     0.086469      -0.038479
     10 H                     0.120742       0.013170
     11 N                    -0.186789       0.035611
     12 H                     0.160390       0.000233
  --------------------------------------------------------
  Sum of atomic charges =    -0.000000
  Sum of spin   charges =     1.000000

 -----------------------------------------------------------------
                    Cartesian Multipole Moments
 -----------------------------------------------------------------
    Charge (ESU x 10^10)
                -0.0000
    Dipole Moment (Debye)
         X      -2.0691      Y      -1.6205      Z       2.2075
       Tot       3.4322
    Quadrupole Moments (Debye-Ang)
        XX     -39.1762     XY      -6.6429     YY     -43.8323
        XZ       7.3719     YZ       5.4334     ZZ     -44.5383
    Octopole Moments (Debye-Ang^2)
       XXX     -27.0648    XXY     -18.6715    XYY     -15.6002
       YYY     -48.5570    XXZ      18.1293    XYZ       8.9495
       YYZ      18.3171    XZZ     -13.8225    YZZ     -15.9939
       ZZZ      31.8985
    Hexadecapole Moments (Debye-Ang^3)
      XXXX    -214.4437   XXXY     -58.0493   XXYY    -123.9500
      XYYY     -69.0868   YYYY    -505.2966   XXXZ      43.5067
      XXYZ      53.5647   XYYZ      38.9451   YYYZ     148.2093
      XXZZ     -88.1284   XYZZ     -28.9344   YYZZ    -147.8002
      XZZZ      41.3373   YZZZ     141.7765   ZZZZ    -310.3185
 -----------------------------------------------------------------
 Calculating analytic gradient of the SCF energy
 Gradient of SCF Energy
            1           2           3           4           5           6
    1  -0.0007914  -0.0000102  -0.0005219   0.0004877  -0.0011718  -0.0009549
    2  -0.0000541   0.0004599   0.0020059  -0.0009333   0.0006328  -0.0010451
    3  -0.0004540  -0.0004732   0.0006369   0.0002686   0.0015688  -0.0007445
            7           8           9          10          11          12
    1  -0.0015993  -0.0003054   0.0018519   0.0011825   0.0045852  -0.0027525
    2   0.0000660   0.0000097  -0.0006102   0.0007883   0.0009022  -0.0022221
    3  -0.0014086  -0.0005428  -0.0021952   0.0016446  -0.0053642   0.0070636
 Max gradient component =       7.064E-03
 RMS gradient           =       2.009E-03
 Gradient time:  CPU 240.90 s  wall 4.74 s
rPathMan2.  file_steps = 951
 IRC --- Status = 4.  Checking bisector search.
 IRC --- Bisector search finished successfully.
 ------------------------------------------------------------------------
 Reaction path following.  The coordinates are cartesian              
 Step   7 E=    -302.908939 |G|=  0.012052 S_lin= 0.3746 S_tot= 0.3853
 ------------------------------------------------------------------------
  IRC -- SD step length =   0.100000000000000     
 Adding empirical dispersion correction 
 ----------------------------------------------------------------
 Doing -D3(0) with
 s6  =   1.00000
 s8  =   1.00000
 rs6 =   1.28100
 rs8 =   1.09400
 -D3 energy without 3body term =     -0.0028531382 hartrees
 ----------------------------------------------------------------
             Standard Nuclear Orientation (Angstroms)
    I     Atom           X                Y                Z
 ----------------------------------------------------------------
    1      C       0.4445592784     1.6285472626    -1.2392560955
    2      N       1.3842396683     2.1010566680    -1.7190575805
    3      C       0.7389155281    -1.3849743560     0.5687212997
    4      H       1.5351535829    -2.0796300983     0.7412889015
    5      C      -0.4170821962    -1.3639274795    -0.1139507975
    6      H      -0.9956486355    -2.0339265562    -0.7072738592
    7      C      -0.6912895827     1.0940938074    -0.6473259384
    8      H      -1.6554124385     1.3906994827    -1.0560584533
    9      C      -0.6663163749     0.0674864275     0.4221441206
   10      H      -1.5125883249     0.1697006696     1.0836775494
   11      N       0.5713540380    -0.1314004616     1.1805880073
   12      H       1.2641154597     0.5422746387     1.4865028586
 ----------------------------------------------------------------
 Nuclear Repulsion Energy =         255.96840577 hartrees
 There are       25 alpha and       24 beta electrons

                       Distance Matrix (Angstroms)
             C (  1)   N (  2)   C (  3)   H (  4)   C (  5)   H (  6)
   N (  2)  1.156060
   C (  3)  3.526576  4.219335
   H (  4)  4.343102  4.853269  1.070664
   C (  5)  3.311139  4.222232  1.342689  2.248308
   H (  6)  3.971262  4.877055  2.249003  2.916399  1.065678
   C (  7)  1.387867  2.543699  3.109668  4.117988  2.530128  3.143364
   H (  8)  2.121324  3.191185  4.009624  5.045132  3.163700  3.504997
   C (  9)  2.535982  3.595126  2.026278  3.091672  1.548697  2.408315
   H ( 10)  3.369671  4.469572  2.784145  3.803347  2.233039  2.886296
   N ( 11)  2.994852  3.748679  1.404957  2.217542  2.042538  3.104694
   H ( 12)  3.046543  3.566490  2.198283  2.739195  3.003579  4.068907
             C (  7)   H (  8)   C (  9)   H ( 10)   N ( 11)
   H (  8)  1.088380
   C (  9)  1.482671  2.216819
   H ( 10)  2.127300  2.467733  1.079004
   N ( 11)  2.537198  3.503978  1.465135  2.107811
   H ( 12)  2.946411  3.963343  2.254961  2.830400  1.013578
 
 Applying Cartesian multipole field
    Component          Value
    ---------          -----
     (2,0,0)        1.00000E-11
     (0,2,0)        2.00000E-11
     (0,0,2)       -3.00000E-11
 Nucleus-field energy     =     0.0000000021 hartrees
 Requested basis set is cc-pVTZ
 There are 100 shells and 280 basis functions
 A cutoff of  1.0D-11 yielded   4673 shell pairs
 There are     36649 function pairs (     47872 Cartesian)
 Smallest overlap matrix eigenvalue = 1.89E-04
 Guess MOs from SCF MO coefficient file
 Reading MOs from coefficient file
 Reading MOs from coefficient file
 Long-range K will be added via erf
 Coulomb attenuation parameter = 0.25 bohr**(-1)
 An unrestricted hybrid HF-DFT SCF calculation will be
 performed using Pulay DIIS extrapolation
 Exchange:     0.1957 Hartree-Fock + 1.0000 wB97X-D3 + LR-HF
 Correlation:  1.0000 wB97X-D3
 Using SG-2 standard quadrature grid
 Dispersion:   Grimme D3
 SCF converges when DIIS error is below 1.0E-08
 Using Q-Chem read-in guess as SCF_GUESS READ specified.

 using 64 threads for integral computing
 -------------------------------------------------------
 OpenMP Integral computing Module                
 Release: version 1.0, May 2013, Q-Chem Inc. Pittsburgh 
 -------------------------------------------------------
 using 64 threads for integral computing
 -------------------------------------------------------
 OpenMP Integral computing Module                
 Release: version 1.0, May 2013, Q-Chem Inc. Pittsburgh 
 -------------------------------------------------------
 ---------------------------------------
  Cycle       Energy         DIIS Error
 ---------------------------------------
    1    -302.9011108748      6.63E-04
    2    -302.9091799185      1.55E-04
    3    -302.9092501305      1.49E-04
    4    -302.9094319615      1.99E-05
    5    -302.9094371218      6.43E-06
    6    -302.9094379695      4.85E-06
    7    -302.9094382715      1.66E-06
    8    -302.9094383316      5.77E-07
    9    -302.9094383545      2.77E-07
   10    -302.9094383623      1.09E-07
   11    -302.9094383663      5.94E-08
   12    -302.9094383687      2.93E-08
   13    -302.9094383691      1.21E-08
   14    -302.9094383693      4.47E-09 Convergence criterion met
 ---------------------------------------
 <S^2> = 0.7687
 SCF time:  CPU 1321.03 s  wall 22.79 s
 SCF   energy in the final basis set = -302.90943837
 Total energy in the final basis set = -302.90943837
 
 --------------------------------------------------------------
 
                    Orbital Energies (a.u.)
 --------------------------------------------------------------
 
 Alpha MOs
 -- Occupied --
-14.4445 -14.4257 -10.3507 -10.3423 -10.3312 -10.3162 -10.2833  -1.1007
 -1.0313  -0.9144  -0.8535  -0.7873  -0.6731  -0.6696  -0.6108  -0.5977
 -0.5455  -0.5077  -0.4945  -0.4736  -0.4633  -0.4349  -0.4234  -0.3371
 -0.2993
 -- Virtual --
  0.0863   0.0969   0.1275   0.1455   0.1475   0.1588   0.1646   0.1742
  0.2116   0.2257   0.2400   0.2934   0.3022   0.3359   0.3463   0.3614
  0.3822   0.3893   0.4041   0.4153   0.4356   0.4477   0.4549   0.4715
  0.4845   0.5017   0.5104   0.5223   0.5303   0.5403   0.5524   0.5644
  0.5831   0.5908   0.6020   0.6071   0.6258   0.6406   0.6884   0.7082
  0.7213   0.7444   0.7564   0.7690   0.7894   0.8067   0.8203   0.8456
  0.8778   0.9100   0.9600   0.9759   0.9881   1.0296   1.0466   1.0523
  1.0765   1.0826   1.0963   1.1161   1.1234   1.1463   1.1553   1.1694
  1.1854   1.2244   1.2273   1.2405   1.2771   1.2894   1.3177   1.3199
  1.3596   1.3919   1.3942   1.4103   1.4243   1.4411   1.4662   1.4848
  1.5222   1.5317   1.5613   1.5860   1.6303   1.6462   1.6798   1.7077
  1.7260   1.7728   1.8046   1.8617   1.8731   1.9093   1.9272   1.9535
  2.0469   2.1551   2.1728   2.2117   2.2901   2.3141   2.3167   2.3539
  2.3755   2.3911   2.4287   2.4314   2.5095   2.5416   2.5789   2.6083
  2.6163   2.6443   2.6601   2.6856   2.7107   2.7302   2.7436   2.7678
  2.7798   2.7996   2.8261   2.8478   2.8845   2.8941   2.9104   2.9338
  2.9407   2.9702   2.9807   3.0078   3.0251   3.0556   3.0582   3.0735
  3.0849   3.1004   3.1141   3.1448   3.1544   3.1602   3.1856   3.2033
  3.2129   3.2289   3.2338   3.2468   3.2801   3.2965   3.3112   3.3515
  3.3726   3.4063   3.4190   3.4294   3.4645   3.4906   3.5242   3.5460
  3.5618   3.5713   3.5951   3.6340   3.6498   3.6671   3.6921   3.7107
  3.7601   3.7757   3.7824   3.8033   3.8189   3.8428   3.8647   3.8959
  3.9104   3.9238   3.9677   3.9777   4.0086   4.0310   4.0471   4.0625
  4.0677   4.0698   4.0775   4.1009   4.1288   4.1488   4.1773   4.1981
  4.2190   4.2676   4.3304   4.3701   4.3811   4.4093   4.4581   4.4820
  4.5005   4.5396   4.5639   4.5926   4.6170   4.6352   4.6455   4.6868
  4.6976   4.7220   4.7669   4.7837   4.8177   4.8444   4.8960   4.9062
  4.9766   4.9949   5.0261   5.0653   5.0791   5.1273   5.1653   5.1819
  5.2345   5.2522   5.2797   5.3088   5.3751   5.4645   5.4844   5.4988
  5.5193   5.6106   5.6305   5.6648   5.8259   5.8781   5.9572   5.9988
  6.0096   6.1586   6.1910   6.2200   6.4301   6.4894   6.5886   6.9961
  8.3134  10.2369  12.0455  12.1215  12.9391  13.8737  15.3847
 
 Beta MOs
 -- Occupied --
-14.4438 -14.4204 -10.3513 -10.3342 -10.3312 -10.3184 -10.2819  -1.0980
 -1.0199  -0.8910  -0.8492  -0.7795  -0.6693  -0.6676  -0.6038  -0.5915
 -0.5398  -0.5021  -0.4726  -0.4624  -0.4439  -0.4288  -0.4176  -0.3069
 -- Virtual --
 -0.0368   0.0890   0.0995   0.1292   0.1481   0.1496   0.1632   0.1691
  0.1924   0.2132   0.2323   0.2411   0.2977   0.3075   0.3394   0.3495
  0.3660   0.3833   0.3936   0.4066   0.4172   0.4412   0.4513   0.4558
  0.4749   0.4895   0.5035   0.5142   0.5248   0.5344   0.5465   0.5551
  0.5660   0.5859   0.5928   0.6025   0.6077   0.6295   0.6437   0.6945
  0.7101   0.7228   0.7453   0.7581   0.7707   0.7914   0.8085   0.8226
  0.8544   0.8832   0.9143   0.9627   0.9772   0.9901   1.0325   1.0481
  1.0567   1.0790   1.0856   1.0994   1.1205   1.1293   1.1489   1.1600
  1.1740   1.1867   1.2270   1.2302   1.2465   1.2820   1.2935   1.3202
  1.3236   1.3635   1.3944   1.3997   1.4136   1.4292   1.4453   1.4707
  1.4879   1.5276   1.5375   1.5640   1.5908   1.6325   1.6488   1.6833
  1.7110   1.7280   1.7768   1.8156   1.8644   1.8761   1.9114   1.9313
  1.9548   2.0490   2.1591   2.1782   2.2147   2.2998   2.3167   2.3298
  2.3573   2.3830   2.4012   2.4332   2.4400   2.5213   2.5526   2.5814
  2.6133   2.6202   2.6500   2.6673   2.6936   2.7164   2.7310   2.7489
  2.7664   2.7837   2.8039   2.8301   2.8515   2.8893   2.9042   2.9145
  2.9422   2.9443   2.9720   2.9904   3.0139   3.0309   3.0575   3.0589
  3.0785   3.0835   3.1031   3.1231   3.1531   3.1626   3.1653   3.1986
  3.2091   3.2172   3.2314   3.2388   3.2525   3.2883   3.3026   3.3172
  3.3546   3.3741   3.4090   3.4263   3.4338   3.4731   3.4953   3.5280
  3.5503   3.5655   3.5804   3.6029   3.6418   3.6535   3.6707   3.6942
  3.7195   3.7646   3.7790   3.7904   3.8066   3.8232   3.8462   3.8700
  3.8996   3.9137   3.9257   3.9719   3.9819   4.0127   4.0361   4.0550
  4.0684   4.0817   4.0832   4.0868   4.1073   4.1315   4.1531   4.1803
  4.2003   4.2239   4.2709   4.3359   4.3755   4.3852   4.4191   4.4607
  4.4865   4.5055   4.5432   4.5668   4.5963   4.6313   4.6425   4.6651
  4.6932   4.7107   4.7299   4.7750   4.7964   4.8227   4.8483   4.8982
  4.9096   4.9827   5.0021   5.0306   5.0694   5.0828   5.1292   5.1686
  5.1863   5.2486   5.2558   5.2846   5.3120   5.3784   5.4664   5.4864
  5.5016   5.5221   5.6124   5.6322   5.6680   5.8309   5.8820   5.9599
  5.9999   6.0107   6.1607   6.1965   6.2334   6.4331   6.4917   6.5900
  6.9969   8.3168  10.2379  12.0464  12.1256  12.9525  13.8749  15.3916
 --------------------------------------------------------------
 
          Ground-State Mulliken Net Atomic Charges

     Atom                 Charge (a.u.)    Spin (a.u.)
  --------------------------------------------------------
      1 C                    -0.064151      -0.157234
      2 N                    -0.067865       0.342031
      3 C                    -0.051157       0.006356
      4 H                     0.118930       0.001681
      5 C                    -0.242905       0.064706
      6 H                     0.142718      -0.000167
      7 C                    -0.168586       0.745970
      8 H                     0.162413      -0.012892
      9 C                     0.081766      -0.039752
     10 H                     0.124117       0.012265
     11 N                    -0.192050       0.037167
     12 H                     0.156770      -0.000129
  --------------------------------------------------------
  Sum of atomic charges =    -0.000000
  Sum of spin   charges =     1.000000

 -----------------------------------------------------------------
                    Cartesian Multipole Moments
 -----------------------------------------------------------------
    Charge (ESU x 10^10)
                -0.0000
    Dipole Moment (Debye)
         X      -2.0860      Y      -1.6800      Z       2.0612
       Tot       3.3796
    Quadrupole Moments (Debye-Ang)
        XX     -39.0646     XY      -6.5780     YY     -43.6731
        XZ       7.2376     YZ       5.3998     ZZ     -44.9419
    Octopole Moments (Debye-Ang^2)
       XXX     -26.9046    XXY     -18.7235    XYY     -15.5571
       YYY     -48.6070    XXZ      18.0160    XYZ       8.9372
       YYZ      18.1641    XZZ     -14.1118    YZZ     -16.0188
       ZZZ      30.2730
    Hexadecapole Moments (Debye-Ang^3)
      XXXX    -213.3828   XXXY     -57.8119   XXYY    -123.6814
      XYYY     -68.8645   YYYY    -504.8457   XXXZ      43.7455
      XXYZ      53.4015   XYYZ      38.9265   YYYZ     147.5268
      XXZZ     -88.4337   XYZZ     -28.9794   YYZZ    -147.8773
      XZZZ      40.8814   YZZZ     141.2128   ZZZZ    -313.4657
 -----------------------------------------------------------------
 Calculating analytic gradient of the SCF energy
 Gradient of SCF Energy
            1           2           3           4           5           6
    1   0.0047137  -0.0067594   0.0099243  -0.0052787  -0.0044152   0.0028606
    2   0.0036729  -0.0030077  -0.0144734   0.0043702  -0.0082536   0.0039212
    3  -0.0044248   0.0031368  -0.0015804  -0.0007146  -0.0052918   0.0037443
            7           8           9          10          11          12
    1   0.0050617  -0.0041738  -0.0074713   0.0082861  -0.0076398   0.0048917
    2  -0.0009068   0.0008722   0.0057781  -0.0000809   0.0045259   0.0035817
    3  -0.0006013  -0.0019218   0.0071107  -0.0028502  -0.0076525   0.0110456
 Max gradient component =       1.447E-02
 RMS gradient           =       5.755E-03
 Gradient time:  CPU 238.23 s  wall 4.47 s
rPathMan2.  file_steps = 951
 IRC --- Status = 2.  Assess steepest descent step
 IRC --- Previous SD length =   0.100000
 IRC --- Point 1 E =     -302.908939 |G| =   0.012052 G.D1 =  -0.012052
 IRC --- Point 2 E =     -302.909438 |G| =   0.034531 G.D1 =   0.002568
 IRC --- Angle(G1/G2) =   94.27 Deg.  Curvature =   0.1462
 IRC --- Minimum along SD direction =   0.082433
 IRC --- Corrector step required
 IRC --- equal length displacement: B_eq =   0.146586
 IRC --- chosen bisector length  : B_len =   0.070711
 Adding empirical dispersion correction 
 ----------------------------------------------------------------
 Doing -D3(0) with
 s6  =   1.00000
 s8  =   1.00000
 rs6 =   1.28100
 rs8 =   1.09400
 -D3 energy without 3body term =     -0.0028369280 hartrees
 ----------------------------------------------------------------
             Standard Nuclear Orientation (Angstroms)
    I     Atom           X                Y                Z
 ----------------------------------------------------------------
    1      C       0.4393984883     1.6257175453    -1.2369467664
    2      N       1.3892148194     2.1042541681    -1.7223785746
    3      C       0.7304738461    -1.3700266593     0.5712385463
    4      H       1.5400888032    -2.0848374002     0.7423861876
    5      C      -0.4163003868    -1.3564859039    -0.1067162084
    6      H      -0.9997858024    -2.0390388686    -0.7116185983
    7      C      -0.6984186798     1.0949038240    -0.6498649506
    8      H      -1.6529738770     1.3900753752    -1.0557876167
    9      C      -0.6568709722     0.0619226127     0.4122381291
   10      H      -1.5162090128     0.1714300524     1.0892678661
   11      N       0.5867133823    -0.1328351146     1.1748832144
   12      H       1.2546693943     0.5349203738     1.4932987841
 ----------------------------------------------------------------
 Nuclear Repulsion Energy =         256.34273477 hartrees
 There are       25 alpha and       24 beta electrons

                       Distance Matrix (Angstroms)
             C (  1)   N (  2)   C (  3)   H (  4)   C (  5)   H (  6)
   N (  2)  1.169099
   C (  3)  3.511231  4.214884
   H (  4)  4.347125  4.862748  1.093491
   C (  5)  3.301996  4.224568  1.332253  2.253648
   H (  6)  3.972110  4.888337  2.255460  2.926976  1.082701
   C (  7)  1.386022  2.554856  3.099792  4.130379  2.526641  3.149005
   H (  8)  2.113378  3.195201  3.993269  5.050158  3.158116  3.507696
   C (  9)  2.523306  3.593630  2.000121  3.089370  1.529402  2.407215
   H ( 10)  3.369069  4.481367  2.773450  3.814712  2.230404  2.897595
   N ( 11)  2.988500  3.747359  1.384087  2.215015  2.036137  3.116004
   H ( 12)  3.051024  3.580711  2.180321  2.740158  2.988245  4.070564
             C (  7)   H (  8)   C (  9)   H ( 10)   N ( 11)
   H (  8)  1.078460
   C (  9)  1.482174  2.216148
   H ( 10)  2.132174  2.470843  1.099465
   N ( 11)  2.547276  3.508753  1.471754  2.126544
   H ( 12)  2.953182  3.960243  2.246421  2.823674  0.996720
 
 Applying Cartesian multipole field
    Component          Value
    ---------          -----
     (2,0,0)        1.00000E-11
     (0,2,0)        2.00000E-11
     (0,0,2)       -3.00000E-11
 Nucleus-field energy     =     0.0000000021 hartrees
 Requested basis set is cc-pVTZ
 There are 100 shells and 280 basis functions
 A cutoff of  1.0D-11 yielded   4674 shell pairs
 There are     36642 function pairs (     47865 Cartesian)
 Smallest overlap matrix eigenvalue = 1.82E-04
 Guess MOs from SCF MO coefficient file
 Reading MOs from coefficient file
 Reading MOs from coefficient file
 Long-range K will be added via erf
 Coulomb attenuation parameter = 0.25 bohr**(-1)
 An unrestricted hybrid HF-DFT SCF calculation will be
 performed using Pulay DIIS extrapolation
 Exchange:     0.1957 Hartree-Fock + 1.0000 wB97X-D3 + LR-HF
 Correlation:  1.0000 wB97X-D3
 Using SG-2 standard quadrature grid
 Dispersion:   Grimme D3
 SCF converges when DIIS error is below 1.0E-08
 Using Q-Chem read-in guess as SCF_GUESS READ specified.

 using 64 threads for integral computing
 -------------------------------------------------------
 OpenMP Integral computing Module                
 Release: version 1.0, May 2013, Q-Chem Inc. Pittsburgh 
 -------------------------------------------------------
 using 64 threads for integral computing
 -------------------------------------------------------
 OpenMP Integral computing Module                
 Release: version 1.0, May 2013, Q-Chem Inc. Pittsburgh 
 -------------------------------------------------------
 ---------------------------------------
  Cycle       Energy         DIIS Error
 ---------------------------------------
    1    -302.9130480915      8.41E-04
    2    -302.9087716320      1.42E-04
    3    -302.9088625165      1.35E-04
    4    -302.9090036675      3.08E-05
    5    -302.9090126535      1.27E-05
    6    -302.9090153341      5.17E-06
    7    -302.9090166065      2.49E-06
    8    -302.9090171770      1.02E-06
    9    -302.9090175316      6.43E-07
   10    -302.9090176591      3.20E-07
   11    -302.9090176874      1.20E-07
   12    -302.9090176947      4.30E-08
   13    -302.9090176962      1.56E-08
   14    -302.9090176968      6.98E-09 Convergence criterion met
 ---------------------------------------
 <S^2> = 0.7705
 SCF time:  CPU 1325.71 s  wall 22.71 s
 SCF   energy in the final basis set = -302.90901770
 Total energy in the final basis set = -302.90901770
 
 --------------------------------------------------------------
 
                    Orbital Energies (a.u.)
 --------------------------------------------------------------
 
 Alpha MOs
 -- Occupied --
-14.4435 -14.4297 -10.3523 -10.3421 -10.3304 -10.3195 -10.2798  -1.1073
 -1.0278  -0.9167  -0.8579  -0.7854  -0.6737  -0.6680  -0.6128  -0.5957
 -0.5491  -0.5085  -0.4910  -0.4750  -0.4627  -0.4345  -0.4238  -0.3371
 -0.2994
 -- Virtual --
  0.0902   0.0948   0.1283   0.1444   0.1472   0.1570   0.1633   0.1724
  0.2094   0.2298   0.2391   0.2942   0.3020   0.3351   0.3466   0.3617
  0.3810   0.3889   0.4047   0.4169   0.4368   0.4467   0.4549   0.4716
  0.4848   0.5027   0.5093   0.5200   0.5314   0.5408   0.5541   0.5636
  0.5841   0.5912   0.6035   0.6110   0.6265   0.6411   0.6882   0.7098
  0.7217   0.7453   0.7587   0.7704   0.7897   0.8075   0.8227   0.8455
  0.8761   0.9083   0.9569   0.9764   0.9873   1.0301   1.0479   1.0532
  1.0769   1.0805   1.0923   1.1149   1.1247   1.1428   1.1557   1.1694
  1.1871   1.2272   1.2302   1.2421   1.2753   1.2895   1.3133   1.3225
  1.3622   1.3886   1.3912   1.4087   1.4269   1.4410   1.4610   1.4771
  1.5200   1.5267   1.5608   1.5817   1.6221   1.6446   1.6784   1.7095
  1.7281   1.7703   1.8019   1.8665   1.8737   1.9135   1.9275   1.9588
  2.0372   2.1560   2.1665   2.2120   2.2920   2.3128   2.3154   2.3560
  2.3797   2.3895   2.4314   2.4385   2.5142   2.5455   2.5861   2.6153
  2.6191   2.6490   2.6631   2.6889   2.7165   2.7306   2.7482   2.7700
  2.7834   2.7986   2.8291   2.8479   2.8837   2.8945   2.9163   2.9303
  2.9463   2.9709   2.9820   3.0134   3.0274   3.0489   3.0581   3.0724
  3.0858   3.0969   3.1141   3.1450   3.1563   3.1617   3.1853   3.2025
  3.2147   3.2316   3.2358   3.2497   3.2799   3.3026   3.3139   3.3502
  3.3808   3.4130   3.4233   3.4292   3.4634   3.4921   3.5282   3.5488
  3.5649   3.5697   3.5974   3.6308   3.6469   3.6674   3.6911   3.7080
  3.7626   3.7757   3.7788   3.8034   3.8170   3.8418   3.8699   3.8986
  3.9101   3.9215   3.9669   3.9816   4.0071   4.0349   4.0458   4.0589
  4.0647   4.0677   4.0815   4.1021   4.1356   4.1471   4.1767   4.1933
  4.2282   4.2565   4.3290   4.3647   4.3734   4.4083   4.4505   4.4853
  4.5074   4.5425   4.5563   4.5943   4.6207   4.6292   4.6393   4.6850
  4.6903   4.7205   4.7521   4.7844   4.8049   4.8334   4.8734   4.8888
  4.9580   4.9852   5.0142   5.0606   5.0682   5.1147   5.1564   5.1736
  5.2212   5.2396   5.2699   5.2886   5.3500   5.4446   5.4664   5.4952
  5.5173   5.5852   5.6405   5.6707   5.8150   5.8828   5.9719   6.0161
  6.0208   6.1352   6.1708   6.2040   6.4171   6.5077   6.5958   7.0566
  8.3255  10.1302  12.0435  12.2722  12.9853  14.0234  15.0628
 
 Beta MOs
 -- Occupied --
-14.4428 -14.4241 -10.3528 -10.3342 -10.3303 -10.3219 -10.2785  -1.1047
 -1.0157  -0.8935  -0.8532  -0.7779  -0.6715  -0.6641  -0.6060  -0.5895
 -0.5439  -0.5011  -0.4709  -0.4634  -0.4426  -0.4282  -0.4178  -0.3059
 -- Virtual --
 -0.0382   0.0925   0.0976   0.1300   0.1470   0.1496   0.1620   0.1686
  0.1899   0.2120   0.2343   0.2405   0.2990   0.3066   0.3383   0.3501
  0.3661   0.3822   0.3931   0.4073   0.4187   0.4420   0.4504   0.4559
  0.4747   0.4900   0.5039   0.5131   0.5223   0.5356   0.5476   0.5561
  0.5652   0.5867   0.5935   0.6041   0.6114   0.6300   0.6443   0.6947
  0.7119   0.7231   0.7463   0.7600   0.7720   0.7919   0.8090   0.8253
  0.8539   0.8818   0.9129   0.9595   0.9776   0.9893   1.0328   1.0497
  1.0580   1.0791   1.0839   1.0957   1.1190   1.1307   1.1451   1.1606
  1.1739   1.1887   1.2309   1.2320   1.2476   1.2803   1.2937   1.3167
  1.3252   1.3661   1.3919   1.3960   1.4125   1.4314   1.4456   1.4648
  1.4800   1.5244   1.5333   1.5631   1.5870   1.6245   1.6471   1.6819
  1.7128   1.7305   1.7739   1.8137   1.8692   1.8767   1.9157   1.9316
  1.9601   2.0393   2.1590   2.1728   2.2144   2.3005   2.3177   2.3271
  2.3594   2.3867   2.4010   2.4387   2.4434   2.5252   2.5561   2.5887
  2.6202   2.6232   2.6551   2.6699   2.6972   2.7225   2.7306   2.7519
  2.7694   2.7864   2.8027   2.8330   2.8518   2.8873   2.9039   2.9210
  2.9380   2.9515   2.9724   2.9911   3.0190   3.0330   3.0503   3.0592
  3.0765   3.0843   3.1005   3.1227   3.1539   3.1644   3.1679   3.1985
  3.2076   3.2174   3.2367   3.2391   3.2550   3.2886   3.3077   3.3197
  3.3530   3.3827   3.4169   3.4302   3.4330   3.4720   3.4963   3.5323
  3.5530   3.5701   3.5770   3.6059   3.6394   3.6504   3.6713   3.6929
  3.7165   3.7668   3.7794   3.7867   3.8064   3.8213   3.8445   3.8748
  3.9031   3.9136   3.9225   3.9716   3.9851   4.0113   4.0409   4.0530
  4.0680   4.0799   4.0843   4.0862   4.1084   4.1380   4.1511   4.1805
  4.1958   4.2324   4.2597   4.3354   4.3708   4.3771   4.4169   4.4531
  4.4896   4.5131   4.5470   4.5591   4.6024   4.6315   4.6375   4.6584
  4.6911   4.7049   4.7285   4.7608   4.7957   4.8099   4.8371   4.8758
  4.8912   4.9640   4.9918   5.0194   5.0658   5.0708   5.1174   5.1590
  5.1787   5.2353   5.2443   5.2753   5.2926   5.3539   5.4463   5.4684
  5.4978   5.5206   5.5871   5.6421   5.6739   5.8208   5.8867   5.9737
  6.0172   6.0222   6.1407   6.1802   6.2107   6.4209   6.5090   6.5972
  7.0574   8.3286  10.1311  12.0453  12.2746  12.9995  14.0246  15.0704
 --------------------------------------------------------------
 
          Ground-State Mulliken Net Atomic Charges

     Atom                 Charge (a.u.)    Spin (a.u.)
  --------------------------------------------------------
      1 C                    -0.057063      -0.168452
      2 N                    -0.076599       0.362993
      3 C                    -0.051060       0.005280
      4 H                     0.111143       0.001679
      5 C                    -0.241253       0.061365
      6 H                     0.139047      -0.000443
      7 C                    -0.167248       0.738432
      8 H                     0.166850      -0.011560
      9 C                     0.080853      -0.038092
     10 H                     0.117975       0.013068
     11 N                    -0.178669       0.035732
     12 H                     0.156025      -0.000003
  --------------------------------------------------------
  Sum of atomic charges =    -0.000000
  Sum of spin   charges =     1.000000

 -----------------------------------------------------------------
                    Cartesian Multipole Moments
 -----------------------------------------------------------------
    Charge (ESU x 10^10)
                -0.0000
    Dipole Moment (Debye)
         X      -2.0980      Y      -1.6098      Z       2.0895
       Tot       3.3703
    Quadrupole Moments (Debye-Ang)
        XX     -39.1586     XY      -6.5369     YY     -43.7998
        XZ       7.2810     YZ       5.4033     ZZ     -44.8043
    Octopole Moments (Debye-Ang^2)
       XXX     -27.1790    XXY     -18.6014    XYY     -15.7542
       YYY     -48.5843    XXZ      17.9018    XYZ       8.9535
       YYZ      18.1331    XZZ     -14.0533    YZZ     -16.0615
       ZZZ      30.8998
    Hexadecapole Moments (Debye-Ang^3)
      XXXX    -214.5164   XXXY     -58.0248   XXYY    -123.7827
      XYYY     -68.7914   YYYY    -504.7174   XXXZ      43.6343
      XXYZ      53.5087   XYYZ      38.7842   YYYZ     148.1736
      XXZZ     -88.4827   XYZZ     -28.9129   YYZZ    -147.7717
      XZZZ      41.0285   YZZZ     141.7136   ZZZZ    -312.7099
 -----------------------------------------------------------------
 Calculating analytic gradient of the SCF energy
 Gradient of SCF Energy
            1           2           3           4           5           6
    1  -0.0169277   0.0154418  -0.0179420   0.0060588   0.0102846  -0.0039281
    2  -0.0086755   0.0083858   0.0122668  -0.0054711   0.0048547  -0.0041254
    3   0.0081165  -0.0085497  -0.0049162   0.0015077   0.0103138  -0.0034956
            7           8           9          10          11          12
    1  -0.0043962   0.0019351   0.0074689  -0.0021664   0.0104204  -0.0062492
    2   0.0008376  -0.0005008  -0.0037160   0.0014731  -0.0003907  -0.0049385
    3  -0.0022751   0.0001008  -0.0073037   0.0042469  -0.0040239   0.0062784
 Max gradient component =       1.794E-02
 RMS gradient           =       7.565E-03
 Gradient time:  CPU 240.07 s  wall 4.49 s
rPathMan2.  file_steps = 951
 IRC --- Status = 3.  Assess initial corrector step
 IRC --- bisector search: b =  0.000000 E =     -302.909438 G.B =  -0.025309
 IRC --- bisector search: b =  0.070711 E =     -302.909018 G.B =   0.036844
 IRC --- performed gradient/energy interpolation
 IRC --- bisector search:  estimate b(min) =   2.862637157444350E-002
 Adding empirical dispersion correction 
 ----------------------------------------------------------------
 Doing -D3(0) with
 s6  =   1.00000
 s8  =   1.00000
 rs6 =   1.28100
 rs8 =   1.09400
 -D3 energy without 3body term =     -0.0028465686 hartrees
 ----------------------------------------------------------------
             Standard Nuclear Orientation (Angstroms)
    I     Atom           X                Y                Z
 ----------------------------------------------------------------
    1      C       0.4424699943     1.6274016854    -1.2383211912
    2      N       1.3862537987     2.1023511377    -1.7204020452
    3      C       0.7354980142    -1.3789229599     0.5697403768
    4      H       1.5371515477    -2.0817382121     0.7417331246
    5      C      -0.4167656900    -1.3609148467    -0.1110219607
    6      H      -0.9973235180    -2.0359962146    -0.7090327748
    7      C      -0.6941757123     1.0944217329    -0.6483538271
    8      H      -1.6544252161     1.3904468203    -1.0559488083
    9      C      -0.6624925167     0.0652339837     0.4181337985
   10      H      -1.5140541170     0.1704007895     1.0859407222
   11      N       0.5775720847    -0.1319812637     1.1782784902
   12      H       1.2602913332     0.5392973526     1.4892541077
 ----------------------------------------------------------------
 Nuclear Repulsion Energy =         256.11771623 hartrees
 There are       25 alpha and       24 beta electrons

                       Distance Matrix (Angstroms)
             C (  1)   N (  2)   C (  3)   H (  4)   C (  5)   H (  6)
   N (  2)  1.161338
   C (  3)  3.520361  4.217524
   H (  4)  4.344728  4.857106  1.079898
   C (  5)  3.307435  4.223174  1.338459  2.250460
   H (  6)  3.971604  4.881621  2.251594  2.920681  1.072567
   C (  7)  1.387117  2.548214  3.105665  4.123003  2.528707  3.145647
   H (  8)  2.118107  3.192810  4.003000  5.047167  3.161436  3.506087
   C (  9)  2.530840  3.594516  2.015676  3.090735  1.540872  2.407859
   H ( 10)  3.369426  4.474347  2.779811  3.807948  2.231970  2.890870
   N ( 11)  2.992263  3.748140  1.396468  2.216510  2.039922  3.109262
   H ( 12)  3.048355  3.572240  2.191000  2.739574  2.997367  4.069573
             C (  7)   H (  8)   C (  9)   H ( 10)   N ( 11)
   H (  8)  1.084363
   C (  9)  1.482440  2.216538
   H ( 10)  2.129271  2.468989  1.087283
   N ( 11)  2.541258  3.505905  1.467813  2.115387
   H ( 12)  2.949148  3.962081  2.251473  2.827674  1.006691
 
 Applying Cartesian multipole field
    Component          Value
    ---------          -----
     (2,0,0)        1.00000E-11
     (0,2,0)        2.00000E-11
     (0,0,2)       -3.00000E-11
 Nucleus-field energy     =     0.0000000021 hartrees
 Requested basis set is cc-pVTZ
 There are 100 shells and 280 basis functions
 A cutoff of  1.0D-11 yielded   4673 shell pairs
 There are     36649 function pairs (     47872 Cartesian)
 Smallest overlap matrix eigenvalue = 1.87E-04
 Guess MOs from SCF MO coefficient file
 Reading MOs from coefficient file
 Reading MOs from coefficient file
 Long-range K will be added via erf
 Coulomb attenuation parameter = 0.25 bohr**(-1)
 An unrestricted hybrid HF-DFT SCF calculation will be
 performed using Pulay DIIS extrapolation
 Exchange:     0.1957 Hartree-Fock + 1.0000 wB97X-D3 + LR-HF
 Correlation:  1.0000 wB97X-D3
 Using SG-2 standard quadrature grid
 Dispersion:   Grimme D3
 SCF converges when DIIS error is below 1.0E-08
 Using Q-Chem read-in guess as SCF_GUESS READ specified.

 using 64 threads for integral computing
 -------------------------------------------------------
 OpenMP Integral computing Module                
 Release: version 1.0, May 2013, Q-Chem Inc. Pittsburgh 
 -------------------------------------------------------
 using 64 threads for integral computing
 -------------------------------------------------------
 OpenMP Integral computing Module                
 Release: version 1.0, May 2013, Q-Chem Inc. Pittsburgh 
 -------------------------------------------------------
 ---------------------------------------
  Cycle       Energy         DIIS Error
 ---------------------------------------
    1    -302.9102658783      5.00E-04
    2    -302.9097075567      8.67E-05
    3    -302.9097401105      8.26E-05
    4    -302.9097932448      1.77E-05
    5    -302.9097962932      7.44E-06
    6    -302.9097972382      3.13E-06
    7    -302.9097976918      1.49E-06
    8    -302.9097978936      6.00E-07
    9    -302.9097980148      3.84E-07
   10    -302.9097980579      1.90E-07
   11    -302.9097980675      7.00E-08
   12    -302.9097980698      2.54E-08
   13    -302.9097980700      9.41E-09 Convergence criterion met
 ---------------------------------------
 <S^2> = 0.7694
 SCF time:  CPU 1217.77 s  wall 20.82 s
 SCF   energy in the final basis set = -302.90979807
 Total energy in the final basis set = -302.90979807
 
 --------------------------------------------------------------
 
                    Orbital Energies (a.u.)
 --------------------------------------------------------------
 
 Alpha MOs
 -- Occupied --
-14.4441 -14.4273 -10.3513 -10.3422 -10.3309 -10.3175 -10.2819  -1.1033
 -1.0299  -0.9153  -0.8552  -0.7865  -0.6728  -0.6694  -0.6116  -0.5968
 -0.5469  -0.5080  -0.4931  -0.4742  -0.4630  -0.4347  -0.4237  -0.3371
 -0.2993
 -- Virtual --
  0.0879   0.0961   0.1279   0.1450   0.1474   0.1581   0.1641   0.1734
  0.2107   0.2274   0.2396   0.2938   0.3021   0.3356   0.3464   0.3616
  0.3818   0.3892   0.4044   0.4160   0.4361   0.4473   0.4550   0.4716
  0.4847   0.5022   0.5098   0.5213   0.5307   0.5404   0.5532   0.5639
  0.5835   0.5909   0.6026   0.6085   0.6260   0.6408   0.6883   0.7088
  0.7214   0.7448   0.7573   0.7696   0.7895   0.8070   0.8212   0.8455
  0.8772   0.9092   0.9588   0.9761   0.9878   1.0298   1.0471   1.0526
  1.0766   1.0818   1.0948   1.1155   1.1239   1.1447   1.1556   1.1694
  1.1861   1.2259   1.2283   1.2410   1.2764   1.2895   1.3161   1.3208
  1.3607   1.3910   1.3930   1.4095   1.4253   1.4411   1.4642   1.4817
  1.5213   1.5294   1.5608   1.5841   1.6267   1.6456   1.6791   1.7084
  1.7267   1.7717   1.8035   1.8636   1.8734   1.9110   1.9275   1.9554
  2.0428   2.1555   2.1703   2.2117   2.2910   2.3144   2.3152   2.3549
  2.3770   2.3903   2.4300   2.4342   2.5114   2.5431   2.5820   2.6110
  2.6175   2.6462   2.6613   2.6871   2.7131   2.7302   2.7458   2.7686
  2.7810   2.7993   2.8273   2.8478   2.8847   2.8942   2.9127   2.9327
  2.9426   2.9705   2.9812   3.0101   3.0260   3.0534   3.0578   3.0731
  3.0853   3.0988   3.1142   3.1454   3.1549   3.1608   3.1854   3.2030
  3.2136   3.2306   3.2343   3.2479   3.2800   3.2987   3.3122   3.3512
  3.3762   3.4092   3.4206   3.4292   3.4640   3.4913   3.5262   3.5471
  3.5636   3.5704   3.5959   3.6327   3.6491   3.6674   3.6919   3.7090
  3.7613   3.7760   3.7810   3.8029   3.8178   3.8424   3.8670   3.8972
  3.9107   3.9219   3.9673   3.9793   4.0080   4.0327   4.0466   4.0610
  4.0669   4.0683   4.0790   4.1014   4.1316   4.1481   4.1770   4.1961
  4.2227   4.2631   4.3298   4.3681   4.3779   4.4087   4.4552   4.4831
  4.5035   4.5411   4.5604   4.5948   4.6172   4.6326   4.6430   4.6859
  4.6944   4.7214   4.7607   4.7839   4.8130   4.8403   4.8914   4.8943
  4.9688   4.9915   5.0213   5.0634   5.0753   5.1206   5.1620   5.1781
  5.2290   5.2464   5.2751   5.3001   5.3645   5.4570   5.4770   5.4973
  5.5174   5.6013   5.6336   5.6671   5.8217   5.8812   5.9616   6.0063
  6.0134   6.1610   6.1745   6.2089   6.4263   6.4950   6.5897   7.0201
  8.3183  10.1911  12.0621  12.1640  12.9562  13.9312  15.2544
 
 Beta MOs
 -- Occupied --
-14.4434 -14.4219 -10.3519 -10.3342 -10.3308 -10.3198 -10.2806  -1.1007
 -1.0182  -0.8920  -0.8508  -0.7789  -0.6700  -0.6663  -0.6047  -0.5907
 -0.5415  -0.5016  -0.4720  -0.4628  -0.4434  -0.4286  -0.4178  -0.3065
 -- Virtual --
 -0.0373   0.0905   0.0987   0.1296   0.1477   0.1497   0.1627   0.1689
  0.1915   0.2128   0.2331   0.2408   0.2983   0.3072   0.3390   0.3498
  0.3661   0.3829   0.3934   0.4069   0.4178   0.4415   0.4510   0.4559
  0.4749   0.4898   0.5038   0.5136   0.5237   0.5348   0.5469   0.5556
  0.5656   0.5862   0.5931   0.6032   0.6091   0.6297   0.6439   0.6946
  0.7108   0.7229   0.7457   0.7589   0.7712   0.7916   0.8087   0.8237
  0.8542   0.8826   0.9137   0.9614   0.9773   0.9898   1.0326   1.0488
  1.0573   1.0790   1.0850   1.0980   1.1198   1.1298   1.1472   1.1603
  1.1740   1.1875   1.2289   1.2307   1.2468   1.2813   1.2936   1.3192
  1.3238   1.3646   1.3937   1.3984   1.4130   1.4300   1.4455   1.4683
  1.4848   1.5263   1.5354   1.5634   1.5890   1.6290   1.6481   1.6826
  1.7117   1.7289   1.7755   1.8148   1.8663   1.8763   1.9131   1.9316
  1.9567   2.0450   2.1592   2.1760   2.2145   2.3002   2.3170   2.3287
  2.3582   2.3844   2.4010   2.4359   2.4409   2.5228   2.5539   2.5846
  2.6160   2.6214   2.6521   2.6684   2.6953   2.7189   2.7308   2.7504
  2.7675   2.7846   2.8035   2.8312   2.8515   2.8889   2.9041   2.9170
  2.9406   2.9472   2.9722   2.9906   3.0160   3.0317   3.0552   3.0585
  3.0779   3.0838   3.1019   3.1230   3.1541   3.1628   3.1665   3.1986
  3.2085   3.2172   3.2339   3.2387   3.2535   3.2885   3.3044   3.3182
  3.3542   3.3778   3.4123   3.4279   3.4333   3.4726   3.4958   3.5302
  3.5513   3.5675   3.5792   3.6041   3.6409   3.6526   3.6711   3.6938
  3.7178   3.7657   3.7794   3.7891   3.8062   3.8220   3.8454   3.8721
  3.9013   3.9140   3.9234   3.9717   3.9831   4.0121   4.0381   4.0541
[truncated: 5,199,345 more chars]
