# Supplementary material for: Reactant Discovery with an Ab Initio Nanoreactor: Exploration of Astrophysical N-Heterocycle Precursors and Formation Pathways
Source: ACS Earth Space Chem. 2024 Aug 9;8(9):1771–83. doi: 10.1021/acsearthspacechem.4c00120 (PMC11418024; doi:10.1021/acsearthspacechem.4c00120)
Supplement: Supplementary file 2 — sp4c00120_si_002.zip [file sp4c00120_si_002.zip › nr-si-data/reaction1/TS3/ccsd_sp.out]

Running Job 1 of 1 qchem.in
qchem qchem.in_282842.0 ./qchem282842/ 0
/home/leeping/opt/qchem/5.3.2-openmp/exe/qcprog.exe_s qchem.in_282842.0 ./qchem282842/
                  Welcome to Q-Chem
     A Quantum Leap Into The Future Of Chemistry


 Q-Chem 5.3, Q-Chem, Inc., Pleasanton, CA (2020)

 Yihan Shao,  Zhengting Gan,  E. Epifanovsky,  A. T. B. Gilbert,  M. Wormit,  
 J. Kussmann,  A. W. Lange,  A. Behn,  Jia Deng,  Xintian Feng,  D. Ghosh,  
 M. Goldey,  P. R. Horn,  L. D. Jacobson,  I. Kaliman,  T. Kus,  A. Landau,  
 Jie Liu,  E. I. Proynov,  R. M. Richard,  R. P. Steele,  E. J. Sundstrom,  
 H. L. Woodcock III,  P. M. Zimmerman,  D. Zuev,  B. Alam,  B. Albrecht,  
 A. Aldossary,  E. Alguire,  S. A. Baeppler,  D. Barton,  Z. Benda,  
 Y. A. Bernard,  E. J. Berquist,  K. B. Bravaya,  H. Burton,  K. Carter-Fenk,  
 D. Casanova,  Chun-Min Chang,  Yunqing Chen,  A. Chien,  K. D. Closser,  
 M. P. Coons,  S. Coriani,  S. Dasgupta,  A. L. Dempwolff,  M. Diedenhofen,  
 Hainam Do,  R. G. Edgar,  Po-Tung Fang,  S. Faraji,  S. Fatehi,  
 Qingguo Feng,  J. Fosso-Tande,  J. Gayvert,  Qinghui Ge,  A. Ghysels,  
 G. Gidofalvi,  J. Gomes,  J. Gonthier,  S. Gulania,  A. Gunina,  D. Hait,  
 M. W. D. Hanson-Heine,  S. Hammes-Schiffer,  P. H. P. Harbach,  
 A. W. Hauser,  M. F. Herbst,  J. E. Herr,  E. G. Hohenstein,  Z. C. Holden,  
 S. Houck,  Kerwin Hui,  B. C. Huynh,  M. Ivanov,  T.-C. Jagau,  Hyunjun Ji,  
 B. Kaduk,  K. Khistyaev,  Jaehoon Kim,  P. Klunzinger,  K. Koh,  
 D. Kosenkov,  L. Koulias,  T. Kowalczyk,  C. M. Krauter,  A. Kunitsa,  
 Ka Un Lao,  A. Laurent,  K. V. Lawler,  Joonho Lee,  D. Lefrancois,  
 S. Lehtola,  D. S. Levine,  Yi-Pei Li,  You-Sheng Lin,  Fenglai Liu,  
 Kuan-Yu Liu,  E. Livshits,  M. Loipersberger,  A. Luenser,  A. Manjanath,  
 P. Manohar,  E. Mansoor,  S. F. Manzer,  Shan-Ping Mao,  Yuezhi Mao,  
 N. Mardirossian,  A. V. Marenich,  T. Markovich,  L. A. Martinez-Martinez,  
 S. A. Maurer,  N. J. Mayhall,  S. C. McKenzie,  J.-M. Mewes,  P. Morgante,  
 A. F. Morrison,  J. W. Mullinax,  K. Nanda,  T. S. Nguyen-Beck,  
 R. Olivares-Amaya,  K. J. Oosterbaan,  J. A. Parkhill,  S. K. Paul,  
 F. Pavosevic,  Zheng Pei,  T. M. Perrine,  F. Plasser,  P. Pokhilko,  
 S. Prager,  A. Prociuk,  E. Ramos,  B. Rana,  D. R. Rehn,  F. Rob,  
 E. Rossomme,  M. Scheurer,  M. Schneider,  N. Sergueev,  S. M. Sharada,  
 S. Sharma,  W. Skomorowski,  D. W. Small,  T. Stauch,  C. J. Stein,  
 T. Stein,  Yu-Chuan Su,  S. P. Veccham,  Zhen Tao,  A. J. W. Thom,  
 A. Tkatchenko,  T. Tsuchimochi,  N. M. Tubman,  L. Vogt,  M. L. Vidal,  
 O. Vydrov,  M. A. Watson,  J. Wenzel,  M. de Wergifosse,  T. A. Wesolowski,  
 A. White,  J. Witte,  A. Yamada,  Jun Yang,  K. Yao,  S. Yeganeh,  
 S. R. Yost,  Zhi-Qiang You,  A. Zech,  Igor Ying Zhang,  Xing Zhang,  
 Yan Zhao,  Ying Zhu,  B. R. Brooks,  G. K. L. Chan,  C. J. Cramer,  
 M. S. Gordon,  W. J. Hehre,  A. Klamt,  M. W. Schmidt,  C. D. Sherrill,  
 D. G. Truhlar,  A. Aspuru-Guzik,  R. Baer,  A. T. Bell,  N. A. Besley,  
 Jeng-Da Chai,  A. E. DePrince, III,  R. A. DiStasio Jr.,  A. Dreuw,  
 B. D. Dunietz,  T. R. Furlani,  Chao-Ping Hsu,  Yousung Jung,  Jing Kong,  
 D. S. Lambrecht,  WanZhen Liang,  C. Ochsenfeld,  V. A. Rassolov,  
 L. V. Slipchenko,  J. E. Subotnik,  T. Van Voorhis,  J. M. Herbert,  
 A. I. Krylov,  P. M. W. Gill,  M. Head-Gordon

 Contributors to earlier versions of Q-Chem not listed above: 
 R. D. Adamson,  B. Austin,  J. Baker,  G. J. O. Beran,  K. Brandhorst,  
 S. T. Brown,  E. F. C. Byrd,  A. K. Chakraborty,  C.-L. Cheng,  
 Siu Hung Chien,  D. M. Chipman,  D. L. Crittenden,  H. Dachsel,  
 R. J. Doerksen,  A. D. Dutoi,  L. Fusti-Molnar,  W. A. Goddard III,  
 A. Golubeva-Zadorozhnaya,  S. R. Gwaltney,  G. Hawkins,  A. Heyden,  
 S. Hirata,  G. Kedziora,  F. J. Keil,  C. Kelley,  Jihan Kim,  R. A. King,  
 R. Z. Khaliullin,  P. P. Korambath,  W. Kurlancheek,  A. M. Lee,  M. S. Lee,  
 S. V. Levchenko,  Ching Yeh Lin,  D. Liotard,  R. C. Lochan,  I. Lotan,  
 P. E. Maslen,  N. Nair,  D. P. O'Neill,  D. Neuhauser,  E. Neuscamman,  
 C. M. Oana,  R. Olson,  B. Peters,  R. Peverati,  P. A. Pieniazek,  
 Y. M. Rhee,  J. Ritchie,  M. A. Rohrdanz,  E. Rosta,  N. J. Russ,  
 H. F. Schaefer III,  N. E. Schultz,  N. Shenvi,  A. C. Simmonett,  A. Sodt,  
 D. Stuck,  K. S. Thanthiriwatte,  V. Vanovschi,  Tao Wang,  A. Warshel,  
 C. F. Williams,  Q. Wu,  X. Xu,  W. Zhang

 Please cite Q-Chem as follows:
 Y. Shao et al., Mol. Phys. 113, 184-215 (2015)
 DOI: 10.1080/00268976.2014.952696

 Q-Chem 5.3.2 for Intel X86 EM64T Linux

 Parts of Q-Chem use Armadillo 9.800.1 (Horizon Scraper).
 http://arma.sourceforge.net/

 Q-Chem begins on Thu Jun 13 03:57:21 2024  

Host: 
0

     Scratch files written to ./qchem282842//
 Dec820 |scratch|qcdevops|jenkins|workspace|build_RNUM 5633   
Processing $rem in /home/leeping/opt/qchem/5.3.2-openmp/config/preferences:
Processing $rem in /home/hpark21/.qchemrc:
Core orbitals will be frozen

Checking the input file for inconsistencies... 	...done.

--------------------------------------------------------------
User input:
--------------------------------------------------------------
$molecule
0 2
C         0.4324970527    1.6307736136   -1.2512196394
N         1.3773601685    2.1075805454   -1.7253288317
C         0.7350139672   -1.3832749307    0.5723297433
H         1.5349935312   -2.0880456065    0.7476615520
C        -0.4380767063   -1.3762805085   -0.0838368288
H        -1.0010999151   -2.0394904354   -0.7116700374
C        -0.7096457847    1.0938644139   -0.6714368703
H        -1.6692864783    1.3932376709   -1.0695349147
C        -0.6467423691    0.0720682245    0.3997202553
H        -1.4704871944    0.1836368238    1.1076287777
N         0.6501232147   -0.0887106579    1.0475736487
H         1.2053505160    0.4946408511    1.6381131564
$end

$rem
method                ccsd(t)
basis                 cc-pvtz
unrestricted          true
symmetry              False
sym_ignore            true
scf_convergence       8
thresh                14
jobtype               sp
scf_guess             core
scf_algorithm         diis
max_scf_cycles        100
geom_opt_max_cycles   100
mem_total             10000
$end

--------------------------------------------------------------
 ----------------------------------------------------------------
             Standard Nuclear Orientation (Angstroms)
    I     Atom           X                Y                Z
 ----------------------------------------------------------------
    1      C       0.4324970527     1.6307736136    -1.2512196394
    2      N       1.3773601685     2.1075805454    -1.7253288317
    3      C       0.7350139672    -1.3832749307     0.5723297433
    4      H       1.5349935312    -2.0880456065     0.7476615520
    5      C      -0.4380767063    -1.3762805085    -0.0838368288
    6      H      -1.0010999151    -2.0394904354    -0.7116700374
    7      C      -0.7096457847     1.0938644139    -0.6714368703
    8      H      -1.6692864783     1.3932376709    -1.0695349147
    9      C      -0.6467423691     0.0720682245     0.3997202553
   10      H      -1.4704871944     0.1836368238     1.1076287777
   11      N       0.6501232147    -0.0887106579     1.0475736487
   12      H       1.2053505160     0.4946408511     1.6381131564
 ----------------------------------------------------------------
 Nuclear Repulsion Energy =         256.80254337 hartrees
 There are       25 alpha and       24 beta electrons
 Requested basis set is cc-pVTZ
 There are 100 shells and 280 basis functions
 Total memory of 10000 MB is distributed as follows: 
   MEM_STATIC is set to 2000 MB
   QALLOC/CCMAN JOB total memory use is  8000 MB
 Warning: actual memory use might exceed 10000 MB

 Total QAlloc Memory Limit  10000 MB
 Mega-Array Size      1956 MB
 MEM_STATIC part      2000 MB

                       Distance Matrix (Angstroms)
             C (  1)   N (  2)   C (  3)   H (  4)   C (  5)   H (  6)
   N (  2)  1.159694
   C (  3)  3.535723  4.228228
   H (  4)  4.363558  4.872762  1.080468
   C (  5)  3.341116  4.257651  1.344152  2.256326
   H (  6)  3.977078  4.887001  2.256849  2.926393  1.072855
   C (  7)  1.388852  2.548314  3.125735  4.144490  2.553554  3.147138
   H (  8)  2.122952  3.197250  4.023109  5.068426  3.187116  3.515418
   C (  9)  2.513946  3.571573  2.014217  3.089842  1.541130  2.412351
   H ( 10)  3.358529  4.453924  2.757896  3.784578  2.217838  2.910750
   N ( 11)  2.878965  3.611310  1.381651  2.206872  2.030297  3.102744
   H ( 12)  3.199429  3.734154  2.209905  2.751697  3.027592  4.100210
             C (  7)   H (  8)   C (  9)   H ( 10)   N ( 11)
   H (  8)  1.081211
   C (  9)  1.481689  2.224814
   H ( 10)  2.138333  2.498539  1.091851
   N ( 11)  2.490472  3.472460  1.458569  2.138871
   H ( 12)  3.059461  4.049984  2.267693  2.745586  0.998656
 
 A cutoff of  1.0D-14 yielded   4832 shell pairs
 There are     38166 function pairs (     49992 Cartesian)
 Smallest overlap matrix eigenvalue = 1.83E-04

 Scale SEOQF with 1.000000e-01/1.000000e-01/1.000000e-01

 Standard Electronic Orientation quadrupole field applied
 Nucleus-field energy     =     0.0000000023 hartrees
 Guess MOs from core Hamiltonian diagonalization
 An unrestricted Hartree-Fock SCF calculation will be
 performed using Pulay DIIS extrapolation
 SCF converges when DIIS error is below 1.0E-08
 using 8 threads for integral computing
 -------------------------------------------------------
 OpenMP Integral computing Module                
 Release: version 1.0, May 2013, Q-Chem Inc. Pittsburgh 
 -------------------------------------------------------
 ---------------------------------------
  Cycle       Energy         DIIS Error
 ---------------------------------------
    1    -231.3117836480      8.65E-02
    2    -172.3356162997      8.02E-02
    3    -256.0222602166      4.01E-02
    4    -205.6966893507      7.23E-02
    5    -279.0222101062      3.23E-02
    6    -300.5782889468      6.96E-03
    7    -301.0249834136      3.12E-03
    8    -301.1102093257      7.90E-04
    9    -301.1191764140      3.60E-04
   10    -301.1226139941      1.24E-04
   11    -301.1239155737      5.12E-05
   12    -301.1245310967      2.70E-05
   13    -301.1249176885      2.01E-05
   14    -301.1253268305      1.52E-05
   15    -301.1258670107      7.31E-06
   16    -301.1260346055      3.15E-06
   17    -301.1260747064      1.81E-06
   18    -301.1261083153      1.35E-06
   19    -301.1261377396      1.11E-06
   20    -301.1261569683      8.67E-07
   21    -301.1261746514      5.02E-07
   22    -301.1261752064      1.23E-07
   23    -301.1261755355      7.52E-08
   24    -301.1261755413      3.35E-08
   25    -301.1261755486      1.69E-08
   26    -301.1261755522      1.42E-08
   27    -301.1261755582      1.25E-08
   28    -301.1261755656      1.20E-08
   29    -301.1261755751      1.16E-08
   30    -301.1261755984      1.10E-08
   31    -301.1261756455      8.24E-09 Convergence criterion met
 ---------------------------------------
 <S^2> = 0.9155
 SCF time:  CPU 954.86 s  wall 190.68 s
 SCF   energy in the final basis set = -301.12617565
 Total energy in the final basis set = -301.12617565


 ------------------------------------------------------------------------------

   CCMAN2: suite of methods based on coupled cluster
           and equation of motion theories.

   Components:
   * libvmm-1.3-trunk
     by Evgeny Epifanovsky, Ilya Kaliman.
   * libtensor-2.5-trunk
     by Evgeny Epifanovsky, Michael Wormit, Dmitry Zuev, Sam Manzer, 
        Ilya Kaliman.
   * libcc-2.5-trunk
     by Evgeny Epifanovsky, Arik Landau, Tomasz Kus, Kirill Khistyaev, 
        Dmitry Zuev, Prashant Manohar, Xintian Feng, Anna Krylov, 
        Matthew Goldey, Alec White, Thomas Jagau, Kaushik Nanda, 
        Anastasia Gunina, Alexander Kunitsa, Joonho Lee.

   CCMAN original authors:
   Anna I. Krylov, C. David Sherrill, Steven R. Gwaltney,
   Edward F. C. Byrd (2000)
   Sergey V. Levchenko, Lyudmila V. Slipchenko, Tao Wang,
   Ana-Maria C. Cristian (2003)
   Piotr A. Pieniazek, C. Melania Oana, Evgeny Epifanovsky (2007)
   Prashant Manohar (2009)

 ------------------------------------------------------------------------------


 Allocating and initializing 8000MB of RAM...
 Calculation will run on 8 cores.

 
 Alpha MOs, Unrestricted
 -- Occupied --                  
-15.580 -15.567 -11.294 -11.289 -11.285 -11.258 -11.221  -1.294
  1 A     2 A     3 A     4 A     5 A     6 A     7 A     8 A                  
 -1.238  -1.075  -0.994  -0.901  -0.758  -0.753  -0.682  -0.661
  9 A    10 A    11 A    12 A    13 A    14 A    15 A    16 A                  
 -0.607  -0.577  -0.567  -0.548  -0.512  -0.480  -0.467  -0.386
 17 A    18 A    19 A    20 A    21 A    22 A    23 A    24 A                  
 -0.312
 25 A                                                                          
 -- Virtual --                   
  0.131   0.152   0.166   0.170   0.180   0.185   0.210   0.240
 26 A    27 A    28 A    29 A    30 A    31 A    32 A    33 A                  
  0.262   0.277   0.294   0.337   0.348   0.395   0.414   0.443
 34 A    35 A    36 A    37 A    38 A    39 A    40 A    41 A                  
  0.451   0.460   0.484   0.489   0.506   0.526   0.537   0.554
 42 A    43 A    44 A    45 A    46 A    47 A    48 A    49 A                  
  0.564   0.576   0.592   0.595   0.608   0.625   0.639   0.650
 50 A    51 A    52 A    53 A    54 A    55 A    56 A    57 A                  
  0.667   0.677   0.690   0.694   0.713   0.737   0.770   0.803
 58 A    59 A    60 A    61 A    62 A    63 A    64 A    65 A                  
  0.807   0.836   0.862   0.866   0.889   0.910   0.924   0.948
 66 A    67 A    68 A    69 A    70 A    71 A    72 A    73 A                  
  0.969   1.044   1.063   1.080   1.092   1.131   1.155   1.168
 74 A    75 A    76 A    77 A    78 A    79 A    80 A    81 A                  
  1.191   1.196   1.215   1.233   1.243   1.272   1.282   1.291
 82 A    83 A    84 A    85 A    86 A    87 A    88 A    89 A                  
  1.320   1.355   1.365   1.392   1.411   1.431   1.447   1.459
 90 A    91 A    92 A    93 A    94 A    95 A    96 A    97 A                  
  1.490   1.526   1.536   1.547   1.579   1.586   1.591   1.612
 98 A    99 A   100 A   101 A   102 A   103 A   104 A   105 A                  
  1.658   1.676   1.712   1.732   1.770   1.804   1.834   1.863
106 A   107 A   108 A   109 A   110 A   111 A   112 A   113 A                  
  1.878   1.948   1.966   2.009   2.045   2.076   2.134   2.139
114 A   115 A   116 A   117 A   118 A   119 A   120 A   121 A                  
  2.224   2.346   2.396   2.441   2.520   2.526   2.543   2.584
122 A   123 A   124 A   125 A   126 A   127 A   128 A   129 A                  
  2.593   2.628   2.664   2.684   2.747   2.764   2.801   2.827
130 A   131 A   132 A   133 A   134 A   135 A   136 A   137 A                  
  2.850   2.875   2.918   2.934   2.940   2.957   2.977   2.987
138 A   139 A   140 A   141 A   142 A   143 A   144 A   145 A                  
  3.014   3.026   3.068   3.080   3.088   3.134   3.156   3.170
146 A   147 A   148 A   149 A   150 A   151 A   152 A   153 A                  
  3.196   3.224   3.231   3.250   3.273   3.289   3.302   3.314
154 A   155 A   156 A   157 A   158 A   159 A   160 A   161 A                  
  3.332   3.338   3.345   3.367   3.387   3.405   3.429   3.437
162 A   163 A   164 A   165 A   166 A   167 A   168 A   169 A                  
  3.455   3.466   3.494   3.516   3.536   3.571   3.592   3.610
170 A   171 A   172 A   173 A   174 A   175 A   176 A   177 A                  
  3.618   3.659   3.680   3.690   3.709   3.718   3.764   3.787
178 A   179 A   180 A   181 A   182 A   183 A   184 A   185 A                  
  3.805   3.831   3.852   3.897   3.916   3.929   3.934   3.978
186 A   187 A   188 A   189 A   190 A   191 A   192 A   193 A                  
  3.995   4.026   4.030   4.069   4.083   4.094   4.101   4.119
194 A   195 A   196 A   197 A   198 A   199 A   200 A   201 A                  
  4.180   4.192   4.199   4.236   4.242   4.289   4.300   4.315
202 A   203 A   204 A   205 A   206 A   207 A   208 A   209 A                  
  4.319   4.327   4.335   4.368   4.379   4.396   4.433   4.457
210 A   211 A   212 A   213 A   214 A   215 A   216 A   217 A                  
  4.502   4.526   4.566   4.610   4.622   4.664   4.696   4.740
218 A   219 A   220 A   221 A   222 A   223 A   224 A   225 A                  
  4.772   4.803   4.840   4.866   4.920   4.928   4.950   4.968
226 A   227 A   228 A   229 A   230 A   231 A   232 A   233 A                  
  4.990   4.999   5.043   5.052   5.087   5.116   5.179   5.226
234 A   235 A   236 A   237 A   238 A   239 A   240 A   241 A                  
  5.236   5.289   5.313   5.327   5.372   5.431   5.453   5.484
242 A   243 A   244 A   245 A   246 A   247 A   248 A   249 A                  
  5.505   5.543   5.558   5.611   5.654   5.730   5.759   5.775
250 A   251 A   252 A   253 A   254 A   255 A   256 A   257 A                  
  5.859   5.910   5.946   5.982   6.151   6.218   6.283   6.327
258 A   259 A   260 A   261 A   262 A   263 A   264 A   265 A                  
  6.430   6.463   6.532   6.564   6.770   6.906   6.971   7.537
266 A   267 A   268 A   269 A   270 A   271 A   272 A   273 A                  
  8.789  10.800  12.676  13.014  13.556  14.635  15.949
274 A   275 A   276 A   277 A   278 A   279 A   280 A                          
 
 Beta MOs, Unrestricted
 -- Occupied --                  
-15.566 -15.556 -11.298 -11.287 -11.274 -11.267 -11.217  -1.292
  1 A     2 A     3 A     4 A     5 A     6 A     7 A     8 A                  
 -1.200  -1.024  -0.986  -0.890  -0.754  -0.751  -0.676  -0.656
  9 A    10 A    11 A    12 A    13 A    14 A    15 A    16 A                  
 -0.600  -0.557  -0.539  -0.508  -0.472  -0.464  -0.447  -0.309
 17 A    18 A    19 A    20 A    21 A    22 A    23 A    24 A                  
 -- Virtual --                   
  0.068   0.133   0.153   0.166   0.173   0.181   0.188   0.216
 25 A    26 A    27 A    28 A    29 A    30 A    31 A    32 A                  
  0.262   0.271   0.278   0.311   0.341   0.364   0.398   0.423
 33 A    34 A    35 A    36 A    37 A    38 A    39 A    40 A                  
  0.449   0.455   0.469   0.480   0.492   0.517   0.530   0.539
 41 A    42 A    43 A    44 A    45 A    46 A    47 A    48 A                  
  0.567   0.573   0.582   0.593   0.600   0.627   0.633   0.643
 49 A    50 A    51 A    52 A    53 A    54 A    55 A    56 A                  
  0.656   0.670   0.678   0.697   0.698   0.717   0.745   0.800
 57 A    58 A    59 A    60 A    61 A    62 A    63 A    64 A                  
  0.806   0.813   0.840   0.864   0.867   0.894   0.907   0.934
 65 A    66 A    67 A    68 A    69 A    70 A    71 A    72 A                  
  0.954   0.982   1.045   1.066   1.083   1.099   1.135   1.160
 73 A    74 A    75 A    76 A    77 A    78 A    79 A    80 A                  
  1.175   1.203   1.204   1.223   1.240   1.251   1.277   1.293
 81 A    82 A    83 A    84 A    85 A    86 A    87 A    88 A                  
  1.297   1.326   1.359   1.375   1.399   1.420   1.443   1.450
 89 A    90 A    91 A    92 A    93 A    94 A    95 A    96 A                  
  1.465   1.496   1.532   1.541   1.558   1.586   1.595   1.600
 97 A    98 A    99 A   100 A   101 A   102 A   103 A   104 A                  
  1.620   1.666   1.687   1.717   1.736   1.774   1.807   1.837
105 A   106 A   107 A   108 A   109 A   110 A   111 A   112 A                  
  1.866   1.884   1.959   1.986   2.016   2.049   2.081   2.137
113 A   114 A   115 A   116 A   117 A   118 A   119 A   120 A                  
  2.142   2.225   2.357   2.384   2.440   2.526   2.532   2.546
121 A   122 A   123 A   124 A   125 A   126 A   127 A   128 A                  
  2.588   2.602   2.637   2.671   2.693   2.753   2.771   2.804
129 A   130 A   131 A   132 A   133 A   134 A   135 A   136 A                  
  2.830   2.852   2.884   2.919   2.928   2.944   2.960   2.974
137 A   138 A   139 A   140 A   141 A   142 A   143 A   144 A                  
  2.988   3.014   3.028   3.068   3.080   3.093   3.141   3.161
145 A   146 A   147 A   148 A   149 A   150 A   151 A   152 A                  
  3.175   3.198   3.225   3.237   3.254   3.278   3.289   3.305
153 A   154 A   155 A   156 A   157 A   158 A   159 A   160 A                  
  3.310   3.326   3.335   3.355   3.366   3.395   3.408   3.437
161 A   162 A   163 A   164 A   165 A   166 A   167 A   168 A                  
  3.444   3.457   3.472   3.497   3.520   3.542   3.573   3.597
169 A   170 A   171 A   172 A   173 A   174 A   175 A   176 A                  
  3.612   3.620   3.662   3.689   3.695   3.717   3.723   3.765
177 A   178 A   179 A   180 A   181 A   182 A   183 A   184 A                  
  3.790   3.807   3.836   3.863   3.905   3.922   3.938   3.949
185 A   186 A   187 A   188 A   189 A   190 A   191 A   192 A                  
  3.980   3.998   4.031   4.037   4.075   4.087   4.096   4.105
193 A   194 A   195 A   196 A   197 A   198 A   199 A   200 A                  
  4.120   4.185   4.194   4.201   4.238   4.245   4.293   4.304
201 A   202 A   203 A   204 A   205 A   206 A   207 A   208 A                  
  4.319   4.328   4.347   4.365   4.380   4.383   4.401   4.436
209 A   210 A   211 A   212 A   213 A   214 A   215 A   216 A                  
  4.459   4.507   4.527   4.568   4.614   4.631   4.670   4.700
217 A   218 A   219 A   220 A   221 A   222 A   223 A   224 A                  
  4.743   4.776   4.806   4.845   4.871   4.925   4.949   4.969
225 A   226 A   227 A   228 A   229 A   230 A   231 A   232 A                  
  4.992   5.004   5.033   5.058   5.067   5.095   5.118   5.182
233 A   234 A   235 A   236 A   237 A   238 A   239 A   240 A                  
  5.233   5.238   5.292   5.317   5.329   5.374   5.433   5.456
241 A   242 A   243 A   244 A   245 A   246 A   247 A   248 A                  
  5.490   5.509   5.552   5.575   5.614   5.659   5.731   5.760
249 A   250 A   251 A   252 A   253 A   254 A   255 A   256 A                  
  5.776   5.861   5.912   5.947   5.984   6.154   6.225   6.284
257 A   258 A   259 A   260 A   261 A   262 A   263 A   264 A                  
  6.327   6.431   6.465   6.547   6.570   6.776   6.907   6.971
265 A   266 A   267 A   268 A   269 A   270 A   271 A   272 A                  
  7.538   8.790  10.800  12.677  13.015  13.566  14.635  15.960
273 A   274 A   275 A   276 A   277 A   278 A   279 A   280 A                  

 Occupation and symmetry of molecular orbitals

 Point group: C1 (1 irreducible representation).

                           A     All 
 -------------------------------------
 All molecular orbitals:
  - Alpha                  280   280 
  - Beta                   280   280 
 -------------------------------------
 Alpha orbitals:
  - Frozen occupied        7     7   
  - Active occupied        18    18  
  - Active virtual         255   255 
  - Frozen virtual         0     0   
 -------------------------------------
 Beta orbitals:
  - Frozen occupied        7     7   
  - Active occupied        17    17  
  - Active virtual         256   256 
  - Frozen virtual         0     0   
 -------------------------------------

 Import integrals:   CPU 0.00 s  wall 0.00 s

 Import integrals:   CPU 18676.58 s  wall 7747.38 s

 MP2 amplitudes:   CPU 18.69 s  wall 487.80 s

Running a double precision version
           CCSD T amplitudes will be solved using DIIS.

           Start     Size      MaxIter   EConv     TConv     
           3         7         100       1.00e-06  1.00e-04  
 ------------------------------------------------------------------------------
           Energy (a.u.)   Ediff      Tdiff       Comment
 ------------------------------------------------------------------------------
          -302.26327551                           
     1    -302.25920760   4.07e-03   9.95e-01     Step took 45.49.
     2    -302.29438184   3.52e-02   1.23e-01     
     3    -302.29571852   1.34e-03   4.49e-02     
     4    -302.30021110   4.49e-03   1.57e-02     Switched to DIIS steps.
     5    -302.30305961   2.85e-03   1.57e-02     
     6    -302.30367921   6.20e-04   5.37e-03     
     7    -302.30393750   2.58e-04   2.77e-03     
     8    -302.30402718   8.97e-05   1.27e-03     
     9    -302.30407034   4.32e-05   7.83e-04     
    10    -302.30407991   9.57e-06   5.04e-04     
    11    -302.30408071   8.04e-07   3.54e-04     
    12    -302.30408050   2.10e-07   1.22e-04     
    13    -302.30407843   2.07e-06   5.13e-05     
    14    -302.30407701   1.42e-06   4.04e-05     
    15    -302.30407574   1.27e-06   1.83e-05     
    16    -302.30407487   8.76e-07   1.27e-05     
 ------------------------------------------------------------------------------
          -302.30407487                           CCSD T converged.

End of double precision

WARNING: YOUR (T) CALCULATION MAY RUN OUT OF MEMORY
REDUCE CC_MEMORY OR USE CC_BACKEND=XM IF THIS HAPPENS

----------------------------------------
libpt (c) 2016-2019 Ilya Kaliman
Fast Coupled Cluster Triples Corrections
https://github.com/ilyak/libpt
----------------------------------------

 Starting (T) calculation...
 Using double precision libpt code
 Running unrestricted (T) code
 Using 1 integral batch

 (T) calculation completed in 1584.16 sec
 (T) energy is -0.0597025071

 SCF energy                 = -301.12617565
 MP2 energy                 = -302.26327551
 CCSD correlation energy    =   -1.17789922
 CCSD total energy          = -302.30407487
 CCSD(T) correlation energy =   -0.05970251
 CCSD(T) total energy       = -302.36377737

 CCSD  T1^2 = 0.0463  T2^2 = 0.4092  Leading amplitudes:

 Amplitude    Orbitals with energies
  0.0611       24 (A) B                  ->    25 (A) B                   
              -0.3094                          0.0684                     
 -0.0601       22 (A) A                  ->    32 (A) A                   
              -0.4801                          0.2103                     
  0.0487       22 (A) B                  ->    36 (A) B                   
              -0.4642                          0.3110                     
  0.0467       21 (A) A                  ->    33 (A) A                   
              -0.5121                          0.2397                     

 Amplitude    Orbitals with energies
 -0.0484       22 (A) A      23 (A) B    ->    32 (A) A      32 (A) B     
              -0.4801       -0.4474            0.2103        0.2158       
  0.0484       22 (A) A      23 (A) B    ->    32 (A) B      32 (A) A     
              -0.4801       -0.4474            0.2158        0.2103       
  0.0484       23 (A) B      22 (A) A    ->    32 (A) A      32 (A) B     
              -0.4474       -0.4801            0.2103        0.2158       
 -0.0484       23 (A) B      22 (A) A    ->    32 (A) B      32 (A) A     
              -0.4474       -0.4801            0.2158        0.2103       

 CCSD calculation:   CPU 28701.21 s  wall 30332.17 s

 Total ccman2 time:   CPU 47502.17 s  wall 38588.74 s

 
 --------------------------------------------------------------
 
                    Orbital Energies (a.u.)
 --------------------------------------------------------------
 
 Alpha MOs
 -- Occupied --
-15.5795 -15.5669 -11.2942 -11.2891 -11.2854 -11.2577 -11.2207  -1.2941
 -1.2383  -1.0752  -0.9939  -0.9009  -0.7581  -0.7533  -0.6824  -0.6613
 -0.6071  -0.5774  -0.5668  -0.5477  -0.5121  -0.4801  -0.4668  -0.3860
 -0.3122
 -- Virtual --
  0.1307   0.1516   0.1658   0.1701   0.1797   0.1855   0.2103   0.2397
  0.2615   0.2770   0.2936   0.3368   0.3478   0.3947   0.4135   0.4430
  0.4511   0.4597   0.4837   0.4890   0.5057   0.5259   0.5367   0.5542
  0.5640   0.5763   0.5920   0.5948   0.6079   0.6251   0.6391   0.6495
  0.6671   0.6773   0.6903   0.6942   0.7134   0.7375   0.7705   0.8027
  0.8071   0.8364   0.8623   0.8663   0.8887   0.9102   0.9243   0.9485
  0.9690   1.0441   1.0634   1.0805   1.0919   1.1309   1.1549   1.1680
  1.1910   1.1962   1.2148   1.2333   1.2430   1.2719   1.2818   1.2912
  1.3199   1.3548   1.3647   1.3921   1.4112   1.4312   1.4471   1.4589
  1.4901   1.5264   1.5361   1.5472   1.5790   1.5858   1.5912   1.6115
  1.6582   1.6757   1.7124   1.7318   1.7701   1.8044   1.8336   1.8631
  1.8776   1.9476   1.9663   2.0092   2.0446   2.0764   2.1344   2.1391
  2.2240   2.3464   2.3955   2.4408   2.5201   2.5262   2.5426   2.5840
  2.5930   2.6279   2.6636   2.6842   2.7467   2.7642   2.8012   2.8270
  2.8496   2.8746   2.9178   2.9341   2.9399   2.9570   2.9770   2.9866
  3.0135   3.0261   3.0680   3.0796   3.0883   3.1335   3.1562   3.1703
  3.1957   3.2238   3.2315   3.2496   3.2734   3.2890   3.3022   3.3141
  3.3319   3.3381   3.3448   3.3669   3.3870   3.4046   3.4292   3.4365
  3.4545   3.4660   3.4939   3.5158   3.5360   3.5708   3.5925   3.6096
  3.6176   3.6585   3.6804   3.6899   3.7093   3.7182   3.7640   3.7875
  3.8047   3.8308   3.8524   3.8969   3.9155   3.9291   3.9343   3.9782
  3.9948   4.0258   4.0299   4.0694   4.0832   4.0937   4.1014   4.1186
  4.1800   4.1916   4.1986   4.2360   4.2425   4.2890   4.3005   4.3149
  4.3188   4.3267   4.3348   4.3679   4.3791   4.3965   4.4332   4.4569
  4.5025   4.5256   4.5661   4.6098   4.6215   4.6642   4.6962   4.7403
  4.7717   4.8031   4.8397   4.8661   4.9203   4.9281   4.9501   4.9683
  4.9903   4.9986   5.0428   5.0522   5.0874   5.1159   5.1792   5.2260
  5.2356   5.2893   5.3130   5.3267   5.3721   5.4305   5.4534   5.4839
  5.5050   5.5429   5.5580   5.6111   5.6545   5.7298   5.7586   5.7753
  5.8587   5.9105   5.9458   5.9821   6.1511   6.2180   6.2832   6.3265
  6.4302   6.4632   6.5323   6.5645   6.7700   6.9061   6.9707   7.5375
  8.7892  10.7996  12.6765  13.0136  13.5556  14.6348  15.9490
 
 Beta MOs
 -- Occupied --
-15.5664 -15.5563 -11.2976 -11.2867 -11.2740 -11.2668 -11.2167  -1.2917
 -1.2004  -1.0240  -0.9865  -0.8900  -0.7543  -0.7507  -0.6761  -0.6561
 -0.5998  -0.5571  -0.5386  -0.5084  -0.4719  -0.4642  -0.4474  -0.3094
 -- Virtual --
  0.0684   0.1331   0.1535   0.1664   0.1729   0.1814   0.1884   0.2158
  0.2617   0.2714   0.2782   0.3110   0.3411   0.3641   0.3982   0.4232
  0.4493   0.4552   0.4692   0.4802   0.4919   0.5165   0.5300   0.5390
  0.5668   0.5733   0.5820   0.5933   0.6001   0.6272   0.6331   0.6432
  0.6560   0.6699   0.6776   0.6966   0.6980   0.7168   0.7453   0.7996
  0.8065   0.8132   0.8400   0.8641   0.8671   0.8942   0.9071   0.9341
  0.9542   0.9822   1.0453   1.0662   1.0832   1.0985   1.1348   1.1600
  1.1747   1.2028   1.2037   1.2234   1.2397   1.2511   1.2769   1.2930
  1.2970   1.3264   1.3592   1.3754   1.3992   1.4201   1.4431   1.4504
  1.4651   1.4962   1.5321   1.5409   1.5583   1.5857   1.5954   1.5999
  1.6200   1.6660   1.6868   1.7170   1.7359   1.7738   1.8072   1.8365
  1.8664   1.8841   1.9588   1.9856   2.0160   2.0493   2.0809   2.1367
  2.1416   2.2250   2.3570   2.3838   2.4400   2.5258   2.5315   2.5464
  2.5880   2.6024   2.6371   2.6705   2.6931   2.7526   2.7709   2.8044
  2.8297   2.8520   2.8843   2.9189   2.9275   2.9442   2.9595   2.9736
  2.9876   3.0144   3.0284   3.0676   3.0800   3.0934   3.1410   3.1615
  3.1749   3.1983   3.2255   3.2365   3.2545   3.2781   3.2893   3.3052
  3.3102   3.3256   3.3351   3.3554   3.3657   3.3948   3.4078   3.4368
  3.4440   3.4574   3.4720   3.4974   3.5199   3.5423   3.5728   3.5968
  3.6120   3.6205   3.6624   3.6893   3.6952   3.7168   3.7230   3.7647
  3.7898   3.8073   3.8365   3.8626   3.9054   3.9217   3.9376   3.9489
  3.9804   3.9978   4.0313   4.0370   4.0749   4.0867   4.0962   4.1053
  4.1200   4.1845   4.1936   4.2010   4.2384   4.2448   4.2931   4.3042
  4.3194   4.3278   4.3471   4.3652   4.3804   4.3834   4.4006   4.4359
  4.4589   4.5066   4.5272   4.5679   4.6136   4.6307   4.6704   4.6997
  4.7427   4.7764   4.8064   4.8448   4.8709   4.9249   4.9487   4.9693
  4.9915   5.0044   5.0333   5.0575   5.0671   5.0951   5.1180   5.1819
  5.2331   5.2379   5.2920   5.3173   5.3285   5.3738   5.4325   5.4555
  5.4896   5.5087   5.5516   5.5753   5.6138   5.6586   5.7307   5.7600
  5.7764   5.8613   5.9115   5.9470   5.9838   6.1544   6.2245   6.2838
  6.3273   6.4307   6.4649   6.5473   6.5697   6.7763   6.9068   6.9713
  7.5377   8.7899  10.8003  12.6773  13.0150  13.5656  14.6355  15.9598
 --------------------------------------------------------------
 
          Ground-State Mulliken Net Atomic Charges

     Atom                 Charge (a.u.)    Spin (a.u.)
  --------------------------------------------------------
      1 C                     0.006357      -0.690380
      2 N                    -0.116367       0.765569
      3 C                    -0.061551      -0.053045
      4 H                     0.166296       0.004478
      5 C                    -0.323546       0.119292
      6 H                     0.184092      -0.004999
      7 C                    -0.182083       1.020314
      8 H                     0.185368      -0.069126
      9 C                     0.097122      -0.122499
     10 H                     0.137190       0.017757
     11 N                    -0.296146       0.009825
     12 H                     0.203267       0.002814
  --------------------------------------------------------
  Sum of atomic charges =    -0.000000
  Sum of spin   charges =     1.000000

 -----------------------------------------------------------------
                    Cartesian Multipole Moments
 -----------------------------------------------------------------
    Charge (ESU x 10^10)
                -0.0000
    Dipole Moment (Debye)
         X      -2.1369      Y      -1.5713      Z       2.4841
       Tot       3.6340
    Quadrupole Moments (Debye-Ang)
        XX     -40.0124     XY      -7.3057     YY     -44.5072
        XZ       7.8053     YZ       5.5239     ZZ     -43.6943
    Octopole Moments (Debye-Ang^2)
       XXX     -27.7767    XXY     -19.2574    XYY     -15.1577
       YYY     -48.3817    XXZ      18.5594    XYZ       8.5480
       YYZ      19.3061    XZZ     -12.9574    YZZ     -16.3073
       ZZZ      37.3913
    Hexadecapole Moments (Debye-Ang^3)
      XXXX    -217.7735   XXXY     -59.5354   XXYY    -125.7557
      XYYY     -71.3727   YYYY    -514.6477   XXXZ      43.4126
      XXYZ      54.0441   XYYZ      39.9173   YYYZ     151.7976
      XXZZ     -87.4719   XYZZ     -29.5355   YYZZ    -150.0106
      XZZZ      43.7605   YZZZ     144.7987   ZZZZ    -301.1030
 -----------------------------------------------------------------
Archival summary:
1\1\cpu-5-86\SP\ProcedureUnspecified\BasisUnspecified\255(2)\hpark21\ThuJun1314:44:012024ThuJun1314:44:012024\0\\#,ProcedureUnspecified,BasisUnspecified,\\0,2\N\H,1,0.998656\C,1,1.38165,2,135.771\H,3,1.08047,1,126.93,2,-2.32974,0\C,3,1.34415,1,96.2816,2,177.091,0\H,5,1.07285,3,137.771,1,177.147,0\C,1,1.45857,2,133.836,3,175.26,0\H,7,1.09185,1,113.209,2,-63.4255,0\C,7,1.48169,1,115.777,2,67.0838,0\H,9,1.08121,7,119.657,1,-168.96,0\C,9,1.38885,7,122.24,1,15.1594,0\N,11,1.15969,9,178.446,7,-119.275,0\\HF=-301.126176\\@

 Total job time:  38800.22s(wall), 48471.20s(cpu) 
 Thu Jun 13 14:44:01 2024

        *************************************************************
        *                                                           *
        *  Thank you very much for using Q-Chem.  Have a nice day.  *
        *                                                           *
        *************************************************************
