# Supplementary material for: Reactant Discovery with an Ab Initio Nanoreactor: Exploration of Astrophysical N-Heterocycle Precursors and Formation Pathways
Source: ACS Earth Space Chem. 2024 Aug 9;8(9):1771–83. doi: 10.1021/acsearthspacechem.4c00120 (PMC11418024; doi:10.1021/acsearthspacechem.4c00120)
Supplement: Supplementary file 2 — sp4c00120_si_002.zip [file sp4c00120_si_002.zip › nr-si-data/reaction1/TS3/irc_result.xyz]

12   
63 Energy -302.915405
C        0.4713473571    1.5998831657   -1.1611045508
N        1.4547736721    2.0245288644   -1.5997900291
C        0.7366134840   -1.3536902005    0.5974045101
H        1.5494813193   -2.0454061295    0.7618717226
C       -0.4093263426   -1.3631184781   -0.1022425517
H       -0.9638569935   -2.0659933491   -0.7048046721
C       -0.7048595642    1.1053779977   -0.6024234444
H       -1.6397814720    1.4726531869   -0.9928950107
C       -0.6936544563    0.0391949391    0.4242728682
H       -1.5888782572    0.1138767453    1.0595120522
N        0.5178123959   -0.1377237702    1.2271239980
H        1.2703288632    0.6104170377    1.0930751251
12   
62 Energy -302.915365
C        0.4727654749    1.6007864399   -1.1616888575
N        1.4540688275    2.0233202536   -1.5979030744
C        0.7304123060   -1.3622399522    0.5908518300
H        1.5502477938   -2.0452021390    0.7639100655
C       -0.4068053912   -1.3672044731   -0.1044631395
H       -0.9627657276   -2.0657145288   -0.7041319885
C       -0.7031208003    1.1054643399   -0.6018745744
H       -1.6414178809    1.4740618200   -0.9921528715
C       -0.7031664287    0.0372878379    0.4239785275
H       -1.5870293159    0.1131498678    1.0578050977
N        0.5429398752   -0.1083923844    1.2314495489
H        1.2538712729    0.5946829279    1.0942194536
12   
61 Energy -302.915362
C        0.4767868212    1.6046344750   -1.1670207201
N        1.4444142121    2.0268938116   -1.6049489100
C        0.7263791028   -1.3709631991    0.5867373578
H        1.5489212564   -2.0466408683    0.7645102111
C       -0.4040533891   -1.3676673895   -0.1051974952
H       -0.9624688972   -2.0613238798   -0.7070412258
C       -0.6985943873    1.1047945136   -0.6009509118
H       -1.6411450877    1.4676961898   -0.9951475726
C       -0.7091559183    0.0373387956    0.4262671000
H       -1.5843576249    0.1149036058    1.0570610228
N        0.5604289733   -0.0895650936    1.2381926697
H        1.2428449440    0.5798990479    1.1075384911
12   
60 Energy -302.915348
C        0.4733839506    1.6019012960   -1.1634543016
N        1.4509216863    2.0257303344   -1.6019366968
C        0.7317975574   -1.3598524016    0.5936769573
H        1.5494336215   -2.0466809526    0.7643674830
C       -0.4074759224   -1.3656989896   -0.1040634039
H       -0.9624442831   -2.0639373018   -0.7058012228
C       -0.7033829299    1.1051938484   -0.6016755018
H       -1.6405666994    1.4712053799   -0.9932419505
C       -0.6993817655    0.0380631521    0.4246094834
H       -1.5872393506    0.1138444137    1.0585824201
N        0.5355885842   -0.1180517537    1.2316913705
H        1.2593655565    0.5982829837    1.0972453801
12   
59 Energy -302.915344
C        0.4745500658    1.6036355125   -1.1659256794
N        1.4463714843    2.0277390450   -1.6057471798
C        0.7271418186   -1.3688503622    0.5882150505
H        1.5488826350   -2.0470141225    0.7648809608
C       -0.4045993011   -1.3673619559   -0.1050569876
H       -0.9622172583   -2.0613914649   -0.7071427693
C       -0.6992615185    1.1049728780   -0.6011467803
H       -1.6408855286    1.4678783303   -0.9948726627
C       -0.7071380337    0.0375831528    0.4259973069
H       -1.5848173386    0.1147297832    1.0573834114
N        0.5564526456   -0.0945191711    1.2373195890
H        1.2455203350    0.5825983838    1.1060957573
12   
58 Energy -302.915308
C        0.4697082344    1.6016132444   -1.1641530513
N        1.4497111042    2.0315543976   -1.6105937935
C        0.7312123430   -1.3610478137    0.5946451590
H        1.5483079129   -2.0486574742    0.7652019448
C       -0.4070848147   -1.3647634191   -0.1041016252
H       -0.9618886053   -2.0605659533   -0.7085617652
C       -0.7012935549    1.1050276684   -0.6013599585
H       -1.6397574775    1.4663307395   -0.9953149267
C       -0.6984452111    0.0386893727    0.4259875083
H       -1.5865658266    0.1150261092    1.0590943516
N        0.5362527946   -0.1189291363    1.2346403740
H        1.2598431062    0.5957222735    1.1045157994
12   
57 Energy -302.915304
C        0.4603865561    1.5985777146   -1.1617853325
N        1.4541721803    2.0381270686   -1.6194367409
C        0.7269167453   -1.3698265037    0.5893692553
H        1.5477052904   -2.0490373467    0.7653978364
C       -0.4044133610   -1.3662660458   -0.1051140442
H       -0.9617874371   -2.0577712620   -0.7099347528
C       -0.6959103646    1.1052130811   -0.6012602967
H       -1.6399401077    1.4625497859   -0.9972807712
C       -0.7056660633    0.0385492498    0.4273273711
H       -1.5842015512    0.1161305557    1.0580317799
N        0.5558042802   -0.0969929281    1.2405219063
H        1.2469338377    0.5807466391    1.1141638059
12   
56 Energy -302.915292
C        0.4662733095    1.6006808998   -1.1637597755
N        1.4504762574    2.0353104069   -1.6159460232
C        0.7319379028   -1.3599910014    0.5963132963
H        1.5477115917   -2.0497539625    0.7652142024
C       -0.4074361323   -1.3636108207   -0.1038482157
H       -0.9618281006   -2.0589123094   -0.7099926614
C       -0.7004380341    1.1049738384   -0.6013486680
H       -1.6391012141    1.4636175861   -0.9965351302
C       -0.6962493147    0.0392640861    0.4267012515
H       -1.5865753102    0.1157972405    1.0596516141
N        0.5322314459   -0.1245880121    1.2353276609
H        1.2629976036    0.5972120567    1.1082224655
12   
55 Energy -302.915282
C        0.4682352003    1.6023195125   -1.1657667887
N        1.4468160969    2.0355964389   -1.6170696164
C        0.7274133069   -1.3685184841    0.5905771068
H        1.5474852832   -2.0494895878    0.7656839570
C       -0.4045638103   -1.3655593200   -0.1046881931
H       -0.9616647244   -2.0574698786   -0.7105676114
C       -0.6971989987    1.1047677996   -0.6008055271
H       -1.6397001853    1.4619831110   -0.9974127133
C       -0.7041004430    0.0386255445    0.4275382884
H       -1.5844512097    0.1162022352    1.0583657732
N        0.5522073836   -0.1013943410    1.2402101417
H        1.2495221055    0.5829369781    1.1139351993
12   
54 Energy -302.915274
C        0.4625367670    1.5996367783   -1.1632853851
N        1.4513778864    2.0392856944   -1.6216132782
C        0.7325065976   -1.3595463173    0.5976059762
H        1.5471232449   -2.0507998465    0.7651323085
C       -0.4078694856   -1.3627463338   -0.1038880440
H       -0.9617381878   -2.0570557059   -0.7113287731
C       -0.6993113855    1.1049277837   -0.6013485901
H       -1.6384158615    1.4607207735   -0.9978521705
C       -0.6946041061    0.0398414724    0.4274664878
H       -1.5864449312    0.1166469577    1.0601257771
N        0.5296906243   -0.1285507019    1.2364236509
H        1.2651488424    0.5976394538    1.1125620569
12   
53 Energy -302.915264
C        0.4659738720    1.6017341605   -1.1655467196
N        1.4472139613    2.0381592904   -1.6207488463
C        0.7271204486   -1.3685746881    0.5909506506
H        1.5471922704   -2.0502409497    0.7657663198
C       -0.4044205558   -1.3651146244   -0.1045920613
H       -0.9615724605   -2.0562068908   -0.7115331496
C       -0.6964244404    1.1047424439   -0.6007561727
H       -1.6392401732    1.4600469792   -0.9982551800
C       -0.7034195135    0.0389119006    0.4280330606
H       -1.5843021932    0.1167392040    1.0586342953
N        0.5518132906   -0.1025611351    1.2412452589
H        1.2500654985    0.5823643178    1.1168025605
12   
52 Energy -302.915256
C        0.4633708547    1.6005398996   -1.1646692476
N        1.4488552658    2.0407587862   -1.6242583265
C        0.7328465887   -1.3597178061    0.5983437283
H        1.5466222207   -2.0514836783    0.7650996416
C       -0.4080974997   -1.3621762182   -0.1039616888
H       -0.9616501851   -2.0556592525   -0.7123474892
C       -0.6986966640    1.1046954113   -0.6011285965
H       -1.6379767192    1.4585826551   -0.9988271194
C       -0.6938766277    0.0401957282    0.4281383284
H       -1.5862290538    0.1172590111    1.0603844359
N        0.5288095208   -0.1302418919    1.2373837392
H        1.2660223035    0.5972473638    1.1158426110
12   
51 Energy -302.915235
C        0.4680841279    1.6032263973   -1.1675535685
N        1.4435338785    2.0392912790   -1.6231073030
C        0.7294309819   -1.3684992142    0.5930274547
H        1.5462643869   -2.0507996852    0.7656858998
C       -0.4064369926   -1.3647859008   -0.1057142075
H       -0.9611002173   -2.0543671977   -0.7124142623
C       -0.6962616771    1.1044162614   -0.6004450527
H       -1.6386280380    1.4577495394   -0.9992445605
C       -0.7019799692    0.0394714642    0.4287424711
H       -1.5842817824    0.1173500682    1.0590580541
N        0.5493149203   -0.1060493150    1.2422350014
H        1.2520603859    0.5829963116    1.1197300896
12   
50 Energy -302.915228
C        0.4616315003    1.6005145581   -1.1653765890
N        1.4475899521    2.0443439482   -1.6297875213
C        0.7301649135   -1.3591510513    0.5978847739
H        1.5466754518   -2.0530760071    0.7650795274
C       -0.4056779897   -1.3605746787   -0.1020997397
H       -0.9621541670   -2.0540152409   -0.7143951537
C       -0.6973493888    1.1045364431   -0.6009868119
H       -1.6372194325    1.4551285918   -1.0004289661
C       -0.6926276067    0.0404953960    0.4290828621
H       -1.5859249418    0.1183236389    1.0608395207
N        0.5275064550   -0.1331974071    1.2388005346
H        1.2673852583    0.5966718169    1.1213875790
12   
49 Energy -302.915211
C        0.4660132903    1.6028649680   -1.1677191995
N        1.4432506581    2.0423406494   -1.6276631942
C        0.7302761021   -1.3694265380    0.5937865045
H        1.5455916699   -2.0514519233    0.7655063646
C       -0.4074815860   -1.3646811844   -0.1066255171
H       -0.9608149608   -2.0523834670   -0.7133362024
C       -0.6951425999    1.1043004287   -0.6003298441
H       -1.6379958470    1.4550796362   -1.0004458327
C       -0.7015960980    0.0399441910    0.4294846222
H       -1.5839838181    0.1181334175    1.0593167168
N        0.5499553405   -0.1060927323    1.2439807688
H        1.2519278536    0.5813725621    1.1240448292
12   
48 Energy -302.915201
C        0.4631572024    1.6017387621   -1.1671053379
N        1.4444220398    2.0455409369   -1.6321673315
C        0.7280780250   -1.3593306526    0.5971822694
H        1.5467053910   -2.0540302106    0.7651142994
C       -0.4037977518   -1.3595910462   -0.1008041570
H       -0.9624960139   -2.0529762839   -0.7157887750
C       -0.6965307305    1.1042933453   -0.6007138624
H       -1.6368107378    1.4529217410   -1.0014636831
C       -0.6924253873    0.0405828072    0.4297806417
H       -1.5855963862    0.1189856703    1.0610270696
N        0.5279110728   -0.1335908163    1.2399341322
H        1.2673832810    0.5954557546    1.1250047506
12   
47 Energy -302.915185
C        0.4654337840    1.6031444541   -1.1685317471
N        1.4418086756    2.0446899833   -1.6314209684
C        0.7315007442   -1.3700934172    0.5948183291
H        1.5449043698   -2.0520349082    0.7652443190
C       -0.4088365381   -1.3645672699   -0.1076459269
H       -0.9605224548   -2.0504608982   -0.7141389336
C       -0.6943510565    1.1041099192   -0.6001655466
H       -1.6373311185    1.4525211686   -1.0015872805
C       -0.7009517370    0.0404330684    0.4302022995
H       -1.5837772319    0.1188983677    1.0596095739
N        0.5498609066   -0.1069304723    1.2455220495
H        1.2522616612    0.5802900124    1.1280938480
12   
46 Energy -302.915173
C        0.4640497100    1.6026750136   -1.1685435200
N        1.4417909249    2.0470061521   -1.6348499981
C        0.7256785305   -1.3596706053    0.5962051351
H        1.5468045115   -2.0549875992    0.7651061345
C       -0.4016881515   -1.3586269398   -0.0994181452
H       -0.9629001896   -2.0519465740   -0.7171868502
C       -0.6955382743    1.1040821427   -0.6004662674
H       -1.6363983627    1.4506697175   -1.0025326171
C       -0.6924417934    0.0406431511    0.4304873152
H       -1.5852207489    0.1196764398    1.0611752139
N        0.5288874652   -0.1333601435    1.2411933530
H        1.2669763827    0.5938392526    1.1288302619
12   
45 Energy -302.915155
C        0.4655702091    1.6037488450   -1.1696949952
N        1.4397447670    2.0467750925   -1.6349208828
C        0.7333008995   -1.3706328702    0.5962143763
H        1.5441189733   -2.0525511559    0.7648739916
C       -0.4106601514   -1.3644549080   -0.1089014710
H       -0.9601955603   -2.0484703630   -0.7148570348
C       -0.6936951043    1.1038688149   -0.5999762174
H       -1.6366203385    1.4499215604   -1.0027516255
C       -0.7000654756    0.0409892280    0.4309415787
H       -1.5836282693    0.1196902084    1.0599396526
N        0.5490851359   -0.1085211066    1.2469681509
H        1.2530449190    0.5796366621    1.1321644924
12   
44 Energy -302.915142
C        0.4652167447    1.6037632278   -1.1701668324
N        1.4388585774    2.0484391264   -1.6375548052
C        0.7227912998   -1.3602245733    0.5948511957
H        1.5469998822   -2.0559915339    0.7650687706
C       -0.3992683630   -1.3577159431   -0.0979310587
H       -0.9633599289   -2.0508664526   -0.7186155101
C       -0.6944899221    1.1038568092   -0.6001960313
H       -1.6359374477    1.4482872415   -1.0036503825
C       -0.6927083648    0.0406515496    0.4312196125
H       -1.5847946083    0.1204202604    1.0612892100
N        0.5307089650   -0.1322289621    1.2426838947
H        1.2659831701    0.5916092576    1.1330019525
12   
43 Energy -302.915121
C        0.4667059249    1.6048508295   -1.1714224797
N        1.4366872908    2.0485895062   -1.6382290307
C        0.7356360130   -1.3709018919    0.5980427383
H        1.5432275093   -2.0530653264    0.7643720114
C       -0.4128304434   -1.3641791862   -0.1102341497
H       -0.9598912957   -2.0463849184   -0.7156001756
C       -0.6931361920    1.1035430813   -0.5997352338
H       -1.6358504441    1.4471452045   -1.0040183202
C       -0.6987993996    0.0416408249    0.4317681949
H       -1.5835279730    0.1205543074    1.0603271313
N        0.5471717781   -0.1114489886    1.2482739895
H        1.2546072360    0.5796565652    1.1364553398
12   
42 Energy -302.915104
C        0.4666828646    1.6050660046   -1.1720948672
N        1.4354462711    2.0500183562   -1.6405861287
C        0.7199411967   -1.3611393116    0.5933863702
H        1.5471563399   -2.0570270335    0.7649188174
C       -0.3970698963   -1.3569676776   -0.0967361634
H       -0.9637902216   -2.0494927270   -0.7200277699
C       -0.6933694937    1.1035966337   -0.5999020058
H       -1.6353446340    1.4455361106   -1.0049152739
C       -0.6931318825    0.0406882542    0.4320201960
H       -1.5843152757    0.1212984543    1.0613979416
N        0.5333563612   -0.1302449290    1.2445898775
H        1.2644383745    0.5886678726    1.1379490217
12   
41 Energy -302.915081
C        0.4673859340    1.6058036834   -1.1730701948
N        1.4338257268    2.0507837169   -1.6420769028
C        0.7375190364   -1.3710850827    0.5996335968
H        1.5424336113   -2.0537006144    0.7637588636
C       -0.4145586116   -1.3636864495   -0.1112426532
H       -0.9597673163   -2.0442827937   -0.7164629393
C       -0.6923658259    1.1032217299   -0.5995281876
H       -1.6350368411    1.4440988662   -1.0054391955
C       -0.6974812812    0.0423055274    0.4326638081
H       -1.5833799490    0.1215425579    1.0607149899
N        0.5451910639   -0.1146028684    1.2496311671
H        1.2562344570    0.5796017344    1.1414176632
12   
40 Energy -302.915062
C        0.4672329225    1.6059913015   -1.1737034518
N        1.4326695433    2.0521874066   -1.6443830886
C        0.7184370120   -1.3621750379    0.5926272835
H        1.5470248282   -2.0579349607    0.7645354005
C       -0.3960825869   -1.3564137206   -0.0963564261
H       -0.9640808805   -2.0477718075   -0.7212302147
C       -0.6921387513    1.1033445773   -0.5996724527
H       -1.6346486049    1.4425066416   -1.0063198764
C       -0.6932874243    0.0409251021    0.4328753713
H       -1.5838566480    0.1222940390    1.0615432251
N        0.5354522260   -0.1288959078    1.2466098388
H        1.2632783680    0.5859423737    1.1434744065
12   
39 Energy -302.915038
C        0.4675507120    1.6065588249   -1.1745649239
N        1.4313075284    2.0532794044   -1.6463175031
C        0.7387015006   -1.3713106380    0.6007509971
H        1.5418031974   -2.0544360309    0.7630689390
C       -0.4156861085   -1.3630651215   -0.1118997178
H       -0.9598334069   -2.0422477281   -0.7173828801
C       -0.6914061284    1.1029286504   -0.5993750928
H       -1.6342143794    1.4409040745   -1.0069472842
C       -0.6963010577    0.0429280187    0.4335695038
H       -1.5831614220    0.1226209633    1.0610627672
N        0.5437020065   -0.1173152165    1.2510849039
H        1.2575375621    0.5791548058    1.1469503062
12   
38 Energy -302.915015
C        0.4674001020    1.6067691996   -1.1752130568
N        1.4301420728    2.0546299216   -1.6485514645
C        0.7178498981   -1.3631338279    0.5923845637
H        1.5467244077   -2.0587636500    0.7639605046
C       -0.3958736644   -1.3559198528   -0.0964535895
H       -0.9643264719   -2.0458841212   -0.7222655510
C       -0.6908991845    1.1030889254   -0.5994984267
H       -1.6338909359    1.4393206393   -1.0078093048
C       -0.6931373602    0.0413037173    0.4337527686
H       -1.5834308821    0.1233745650    1.0617182132
N        0.5368185313   -0.1283991654    1.2485869750
H        1.2626234912    0.5836136564    1.1493883834
12   
37 Energy -302.914990
C        0.4674964968    1.6072594449   -1.1760595318
N        1.4288844608    2.0559413998   -1.6507989399
C        0.7395226645   -1.3716209309    0.6015604595
H        1.5412627226   -2.0552206173    0.7622796333
C       -0.4165102666   -1.3623881393   -0.1124141556
H       -0.9600386757   -2.0402394219   -0.7182834181
C       -0.6903235373    1.1026465166   -0.5992731949
H       -1.6333902317    1.4375778098   -1.0085323555
C       -0.6952268592    0.0435406494    0.4344784502
H       -1.5828729347    0.1237868482    1.0613686153
N        0.5426124251   -0.1196599369    1.2526257148
H        1.2585837394    0.5783763847    1.1530487379
12   
36 Energy -302.914962
C        0.4674219050    1.6075249151   -1.1767649338
N        1.4276401574    2.0572458210   -1.6529867271
C        0.7177332841   -1.3639881077    0.5924000203
H        1.5463520405   -2.0595765326    0.7632159957
C       -0.3960437210   -1.3554026089   -0.0967733790
H       -0.9646122208   -2.0439108179   -0.7231891197
C       -0.6896515273    1.1028252365   -0.5993805656
H       -1.6330902811    1.4359722047   -1.0093871704
C       -0.6927441640    0.0417780425    0.4346443466
H       -1.5830096303    0.1245514922    1.0619067758
N        0.5376542278   -0.1285712913    1.2505203172
H        1.2623499336    0.5815516533    1.1557944552
12   
35 Energy -302.914936
C        0.4673176848    1.6079655746   -1.1776337098
N        1.4264506008    2.0587494127   -1.6555115229
C        0.7401779841   -1.3720112990    0.6021651281
H        1.5407700719   -2.0560421295    0.7613639948
C       -0.4171937255   -1.3616749272   -0.1128954633
H       -0.9603699170   -2.0382271851   -0.7191237980
C       -0.6891462193    1.1023667162   -0.5992341876
H       -1.6325666558    1.4340947552   -1.0102080546
C       -0.6942006389    0.0441733118    0.4353889264
H       -1.5825083610    0.1250568802    1.0616362748
N        0.5417992062   -0.1217826346    1.2542399564
H        1.2594699737    0.5773315316    1.1598124708
12   
34 Energy -302.914902
C        0.4673714847    1.6083174473   -1.1784428155
N        1.4250595299    2.0600265115   -1.6576966692
C        0.7178716946   -1.3647632755    0.5925231135
H        1.5459496458   -2.0604105882    0.7622961260
C       -0.3964025226   -1.3548274021   -0.0972147826
H       -0.9649916863   -2.0418771850   -0.7240153965
C       -0.6883754906    1.1025521141   -0.5993329370
H       -1.6322609956    1.4324232163   -1.0110747990
C       -0.6921559074    0.0423338168    0.4355468499
H       -1.5825577338    0.1258502113    1.0620940351
N        0.5381402515   -0.1292427749    1.2524343980
H        1.2623517338    0.5796179154    1.1628828924
12   
33 Energy -302.914874
C        0.4670409360    1.6087124927   -1.1793497605
N        1.4239465520    2.0617181922   -1.6604876676
C        0.7407633695   -1.3724677631    0.6026080318
H        1.5403052509   -2.0569074335    0.7602930194
C       -0.4178099751   -1.3609230004   -0.1133977887
H       -0.9608386973   -2.0361955024   -0.7198732076
C       -0.6878880415    1.1020849414   -0.5992809746
H       -1.6317502985    1.4304165406   -1.0119968161
C       -0.6931700884    0.0448504535    0.4362958166
H       -1.5820507734    0.1264578143    1.0618680012
N        0.5411810129   -0.1237993220    1.2559131453
H        1.2602707568    0.5760525934    1.1674082158
12   
32 Energy -302.914831
C        0.4672715740    1.6091909972   -1.1803264158
N        1.4223262929    2.0629944163   -1.6627283131
C        0.7181742367   -1.3654915618    0.5926628468
H        1.5455324069   -2.0612931573    0.7611751411
C       -0.3968663451   -1.3541767999   -0.0977520192
H       -0.9655098485   -2.0397877013   -0.7247295956
C       -0.6870533867    1.1022679739   -0.5993831380
H       -1.6314192469    1.4286194041   -1.0129040112
C       -0.6913927410    0.0429765348    0.4364544517
H       -1.5820342508    0.1273079524    1.0622676687
N        0.5384063507   -0.1303054735    1.2543490635
H        1.2625649616    0.5776974219    1.1709143360
12   
31 Energy -302.914801
C        0.4666815656    1.6095402474   -1.1812867144
N        1.4213093087    2.0648723539   -1.6657735522
C        0.7413337154   -1.3729771572    0.6028971611
H        1.5398569224   -2.0578346786    0.7590301971
C       -0.4183927125   -1.3601197833   -0.1139561861
H       -0.9614746041   -2.0341376842   -0.7204957589
C       -0.6865594912    1.1017970923   -0.5994493877
H       -1.6309563477    1.4264935517   -1.0139307617
C       -0.6920851087    0.0455971451    0.4371896137
H       -1.5814683635    0.1280285263    1.0620644115
N        0.5407077211   -0.1258046995    1.2576264039
H        1.2610473982    0.5745450928    1.1760845885
12   
30 Energy -302.914745
C        0.4671269176    1.6101966504   -1.1825219917
N        1.4193605897    2.0661936773   -1.6681599793
C        0.7186210118   -1.3662037533    0.5927532099
H        1.5451007383   -2.0622548201    0.7598048359
C       -0.3974068141   -1.3534363189   -0.0984043435
H       -0.9662207218   -2.0376384407   -0.7252903352
C       -0.6856746581    1.1019694369   -0.5995794591
H       -1.6305891707    1.4244832801   -1.0149230695
C       -0.6904454624    0.0437290823    0.4373556613
H       -1.5813828966    0.1289820091    1.0624175986
N        0.5385479755   -0.1317057862    1.2562751832
H        1.2629624945    0.5756849898    1.1802727042
12   
29 Energy -302.914713
C        0.4662770978    1.6105178428   -1.1835749022
N        1.4184311668    2.0682375806   -1.6714226788
C        0.7419344324   -1.3735323735    0.6030116600
H        1.5394160994   -2.0588557562    0.7575230707
C       -0.4189594281   -1.3592450853   -0.1146070835
H       -0.9623307204   -2.0320546644   -0.7209401564
C       -0.6851764298    1.1014933243   -0.5997952479
H       -1.6302123710    1.4222548174   -1.0160594589
C       -0.6908892587    0.0464522361    0.4380522434
H       -1.5807022989    0.1298289451    1.0622255059
N        0.5403498074   -0.1278858850    1.2593551802
H        1.2618619068    0.5727890246    1.1862318822
12   
28 Energy -302.914637
C        0.4669591298    1.6114321644   -1.1852311282
N        1.4160001567    2.0697002928   -1.6741286934
C        0.7192704775   -1.3669394783    0.5927369688
H        1.5446335575   -2.0633430394    0.7580904729
C       -0.3980536111   -1.3525830444   -0.0992492726
H       -0.9671995022   -2.0353979334   -0.7256038013
C       -0.6842291476    1.1016488936   -0.6000138847
H       -1.6298103363    1.4198712931   -1.0172233487
C       -0.6892618491    0.0446406770    0.4382310293
H       -1.5805043777    0.1309793038    1.0625364490
N        0.5386477676   -0.1334501903    1.2582046182
H        1.2635477386    0.5734410677    1.1916506054
12   
27 Energy -302.914601
C        0.4660063588    1.6118260473   -1.1865170327
N        1.4150178802    2.0718210227   -1.6774913133
C        0.7426357999   -1.3741437124    0.6029058636
H        1.5389425071   -2.0600125111    0.7556701909
C       -0.4195109218   -1.3582756214   -0.1154090777
H       -0.9634873708   -2.0299189322   -0.7210988489
C       -0.6837731882    1.1011463991   -0.6004115846
H       -1.6295769493    1.4175679981   -1.0184824152
C       -0.6894887961    0.0474841156    0.4388691401
H       -1.5796392888    0.1319756951    1.0623538779
N        0.5401010740   -0.1301667979    1.2610211025
H        1.2627728986    0.5706963034    1.1985901119
12   
26 Energy -302.914486
C        0.4666883515    1.6130607380   -1.1888572247
N        1.4119928184    2.0737461739   -1.6810042529
C        0.7202987154   -1.3677534840    0.5925073339
H        1.5440916762   -2.0646886754    0.7558182999
C       -0.3989008672   -1.3515646946   -0.1005005218
H       -0.9686689594   -2.0330516216   -0.7255049182
C       -0.6827086995    1.1012786256   -0.6009144908
H       -1.6291781975    1.4144677793   -1.0200271130
C       -0.6876881777    0.0458417692    0.4390335242
H       -1.5791639900    0.1335541304    1.0626282320
N        0.5388131011   -0.1356376658    1.2601752211
H        1.2644242320    0.5707469314    1.2066459247
12   
25 Energy -302.914452
C        0.4738233000    1.6176405072   -1.1947920066
N        1.4038106091    2.0723133429   -1.6805211462
C        0.7429477891   -1.3745636701    0.6021581750
H        1.5386259088   -2.0616202428    0.7533312261
C       -0.4196799511   -1.3569659916   -0.1162095461
H       -0.9653201593   -2.0279294189   -0.7208810470
C       -0.6834392011    1.1002975217   -0.6012234569
H       -1.6291612550    1.4121650191   -1.0213663603
C       -0.6876653496    0.0486169081    0.4395341848
H       -1.5779810763    0.1347590612    1.0625165024
N        0.5400708433   -0.1328687810    1.2625490899
H        1.2639685456    0.5681557504    1.2149043991
12   
24 Energy -302.914358
C        0.4599853127    1.6112183414   -1.1885764121
N        1.4145220988    2.0794835148   -1.6889629407
C        0.7222083007   -1.3686323201    0.5925371587
H        1.5434352351   -2.0655922428    0.7539015692
C       -0.4003605486   -1.3509991127   -0.1021958553
H       -0.9698622955   -2.0313796636   -0.7249120743
C       -0.6808936785    1.1013558086   -0.6022920798
H       -1.6290452265    1.4104996421   -1.0222779426
C       -0.6864307830    0.0470057686    0.4393776668
H       -1.5777865235    0.1356639159    1.0627009673
N        0.5390326790   -0.1372519076    1.2613513664
H        1.2651954326    0.5686282617    1.2193485905
12   
23 Energy -302.914318
C        0.4777245243    1.6208873249   -1.1996779689
N        1.3976113004    2.0730495922   -1.6828787433
C        0.7371220758   -1.3729935818    0.5988207028
H        1.5398772084   -2.0637219668    0.7521331063
C       -0.4142823416   -1.3546582126   -0.1127930169
H       -0.9677046895   -2.0278806151   -0.7216447704
C       -0.6832492618    1.0998898062   -0.6019600143
H       -1.6289717722    1.4087224302   -1.0232239814
C       -0.6861060455    0.0488150539    0.4396990634
H       -1.5768895422    0.1366724563    1.0627074280
N        0.5398917424   -0.1355780514    1.2628868885
H        1.2649768048    0.5667957702    1.2259313205
12   
22 Energy -302.914238
C        0.4565471907    1.6108612029   -1.1897507000
N        1.4146577223    2.0832247474   -1.6944000434
C        0.7241090781   -1.3694580192    0.5924744651
H        1.5428035529   -2.0663337957    0.7522199652
C       -0.4017016385   -1.3505259973   -0.1037860360
H       -0.9710000199   -2.0301631113   -0.7241661495
C       -0.6797234958    1.1013115300   -0.6036164108
H       -1.6291799837    1.4072834879   -1.0242152658
C       -0.6853843977    0.0480192060    0.4395687227
H       -1.5763273563    0.1375433307    1.0627704051
N        0.5393172608   -0.1385600185    1.2620200684
H        1.2658820904    0.5667974432    1.2308809931
12   
21 Energy -302.914186
C        0.4774286924    1.6220078936   -1.2023035270
N        1.3953574158    2.0752787512   -1.6865952467
C        0.7336878111   -1.3721384386    0.5963999399
H        1.5405771520   -2.0653414393    0.7508930289
C       -0.4110159563   -1.3531583927   -0.1110301634
H       -0.9696224897   -2.0276241580   -0.7217429416
C       -0.6828443298    1.0996629639   -0.6029965201
H       -1.6289812848    1.4057295974   -1.0249557618
C       -0.6846346233    0.0493190358    0.4396369428
H       -1.5756983006    0.1384827161    1.0629198247
N        0.5399097135   -0.1376306937    1.2631015321
H        1.2658362030    0.5654121703    1.2366729064
12   
20 Energy -302.914114
C        0.4537813295    1.6108331044   -1.1912989086
N        1.4142621337    2.0863513941   -1.6989825221
C        0.7257100032   -1.3700320322    0.5922439866
H        1.5422720388   -2.0671216038    0.7506417754
C       -0.4026056700   -1.3497720402   -0.1049999384
H       -0.9723377881   -2.0293956770   -0.7234482398
C       -0.6786184975    1.1013471080   -0.6051669034
H       -1.6295854907    1.4044238370   -1.0260772730
C       -0.6845167539    0.0488460858    0.4396884849
H       -1.5746381188    0.1393761401    1.0628236867
N        0.5397605490   -0.1398969820    1.2622101197
H        1.2665162681    0.5650406717    1.2423657460
12   
19 Energy -302.914040
C        0.4758491054    1.6225569025   -1.2044499321
N        1.3942857537    2.0779710374   -1.6907005039
C        0.7316263058   -1.3719588236    0.5942171609
H        1.5409023390   -2.0666920165    0.7495531859
C       -0.4089319350   -1.3523339085   -0.1103352362
H       -0.9712901881   -2.0271473097   -0.7212644681
C       -0.6825617360    1.0993897026   -0.6042177944
H       -1.6291691027    1.4028905088   -1.0267189561
C       -0.6830587977    0.0501967518    0.4394045827
H       -1.5742938640    0.1403599699    1.0632016048
N        0.5398963001   -0.1392221166    1.2632018568
H        1.2667458228    0.5639893080    1.2481085137
12   
18 Energy -302.913972
C        0.4511666863    1.6110187253   -1.1932446631
N        1.4132078519    2.0891445179   -1.7031367416
C        0.7280023309   -1.3691445613    0.5931722993
H        1.5419296782   -2.0683131985    0.7489967126
C       -0.4039311408   -1.3472832816   -0.1058294385
H       -0.9744562231   -2.0296520219   -0.7232615078
C       -0.6770269154    1.1018312535   -0.6075194664
H       -1.6303976036    1.4016225323   -1.0280562998
C       -0.6842603963    0.0488454927    0.4396610933
H       -1.5723894223    0.1413282490    1.0627206280
N        0.5416207621   -0.1420765174    1.2615669213
H        1.2665343954    0.5626788158    1.2549304766
12   
17 Energy -302.913846
C        0.4729928605    1.6227930580   -1.2067645541
N        1.3940153313    2.0814907549   -1.6957467195
C        0.7300176385   -1.3731566249    0.5909972446
H        1.5406670526   -2.0677490848    0.7478858954
C       -0.4069552501   -1.3527033974   -0.1104362695
H       -0.9728161351   -2.0260777372   -0.7197693147
C       -0.6824173394    1.0989364458   -0.6058154287
H       -1.6298067787    1.3998087201   -1.0289340972
C       -0.6809110177    0.0518070445    0.4391658554
H       -1.5722581187    0.1426992719    1.0636459804
N        0.5392651313   -0.1403956919    1.2630510004
H        1.2682066285    0.5625472469    1.2627204214
12   
16 Energy -302.913720
C        0.4629852343    1.6200644895   -1.2064628352
N        1.3951657273    2.0858684327   -1.7014437900
C        0.7395430605   -1.3606230446    0.6033634270
H        1.5409260784   -2.0713408158    0.7456199536
C       -0.4121837400   -1.3354701412   -0.1079512789
H       -0.9811962505   -2.0342647786   -0.7252058803
C       -0.6753156939    1.1034246604   -0.6141390341
H       -1.6329537941    1.3969137460   -1.0317785685
C       -0.6865385203    0.0454749422    0.4375664863
H       -1.5666618495    0.1453166234    1.0623939057
N        0.5535763745   -0.1507363683    1.2570910319
H        1.2626533764    0.5553722600    1.2809465962
12   
15 Energy -302.913110
C        0.4572521435    1.6202029841   -1.2113020784
N        1.3988719752    2.0926576108   -1.7096821936
C        0.7298344670   -1.3745459806    0.5842616213
H        1.5402977523   -2.0718405247    0.7436495642
C       -0.4047878403   -1.3518179622   -0.1128201108
H       -0.9788050075   -2.0262911532   -0.7150957857
C       -0.6819388349    1.0984148738   -0.6142852788
H       -1.6338138418    1.3934563763   -1.0355623278
C       -0.6757745745    0.0556544393    0.4367161391
H       -1.5629096621    0.1499356205    1.0661218949
N        0.5411119882   -0.1429604321    1.2575975992
H        1.2706614378    0.5571341536    1.3104009700
12   
14 Energy -302.913030
C        0.4742925209    1.6303429499   -1.2240068611
N        1.3823404336    2.0863114136   -1.7033128225
C        0.7376023579   -1.3803715178    0.5837412769
H        1.5378665057   -2.0709924526    0.7424318346
C       -0.4126328517   -1.3570598224   -0.1204678425
H       -0.9779988219   -2.0238702732   -0.7111327606
C       -0.6864378427    1.0960201374   -0.6153327988
H       -1.6349743933    1.3923607928   -1.0373499669
C       -0.6741137033    0.0583070541    0.4354050846
H       -1.5595158785    0.1520924625    1.0676662467
N        0.5444489764   -0.1367361360    1.2569621171
H        1.2691227000    0.5535953972    1.3253965060
12   
13 Energy -302.912279
C        0.4500241288    1.6209440526   -1.2182601588
N        1.3969955455    2.0973711669   -1.7152601657
C        0.7329675845   -1.3702063180    0.5831315510
H        1.5398918604   -2.0757102147    0.7414444191
C       -0.4060636781   -1.3467484907   -0.1131486682
H       -0.9863489743   -2.0309286606   -0.7139482999
C       -0.6824405260    1.0987463571   -0.6245033410
H       -1.6391343826    1.3907188410   -1.0413109043
C       -0.6734721911    0.0558132280    0.4323095757
H       -1.5517683644    0.1560195503    1.0695187652
N        0.5495255415   -0.1481017947    1.2461992878
H        1.2698234588    0.5520822881    1.3538279524
12   
12 Energy -302.912148
C        0.4675466700    1.6312469040   -1.2304135960
N        1.3783296301    2.0892822038   -1.7069766340
C        0.7427571813   -1.3734833109    0.5863663326
H        1.5371497471   -2.0746779383    0.7405175265
C       -0.4128214034   -1.3452006107   -0.1165978865
H       -0.9881358706   -2.0323843288   -0.7137655741
C       -0.6824331364    1.0981045172   -0.6269564915
H       -1.6419102291    1.3904746859   -1.0431713077
C       -0.6765873898    0.0557133325    0.4318460061
H       -1.5468617387    0.1574681077    1.0698171637
N        0.5565860894   -0.1443452641    1.2430227574
H        1.2663804530    0.5478017070    1.3663117167
12   
11 Energy -302.911208
C        0.4473283363    1.6235321669   -1.2265502236
N        1.3935596022    2.0999900111   -1.7180819765
C        0.7333472030   -1.3734570296    0.5761529595
H        1.5390597382   -2.0781505545    0.7406959967
C       -0.4084330864   -1.3523767683   -0.1155626751
H       -0.9901779841   -2.0317272007   -0.7100538604
C       -0.6878080633    1.0964221007   -0.6326208502
H       -1.6438760374    1.3897026234   -1.0466378101
C       -0.6676249249    0.0599157970    0.4271561301
H       -1.5398893601    0.1617598768    1.0753212039
N        0.5547698669   -0.1445009211    1.2299867322
H        1.2697447124    0.5488899035    1.4001943865
12   
10 Energy -302.911054
C        0.4656147435    1.6337204458   -1.2383484286
N        1.3768790745    2.0926656109   -1.7105913872
C        0.7392018015   -1.3766280784    0.5767586791
H        1.5377359315   -2.0779817517    0.7404095028
C       -0.4173107124   -1.3583940408   -0.1219468750
H       -0.9888514944   -2.0295149439   -0.7070402948
C       -0.6939416430    1.0942651705   -0.6335914819
H       -1.6442939574    1.3894085404   -1.0477196906
C       -0.6649993302    0.0616351220    0.4251338875
H       -1.5368824803    0.1633781994    1.0775681618
N        0.5599489842   -0.1380921790    1.2259791984
H        1.2668990854    0.5455379099    1.4133887416
12   
9 Energy -302.910060
C        0.4416142524    1.6239476488   -1.2311679461
N        1.3920070171    2.1024110340   -1.7205234647
C        0.7356042654   -1.3734730282    0.5741642136
H        1.5380748056   -2.0802589672    0.7408455667
C       -0.4116729773   -1.3524679754   -0.1127682375
H       -0.9957007338   -2.0359567506   -0.7107487935
C       -0.6891903964    1.0962284180   -0.6415407063
H       -1.6495986116    1.3898893033   -1.0515010627
C       -0.6660398275    0.0609590399    0.4222740349
H       -1.5272163567    0.1662211583    1.0801703313
N        0.5662015887   -0.1420157157    1.2076640853
H        1.2659169767    0.5445158400    1.4431319918
12   
8 Energy -302.909798
C        0.4574304098    1.6324397961   -1.2410583128
N        1.3776421167    2.0963544548   -1.7144236767
C        0.7407056704   -1.3661765913    0.5801942980
H        1.5388342934   -2.0825337161    0.7408906252
C       -0.4222249426   -1.3506585291   -0.1146501588
H       -0.9974172264   -2.0380054685   -0.7115852975
C       -0.6986151602    1.0951741451   -0.6439839296
H       -1.6483782657    1.3893007194   -1.0520563769
C       -0.6579836604    0.0581728840    0.4141845910
H       -1.5275419855    0.1684460355    1.0854567078
N        0.5787555039   -0.1409896595    1.1997786161
H        1.2587932494    0.5384759347    1.4572529271
12   
7 Energy -302.908939
C        0.4445592784    1.6285472626   -1.2392560955
N        1.3842396683    2.1010566680   -1.7190575805
C        0.7389155281   -1.3849743560    0.5687212997
H        1.5351535829   -2.0796300983    0.7412889015
C       -0.4170821962   -1.3639274795   -0.1139507975
H       -0.9956486355   -2.0339265562   -0.7072738592
C       -0.6912895827    1.0940938074   -0.6473259384
H       -1.6554124385    1.3906994827   -1.0560584533
C       -0.6663163749    0.0674864275    0.4221441206
H       -1.5125883249    0.1697006696    1.0836775494
N        0.5713540380   -0.1314004616    1.1805880073
H        1.2641154597    0.5422746387    1.4865028586
12   
6 Energy -302.908548
C        0.4486945273    1.6307323236   -1.2424537218
N        1.3798411612    2.0999581607   -1.7180505229
C        0.7363373285   -1.3662785866    0.5760897941
H        1.5394139147   -2.0851592803    0.7420685126
C       -0.4215909191   -1.3523700194   -0.1070514492
H       -1.0016428629   -2.0414639397   -0.7132547444
C       -0.6999508568    1.0950612397   -0.6513877643
H       -1.6535909448    1.3900549668   -1.0563153202
C       -0.6560168876    0.0595471157    0.4101276216
H       -1.5154070254    0.1720861936    1.0904329832
N        0.5913883890   -0.1352291618    1.1720433410
H        1.2525241787    0.5330609928    1.4977512828
12   
5 Energy -302.908096
C        0.4451597301    1.6307565460   -1.2436991421
N        1.3804485530    2.1009597959   -1.7189503215
C        0.7360205473   -1.3872403601    0.5658287684
H        1.5351993942   -2.0810590254    0.7421758207
C       -0.4194927234   -1.3694595678   -0.1105615948
H       -0.9959866044   -2.0333410915   -0.7059962398
C       -0.6960893699    1.0929280943   -0.6517040623
H       -1.6575103991    1.3908984569   -1.0585709623
C       -0.6624241537    0.0701020104    0.4175561295
H       -1.5044242137    0.1725441855    1.0884913849
N        0.5813338540   -0.1239512694    1.1574407205
H        1.2577653883    0.5368622301    1.5179895112
12   
4 Energy -302.907319
C        0.4397678352    1.6289440102   -1.2437605855
N        1.3827923623    2.1039832297   -1.7219741436
C        0.7388590882   -1.3743012484    0.5733837556
H        1.5371723881   -2.0854124871    0.7433072868
C       -0.4286641691   -1.3628162367   -0.1042052511
H       -1.0021344163   -2.0409098853   -0.7122796397
C       -0.7019617739    1.0944655467   -0.6580497930
H       -1.6594030409    1.3912453439   -1.0609038788
C       -0.6544869314    0.0647182141    0.4084873515
H       -1.5011407447    0.1755865989    1.0951370341
N        0.6049789255   -0.1218183959    1.1372140390
H        1.2442204794    0.5263153147    1.5436438370
12   
3 Energy -302.907143
C        0.4380874816    1.6293086811   -1.2450279285
N        1.3817604497    2.1041594407   -1.7220774098
C        0.7375281656   -1.3916413944    0.5647984878
H        1.5360320985   -2.0835392941    0.7444279280
C       -0.4291121747   -1.3746179683   -0.1055138590
H       -0.9976421192   -2.0351892389   -0.7071818007
C       -0.6993198396    1.0940009092   -0.6592643227
H       -1.6617896475    1.3913633093   -1.0621213829
C       -0.6602060459    0.0723698215    0.4107640844
H       -1.4929355160    0.1760764947    1.0950380078
N        0.5954740492   -0.1164497441    1.1195034076
H        1.2521231009    0.5341589881    1.5666548001
12   
2 Energy -302.906735
C        0.4363051182    1.6307209013   -1.2459173357
N        1.3810476315    2.1044720615   -1.7233067215
C        0.7349345839   -1.3790097356    0.5723073293
H        1.5360503488   -2.0858369143    0.7437247106
C       -0.4288261307   -1.3674659911   -0.0960205341
H       -1.0015820705   -2.0396175216   -0.7112654337
C       -0.7043203847    1.0932494126   -0.6630166587
H       -1.6631184599    1.3922221965   -1.0643112704
C       -0.6524598181    0.0673167923    0.4050323360
H       -1.4889550869    0.1782667139    1.0990490000
N        0.6240368350   -0.1051812399    1.1095130503
H        1.2268874359    0.5108633289    1.5742115397
12   
1 Energy -302.906548
C        0.4348129617    1.6296938398   -1.2488938919
N        1.3791084875    2.1065550291   -1.7239694003
C        0.7355767864   -1.3820010701    0.5710201988
H        1.5356392477   -2.0867038148    0.7465049780
C       -0.4342719617   -1.3732617270   -0.0911723916
H       -1.0012869758   -2.0396416396   -0.7119220447
C       -0.7066119809    1.0934719808   -0.6671826916
H       -1.6661124303    1.3925650641   -1.0669091485
C       -0.6504359278    0.0703987078    0.4031426975
H       -1.4804506429    0.1806805222    1.1032899700
N        0.6324247541   -0.0999635462    1.0761445179
H        1.2216076842    0.5082066582    1.6099472174
12   
1 Energy -302.906548
C        0.4301811437    1.6318533874   -1.2535453869
N        1.3756118495    2.1086060617   -1.7266882631
C        0.7344511480   -1.3845487913    0.5736392878
H        1.5343478147   -2.0893873982    0.7488181260
C       -0.4418814509   -1.3792992900   -0.0765012660
H       -1.0009128544   -2.0393392312   -0.7114180301
C       -0.7126795885    1.0942568470   -0.6756910490
H       -1.6724605263    1.3939102777   -1.0721606809
C       -0.6430488104    0.0737377412    0.3962978131
H       -1.4605237459    0.1865931254    1.1119675854
N        0.6678216753   -0.0774577696    1.0190027795
H        1.1890933478    0.4810750440    1.6662790954
12   
2 Energy -302.906731
C        0.4272001678    1.6350297027   -1.2550226940
N        1.3742480010    2.1084551175   -1.7286438867
C        0.7330582358   -1.3836964413    0.5770395184
H        1.5335242948   -2.0910942325    0.7481978439
C       -0.4433773968   -1.3789353835   -0.0678654732
H       -1.0009907807   -2.0391080663   -0.7100245534
C       -0.7160883594    1.0946885736   -0.6796327043
H       -1.6755293992    1.3948549979   -1.0745504610
C       -0.6380184998    0.0738877088    0.3915063052
H       -1.4499852906    0.1898758121    1.1159317479
N        0.6914168902   -0.0626020282    1.0011089602
H        1.1645421398    0.4586442439    1.6819554091
12   
3 Energy -302.907112
C        0.4255246369    1.6348967791   -1.2573385402
N        1.3729824763    2.1098516915   -1.7294980354
C        0.7343991583   -1.3992847829    0.5703386068
H        1.5327428298   -2.0905667552    0.7505193964
C       -0.4483114142   -1.3904913539   -0.0685426393
H       -0.9970882912   -2.0346193176   -0.7050107794
C       -0.7152585294    1.0961620085   -0.6819483118
H       -1.6782201495    1.3947231060   -1.0757261094
C       -0.6406913884    0.0815954542    0.3921530164
H       -1.4404528202    0.1919100189    1.1176148369
N        0.6883457472   -0.0567702428    0.9705806528
H        1.1660277474    0.4625933988    1.7168579185
12   
4 Energy -302.907262
C        0.4237736768    1.6348956467   -1.2575972322
N        1.3737183019    2.1112250922   -1.7312271555
C        0.7373151633   -1.3815571031    0.5795528071
H        1.5332354827   -2.0936116876    0.7501895466
C       -0.4513474394   -1.3804771022   -0.0620765113
H       -1.0017001434   -2.0404401950   -0.7097207006
C       -0.7196421546    1.0968763039   -0.6842573579
H       -1.6790854806    1.3953127762   -1.0769949087
C       -0.6322841430    0.0751102095    0.3876244069
H       -1.4397795337    0.1939414473    1.1212523341
N        0.7083161542   -0.0567267614    0.9699341564
H        1.1474801189    0.4454513781    1.7133206277
12   
5 Energy -302.907931
C        0.4154047949    1.6342633012   -1.2574803845
N        1.3763905359    2.1141088991   -1.7346783531
C        0.7269250990   -1.3993032674    0.5690256850
H        1.5305682989   -2.0914057934    0.7512496208
C       -0.4384271302   -1.3908772356   -0.0551033223
H       -0.9970444492   -2.0336801693   -0.7024132740
C       -0.7157548278    1.0958525195   -0.6858555197
H       -1.6829444646    1.3960101615   -1.0791879028
C       -0.6348228918    0.0852117655    0.3911654221
H       -1.4251384564    0.1964696028    1.1206813191
N        0.7084585843   -0.0416462458    0.9479674276
H        1.1363849101    0.4349964668    1.7346292945
12   
6 Energy -302.908136
C        0.4219049529    1.6383587603   -1.2618684573
N        1.3698592506    2.1122869179   -1.7333460526
C        0.7373504119   -1.3825324302    0.5805625751
H        1.5321808604   -2.0952647064    0.7514502944
C       -0.4533860075   -1.3829484930   -0.0557705108
H       -0.9988158129   -2.0370172956   -0.7036022784
C       -0.7242103991    1.0975898896   -0.6892130272
H       -1.6814742705    1.3954384658   -1.0793195227
C       -0.6257171220    0.0781205044    0.3825493360
H       -1.4250971427    0.1990949340    1.1264845266
N        0.7260669387   -0.0451468210    0.9442223450
H        1.1213383433    0.4220202791    1.7378507850
12   
7 Energy -302.908966
C        0.4186879953    1.6413150013   -1.2658687224
N        1.3664608635    2.1131911418   -1.7349071044
C        0.7325794693   -1.3981151086    0.5724048883
H        1.5288934146   -2.0934983307    0.7529401927
C       -0.4408456686   -1.3855271215   -0.0451988895
H       -0.9997003461   -2.0371511355   -0.7014726579
C       -0.7164237431    1.0971230613   -0.6914330242
H       -1.6900621554    1.3970352533   -1.0833894167
C       -0.6297996952    0.0859878319    0.3868678215
H       -1.4077603206    0.2027549374    1.1253671157
N        0.7337628744   -0.0300738759    0.9254615605
H        1.1042073151    0.4069583503    1.7592282496
12   
8 Energy -302.909326
C        0.4206315869    1.6434197582   -1.2685597425
N        1.3648050865    2.1145384807   -1.7368767616
C        0.7340419228   -1.3781179397    0.5790107199
H        1.5332305869   -2.0996093135    0.7539555900
C       -0.4503512885   -1.3810367174   -0.0453396834
H       -1.0001532952   -2.0382145607   -0.6997048746
C       -0.7295331036    1.0992137155   -0.6952803400
H       -1.6855339914    1.3953529613   -1.0824930451
C       -0.6161470988    0.0796848836    0.3760220589
H       -1.4079569168    0.2066475411    1.1331251311
N        0.7480451995   -0.0355746327    0.9221694475
H        1.0889213149    0.3936958288    1.7639715133
12   
9 Energy -302.910061
C        0.4252292124    1.6505843224   -1.2764962534
N        1.3534013931    2.1112718039   -1.7342731927
C        0.7411476184   -1.4026230382    0.5746970767
H        1.5256434775   -2.0936666795    0.7541076714
C       -0.4443230786   -1.3857900533   -0.0437325236
H       -0.9985681744   -2.0354944554   -0.6943150089
C       -0.7169932004    1.0979242596   -0.6960170417
H       -1.6948728847    1.3968409123   -1.0863299768
C       -0.6255897570    0.0899432982    0.3844538661
H       -1.3904977468    0.2093035344    1.1285140488
N        0.7484381961   -0.0206017779    0.9097282096
H        1.0769849478    0.3823078787    1.7796631383
12   
10 Energy -302.910223
C        0.4107208650    1.6450559777   -1.2717538861
N        1.3659355925    2.1200372894   -1.7436836933
C        0.7361753905   -1.3886880211    0.5753036760
H        1.5299978564   -2.0993296736    0.7555935871
C       -0.4456755534   -1.3843365146   -0.0418653253
H       -0.9988463707   -2.0356582157   -0.6915982377
C       -0.7258189184    1.1000775544   -0.6999230913
H       -1.6916681473    1.3953749941   -1.0859150432
C       -0.6141269743    0.0869770412    0.3773478702
H       -1.3876988791    0.2133102194    1.1341639740
N        0.7575270460   -0.0231224775    0.9056655848
H        1.0634780962    0.3703018314    1.7866645988
12   
11 Energy -302.910959
C        0.4161691196    1.6519723765   -1.2798823539
N        1.3564393143    2.1200004581   -1.7449536704
C        0.7502417734   -1.3769713878    0.5834651659
H        1.5302325507   -2.1026571673    0.7563513851
C       -0.4569023973   -1.3723554328   -0.0415281872
H       -1.0027845257   -2.0406883549   -0.6903848712
C       -0.7304307144    1.1013030595   -0.7030709118
H       -1.6927427666    1.3939692119   -1.0871467518
C       -0.6044398685    0.0817286626    0.3633316865
H       -1.3825240588    0.2197016260    1.1424090702
N        0.7765994944   -0.0245287209    0.9125560463
H        1.0401420824    0.3485256745    1.7888534064
12   
12 Energy -302.911130
C        0.4129144347    1.6539406823   -1.2826501501
N        1.3554444179    2.1224518368   -1.7481310986
C        0.7377658629   -1.3874653716    0.5737204457
H        1.5297338484   -2.1025982476    0.7577878752
C       -0.4410726797   -1.3807921878   -0.0381316664
H       -1.0010659864   -2.0367742103   -0.6845635029
C       -0.7261700384    1.1020597716   -0.7057233662
H       -1.6957699707    1.3934802129   -1.0884347005
C       -0.6074263009    0.0898839832    0.3743344292
H       -1.3692427436    0.2224800938    1.1378781631
N        0.7710474503   -0.0201529616    0.8944845660
H        1.0338417091    0.3434864038    1.8094290199
12   
13 Energy -302.911679
C        0.4189482849    1.6598563572   -1.2896109780
N        1.3491594486    2.1238770784   -1.7508160304
C        0.7522246678   -1.3823631536    0.5804538955
H        1.5295374056   -2.1049426920    0.7579991197
C       -0.4571333646   -1.3751236083   -0.0435719080
H       -1.0023323585   -2.0383550755   -0.6813231595
C       -0.7350511986    1.1006590691   -0.7049855461
H       -1.6936003879    1.3914408682   -1.0885020322
C       -0.5942512697    0.0855879923    0.3580435230
H       -1.3693574436    0.2279003309    1.1464435389
N        0.7853400176   -0.0130201515    0.9151777609
H        1.0165162021    0.3244829904    1.8006918309
12   
14 Energy -302.911766
C        0.4055488533    1.6571809317   -1.2879516384
N        1.3552418361    2.1313451126   -1.7594246050
C        0.7449013147   -1.3802580368    0.5762700479
H        1.5303859589   -2.1073664951    0.7593496849
C       -0.4439777516   -1.3725056197   -0.0372836453
H       -1.0046382686   -2.0394277306   -0.6791079308
C       -0.7284202461    1.1032805715   -0.7090695276
H       -1.6966903130    1.3902948708   -1.0898218045
C       -0.5947682426    0.0886134549    0.3637359013
H       -1.3585345573    0.2316086655    1.1441949299
N        0.7845279140   -0.0190602106    0.8993992865
H        1.0064235060    0.3162944916    1.8197093160
12   
15 Energy -302.912238
C        0.3899318263    1.6541305741   -1.2860837321
N        1.3634245049    2.1420865457   -1.7718835451
C        0.7336011450   -1.3972747265    0.5652349795
H        1.5285062679   -2.1063899419    0.7607570250
C       -0.4293416641   -1.3842212439   -0.0372178686
H       -1.0022719375   -2.0333901160   -0.6707960265
C       -0.7216964626    1.1056217343   -0.7129703870
H       -1.6980662122    1.3876973465   -1.0903629747
C       -0.5992903931    0.0988255042    0.3745948749
H       -1.3448140190    0.2356017467    1.1388134969
N        0.7831447338   -0.0096596081    0.8898948972
H        0.9968722144    0.3069721909    1.8400192757
12   
16 Energy -302.912289
C        0.4076788594    1.6661960262   -1.2989648062
N        1.3448578874    2.1380865571   -1.7693818360
C        0.7454030101   -1.3941019818    0.5711330738
H        1.5273941431   -2.1079014121    0.7608206775
C       -0.4392362237   -1.3799878882   -0.0415476070
H       -1.0032418675   -2.0338703311   -0.6676644260
C       -0.7252623437    1.1046560419   -0.7126462724
H       -1.6977200712    1.3856312960   -1.0907496059
C       -0.5920484785    0.0970914419    0.3682979412
H       -1.3422258176    0.2398901459    1.1423259038
N        0.7890829204   -0.0103393032    0.8946823641
H        0.9853179857    0.2946494133    1.8436946086
12   
17 Energy -302.912458
C        0.4050331252    1.6658554700   -1.2989758990
N        1.3446240912    2.1412337821   -1.7734833908
C        0.7496723371   -1.3705914204    0.5788298044
H        1.5314819275   -2.1143087927    0.7611507607
C       -0.4411052143   -1.3596985382   -0.0334589827
H       -1.0112913389   -2.0435188487   -0.6752711513
C       -0.7242222851    1.1054116385   -0.7127711308
H       -1.6978481710    1.3847135645   -1.0913337784
C       -0.5849567227    0.0873349710    0.3576359353
H       -1.3464101776    0.2418503139    1.1471342952
N        0.7969516805   -0.0249858371    0.9048711310
H        0.9780707520    0.2867037033    1.8356724223
12   
18 Energy -302.912521
C        0.4089908620    1.6711517311   -1.3050298191
N        1.3378271752    2.1432235407   -1.7768844657
C        0.7452927586   -1.3910478738    0.5715354507
H        1.5275687640   -2.1112606558    0.7616168213
C       -0.4356009938   -1.3756196776   -0.0391652144
H       -1.0061205009   -2.0347767826   -0.6660269402
C       -0.7228270187    1.1055697940   -0.7141753804
H       -1.6972191940    1.3823450422   -1.0912601874
C       -0.5880178063    0.0979660076    0.3675854501
H       -1.3366348768    0.2444313265    1.1424282694
N        0.7939839769   -0.0126975833    0.8973336064
H        0.9727568579    0.2807151374    1.8520424253
12   
19 Energy -302.912621
C        0.3910059502    1.6629132190   -1.2972307447
N        1.3523113405    2.1536345237   -1.7881580257
C        0.7546576753   -1.3820672399    0.5783269088
H        1.5282115545   -2.1137698285    0.7615154261
C       -0.4449274882   -1.3666128503   -0.0400802964
H       -1.0083884808   -2.0375941946   -0.6675516662
C       -0.7213450934    1.1061425394   -0.7140760299
H       -1.6967174940    1.3814113145   -1.0916949540
C       -0.5809380075    0.0925554290    0.3585282544
H       -1.3401350311    0.2463695889    1.1469111068
N        0.7981350387   -0.0178877663    0.9046625622
H        0.9681300399    0.2749052717    1.8488474750
12   
20 Energy -302.912659
C        0.4097700405    1.6742788186   -1.3088679711
N        1.3330601799    2.1470736850   -1.7824337754
C        0.7439538433   -1.3895333811    0.5711528070
H        1.5278490726   -2.1136995874    0.7623243777
C       -0.4325259609   -1.3725667221   -0.0371804179
H       -1.0077909043   -2.0349571446   -0.6652624879
C       -0.7203886339    1.1063355967   -0.7151168017
H       -1.6967418431    1.3800017180   -1.0916049877
C       -0.5865791466    0.0980852046    0.3679125906
H       -1.3331142508    0.2471631307    1.1419357278
N        0.7968817581   -0.0147045251    0.8990616495
H        0.9656258495    0.2725232131    1.8580793058
12   
21 Energy -302.912715
C        0.3915142710    1.6654227037   -1.3003293849
N        1.3490296753    2.1573244571   -1.7932825337
C        0.7569638633   -1.3886201719    0.5781090589
H        1.5261080939   -2.1135203543    0.7616704515
C       -0.4460624577   -1.3710192960   -0.0434274823
H       -1.0069682285   -2.0341811858   -0.6638242487
C       -0.7205838457    1.1061032082   -0.7144509380
H       -1.6955953521    1.3793186405   -1.0917863208
C       -0.5792799171    0.0963370556    0.3603437798
H       -1.3366265592    0.2486532805    1.1461248493
N        0.7985065922   -0.0142633117    0.9051271414
H        0.9629938688    0.2684449808    1.8557256442
12   
22 Energy -302.912748
C        0.4082083026    1.6753074819   -1.3104114610
N        1.3315426234    2.1509753986   -1.7875972067
C        0.7405906956   -1.3870959054    0.5701412602
H        1.5286736858   -2.1161135754    0.7629926351
C       -0.4283691044   -1.3694778778   -0.0341937812
H       -1.0094796069   -2.0355482156   -0.6655649569
C       -0.7185391622    1.1068131067   -0.7155523577
H       -1.6961919829    1.3783095467   -1.0918930990
C       -0.5842933641    0.0975857914    0.3672748982
H       -1.3315543029    0.2491288644    1.1422150970
N        0.7984032106   -0.0168534340    0.9004228532
H        0.9610090098    0.2669688253    1.8621661355
12   
23 Energy -302.912789
C        0.3968905559    1.6699815418   -1.3053243205
N        1.3415795291    2.1581023893   -1.7952868741
C        0.7609489150   -1.3925027755    0.5795296711
H        1.5242995481   -2.1135068957    0.7617374286
C       -0.4487526939   -1.3729653552   -0.0464337932
H       -1.0061852560   -2.0319624562   -0.6615339723
C       -0.7197166256    1.1061159157   -0.7147307772
H       -1.6947944082    1.3775621277   -1.0918942842
C       -0.5792247835    0.0984769714    0.3621714323
H       -1.3337657264    0.2502877517    1.1450522929
N        0.7998664302   -0.0128029893    0.9065250275
H        0.9588545196    0.2632137809    1.8601881859
12   
24 Energy -302.912824
C        0.4000527390    1.6728136086   -1.3084200069
N        1.3360178485    2.1578709392   -1.7957341117
C        0.7378617640   -1.3858843052    0.5692623976
H        1.5290910967   -2.1181470013    0.7635951849
C       -0.4250538494   -1.3675155528   -0.0320748046
H       -1.0106205863   -2.0354943202   -0.6655406574
C       -0.7161669377    1.1074816869   -0.7161257349
H       -1.6954588168    1.3766541369   -1.0921654442
C       -0.5819276294    0.0976394417    0.3666861535
H       -1.3302421657    0.2509500958    1.1425240028
N        0.7994694022   -0.0182690386    0.9017003661
H        0.9569771393    0.2619003157    1.8662926718
12   
25 Energy -302.912862
C        0.4005392350    1.6738778246   -1.3097554093
N        1.3351455346    2.1602528911   -1.7988917782
C        0.7598585526   -1.3932805819    0.5791250275
H        1.5239249591   -2.1150927439    0.7622846868
C       -0.4466880620   -1.3722121770   -0.0456898498
H       -1.0068040430   -2.0310602179   -0.6607590745
C       -0.7183806847    1.1062959575   -0.7149942359
H       -1.6938499228    1.3755259505   -1.0920928621
C       -0.5779520966    0.0993589873    0.3629629352
H       -1.3313402817    0.2522814239    1.1445669873
N        0.8013871986   -0.0132305706    0.9082914501
H        0.9541596154    0.2572832634    1.8649521399
12   
26 Energy -302.912903
C        0.3995860321    1.6745305923   -1.3106583157
N        1.3329756683    2.1618627168   -1.8012097991
C        0.7378290563   -1.3861378948    0.5697182401
H        1.5285595799   -2.1197942442    0.7640985802
C       -0.4239800361   -1.3665157171   -0.0317718543
H       -1.0111682784   -2.0345249835   -0.6649703651
C       -0.7137836335    1.1079102359   -0.7165273891
H       -1.6946529886    1.3746640447   -1.0924677571
C       -0.5805511077    0.0983495083    0.3675622982
H       -1.3281856520    0.2528048833    1.1420606483
N        0.8006496551   -0.0195438495    0.9027526174
H        0.9527217093    0.2563947148    1.8714131136
12   
27 Energy -302.912933
C        0.4003410066    1.6756573881   -1.3120620343
N        1.3322188003    2.1643465708   -1.8044779705
C        0.7590699778   -1.3939845630    0.5790454180
H        1.5234906987   -2.1167837919    0.7628541345
C       -0.4453282191   -1.3713216731   -0.0451049959
H       -1.0073300640   -2.0300539879   -0.6602920928
C       -0.7169690214    1.1064769484   -0.7151130649
H       -1.6925781040    1.3734460385   -1.0922771064
C       -0.5759760195    0.1000001198    0.3629268243
H       -1.3297038915    0.2542076864    1.1445603218
N        0.8028204768   -0.0135726506    0.9110024068
H        0.9499443638    0.2515819217    1.8689381771
12   
28 Energy -302.912972
C        0.3990215981    1.6760547344   -1.3126572844
N        1.3300125240    2.1657653705   -1.8065557120
C        0.7380368827   -1.3863418948    0.5704822033
H        1.5279103292   -2.1214070908    0.7646121333
C       -0.4232129374   -1.3656110334   -0.0316439580
H       -1.0115809608   -2.0334409533   -0.6646428980
C       -0.7111547962    1.1083490087   -0.7168821499
H       -1.6938993398    1.3727542428   -1.0927953654
C       -0.5794271253    0.0990506422    0.3687739110
H       -1.3263256949    0.2544305413    1.1414856789
N        0.8015099187   -0.0211712957    0.9032179432
H        0.9491096064    0.2515677355    1.8766055156
12   
29 Energy -302.912996
C        0.4000807671    1.6772868560   -1.3141855932
N        1.3293833261    2.1684629868   -1.8100739719
C        0.7579712795   -1.3947399739    0.5789103660
H        1.5230320737   -2.1185236061    0.7634857366
C       -0.4438567632   -1.3704280671   -0.0443796962
H       -1.0078171882   -2.0290040635   -0.6601377696
C       -0.7155888864    1.1066301806   -0.7151393882
H       -1.6911964871    1.3713775806   -1.0924449489
C       -0.5741082541    0.1005558880    0.3628786514
H       -1.3283128602    0.2559781996    1.1445770632
N        0.8042116669   -0.0138642179    0.9141038210
H        0.9462013306    0.2462682442    1.8724057480
12   
30 Energy -302.913034
C        0.3980640473    1.6772752013   -1.3143087140
N        1.3273124012    2.1697119169   -1.8119149162
C        0.7388542460   -1.3864730540    0.5717660275
H        1.5270610249   -2.1229602080    0.7651268819
C       -0.4230175016   -1.3648293559   -0.0318914860
H       -1.0118089806   -2.0321836690   -0.6644694059
C       -0.7081362727    1.1088371006   -0.7172380434
H       -1.6932657410    1.3709202960   -1.0931687726
C       -0.5785545783    0.0997976589    0.3704306410
H       -1.3245673899    0.2558484613    1.1407575836
N        0.8019912479   -0.0233276060    0.9027029597
H        0.9460675015    0.2473832654    1.8822072627
12   
31 Energy -302.913052
C        0.3995506616    1.6786968684   -1.3160630458
N        1.3267717781    2.1727346812   -1.8158280274
C        0.7563393938   -1.3955383971    0.5785962701
H        1.5225802442   -2.1203697224    0.7642178157
C       -0.4420529629   -1.3694855052   -0.0433856911
H       -1.0083061178   -2.0279320903   -0.6603158479
C       -0.7142065930    1.1067783784   -0.7150971036
H       -1.6897068765    1.3692941821   -1.0925981122
C       -0.5723305756    0.1010291964    0.3627944484
H       -1.3270977480    0.2576283266    1.1446229352
N        0.8056228625   -0.0140651407    0.9177038791
H        0.9428359384    0.2412292302    1.8753524977
12   
32 Energy -302.913089
C        0.3959424585    1.6777461115   -1.3151482926
N        1.3256319823    2.1739326372   -1.8174752647
C        0.7408967727   -1.3865392577    0.5738904175
H        1.5259068292   -2.1243381077    0.7655970556
C       -0.4239565832   -1.3642830299   -0.0328794770
H       -1.0117420470   -2.0306928641   -0.6643433947
C       -0.7046714777    1.1094034735   -0.7176279704
H       -1.6928256554    1.3692303249   -1.0935942736
C       -0.5778872952    0.1006300635    0.3725342869
H       -1.3229578761    0.2570158093    1.1399007508
N        0.8019687355   -0.0261179539    0.9007630434
H        0.9436941614    0.2440128008    1.8883831371
12   
33 Energy -302.913103
C        0.3986191758    1.6798476855   -1.3176471795
N        1.3243786787    2.1771300869   -1.8216983581
C        0.7542200146   -1.3963267166    0.5781497788
H        1.5221113707   -2.1223163909    0.7650628563
C       -0.4398352664   -1.3684933529   -0.0421321649
H       -1.0088070329   -2.0268499602   -0.6608269187
C       -0.7124985935    1.1070124672   -0.7150895104
H       -1.6882735461    1.3672267469   -1.0927700736
C       -0.5709403841    0.1014801471    0.3630093473
H       -1.3258533990    0.2591194848    1.1445142313
N        0.8070288411   -0.0143661959    0.9213993875
H        0.9398501460    0.2365360059    1.8780286229
12   
34 Energy -302.913137
C        0.3931156010    1.6775034125   -1.3151846740
N        1.3252209102    2.1780805610   -1.8227625258
C        0.7433968844   -1.3863478996    0.5763482505
H        1.5247364475   -2.1255504834    0.7660242886
C       -0.4256489884   -1.3638581717   -0.0341952483
H       -1.0114613638   -2.0292024202   -0.6643319206
C       -0.7019511966    1.1097895839   -0.7177856603
H       -1.6922903789    1.3677897844   -1.0939441527
C       -0.5765809810    0.1012693788    0.3740059114
H       -1.3220923651    0.2579514053    1.1395091377
N        0.8013979308   -0.0290544643    0.8980560380
H        0.9421575050    0.2416293212    1.8942605743
12   
35 Energy -302.913147
C        0.3989655137    1.6817753684   -1.3199806451
N        1.3202382216    2.1807582303   -1.8268208537
C        0.7523570549   -1.3967438064    0.5781643407
H        1.5214672892   -2.1243683759    0.7659976814
C       -0.4374584876   -1.3674067705   -0.0409503066
H       -1.0092863604   -2.0256781189   -0.6615606786
C       -0.7095774784    1.1074609474   -0.7152797183
H       -1.6873747663    1.3652019069   -1.0930953906
C       -0.5705455025    0.1020832308    0.3646334669
H       -1.3240417921    0.2604119813    1.1437260167
N        0.8080740062   -0.0158523478    0.9231017436
H        0.9371823069    0.2323577623    1.8820643628
12   
36 Energy -302.913192
C        0.3898587170    1.6771280678   -1.3151223685
N        1.3251902368    2.1833571280   -1.8294068312
C        0.7467236590   -1.3862579541    0.5794822035
H        1.5232175971   -2.1270534977    0.7666092153
C       -0.4285389954   -1.3634310333   -0.0360992119
H       -1.0109005954   -2.0272003046   -0.6643392924
C       -0.7004385853    1.1098668535   -0.7175265478
H       -1.6908626659    1.3659247533   -1.0941593763
C       -0.5733423498    0.1018132174    0.3742407700
H       -1.3219782395    0.2592052637    1.1399854247
N        0.8005447380   -0.0320946264    0.8957245740
H        0.9405264886    0.2387421405    1.9006114600
12   
37 Energy -302.913199
C        0.4002134690    1.6847281951   -1.3234209562
N        1.3138611848    2.1850801634   -1.8330897772
C        0.7505150172   -1.3965652487    0.5789907518
H        1.5204172707   -2.1272462688    0.7673399165
C       -0.4348108244   -1.3658239030   -0.0397060517
H       -1.0097429482   -2.0239387885   -0.6627853686
C       -0.7053944350    1.1079948046   -0.7153843849
H       -1.6863840782    1.3625798140   -1.0936020334
C       -0.5696959049    0.1028343530    0.3672080026
H       -1.3218640012    0.2619604153    1.1426908014
N        0.8085326742   -0.0193108217    0.9227773593
H        0.9343525815    0.2277072936    1.8889817604
12   
38 Energy -302.913334
C        0.4061521640    1.6909231026   -1.3300717688
N        1.3010473271    2.1897932214   -1.8405536604
C        0.7628886772   -1.3903115890    0.5918779129
H        1.5159751511   -2.1314556023    0.7689412316
C       -0.4444067500   -1.3634838827   -0.0462185689
H       -1.0074615362   -2.0185277991   -0.6637818654
C       -0.7030527989    1.1080834775   -0.7147159390
H       -1.6827184576    1.3584344967   -1.0938984098
C       -0.5598823774    0.1037443685    0.3721102880
H       -1.3225660403    0.2639479340    1.1431250762
N        0.7995998077   -0.0378979334    0.8979166685
H        0.9344248393    0.2267502148    1.9152690565
12   
39 Energy -302.913337
C        0.4017645744    1.6926241756   -1.3324798356
N        1.2957482394    2.2013451416   -1.8555908051
C        0.7485323680   -1.3972613170    0.5852061794
H        1.5145353186   -2.1371540167    0.7730061449
C       -0.4327069288   -1.3614720483   -0.0390634358
H       -1.0088430422   -2.0156014343   -0.6686984987
C       -0.6973652940    1.1083717070   -0.7134842243
H       -1.6791724550    1.3532279307   -1.0943061181
C       -0.5602510942    0.1047559510    0.3706049751
H       -1.3194504134    0.2664483924    1.1428866318
N        0.8073466795   -0.0311152891    0.9243848174
H        0.9298620541    0.2158308171    1.9075341919
12   
40 Energy -302.913359
C        0.4096823655    1.6950228598   -1.3344354769
N        1.2951912120    2.1937035381   -1.8459359981
C        0.7413054078   -1.4099948128    0.5757595650
H        1.5159567888   -2.1334841948    0.7727762489
C       -0.4298427472   -1.3662368247   -0.0377356512
H       -1.0096941054   -2.0182647858   -0.6685021344
C       -0.7009358170    1.1082717676   -0.7138069758
H       -1.6823336548    1.3555198307   -1.0937009096
C       -0.5750812906    0.1037818464    0.3699725602
H       -1.3156709100    0.2644041644    1.1400275413
N        0.8213201651   -0.0083084314    0.9514177131
H        0.9301025920    0.2155850520    1.8841635399
12   
41 Energy -302.913361
C        0.4015443931    1.6937835437   -1.3335270808
N        1.2949161252    2.2067395591   -1.8620645480
C        0.7443932684   -1.4047305816    0.5834115966
H        1.5128092778   -2.1396313218    0.7757440998
C       -0.4319507863   -1.3630290781   -0.0390744780
H       -1.0093638124   -2.0143102638   -0.6716756846
C       -0.6967782547    1.1091816314   -0.7135553607
H       -1.6798331996    1.3509889034   -1.0941773915
C       -0.5660562641    0.1038109312    0.3721539565
H       -1.3156402025    0.2668216024    1.1413115491
N        0.8172190400   -0.0214504942    0.9357920689
H        0.9287404219    0.2118255788    1.9056612968
12   
42 Energy -302.913375
C        0.4134896939    1.6996576551   -1.3392193935
N        1.2825536315    2.1935313225   -1.8470524493
C        0.7530642613   -1.3885896659    0.5886597213
H        1.5125852817   -2.1381219444    0.7735890404
C       -0.4324679174   -1.3596004351   -0.0374782847
H       -1.0087352512   -2.0155822138   -0.6686744122
C       -0.6981418308    1.1074495282   -0.7130164796
H       -1.6801715203    1.3538451174   -1.0944540391
C       -0.5478507842    0.1074427339    0.3647871537
H       -1.3227836370    0.2664548606    1.1476915561
N        0.7986119970   -0.0418526111    0.9184094419
H        0.9298460822    0.2153656628    1.9067581685
