# Supplementary material for: Reactant Discovery with an Ab Initio Nanoreactor: Exploration of Astrophysical N-Heterocycle Precursors and Formation Pathways
Source: ACS Earth Space Chem. 2024 Aug 9;8(9):1771–83. doi: 10.1021/acsearthspacechem.4c00120 (PMC11418024; doi:10.1021/acsearthspacechem.4c00120)
Supplement: Supplementary file 2 — sp4c00120_si_002.zip [file sp4c00120_si_002.zip › nr-si-data/reaction1/TS3/freq.out]

qchem qchem.in_14911.0 ./qchem14911/ 0
/home/leeping/opt/qchem/5.3.2-openmp/exe/qcprog.exe_s qchem.in_14911.0 ./qchem14911/
                  Welcome to Q-Chem
     A Quantum Leap Into The Future Of Chemistry


 Q-Chem 5.3, Q-Chem, Inc., Pleasanton, CA (2020)

 Yihan Shao,  Zhengting Gan,  E. Epifanovsky,  A. T. B. Gilbert,  M. Wormit,  
 J. Kussmann,  A. W. Lange,  A. Behn,  Jia Deng,  Xintian Feng,  D. Ghosh,  
 M. Goldey,  P. R. Horn,  L. D. Jacobson,  I. Kaliman,  T. Kus,  A. Landau,  
 Jie Liu,  E. I. Proynov,  R. M. Richard,  R. P. Steele,  E. J. Sundstrom,  
 H. L. Woodcock III,  P. M. Zimmerman,  D. Zuev,  B. Alam,  B. Albrecht,  
 A. Aldossary,  E. Alguire,  S. A. Baeppler,  D. Barton,  Z. Benda,  
 Y. A. Bernard,  E. J. Berquist,  K. B. Bravaya,  H. Burton,  K. Carter-Fenk,  
 D. Casanova,  Chun-Min Chang,  Yunqing Chen,  A. Chien,  K. D. Closser,  
 M. P. Coons,  S. Coriani,  S. Dasgupta,  A. L. Dempwolff,  M. Diedenhofen,  
 Hainam Do,  R. G. Edgar,  Po-Tung Fang,  S. Faraji,  S. Fatehi,  
 Qingguo Feng,  J. Fosso-Tande,  J. Gayvert,  Qinghui Ge,  A. Ghysels,  
 G. Gidofalvi,  J. Gomes,  J. Gonthier,  S. Gulania,  A. Gunina,  D. Hait,  
 M. W. D. Hanson-Heine,  S. Hammes-Schiffer,  P. H. P. Harbach,  
 A. W. Hauser,  M. F. Herbst,  J. E. Herr,  E. G. Hohenstein,  Z. C. Holden,  
 S. Houck,  Kerwin Hui,  B. C. Huynh,  M. Ivanov,  T.-C. Jagau,  Hyunjun Ji,  
 B. Kaduk,  K. Khistyaev,  Jaehoon Kim,  P. Klunzinger,  K. Koh,  
 D. Kosenkov,  L. Koulias,  T. Kowalczyk,  C. M. Krauter,  A. Kunitsa,  
 Ka Un Lao,  A. Laurent,  K. V. Lawler,  Joonho Lee,  D. Lefrancois,  
 S. Lehtola,  D. S. Levine,  Yi-Pei Li,  You-Sheng Lin,  Fenglai Liu,  
 Kuan-Yu Liu,  E. Livshits,  M. Loipersberger,  A. Luenser,  A. Manjanath,  
 P. Manohar,  E. Mansoor,  S. F. Manzer,  Shan-Ping Mao,  Yuezhi Mao,  
 N. Mardirossian,  A. V. Marenich,  T. Markovich,  L. A. Martinez-Martinez,  
 S. A. Maurer,  N. J. Mayhall,  S. C. McKenzie,  J.-M. Mewes,  P. Morgante,  
 A. F. Morrison,  J. W. Mullinax,  K. Nanda,  T. S. Nguyen-Beck,  
 R. Olivares-Amaya,  K. J. Oosterbaan,  J. A. Parkhill,  S. K. Paul,  
 F. Pavosevic,  Zheng Pei,  T. M. Perrine,  F. Plasser,  P. Pokhilko,  
 S. Prager,  A. Prociuk,  E. Ramos,  B. Rana,  D. R. Rehn,  F. Rob,  
 E. Rossomme,  M. Scheurer,  M. Schneider,  N. Sergueev,  S. M. Sharada,  
 S. Sharma,  W. Skomorowski,  D. W. Small,  T. Stauch,  C. J. Stein,  
 T. Stein,  Yu-Chuan Su,  S. P. Veccham,  Zhen Tao,  A. J. W. Thom,  
 A. Tkatchenko,  T. Tsuchimochi,  N. M. Tubman,  L. Vogt,  M. L. Vidal,  
 O. Vydrov,  M. A. Watson,  J. Wenzel,  M. de Wergifosse,  T. A. Wesolowski,  
 A. White,  J. Witte,  A. Yamada,  Jun Yang,  K. Yao,  S. Yeganeh,  
 S. R. Yost,  Zhi-Qiang You,  A. Zech,  Igor Ying Zhang,  Xing Zhang,  
 Yan Zhao,  Ying Zhu,  B. R. Brooks,  G. K. L. Chan,  C. J. Cramer,  
 M. S. Gordon,  W. J. Hehre,  A. Klamt,  M. W. Schmidt,  C. D. Sherrill,  
 D. G. Truhlar,  A. Aspuru-Guzik,  R. Baer,  A. T. Bell,  N. A. Besley,  
 Jeng-Da Chai,  A. E. DePrince, III,  R. A. DiStasio Jr.,  A. Dreuw,  
 B. D. Dunietz,  T. R. Furlani,  Chao-Ping Hsu,  Yousung Jung,  Jing Kong,  
 D. S. Lambrecht,  WanZhen Liang,  C. Ochsenfeld,  V. A. Rassolov,  
 L. V. Slipchenko,  J. E. Subotnik,  T. Van Voorhis,  J. M. Herbert,  
 A. I. Krylov,  P. M. W. Gill,  M. Head-Gordon

 Contributors to earlier versions of Q-Chem not listed above: 
 R. D. Adamson,  B. Austin,  J. Baker,  G. J. O. Beran,  K. Brandhorst,  
 S. T. Brown,  E. F. C. Byrd,  A. K. Chakraborty,  C.-L. Cheng,  
 Siu Hung Chien,  D. M. Chipman,  D. L. Crittenden,  H. Dachsel,  
 R. J. Doerksen,  A. D. Dutoi,  L. Fusti-Molnar,  W. A. Goddard III,  
 A. Golubeva-Zadorozhnaya,  S. R. Gwaltney,  G. Hawkins,  A. Heyden,  
 S. Hirata,  G. Kedziora,  F. J. Keil,  C. Kelley,  Jihan Kim,  R. A. King,  
 R. Z. Khaliullin,  P. P. Korambath,  W. Kurlancheek,  A. M. Lee,  M. S. Lee,  
 S. V. Levchenko,  Ching Yeh Lin,  D. Liotard,  R. C. Lochan,  I. Lotan,  
 P. E. Maslen,  N. Nair,  D. P. O'Neill,  D. Neuhauser,  E. Neuscamman,  
 C. M. Oana,  R. Olson,  B. Peters,  R. Peverati,  P. A. Pieniazek,  
 Y. M. Rhee,  J. Ritchie,  M. A. Rohrdanz,  E. Rosta,  N. J. Russ,  
 H. F. Schaefer III,  N. E. Schultz,  N. Shenvi,  A. C. Simmonett,  A. Sodt,  
 D. Stuck,  K. S. Thanthiriwatte,  V. Vanovschi,  Tao Wang,  A. Warshel,  
 C. F. Williams,  Q. Wu,  X. Xu,  W. Zhang

 Please cite Q-Chem as follows:
 Y. Shao et al., Mol. Phys. 113, 184-215 (2015)
 DOI: 10.1080/00268976.2014.952696

 Q-Chem 5.3.2 for Intel X86 EM64T Linux

 Parts of Q-Chem use Armadillo 9.800.1 (Horizon Scraper).
 http://arma.sourceforge.net/

 Q-Chem begins on Fri Feb  3 18:18:17 2023  

Host: 
0

     Scratch files written to ./qchem14911//
 Dec820 |scratch|qcdevops|jenkins|workspace|build_RNUM 5633   
Processing $rem in /home/leeping/opt/qchem/5.3.2-openmp/config/preferences:
Processing $rem in /home/hpark21/.qchemrc:

Checking the input file for inconsistencies... 	...done.

--------------------------------------------------------------
User input:
--------------------------------------------------------------
$molecule
0 2
C         0.4324970527    1.6307736136   -1.2512196394
N         1.3773601685    2.1075805454   -1.7253288317
C         0.7350139672   -1.3832749307    0.5723297433
H         1.5349935312   -2.0880456065    0.7476615520
C        -0.4380767063   -1.3762805085   -0.0838368288
H        -1.0010999151   -2.0394904354   -0.7116700374
C        -0.7096457847    1.0938644139   -0.6714368703
H        -1.6692864783    1.3932376709   -1.0695349147
C        -0.6467423691    0.0720682245    0.3997202553
H        -1.4704871944    0.1836368238    1.1076287777
N         0.6501232147   -0.0887106579    1.0475736487
H         1.2053505160    0.4946408511    1.6381131564
$end

$rem
method                wB97X-D3
basis                 cc-pvtz
unrestricted          true
symmetry              False
sym_ignore            true
scf_convergence       8
thresh                14
jobtype               freq
scf_guess             core
scf_algorithm         diis
max_scf_cycles        100
geom_opt_max_cycles   100
mem_total             200000
$end

--------------------------------------------------------------
 Adding empirical dispersion correction 
 ----------------------------------------------------------------
 Doing -D3(0) with
 s6  =   1.00000
 s8  =   1.00000
 rs6 =   1.28100
 rs8 =   1.09400
 -D3 energy without 3body term =     -0.0028255035 hartrees
 ----------------------------------------------------------------
             Standard Nuclear Orientation (Angstroms)
    I     Atom           X                Y                Z
 ----------------------------------------------------------------
    1      C       0.4324970527     1.6307736136    -1.2512196394
    2      N       1.3773601685     2.1075805454    -1.7253288317
    3      C       0.7350139672    -1.3832749307     0.5723297433
    4      H       1.5349935312    -2.0880456065     0.7476615520
    5      C      -0.4380767063    -1.3762805085    -0.0838368288
    6      H      -1.0010999151    -2.0394904354    -0.7116700374
    7      C      -0.7096457847     1.0938644139    -0.6714368703
    8      H      -1.6692864783     1.3932376709    -1.0695349147
    9      C      -0.6467423691     0.0720682245     0.3997202553
   10      H      -1.4704871944     0.1836368238     1.1076287777
   11      N       0.6501232147    -0.0887106579     1.0475736487
   12      H       1.2053505160     0.4946408511     1.6381131564
 ----------------------------------------------------------------
 Nuclear Repulsion Energy =         256.79971786 hartrees
 There are       25 alpha and       24 beta electrons
 Requested basis set is cc-pVTZ
 There are 100 shells and 280 basis functions

 Total QAlloc Memory Limit 200000 MB
 Mega-Array Size      1956 MB
 MEM_STATIC part      2000 MB

                       Distance Matrix (Angstroms)
             C (  1)   N (  2)   C (  3)   H (  4)   C (  5)   H (  6)
   N (  2)  1.159694
   C (  3)  3.535723  4.228228
   H (  4)  4.363558  4.872762  1.080468
   C (  5)  3.341116  4.257651  1.344152  2.256326
   H (  6)  3.977078  4.887001  2.256849  2.926393  1.072855
   C (  7)  1.388852  2.548314  3.125735  4.144490  2.553554  3.147138
   H (  8)  2.122952  3.197250  4.023109  5.068426  3.187116  3.515418
   C (  9)  2.513946  3.571573  2.014217  3.089842  1.541130  2.412351
   H ( 10)  3.358529  4.453924  2.757896  3.784578  2.217838  2.910750
   N ( 11)  2.878965  3.611310  1.381651  2.206872  2.030297  3.102744
   H ( 12)  3.199429  3.734154  2.209905  2.751697  3.027592  4.100210
             C (  7)   H (  8)   C (  9)   H ( 10)   N ( 11)
   H (  8)  1.081211
   C (  9)  1.481689  2.224814
   H ( 10)  2.138333  2.498539  1.091851
   N ( 11)  2.490472  3.472460  1.458569  2.138871
   H ( 12)  3.059461  4.049984  2.267693  2.745586  0.998656
 
 A cutoff of  1.0D-14 yielded   4832 shell pairs
 There are     38166 function pairs (     49992 Cartesian)
 Smallest overlap matrix eigenvalue = 1.83E-04
 Guess MOs from core Hamiltonian diagonalization
 Long-range K will be added via erf
 Coulomb attenuation parameter = 0.25 bohr**(-1)
 An unrestricted hybrid HF-DFT SCF calculation will be
 performed using Pulay DIIS extrapolation
 Exchange:     0.1957 Hartree-Fock + 1.0000 wB97X-D3 + LR-HF
 Correlation:  1.0000 wB97X-D3
 Using SG-2 standard quadrature grid
 Dispersion:   Grimme D3
 SCF converges when DIIS error is below 1.0E-08
 using 64 threads for integral computing
 -------------------------------------------------------
 OpenMP Integral computing Module                
 Release: version 1.0, May 2013, Q-Chem Inc. Pittsburgh 
 -------------------------------------------------------
 using 64 threads for integral computing
 -------------------------------------------------------
 OpenMP Integral computing Module                
 Release: version 1.0, May 2013, Q-Chem Inc. Pittsburgh 
 -------------------------------------------------------
 ---------------------------------------
  Cycle       Energy         DIIS Error
 ---------------------------------------
    1    -233.6170290705      8.60E-02
    2    -170.9694160596      8.40E-02
    3    -256.4814192501      4.20E-02
    4    -205.0056050462      7.41E-02
    5    -276.6884662860      3.39E-02
    6    -302.1788486584      8.30E-03
    7    -302.5080500740      6.40E-03
    8    -302.8778619719      1.65E-03
    9    -302.8994207040      7.31E-04
   10    -302.9055700708      2.26E-04
   11    -302.9063307150      7.50E-05
   12    -302.9064864771      2.91E-05
   13    -302.9065210734      1.19E-05
   14    -302.9065367568      6.27E-06
   15    -302.9065441217      1.71E-06
   16    -302.9065463342      8.22E-07
   17    -302.9065472453      4.69E-07
   18    -302.9065478645      2.80E-07
   19    -302.9065482210      1.36E-07
   20    -302.9065483200      5.05E-08
   21    -302.9065483273      2.64E-08
   22    -302.9065483294      1.44E-08
   23    -302.9065483306      8.53E-09 Convergence criterion met
 ---------------------------------------
 <S^2> = 0.7695
 SCF time:  CPU 2906.85 s  wall 53.35 s
 SCF   energy in the final basis set = -302.90654833
 Total energy in the final basis set = -302.90654833
 
 --------------------------------------------------------------
 
                    Orbital Energies (a.u.)
 --------------------------------------------------------------
 
 Alpha MOs
 -- Occupied --
-14.4419 -14.4235 -10.3509 -10.3393 -10.3308 -10.3141 -10.2766  -1.1053
 -1.0271  -0.9138  -0.8543  -0.7847  -0.6760  -0.6679  -0.6123  -0.5942
 -0.5456  -0.5100  -0.4922  -0.4717  -0.4585  -0.4353  -0.4230  -0.3311
 -0.2947
 -- Virtual --
  0.0908   0.1018   0.1254   0.1472   0.1498   0.1618   0.1622   0.1752
  0.2124   0.2300   0.2354   0.2969   0.2978   0.3390   0.3478   0.3674
  0.3823   0.3909   0.4020   0.4193   0.4275   0.4509   0.4591   0.4761
  0.4807   0.5045   0.5128   0.5217   0.5340   0.5427   0.5544   0.5690
  0.5863   0.5921   0.6085   0.6121   0.6222   0.6499   0.6931   0.7089
  0.7225   0.7486   0.7720   0.7783   0.8018   0.8095   0.8226   0.8410
  0.8682   0.9177   0.9597   0.9673   0.9902   1.0261   1.0493   1.0565
  1.0744   1.0826   1.1056   1.1173   1.1234   1.1346   1.1629   1.1742
  1.1956   1.2279   1.2429   1.2559   1.2806   1.2983   1.3070   1.3260
  1.3616   1.3891   1.4007   1.4124   1.4372   1.4505   1.4618   1.4755
  1.5178   1.5339   1.5752   1.5894   1.6203   1.6500   1.6739   1.7041
  1.7211   1.7866   1.8084   1.8508   1.8788   1.9077   1.9528   1.9606
  2.0426   2.1476   2.1739   2.2103   2.2973   2.3069   2.3229   2.3593
  2.3719   2.4020   2.4398   2.4547   2.5217   2.5429   2.5813   2.6071
  2.6291   2.6462   2.6891   2.7047   2.7168   2.7304   2.7508   2.7572
  2.7849   2.8034   2.8340   2.8470   2.8518   2.9051   2.9167   2.9340
  2.9610   2.9787   2.9912   3.0090   3.0414   3.0472   3.0596   3.0679
  3.0938   3.0943   3.1108   3.1270   3.1493   3.1688   3.1907   3.1999
  3.2107   3.2215   3.2441   3.2742   3.2981   3.3294   3.3435   3.3674
  3.3801   3.4115   3.4325   3.4473   3.4594   3.4772   3.5209   3.5496
  3.5616   3.5868   3.5979   3.6479   3.6705   3.6804   3.6926   3.7342
  3.7534   3.7708   3.7847   3.8250   3.8373   3.8513   3.8599   3.8875
  3.9281   3.9506   3.9608   3.9866   4.0105   4.0346   4.0592   4.0635
  4.0750   4.0792   4.0888   4.1205   4.1363   4.1484   4.1734   4.1985
  4.2422   4.2781   4.3119   4.3495   4.3611   4.4093   4.4304   4.4849
  4.5083   4.5445   4.5823   4.5979   4.6296   4.6379   4.6610   4.6901
  4.6942   4.7251   4.7655   4.7712   4.8041   4.8446   4.8997   4.9385
  4.9472   5.0019   5.0236   5.0424   5.0849   5.1394   5.1660   5.1831
  5.2111   5.2323   5.2524   5.3136   5.3678   5.4396   5.4547   5.4789
  5.5505   5.6069   5.6327   5.6806   5.8287   5.8912   5.9544   6.0121
  6.1134   6.1420   6.1853   6.2160   6.4507   6.5665   6.6474   7.1735
  8.3512  10.2977  12.0819  12.4122  12.9248  13.9671  15.2854
 
 Beta MOs
 -- Occupied --
-14.4413 -14.4181 -10.3514 -10.3313 -10.3308 -10.3164 -10.2753  -1.1031
 -1.0153  -0.8906  -0.8503  -0.7767  -0.6738  -0.6643  -0.6055  -0.5880
 -0.5404  -0.5043  -0.4695  -0.4603  -0.4382  -0.4304  -0.4171  -0.2980
 -- Virtual --
 -0.0355   0.0929   0.1046   0.1267   0.1503   0.1510   0.1636   0.1694
  0.1949   0.2134   0.2360   0.2370   0.2983   0.3048   0.3410   0.3530
  0.3722   0.3835   0.3948   0.4034   0.4209   0.4338   0.4545   0.4597
  0.4821   0.4856   0.5058   0.5163   0.5250   0.5389   0.5478   0.5562
  0.5706   0.5875   0.5946   0.6095   0.6128   0.6253   0.6533   0.6999
  0.7112   0.7238   0.7496   0.7734   0.7793   0.8040   0.8115   0.8250
  0.8474   0.8756   0.9198   0.9623   0.9701   0.9923   1.0290   1.0515
  1.0605   1.0812   1.0851   1.1100   1.1208   1.1252   1.1397   1.1654
  1.1781   1.1986   1.2318   1.2467   1.2605   1.2844   1.3025   1.3094
  1.3281   1.3655   1.3922   1.4044   1.4194   1.4423   1.4562   1.4629
  1.4798   1.5231   1.5399   1.5776   1.5922   1.6232   1.6527   1.6765
  1.7069   1.7256   1.7920   1.8179   1.8539   1.8818   1.9099   1.9549
  1.9639   2.0445   2.1544   2.1759   2.2122   2.3060   2.3187   2.3258
  2.3667   2.3825   2.4095   2.4450   2.4633   2.5322   2.5493   2.5866
  2.6110   2.6326   2.6541   2.6964   2.7126   2.7222   2.7349   2.7526
  2.7593   2.7870   2.8071   2.8352   2.8510   2.8569   2.9132   2.9219
  2.9427   2.9645   2.9810   3.0009   3.0143   3.0455   3.0520   3.0625
  3.0683   3.0913   3.0998   3.1220   3.1302   3.1596   3.1741   3.2019
  3.2065   3.2145   3.2275   3.2515   3.2805   3.3037   3.3333   3.3481
  3.3713   3.3820   3.4169   3.4419   3.4508   3.4648   3.4844   3.5229
  3.5530   3.5692   3.5926   3.6023   3.6593   3.6739   3.6845   3.7005
  3.7376   3.7563   3.7788   3.7882   3.8306   3.8428   3.8541   3.8632
  3.8895   3.9330   3.9542   3.9637   3.9895   4.0149   4.0419   4.0667
  4.0789   4.0840   4.0902   4.0961   4.1267   4.1401   4.1510   4.1762
  4.2009   4.2470   4.2806   4.3153   4.3582   4.3691   4.4148   4.4345
  4.4887   4.5129   4.5476   4.5867   4.6034   4.6465   4.6515   4.6731
  4.6929   4.7121   4.7286   4.7711   4.7822   4.8135   4.8470   4.9027
  4.9458   4.9499   5.0061   5.0281   5.0478   5.0875   5.1421   5.1695
  5.1876   5.2165   5.2421   5.2613   5.3162   5.3720   5.4410   5.4571
  5.4806   5.5539   5.6088   5.6347   5.6842   5.8336   5.8954   5.9555
  6.0132   6.1144   6.1448   6.1915   6.2290   6.4549   6.5676   6.6485
  7.1743   8.3543  10.2985  12.0847  12.4141  12.9386  13.9682  15.2925
 --------------------------------------------------------------
 
          Ground-State Mulliken Net Atomic Charges

     Atom                 Charge (a.u.)    Spin (a.u.)
  --------------------------------------------------------
      1 C                    -0.048411      -0.163967
      2 N                    -0.073900       0.352342
      3 C                    -0.036803       0.007331
      4 H                     0.114214       0.001927
      5 C                    -0.273596       0.058925
      6 H                     0.142055      -0.000592
      7 C                    -0.172563       0.750628
      8 H                     0.164779      -0.012038
      9 C                     0.091051      -0.037874
     10 H                     0.122486       0.015191
     11 N                    -0.195726       0.025556
     12 H                     0.166413       0.002571
  --------------------------------------------------------
  Sum of atomic charges =    -0.000000
  Sum of spin   charges =     1.000000

 -----------------------------------------------------------------
                    Cartesian Multipole Moments
 -----------------------------------------------------------------
    Charge (ESU x 10^10)
                 0.0000
    Dipole Moment (Debye)
         X      -2.1250      Y      -1.6389      Z       2.6649
       Tot       3.7820
    Quadrupole Moments (Debye-Ang)
        XX     -39.6387     XY      -7.0195     YY     -44.1717
        XZ       7.6260     YZ       5.5305     ZZ     -43.0529
    Octopole Moments (Debye-Ang^2)
       XXX     -27.7163    XXY     -18.8964    XYY     -15.4795
       YYY     -48.6133    XXZ      18.5694    XYZ       8.7290
       YYZ      18.8917    XZZ     -12.8741    YZZ     -16.1119
       ZZZ      37.5091
    Hexadecapole Moments (Debye-Ang^3)
      XXXX    -216.7033   XXXY     -58.7963   XXYY    -125.0531
      XYYY     -69.9300   YYYY    -509.4773   XXXZ      42.6662
      XXYZ      53.6596   XYYZ      39.0477   YYYZ     149.7499
      XXZZ     -86.7821   XYZZ     -29.0742   YYZZ    -148.1207
      XZZZ      43.2586   YZZZ     143.2607   ZZZZ    -297.6226
 -----------------------------------------------------------------
 Calculating MO derivatives via CPSCF
    1     0    39    0.0262447  
    2     0    39    0.0096159  
    3     0    39    0.0039440  
    4     0    39    0.0015021  
    5     0    39    0.0002750  
    6     9    30    0.0000506  
    7    25    14    0.0000091  
    8    37     2    0.0000013  
    9    39     0    0.0000002  Converged
 Time for AOints: 1276.1 s (CPU) 22.2 s (wall)
 ------------------------------------------------------------------------------
                     AOints        : Timing summary (seconds)
 ------------------------------------------------------------------------------
     job step          cpu (% of tot)      sys (% of tot)     wall (% of tot)
 ------------------------------------------------------------------------------
  AOints            0.1276E+04 ( 4.6)   0.1033E-01 ( 7.7)   0.2225E+02 ( 0.9)
 ------------------------------------------------------------------------------
   Grand Totals     0.2790E+05          0.1338E+00          0.2466E+04
 ------------------------------------------------------------------------------
 Polarizability Matrix (a.u.)
            1           2           3
    1 -67.8970720  -5.5113762   0.2141495
    2  -5.5113762 -70.9220360  11.2903880
    3   0.2141495  11.2903880 -58.2543604
 Calculating analytic Hessian of the SCF energy
 
 Direct stationary perturbation theory relativistic correction:
 
 rels  =       0.078555704852
 relv  =      -0.368782861301
 rel2e =       0.000000000000
 E_rel =      -0.290227156449
 
 Hessian of the SCF Energy
            1           2           3           4           5           6
    1   0.9658022   0.4320335  -0.4266395  -0.7240780  -0.3467209   0.3440289
    2   0.4320335   0.3097438  -0.2408789  -0.3499054  -0.2136343   0.1766798
    3  -0.4266395  -0.2408789   0.3134546   0.3443119   0.1750659  -0.2109247
    4  -0.7240780  -0.3499054   0.3443119   0.7699585   0.3782916  -0.3773255
    5  -0.3467209  -0.2136343   0.1750659   0.3782916   0.2100745  -0.1893185
    6   0.3440289   0.1766798  -0.2109247  -0.3773255  -0.1893185   0.2093086
    7  -0.0023580  -0.0002454   0.0023279   0.0011949   0.0004694  -0.0010294
    8   0.0005487  -0.0012030   0.0028935  -0.0006931   0.0004541  -0.0011948
    9   0.0001319   0.0002108   0.0015754  -0.0003479  -0.0001887  -0.0005718
   10  -0.0002403  -0.0000185   0.0000871   0.0001592   0.0000222  -0.0000798
   11  -0.0000559   0.0001057  -0.0001226  -0.0000741  -0.0000283   0.0000390
   12  -0.0000124   0.0000202  -0.0000910   0.0000657   0.0000047  -0.0000240
   13  -0.0015197  -0.0011328  -0.0003838   0.0008367   0.0003923   0.0001791
   14   0.0017488   0.0014088  -0.0010347  -0.0003850  -0.0004239   0.0004733
   15   0.0012999   0.0020595  -0.0020263  -0.0003919  -0.0006489   0.0009093
   16  -0.0001266   0.0000165  -0.0001624   0.0000513   0.0000530   0.0000380
   17   0.0001367  -0.0001998   0.0002253  -0.0001739   0.0000283   0.0000516
   18   0.0000903  -0.0000207  -0.0000866   0.0000248  -0.0000281  -0.0000078
   19  -0.2215238  -0.0643214   0.0659622  -0.0456890  -0.0321959   0.0341244
   20  -0.0631376  -0.0915480   0.0548556  -0.0324815   0.0023537   0.0115818
   21   0.0587055   0.0541261  -0.0947858   0.0365331   0.0120005   0.0005624
   22  -0.0225387   0.0046592  -0.0069787   0.0019143  -0.0006083   0.0008268
   23  -0.0131037   0.0062661  -0.0041516  -0.0002069  -0.0008829   0.0022574
   24   0.0136755  -0.0043330   0.0088693   0.0008899   0.0026850  -0.0019061
   25   0.0051291  -0.0237044   0.0203157  -0.0053423   0.0012398  -0.0013038
   26  -0.0134684  -0.0109000   0.0135027   0.0063526   0.0034221  -0.0020249
   27   0.0119465   0.0130103  -0.0137744  -0.0055690  -0.0010228   0.0031587
   28   0.0011158   0.0013455  -0.0001609  -0.0000038  -0.0001247   0.0000472
   29   0.0016595  -0.0016653   0.0032039  -0.0013645  -0.0003657  -0.0002895
   30  -0.0008339   0.0015146  -0.0034500   0.0005852   0.0001528   0.0004365
   31   0.0003833   0.0010908   0.0011083   0.0010686  -0.0008905   0.0008035
   32   0.0002413   0.0014703  -0.0039520   0.0011248  -0.0007238   0.0018494
   33  -0.0013834  -0.0024225   0.0021400   0.0004531   0.0013855  -0.0014116
   34  -0.0000453   0.0001823   0.0002121  -0.0000704   0.0000719  -0.0003093
   35   0.0001180   0.0001556   0.0003926  -0.0004846  -0.0002739  -0.0001044
   36  -0.0010095   0.0000337  -0.0009006   0.0007705  -0.0000874   0.0004703
            7           8           9          10          11          12
    1  -0.0023580   0.0005487   0.0001319  -0.0002403  -0.0000559  -0.0000124
    2  -0.0002454  -0.0012030   0.0002108  -0.0000185   0.0001057   0.0000202
    3   0.0023279   0.0028935   0.0015754   0.0000871  -0.0001226  -0.0000910
    4   0.0011949  -0.0006931  -0.0003479   0.0001592  -0.0000741   0.0000657
    5   0.0004694   0.0004541  -0.0001887   0.0000222  -0.0000283   0.0000047
    6  -0.0010294  -0.0011948  -0.0005718  -0.0000798   0.0000390  -0.0000240
    7   0.7476908  -0.2336518   0.2604150  -0.2218014   0.1371734  -0.0479424
    8  -0.2336518   0.6031364   0.0617768   0.1421098  -0.1823048   0.0246943
    9   0.2604150   0.0617768   0.3038885  -0.0449851   0.0227284  -0.0620252
   10  -0.2218014   0.1421098  -0.0449851   0.2190077  -0.1580914   0.0478270
   11   0.1371734  -0.1823048   0.0227284  -0.1580914   0.1839751  -0.0263695
   12  -0.0479424   0.0246943  -0.0620252   0.0478270  -0.0263695   0.0421399
   13  -0.3996051   0.0111690  -0.1892036  -0.0004799  -0.0016697  -0.0040215
   14   0.0190031  -0.0682720   0.0088454   0.0152390   0.0064915   0.0080557
   15  -0.1833336   0.0056040  -0.1654433   0.0011987  -0.0015055   0.0088417
   16   0.0005004  -0.0149378  -0.0055702  -0.0008471  -0.0004941   0.0011298
   17   0.0026404   0.0022721   0.0028942  -0.0007748  -0.0002273   0.0007528
   18   0.0041902  -0.0060715  -0.0017639   0.0009569   0.0008742  -0.0020905
   19  -0.0038221  -0.0041755  -0.0070163  -0.0008718   0.0005318   0.0018961
   20   0.0027614   0.0004634   0.0008651   0.0012149   0.0007788  -0.0014689
   21  -0.0002669  -0.0057986  -0.0023878   0.0007766   0.0002791   0.0001627
   22  -0.0000642  -0.0003452  -0.0001290   0.0000088  -0.0000521  -0.0000184
   23   0.0004328   0.0022997   0.0014609   0.0000340  -0.0001671  -0.0002301
   24  -0.0017057  -0.0003080  -0.0010007  -0.0002504   0.0000961   0.0004027
   25  -0.0428404   0.0735433  -0.0035548  -0.0000583   0.0030582  -0.0077935
   26   0.0647995  -0.0547545   0.0033977   0.0044569  -0.0008738  -0.0040532
   27  -0.0112858   0.0095149   0.0180614  -0.0071067  -0.0046483   0.0089670
   28  -0.0041395  -0.0061465  -0.0040580   0.0005310   0.0011128  -0.0008667
   29   0.0008022  -0.0036284  -0.0010173  -0.0007859  -0.0011143   0.0028058
   30  -0.0036976  -0.0050225  -0.0020033   0.0004271   0.0006913  -0.0001760
   31  -0.0762113   0.0358009  -0.0146642   0.0046563   0.0182673   0.0096116
   32   0.0238390  -0.3004881  -0.0966053  -0.0034884  -0.0062407  -0.0042084
   33  -0.0208947  -0.0930754  -0.0772292   0.0011187   0.0078622   0.0039152
   34   0.0014558  -0.0032217   0.0089821  -0.0000643   0.0002938   0.0001247
   35  -0.0180240   0.0020250  -0.0043679   0.0000822  -0.0003948  -0.0000034
   36   0.0032231   0.0069872  -0.0111001   0.0000299   0.0000754  -0.0000222
           13          14          15          16          17          18
    1  -0.0015197   0.0017488   0.0012999  -0.0001266   0.0001367   0.0000903
    2  -0.0011328   0.0014088   0.0020595   0.0000165  -0.0001998  -0.0000207
    3  -0.0003838  -0.0010347  -0.0020263  -0.0001624   0.0002253  -0.0000866
    4   0.0008367  -0.0003850  -0.0003919   0.0000513  -0.0001739   0.0000248
    5   0.0003923  -0.0004239  -0.0006489   0.0000530   0.0000283  -0.0000281
    6   0.0001791   0.0004733   0.0009093   0.0000380   0.0000516  -0.0000078
    7  -0.3996051   0.0190031  -0.1833336   0.0005004   0.0026404   0.0041902
    8   0.0111690  -0.0682720   0.0056040  -0.0149378   0.0022721  -0.0060715
    9  -0.1892036   0.0088454  -0.1654433  -0.0055702   0.0028942  -0.0017639
   10  -0.0004799   0.0152390   0.0011987  -0.0008471  -0.0007748   0.0009569
   11  -0.0016697   0.0064915  -0.0015055  -0.0004941  -0.0002273   0.0008742
   12  -0.0040215   0.0080557   0.0088417   0.0011298   0.0007528  -0.0020905
   13   0.6255015   0.1068624   0.3502716  -0.1355855  -0.0973715  -0.1168155
   14   0.1068624   0.4609725   0.2220387  -0.0949673  -0.1727639  -0.1271998
   15   0.3502716   0.2220387   0.3927059  -0.1143981  -0.1267759  -0.1392193
   16  -0.1355855  -0.0949673  -0.1143981   0.1314188   0.1077777   0.1170068
   17  -0.0973715  -0.1727639  -0.1267759   0.1077777   0.1687498   0.1320018
   18  -0.1168155  -0.1271998  -0.1392193   0.1170068   0.1320018   0.1421764
   19   0.0041279  -0.0026123   0.0021779   0.0000748  -0.0003712   0.0002582
   20   0.0037383  -0.0266698   0.0161522  -0.0005256   0.0016063  -0.0010678
   21  -0.0025690   0.0101120   0.0081072   0.0004613  -0.0010581   0.0006603
   22  -0.0000204  -0.0000474  -0.0000650   0.0000393   0.0000625  -0.0000663
   23  -0.0014807   0.0004140  -0.0017229   0.0000166  -0.0002725   0.0000353
   24   0.0007226   0.0002444  -0.0005646  -0.0000712   0.0000721   0.0000757
   25  -0.0615530  -0.0020254  -0.0041071   0.0038653  -0.0103426  -0.0000856
   26   0.0189929  -0.1285667  -0.0223312   0.0031584  -0.0018032   0.0056356
   27   0.0134273  -0.0507865  -0.0715540   0.0065971  -0.0037704  -0.0042594
   28   0.0044848  -0.0014323   0.0009031  -0.0001875   0.0001271   0.0001202
   29   0.0217121  -0.0036666  -0.0162018  -0.0004556   0.0000115  -0.0000552
   30   0.0104393  -0.0036206  -0.0046265   0.0001154  -0.0004650  -0.0000204
   31  -0.0351386  -0.0408708  -0.0531903  -0.0014941  -0.0016206  -0.0035433
   32  -0.0605656  -0.0652464  -0.0749877   0.0003324   0.0012956  -0.0022917
   33  -0.0616844  -0.0653313  -0.0255123  -0.0027832  -0.0020674   0.0002185
   34  -0.0010488  -0.0005128  -0.0003651   0.0022910  -0.0000898  -0.0021367
   35  -0.0006467  -0.0036775  -0.0016805   0.0000259   0.0013030  -0.0018121
   36  -0.0003621  -0.0017965  -0.0016178  -0.0023634  -0.0018611   0.0043170
           19          20          21          22          23          24
    1  -0.2215238  -0.0631376   0.0587055  -0.0225387  -0.0131037   0.0136755
    2  -0.0643214  -0.0915480   0.0541261   0.0046592   0.0062661  -0.0043330
    3   0.0659622   0.0548556  -0.0947858  -0.0069787  -0.0041516   0.0088693
    4  -0.0456890  -0.0324815   0.0365331   0.0019143  -0.0002069   0.0008899
    5  -0.0321959   0.0023537   0.0120005  -0.0006083  -0.0008829   0.0026850
    6   0.0341244   0.0115818   0.0005624   0.0008268   0.0022574  -0.0019061
    7  -0.0038221   0.0027614  -0.0002669  -0.0000642   0.0004328  -0.0017057
    8  -0.0041755   0.0004634  -0.0057986  -0.0003452   0.0022997  -0.0003080
    9  -0.0070163   0.0008651  -0.0023878  -0.0001290   0.0014609  -0.0010007
   10  -0.0008718   0.0012149   0.0007766   0.0000088   0.0000340  -0.0002504
   11   0.0005318   0.0007788   0.0002791  -0.0000521  -0.0001671   0.0000961
   12   0.0018961  -0.0014689   0.0001627  -0.0000184  -0.0002301   0.0004027
   13   0.0041279   0.0037383  -0.0025690  -0.0000204  -0.0014807   0.0007226
   14  -0.0026123  -0.0266698   0.0101120  -0.0000474   0.0004140   0.0002444
   15   0.0021779   0.0161522   0.0081072  -0.0000650  -0.0017229  -0.0005646
   16   0.0000748  -0.0005256   0.0004613   0.0000393   0.0000166  -0.0000712
   17  -0.0003712   0.0016063  -0.0010581   0.0000625  -0.0002725   0.0000721
   18   0.0002582  -0.0010678   0.0006603  -0.0000663   0.0000353   0.0000757
   19   0.6413650   0.0157592   0.0103402  -0.2856896   0.0720438  -0.0974919
   20   0.0157592   0.3016843  -0.2345917   0.0727958  -0.0569316   0.0483210
   21   0.0103402  -0.2345917   0.3404596  -0.0966463   0.0469035  -0.0798323
   22  -0.2856896   0.0727958  -0.0966463   0.3016812  -0.0756422   0.1016521
   23   0.0720438  -0.0569316   0.0469035  -0.0756422   0.0506747  -0.0534109
   24  -0.0974919   0.0483210  -0.0798323   0.1016521  -0.0534109   0.0760378
   25  -0.0834075  -0.0002056  -0.0006302   0.0032958   0.0181865  -0.0170689
   26   0.0021066  -0.1229882   0.0822148  -0.0012002   0.0016835   0.0028349
   27  -0.0038144   0.1030681  -0.1488848   0.0014208   0.0057671  -0.0009071
   28   0.0021312  -0.0005784   0.0010047   0.0004500  -0.0007690  -0.0001432
   29  -0.0186682  -0.0022448   0.0187278   0.0004237   0.0003619  -0.0012097
   30   0.0169858   0.0009775  -0.0127846  -0.0003397   0.0003534   0.0007147
   31  -0.0070233  -0.0003375  -0.0074935   0.0008999   0.0004879   0.0000302
   32   0.0310580  -0.0086682   0.0177708  -0.0000098  -0.0028268   0.0049847
   33  -0.0227603   0.0026673  -0.0111953   0.0002526   0.0024772  -0.0020068
   34   0.0003282   0.0009966  -0.0002156   0.0000238   0.0000008  -0.0002391
   35   0.0008452   0.0021641  -0.0006861  -0.0000360  -0.0006189   0.0000233
   36  -0.0006618  -0.0013601  -0.0000817   0.0000911   0.0002607   0.0001175
           25          26          27          28          29          30
    1   0.0051291  -0.0134684   0.0119465   0.0011158   0.0016595  -0.0008339
    2  -0.0237044  -0.0109000   0.0130103   0.0013455  -0.0016653   0.0015146
    3   0.0203157   0.0135027  -0.0137744  -0.0001609   0.0032039  -0.0034500
    4  -0.0053423   0.0063526  -0.0055690  -0.0000038  -0.0013645   0.0005852
    5   0.0012398   0.0034221  -0.0010228  -0.0001247  -0.0003657   0.0001528
    6  -0.0013038  -0.0020249   0.0031587   0.0000472  -0.0002895   0.0004365
    7  -0.0428404   0.0647995  -0.0112858  -0.0041395   0.0008022  -0.0036976
    8   0.0735433  -0.0547545   0.0095149  -0.0061465  -0.0036284  -0.0050225
    9  -0.0035548   0.0033977   0.0180614  -0.0040580  -0.0010173  -0.0020033
   10  -0.0000583   0.0044569  -0.0071067   0.0005310  -0.0007859   0.0004271
   11   0.0030582  -0.0008738  -0.0046483   0.0011128  -0.0011143   0.0006913
   12  -0.0077935  -0.0040532   0.0089670  -0.0008667   0.0028058  -0.0001760
   13  -0.0615530   0.0189929   0.0134273   0.0044848   0.0217121   0.0104393
   14  -0.0020254  -0.1285667  -0.0507865  -0.0014323  -0.0036666  -0.0036206
   15  -0.0041071  -0.0223312  -0.0715540   0.0009031  -0.0162018  -0.0046265
   16   0.0038653   0.0031584   0.0065971  -0.0001875  -0.0004556   0.0001154
   17  -0.0103426  -0.0018032  -0.0037704   0.0001271   0.0000115  -0.0004650
   18  -0.0000856   0.0056356  -0.0042594   0.0001202  -0.0000552  -0.0000204
   19  -0.0834075   0.0021066  -0.0038144   0.0021312  -0.0186682   0.0169858
   20  -0.0002056  -0.1229882   0.1030681  -0.0005784  -0.0022448   0.0009775
   21  -0.0006302   0.0822148  -0.1488848   0.0010047   0.0187278  -0.0127846
   22   0.0032958  -0.0012002   0.0014208   0.0004500   0.0004237  -0.0003397
   23   0.0181865   0.0016835   0.0057671  -0.0007690   0.0003619   0.0003534
   24  -0.0170689   0.0028349  -0.0009071  -0.0001432  -0.0012097   0.0007147
   25   0.5596617  -0.0987986  -0.0741728  -0.1907470   0.0244460   0.1335959
   26  -0.0987986   0.4188665  -0.0676942   0.0208493  -0.0394361  -0.0142153
   27  -0.0741728  -0.0676942   0.4790128   0.1298338  -0.0163986  -0.1648573
   28  -0.1907470   0.0208493   0.1298338   0.2135163  -0.0256963  -0.1402345
   29   0.0244460  -0.0394361  -0.0163986  -0.0256963   0.0508220   0.0129441
   30   0.1335959  -0.0142153  -0.1648573  -0.1402345   0.0129441   0.1740420
   31  -0.1890967   0.0094089  -0.0619007  -0.0263692  -0.0014447  -0.0168608
   32   0.0157779  -0.0690091   0.0042406   0.0110563   0.0005436   0.0068987
   33  -0.0536598   0.0017423  -0.0957584   0.0130066  -0.0027660   0.0122071
   34   0.0010932  -0.0166578   0.0006239  -0.0007822  -0.0006282  -0.0001823
   35  -0.0011752   0.0043595   0.0087198   0.0002562   0.0003823  -0.0002090
   36   0.0084649   0.0009907  -0.0092045   0.0005477   0.0002567   0.0005178
           31          32          33          34          35          36
    1   0.0003833   0.0002413  -0.0013834  -0.0000453   0.0001180  -0.0010095
    2   0.0010908   0.0014703  -0.0024225   0.0001823   0.0001556   0.0000337
    3   0.0011083  -0.0039520   0.0021400   0.0002121   0.0003926  -0.0009006
    4   0.0010686   0.0011248   0.0004531  -0.0000704  -0.0004846   0.0007705
    5  -0.0008905  -0.0007238   0.0013855   0.0000719  -0.0002739  -0.0000874
    6   0.0008035   0.0018494  -0.0014116  -0.0003093  -0.0001044   0.0004703
    7  -0.0762113   0.0238390  -0.0208947   0.0014558  -0.0180240   0.0032231
    8   0.0358009  -0.3004881  -0.0930754  -0.0032217   0.0020250   0.0069872
    9  -0.0146642  -0.0966053  -0.0772292   0.0089821  -0.0043679  -0.0111001
   10   0.0046563  -0.0034884   0.0011187  -0.0000643   0.0000822   0.0000299
   11   0.0182673  -0.0062407   0.0078622   0.0002938  -0.0003948   0.0000754
   12   0.0096116  -0.0042084   0.0039152   0.0001247  -0.0000034  -0.0000222
   13  -0.0351386  -0.0605656  -0.0616844  -0.0010488  -0.0006467  -0.0003621
   14  -0.0408708  -0.0652464  -0.0653313  -0.0005128  -0.0036775  -0.0017965
   15  -0.0531903  -0.0749877  -0.0255123  -0.0003651  -0.0016805  -0.0016178
   16  -0.0014941   0.0003324  -0.0027832   0.0022910   0.0000259  -0.0023634
   17  -0.0016206   0.0012956  -0.0020674  -0.0000898   0.0013030  -0.0018611
   18  -0.0035433  -0.0022917   0.0002185  -0.0021367  -0.0018121   0.0043170
   19  -0.0070233   0.0310580  -0.0227603   0.0003282   0.0008452  -0.0006618
   20  -0.0003375  -0.0086682   0.0026673   0.0009966   0.0021641  -0.0013601
   21  -0.0074935   0.0177708  -0.0111953  -0.0002156  -0.0006861  -0.0000817
   22   0.0008999  -0.0000098   0.0002526   0.0000238  -0.0000360   0.0000911
   23   0.0004879  -0.0028268   0.0024772   0.0000008  -0.0006189   0.0002607
   24   0.0000302   0.0049847  -0.0020068  -0.0002391   0.0000233   0.0001175
   25  -0.1890967   0.0157779  -0.0536598   0.0010932  -0.0011752   0.0084649
   26   0.0094089  -0.0690091   0.0017423  -0.0166578   0.0043595   0.0009907
   27  -0.0619007   0.0042406  -0.0957584   0.0006239   0.0087198  -0.0092045
   28  -0.0263692   0.0110563   0.0130066  -0.0007822   0.0002562   0.0005477
   29  -0.0014447   0.0005436  -0.0027660  -0.0006282   0.0003823   0.0002567
   30  -0.0168608   0.0068987   0.0122071  -0.0001823  -0.0002090   0.0005178
   31   0.5079979   0.0971115   0.3249837  -0.1796731  -0.1170033  -0.1788846
   32   0.0971115   0.6537693   0.3224550  -0.1164773  -0.2038758  -0.1761541
   33   0.3249837   0.3224550   0.3470677  -0.1766490  -0.1729269  -0.1524351
   34  -0.1796731  -0.1164773  -0.1766490   0.1764920   0.1360423   0.1701542
   35  -0.1170033  -0.2038758  -0.1729269   0.1360423   0.1984512   0.1726547
   36  -0.1788846  -0.1761541  -0.1524351   0.1701542   0.1726547   0.1699393
 **********************************************************************
 **                                                                  **
 **                       VIBRATIONAL ANALYSIS                       **
 **                       --------------------                       **
 **                                                                  **
 **        VIBRATIONAL FREQUENCIES (CM**-1) AND NORMAL MODES         **
 **     FORCE CONSTANTS (mDYN/ANGSTROM) AND REDUCED MASSES (AMU)     **
 **                  INFRARED INTENSITIES (KM/MOL)                   **
 **                                                                  **
 **********************************************************************
 

 Mode:                 1                      2                      3
 Frequency:      -613.95                  56.98                 133.96
 Force Cnst:      0.2846                 0.0074                 0.0654
 Red. Mass:       1.2817                 3.8534                 6.1863
 IR Active:          YES                    YES                    YES
 IR Intens:       75.864                  3.957                  3.712
 Raman Active:       YES                    YES                    YES
               X      Y      Z        X      Y      Z        X      Y      Z
 C         -0.001 -0.001  0.006    0.014  0.063 -0.030   -0.076 -0.112  0.071
 N         -0.005  0.000 -0.002   -0.011  0.241  0.095    0.122 -0.247  0.330
 C         -0.022 -0.018  0.037   -0.088 -0.105  0.079    0.102  0.171 -0.205
 H         -0.018 -0.016  0.027   -0.157 -0.172  0.127    0.228  0.266 -0.400
 C         -0.011 -0.007  0.019   -0.147 -0.078  0.187   -0.056  0.036  0.072
 H          0.085  0.060 -0.140   -0.292 -0.123  0.364   -0.096 -0.008  0.154
 C         -0.008  0.003  0.001    0.042 -0.131 -0.169   -0.160 -0.075 -0.069
 H         -0.004 -0.009 -0.017    0.035 -0.359 -0.326   -0.146 -0.189 -0.181
 C         -0.000 -0.005  0.008    0.066  0.023 -0.023   -0.060  0.041  0.040
 H          0.027 -0.003  0.038    0.152  0.212  0.051    0.056  0.097  0.166
 N          0.068  0.046 -0.109    0.109 -0.016 -0.126    0.082  0.168 -0.213
 H         -0.461 -0.349  0.781    0.245  0.025 -0.296    0.116  0.203 -0.278
 TransDip  -0.136 -0.079  0.230    0.016 -0.039 -0.048   -0.014  0.026 -0.054

 Mode:                 4                      5                      6
 Frequency:       254.28                 346.39                 428.42
 Force Cnst:      0.1068                 0.2505                 0.3649
 Red. Mass:       2.8030                 3.5429                 3.3741
 IR Active:          YES                    YES                    YES
 IR Intens:        8.082                  2.820                  0.011
 Raman Active:       YES                    YES                    YES
               X      Y      Z        X      Y      Z        X      Y      Z
 C         -0.086  0.108 -0.006    0.193 -0.089  0.135    0.018  0.275  0.292
 N          0.041 -0.086  0.055   -0.019  0.103 -0.100    0.004 -0.137 -0.153
 C         -0.017 -0.074  0.151    0.049  0.073 -0.064   -0.000  0.002 -0.004
 H         -0.130 -0.130  0.443    0.216  0.234 -0.181    0.003  0.013  0.024
 C          0.071 -0.103 -0.003   -0.065 -0.164  0.130   -0.000 -0.035 -0.003
 H          0.003 -0.256  0.220   -0.014 -0.290  0.216   -0.025 -0.090  0.078
 C         -0.089  0.165  0.042    0.087  0.018  0.078    0.006 -0.013 -0.006
 H         -0.123  0.472  0.360    0.185  0.568  0.253    0.049 -0.646 -0.590
 C          0.040 -0.038 -0.155   -0.148 -0.103 -0.024   -0.014 -0.021 -0.012
 H          0.059 -0.150 -0.112   -0.139 -0.030 -0.026   -0.021 -0.053 -0.009
 N          0.037  0.030 -0.126   -0.086  0.077 -0.128   -0.013  0.012 -0.034
 H          0.069  0.139 -0.263   -0.163  0.162 -0.139   -0.006  0.037 -0.068
 TransDip  -0.035  0.083  0.010    0.028  0.031  0.034   -0.000  0.003  0.001

 Mode:                 7                      8                      9
 Frequency:       489.07                 615.30                 673.77
 Force Cnst:      0.5911                 0.4616                 0.3430
 Red. Mass:       4.1944                 2.0696                 1.2824
 IR Active:          YES                    YES                    YES
 IR Intens:       17.100                 10.975                110.316
 Raman Active:       YES                    YES                    YES
               X      Y      Z        X      Y      Z        X      Y      Z
 C         -0.123  0.285 -0.185    0.001  0.045  0.151   -0.011  0.044 -0.008
 N          0.145 -0.037  0.000   -0.048 -0.040 -0.019    0.018 -0.004 -0.005
 C          0.100  0.005 -0.100   -0.021 -0.007  0.025    0.012  0.020 -0.041
 H          0.344  0.187 -0.480   -0.035 -0.031 -0.017   -0.070 -0.046  0.071
 C         -0.078 -0.152  0.212   -0.010  0.063  0.007    0.035  0.060 -0.074
 H          0.156 -0.051 -0.109    0.137  0.263 -0.334   -0.475 -0.266  0.731
 C          0.015  0.013 -0.077   -0.005 -0.174 -0.163    0.019 -0.073 -0.037
 H         -0.084  0.206  0.298   -0.025  0.642  0.509   -0.001  0.151  0.179
 C         -0.022 -0.040  0.023    0.037  0.026 -0.027   -0.011 -0.025  0.034
 H         -0.055  0.205 -0.049    0.056  0.129 -0.025   -0.048 -0.071 -0.008
 N         -0.067 -0.087  0.115    0.031  0.007  0.019   -0.005  0.005  0.027
 H         -0.154 -0.147  0.256    0.088  0.022 -0.046   -0.123 -0.080  0.221
 TransDip   0.045  0.102 -0.072    0.022  0.099  0.030   -0.173 -0.103  0.269

 Mode:                10                     11                     12
 Frequency:       748.62                 859.62                 922.39
 Force Cnst:      1.3275                 1.9595                 1.1151
 Red. Mass:       4.0202                 4.5007                 2.2246
 IR Active:          YES                    YES                    YES
 IR Intens:        8.171                  6.606                 14.003
 Raman Active:       YES                    YES                    YES
               X      Y      Z        X      Y      Z        X      Y      Z
 C          0.077 -0.133  0.133    0.091  0.056 -0.045   -0.027 -0.011  0.018
 N         -0.078  0.006 -0.006    0.123  0.064 -0.067   -0.039 -0.020  0.019
 C          0.109 -0.053 -0.068    0.027 -0.097  0.091   -0.076  0.066 -0.002
 H          0.098 -0.092 -0.168    0.049 -0.082  0.060    0.026  0.196  0.051
 C          0.031 -0.017  0.109    0.128  0.024 -0.062    0.018 -0.176 -0.123
 H         -0.081 -0.169  0.368    0.271 -0.071 -0.094    0.344 -0.635  0.050
 C         -0.195  0.219 -0.188   -0.202  0.010 -0.113    0.061 -0.017 -0.011
 H         -0.075  0.262 -0.447   -0.079  0.311 -0.217    0.029  0.006  0.096
 C          0.024  0.119 -0.134   -0.283  0.013  0.296    0.038  0.196  0.071
 H          0.033  0.171 -0.131   -0.094 -0.118  0.532    0.140  0.474  0.140
 N          0.036 -0.112  0.138    0.053 -0.063 -0.081   -0.019 -0.018 -0.006
 H          0.056 -0.305  0.315    0.269 -0.131 -0.210    0.109 -0.191  0.039
 TransDip  -0.021  0.045 -0.077   -0.007 -0.046  0.068    0.070  0.022  0.095

 Mode:                13                     14                     15
 Frequency:       942.31                 971.04                1034.11
 Force Cnst:      0.7522                 1.9339                 1.7209
 Red. Mass:       1.4378                 3.4812                 2.7314
 IR Active:          YES                    YES                    YES
 IR Intens:       14.650                  8.116                  2.447
 Raman Active:       YES                    YES                    YES
               X      Y      Z        X      Y      Z        X      Y      Z
 C          0.015  0.006 -0.005    0.032  0.008 -0.011    0.106 -0.015  0.017
 N          0.019  0.010 -0.010    0.039  0.021 -0.021    0.084  0.054 -0.055
 C          0.057  0.089 -0.137   -0.180  0.167  0.032   -0.045 -0.022 -0.012
 H         -0.471 -0.284  0.771   -0.135  0.111 -0.417    0.125  0.142 -0.108
 C         -0.046 -0.047  0.037   -0.088 -0.064 -0.068   -0.044 -0.100 -0.058
 H          0.114 -0.007 -0.151    0.174 -0.315 -0.036   -0.232  0.060 -0.071
 C         -0.027 -0.011 -0.002   -0.074  0.005 -0.001   -0.208 -0.011 -0.018
 H         -0.026  0.014  0.010   -0.061  0.022 -0.030   -0.367 -0.162  0.247
 C         -0.004 -0.012  0.017   -0.046 -0.175 -0.076    0.225 -0.001  0.074
 H          0.059 -0.086  0.101   -0.033 -0.331 -0.046    0.342 -0.237  0.253
 N          0.007 -0.001  0.031    0.231  0.079  0.155   -0.076  0.061  0.030
 H          0.033 -0.048  0.053    0.529 -0.185  0.153   -0.375  0.372 -0.004
 TransDip  -0.038 -0.039  0.110   -0.029  0.048 -0.072   -0.049  0.006 -0.006

 Mode:                16                     17                     18
 Frequency:      1051.66                1121.32                1128.77
 Force Cnst:      0.8206                 0.9741                 1.3096
 Red. Mass:       1.2593                 1.3149                 1.7446
 IR Active:          YES                    YES                    YES
 IR Intens:       44.636                 10.206                  7.436
 Raman Active:       YES                    YES                    YES
               X      Y      Z        X      Y      Z        X      Y      Z
 C          0.005 -0.001  0.002   -0.012 -0.000 -0.002    0.061 -0.006  0.010
 N          0.003  0.002 -0.003   -0.010 -0.006  0.005    0.056  0.032 -0.034
 C          0.023  0.085  0.054    0.007  0.018  0.017    0.007  0.032  0.013
 H          0.346  0.529  0.374   -0.051 -0.056 -0.025   -0.028 -0.007 -0.027
 C         -0.032 -0.022 -0.033   -0.010  0.058 -0.025    0.014  0.123  0.055
 H         -0.392  0.312 -0.063    0.104 -0.094  0.039    0.355 -0.235  0.144
 C         -0.011  0.005 -0.001    0.011  0.032 -0.009   -0.082 -0.061  0.071
 H         -0.017 -0.009  0.004    0.075  0.078 -0.136   -0.380 -0.455  0.504
 C         -0.006 -0.026 -0.026   -0.015 -0.140 -0.034   -0.031  0.019 -0.103
 H          0.120  0.067  0.102    0.515  0.584  0.468    0.012  0.225 -0.085
 N         -0.004 -0.079 -0.024   -0.004 -0.019  0.017   -0.033 -0.073 -0.044
 H          0.216 -0.329  0.010   -0.214  0.209 -0.016    0.099 -0.243 -0.009
 TransDip   0.110  0.123  0.136    0.046  0.077  0.049    0.057 -0.009  0.066

 Mode:                19                     20                     21
 Frequency:      1193.10                1289.68                1362.74
 Force Cnst:      1.2956                 1.4027                 2.2937
 Red. Mass:       1.5447                 1.4314                 2.0963
 IR Active:          YES                    YES                    YES
 IR Intens:       17.472                  5.621                 12.656
 Raman Active:       YES                    YES                    YES
               X      Y      Z        X      Y      Z        X      Y      Z
 C          0.019 -0.003  0.005    0.005 -0.005  0.006   -0.003  0.009 -0.007
 N          0.018  0.010 -0.011   -0.000  0.001 -0.001    0.003 -0.002  0.001
 C          0.041 -0.044  0.001    0.005 -0.084 -0.036    0.035  0.010  0.022
 H         -0.113 -0.250 -0.066    0.314  0.361  0.400    0.064  0.018 -0.046
 C          0.048 -0.115 -0.049   -0.092  0.049 -0.039   -0.030 -0.033 -0.011
 H         -0.435  0.336 -0.107    0.172 -0.218 -0.010   -0.107  0.019 -0.016
 C         -0.026 -0.013  0.037   -0.011  0.019 -0.012    0.036 -0.054  0.034
 H         -0.157 -0.205  0.205   -0.063 -0.054  0.052    0.003 -0.088  0.109
 C         -0.097  0.021 -0.029   -0.017 -0.025  0.037   -0.144  0.170 -0.135
 H         -0.130  0.632 -0.151   -0.313  0.220 -0.335    0.280 -0.496  0.454
 N          0.051  0.081  0.045    0.106 -0.013  0.032    0.099 -0.078  0.046
 H          0.067  0.073  0.057   -0.264  0.400 -0.016   -0.385  0.433  0.010
 TransDip  -0.114 -0.052 -0.047   -0.047  0.060  0.001   -0.045  0.104  0.004

 Mode:                22                     23                     24
 Frequency:      1390.65                1421.33                1605.88
 Force Cnst:      2.6807                 2.7554                 6.9613
 Red. Mass:       2.3527                 2.3150                 4.5816
 IR Active:          YES                    YES                    YES
 IR Intens:        5.855                 32.262                 34.296
 Raman Active:       YES                    YES                    YES
               X      Y      Z        X      Y      Z        X      Y      Z
 C         -0.003  0.033 -0.039    0.003  0.002 -0.001    0.001  0.001  0.000
 N          0.061  0.024 -0.024    0.011  0.006 -0.006    0.002  0.001 -0.001
 C         -0.003 -0.057 -0.028   -0.028  0.214  0.071    0.352  0.044  0.221
 H          0.110  0.090  0.070   -0.323 -0.148 -0.222    0.011 -0.586 -0.255
 C         -0.004  0.018  0.004    0.047 -0.032  0.010   -0.336  0.023 -0.178
 H          0.049 -0.054  0.033   -0.115  0.138 -0.004   -0.023 -0.394 -0.167
 C         -0.145 -0.182  0.201   -0.057 -0.015  0.021   -0.016 -0.010  0.005
 H          0.396  0.512 -0.599    0.065  0.146 -0.168    0.028  0.054 -0.048
 C          0.036  0.067 -0.089    0.052 -0.003  0.057    0.037  0.015  0.024
 H          0.044  0.208 -0.107   -0.312  0.205 -0.399   -0.101 -0.069 -0.125
 N         -0.008  0.030  0.021    0.056 -0.196 -0.062   -0.039  0.021 -0.018
 H          0.073 -0.071  0.055   -0.458  0.322 -0.128    0.134 -0.168  0.011
 TransDip  -0.005 -0.076 -0.014   -0.022  0.147  0.105    0.134  0.011  0.131

 Mode:                25                     26                     27
 Frequency:      2214.51                3090.42                3223.01
 Force Cnst:     36.5346                 6.1016                 6.6554
 Red. Mass:      12.6444                 1.0843                 1.0874
 IR Active:          YES                    YES                    YES
 IR Intens:        0.264                 16.215                  0.555
 Raman Active:       YES                    YES                    YES
               X      Y      Z        X      Y      Z        X      Y      Z
 C          0.651  0.330 -0.327    0.001  0.001 -0.000    0.000  0.000 -0.001
 N         -0.478 -0.241  0.240   -0.000 -0.000  0.000    0.001  0.001 -0.001
 C         -0.002 -0.000 -0.000   -0.001 -0.001 -0.000   -0.000 -0.000 -0.000
 H         -0.002  0.001  0.000    0.010 -0.009  0.003    0.001 -0.001  0.000
 C         -0.001  0.002  0.001    0.000  0.000  0.001    0.000  0.000  0.000
 H          0.002  0.001  0.002   -0.005 -0.003 -0.006   -0.002 -0.001 -0.002
 C         -0.085 -0.044  0.043    0.002 -0.000  0.001   -0.076  0.024 -0.031
 H         -0.058 -0.012  0.003   -0.036  0.006 -0.013    0.886 -0.274  0.361
 C          0.001 -0.008  0.004   -0.063  0.008  0.054   -0.003 -0.001  0.003
 H         -0.010  0.023  0.004    0.748 -0.097 -0.650    0.027 -0.001 -0.025
 N         -0.000  0.000 -0.001   -0.000  0.000 -0.000    0.000 -0.000  0.000
 H          0.000  0.002 -0.002    0.000  0.005 -0.000   -0.000  0.001 -0.000
 TransDip   0.016 -0.004 -0.001   -0.108  0.008  0.071   -0.015  0.018 -0.003

 Mode:                28                     29                     30
 Frequency:      3243.37                3327.81                3758.14
 Force Cnst:      6.8009                 7.2293                 9.0117
 Red. Mass:       1.0973                 1.1080                 1.0830
 IR Active:          YES                    YES                    YES
 IR Intens:        7.035                  2.538                 84.562
 Raman Active:       YES                    YES                    YES
               X      Y      Z        X      Y      Z        X      Y      Z
 C          0.000 -0.000  0.000   -0.000 -0.000  0.000   -0.000  0.000 -0.000
 N          0.000  0.000 -0.000    0.000  0.000 -0.000    0.000 -0.000 -0.000
 C         -0.067  0.057 -0.016    0.019 -0.011  0.006   -0.002  0.004  0.001
 H          0.724 -0.638  0.159   -0.128  0.109 -0.030    0.007 -0.008  0.001
 C         -0.002 -0.010 -0.006   -0.052 -0.054 -0.054    0.001  0.001  0.001
 H          0.096  0.115  0.108    0.518  0.603  0.574   -0.002 -0.003 -0.001
 C         -0.000  0.000 -0.000   -0.000  0.000 -0.000   -0.000  0.000 -0.000
 H         -0.000  0.001 -0.000    0.003 -0.001  0.001    0.000 -0.000 -0.000
 C          0.001 -0.001 -0.000   -0.001  0.003  0.001    0.003 -0.001  0.001
 H         -0.009  0.002  0.006    0.006 -0.002 -0.006   -0.001  0.001  0.001
 N          0.001 -0.002 -0.000   -0.000  0.002  0.001   -0.042 -0.045 -0.044
 H         -0.011 -0.005 -0.009    0.006  0.005  0.007    0.553  0.584  0.589
 TransDip  -0.037  0.076 -0.007    0.031 -0.012  0.039    0.172  0.130  0.201

 STANDARD THERMODYNAMIC QUANTITIES AT   298.15 K  AND     1.00 ATM

   This Molecule has  1 Imaginary Frequencies
   Zero point vibrational energy:       55.608 kcal/mol

   Atom    1 Element C  Has Mass   12.00000
   Atom    2 Element N  Has Mass   14.00307
   Atom    3 Element C  Has Mass   12.00000
   Atom    4 Element H  Has Mass    1.00783
   Atom    5 Element C  Has Mass   12.00000
   Atom    6 Element H  Has Mass    1.00783
   Atom    7 Element C  Has Mass   12.00000
   Atom    8 Element H  Has Mass    1.00783
   Atom    9 Element C  Has Mass   12.00000
   Atom   10 Element H  Has Mass    1.00783
   Atom   11 Element N  Has Mass   14.00307
   Atom   12 Element H  Has Mass    1.00783
   Molecular Mass:    93.045290 amu
   Principal axes and moments of inertia in amu*Bohr^2:
                             1           2           3
    Eigenvalues --      300.50225   897.00690   994.02069
          X               0.17136     0.98113    -0.08951
          Y               0.81444    -0.08995     0.57324
          Z              -0.55437     0.17113     0.81449
   Rotational Symmetry Number is   1
   The Molecule is an Asymmetric Top
   Translational Enthalpy:        0.889 kcal/mol
   Rotational Enthalpy:           0.889 kcal/mol
   Vibrational Enthalpy:         57.858 kcal/mol
   gas constant (RT):             0.592 kcal/mol
   Translational Entropy:        39.503  cal/mol.K
   Rotational Entropy:           27.085  cal/mol.K
   Vibrational Entropy:          13.817  cal/mol.K

   Total Enthalpy:               60.228 kcal/mol
   Total Entropy:                80.404  cal/mol.K
Archival summary:
1\1\c8-54\FREQ\ProcedureUnspecified\BasisUnspecified\255(2)\hpark21\FriFeb319:10:172023FriFeb319:10:172023\0\\#,FREQ,ProcedureUnspecified,BasisUnspecified,\\0,2\N\H,1,0.998656\C,1,1.38165,2,135.771\H,3,1.08047,1,126.93,2,-2.32974,0\C,3,1.34415,1,96.2816,2,177.091,0\H,5,1.07285,3,137.771,1,177.147,0\C,1,1.45857,2,133.836,3,175.26,0\H,7,1.09185,1,113.209,2,-63.4255,0\C,7,1.48169,1,115.777,2,67.0838,0\H,9,1.08121,7,119.657,1,-168.96,0\C,9,1.38885,7,122.24,1,15.1594,0\N,11,1.15969,9,178.446,7,-119.275,0\\\@

 Total job time:  3119.87s(wall), 34550.85s(cpu) 
 Fri Feb  3 19:10:17 2023

        *************************************************************
        *                                                           *
        *  Thank you very much for using Q-Chem.  Have a nice day.  *
        *                                                           *
        *************************************************************
