# Supplementary material for: Reactant Discovery with an Ab Initio Nanoreactor: Exploration of Astrophysical N-Heterocycle Precursors and Formation Pathways
Source: ACS Earth Space Chem. 2024 Aug 9;8(9):1771–83. doi: 10.1021/acsearthspacechem.4c00120 (PMC11418024; doi:10.1021/acsearthspacechem.4c00120)
Supplement: Supplementary file 2 — sp4c00120_si_002.zip [file sp4c00120_si_002.zip › nr-si-data/reaction1/TS1/optimized.xyz]

12

C         0.7883077593    1.7175637737   -1.7094136097
N         0.3873170764    2.4704824268   -2.4931981955
C        -0.3232694900   -1.4192894956    1.5454691704
H         0.0146553817   -2.2405999772    2.1689973705
C        -1.0915195343   -1.2689834199    0.2511468922
H        -1.6024649435   -1.8948164094   -0.4622259515
C         1.2261751529    0.8040678826   -0.7563220952
H         1.4690403633    1.1368891516    0.2417285107
C        -0.9204548838    0.0551199842    0.4540651871
H        -1.3247025303    0.9813073034    0.0765521890
N        -0.1527548638   -0.1604567377    1.7561707964
H         1.5296704929   -0.1812843044   -1.0729703869
