# Supplementary material for: Reactant Discovery with an Ab Initio Nanoreactor: Exploration of Astrophysical N-Heterocycle Precursors and Formation Pathways
Source: ACS Earth Space Chem. 2024 Aug 9;8(9):1771–83. doi: 10.1021/acsearthspacechem.4c00120 (PMC11418024; doi:10.1021/acsearthspacechem.4c00120)
Supplement: Supplementary file 2 — sp4c00120_si_002.zip [file sp4c00120_si_002.zip › nr-si-data/reaction1/TS1/optimize.out]

Running Job 1 of 1 qchem.in
qchem qchem.in_7977.0 ./qchem7977/ 0
/home/leeping/opt/qchem/5.3.2-openmp/exe/qcprog.exe_s qchem.in_7977.0 ./qchem7977/
                  Welcome to Q-Chem
     A Quantum Leap Into The Future Of Chemistry


 Q-Chem 5.3, Q-Chem, Inc., Pleasanton, CA (2020)

 Yihan Shao,  Zhengting Gan,  E. Epifanovsky,  A. T. B. Gilbert,  M. Wormit,  
 J. Kussmann,  A. W. Lange,  A. Behn,  Jia Deng,  Xintian Feng,  D. Ghosh,  
 M. Goldey,  P. R. Horn,  L. D. Jacobson,  I. Kaliman,  T. Kus,  A. Landau,  
 Jie Liu,  E. I. Proynov,  R. M. Richard,  R. P. Steele,  E. J. Sundstrom,  
 H. L. Woodcock III,  P. M. Zimmerman,  D. Zuev,  B. Alam,  B. Albrecht,  
 A. Aldossary,  E. Alguire,  S. A. Baeppler,  D. Barton,  Z. Benda,  
 Y. A. Bernard,  E. J. Berquist,  K. B. Bravaya,  H. Burton,  K. Carter-Fenk,  
 D. Casanova,  Chun-Min Chang,  Yunqing Chen,  A. Chien,  K. D. Closser,  
 M. P. Coons,  S. Coriani,  S. Dasgupta,  A. L. Dempwolff,  M. Diedenhofen,  
 Hainam Do,  R. G. Edgar,  Po-Tung Fang,  S. Faraji,  S. Fatehi,  
 Qingguo Feng,  J. Fosso-Tande,  J. Gayvert,  Qinghui Ge,  A. Ghysels,  
 G. Gidofalvi,  J. Gomes,  J. Gonthier,  S. Gulania,  A. Gunina,  D. Hait,  
 M. W. D. Hanson-Heine,  S. Hammes-Schiffer,  P. H. P. Harbach,  
 A. W. Hauser,  M. F. Herbst,  J. E. Herr,  E. G. Hohenstein,  Z. C. Holden,  
 S. Houck,  Kerwin Hui,  B. C. Huynh,  M. Ivanov,  T.-C. Jagau,  Hyunjun Ji,  
 B. Kaduk,  K. Khistyaev,  Jaehoon Kim,  P. Klunzinger,  K. Koh,  
 D. Kosenkov,  L. Koulias,  T. Kowalczyk,  C. M. Krauter,  A. Kunitsa,  
 Ka Un Lao,  A. Laurent,  K. V. Lawler,  Joonho Lee,  D. Lefrancois,  
 S. Lehtola,  D. S. Levine,  Yi-Pei Li,  You-Sheng Lin,  Fenglai Liu,  
 Kuan-Yu Liu,  E. Livshits,  M. Loipersberger,  A. Luenser,  A. Manjanath,  
 P. Manohar,  E. Mansoor,  S. F. Manzer,  Shan-Ping Mao,  Yuezhi Mao,  
 N. Mardirossian,  A. V. Marenich,  T. Markovich,  L. A. Martinez-Martinez,  
 S. A. Maurer,  N. J. Mayhall,  S. C. McKenzie,  J.-M. Mewes,  P. Morgante,  
 A. F. Morrison,  J. W. Mullinax,  K. Nanda,  T. S. Nguyen-Beck,  
 R. Olivares-Amaya,  K. J. Oosterbaan,  J. A. Parkhill,  S. K. Paul,  
 F. Pavosevic,  Zheng Pei,  T. M. Perrine,  F. Plasser,  P. Pokhilko,  
 S. Prager,  A. Prociuk,  E. Ramos,  B. Rana,  D. R. Rehn,  F. Rob,  
 E. Rossomme,  M. Scheurer,  M. Schneider,  N. Sergueev,  S. M. Sharada,  
 S. Sharma,  W. Skomorowski,  D. W. Small,  T. Stauch,  C. J. Stein,  
 T. Stein,  Yu-Chuan Su,  S. P. Veccham,  Zhen Tao,  A. J. W. Thom,  
 A. Tkatchenko,  T. Tsuchimochi,  N. M. Tubman,  L. Vogt,  M. L. Vidal,  
 O. Vydrov,  M. A. Watson,  J. Wenzel,  M. de Wergifosse,  T. A. Wesolowski,  
 A. White,  J. Witte,  A. Yamada,  Jun Yang,  K. Yao,  S. Yeganeh,  
 S. R. Yost,  Zhi-Qiang You,  A. Zech,  Igor Ying Zhang,  Xing Zhang,  
 Yan Zhao,  Ying Zhu,  B. R. Brooks,  G. K. L. Chan,  C. J. Cramer,  
 M. S. Gordon,  W. J. Hehre,  A. Klamt,  M. W. Schmidt,  C. D. Sherrill,  
 D. G. Truhlar,  A. Aspuru-Guzik,  R. Baer,  A. T. Bell,  N. A. Besley,  
 Jeng-Da Chai,  A. E. DePrince, III,  R. A. DiStasio Jr.,  A. Dreuw,  
 B. D. Dunietz,  T. R. Furlani,  Chao-Ping Hsu,  Yousung Jung,  Jing Kong,  
 D. S. Lambrecht,  WanZhen Liang,  C. Ochsenfeld,  V. A. Rassolov,  
 L. V. Slipchenko,  J. E. Subotnik,  T. Van Voorhis,  J. M. Herbert,  
 A. I. Krylov,  P. M. W. Gill,  M. Head-Gordon

 Contributors to earlier versions of Q-Chem not listed above: 
 R. D. Adamson,  B. Austin,  J. Baker,  G. J. O. Beran,  K. Brandhorst,  
 S. T. Brown,  E. F. C. Byrd,  A. K. Chakraborty,  C.-L. Cheng,  
 Siu Hung Chien,  D. M. Chipman,  D. L. Crittenden,  H. Dachsel,  
 R. J. Doerksen,  A. D. Dutoi,  L. Fusti-Molnar,  W. A. Goddard III,  
 A. Golubeva-Zadorozhnaya,  S. R. Gwaltney,  G. Hawkins,  A. Heyden,  
 S. Hirata,  G. Kedziora,  F. J. Keil,  C. Kelley,  Jihan Kim,  R. A. King,  
 R. Z. Khaliullin,  P. P. Korambath,  W. Kurlancheek,  A. M. Lee,  M. S. Lee,  
 S. V. Levchenko,  Ching Yeh Lin,  D. Liotard,  R. C. Lochan,  I. Lotan,  
 P. E. Maslen,  N. Nair,  D. P. O'Neill,  D. Neuhauser,  E. Neuscamman,  
 C. M. Oana,  R. Olson,  B. Peters,  R. Peverati,  P. A. Pieniazek,  
 Y. M. Rhee,  J. Ritchie,  M. A. Rohrdanz,  E. Rosta,  N. J. Russ,  
 H. F. Schaefer III,  N. E. Schultz,  N. Shenvi,  A. C. Simmonett,  A. Sodt,  
 D. Stuck,  K. S. Thanthiriwatte,  V. Vanovschi,  Tao Wang,  A. Warshel,  
 C. F. Williams,  Q. Wu,  X. Xu,  W. Zhang

 Please cite Q-Chem as follows:
 Y. Shao et al., Mol. Phys. 113, 184-215 (2015)
 DOI: 10.1080/00268976.2014.952696

 Q-Chem 5.3.2 for Intel X86 EM64T Linux

 Parts of Q-Chem use Armadillo 9.800.1 (Horizon Scraper).
 http://arma.sourceforge.net/

 Q-Chem begins on Fri Feb  3 13:30:10 2023  

Host: 
0

     Scratch files written to ./qchem7977//
 Dec820 |scratch|qcdevops|jenkins|workspace|build_RNUM 5633   
Processing $rem in /home/leeping/opt/qchem/5.3.2-openmp/config/preferences:
Processing $rem in /home/hpark21/.qchemrc:

Checking the input file for inconsistencies... 	...done.

--------------------------------------------------------------
User input:
--------------------------------------------------------------
$molecule
0 2
C       0.8050669951    1.0669572935   -1.8540716540
N       0.4913912406    0.9497995844   -2.9632207251
C      -0.2672551854   -1.6733926175    1.0926515555
H       0.0474601146   -2.6991630162    1.2403685023
C      -1.2343997258   -0.9442837149    0.1751743114
H      -1.9268658687   -1.1767442375   -0.6147624193
C       1.1582680917    1.2032532099   -0.5162129708
H       1.1095322688    2.1801362160   -0.0655586739
C      -0.8374222380    0.1499580864    0.8391731358
H      -1.1245513411    1.1826131443    0.9320398917
N       0.1269494141   -0.6345466897    1.7387028886
H       1.6518262148    0.3954129193   -0.0042839645
$end

$rem
method                wB97X-D3
basis                 cc-pvtz
unrestricted          true
symmetry              False
sym_ignore            true
scf_convergence       8
thresh                14
jobtype               ts
scf_guess             core
scf_algorithm         diis
max_scf_cycles        100
geom_opt_max_cycles   100
mem_total             200000
$end
--------------------------------------------------------------
 Adding empirical dispersion correction 
 ----------------------------------------------------------------
 Doing -D3(0) with
 s6  =   1.00000
 s8  =   1.00000
 rs6 =   1.28100
 rs8 =   1.09400
 -D3 energy without 3body term =     -0.0030510536 hartrees
 ----------------------------------------------------------------
             Standard Nuclear Orientation (Angstroms)
    I     Atom           X                Y                Z
 ----------------------------------------------------------------
    1      C       0.8050669951     1.0669572935    -1.8540716540
    2      N       0.4913912406     0.9497995844    -2.9632207251
    3      C      -0.2672551854    -1.6733926175     1.0926515555
    4      H       0.0474601146    -2.6991630162     1.2403685023
    5      C      -1.2343997258    -0.9442837149     0.1751743114
    6      H      -1.9268658687    -1.1767442375    -0.6147624193
    7      C       1.1582680917     1.2032532099    -0.5162129708
    8      H       1.1095322688     2.1801362160    -0.0655586739
    9      C      -0.8374222380     0.1499580864     0.8391731358
   10      H      -1.1245513411     1.1826131443     0.9320398917
   11      N       0.1269494141    -0.6345466897     1.7387028886
   12      H       1.6518262148     0.3954129193    -0.0042839645
 ----------------------------------------------------------------
 Nuclear Repulsion Energy =         237.81366841 hartrees
 There are       25 alpha and       24 beta electrons
 Requested basis set is cc-pVTZ
 There are 100 shells and 280 basis functions

 Total QAlloc Memory Limit 200000 MB
 Mega-Array Size      1956 MB
 MEM_STATIC part      2000 MB
 A cutoff of  1.0D-14 yielded   4725 shell pairs
 There are     37193 function pairs (     48666 Cartesian)
 Smallest overlap matrix eigenvalue = 2.01E-04

 Scale SEOQF with 1.000000e-01/1.000000e-01/1.000000e-01

 Standard Electronic Orientation quadrupole field applied
 Nucleus-field energy     =    -0.0000000070 hartrees
 Guess MOs from core Hamiltonian diagonalization
 Long-range K will be added via erf
 Coulomb attenuation parameter = 0.25 bohr**(-1)
 An unrestricted hybrid HF-DFT SCF calculation will be
 performed using Pulay DIIS extrapolation
 Exchange:     0.1957 Hartree-Fock + 1.0000 wB97X-D3 + LR-HF
 Correlation:  1.0000 wB97X-D3
 Using SG-2 standard quadrature grid
 Dispersion:   Grimme D3
 SCF converges when DIIS error is below 1.0E-08
 using 64 threads for integral computing
 -------------------------------------------------------
 OpenMP Integral computing Module                
 Release: version 1.0, May 2013, Q-Chem Inc. Pittsburgh 
 -------------------------------------------------------
 using 64 threads for integral computing
 -------------------------------------------------------
 OpenMP Integral computing Module                
 Release: version 1.0, May 2013, Q-Chem Inc. Pittsburgh 
 -------------------------------------------------------
 ---------------------------------------
  Cycle       Energy         DIIS Error
 ---------------------------------------
    1    -224.4859963629      8.52E-02
    2    -197.6736606654      6.10E-02
    3    -231.6879638916      4.59E-02
    4    -245.9159634955      5.12E-02
    5    -296.0052406517      1.79E-02
    6    -293.4802854829      2.23E-02
    7    -302.4249845753      5.58E-03
    8    -302.5804115454      4.97E-03
    9    -302.7981261616      9.54E-04
   10    -302.8105552871      4.95E-04
   11    -302.8180629111      2.74E-04
   12    -302.8219083780      1.05E-04
   13    -302.8233139451      5.94E-05
   14    -302.8236098816      3.93E-05
   15    -302.8237399000      2.10E-05
   16    -302.8237681297      6.70E-06
   17    -302.8237776851      2.99E-06
   18    -302.8237821390      1.92E-06
   19    -302.8237856351      1.56E-06
   20    -302.8237899186      1.17E-06
   21    -302.8237955424      7.31E-07
   22    -302.8237996643      4.00E-07
   23    -302.8238009884      1.79E-07
   24    -302.8238012779      8.01E-08
   25    -302.8238012869      4.53E-08
   26    -302.8238012893      2.61E-08
   27    -302.8238012898      1.44E-08
   28    -302.8238012909      5.68E-09 Convergence criterion met
 ---------------------------------------
 <S^2> = 0.9279
 SCF time:  CPU 3400.47 s  wall 59.82 s
 SCF   energy in the final basis set = -302.82380129
 Total energy in the final basis set = -302.82380129
 
 --------------------------------------------------------------
 
                    Orbital Energies (a.u.)
 --------------------------------------------------------------
 
 Alpha MOs
 -- Occupied --
-14.4425 -14.4308 -10.3545 -10.3437 -10.3426 -10.3218 -10.3162  -1.1099
 -1.0347  -0.8919  -0.8556  -0.7656  -0.6582  -0.6317  -0.6200  -0.5911
 -0.5453  -0.5233  -0.4887  -0.4827  -0.4777  -0.4355  -0.3863  -0.3561
 -0.3265
 -- Virtual --
 -0.0056   0.1057   0.1143   0.1373   0.1405   0.1479   0.1581   0.1641
  0.1873   0.2061   0.2370   0.2506   0.2701   0.2838   0.3218   0.3472
  0.3598   0.3775   0.3785   0.4060   0.4256   0.4361   0.4554   0.4695
  0.4875   0.4925   0.5063   0.5163   0.5211   0.5286   0.5420   0.5582
  0.5610   0.5712   0.5869   0.5940   0.6146   0.6350   0.6543   0.6703
  0.6832   0.7066   0.7107   0.7191   0.7432   0.7969   0.8130   0.8283
  0.8315   0.8692   0.8777   0.9063   0.9399   0.9655   1.0055   1.0248
  1.0394   1.0576   1.0723   1.0814   1.0954   1.1170   1.1291   1.1395
  1.1500   1.1702   1.1986   1.2067   1.2383   1.2484   1.2945   1.3225
  1.3310   1.3631   1.3693   1.3791   1.3945   1.4060   1.4358   1.4678
  1.4752   1.4934   1.5286   1.5388   1.5687   1.5882   1.6180   1.6440
  1.6663   1.6896   1.7596   1.8031   1.8516   1.8761   1.9223   1.9283
  1.9503   2.0686   2.1465   2.1592   2.1949   2.2451   2.2822   2.2863
  2.2998   2.3219   2.4301   2.4479   2.4623   2.4851   2.5096   2.5548
  2.5597   2.5811   2.5825   2.6171   2.6427   2.6680   2.6819   2.7093
  2.7238   2.7324   2.7678   2.7705   2.8204   2.8353   2.8540   2.8870
  2.9043   2.9260   2.9374   2.9463   2.9665   2.9986   3.0071   3.0162
  3.0312   3.0453   3.0736   3.0860   3.0951   3.1025   3.1058   3.1294
  3.1425   3.1483   3.1656   3.1671   3.2169   3.2215   3.2358   3.2539
  3.2675   3.3010   3.3077   3.3475   3.3644   3.3777   3.4183   3.4355
  3.4557   3.4679   3.4747   3.5122   3.5349   3.5474   3.5759   3.5898
  3.6438   3.6723   3.6844   3.7085   3.7126   3.7309   3.7645   3.8095
  3.8581   3.8684   3.8895   3.9113   3.9458   3.9615   3.9958   4.0133
  4.0275   4.0474   4.0577   4.0653   4.0855   4.0967   4.1204   4.1257
  4.1851   4.1893   4.2006   4.2522   4.2563   4.3344   4.3630   4.4078
  4.4622   4.4807   4.5048   4.5207   4.5654   4.6021   4.6335   4.6451
  4.6740   4.7251   4.7369   4.7419   4.7630   4.8102   4.8300   4.8831
  4.9097   4.9398   4.9585   5.0286   5.0866   5.1070   5.1195   5.1253
  5.2024   5.2219   5.2299   5.2440   5.2654   5.3387   5.4111   5.4383
  5.4471   5.5405   5.6280   5.6404   5.6831   5.7097   5.7481   5.8414
  5.9514   5.9987   6.1474   6.1870   6.2683   6.3498   6.4854   6.5823
  8.2550   9.1598  10.6434  12.7555  13.3526  13.7134  15.3062
 
 Beta MOs
 -- Occupied --
-14.4387 -14.4257 -10.3570 -10.3471 -10.3344 -10.3241 -10.3122  -1.1071
 -1.0236  -0.8611  -0.8475  -0.7685  -0.6626  -0.6222  -0.6140  -0.5825
 -0.5439  -0.5126  -0.4823  -0.4673  -0.4543  -0.4302  -0.3815  -0.3268
 -- Virtual --
 -0.0516  -0.0025   0.1081   0.1172   0.1405   0.1436   0.1504   0.1593
  0.1743   0.2024   0.2126   0.2409   0.2492   0.2720   0.2840   0.3237
  0.3550   0.3666   0.3796   0.3837   0.4048   0.4227   0.4368   0.4592
  0.4746   0.4910   0.4952   0.5101   0.5202   0.5234   0.5299   0.5431
  0.5612   0.5621   0.5731   0.5891   0.5973   0.6211   0.6381   0.6553
  0.6759   0.6840   0.7093   0.7139   0.7236   0.7450   0.7987   0.8155
  0.8329   0.8341   0.8706   0.8789   0.9172   0.9445   0.9675   1.0125
  1.0299   1.0412   1.0612   1.0749   1.0838   1.0986   1.1206   1.1309
  1.1435   1.1502   1.1715   1.2018   1.2116   1.2390   1.2498   1.2987
  1.3267   1.3370   1.3688   1.3764   1.3821   1.4012   1.4106   1.4387
  1.4708   1.4786   1.4972   1.5293   1.5443   1.5710   1.5937   1.6243
  1.6476   1.6684   1.6925   1.7615   1.8155   1.8534   1.8781   1.9235
  1.9324   1.9536   2.0735   2.1525   2.1621   2.1858   2.2466   2.2838
  2.2935   2.3050   2.3446   2.4424   2.4515   2.4698   2.4934   2.5129
  2.5549   2.5678   2.5836   2.5886   2.6199   2.6458   2.6735   2.6864
  2.7161   2.7282   2.7385   2.7715   2.7734   2.8240   2.8380   2.8606
  2.8912   2.9048   2.9312   2.9481   2.9486   2.9677   3.0013   3.0042
  3.0194   3.0298   3.0460   3.0780   3.0924   3.1015   3.1047   3.1131
  3.1265   3.1508   3.1614   3.1667   3.1751   3.2179   3.2306   3.2383
  3.2556   3.2701   3.3048   3.3136   3.3551   3.3708   3.3805   3.4187
  3.4380   3.4630   3.4735   3.4815   3.5134   3.5359   3.5505   3.5866
  3.5968   3.6455   3.6784   3.6967   3.7105   3.7240   3.7337   3.7681
  3.8105   3.8628   3.8739   3.9001   3.9131   3.9476   3.9631   4.0040
  4.0164   4.0288   4.0516   4.0754   4.0825   4.0895   4.1009   4.1220
  4.1326   4.1911   4.1933   4.2030   4.2554   4.2641   4.3378   4.3775
  4.4109   4.4641   4.4848   4.5083   4.5244   4.5722   4.6199   4.6476
  4.6574   4.6845   4.7344   4.7451   4.7526   4.7712   4.8159   4.8322
  4.9008   4.9162   4.9527   4.9649   5.0311   5.0934   5.1178   5.1311
  5.1355   5.2102   5.2245   5.2372   5.2549   5.2629   5.3427   5.4152
  5.4445   5.4505   5.5425   5.6311   5.6444   5.6854   5.7130   5.7504
  5.8497   5.9578   5.9990   6.1528   6.2011   6.2661   6.3503   6.4907
  6.5845   8.2567   9.1618  10.6452  12.7546  13.3652  13.7201  15.3137
 --------------------------------------------------------------
 
          Ground-State Mulliken Net Atomic Charges

     Atom                 Charge (a.u.)    Spin (a.u.)
  --------------------------------------------------------
      1 C                    -0.019714      -0.161671
      2 N                    -0.063755       0.331316
      3 C                    -0.020187      -0.213060
      4 H                     0.123815       0.003374
      5 C                    -0.114949       0.366596
      6 H                     0.142699      -0.003329
      7 C                    -0.270239       0.776429
      8 H                     0.159303      -0.014014
      9 C                    -0.056850      -0.319479
     10 H                     0.134654       0.006604
     11 N                    -0.178206       0.241068
     12 H                     0.163430      -0.013835
  --------------------------------------------------------
  Sum of atomic charges =    -0.000000
  Sum of spin   charges =     1.000000

 -----------------------------------------------------------------
                    Cartesian Multipole Moments
 -----------------------------------------------------------------
    Charge (ESU x 10^10)
                -0.0000
    Dipole Moment (Debye)
         X      -0.7744      Y      -0.6752      Z       2.1003
       Tot       2.3381
    Quadrupole Moments (Debye-Ang)
        XX     -38.8918     XY       1.1432     YY     -33.0893
        XZ       0.2718     YZ       3.7097     ZZ     -59.0735
    Octopole Moments (Debye-Ang^2)
       XXX      -4.9647    XXY      -0.9219    XYY      -1.3086
       YYY      -9.6115    XXZ       5.3297    XYZ      -0.3408
       YYZ      17.0048    XZZ     -10.3870    YZZ     -11.9887
       ZZZ      56.5167
    Hexadecapole Moments (Debye-Ang^3)
      XXXX    -223.1197   XXXY     -72.3784   XXYY     -89.8865
      XYYY     -69.2969   YYYY    -288.8952   XXXZ      79.1748
      XXYZ      51.8749   XYYZ      25.9761   YYYZ     129.1912
      XXZZ    -147.1974   XYZZ     -28.1294   YYZZ    -168.3989
      XZZZ      83.2175   YZZZ     188.5061   ZZZZ    -829.7466
 -----------------------------------------------------------------
 Calculating analytic gradient of the SCF energy
 Gradient of SCF Energy
            1           2           3           4           5           6
    1  -0.0002264   0.0000350   0.0008967  -0.0007582  -0.0001855   0.0008610
    2  -0.0000137   0.0001285  -0.0020277   0.0014338   0.0009720   0.0002024
    3   0.0004804  -0.0005466   0.0001769  -0.0004766  -0.0003267   0.0007902
            7           8           9          10          11          12
    1  -0.0003686  -0.0003534  -0.0000322   0.0009358   0.0003272  -0.0011315
    2  -0.0008786  -0.0010593   0.0016154  -0.0018269   0.0006419   0.0008120
    3   0.0044123  -0.0016682  -0.0013343  -0.0005185   0.0005378  -0.0015267
 Max gradient component =       4.412E-03
 RMS gradient           =       1.170E-03
 Gradient time:  CPU 275.16 s  wall 6.25 s
 Geometry Optimization Parameters
   NAtoms,    NIC,     NZ,  NCons,   NDum,   NFix, NCnnct, MaxDiis
       12     185       0       0       0       0       0       0


** GEOMETRY OPTIMIZATION IN DELOCALIZED INTERNAL COORDINATES **
   Searching for a Transition State

   Optimization Cycle:   1

                       Coordinates (Angstroms)
     ATOM                X               Y               Z
      1  C         0.8050669951    1.0669572935   -1.8540716540
      2  N         0.4913912406    0.9497995844   -2.9632207251
      3  C        -0.2672551854   -1.6733926175    1.0926515555
      4  H         0.0474601146   -2.6991630162    1.2403685023
      5  C        -1.2343997258   -0.9442837149    0.1751743114
      6  H        -1.9268658687   -1.1767442375   -0.6147624193
      7  C         1.1582680917    1.2032532099   -0.5162129708
      8  H         1.1095322688    2.1801362160   -0.0655586739
      9  C        -0.8374222380    0.1499580864    0.8391731358
     10  H        -1.1245513411    1.1826131443    0.9320398917
     11  N         0.1269494141   -0.6345466897    1.7387028886
     12  H         1.6518262148    0.3954129193   -0.0042839645
   Point Group: c1    Number of degrees of freedom:    30


   Energy is   -302.823801291


 Attempting to generate delocalized internal coordinates
 Initial Hessian constructed with Jon Baker's OPTIMIZE code

 30 Hessian modes will be used to form the next step
  Hessian Eigenvalues:
     0.004037    0.019235    0.020610    0.021079    0.025146    0.031963
     0.039533    0.052144    0.054492    0.064387    0.073819    0.079060
     0.083932    0.102922    0.114773    0.159752    0.186033    0.194614
     0.200000    0.200000    0.236332    0.294638    0.315575    0.338753
     0.356243    0.364951    0.417168    0.472504    0.491115    1.287211
**WARNING** Hessian does not have the desired local structure
**WARNING** Hessian does not have the desired local structure

 Transition state search - taking P-RFO step
 Searching for Lamda that Maximizes Along the Lowest mode
 Value Taken    Lamda =   0.00403673
 Searching for Lamda that Minimizes Along All other modes
 Value Taken    Lamda =  -0.00013594
 Calculated Step too Large.  Step scaled by  0.001398
 Step Taken.  Stepsize is  0.300000

                             Maximum     Tolerance    Cnvgd?
         Gradient           0.001825      0.000300      NO
         Displacement       0.188165      0.001200      NO
         Energy change     *********      0.000001      NO


 New Cartesian Coordinates Obtained by Inverse Iteration

 Displacement from previous Coordinates is:  0.252990
 Adding empirical dispersion correction 
 ----------------------------------------------------------------
 Doing -D3(0) with
 s6  =   1.00000
 s8  =   1.00000
 rs6 =   1.28100
 rs8 =   1.09400
 -D3 energy without 3body term =     -0.0030699364 hartrees
 ----------------------------------------------------------------
             Standard Nuclear Orientation (Angstroms)
    I     Atom           X                Y                Z
 ----------------------------------------------------------------
    1      C       0.8043214350     1.0315777346    -1.8425764300
    2      N       0.4957596937     0.8763069426    -2.9484742747
    3      C      -0.2628080313    -1.6740802221     1.0663020595
    4      H       0.0516470546    -2.7029121687     1.1916062383
    5      C      -1.2347694245    -0.9260196694     0.1696211636
    6      H      -1.9311184652    -1.1418195896    -0.6216315265
    7      C       1.1514661702     1.2133085316    -0.5085383846
    8      H       1.0812851390     2.2023689021    -0.0881586825
    9      C      -0.8324385466     0.1544428945     0.8526615028
   10      H      -1.1165955987     1.1857527242     0.9669202262
   11      N       0.1315173419    -0.6497961344     1.7352365116
   12      H       1.6617332126     0.4308702327     0.0270314739
 ----------------------------------------------------------------
 Nuclear Repulsion Energy =         238.25363333 hartrees
 There are       25 alpha and       24 beta electrons
 Applying Cartesian multipole field
    Component          Value
    ---------          -----
     (2,0,0)        1.00000E-11
     (0,2,0)        2.00000E-11
     (0,0,2)       -3.00000E-11
 Nucleus-field energy     =    -0.0000000070 hartrees
 Requested basis set is cc-pVTZ
 There are 100 shells and 280 basis functions
 A cutoff of  1.0D-14 yielded   4734 shell pairs
 There are     37354 function pairs (     48884 Cartesian)
 Smallest overlap matrix eigenvalue = 1.98E-04
 Guess MOs from SCF MO coefficient file
 Reading MOs from coefficient file
 Reading MOs from coefficient file
 Long-range K will be added via erf
 Coulomb attenuation parameter = 0.25 bohr**(-1)
 An unrestricted hybrid HF-DFT SCF calculation will be
 performed using Pulay DIIS extrapolation
 Exchange:     0.1957 Hartree-Fock + 1.0000 wB97X-D3 + LR-HF
 Correlation:  1.0000 wB97X-D3
 Using SG-2 standard quadrature grid
 Dispersion:   Grimme D3
 SCF converges when DIIS error is below 1.0E-08
 Geometry optimization detected.  Setting ReadMinima to 0
 Setting SaveMinima to 0
 using 64 threads for integral computing
 -------------------------------------------------------
 OpenMP Integral computing Module                
 Release: version 1.0, May 2013, Q-Chem Inc. Pittsburgh 
 -------------------------------------------------------
 using 64 threads for integral computing
 -------------------------------------------------------
 OpenMP Integral computing Module                
 Release: version 1.0, May 2013, Q-Chem Inc. Pittsburgh 
 -------------------------------------------------------
 ---------------------------------------
  Cycle       Energy         DIIS Error
 ---------------------------------------
    1    -302.8213819485      8.29E-04
    2    -302.8236639582      7.46E-05
    3    -302.8237610145      4.65E-05
    4    -302.8237793040      2.69E-05
    5    -302.8237877696      7.40E-06
    6    -302.8237886681      3.00E-06
    7    -302.8237888954      1.54E-06
    8    -302.8237890050      6.28E-07
    9    -302.8237890604      3.03E-07
   10    -302.8237891032      2.18E-07
   11    -302.8237891444      1.03E-07
   12    -302.8237891669      8.88E-08
   13    -302.8237891842      6.22E-08
   14    -302.8237892056      4.54E-08
   15    -302.8237892165      2.50E-08
   16    -302.8237892206      1.12E-08
   17    -302.8237892210      5.45E-09 Convergence criterion met
 ---------------------------------------
 <S^2> = 0.9305
 SCF time:  CPU 1936.08 s  wall 33.16 s
 SCF   energy in the final basis set = -302.82378922
 Total energy in the final basis set = -302.82378922
 
 --------------------------------------------------------------
 
                    Orbital Energies (a.u.)
 --------------------------------------------------------------
 
 Alpha MOs
 -- Occupied --
-14.4424 -14.4306 -10.3543 -10.3435 -10.3426 -10.3218 -10.3161  -1.1098
 -1.0346  -0.8919  -0.8556  -0.7654  -0.6581  -0.6314  -0.6200  -0.5912
 -0.5452  -0.5236  -0.4882  -0.4826  -0.4775  -0.4354  -0.3862  -0.3561
 -0.3264
 -- Virtual --
 -0.0054   0.1056   0.1144   0.1373   0.1408   0.1483   0.1582   0.1644
  0.1875   0.2057   0.2375   0.2512   0.2689   0.2831   0.3226   0.3472
  0.3612   0.3777   0.3791   0.4051   0.4257   0.4369   0.4554   0.4695
  0.4871   0.4924   0.5067   0.5152   0.5215   0.5294   0.5414   0.5579
  0.5619   0.5712   0.5899   0.5946   0.6165   0.6367   0.6568   0.6681
  0.6811   0.7052   0.7102   0.7186   0.7440   0.7952   0.8139   0.8297
  0.8342   0.8686   0.8799   0.9077   0.9417   0.9670   1.0051   1.0259
  1.0404   1.0559   1.0726   1.0828   1.0963   1.1185   1.1289   1.1403
  1.1511   1.1722   1.1995   1.2051   1.2408   1.2503   1.2951   1.3209
  1.3317   1.3645   1.3690   1.3792   1.3926   1.4059   1.4358   1.4694
  1.4763   1.4912   1.5270   1.5413   1.5677   1.5898   1.6185   1.6462
  1.6666   1.6906   1.7600   1.8042   1.8520   1.8764   1.9222   1.9276
  1.9514   2.0688   2.1490   2.1594   2.1929   2.2448   2.2831   2.2878
  2.3012   2.3218   2.4314   2.4486   2.4621   2.4872   2.5120   2.5540
  2.5590   2.5803   2.5834   2.6166   2.6419   2.6678   2.6826   2.7086
  2.7243   2.7335   2.7682   2.7716   2.8207   2.8362   2.8534   2.8854
  2.9035   2.9240   2.9375   2.9501   2.9660   2.9997   3.0086   3.0173
  3.0326   3.0479   3.0730   3.0860   3.0961   3.1042   3.1088   3.1302
  3.1421   3.1491   3.1657   3.1663   3.2179   3.2237   3.2374   3.2533
  3.2680   3.3009   3.3086   3.3502   3.3654   3.3783   3.4201   3.4345
  3.4562   3.4679   3.4767   3.5126   3.5349   3.5481   3.5762   3.5884
  3.6439   3.6718   3.6841   3.7080   3.7111   3.7319   3.7650   3.8104
  3.8583   3.8684   3.8892   3.9119   3.9454   3.9626   3.9946   4.0114
  4.0280   4.0493   4.0582   4.0660   4.0849   4.0944   4.1217   4.1267
  4.1844   4.1906   4.2007   4.2511   4.2571   4.3352   4.3625   4.4075
  4.4627   4.4803   4.5056   4.5212   4.5655   4.6022   4.6338   4.6456
  4.6743   4.7250   4.7371   4.7421   4.7632   4.8118   4.8301   4.8824
  4.9091   4.9398   4.9582   5.0291   5.0867   5.1069   5.1197   5.1235
  5.2029   5.2224   5.2313   5.2445   5.2658   5.3395   5.4111   5.4375
  5.4482   5.5405   5.6284   5.6406   5.6826   5.7103   5.7489   5.8415
  5.9495   5.9991   6.1480   6.1869   6.2698   6.3497   6.4840   6.5819
  8.2538   9.1572  10.6470  12.7549  13.3556  13.7106  15.3105
 
 Beta MOs
 -- Occupied --
-14.4386 -14.4256 -10.3568 -10.3470 -10.3345 -10.3240 -10.3121  -1.1070
 -1.0235  -0.8612  -0.8473  -0.7684  -0.6625  -0.6219  -0.6138  -0.5826
 -0.5437  -0.5126  -0.4821  -0.4673  -0.4543  -0.4302  -0.3814  -0.3266
 -- Virtual --
 -0.0515  -0.0024   0.1080   0.1172   0.1407   0.1437   0.1509   0.1595
  0.1743   0.2025   0.2122   0.2418   0.2498   0.2705   0.2835   0.3244
  0.3558   0.3665   0.3812   0.3837   0.4038   0.4229   0.4377   0.4590
  0.4748   0.4907   0.4948   0.5103   0.5195   0.5234   0.5306   0.5427
  0.5609   0.5631   0.5729   0.5922   0.5983   0.6225   0.6397   0.6579
  0.6735   0.6820   0.7082   0.7132   0.7230   0.7458   0.7972   0.8164
  0.8340   0.8371   0.8701   0.8814   0.9185   0.9462   0.9688   1.0121
  1.0312   1.0423   1.0595   1.0753   1.0852   1.0995   1.1220   1.1307
  1.1442   1.1516   1.1735   1.2028   1.2096   1.2413   1.2520   1.2992
  1.3249   1.3378   1.3700   1.3768   1.3815   1.3994   1.4106   1.4391
  1.4724   1.4796   1.4945   1.5284   1.5464   1.5701   1.5953   1.6250
  1.6494   1.6689   1.6936   1.7619   1.8165   1.8538   1.8784   1.9230
  1.9320   1.9547   2.0738   2.1548   2.1631   2.1835   2.2466   2.2829
  2.2978   2.3052   2.3437   2.4433   2.4534   2.4703   2.4941   2.5154
  2.5547   2.5663   2.5831   2.5892   2.6194   2.6451   2.6732   2.6869
  2.7159   2.7290   2.7393   2.7715   2.7748   2.8243   2.8392   2.8600
  2.8898   2.9033   2.9307   2.9473   2.9513   2.9674   3.0017   3.0060
  3.0204   3.0314   3.0486   3.0777   3.0927   3.1024   3.1073   3.1153
  3.1271   3.1509   3.1622   3.1660   3.1754   3.2210   3.2292   3.2404
  3.2551   3.2708   3.3046   3.3150   3.3577   3.3714   3.3811   3.4205
  3.4374   3.4629   3.4737   3.4838   3.5139   3.5359   3.5513   3.5868
  3.5952   3.6458   3.6782   3.6961   3.7098   3.7225   3.7347   3.7687
  3.8114   3.8632   3.8738   3.9000   3.9135   3.9473   3.9643   4.0025
  4.0145   4.0294   4.0542   4.0755   4.0824   4.0894   4.0987   4.1233
  4.1335   4.1907   4.1941   4.2032   4.2551   4.2640   4.3387   4.3771
  4.4105   4.4646   4.4845   4.5092   4.5249   4.5723   4.6197   4.6482
  4.6576   4.6847   4.7342   4.7454   4.7527   4.7713   4.8176   4.8324
  4.9000   4.9157   4.9530   4.9644   5.0315   5.0938   5.1178   5.1304
  5.1345   5.2106   5.2251   5.2388   5.2555   5.2629   5.3436   5.4153
  5.4435   5.4518   5.5425   5.6316   5.6447   5.6849   5.7137   5.7513
  5.8497   5.9558   5.9994   6.1533   6.2009   6.2676   6.3501   6.4892
  6.5841   8.2555   9.1592  10.6489  12.7540  13.3684  13.7171  15.3180
 --------------------------------------------------------------
 
          Ground-State Mulliken Net Atomic Charges

     Atom                 Charge (a.u.)    Spin (a.u.)
  --------------------------------------------------------
      1 C                    -0.020342      -0.160758
      2 N                    -0.064390       0.328892
      3 C                    -0.018546      -0.214994
      4 H                     0.123751       0.003430
      5 C                    -0.116742       0.370737
      6 H                     0.143054      -0.003269
      7 C                    -0.269263       0.776090
      8 H                     0.158570      -0.014110
      9 C                    -0.055026      -0.322213
     10 H                     0.133666       0.006695
     11 N                    -0.178447       0.243433
     12 H                     0.163714      -0.013934
  --------------------------------------------------------
  Sum of atomic charges =     0.000000
  Sum of spin   charges =     1.000000

 -----------------------------------------------------------------
                    Cartesian Multipole Moments
 -----------------------------------------------------------------
    Charge (ESU x 10^10)
                 0.0000
    Dipole Moment (Debye)
         X      -0.7958      Y      -0.5260      Z       2.0751
       Tot       2.2838
    Quadrupole Moments (Debye-Ang)
        XX     -38.9011     XY       1.1605     YY     -32.9414
        XZ       0.3060     YZ       3.5034     ZZ     -59.0031
    Octopole Moments (Debye-Ang^2)
       XXX      -5.1379    XXY      -0.4436    XYY      -1.2959
       YYY      -7.8315    XXZ       5.3084    XYZ      -0.4406
       YYZ      15.9946    XZZ     -10.5774    YZZ      -9.8111
       ZZZ      55.7362
    Hexadecapole Moments (Debye-Ang^3)
      XXXX    -221.9767   XXXY     -70.7984   XXYY     -89.1206
      XYYY     -67.9357   YYYY    -281.7017   XXXZ      78.7422
      XXYZ      49.8231   XYYZ      25.3749   YYYZ     122.8024
      XXZZ    -146.0741   XYZZ     -27.1484   YYZZ    -164.9546
      XZZZ      82.5893   YZZZ     178.8824   ZZZZ    -820.8635
 -----------------------------------------------------------------
 Calculating analytic gradient of the SCF energy
 Gradient of SCF Energy
            1           2           3           4           5           6
    1  -0.0002839  -0.0000108   0.0014701  -0.0008237  -0.0003298   0.0007738
    2   0.0001316   0.0000904  -0.0017292   0.0014186   0.0013645   0.0002153
    3   0.0009670  -0.0007631  -0.0002767  -0.0003660  -0.0000513   0.0008547
            7           8           9          10          11          12
    1  -0.0003130  -0.0004234  -0.0001741   0.0009637   0.0000817  -0.0009306
    2  -0.0007775  -0.0010741   0.0013175  -0.0018236   0.0003282   0.0005383
    3   0.0041145  -0.0017151  -0.0018217  -0.0005920   0.0011101  -0.0014605
 Max gradient component =       4.114E-03
 RMS gradient           =       1.170E-03
 Gradient time:  CPU 277.86 s  wall 5.54 s
 Geometry Optimization Parameters
   NAtoms,    NIC,     NZ,  NCons,   NDum,   NFix, NCnnct, MaxDiis
       12     185       0       0       0       0       0       0

 Cartesian Hessian Update
 Hessian updated using Powell/Murtagh-Sargent update
  Mixing factors:     0.000036 Powell                      0.999964 Murtagh-Sargent


** GEOMETRY OPTIMIZATION IN DELOCALIZED INTERNAL COORDINATES **
   Searching for a Transition State

   Optimization Cycle:   2

                       Coordinates (Angstroms)
     ATOM                X               Y               Z
      1  C         0.8043214350    1.0315777346   -1.8425764300
      2  N         0.4957596937    0.8763069426   -2.9484742747
      3  C        -0.2628080313   -1.6740802221    1.0663020595
      4  H         0.0516470546   -2.7029121687    1.1916062383
      5  C        -1.2347694245   -0.9260196694    0.1696211636
      6  H        -1.9311184652   -1.1418195896   -0.6216315265
      7  C         1.1514661702    1.2133085316   -0.5085383846
      8  H         1.0812851390    2.2023689021   -0.0881586825
      9  C        -0.8324385466    0.1544428945    0.8526615028
     10  H        -1.1165955987    1.1857527242    0.9669202262
     11  N         0.1315173419   -0.6497961344    1.7352365116
     12  H         1.6617332126    0.4308702327    0.0270314739
   Point Group: c1    Number of degrees of freedom:    30


   Energy is   -302.823789221

 Hessian updated using Powell/Murtagh-Sargent update
  Mixing factors:     0.292677 Powell                      0.707323 Murtagh-Sargent

 30 Hessian modes will be used to form the next step
  Hessian Eigenvalues:
     0.000066    0.019137    0.020608    0.021055    0.025145    0.031949
     0.039517    0.052140    0.054492    0.064375    0.073807    0.079058
     0.083928    0.102919    0.114728    0.159747    0.186027    0.194604
     0.199999    0.200000    0.236260    0.294506    0.315548    0.338744
     0.356242    0.364950    0.417143    0.472377    0.490795    1.287114
**WARNING** Magnitude of eigenvalue   1 too small.  Replaced by     0.000100
**WARNING** Hessian does not have the desired local structure
**WARNING** Hessian does not have the desired local structure

 Transition state search - taking P-RFO step
 Searching for Lamda that Maximizes Along the Lowest mode
 Value Taken    Lamda =   0.00011251
 Searching for Lamda that Minimizes Along All other modes
 Value Taken    Lamda =  -0.00014276
 Calculated Step too Large.  Step scaled by  0.100018
 Step Taken.  Stepsize is  0.300000

                             Maximum     Tolerance    Cnvgd?
         Gradient           0.001877      0.000300      NO
         Displacement       0.184215      0.001200      NO
         Energy change      0.000012      0.000001      NO


 New Cartesian Coordinates Obtained by Inverse Iteration

 Displacement from previous Coordinates is:  0.252771
 Adding empirical dispersion correction 
 ----------------------------------------------------------------
 Doing -D3(0) with
 s6  =   1.00000
 s8  =   1.00000
 rs6 =   1.28100
 rs8 =   1.09400
 -D3 energy without 3body term =     -0.0030888648 hartrees
 ----------------------------------------------------------------
             Standard Nuclear Orientation (Angstroms)
    I     Atom           X                Y                Z
 ----------------------------------------------------------------
    1      C       0.8043261448     0.9964622246    -1.8311666843
    2      N       0.5021143950     0.8029103378    -2.9326452862
    3      C      -0.2595704861    -1.6748058688     1.0407030386
    4      H       0.0544865727    -2.7065015963     1.1433713282
    5      C      -1.2350503199    -0.9080512469     0.1643869796
    6      H      -1.9348114883    -1.1072545563    -0.6284295162
    7      C       1.1438939895     1.2238344703    -0.5018704086
    8      H       1.0524799630     2.2234474992    -0.1106958170
    9      C      -0.8277994992     0.1584931332     0.8671549973
   10      H      -1.1085973017     1.1885835123     1.0031899573
   11      N       0.1380287849    -0.6647452411     1.7294059645
   12      H       1.6704992261     0.4676275101     0.0565953245
 ----------------------------------------------------------------
 Nuclear Repulsion Energy =         238.67863960 hartrees
 There are       25 alpha and       24 beta electrons
 Applying Cartesian multipole field
    Component          Value
    ---------          -----
     (2,0,0)        1.00000E-11
     (0,2,0)        2.00000E-11
     (0,0,2)       -3.00000E-11
 Nucleus-field energy     =    -0.0000000069 hartrees
 Requested basis set is cc-pVTZ
 There are 100 shells and 280 basis functions
 A cutoff of  1.0D-14 yielded   4739 shell pairs
 There are     37401 function pairs (     48945 Cartesian)
 Smallest overlap matrix eigenvalue = 1.95E-04
 Guess MOs from SCF MO coefficient file
 Reading MOs from coefficient file
 Reading MOs from coefficient file
 Long-range K will be added via erf
 Coulomb attenuation parameter = 0.25 bohr**(-1)
 An unrestricted hybrid HF-DFT SCF calculation will be
 performed using Pulay DIIS extrapolation
 Exchange:     0.1957 Hartree-Fock + 1.0000 wB97X-D3 + LR-HF
 Correlation:  1.0000 wB97X-D3
 Using SG-2 standard quadrature grid
 Dispersion:   Grimme D3
 SCF converges when DIIS error is below 1.0E-08
 Geometry optimization detected.  Setting ReadMinima to 0
 Setting SaveMinima to 0
 using 64 threads for integral computing
 -------------------------------------------------------
 OpenMP Integral computing Module                
 Release: version 1.0, May 2013, Q-Chem Inc. Pittsburgh 
 -------------------------------------------------------
 using 64 threads for integral computing
 -------------------------------------------------------
 OpenMP Integral computing Module                
 Release: version 1.0, May 2013, Q-Chem Inc. Pittsburgh 
 -------------------------------------------------------
 ---------------------------------------
  Cycle       Energy         DIIS Error
 ---------------------------------------
    1    -302.8213260481      8.30E-04
    2    -302.8236667741      7.48E-05
    3    -302.8237622426      4.74E-05
    4    -302.8237812168      2.69E-05
    5    -302.8237895924      7.94E-06
    6    -302.8237905692      3.05E-06
    7    -302.8237908250      1.53E-06
    8    -302.8237909615      6.40E-07
    9    -302.8237910431      3.25E-07
   10    -302.8237911171      2.56E-07
   11    -302.8237911966      1.37E-07
   12    -302.8237912479      1.19E-07
   13    -302.8237912874      8.11E-08
   14    -302.8237913288      5.29E-08
   15    -302.8237913437      2.49E-08
   16    -302.8237913472      1.05E-08
   17    -302.8237913475      5.13E-09 Convergence criterion met
 ---------------------------------------
 <S^2> = 0.9349
 SCF time:  CPU 1948.95 s  wall 33.56 s
 SCF   energy in the final basis set = -302.82379135
 Total energy in the final basis set = -302.82379135
 
 --------------------------------------------------------------
 
                    Orbital Energies (a.u.)
 --------------------------------------------------------------
 
 Alpha MOs
 -- Occupied --
-14.4424 -14.4304 -10.3541 -10.3435 -10.3427 -10.3217 -10.3162  -1.1097
 -1.0344  -0.8918  -0.8554  -0.7653  -0.6578  -0.6311  -0.6198  -0.5911
 -0.5451  -0.5239  -0.4877  -0.4825  -0.4774  -0.4354  -0.3861  -0.3559
 -0.3263
 -- Virtual --
 -0.0052   0.1055   0.1144   0.1373   0.1412   0.1487   0.1582   0.1647
  0.1878   0.2052   0.2382   0.2518   0.2677   0.2827   0.3232   0.3472
  0.3627   0.3769   0.3806   0.4041   0.4254   0.4382   0.4552   0.4694
  0.4864   0.4923   0.5069   0.5144   0.5219   0.5303   0.5409   0.5573
  0.5626   0.5710   0.5926   0.5951   0.6186   0.6382   0.6592   0.6653
  0.6793   0.7037   0.7096   0.7182   0.7450   0.7930   0.8151   0.8302
  0.8373   0.8681   0.8822   0.9090   0.9435   0.9685   1.0048   1.0262
  1.0413   1.0542   1.0732   1.0841   1.0969   1.1200   1.1291   1.1409
  1.1524   1.1740   1.2003   1.2025   1.2414   1.2537   1.2953   1.3197
  1.3324   1.3663   1.3684   1.3789   1.3905   1.4057   1.4358   1.4706
  1.4774   1.4891   1.5255   1.5440   1.5669   1.5908   1.6185   1.6482
  1.6672   1.6915   1.7599   1.8050   1.8523   1.8764   1.9222   1.9272
  1.9528   2.0696   2.1507   2.1597   2.1910   2.2448   2.2823   2.2899
  2.3026   2.3218   2.4320   2.4487   2.4623   2.4896   2.5146   2.5533
  2.5580   2.5796   2.5841   2.6158   2.6414   2.6675   2.6833   2.7078
  2.7246   2.7345   2.7677   2.7733   2.8209   2.8374   2.8528   2.8838
  2.9028   2.9221   2.9372   2.9544   2.9655   3.0004   3.0099   3.0181
  3.0342   3.0502   3.0727   3.0857   3.0969   3.1059   3.1117   3.1309
  3.1415   3.1494   3.1660   3.1663   3.2169   3.2265   3.2402   3.2528
  3.2682   3.3005   3.3094   3.3518   3.3662   3.3790   3.4211   3.4338
  3.4566   3.4682   3.4781   3.5130   3.5347   3.5483   3.5758   3.5867
  3.6438   3.6705   3.6834   3.7073   3.7093   3.7317   3.7649   3.8110
  3.8581   3.8686   3.8887   3.9118   3.9453   3.9632   3.9938   4.0092
  4.0286   4.0506   4.0584   4.0670   4.0836   4.0920   4.1224   4.1275
  4.1831   4.1909   4.2007   4.2502   4.2574   4.3355   4.3621   4.4063
  4.4622   4.4796   4.5061   4.5207   4.5650   4.6023   4.6341   4.6458
  4.6746   4.7246   4.7370   4.7420   4.7628   4.8128   4.8298   4.8808
  4.9082   4.9391   4.9579   5.0290   5.0867   5.1061   5.1199   5.1215
  5.2028   5.2222   5.2317   5.2448   5.2651   5.3402   5.4106   5.4356
  5.4491   5.5399   5.6284   5.6403   5.6818   5.7107   5.7495   5.8414
  5.9471   5.9981   6.1489   6.1870   6.2710   6.3495   6.4825   6.5818
  8.2496   9.1525  10.6485  12.7508  13.3529  13.6987  15.3185
 
 Beta MOs
 -- Occupied --
-14.4385 -14.4254 -10.3566 -10.3471 -10.3346 -10.3239 -10.3122  -1.1068
 -1.0235  -0.8611  -0.8470  -0.7683  -0.6623  -0.6215  -0.6136  -0.5826
 -0.5435  -0.5127  -0.4819  -0.4672  -0.4542  -0.4301  -0.3812  -0.3263
 -- Virtual --
 -0.0513  -0.0024   0.1079   0.1173   0.1410   0.1438   0.1514   0.1596
  0.1744   0.2027   0.2118   0.2427   0.2504   0.2691   0.2831   0.3251
  0.3564   0.3666   0.3824   0.3839   0.4028   0.4227   0.4391   0.4588
  0.4749   0.4902   0.4943   0.5104   0.5188   0.5238   0.5314   0.5424
  0.5603   0.5638   0.5726   0.5950   0.5993   0.6242   0.6411   0.6604
  0.6707   0.6802   0.7068   0.7123   0.7224   0.7467   0.7951   0.8176
  0.8343   0.8405   0.8697   0.8840   0.9196   0.9479   0.9700   1.0117
  1.0315   1.0434   1.0578   1.0759   1.0865   1.1001   1.1232   1.1311
  1.1445   1.1533   1.1752   1.2037   1.2067   1.2422   1.2555   1.2995
  1.3234   1.3387   1.3716   1.3768   1.3809   1.3972   1.4106   1.4394
  1.4734   1.4803   1.4919   1.5274   1.5488   1.5694   1.5962   1.6253
  1.6511   1.6696   1.6945   1.7619   1.8172   1.8541   1.8784   1.9226
  1.9320   1.9562   2.0746   2.1561   2.1643   2.1813   2.2468   2.2819
  2.3019   2.3050   2.3430   2.4436   2.4547   2.4713   2.4951   2.5181
  2.5547   2.5646   2.5827   2.5896   2.6186   2.6447   2.6729   2.6875
  2.7155   2.7297   2.7400   2.7709   2.7767   2.8245   2.8406   2.8593
  2.8883   2.9020   2.9301   2.9462   2.9544   2.9672   3.0018   3.0079
  3.0210   3.0331   3.0509   3.0777   3.0927   3.1029   3.1097   3.1174
  3.1277   3.1507   3.1628   3.1655   3.1763   3.2232   3.2276   3.2433
  3.2547   3.2711   3.3039   3.3163   3.3593   3.3718   3.3817   3.4214
  3.4371   3.4628   3.4741   3.4856   3.5143   3.5357   3.5515   3.5863
  3.5934   3.6459   3.6771   3.6950   3.7090   3.7207   3.7346   3.7687
  3.8121   3.8632   3.8738   3.8997   3.9133   3.9472   3.9649   4.0013
  4.0124   4.0300   4.0560   4.0755   4.0822   4.0887   4.0964   4.1240
  4.1342   4.1896   4.1943   4.2033   4.2547   4.2638   4.3391   4.3768
  4.4092   4.4641   4.4839   4.5098   4.5245   4.5719   4.6194   4.6485
  4.6577   4.6850   4.7336   4.7455   4.7523   4.7711   4.8187   4.8322
  4.8983   4.9148   4.9522   4.9644   5.0315   5.0940   5.1174   5.1289
  5.1338   5.2104   5.2249   5.2393   5.2552   5.2624   5.3444   5.4148
  5.4416   5.4527   5.5419   5.6316   5.6444   5.6842   5.7141   5.7519
  5.8496   5.9534   5.9984   6.1542   6.2008   6.2689   6.3499   6.4877
  6.5840   8.2513   9.1546  10.6503  12.7500  13.3659  13.7050  15.3259
 --------------------------------------------------------------
 
          Ground-State Mulliken Net Atomic Charges

     Atom                 Charge (a.u.)    Spin (a.u.)
  --------------------------------------------------------
      1 C                    -0.021132      -0.159659
      2 N                    -0.064877       0.326003
      3 C                    -0.016887      -0.218312
      4 H                     0.123706       0.003511
      5 C                    -0.118897       0.376446
      6 H                     0.143444      -0.003228
      7 C                    -0.268301       0.776082
      8 H                     0.157871      -0.014232
      9 C                    -0.052837      -0.326685
     10 H                     0.132673       0.006842
     11 N                    -0.178726       0.247266
     12 H                     0.163962      -0.014037
  --------------------------------------------------------
  Sum of atomic charges =     0.000000
  Sum of spin   charges =     1.000000

 -----------------------------------------------------------------
                    Cartesian Multipole Moments
 -----------------------------------------------------------------
    Charge (ESU x 10^10)
                 0.0000
    Dipole Moment (Debye)
         X      -0.8245      Y      -0.3766      Z       2.0533
       Tot       2.2445
    Quadrupole Moments (Debye-Ang)
        XX     -38.9242     XY       1.1815     YY     -32.8157
        XZ       0.3419     YZ       3.2952     ZZ     -58.8909
    Octopole Moments (Debye-Ang^2)
       XXX      -5.3378    XXY       0.0478    XYY      -1.3141
       YYY      -6.1225    XXZ       5.2892    XYZ      -0.5248
       YYZ      15.0500    XZZ     -10.8155    YZZ      -7.6588
       ZZZ      54.9860
    Hexadecapole Moments (Debye-Ang^3)
      XXXX    -220.9843   XXXY     -69.2652   XXYY     -88.4731
      XYYY     -66.6478   YYYY    -275.2172   XXXZ      78.4528
      XXYZ      47.8080   XYYZ      24.8382   YYYZ     116.6390
      XXZZ    -144.9639   XYZZ     -26.1822   YYZZ    -161.7558
      XZZZ      82.1589   YZZZ     169.3019   ZZZZ    -811.2975
 -----------------------------------------------------------------
 Calculating analytic gradient of the SCF energy
 Gradient of SCF Energy
            1           2           3           4           5           6
    1  -0.0004274   0.0000006   0.0016340  -0.0008169  -0.0002051   0.0006524
    2   0.0000953   0.0000927  -0.0014799   0.0012446   0.0014613   0.0001947
    3   0.0009783  -0.0007528  -0.0003848  -0.0002889  -0.0001003   0.0008034
            7           8           9          10          11          12
    1  -0.0003599  -0.0004352  -0.0004034   0.0009189   0.0000833  -0.0006414
    2  -0.0005785  -0.0009453   0.0010309  -0.0014592   0.0001678   0.0001755
    3   0.0036977  -0.0015148  -0.0017890  -0.0006223   0.0012522  -0.0012788
 Max gradient component =       3.698E-03
 RMS gradient           =       1.071E-03
 Gradient time:  CPU 278.46 s  wall 5.33 s
 Geometry Optimization Parameters
   NAtoms,    NIC,     NZ,  NCons,   NDum,   NFix, NCnnct, MaxDiis
       12     185       0       0       0       0       0       0

 Cartesian Hessian Update
 Hessian updated using Powell/Murtagh-Sargent update
  Mixing factors:     0.998218 Powell                      0.001782 Murtagh-Sargent


** GEOMETRY OPTIMIZATION IN DELOCALIZED INTERNAL COORDINATES **
   Searching for a Transition State

   Optimization Cycle:   3

                       Coordinates (Angstroms)
     ATOM                X               Y               Z
      1  C         0.8043261448    0.9964622246   -1.8311666843
      2  N         0.5021143950    0.8029103378   -2.9326452862
      3  C        -0.2595704861   -1.6748058688    1.0407030386
      4  H         0.0544865727   -2.7065015963    1.1433713282
      5  C        -1.2350503199   -0.9080512469    0.1643869796
      6  H        -1.9348114883   -1.1072545563   -0.6284295162
      7  C         1.1438939895    1.2238344703   -0.5018704086
      8  H         1.0524799630    2.2234474992   -0.1106958170
      9  C        -0.8277994992    0.1584931332    0.8671549973
     10  H        -1.1085973017    1.1885835123    1.0031899573
     11  N         0.1380287849   -0.6647452411    1.7294059645
     12  H         1.6704992261    0.4676275101    0.0565953245
   Point Group: c1    Number of degrees of freedom:    30


   Energy is   -302.823791347

 Hessian updated using Powell/Murtagh-Sargent update
  Mixing factors:     0.998359 Powell                      0.001641 Murtagh-Sargent

 30 Hessian modes will be used to form the next step
  Hessian Eigenvalues:
    -0.000003    0.019137    0.020603    0.021051    0.025144    0.031946
     0.039517    0.052140    0.054492    0.064374    0.073805    0.079057
     0.083928    0.102914    0.114726    0.159747    0.186027    0.194603
     0.199998    0.200000    0.236252    0.294499    0.315543    0.338738
     0.356243    0.364951    0.417142    0.472377    0.490789    1.287113
**WARNING** Magnitude of eigenvalue   1 too small.  Replaced by    -0.000100

 Transition state search - taking P-RFO step
 Searching for Lamda that Maximizes Along the Lowest mode
 Value Taken    Lamda =   0.00000139
 Searching for Lamda that Minimizes Along All other modes
 Value Taken    Lamda =  -0.00013103
 Step Taken.  Stepsize is  0.132672

                             Maximum     Tolerance    Cnvgd?
         Gradient           0.001691      0.000300      NO
         Displacement       0.064671      0.001200      NO
         Energy change     -0.000002      0.000001      NO


 New Cartesian Coordinates Obtained by Inverse Iteration

 Displacement from previous Coordinates is:  0.100089
 Adding empirical dispersion correction 
 ----------------------------------------------------------------
 Doing -D3(0) with
 s6  =   1.00000
 s8  =   1.00000
 rs6 =   1.28100
 rs8 =   1.09400
 -D3 energy without 3body term =     -0.0030963520 hartrees
 ----------------------------------------------------------------
             Standard Nuclear Orientation (Angstroms)
    I     Atom           X                Y                Z
 ----------------------------------------------------------------
    1      C       0.8103094256     0.9875828796    -1.8328283566
    2      N       0.5116042455     0.7776748882    -2.9319160995
    3      C      -0.2619843973    -1.6781013287     1.0336402013
    4      H       0.0535791910    -2.7124000522     1.1277510064
    5      C      -1.2402390982    -0.9057941189     0.1663719192
    6      H      -1.9437180630    -1.0998491848    -0.6264927974
    7      C       1.1450680668     1.2337260360    -0.5053629719
    8      H       1.0463415634     2.2368034890    -0.1192735829
    9      C      -0.8298797567     0.1569617615     0.8763898075
   10      H      -1.1101084344     1.1886243696     1.0219909458
   11      N       0.1407419747    -0.6726295177     1.7256337379
   12      H       1.6782852631     0.4874009567     0.0640960678
 ----------------------------------------------------------------
 Nuclear Repulsion Energy =         238.48433177 hartrees
 There are       25 alpha and       24 beta electrons
 Applying Cartesian multipole field
    Component          Value
    ---------          -----
     (2,0,0)        1.00000E-11
     (0,2,0)        2.00000E-11
     (0,0,2)       -3.00000E-11
 Nucleus-field energy     =    -0.0000000069 hartrees
 Requested basis set is cc-pVTZ
 There are 100 shells and 280 basis functions
 A cutoff of  1.0D-14 yielded   4737 shell pairs
 There are     37385 function pairs (     48926 Cartesian)
 Smallest overlap matrix eigenvalue = 1.95E-04
 Guess MOs from SCF MO coefficient file
 Reading MOs from coefficient file
 Reading MOs from coefficient file
 Long-range K will be added via erf
 Coulomb attenuation parameter = 0.25 bohr**(-1)
 An unrestricted hybrid HF-DFT SCF calculation will be
 performed using Pulay DIIS extrapolation
 Exchange:     0.1957 Hartree-Fock + 1.0000 wB97X-D3 + LR-HF
 Correlation:  1.0000 wB97X-D3
 Using SG-2 standard quadrature grid
 Dispersion:   Grimme D3
 SCF converges when DIIS error is below 1.0E-08
 Geometry optimization detected.  Setting ReadMinima to 0
 Setting SaveMinima to 0
 using 64 threads for integral computing
 -------------------------------------------------------
 OpenMP Integral computing Module                
 Release: version 1.0, May 2013, Q-Chem Inc. Pittsburgh 
 -------------------------------------------------------
 using 64 threads for integral computing
 -------------------------------------------------------
 OpenMP Integral computing Module                
 Release: version 1.0, May 2013, Q-Chem Inc. Pittsburgh 
 -------------------------------------------------------
 ---------------------------------------
  Cycle       Energy         DIIS Error
 ---------------------------------------
    1    -302.8230696365      3.56E-04
    2    -302.8238689020      3.29E-05
    3    -302.8238858051      2.50E-05
    4    -302.8238914788      1.16E-05
    5    -302.8238931844      4.28E-06
    6    -302.8238934673      1.41E-06
    7    -302.8238935397      5.93E-07
    8    -302.8238935670      3.20E-07
    9    -302.8238935798      1.48E-07
   10    -302.8238935867      8.72E-08
   11    -302.8238935910      3.31E-08
   12    -302.8238935930      2.82E-08
   13    -302.8238935942      2.28E-08
   14    -302.8238935962      1.91E-08
   15    -302.8238935975      1.32E-08
   16    -302.8238935984      6.73E-09 Convergence criterion met
 ---------------------------------------
 <S^2> = 0.9377
 SCF time:  CPU 1806.54 s  wall 31.53 s
 SCF   energy in the final basis set = -302.82389360
 Total energy in the final basis set = -302.82389360
 
 --------------------------------------------------------------
 
                    Orbital Energies (a.u.)
 --------------------------------------------------------------
 
 Alpha MOs
 -- Occupied --
-14.4421 -14.4305 -10.3540 -10.3438 -10.3432 -10.3218 -10.3164  -1.1096
 -1.0347  -0.8913  -0.8548  -0.7649  -0.6570  -0.6312  -0.6193  -0.5901
 -0.5449  -0.5237  -0.4877  -0.4822  -0.4775  -0.4355  -0.3860  -0.3556
 -0.3264
 -- Virtual --
 -0.0053   0.1051   0.1143   0.1374   0.1415   0.1487   0.1579   0.1647
  0.1878   0.2050   0.2380   0.2521   0.2675   0.2825   0.3233   0.3474
  0.3627   0.3764   0.3810   0.4033   0.4250   0.4383   0.4550   0.4690
  0.4854   0.4917   0.5065   0.5139   0.5219   0.5306   0.5405   0.5566
  0.5624   0.5706   0.5934   0.5955   0.6187   0.6385   0.6600   0.6636
  0.6782   0.7027   0.7092   0.7176   0.7439   0.7914   0.8151   0.8292
  0.8372   0.8679   0.8825   0.9079   0.9433   0.9682   1.0038   1.0252
  1.0406   1.0533   1.0729   1.0834   1.0964   1.1198   1.1288   1.1407
  1.1516   1.1738   1.1999   1.2010   1.2404   1.2544   1.2942   1.3192
  1.3319   1.3669   1.3679   1.3778   1.3891   1.4045   1.4349   1.4699
  1.4772   1.4873   1.5243   1.5443   1.5660   1.5896   1.6174   1.6477
  1.6662   1.6913   1.7585   1.8043   1.8516   1.8759   1.9222   1.9270
  1.9531   2.0701   2.1507   2.1606   2.1902   2.2459   2.2810   2.2875
  2.3022   2.3217   2.4292   2.4482   2.4637   2.4897   2.5144   2.5528
  2.5587   2.5794   2.5842   2.6154   2.6418   2.6670   2.6836   2.7076
  2.7229   2.7332   2.7671   2.7728   2.8203   2.8368   2.8517   2.8839
  2.9019   2.9210   2.9362   2.9554   2.9648   2.9997   3.0093   3.0174
  3.0340   3.0495   3.0719   3.0855   3.0951   3.1046   3.1116   3.1309
  3.1407   3.1465   3.1654   3.1664   3.2147   3.2272   3.2403   3.2518
  3.2667   3.2988   3.3081   3.3497   3.3647   3.3766   3.4193   3.4332
  3.4555   3.4673   3.4757   3.5126   3.5328   3.5464   3.5720   3.5840
  3.6421   3.6661   3.6807   3.7053   3.7062   3.7282   3.7621   3.8083
  3.8557   3.8676   3.8866   3.9091   3.9438   3.9612   3.9942   4.0076
  4.0273   4.0487   4.0576   4.0664   4.0808   4.0892   4.1194   4.1254
  4.1803   4.1873   4.1989   4.2497   4.2552   4.3339   4.3625   4.4017
  4.4591   4.4777   4.5024   4.5164   4.5621   4.6015   4.6335   4.6431
  4.6743   4.7214   4.7345   4.7398   4.7589   4.8104   4.8255   4.8745
  4.9047   4.9375   4.9525   5.0260   5.0846   5.1023   5.1177   5.1185
  5.1997   5.2159   5.2265   5.2430   5.2579   5.3386   5.4091   5.4293
  5.4473   5.5344   5.6261   5.6365   5.6788   5.7085   5.7474   5.8399
  5.9438   5.9918   6.1494   6.1870   6.2693   6.3464   6.4815   6.5793
  8.2383   9.1318  10.6308  12.7400  13.3233  13.6595  15.3231
 
 Beta MOs
 -- Occupied --
-14.4382 -14.4255 -10.3566 -10.3473 -10.3350 -10.3240 -10.3124  -1.1067
 -1.0237  -0.8605  -0.8464  -0.7680  -0.6615  -0.6216  -0.6131  -0.5815
 -0.5433  -0.5126  -0.4816  -0.4673  -0.4542  -0.4302  -0.3811  -0.3259
 -- Virtual --
 -0.0512  -0.0028   0.1075   0.1172   0.1411   0.1438   0.1514   0.1593
  0.1746   0.2026   0.2115   0.2426   0.2508   0.2688   0.2830   0.3251
  0.3564   0.3664   0.3823   0.3840   0.4020   0.4224   0.4392   0.4586
  0.4746   0.4895   0.4938   0.5097   0.5181   0.5237   0.5317   0.5421
  0.5595   0.5637   0.5721   0.5960   0.5998   0.6240   0.6412   0.6612
  0.6691   0.6789   0.7060   0.7119   0.7218   0.7457   0.7935   0.8176
  0.8333   0.8403   0.8694   0.8845   0.9184   0.9478   0.9696   1.0108
  1.0306   1.0427   1.0566   1.0759   1.0857   1.0995   1.1229   1.1308
  1.1444   1.1526   1.1750   1.2033   1.2051   1.2412   1.2560   1.2983
  1.3228   1.3383   1.3723   1.3761   1.3799   1.3956   1.4094   1.4387
  1.4726   1.4802   1.4898   1.5266   1.5490   1.5685   1.5950   1.6242
  1.6504   1.6688   1.6943   1.7604   1.8166   1.8534   1.8779   1.9225
  1.9319   1.9564   2.0751   2.1557   2.1656   2.1803   2.2477   2.2805
  2.3006   2.3037   2.3428   2.4412   2.4537   2.4729   2.4951   2.5181
  2.5549   2.5643   2.5824   2.5898   2.6179   2.6453   2.6729   2.6876
  2.7152   2.7281   2.7384   2.7702   2.7764   2.8238   2.8402   2.8580
  2.8886   2.9008   2.9303   2.9442   2.9550   2.9667   3.0010   3.0073
  3.0202   3.0331   3.0502   3.0770   3.0925   3.1008   3.1088   3.1168
  3.1278   3.1498   3.1608   3.1654   3.1753   3.2231   3.2264   3.2432
  3.2537   3.2695   3.3021   3.3152   3.3572   3.3702   3.3793   3.4194
  3.4364   3.4616   3.4730   3.4837   3.5139   3.5338   3.5496   3.5824
  3.5908   3.6441   3.6726   3.6920   3.7070   3.7180   3.7310   3.7659
  3.8094   3.8608   3.8725   3.8976   3.9106   3.9457   3.9629   4.0020
  4.0106   4.0288   4.0532   4.0750   4.0811   4.0868   4.0937   4.1207
  4.1322   4.1861   4.1907   4.2018   4.2536   4.2624   4.3375   4.3770
  4.4050   4.4608   4.4820   4.5062   4.5200   4.5689   4.6184   4.6458
  4.6571   4.6848   4.7301   4.7429   4.7490   4.7690   4.8161   4.8281
  4.8921   4.9113   4.9498   4.9599   5.0286   5.0916   5.1144   5.1252
  5.1317   5.2069   5.2191   5.2332   5.2493   5.2600   5.3427   5.4134
  5.4354   5.4508   5.5365   5.6296   5.6404   5.6813   5.7119   5.7498
  5.8481   5.9502   5.9920   6.1547   6.2008   6.2672   6.3468   6.4868
  6.5815   8.2400   9.1338  10.6325  12.7392  13.3363  13.6660  15.3305
 --------------------------------------------------------------
 
          Ground-State Mulliken Net Atomic Charges

     Atom                 Charge (a.u.)    Spin (a.u.)
  --------------------------------------------------------
      1 C                    -0.021199      -0.159892
      2 N                    -0.064314       0.326566
      3 C                    -0.015956      -0.219841
      4 H                     0.123203       0.003622
      5 C                    -0.119103       0.376902
      6 H                     0.143246      -0.003305
      7 C                    -0.267666       0.778756
      8 H                     0.157429      -0.014499
      9 C                    -0.053476      -0.329458
     10 H                     0.132139       0.007000
     11 N                    -0.178164       0.248346
     12 H                     0.163861      -0.014197
  --------------------------------------------------------
  Sum of atomic charges =     0.000000
  Sum of spin   charges =     1.000000

 -----------------------------------------------------------------
                    Cartesian Multipole Moments
 -----------------------------------------------------------------
    Charge (ESU x 10^10)
                -0.0000
    Dipole Moment (Debye)
         X      -0.8398      Y      -0.3134      Z       2.0488
       Tot       2.2363
    Quadrupole Moments (Debye-Ang)
        XX     -38.9307     XY       1.2136     YY     -32.7559
        XZ       0.3679     YZ       3.2229     ZZ     -58.8384
    Octopole Moments (Debye-Ang^2)
       XXX      -5.4693    XXY       0.2558    XYY      -1.3449
       YYY      -5.5142    XXZ       5.3166    XYZ      -0.5386
       YYZ      14.7777    XZZ     -11.0226    YZZ      -6.8611
       ZZZ      54.9890
    Hexadecapole Moments (Debye-Ang^3)
      XXXX    -222.4206   XXXY     -69.4767   XXYY     -88.8011
      XYYY     -66.9109   YYYY    -274.5208   XXXZ      79.5263
      XXYZ      47.4067   XYYZ      25.0192   YYYZ     115.1861
      XXZZ    -145.3131   XYZZ     -26.1659   YYZZ    -161.2894
      XZZZ      83.4336   YZZZ     166.7162   ZZZZ    -810.3902
 -----------------------------------------------------------------
 Calculating analytic gradient of the SCF energy
 Gradient of SCF Energy
            1           2           3           4           5           6
    1  -0.0005777   0.0001612   0.0007013  -0.0003521   0.0004050  -0.0000279
    2  -0.0004037   0.0002462   0.0000680  -0.0001392  -0.0002203  -0.0000066
    3  -0.0003462   0.0000179  -0.0003911  -0.0001648  -0.0001473  -0.0000190
            7           8           9          10          11          12
    1  -0.0012324  -0.0002310   0.0006810   0.0003396  -0.0000735   0.0002065
    2  -0.0006026   0.0002140   0.0009731   0.0002678   0.0001322  -0.0005290
    3   0.0021453  -0.0004169  -0.0006619  -0.0002839   0.0006571  -0.0003892
 Max gradient component =       2.145E-03
 RMS gradient           =       5.667E-04
 Gradient time:  CPU 276.53 s  wall 5.39 s
 Geometry Optimization Parameters
   NAtoms,    NIC,     NZ,  NCons,   NDum,   NFix, NCnnct, MaxDiis
       12     185       0       0       0       0       0       0

 Cartesian Hessian Update
 Hessian updated using Powell/Murtagh-Sargent update
  Mixing factors:     0.758566 Powell                      0.241434 Murtagh-Sargent


** GEOMETRY OPTIMIZATION IN DELOCALIZED INTERNAL COORDINATES **
   Searching for a Transition State

   Optimization Cycle:   4

                       Coordinates (Angstroms)
     ATOM                X               Y               Z
      1  C         0.8103094256    0.9875828796   -1.8328283566
      2  N         0.5116042455    0.7776748882   -2.9319160995
      3  C        -0.2619843973   -1.6781013287    1.0336402013
      4  H         0.0535791910   -2.7124000522    1.1277510064
      5  C        -1.2402390982   -0.9057941189    0.1663719192
      6  H        -1.9437180630   -1.0998491848   -0.6264927974
      7  C         1.1450680668    1.2337260360   -0.5053629719
      8  H         1.0463415634    2.2368034890   -0.1192735829
      9  C        -0.8298797567    0.1569617615    0.8763898075
     10  H        -1.1101084344    1.1886243696    1.0219909458
     11  N         0.1407419747   -0.6726295177    1.7256337379
     12  H         1.6782852631    0.4874009567    0.0640960678
   Point Group: c1    Number of degrees of freedom:    30


   Energy is   -302.823893598

 Hessian updated using Powell/Murtagh-Sargent update
  Mixing factors:     0.883585 Powell                      0.116415 Murtagh-Sargent

 30 Hessian modes will be used to form the next step
  Hessian Eigenvalues:
     0.000487    0.015692    0.019239    0.020933    0.025026    0.031332
     0.039531    0.051531    0.054239    0.064286    0.073454    0.079044
     0.083928    0.102074    0.114727    0.159747    0.185946    0.194328
     0.199848    0.199999    0.236205    0.294497    0.315556    0.338816
     0.356252    0.364961    0.417089    0.472119    0.490765    1.287102
**WARNING** Hessian does not have the desired local structure
**WARNING** Hessian does not have the desired local structure

 Transition state search - taking P-RFO step
 Searching for Lamda that Maximizes Along the Lowest mode
 Value Taken    Lamda =   0.00078172
 Searching for Lamda that Minimizes Along All other modes
 Value Taken    Lamda =  -0.00008242
 Calculated Step too Large.  Step scaled by  0.184179
 Step Taken.  Stepsize is  0.300000

                             Maximum     Tolerance    Cnvgd?
         Gradient           0.000681      0.000300      NO
         Displacement       0.149081      0.001200      NO
         Energy change     -0.000102      0.000001      NO


 New Cartesian Coordinates Obtained by Inverse Iteration

 Displacement from previous Coordinates is:  0.234657
 Adding empirical dispersion correction 
 ----------------------------------------------------------------
 Doing -D3(0) with
 s6  =   1.00000
 s8  =   1.00000
 rs6 =   1.28100
 rs8 =   1.09400
 -D3 energy without 3body term =     -0.0030798715 hartrees
 ----------------------------------------------------------------
             Standard Nuclear Orientation (Angstroms)
    I     Atom           X                Y                Z
 ----------------------------------------------------------------
    1      C       0.7977169303     1.0114377398    -1.8347903978
    2      N       0.4908583222     0.8388312938    -2.9381378886
    3      C      -0.2598724642    -1.6723914589     1.0536258933
    4      H       0.0533665339    -2.7053248811     1.1690922539
    5      C      -1.2294529737    -0.9159479312     0.1629507021
    6      H      -1.9257097769    -1.1245237629    -0.6327592498
    7      C       1.1436640692     1.2150031512    -0.5022584352
    8      H       1.0674069532     2.2113971082    -0.0940428244
    9      C      -0.8269591426     0.1596472353     0.8575682835
   10      H      -1.1094720133     1.1935070144     0.9817344677
   11      N       0.1347060841    -0.6547755802     1.7328859726
   12      H       1.6637474585     0.4431402496     0.0441311006
 ----------------------------------------------------------------
 Nuclear Repulsion Energy =         238.59838637 hartrees
 There are       25 alpha and       24 beta electrons
 Applying Cartesian multipole field
    Component          Value
    ---------          -----
     (2,0,0)        1.00000E-11
     (0,2,0)        2.00000E-11
     (0,0,2)       -3.00000E-11
 Nucleus-field energy     =    -0.0000000070 hartrees
 Requested basis set is cc-pVTZ
 There are 100 shells and 280 basis functions
 A cutoff of  1.0D-14 yielded   4739 shell pairs
 There are     37385 function pairs (     48925 Cartesian)
 Smallest overlap matrix eigenvalue = 1.97E-04
 Guess MOs from SCF MO coefficient file
 Reading MOs from coefficient file
 Reading MOs from coefficient file
 Long-range K will be added via erf
 Coulomb attenuation parameter = 0.25 bohr**(-1)
 An unrestricted hybrid HF-DFT SCF calculation will be
 performed using Pulay DIIS extrapolation
 Exchange:     0.1957 Hartree-Fock + 1.0000 wB97X-D3 + LR-HF
 Correlation:  1.0000 wB97X-D3
 Using SG-2 standard quadrature grid
 Dispersion:   Grimme D3
 SCF converges when DIIS error is below 1.0E-08
 Geometry optimization detected.  Setting ReadMinima to 0
 Setting SaveMinima to 0
 using 64 threads for integral computing
 -------------------------------------------------------
 OpenMP Integral computing Module                
 Release: version 1.0, May 2013, Q-Chem Inc. Pittsburgh 
 -------------------------------------------------------
 using 64 threads for integral computing
 -------------------------------------------------------
 OpenMP Integral computing Module                
 Release: version 1.0, May 2013, Q-Chem Inc. Pittsburgh 
 -------------------------------------------------------
 ---------------------------------------
  Cycle       Energy         DIIS Error
 ---------------------------------------
    1    -302.8206667866      8.06E-04
    2    -302.8236420322      6.94E-05
    3    -302.8237344736      3.89E-05
    4    -302.8237484135      2.61E-05
    5    -302.8237566941      6.14E-06
    6    -302.8237575751      2.79E-06
    7    -302.8237578730      1.32E-06
    8    -302.8237580477      7.11E-07
    9    -302.8237581430      3.71E-07
   10    -302.8237582241      2.14E-07
   11    -302.8237583005      1.60E-07
   12    -302.8237583344      1.17E-07
   13    -302.8237583804      9.06E-08
   14    -302.8237584146      4.71E-08
   15    -302.8237584261      2.87E-08
   16    -302.8237584294      1.33E-08
   17    -302.8237584303      6.04E-09 Convergence criterion met
 ---------------------------------------
 <S^2> = 0.9405
 SCF time:  CPU 1958.51 s  wall 33.94 s
 SCF   energy in the final basis set = -302.82375843
 Total energy in the final basis set = -302.82375843
 
 --------------------------------------------------------------
 
                    Orbital Energies (a.u.)
 --------------------------------------------------------------
 
 Alpha MOs
 -- Occupied --
-14.4427 -14.4302 -10.3544 -10.3443 -10.3431 -10.3216 -10.3169  -1.1100
 -1.0343  -0.8913  -0.8554  -0.7652  -0.6574  -0.6308  -0.6198  -0.5905
 -0.5453  -0.5239  -0.4877  -0.4825  -0.4772  -0.4353  -0.3865  -0.3559
 -0.3264
 -- Virtual --
 -0.0052   0.1055   0.1140   0.1371   0.1410   0.1483   0.1580   0.1644
  0.1878   0.2055   0.2381   0.2511   0.2682   0.2828   0.3226   0.3470
  0.3623   0.3772   0.3796   0.4046   0.4255   0.4374   0.4551   0.4692
  0.4862   0.4921   0.5068   0.5145   0.5213   0.5297   0.5405   0.5572
  0.5623   0.5708   0.5910   0.5943   0.6181   0.6372   0.6577   0.6669
  0.6805   0.7046   0.7099   0.7187   0.7454   0.7942   0.8141   0.8302
  0.8362   0.8675   0.8807   0.9094   0.9436   0.9681   1.0052   1.0262
  1.0399   1.0552   1.0722   1.0837   1.0965   1.1196   1.1293   1.1406
  1.1513   1.1732   1.1998   1.2037   1.2410   1.2520   1.2947   1.3212
  1.3321   1.3645   1.3686   1.3782   1.3910   1.4049   1.4351   1.4702
  1.4765   1.4903   1.5257   1.5416   1.5662   1.5900   1.6175   1.6468
  1.6654   1.6904   1.7595   1.8050   1.8511   1.8758   1.9224   1.9275
  1.9517   2.0707   2.1492   2.1590   2.1925   2.2443   2.2833   2.2905
  2.3019   2.3216   2.4335   2.4494   2.4622   2.4884   2.5135   2.5547
  2.5588   2.5795   2.5838   2.6161   2.6421   2.6672   2.6830   2.7076
  2.7250   2.7342   2.7682   2.7729   2.8202   2.8371   2.8529   2.8835
  2.9028   2.9228   2.9373   2.9515   2.9657   2.9997   3.0097   3.0177
  3.0333   3.0499   3.0731   3.0852   3.0973   3.1060   3.1113   3.1311
  3.1421   3.1497   3.1661   3.1664   3.2183   3.2252   3.2392   3.2535
  3.2687   3.2996   3.3099   3.3520   3.3663   3.3793   3.4198   3.4330
  3.4556   3.4674   3.4775   3.5121   3.5335   3.5463   3.5736   3.5869
  3.6430   3.6701   3.6832   3.7063   3.7103   3.7288   3.7627   3.8090
  3.8564   3.8669   3.8870   3.9092   3.9433   3.9615   3.9926   4.0097
  4.0264   4.0489   4.0582   4.0663   4.0818   4.0919   4.1205   4.1260
  4.1829   4.1901   4.1986   4.2479   4.2558   4.3336   4.3603   4.4030
  4.4590   4.4771   4.5020   4.5174   4.5634   4.6020   4.6339   4.6422
  4.6744   4.7221   4.7339   4.7397   4.7592   4.8103   4.8250   4.8760
  4.9045   4.9382   4.9522   5.0255   5.0829   5.1024   5.1179   5.1192
  5.2012   5.2168   5.2272   5.2435   5.2577   5.3376   5.4090   5.4316
  5.4457   5.5345   5.6254   5.6358   5.6785   5.7098   5.7473   5.8405
  5.9420   5.9910   6.1499   6.1876   6.2684   6.3452   6.4799   6.5796
  8.2388   9.1359  10.6333  12.7368  13.3181  13.6691  15.3221
 
 Beta MOs
 -- Occupied --
-14.4388 -14.4252 -10.3569 -10.3479 -10.3350 -10.3238 -10.3128  -1.1070
 -1.0235  -0.8608  -0.8467  -0.7683  -0.6619  -0.6213  -0.6134  -0.5819
 -0.5437  -0.5126  -0.4820  -0.4671  -0.4542  -0.4301  -0.3815  -0.3265
 -- Virtual --
 -0.0512  -0.0025   0.1079   0.1169   0.1407   0.1436   0.1510   0.1592
  0.1741   0.2027   0.2121   0.2426   0.2497   0.2697   0.2832   0.3245
  0.3562   0.3666   0.3816   0.3835   0.4032   0.4227   0.4382   0.4587
  0.4745   0.4899   0.4942   0.5104   0.5186   0.5235   0.5308   0.5418
  0.5601   0.5634   0.5726   0.5932   0.5983   0.6239   0.6402   0.6588
  0.6724   0.6815   0.7077   0.7127   0.7231   0.7473   0.7963   0.8166
  0.8342   0.8394   0.8690   0.8823   0.9200   0.9480   0.9698   1.0123
  1.0313   1.0419   1.0588   1.0749   1.0861   1.0996   1.1230   1.1312
  1.1443   1.1521   1.1744   1.2032   1.2080   1.2416   1.2538   1.2988
  1.3251   1.3384   1.3698   1.3765   1.3804   1.3981   1.4097   1.4386
  1.4730   1.4797   1.4932   1.5272   1.5468   1.5686   1.5955   1.6240
  1.6499   1.6679   1.6935   1.7615   1.8172   1.8529   1.8779   1.9231
  1.9319   1.9553   2.0756   2.1551   2.1630   2.1827   2.2464   2.2826
  2.3010   2.3060   2.3429   2.4447   2.4554   2.4710   2.4942   2.5168
  2.5554   2.5664   2.5824   2.5894   2.6188   2.6454   2.6725   2.6874
  2.7153   2.7300   2.7399   2.7714   2.7759   2.8239   2.8400   2.8597
  2.8879   2.9026   2.9304   2.9458   2.9523   2.9672   3.0014   3.0075
  3.0206   3.0320   3.0505   3.0776   3.0922   3.1040   3.1091   3.1174
  3.1280   3.1515   3.1624   3.1661   3.1766   3.2221   3.2289   3.2425
  3.2552   3.2715   3.3025   3.3173   3.3597   3.3720   3.3819   3.4202
  3.4363   3.4619   3.4736   3.4848   3.5135   3.5344   3.5496   3.5840
  3.5936   3.6449   3.6766   3.6946   3.7080   3.7215   3.7318   3.7667
  3.8101   3.8614   3.8721   3.8979   3.9109   3.9452   3.9632   4.0004
  4.0126   4.0278   4.0531   4.0756   4.0818   4.0870   4.0964   4.1220
  4.1330   4.1894   4.1935   4.2013   4.2524   4.2621   4.3372   4.3745
  4.4064   4.4608   4.4815   4.5057   4.5213   4.5703   4.6189   4.6448
  4.6574   4.6847   4.7301   4.7429   4.7493   4.7690   4.8162   4.8275
  4.8936   4.9113   4.9516   4.9586   5.0281   5.0902   5.1140   5.1268
  5.1314   5.2084   5.2190   5.2350   5.2485   5.2608   5.3418   5.4133
  5.4376   5.4493   5.5366   5.6287   5.6400   5.6810   5.7132   5.7498
  5.8485   5.9484   5.9912   6.1551   6.2014   6.2663   6.3457   6.4851
  6.5819   8.2406   9.1379  10.6351  12.7360  13.3311  13.6755  15.3295
 --------------------------------------------------------------
 
          Ground-State Mulliken Net Atomic Charges

     Atom                 Charge (a.u.)    Spin (a.u.)
  --------------------------------------------------------
      1 C                    -0.021862      -0.158772
      2 N                    -0.064362       0.323620
      3 C                    -0.017829      -0.221726
      4 H                     0.123354       0.003644
      5 C                    -0.118108       0.384412
      6 H                     0.143475      -0.003432
      7 C                    -0.268444       0.774997
      8 H                     0.157833      -0.014381
      9 C                    -0.052223      -0.332988
     10 H                     0.132933       0.007099
     11 N                    -0.178215       0.251805
     12 H                     0.163447      -0.014278
  --------------------------------------------------------
  Sum of atomic charges =    -0.000000
  Sum of spin   charges =     1.000000

 -----------------------------------------------------------------
                    Cartesian Multipole Moments
 -----------------------------------------------------------------
    Charge (ESU x 10^10)
                -0.0000
    Dipole Moment (Debye)
         X      -0.8060      Y      -0.4597      Z       2.0717
       Tot       2.2700
    Quadrupole Moments (Debye-Ang)
        XX     -38.9343     XY       1.1613     YY     -32.8908
        XZ       0.3119     YZ       3.4072     ZZ     -58.9623
    Octopole Moments (Debye-Ang^2)
       XXX      -5.0972    XXY      -0.2111    XYY      -1.2572
       YYY      -6.9917    XXZ       5.2786    XYZ      -0.5099
       YYZ      15.5465    XZZ     -10.5507    YZZ      -8.7846
       ZZZ      55.2847
    Hexadecapole Moments (Debye-Ang^3)
      XXXX    -220.0306   XXXY     -69.4765   XXYY     -88.4299
      XYYY     -66.7353   YYYY    -277.7541   XXXZ      77.6013
      XXYZ      48.6409   XYYZ      24.8107   YYYZ     119.2771
      XXZZ    -145.0075   XYZZ     -26.3803   YYZZ    -163.0297
      XZZZ      81.0637   YZZZ     173.5162   ZZZZ    -815.0946
 -----------------------------------------------------------------
 Calculating analytic gradient of the SCF energy
 Gradient of SCF Energy
            1           2           3           4           5           6
    1  -0.0007362   0.0001504   0.0014600  -0.0004226   0.0004040  -0.0000896
    2  -0.0002788   0.0002145   0.0000437  -0.0002439   0.0011672  -0.0000576
    3  -0.0000469  -0.0003081  -0.0000238  -0.0002168   0.0001693  -0.0000568
            7           8           9          10          11          12
    1  -0.0005464  -0.0005604  -0.0003308   0.0006286   0.0002213  -0.0001781
    2  -0.0007514   0.0004555  -0.0001124   0.0004549  -0.0001472  -0.0007444
    3   0.0027990  -0.0008026  -0.0014151  -0.0005014   0.0009238  -0.0005207
 Max gradient component =       2.799E-03
 RMS gradient           =       7.340E-04
 Gradient time:  CPU 280.34 s  wall 5.43 s
 Geometry Optimization Parameters
   NAtoms,    NIC,     NZ,  NCons,   NDum,   NFix, NCnnct, MaxDiis
       12     185       0       0       0       0       0       0

 Cartesian Hessian Update
 Hessian updated using Powell/Murtagh-Sargent update
  Mixing factors:     0.970676 Powell                      0.029324 Murtagh-Sargent


** GEOMETRY OPTIMIZATION IN DELOCALIZED INTERNAL COORDINATES **
   Searching for a Transition State

   Optimization Cycle:   5

                       Coordinates (Angstroms)
     ATOM                X               Y               Z
      1  C         0.7977169303    1.0114377398   -1.8347903978
      2  N         0.4908583222    0.8388312938   -2.9381378886
      3  C        -0.2598724642   -1.6723914589    1.0536258933
      4  H         0.0533665339   -2.7053248811    1.1690922539
      5  C        -1.2294529737   -0.9159479312    0.1629507021
      6  H        -1.9257097769   -1.1245237629   -0.6327592498
      7  C         1.1436640692    1.2150031512   -0.5022584352
      8  H         1.0674069532    2.2113971082   -0.0940428244
      9  C        -0.8269591426    0.1596472353    0.8575682835
     10  H        -1.1094720133    1.1935070144    0.9817344677
     11  N         0.1347060841   -0.6547755802    1.7328859726
     12  H         1.6637474585    0.4431402496    0.0441311006
   Point Group: c1    Number of degrees of freedom:    30


   Energy is   -302.823758430

 Hessian updated using Powell/Murtagh-Sargent update
  Mixing factors:     0.993901 Powell                      0.006099 Murtagh-Sargent

 30 Hessian modes will be used to form the next step
  Hessian Eigenvalues:
     0.000034    0.015664    0.019239    0.020933    0.025039    0.031332
     0.039534    0.051529    0.054238    0.064283    0.073451    0.079044
     0.083928    0.102074    0.114726    0.159747    0.185945    0.194326
     0.199846    0.199999    0.236135    0.294497    0.315556    0.338812
     0.356251    0.364960    0.417049    0.472116    0.490638    1.287086
**WARNING** Magnitude of eigenvalue   1 too small.  Replaced by     0.000100
**WARNING** Hessian does not have the desired local structure
**WARNING** Hessian does not have the desired local structure

 Transition state search - taking P-RFO step
 Searching for Lamda that Maximizes Along the Lowest mode
 Value Taken    Lamda =   0.00046203
 Searching for Lamda that Minimizes Along All other modes
 Value Taken    Lamda =  -0.00011497
 Calculated Step too Large.  Step scaled by  0.264932
 Step Taken.  Stepsize is  0.300000

                             Maximum     Tolerance    Cnvgd?
         Gradient           0.000734      0.000300      NO
         Displacement       0.163671      0.001200      NO
         Energy change      0.000135      0.000001      NO


 New Cartesian Coordinates Obtained by Inverse Iteration

 Displacement from previous Coordinates is:  0.239712
 Adding empirical dispersion correction 
 ----------------------------------------------------------------
 Doing -D3(0) with
 s6  =   1.00000
 s8  =   1.00000
 rs6 =   1.28100
 rs8 =   1.09400
 -D3 energy without 3body term =     -0.0030622516 hartrees
 ----------------------------------------------------------------
             Standard Nuclear Orientation (Angstroms)
    I     Atom           X                Y                Z
 ----------------------------------------------------------------
    1      C       0.7879162096     1.0383527338    -1.8391603016
    2      N       0.4741146126     0.9036699650    -2.9456968640
    3      C      -0.2596495148    -1.6670843730     1.0748619221
    4      H       0.0518174404    -2.6978224600     1.2122355006
    5      C      -1.2208214911    -0.9290859637     0.1616645251
    6      H      -1.9104931005    -1.1532718079    -0.6354838958
    7      C       1.1431584447     1.1980427210    -0.5026329235
    8      H       1.0915901594     2.1845923560    -0.0677091861
    9      C      -0.8256353236     0.1609201282     0.8398289062
   10      H      -1.1106514694     1.1964646566     0.9427840448
   11      N       0.1283229104    -0.6364097545     1.7386692422
   12      H       1.6503311028     0.4016319764     0.0206389075
 ----------------------------------------------------------------
 Nuclear Repulsion Energy =         238.59501468 hartrees
 There are       25 alpha and       24 beta electrons
 Applying Cartesian multipole field
    Component          Value
    ---------          -----
     (2,0,0)        1.00000E-11
     (0,2,0)        2.00000E-11
     (0,0,2)       -3.00000E-11
 Nucleus-field energy     =    -0.0000000070 hartrees
 Requested basis set is cc-pVTZ
 There are 100 shells and 280 basis functions
 A cutoff of  1.0D-14 yielded   4742 shell pairs
 There are     37420 function pairs (     48965 Cartesian)
 Smallest overlap matrix eigenvalue = 1.99E-04
 Guess MOs from SCF MO coefficient file
 Reading MOs from coefficient file
 Reading MOs from coefficient file
 Long-range K will be added via erf
 Coulomb attenuation parameter = 0.25 bohr**(-1)
 An unrestricted hybrid HF-DFT SCF calculation will be
 performed using Pulay DIIS extrapolation
 Exchange:     0.1957 Hartree-Fock + 1.0000 wB97X-D3 + LR-HF
 Correlation:  1.0000 wB97X-D3
 Using SG-2 standard quadrature grid
 Dispersion:   Grimme D3
 SCF converges when DIIS error is below 1.0E-08
 Geometry optimization detected.  Setting ReadMinima to 0
 Setting SaveMinima to 0
 using 64 threads for integral computing
 -------------------------------------------------------
 OpenMP Integral computing Module                
 Release: version 1.0, May 2013, Q-Chem Inc. Pittsburgh 
 -------------------------------------------------------
 using 64 threads for integral computing
 -------------------------------------------------------
 OpenMP Integral computing Module                
 Release: version 1.0, May 2013, Q-Chem Inc. Pittsburgh 
 -------------------------------------------------------
 ---------------------------------------
  Cycle       Energy         DIIS Error
 ---------------------------------------
    1    -302.8209074175      8.16E-04
    2    -302.8235494543      6.97E-05
    3    -302.8236425055      3.90E-05
    4    -302.8236562413      2.64E-05
    5    -302.8236647270      5.62E-06
    6    -302.8236656333      2.69E-06
    7    -302.8236660203      1.24E-06
    8    -302.8236662935      7.24E-07
    9    -302.8236664726      4.32E-07
   10    -302.8236666529      2.87E-07
   11    -302.8236668734      2.38E-07
   12    -302.8236669777      1.77E-07
   13    -302.8236671036      1.21E-07
   14    -302.8236671666      4.26E-08
   15    -302.8236671732      2.48E-08
   16    -302.8236671751      1.15E-08
   17    -302.8236671755      5.51E-09 Convergence criterion met
 ---------------------------------------
 <S^2> = 0.9476
 SCF time:  CPU 1957.59 s  wall 33.96 s
 SCF   energy in the final basis set = -302.82366718
 Total energy in the final basis set = -302.82366718
 
 --------------------------------------------------------------
 
                    Orbital Energies (a.u.)
 --------------------------------------------------------------
 
 Alpha MOs
 -- Occupied --
-14.4433 -14.4299 -10.3546 -10.3449 -10.3430 -10.3215 -10.3175  -1.1105
 -1.0341  -0.8911  -0.8557  -0.7658  -0.6577  -0.6308  -0.6203  -0.5903
 -0.5458  -0.5241  -0.4878  -0.4827  -0.4769  -0.4351  -0.3870  -0.3561
 -0.3264
 -- Virtual --
 -0.0053   0.1057   0.1137   0.1367   0.1407   0.1479   0.1581   0.1641
  0.1880   0.2060   0.2380   0.2503   0.2692   0.2833   0.3218   0.3468
  0.3616   0.3780   0.3782   0.4056   0.4258   0.4366   0.4551   0.4691
  0.4870   0.4924   0.5071   0.5155   0.5207   0.5288   0.5408   0.5572
  0.5619   0.5709   0.5881   0.5932   0.6173   0.6357   0.6554   0.6698
  0.6829   0.7064   0.7106   0.7197   0.7467   0.7969   0.8130   0.8308
  0.8344   0.8674   0.8790   0.9103   0.9435   0.9679   1.0066   1.0263
  1.0392   1.0576   1.0715   1.0836   1.0965   1.1189   1.1301   1.1406
  1.1505   1.1718   1.1993   1.2061   1.2402   1.2504   1.2947   1.3233
  1.3319   1.3625   1.3695   1.3784   1.3937   1.4052   1.4351   1.4699
  1.4759   1.4928   1.5274   1.5393   1.5669   1.5898   1.6168   1.6457
  1.6646   1.6895   1.7601   1.8053   1.8501   1.8755   1.9228   1.9284
  1.9504   2.0714   2.1471   2.1580   2.1950   2.2429   2.2847   2.2920
  2.3013   2.3218   2.4358   2.4503   2.4618   2.4865   2.5120   2.5566
  2.5595   2.5795   2.5836   2.6167   2.6427   2.6671   2.6828   2.7077
  2.7262   2.7346   2.7695   2.7726   2.8201   2.8370   2.8541   2.8836
  2.9035   2.9252   2.9380   2.9474   2.9669   2.9998   3.0095   3.0178
  3.0327   3.0494   3.0740   3.0848   3.0984   3.1065   3.1111   3.1315
  3.1436   3.1528   3.1668   3.1673   3.2208   3.2234   3.2382   3.2551
  3.2702   3.3003   3.3113   3.3530   3.3674   3.3812   3.4197   3.4332
  3.4556   3.4676   3.4786   3.5118   3.5344   3.5464   3.5733   3.5900
  3.6437   3.6725   3.6849   3.7072   3.7137   3.7284   3.7628   3.8096
  3.8570   3.8673   3.8885   3.9092   3.9433   3.9616   3.9932   4.0121
  4.0253   4.0486   4.0586   4.0662   4.0815   4.0951   4.1204   4.1264
  4.1851   4.1911   4.1986   4.2480   4.2563   4.3343   4.3600   4.4036
  4.4580   4.4766   4.5008   4.5174   4.5644   4.6027   4.6343   4.6419
  4.6750   4.7220   4.7328   4.7398   4.7597   4.8099   4.8250   4.8757
  4.9047   4.9381   4.9520   5.0252   5.0821   5.1026   5.1181   5.1215
  5.2016   5.2166   5.2263   5.2440   5.2577   5.3370   5.4087   5.4324
  5.4445   5.5338   5.6250   5.6355   5.6781   5.7102   5.7471   5.8408
  5.9424   5.9902   6.1505   6.1889   6.2685   6.3452   6.4797   6.5804
  8.2375   9.1409  10.6398  12.7335  13.3102  13.6661  15.3238
 
 Beta MOs
 -- Occupied --
-14.4393 -14.4250 -10.3572 -10.3486 -10.3349 -10.3236 -10.3132  -1.1074
 -1.0234  -0.8610  -0.8466  -0.7689  -0.6623  -0.6214  -0.6138  -0.5818
 -0.5441  -0.5126  -0.4824  -0.4669  -0.4542  -0.4299  -0.3819  -0.3268
 -- Virtual --
 -0.0512  -0.0025   0.1081   0.1166   0.1405   0.1434   0.1507   0.1591
  0.1739   0.2028   0.2127   0.2422   0.2488   0.2710   0.2836   0.3239
  0.3559   0.3667   0.3801   0.3839   0.4042   0.4229   0.4374   0.4588
  0.4742   0.4902   0.4947   0.5109   0.5193   0.5234   0.5299   0.5418
  0.5602   0.5627   0.5731   0.5902   0.5968   0.6237   0.6389   0.6565
  0.6754   0.6838   0.7094   0.7135   0.7242   0.7486   0.7988   0.8154
  0.8351   0.8377   0.8689   0.8802   0.9209   0.9480   0.9698   1.0138
  1.0312   1.0412   1.0613   1.0741   1.0860   1.0995   1.1225   1.1320
  1.1443   1.1509   1.1732   1.2027   1.2104   1.2407   1.2520   1.2988
  1.3274   1.3381   1.3679   1.3766   1.3812   1.4009   1.4099   1.4383
  1.4728   1.4793   1.4961   1.5280   1.5451   1.5694   1.5952   1.6230
  1.6492   1.6671   1.6928   1.7621   1.8173   1.8519   1.8776   1.9239
  1.9323   1.9541   2.0763   2.1538   2.1610   2.1852   2.2452   2.2840
  2.2991   2.3085   2.3433   2.4469   2.4559   2.4699   2.4929   2.5151
  2.5559   2.5688   2.5820   2.5893   2.6194   2.6458   2.6719   2.6875
  2.7154   2.7308   2.7407   2.7730   2.7752   2.8240   2.8396   2.8611
  2.8877   2.9045   2.9309   2.9463   2.9497   2.9680   3.0020   3.0071
  3.0208   3.0308   3.0499   3.0780   3.0920   3.1053   3.1091   3.1178
  3.1284   3.1530   3.1634   3.1680   3.1778   3.2201   3.2318   3.2414
  3.2566   3.2731   3.3028   3.3187   3.3610   3.3735   3.3836   3.4203
  3.4365   3.4624   3.4740   3.4854   3.5131   3.5352   3.5497   3.5836
  3.5968   3.6455   3.6787   3.6963   3.7092   3.7246   3.7316   3.7669
  3.8108   3.8619   3.8725   3.8991   3.9111   3.9453   3.9634   4.0012
  4.0149   4.0267   4.0525   4.0760   4.0821   4.0865   4.0994   4.1219
  4.1335   4.1922   4.1947   4.2010   4.2522   4.2630   4.3380   4.3737
  4.4074   4.4598   4.4812   4.5045   4.5213   4.5715   4.6197   4.6445
  4.6576   4.6852   4.7293   4.7426   4.7495   4.7691   4.8160   4.8275
  4.8931   4.9117   4.9519   4.9584   5.0279   5.0894   5.1143   5.1290
  5.1316   5.2090   5.2183   5.2343   5.2479   5.2617   5.3413   5.4131
  5.4385   5.4480   5.5359   5.6283   5.6399   5.6807   5.7136   5.7496
  5.8488   5.9488   5.9905   6.1557   6.2026   6.2662   6.3457   6.4848
  6.5827   8.2393   9.1430  10.6418  12.7327  13.3228  13.6728  15.3311
 --------------------------------------------------------------
 
          Ground-State Mulliken Net Atomic Charges

     Atom                 Charge (a.u.)    Spin (a.u.)
  --------------------------------------------------------
      1 C                    -0.022301      -0.157780
      2 N                    -0.064177       0.321277
      3 C                    -0.020053      -0.226460
      4 H                     0.123481       0.003714
      5 C                    -0.116731       0.394948
      6 H                     0.143640      -0.003580
      7 C                    -0.269360       0.771188
      8 H                     0.158356      -0.014226
      9 C                    -0.051732      -0.340277
     10 H                     0.133921       0.007221
     11 N                    -0.177811       0.258359
     12 H                     0.162767      -0.014385
  --------------------------------------------------------
  Sum of atomic charges =     0.000000
  Sum of spin   charges =     1.000000

 -----------------------------------------------------------------
                    Cartesian Multipole Moments
 -----------------------------------------------------------------
    Charge (ESU x 10^10)
                 0.0000
    Dipole Moment (Debye)
         X      -0.7766      Y      -0.6107      Z       2.0973
       Tot       2.3184
    Quadrupole Moments (Debye-Ang)
        XX     -38.9309     XY       1.1257     YY     -33.0517
        XZ       0.2659     YZ       3.6040     ZZ     -59.0574
    Octopole Moments (Debye-Ang^2)
       XXX      -4.7492    XXY      -0.6789    XYY      -1.1862
       YYY      -8.6025    XXZ       5.2751    XYZ      -0.4687
       YYZ      16.4116    XZZ     -10.1262    YZZ     -10.8003
       ZZZ      55.7052
    Hexadecapole Moments (Debye-Ang^3)
      XXXX    -218.3592   XXXY     -69.7843   XXYY     -88.3162
      XYYY     -66.8988   YYYY    -282.2868   XXXZ      76.2573
      XXYZ      50.0703   XYYZ      24.8195   YYYZ     124.0320
      XXZZ    -145.0040   XYZZ     -26.7384   YYZZ    -165.2729
      XZZZ      79.4234   YZZZ     180.9591   ZZZZ    -820.4280
 -----------------------------------------------------------------
 Calculating analytic gradient of the SCF energy
 Gradient of SCF Energy
            1           2           3           4           5           6
    1  -0.0008797   0.0002270   0.0018522  -0.0004948   0.0003714  -0.0000714
    2  -0.0003762   0.0002605   0.0002475  -0.0002756   0.0014071  -0.0000736
    3  -0.0001764  -0.0002377   0.0003290  -0.0002925   0.0000678  -0.0000281
            7           8           9          10          11          12
    1  -0.0003253  -0.0006152  -0.0009926   0.0009128   0.0003400  -0.0003244
    2  -0.0003205   0.0004361  -0.0005986   0.0006426  -0.0003286  -0.0010207
    3   0.0025909  -0.0008000  -0.0013686  -0.0006507   0.0008088  -0.0002424
 Max gradient component =       2.591E-03
 RMS gradient           =       7.881E-04
 Gradient time:  CPU 281.37 s  wall 5.42 s
 Geometry Optimization Parameters
   NAtoms,    NIC,     NZ,  NCons,   NDum,   NFix, NCnnct, MaxDiis
       12     185       0       0       0       0       0       0

 Cartesian Hessian Update
 Hessian updated using Powell/Murtagh-Sargent update
  Mixing factors:     0.989676 Powell                      0.010324 Murtagh-Sargent


** GEOMETRY OPTIMIZATION IN DELOCALIZED INTERNAL COORDINATES **
   Searching for a Transition State

   Optimization Cycle:   6

                       Coordinates (Angstroms)
     ATOM                X               Y               Z
      1  C         0.7879162096    1.0383527338   -1.8391603016
      2  N         0.4741146126    0.9036699650   -2.9456968640
      3  C        -0.2596495148   -1.6670843730    1.0748619221
      4  H         0.0518174404   -2.6978224600    1.2122355006
      5  C        -1.2208214911   -0.9290859637    0.1616645251
      6  H        -1.9104931005   -1.1532718079   -0.6354838958
      7  C         1.1431584447    1.1980427210   -0.5026329235
      8  H         1.0915901594    2.1845923560   -0.0677091861
      9  C        -0.8256353236    0.1609201282    0.8398289062
     10  H        -1.1106514694    1.1964646566    0.9427840448
     11  N         0.1283229104   -0.6364097545    1.7386692422
     12  H         1.6503311028    0.4016319764    0.0206389075
   Point Group: c1    Number of degrees of freedom:    30


   Energy is   -302.823667176

 Hessian updated using Powell/Murtagh-Sargent update
  Mixing factors:     0.998025 Powell                      0.001975 Murtagh-Sargent

 30 Hessian modes will be used to form the next step
  Hessian Eigenvalues:
    -0.000027    0.015581    0.019240    0.020933    0.025034    0.031331
     0.039533    0.051526    0.054239    0.064277    0.073449    0.079042
     0.083928    0.102075    0.114726    0.159747    0.185940    0.194323
     0.199841    0.199999    0.236109    0.294493    0.315546    0.338808
     0.356251    0.364960    0.417047    0.472109    0.490606    1.287086
**WARNING** Magnitude of eigenvalue   1 too small.  Replaced by    -0.000100

 Transition state search - taking P-RFO step
 Searching for Lamda that Maximizes Along the Lowest mode
 Value Taken    Lamda =   0.00025597
 Searching for Lamda that Minimizes Along All other modes
 Value Taken    Lamda =  -0.00011920
 Calculated Step too Large.  Step scaled by  0.352256
 Step Taken.  Stepsize is  0.300000

                             Maximum     Tolerance    Cnvgd?
         Gradient           0.000855      0.000300      NO
         Displacement       0.174333      0.001200      NO
         Energy change      0.000091      0.000001      NO


 New Cartesian Coordinates Obtained by Inverse Iteration

 Displacement from previous Coordinates is:  0.243971
 Adding empirical dispersion correction 
 ----------------------------------------------------------------
 Doing -D3(0) with
 s6  =   1.00000
 s8  =   1.00000
 rs6 =   1.28100
 rs8 =   1.09400
 -D3 energy without 3body term =     -0.0030443220 hartrees
 ----------------------------------------------------------------
             Standard Nuclear Orientation (Angstroms)
    I     Atom           X                Y                Z
 ----------------------------------------------------------------
    1      C       0.7813399342     1.0679907703    -1.8452086226
    2      N       0.4617517800     0.9717073307    -2.9539849100
    3      C      -0.2608450311    -1.6622632901     1.0969001266
    4      H       0.0496720812    -2.6899787389     1.2566342251
    5      C      -1.2145993926    -0.9444221642     0.1626803481
    6      H      -1.8987973950    -1.1849221342    -0.6343802640
    7      C       1.1438891255     1.1824889905    -0.5059250638
    8      H       1.1175075049     2.1565775662    -0.0416132272
    9      C      -0.8258607992     0.1606682041     0.8229895716
   10      H      -1.1139902424     1.1971291356     0.9050732673
   11      N       0.1216325200    -0.6179021216     1.7433333239
   12      H       1.6382998952     0.3629266296    -0.0064988973
 ----------------------------------------------------------------
 Nuclear Repulsion Energy =         238.48034626 hartrees
 There are       25 alpha and       24 beta electrons
 Applying Cartesian multipole field
    Component          Value
    ---------          -----
     (2,0,0)        1.00000E-11
     (0,2,0)        2.00000E-11
     (0,0,2)       -3.00000E-11
 Nucleus-field energy     =    -0.0000000071 hartrees
 Requested basis set is cc-pVTZ
 There are 100 shells and 280 basis functions
 A cutoff of  1.0D-14 yielded   4736 shell pairs
 There are     37286 function pairs (     48779 Cartesian)
 Smallest overlap matrix eigenvalue = 2.01E-04
 Guess MOs from SCF MO coefficient file
 Reading MOs from coefficient file
 Reading MOs from coefficient file
 Long-range K will be added via erf
 Coulomb attenuation parameter = 0.25 bohr**(-1)
 An unrestricted hybrid HF-DFT SCF calculation will be
 performed using Pulay DIIS extrapolation
 Exchange:     0.1957 Hartree-Fock + 1.0000 wB97X-D3 + LR-HF
 Correlation:  1.0000 wB97X-D3
 Using SG-2 standard quadrature grid
 Dispersion:   Grimme D3
 SCF converges when DIIS error is below 1.0E-08
 Geometry optimization detected.  Setting ReadMinima to 0
 Setting SaveMinima to 0
 using 64 threads for integral computing
 -------------------------------------------------------
 OpenMP Integral computing Module                
 Release: version 1.0, May 2013, Q-Chem Inc. Pittsburgh 
 -------------------------------------------------------
 using 64 threads for integral computing
 -------------------------------------------------------
 OpenMP Integral computing Module                
 Release: version 1.0, May 2013, Q-Chem Inc. Pittsburgh 
 -------------------------------------------------------
 ---------------------------------------
  Cycle       Energy         DIIS Error
 ---------------------------------------
    1    -302.8209429748      8.25E-04
    2    -302.8234981252      7.04E-05
    3    -302.8235917050      3.94E-05
    4    -302.8236054504      2.65E-05
    5    -302.8236139121      5.65E-06
    6    -302.8236148019      2.77E-06
    7    -302.8236152138      1.20E-06
    8    -302.8236155138      7.13E-07
    9    -302.8236157216      4.36E-07
   10    -302.8236159329      3.10E-07
   11    -302.8236162316      2.69E-07
   12    -302.8236163734      1.97E-07
   13    -302.8236165254      1.26E-07
   14    -302.8236165815      3.67E-08
   15    -302.8236165847      2.03E-08
   16    -302.8236165856      9.58E-09 Convergence criterion met
 ---------------------------------------
 <S^2> = 0.9568
 SCF time:  CPU 1866.35 s  wall 32.82 s
 SCF   energy in the final basis set = -302.82361659
 Total energy in the final basis set = -302.82361659
 
 --------------------------------------------------------------
 
                    Orbital Energies (a.u.)
 --------------------------------------------------------------
 
 Alpha MOs
 -- Occupied --
-14.4438 -14.4298 -10.3547 -10.3455 -10.3429 -10.3214 -10.3180  -1.1110
 -1.0340  -0.8910  -0.8559  -0.7663  -0.6579  -0.6311  -0.6208  -0.5899
 -0.5462  -0.5242  -0.4881  -0.4828  -0.4768  -0.4349  -0.3876  -0.3562
 -0.3265
 -- Virtual --
 -0.0055   0.1058   0.1135   0.1365   0.1405   0.1474   0.1581   0.1640
  0.1882   0.2065   0.2378   0.2497   0.2705   0.2841   0.3209   0.3466
  0.3606   0.3770   0.3788   0.4064   0.4259   0.4362   0.4551   0.4689
  0.4876   0.4928   0.5071   0.5168   0.5205   0.5280   0.5412   0.5571
  0.5611   0.5710   0.5852   0.5922   0.6164   0.6341   0.6532   0.6720
  0.6851   0.7083   0.7110   0.7205   0.7475   0.7992   0.8117   0.8306
  0.8329   0.8674   0.8776   0.9106   0.9429   0.9674   1.0078   1.0253
  1.0389   1.0600   1.0709   1.0833   1.0964   1.1179   1.1313   1.1405
  1.1494   1.1699   1.1991   1.2076   1.2381   1.2499   1.2945   1.3255
  1.3313   1.3613   1.3701   1.3786   1.3964   1.4054   1.4350   1.4689
  1.4753   1.4949   1.5282   1.5380   1.5680   1.5891   1.6155   1.6444
  1.6636   1.6887   1.7602   1.8052   1.8490   1.8750   1.9231   1.9295
  1.9491   2.0720   2.1448   2.1577   2.1976   2.2417   2.2858   2.2915
  2.3009   2.3221   2.4362   2.4509   2.4623   2.4843   2.5102   2.5576
  2.5611   2.5795   2.5834   2.6172   2.6434   2.6669   2.6829   2.7081
  2.7265   2.7344   2.7698   2.7733   2.8200   2.8368   2.8551   2.8838
  2.9041   2.9281   2.9385   2.9433   2.9683   2.9999   3.0090   3.0176
  3.0322   3.0481   3.0745   3.0845   3.0985   3.1061   3.1111   3.1321
  3.1451   3.1552   3.1675   3.1687   3.2191   3.2246   3.2373   3.2565
  3.2710   3.3012   3.3118   3.3531   3.3682   3.3824   3.4190   3.4339
  3.4552   3.4679   3.4790   3.5115   3.5353   3.5467   3.5716   3.5931
  3.6441   3.6739   3.6861   3.7082   3.7168   3.7276   3.7627   3.8101
  3.8574   3.8684   3.8904   3.9091   3.9437   3.9617   3.9952   4.0146
  4.0242   4.0478   4.0588   4.0661   4.0809   4.0982   4.1194   4.1265
  4.1870   4.1910   4.1989   4.2492   4.2567   4.3354   4.3610   4.4040
  4.4566   4.4762   4.4996   4.5165   4.5652   4.6034   4.6347   4.6418
  4.6758   4.7214   4.7315   4.7402   4.7602   4.8092   4.8253   4.8746
  4.9051   4.9368   4.9525   5.0248   5.0818   5.1025   5.1188   5.1244
  5.2014   5.2159   5.2245   5.2444   5.2578   5.3365   5.4079   5.4323
  5.4436   5.5326   5.6247   5.6354   5.6776   5.7101   5.7467   5.8409
  5.9446   5.9895   6.1507   6.1904   6.2690   6.3457   6.4802   6.5811
  8.2363   9.1457  10.6476  12.7276  13.3040  13.6584  15.3250
 
 Beta MOs
 -- Occupied --
-14.4397 -14.4249 -10.3574 -10.3493 -10.3348 -10.3235 -10.3137  -1.1078
 -1.0233  -0.8610  -0.8465  -0.7696  -0.6627  -0.6218  -0.6140  -0.5814
 -0.5445  -0.5126  -0.4827  -0.4668  -0.4542  -0.4298  -0.3823  -0.3269
 -- Virtual --
 -0.0512  -0.0028   0.1082   0.1164   0.1404   0.1433   0.1502   0.1590
  0.1740   0.2029   0.2132   0.2417   0.2480   0.2725   0.2842   0.3231
  0.3554   0.3668   0.3786   0.3843   0.4050   0.4230   0.4367   0.4589
  0.4739   0.4904   0.4953   0.5114   0.5197   0.5240   0.5293   0.5419
  0.5599   0.5619   0.5734   0.5873   0.5953   0.6232   0.6373   0.6543
  0.6778   0.6859   0.7110   0.7142   0.7253   0.7496   0.8010   0.8141
  0.8353   0.8359   0.8689   0.8786   0.9210   0.9475   0.9695   1.0152
  1.0299   1.0409   1.0638   1.0734   1.0856   1.0993   1.1217   1.1333
  1.1442   1.1496   1.1714   1.2025   1.2122   1.2387   1.2512   1.2986
  1.3298   1.3373   1.3668   1.3765   1.3822   1.4037   1.4100   1.4380
  1.4718   1.4788   1.4987   1.5283   1.5439   1.5707   1.5943   1.6215
  1.6483   1.6662   1.6922   1.7623   1.8171   1.8509   1.8772   1.9248
  1.9329   1.9528   2.0768   2.1520   2.1599   2.1879   2.2440   2.2852
  2.2961   2.3102   2.3439   2.4484   2.4548   2.4700   2.4915   2.5132
  2.5561   2.5713   2.5817   2.5890   2.6198   2.6464   2.6715   2.6878
  2.7156   2.7308   2.7409   2.7731   2.7760   2.8241   2.8392   2.8623
  2.8879   2.9063   2.9317   2.9449   2.9487   2.9691   3.0026   3.0063
  3.0206   3.0297   3.0486   3.0780   3.0918   3.1047   3.1094   3.1180
  3.1288   3.1542   3.1641   3.1706   3.1789   3.2178   3.2344   3.2402
  3.2580   3.2739   3.3032   3.3193   3.3614   3.3746   3.3847   3.4197
  3.4370   3.4629   3.4742   3.4853   3.5128   3.5361   3.5498   3.5817
  3.6000   3.6459   3.6798   3.6975   3.7105   3.7273   3.7312   3.7670
  3.8113   3.8623   3.8735   3.9007   3.9114   3.9457   3.9635   4.0033
  4.0174   4.0257   4.0514   4.0763   4.0822   4.0857   4.1024   4.1210
  4.1338   4.1939   4.1952   4.2009   4.2525   4.2644   4.3393   4.3740
  4.4083   4.4585   4.4810   4.5033   4.5205   4.5724   4.6206   4.6444
  4.6578   4.6859   4.7282   4.7421   4.7497   4.7695   4.8155   4.8278
  4.8919   4.9124   4.9501   4.9599   5.0276   5.0889   5.1146   5.1319
  5.1324   5.2090   5.2176   5.2322   5.2473   5.2626   5.3409   5.4125
  5.4385   5.4472   5.5348   5.6281   5.6399   5.6804   5.7135   5.7492
  5.8489   5.9509   5.9898   6.1559   6.2041   6.2666   6.3462   6.4854
  6.5836   8.2380   9.1478  10.6497  12.7267  13.3162  13.6655  15.3322
 --------------------------------------------------------------
 
          Ground-State Mulliken Net Atomic Charges

     Atom                 Charge (a.u.)    Spin (a.u.)
  --------------------------------------------------------
      1 C                    -0.022336      -0.157109
      2 N                    -0.063915       0.319994
      3 C                    -0.022518      -0.232563
      4 H                     0.123589       0.003807
      5 C                    -0.114921       0.405926
      6 H                     0.143641      -0.003744
      7 C                    -0.270455       0.767540
      8 H                     0.158959      -0.014077
      9 C                    -0.052011      -0.348870
     10 H                     0.135042       0.007329
     11 N                    -0.177143       0.266222
     12 H                     0.162068      -0.014456
  --------------------------------------------------------
  Sum of atomic charges =    -0.000000
  Sum of spin   charges =     1.000000

 -----------------------------------------------------------------
                    Cartesian Multipole Moments
 -----------------------------------------------------------------
    Charge (ESU x 10^10)
                -0.0000
    Dipole Moment (Debye)
         X      -0.7511      Y      -0.7648      Z       2.1226
       Tot       2.3780
    Quadrupole Moments (Debye-Ang)
        XX     -38.9171     XY       1.1005     YY     -33.2399
        XZ       0.2319     YZ       3.8087     ZZ     -59.1245
    Octopole Moments (Debye-Ang^2)
       XXX      -4.4474    XXY      -1.1494    XYY      -1.1435
       YYY     -10.3336    XXZ       5.2951    XYZ      -0.4129
       YYZ      17.3552    XZZ      -9.7605    YZZ     -12.8866
       ZZZ      56.1914
    Hexadecapole Moments (Debye-Ang^3)
      XXXX    -217.4207   XXXY     -70.3899   XXYY     -88.4807
      XYYY     -67.4156   YYYY    -288.0650   XXXZ      75.4945
      XXYZ      51.6766   XYYZ      25.0410   YYYZ     129.4012
      XXZZ    -145.2738   XYZZ     -27.2497   YYZZ    -168.0082
      XZZZ      78.5272   YZZZ     188.9811   ZZZZ    -826.0885
 -----------------------------------------------------------------
 Calculating analytic gradient of the SCF energy
 Gradient of SCF Energy
            1           2           3           4           5           6
    1  -0.0009194   0.0002982   0.0019062  -0.0005351   0.0003604  -0.0000493
    2  -0.0004840   0.0002968   0.0004156  -0.0002846   0.0010493  -0.0000726
    3  -0.0002885  -0.0001072   0.0004547  -0.0003501  -0.0000820  -0.0000102
            7           8           9          10          11          12
    1  -0.0003002  -0.0005006  -0.0013726   0.0011704   0.0003781  -0.0004363
    2   0.0000650   0.0003679  -0.0006989   0.0007096  -0.0002650  -0.0010990
    3   0.0019408  -0.0005459  -0.0009617  -0.0007478   0.0006130   0.0000848
 Max gradient component =       1.941E-03
 RMS gradient           =       7.335E-04
 Gradient time:  CPU 280.87 s  wall 5.31 s
 Geometry Optimization Parameters
   NAtoms,    NIC,     NZ,  NCons,   NDum,   NFix, NCnnct, MaxDiis
       12     185       0       0       0       0       0       0

 Cartesian Hessian Update
 Hessian updated using Powell/Murtagh-Sargent update
  Mixing factors:     0.991225 Powell                      0.008775 Murtagh-Sargent


** GEOMETRY OPTIMIZATION IN DELOCALIZED INTERNAL COORDINATES **
   Searching for a Transition State

   Optimization Cycle:   7

                       Coordinates (Angstroms)
     ATOM                X               Y               Z
      1  C         0.7813399342    1.0679907703   -1.8452086226
      2  N         0.4617517800    0.9717073307   -2.9539849100
      3  C        -0.2608450311   -1.6622632901    1.0969001266
      4  H         0.0496720812   -2.6899787389    1.2566342251
      5  C        -1.2145993926   -0.9444221642    0.1626803481
      6  H        -1.8987973950   -1.1849221342   -0.6343802640
      7  C         1.1438891255    1.1824889905   -0.5059250638
      8  H         1.1175075049    2.1565775662   -0.0416132272
      9  C        -0.8258607992    0.1606682041    0.8229895716
     10  H        -1.1139902424    1.1971291356    0.9050732673
     11  N         0.1216325200   -0.6179021216    1.7433333239
     12  H         1.6382998952    0.3629266296   -0.0064988973
   Point Group: c1    Number of degrees of freedom:    30


   Energy is   -302.823616586

 Hessian updated using Powell/Murtagh-Sargent update
  Mixing factors:     0.999080 Powell                      0.000920 Murtagh-Sargent

 30 Hessian modes will be used to form the next step
  Hessian Eigenvalues:
     0.000032    0.015449    0.019240    0.020933    0.025032    0.031330
     0.039533    0.051524    0.054240    0.064268    0.073448    0.079037
     0.083927    0.102076    0.114726    0.159747    0.185933    0.194318
     0.199835    0.199999    0.236099    0.294487    0.315539    0.338802
     0.356251    0.364960    0.417047    0.472104    0.490601    1.287085
**WARNING** Magnitude of eigenvalue   1 too small.  Replaced by     0.000100
**WARNING** Hessian does not have the desired local structure
**WARNING** Hessian does not have the desired local structure

 Transition state search - taking P-RFO step
 Searching for Lamda that Maximizes Along the Lowest mode
 Value Taken    Lamda =   0.00026734
 Searching for Lamda that Minimizes Along All other modes
 Value Taken    Lamda =  -0.00010138
 Calculated Step too Large.  Step scaled by  0.236949
 Step Taken.  Stepsize is  0.300000

                             Maximum     Tolerance    Cnvgd?
         Gradient           0.000721      0.000300      NO
         Displacement       0.177247      0.001200      NO
         Energy change      0.000051      0.000001      NO


 New Cartesian Coordinates Obtained by Inverse Iteration

 Displacement from previous Coordinates is:  0.245618
 Adding empirical dispersion correction 
 ----------------------------------------------------------------
 Doing -D3(0) with
 s6  =   1.00000
 s8  =   1.00000
 rs6 =   1.28100
 rs8 =   1.09400
 -D3 energy without 3body term =     -0.0030266408 hartrees
 ----------------------------------------------------------------
             Standard Nuclear Orientation (Angstroms)
    I     Atom           X                Y                Z
 ----------------------------------------------------------------
    1      C       0.7765680989     1.0986888415    -1.8511433462
    2      N       0.4520966789     1.0411981969    -2.9611451594
    3      C      -0.2623651853    -1.6573123877     1.1189022653
    4      H       0.0477252338    -2.6813202760     1.3011811567
    5      C      -1.2094914960    -0.9602400598     0.1648514456
    6      H      -1.8889763696    -1.2172284066    -0.6310721962
    7      C       1.1449582059     1.1670395187    -0.5103655256
    8      H       1.1427917491     2.1269808300    -0.0165880867
    9      C      -0.8265602867     0.1596565284     0.8063062735
   10      H      -1.1183590402     1.1964152964     0.8677765302
   11      N       0.1149667219    -0.5992057874     1.7471835967
   12      H       1.6266456701     0.3253278835    -0.0358870761
 ----------------------------------------------------------------
 Nuclear Repulsion Energy =         238.33329981 hartrees
 There are       25 alpha and       24 beta electrons
 Applying Cartesian multipole field
    Component          Value
    ---------          -----
     (2,0,0)        1.00000E-11
     (0,2,0)        2.00000E-11
     (0,0,2)       -3.00000E-11
 Nucleus-field energy     =    -0.0000000071 hartrees
 Requested basis set is cc-pVTZ
 There are 100 shells and 280 basis functions
 A cutoff of  1.0D-14 yielded   4733 shell pairs
 There are     37269 function pairs (     48768 Cartesian)
 Smallest overlap matrix eigenvalue = 2.04E-04
 Guess MOs from SCF MO coefficient file
 Reading MOs from coefficient file
 Reading MOs from coefficient file
 Long-range K will be added via erf
 Coulomb attenuation parameter = 0.25 bohr**(-1)
 An unrestricted hybrid HF-DFT SCF calculation will be
 performed using Pulay DIIS extrapolation
 Exchange:     0.1957 Hartree-Fock + 1.0000 wB97X-D3 + LR-HF
 Correlation:  1.0000 wB97X-D3
 Using SG-2 standard quadrature grid
 Dispersion:   Grimme D3
 SCF converges when DIIS error is below 1.0E-08
 Geometry optimization detected.  Setting ReadMinima to 0
 Setting SaveMinima to 0
 using 64 threads for integral computing
 -------------------------------------------------------
 OpenMP Integral computing Module                
 Release: version 1.0, May 2013, Q-Chem Inc. Pittsburgh 
 -------------------------------------------------------
 using 64 threads for integral computing
 -------------------------------------------------------
 OpenMP Integral computing Module                
 Release: version 1.0, May 2013, Q-Chem Inc. Pittsburgh 
 -------------------------------------------------------
 ---------------------------------------
  Cycle       Energy         DIIS Error
 ---------------------------------------
    1    -302.8208450217      8.31E-04
    2    -302.8234539525      7.09E-05
    3    -302.8235479145      3.98E-05
    4    -302.8235617788      2.65E-05
    5    -302.8235701149      5.84E-06
    6    -302.8235709699      2.82E-06
    7    -302.8235713635      1.19E-06
    8    -302.8235716423      7.01E-07
    9    -302.8235718386      4.24E-07
   10    -302.8235720319      3.07E-07
   11    -302.8235723237      2.70E-07
   12    -302.8235724613      1.96E-07
   13    -302.8235725999      1.22E-07
   14    -302.8235726456      3.39E-08
   15    -302.8235726477      1.82E-08
   16    -302.8235726483      8.50E-09 Convergence criterion met
 ---------------------------------------
 <S^2> = 0.9660
 SCF time:  CPU 1839.68 s  wall 32.85 s
 SCF   energy in the final basis set = -302.82357265
 Total energy in the final basis set = -302.82357265
 
 --------------------------------------------------------------
 
                    Orbital Energies (a.u.)
 --------------------------------------------------------------
 
 Alpha MOs
 -- Occupied --
-14.4443 -14.4297 -10.3548 -10.3459 -10.3428 -10.3213 -10.3186  -1.1115
 -1.0339  -0.8909  -0.8560  -0.7669  -0.6581  -0.6315  -0.6212  -0.5895
 -0.5466  -0.5243  -0.4884  -0.4828  -0.4766  -0.4348  -0.3882  -0.3563
 -0.3267
 -- Virtual --
 -0.0057   0.1059   0.1134   0.1362   0.1403   0.1470   0.1582   0.1639
  0.1884   0.2069   0.2374   0.2491   0.2718   0.2850   0.3198   0.3465
  0.3595   0.3759   0.3796   0.4070   0.4256   0.4363   0.4549   0.4687
  0.4881   0.4933   0.5071   0.5179   0.5208   0.5274   0.5418   0.5566
  0.5604   0.5706   0.5827   0.5912   0.6157   0.6326   0.6511   0.6736
  0.6874   0.7100   0.7112   0.7212   0.7483   0.8009   0.8108   0.8287
  0.8331   0.8675   0.8766   0.9105   0.9421   0.9666   1.0089   1.0235
  1.0390   1.0621   1.0706   1.0829   1.0960   1.1169   1.1326   1.1401
  1.1489   1.1676   1.1990   1.2085   1.2355   1.2504   1.2943   1.3275
  1.3309   1.3607   1.3706   1.3788   1.3992   1.4053   1.4347   1.4675
  1.4746   1.4967   1.5278   1.5376   1.5694   1.5880   1.6140   1.6432
  1.6626   1.6880   1.7600   1.8050   1.8481   1.8745   1.9232   1.9309
  1.9478   2.0725   2.1424   2.1578   2.2002   2.2406   2.2862   2.2901
  2.3012   2.3227   2.4355   2.4515   2.4637   2.4824   2.5086   2.5575
  2.5632   2.5795   2.5832   2.6175   2.6442   2.6666   2.6833   2.7086
  2.7266   2.7343   2.7684   2.7755   2.8200   2.8366   2.8561   2.8839
  2.9046   2.9312   2.9382   2.9403   2.9699   3.0000   3.0082   3.0171
  3.0319   3.0466   3.0746   3.0842   3.0981   3.1054   3.1115   3.1327
  3.1464   3.1571   3.1685   3.1706   3.2159   3.2265   3.2368   3.2578
  3.2713   3.3024   3.3117   3.3527   3.3687   3.3835   3.4180   3.4347
  3.4545   3.4680   3.4795   3.5113   3.5361   3.5470   3.5696   3.5960
  3.6445   3.6752   3.6872   3.7092   3.7199   3.7270   3.7630   3.8105
  3.8577   3.8695   3.8920   3.9091   3.9440   3.9616   3.9972   4.0165
  4.0233   4.0470   4.0589   4.0661   4.0801   4.1010   4.1183   4.1265
  4.1886   4.1904   4.1995   4.2501   4.2574   4.3365   4.3622   4.4045
  4.4554   4.4758   4.4988   4.5154   4.5660   4.6041   4.6350   4.6417
  4.6766   4.7207   4.7302   4.7407   4.7607   4.8084   4.8256   4.8735
  4.9058   4.9347   4.9537   5.0244   5.0814   5.1020   5.1196   5.1272
  5.2013   5.2154   5.2225   5.2448   5.2580   5.3359   5.4069   5.4318
  5.4431   5.5313   5.6244   5.6351   5.6770   5.7100   5.7462   5.8410
  5.9468   5.9888   6.1506   6.1918   6.2695   6.3463   6.4806   6.5815
  8.2355   9.1496  10.6541  12.7191  13.3005  13.6507  15.3260
 
 Beta MOs
 -- Occupied --
-14.4400 -14.4248 -10.3575 -10.3498 -10.3348 -10.3235 -10.3141  -1.1082
 -1.0232  -0.8611  -0.8463  -0.7703  -0.6630  -0.6222  -0.6143  -0.5810
 -0.5448  -0.5127  -0.4829  -0.4667  -0.4542  -0.4297  -0.3827  -0.3269
 -- Virtual --
 -0.0513  -0.0030   0.1083   0.1162   0.1403   0.1432   0.1498   0.1589
  0.1740   0.2029   0.2137   0.2410   0.2474   0.2741   0.2850   0.3222
  0.3548   0.3670   0.3772   0.3847   0.4057   0.4227   0.4365   0.4588
  0.4735   0.4905   0.4958   0.5117   0.5198   0.5251   0.5289   0.5421
  0.5592   0.5613   0.5731   0.5847   0.5940   0.6229   0.6358   0.6524
  0.6796   0.6880   0.7120   0.7151   0.7263   0.7505   0.8026   0.8131
  0.8328   0.8368   0.8690   0.8775   0.9207   0.9467   0.9690   1.0164
  1.0278   1.0409   1.0662   1.0729   1.0850   1.0988   1.1207   1.1351
  1.1436   1.1487   1.1693   1.2024   1.2133   1.2361   1.2512   1.2985
  1.3321   1.3363   1.3663   1.3765   1.3830   1.4064   1.4100   1.4375
  1.4705   1.4781   1.5008   1.5280   1.5432   1.5723   1.5931   1.6198
  1.6474   1.6652   1.6917   1.7621   1.8169   1.8499   1.8767   1.9255
  1.9337   1.9516   2.0773   2.1499   2.1594   2.1908   2.2427   2.2865
  2.2926   2.3117   2.3448   2.4496   2.4525   2.4710   2.4901   2.5118
  2.5560   2.5737   2.5815   2.5886   2.6200   2.6469   2.6711   2.6883
  2.7158   2.7305   2.7411   2.7717   2.7782   2.8241   2.8388   2.8632
  2.8881   2.9080   2.9322   2.9429   2.9491   2.9705   3.0032   3.0053
  3.0201   3.0289   3.0471   3.0778   3.0913   3.1035   3.1098   3.1182
  3.1294   3.1550   3.1648   3.1734   3.1802   3.2153   3.2364   3.2394
  3.2592   3.2743   3.3037   3.3194   3.3613   3.3755   3.3855   3.4190
  3.4377   3.4631   3.4739   3.4853   3.5127   3.5370   3.5500   3.5796
  3.6030   3.6461   3.6808   3.6986   3.7118   3.7289   3.7316   3.7674
  3.8118   3.8627   3.8744   3.9018   3.9119   3.9461   3.9635   4.0055
  4.0193   4.0250   4.0503   4.0765   4.0820   4.0849   4.1050   4.1201
  4.1341   4.1938   4.1969   4.2013   4.2525   4.2660   4.3404   4.3745
  4.4093   4.4573   4.4807   4.5026   4.5194   4.5733   4.6215   4.6443
  4.6580   4.6867   4.7270   4.7417   4.7501   4.7698   4.8149   4.8282
  4.8906   4.9133   4.9474   4.9621   5.0272   5.0883   5.1144   5.1332
  5.1347   5.2090   5.2170   5.2301   5.2468   5.2636   5.3405   5.4116
  5.4379   5.4469   5.5335   5.6279   5.6398   5.6799   5.7134   5.7488
  5.8489   5.9532   5.9891   6.1558   6.2055   6.2669   6.3468   6.4857
  6.5840   8.2372   9.1519  10.6563  12.7180  13.3122  13.6582  15.3332
 --------------------------------------------------------------
 
          Ground-State Mulliken Net Atomic Charges

     Atom                 Charge (a.u.)    Spin (a.u.)
  --------------------------------------------------------
      1 C                    -0.022231      -0.156566
      2 N                    -0.063661       0.319146
      3 C                    -0.025141      -0.238827
      4 H                     0.123705       0.003903
      5 C                    -0.112959       0.416364
      6 H                     0.143523      -0.003915
      7 C                    -0.271681       0.763907
      8 H                     0.159674      -0.013947
      9 C                    -0.052512      -0.357099
     10 H                     0.136205       0.007419
     11 N                    -0.176391       0.274127
     12 H                     0.161471      -0.014512
  --------------------------------------------------------
  Sum of atomic charges =    -0.000000
  Sum of spin   charges =     1.000000

 -----------------------------------------------------------------
                    Cartesian Multipole Moments
 -----------------------------------------------------------------
    Charge (ESU x 10^10)
                 0.0000
    Dipole Moment (Debye)
         X      -0.7288      Y      -0.9205      Z       2.1455
       Tot       2.4457
    Quadrupole Moments (Debye-Ang)
        XX     -38.8992     XY       1.0758     YY     -33.4559
        XZ       0.2072     YZ       4.0144     ZZ     -59.1633
    Octopole Moments (Debye-Ang^2)
       XXX      -4.1933    XXY      -1.6257    XYY      -1.1304
       YYY     -12.1464    XXZ       5.3204    XYZ      -0.3488
       YYZ      18.3437    XZZ      -9.4329    YZZ     -15.0033
       ZZZ      56.6364
    Hexadecapole Moments (Debye-Ang^3)
      XXXX    -216.7979   XXXY     -71.0854   XXYY     -88.8096
      XYYY     -68.0878   YYYY    -294.6277   XXXZ      75.0052
      XXYZ      53.3432   XYYZ      25.3643   YYYZ     135.0929
      XXZZ    -145.6044   XYZZ     -27.8162   YYZZ    -171.0354
      XZZZ      77.9956   YZZZ     197.1653   ZZZZ    -831.1274
 -----------------------------------------------------------------
 Calculating analytic gradient of the SCF energy
 Gradient of SCF Energy
            1           2           3           4           5           6
    1  -0.0008924   0.0003344   0.0018488  -0.0005467   0.0003506  -0.0000366
    2  -0.0004945   0.0003074   0.0004271  -0.0002878   0.0007443  -0.0000654
    3  -0.0002523  -0.0000556   0.0004143  -0.0003744  -0.0001307  -0.0000046
            7           8           9          10          11          12
    1  -0.0003006  -0.0003627  -0.0016698   0.0013871   0.0004350  -0.0005471
    2   0.0003707   0.0003129  -0.0008472   0.0007374  -0.0000546  -0.0011503
    3   0.0012271  -0.0002899  -0.0006017  -0.0008262   0.0005072   0.0003867
 Max gradient component =       1.849E-03
 RMS gradient           =       6.991E-04
 Gradient time:  CPU 286.77 s  wall 5.41 s
 Geometry Optimization Parameters
   NAtoms,    NIC,     NZ,  NCons,   NDum,   NFix, NCnnct, MaxDiis
       12     185       0       0       0       0       0       0

 Cartesian Hessian Update
 Hessian updated using Powell/Murtagh-Sargent update
  Mixing factors:     0.997682 Powell                      0.002318 Murtagh-Sargent


** GEOMETRY OPTIMIZATION IN DELOCALIZED INTERNAL COORDINATES **
   Searching for a Transition State

   Optimization Cycle:   8

                       Coordinates (Angstroms)
     ATOM                X               Y               Z
      1  C         0.7765680989    1.0986888415   -1.8511433462
      2  N         0.4520966789    1.0411981969   -2.9611451594
      3  C        -0.2623651853   -1.6573123877    1.1189022653
      4  H         0.0477252338   -2.6813202760    1.3011811567
      5  C        -1.2094914960   -0.9602400598    0.1648514456
      6  H        -1.8889763696   -1.2172284066   -0.6310721962
      7  C         1.1449582059    1.1670395187   -0.5103655256
      8  H         1.1427917491    2.1269808300   -0.0165880867
      9  C        -0.8265602867    0.1596565284    0.8063062735
     10  H        -1.1183590402    1.1964152964    0.8677765302
     11  N         0.1149667219   -0.5992057874    1.7471835967
     12  H         1.6266456701    0.3253278835   -0.0358870761
   Point Group: c1    Number of degrees of freedom:    30


   Energy is   -302.823572648

 Hessian updated using Powell/Murtagh-Sargent update
  Mixing factors:     0.999915 Powell                      0.000085 Murtagh-Sargent

 30 Hessian modes will be used to form the next step
  Hessian Eigenvalues:
     0.000078    0.015411    0.019241    0.020933    0.025036    0.031330
     0.039534    0.051525    0.054243    0.064267    0.073450    0.079039
     0.083927    0.102082    0.114727    0.159747    0.185934    0.194318
     0.199836    0.199999    0.236098    0.294490    0.315541    0.338803
     0.356251    0.364960    0.417047    0.472104    0.490601    1.287085
**WARNING** Magnitude of eigenvalue   1 too small.  Replaced by     0.000100
**WARNING** Hessian does not have the desired local structure
**WARNING** Hessian does not have the desired local structure

 Transition state search - taking P-RFO step
 Searching for Lamda that Maximizes Along the Lowest mode
 Value Taken    Lamda =   0.00024891
 Searching for Lamda that Minimizes Along All other modes
 Value Taken    Lamda =  -0.00008284
 Calculated Step too Large.  Step scaled by  0.231736
 Step Taken.  Stepsize is  0.300000

                             Maximum     Tolerance    Cnvgd?
         Gradient           0.000710      0.000300      NO
         Displacement       0.178531      0.001200      NO
         Energy change      0.000044      0.000001      NO


 New Cartesian Coordinates Obtained by Inverse Iteration

 Displacement from previous Coordinates is:  0.246092
 Adding empirical dispersion correction 
 ----------------------------------------------------------------
 Doing -D3(0) with
 s6  =   1.00000
 s8  =   1.00000
 rs6 =   1.28100
 rs8 =   1.09400
 -D3 energy without 3body term =     -0.0030095280 hartrees
 ----------------------------------------------------------------
             Standard Nuclear Orientation (Angstroms)
    I     Atom           X                Y                Z
 ----------------------------------------------------------------
    1      C       0.7731616509     1.1298388796    -1.8565075307
    2      N       0.4445832022     1.1112809991    -2.9666185791
    3      C      -0.2639747772    -1.6520081811     1.1406483514
    4      H       0.0461294977    -2.6716593718     1.3454981302
    5      C      -1.2051083040    -0.9761189174     0.1677622124
    6      H      -1.8804749675    -1.2496399663    -0.6261393570
    7      C       1.1461269998     1.1515039888    -0.5155008361
    8      H       1.1669763548     2.0957636893     0.0074885102
    9      C      -0.8274993443     0.1581601162     0.7896745764
   10      H      -1.1235482674     1.1945909919     0.8308502054
   11      N       0.1084506790    -0.5803058173     1.7501724857
   12      H       1.6151772566     0.2885937669    -0.0673282911
 ----------------------------------------------------------------
 Nuclear Repulsion Energy =         238.17642342 hartrees
 There are       25 alpha and       24 beta electrons
 Applying Cartesian multipole field
    Component          Value
    ---------          -----
     (2,0,0)        1.00000E-11
     (0,2,0)        2.00000E-11
     (0,0,2)       -3.00000E-11
 Nucleus-field energy     =    -0.0000000071 hartrees
 Requested basis set is cc-pVTZ
 There are 100 shells and 280 basis functions
 A cutoff of  1.0D-14 yielded   4723 shell pairs
 There are     37207 function pairs (     48689 Cartesian)
 Smallest overlap matrix eigenvalue = 2.06E-04
 Guess MOs from SCF MO coefficient file
 Reading MOs from coefficient file
 Reading MOs from coefficient file
 Long-range K will be added via erf
 Coulomb attenuation parameter = 0.25 bohr**(-1)
 An unrestricted hybrid HF-DFT SCF calculation will be
 performed using Pulay DIIS extrapolation
 Exchange:     0.1957 Hartree-Fock + 1.0000 wB97X-D3 + LR-HF
 Correlation:  1.0000 wB97X-D3
 Using SG-2 standard quadrature grid
 Dispersion:   Grimme D3
 SCF converges when DIIS error is below 1.0E-08
 Geometry optimization detected.  Setting ReadMinima to 0
 Setting SaveMinima to 0
 using 64 threads for integral computing
 -------------------------------------------------------
 OpenMP Integral computing Module                
 Release: version 1.0, May 2013, Q-Chem Inc. Pittsburgh 
 -------------------------------------------------------
 using 64 threads for integral computing
 -------------------------------------------------------
 OpenMP Integral computing Module                
 Release: version 1.0, May 2013, Q-Chem Inc. Pittsburgh 
 -------------------------------------------------------
 ---------------------------------------
  Cycle       Energy         DIIS Error
 ---------------------------------------
    1    -302.8207846372      8.32E-04
    2    -302.8234102943      7.12E-05
    3    -302.8235038409      4.02E-05
    4    -302.8235179424      2.63E-05
    5    -302.8235261335      5.93E-06
    6    -302.8235269572      2.82E-06
    7    -302.8235273322      1.18E-06
    8    -302.8235275924      6.93E-07
    9    -302.8235277771      4.16E-07
   10    -302.8235279550      3.04E-07
   11    -302.8235282373      2.67E-07
   12    -302.8235283695      1.90E-07
   13    -302.8235284897      1.17E-07
   14    -302.8235285265      3.22E-08
   15    -302.8235285282      1.70E-08
   16    -302.8235285286      7.94E-09 Convergence criterion met
 ---------------------------------------
 <S^2> = 0.9751
 SCF time:  CPU 1833.79 s  wall 31.81 s
 SCF   energy in the final basis set = -302.82352853
 Total energy in the final basis set = -302.82352853
 
 --------------------------------------------------------------
 
                    Orbital Energies (a.u.)
 --------------------------------------------------------------
 
 Alpha MOs
 -- Occupied --
-14.4447 -14.4296 -10.3549 -10.3463 -10.3427 -10.3212 -10.3192  -1.1119
 -1.0339  -0.8908  -0.8561  -0.7674  -0.6583  -0.6318  -0.6216  -0.5890
 -0.5469  -0.5244  -0.4887  -0.4828  -0.4765  -0.4347  -0.3888  -0.3563
 -0.3269
 -- Virtual --
 -0.0058   0.1059   0.1132   0.1360   0.1402   0.1465   0.1582   0.1638
  0.1885   0.2071   0.2371   0.2486   0.2730   0.2861   0.3188   0.3463
  0.3585   0.3748   0.3803   0.4074   0.4247   0.4368   0.4547   0.4684
  0.4885   0.4939   0.5070   0.5184   0.5219   0.5271   0.5425   0.5560
  0.5596   0.5696   0.5811   0.5903   0.6153   0.6312   0.6492   0.6747
  0.6895   0.7103   0.7126   0.7219   0.7492   0.8016   0.8106   0.8263
  0.8339   0.8677   0.8760   0.9100   0.9412   0.9658   1.0099   1.0212
  1.0390   1.0638   1.0707   1.0825   1.0954   1.1159   1.1338   1.1397
  1.1490   1.1650   1.1991   1.2089   1.2330   1.2513   1.2942   1.3275
  1.3322   1.3608   1.3709   1.3791   1.4017   1.4052   1.4343   1.4657
  1.4738   1.4981   1.5263   1.5380   1.5709   1.5866   1.6125   1.6420
  1.6615   1.6875   1.7595   1.8047   1.8473   1.8740   1.9233   1.9325
  1.9466   2.0731   2.1400   2.1580   2.2029   2.2394   2.2847   2.2899
  2.3019   2.3234   2.4338   2.4522   2.4656   2.4811   2.5073   2.5569
  2.5654   2.5796   2.5830   2.6176   2.6449   2.6664   2.6840   2.7092
  2.7264   2.7341   2.7665   2.7781   2.8199   2.8365   2.8569   2.8837
  2.9051   2.9340   2.9355   2.9407   2.9717   3.0002   3.0073   3.0163
  3.0318   3.0452   3.0745   3.0838   3.0974   3.1046   3.1121   3.1333
  3.1475   3.1584   3.1697   3.1728   3.2127   3.2282   3.2369   3.2589
  3.2714   3.3038   3.3112   3.3521   3.3692   3.3845   3.4169   3.4357
  3.4535   3.4678   3.4800   3.5112   3.5368   3.5474   3.5675   3.5987
  3.6448   3.6765   3.6882   3.7102   3.7226   3.7267   3.7635   3.8111
  3.8580   3.8707   3.8933   3.9090   3.9444   3.9615   3.9992   4.0174
  4.0228   4.0464   4.0590   4.0661   4.0792   4.1034   4.1175   4.1265
  4.1895   4.1900   4.2006   4.2501   4.2587   4.3374   4.3634   4.4051
  4.4545   4.4754   4.4986   4.5141   4.5668   4.6047   4.6354   4.6417
  4.6773   4.7198   4.7292   4.7414   4.7612   4.8074   4.8261   4.8726
  4.9065   4.9321   4.9554   5.0239   5.0811   5.1011   5.1204   5.1296
  5.2014   5.2150   5.2208   5.2451   5.2583   5.3353   5.4055   5.4308
  5.4434   5.5299   5.6240   5.6348   5.6761   5.7100   5.7458   5.8410
  5.9489   5.9880   6.1505   6.1930   6.2700   6.3468   6.4806   6.5816
  8.2348   9.1531  10.6594  12.7092  13.2993  13.6428  15.3280
 
 Beta MOs
 -- Occupied --
-14.4403 -14.4247 -10.3577 -10.3503 -10.3347 -10.3234 -10.3146  -1.1085
 -1.0232  -0.8612  -0.8461  -0.7709  -0.6633  -0.6226  -0.6146  -0.5806
 -0.5451  -0.5127  -0.4832  -0.4667  -0.4542  -0.4295  -0.3832  -0.3269
 -- Virtual --
 -0.0514  -0.0032   0.1083   0.1160   0.1402   0.1432   0.1494   0.1588
  0.1741   0.2028   0.2140   0.2404   0.2468   0.2756   0.2859   0.3213
  0.3541   0.3672   0.3759   0.3850   0.4062   0.4221   0.4368   0.4587
  0.4730   0.4906   0.4962   0.5121   0.5198   0.5264   0.5291   0.5425
  0.5582   0.5608   0.5722   0.5831   0.5929   0.6228   0.6344   0.6505
  0.6808   0.6901   0.7120   0.7166   0.7273   0.7515   0.8033   0.8128
  0.8302   0.8379   0.8692   0.8767   0.9199   0.9459   0.9683   1.0175
  1.0253   1.0410   1.0683   1.0727   1.0845   1.0979   1.1197   1.1371
  1.1426   1.1487   1.1670   1.2024   1.2142   1.2337   1.2518   1.2984
  1.3334   1.3361   1.3663   1.3769   1.3834   1.4085   1.4103   1.4370
  1.4689   1.4774   1.5025   1.5272   1.5427   1.5739   1.5916   1.6182
  1.6464   1.6641   1.6914   1.7617   1.8165   1.8492   1.8761   1.9260
  1.9349   1.9504   2.0777   2.1476   2.1591   2.1938   2.2414   2.2878
  2.2888   2.3131   2.3458   2.4489   2.4513   2.4728   2.4889   2.5110
  2.5554   2.5758   2.5816   2.5881   2.6200   2.6476   2.6708   2.6890
  2.7161   2.7301   2.7413   2.7699   2.7808   2.8242   2.8384   2.8639
  2.8881   2.9096   2.9320   2.9418   2.9499   2.9721   3.0036   3.0046
  3.0193   3.0285   3.0456   3.0773   3.0908   3.1021   3.1100   3.1186
  3.1301   3.1557   3.1654   3.1761   3.1817   3.2129   3.2373   3.2398
  3.2604   3.2744   3.3042   3.3193   3.3609   3.3764   3.3863   3.4181
  3.4385   3.4631   3.4733   3.4855   3.5127   3.5377   3.5503   3.5774
  3.6059   3.6463   3.6817   3.6995   3.7131   3.7288   3.7338   3.7681
  3.8123   3.8632   3.8754   3.9024   3.9125   3.9465   3.9635   4.0076
  4.0202   4.0247   4.0496   4.0767   4.0815   4.0844   4.1070   4.1196
  4.1343   4.1931   4.1984   4.2022   4.2523   4.2677   4.3415   4.3751
  4.4104   4.4564   4.4805   4.5024   4.5182   4.5742   4.6224   4.6444
  4.6581   4.6873   4.7258   4.7412   4.7506   4.7702   4.8141   4.8288
  4.8897   4.9142   4.9446   4.9645   5.0267   5.0877   5.1139   5.1341
  5.1372   5.2093   5.2166   5.2281   5.2462   5.2646   5.3400   5.4104
  5.4367   5.4474   5.5322   5.6276   5.6396   5.6791   5.7134   5.7484
  5.8489   5.9553   5.9883   6.1557   6.2069   6.2672   6.3473   6.4857
  6.5841   8.2365   9.1555  10.6617  12.7080  13.3106  13.6506  15.3351
 --------------------------------------------------------------
 
          Ground-State Mulliken Net Atomic Charges

     Atom                 Charge (a.u.)    Spin (a.u.)
  --------------------------------------------------------
      1 C                    -0.022173      -0.156070
      2 N                    -0.063418       0.318409
      3 C                    -0.027866      -0.245055
      4 H                     0.123826       0.004000
      5 C                    -0.110966       0.426417
      6 H                     0.143316      -0.004093
      7 C                    -0.272995       0.760320
      8 H                     0.160553      -0.013846
      9 C                    -0.053118      -0.364902
     10 H                     0.137407       0.007484
     11 N                    -0.175563       0.281877
     12 H                     0.160997      -0.014541
  --------------------------------------------------------
  Sum of atomic charges =     0.000000
  Sum of spin   charges =     1.000000

 -----------------------------------------------------------------
                    Cartesian Multipole Moments
 -----------------------------------------------------------------
    Charge (ESU x 10^10)
                 0.0000
    Dipole Moment (Debye)
         X      -0.7095      Y      -1.0768      Z       2.1658
       Tot       2.5206
    Quadrupole Moments (Debye-Ang)
        XX     -38.8785     XY       1.0495     YY     -33.6995
        XZ       0.1902     YZ       4.2188     ZZ     -59.1720
    Octopole Moments (Debye-Ang^2)
       XXX      -3.9833    XXY      -2.1063    XYY      -1.1457
       YYY     -14.0258    XXZ       5.3456    XYZ      -0.2771
       YYZ      19.3652    XZZ      -9.1366    YZZ     -17.1259
       ZZZ      57.0136
    Hexadecapole Moments (Debye-Ang^3)
      XXXX    -216.3749   XXXY     -71.8199   XXYY     -89.2657
      XYYY     -68.8620   YYYY    -301.8416   XXXZ      74.6995
      XXYZ      55.0275   XYYZ      25.7584   YYYZ     141.0082
      XXZZ    -145.9303   XYZZ     -28.4130   YYZZ    -174.2793
      XZZZ      77.7164   YZZZ     205.3181   ZZZZ    -835.2390
 -----------------------------------------------------------------
 Calculating analytic gradient of the SCF energy
 Gradient of SCF Energy
            1           2           3           4           5           6
    1  -0.0008229   0.0003441   0.0017413  -0.0005379   0.0003205  -0.0000262
    2  -0.0004396   0.0002991   0.0003359  -0.0002854   0.0005460  -0.0000520
    3  -0.0001513  -0.0000536   0.0002803  -0.0003709  -0.0001162  -0.0000031
            7           8           9          10          11          12
    1  -0.0002682  -0.0002223  -0.0019364   0.0015680   0.0005274  -0.0006873
    2   0.0006109   0.0002730  -0.0010443   0.0007290   0.0002062  -0.0011788
    3   0.0005877  -0.0000615  -0.0002868  -0.0009037   0.0004634   0.0006159
 Max gradient component =       1.936E-03
 RMS gradient           =       7.007E-04
 Gradient time:  CPU 278.99 s  wall 5.37 s
 Geometry Optimization Parameters
   NAtoms,    NIC,     NZ,  NCons,   NDum,   NFix, NCnnct, MaxDiis
       12     185       0       0       0       0       0       0

 Cartesian Hessian Update
 Hessian updated using Powell/Murtagh-Sargent update
  Mixing factors:     0.998311 Powell                      0.001689 Murtagh-Sargent


** GEOMETRY OPTIMIZATION IN DELOCALIZED INTERNAL COORDINATES **
   Searching for a Transition State

   Optimization Cycle:   9

                       Coordinates (Angstroms)
     ATOM                X               Y               Z
      1  C         0.7731616509    1.1298388796   -1.8565075307
      2  N         0.4445832022    1.1112809991   -2.9666185791
      3  C        -0.2639747772   -1.6520081811    1.1406483514
      4  H         0.0461294977   -2.6716593718    1.3454981302
      5  C        -1.2051083040   -0.9761189174    0.1677622124
      6  H        -1.8804749675   -1.2496399663   -0.6261393570
      7  C         1.1461269998    1.1515039888   -0.5155008361
      8  H         1.1669763548    2.0957636893    0.0074885102
      9  C        -0.8274993443    0.1581601162    0.7896745764
     10  H        -1.1235482674    1.1945909919    0.8308502054
     11  N         0.1084506790   -0.5803058173    1.7501724857
     12  H         1.6151772566    0.2885937669   -0.0673282911
   Point Group: c1    Number of degrees of freedom:    30


   Energy is   -302.823528529

 Hessian updated using Powell/Murtagh-Sargent update
  Mixing factors:     0.999994 Powell                      0.000006 Murtagh-Sargent

 30 Hessian modes will be used to form the next step
  Hessian Eigenvalues:
     0.000101    0.015384    0.019241    0.020934    0.025039    0.031331
     0.039534    0.051525    0.054244    0.064265    0.073453    0.079039
     0.083928    0.102088    0.114727    0.159747    0.185934    0.194318
     0.199835    0.199999    0.236098    0.294490    0.315541    0.338804
     0.356251    0.364960    0.417047    0.472104    0.490602    1.287085
**WARNING** Hessian does not have the desired local structure
**WARNING** Hessian does not have the desired local structure

 Transition state search - taking P-RFO step
 Searching for Lamda that Maximizes Along the Lowest mode
 Value Taken    Lamda =   0.00024667
 Searching for Lamda that Minimizes Along All other modes
 Value Taken    Lamda =  -0.00006797
 Calculated Step too Large.  Step scaled by  0.230140
 Step Taken.  Stepsize is  0.300000

                             Maximum     Tolerance    Cnvgd?
         Gradient           0.000742      0.000300      NO
         Displacement       0.178727      0.001200      NO
         Energy change      0.000044      0.000001      NO


 New Cartesian Coordinates Obtained by Inverse Iteration

 Displacement from previous Coordinates is:  0.246064
 Adding empirical dispersion correction 
 ----------------------------------------------------------------
 Doing -D3(0) with
 s6  =   1.00000
 s8  =   1.00000
 rs6 =   1.28100
 rs8 =   1.09400
 -D3 energy without 3body term =     -0.0029931896 hartrees
 ----------------------------------------------------------------
             Standard Nuclear Orientation (Angstroms)
    I     Atom           X                Y                Z
 ----------------------------------------------------------------
    1      C       0.7707098035     1.1610009981    -1.8609683869
    2      N       0.4386374125     1.1814233796    -2.9699937670
    3      C      -0.2655161008    -1.6461589527     1.1620017119
    4      H       0.0449509190    -2.6608390927     1.3893627888
    5      C      -1.2010930698    -0.9918107527     0.1710681709
    6      H      -1.8728026108    -1.2818468145    -0.6200623518
    7      C       1.1472068115     1.1356736384    -0.5210370124
    8      H       1.1898202335     2.0628028468     0.0307837514
    9      C      -0.8284672119     0.1564115968     0.7729575875
   10      H      -1.1293505934     1.1919019074     0.7941951984
   11      N       0.1020904002    -0.5611025112     1.7522803254
   12      H       1.6038139872     0.2525439347    -0.1005881385
 ----------------------------------------------------------------
 Nuclear Repulsion Energy =         238.02789010 hartrees
 There are       25 alpha and       24 beta electrons
 Applying Cartesian multipole field
    Component          Value
    ---------          -----
     (2,0,0)        1.00000E-11
     (0,2,0)        2.00000E-11
     (0,0,2)       -3.00000E-11
 Nucleus-field energy     =    -0.0000000070 hartrees
 Requested basis set is cc-pVTZ
 There are 100 shells and 280 basis functions
 A cutoff of  1.0D-14 yielded   4717 shell pairs
 There are     37147 function pairs (     48601 Cartesian)
 Smallest overlap matrix eigenvalue = 2.08E-04
 Guess MOs from SCF MO coefficient file
 Reading MOs from coefficient file
 Reading MOs from coefficient file
 Long-range K will be added via erf
 Coulomb attenuation parameter = 0.25 bohr**(-1)
 An unrestricted hybrid HF-DFT SCF calculation will be
 performed using Pulay DIIS extrapolation
 Exchange:     0.1957 Hartree-Fock + 1.0000 wB97X-D3 + LR-HF
 Correlation:  1.0000 wB97X-D3
 Using SG-2 standard quadrature grid
 Dispersion:   Grimme D3
 SCF converges when DIIS error is below 1.0E-08
 Geometry optimization detected.  Setting ReadMinima to 0
 Setting SaveMinima to 0
 using 64 threads for integral computing
 -------------------------------------------------------
 OpenMP Integral computing Module                
 Release: version 1.0, May 2013, Q-Chem Inc. Pittsburgh 
 -------------------------------------------------------
 using 64 threads for integral computing
 -------------------------------------------------------
 OpenMP Integral computing Module                
 Release: version 1.0, May 2013, Q-Chem Inc. Pittsburgh 
 -------------------------------------------------------
 ---------------------------------------
  Cycle       Energy         DIIS Error
 ---------------------------------------
    1    -302.8207700953      8.32E-04
    2    -302.8233636941      7.14E-05
    3    -302.8234566753      4.10E-05
    4    -302.8234712120      2.61E-05
    5    -302.8234793162      5.95E-06
    6    -302.8234801302      2.81E-06
    7    -302.8234805029      1.16E-06
    8    -302.8234807613      7.00E-07
    9    -302.8234809459      4.23E-07
   10    -302.8234811235      3.13E-07
   11    -302.8234814151      2.70E-07
   12    -302.8234815476      1.86E-07
   13    -302.8234816510      1.12E-07
   14    -302.8234816808      3.13E-08
   15    -302.8234816823      1.66E-08
   16    -302.8234816827      7.84E-09 Convergence criterion met
 ---------------------------------------
 <S^2> = 0.9842
 SCF time:  CPU 1859.17 s  wall 33.61 s
 SCF   energy in the final basis set = -302.82348168
 Total energy in the final basis set = -302.82348168
 
 --------------------------------------------------------------
 
                    Orbital Energies (a.u.)
 --------------------------------------------------------------
 
 Alpha MOs
 -- Occupied --
-14.4451 -14.4295 -10.3550 -10.3467 -10.3426 -10.3212 -10.3197  -1.1124
 -1.0338  -0.8907  -0.8562  -0.7679  -0.6584  -0.6320  -0.6220  -0.5887
 -0.5472  -0.5246  -0.4889  -0.4827  -0.4764  -0.4345  -0.3894  -0.3564
 -0.3270
 -- Virtual --
 -0.0060   0.1060   0.1131   0.1358   0.1400   0.1460   0.1583   0.1638
  0.1886   0.2073   0.2369   0.2481   0.2743   0.2872   0.3176   0.3460
  0.3576   0.3739   0.3810   0.4077   0.4236   0.4377   0.4543   0.4681
  0.4889   0.4945   0.5070   0.5185   0.5231   0.5275   0.5431   0.5552
  0.5588   0.5681   0.5803   0.5895   0.6151   0.6301   0.6474   0.6753
  0.6914   0.7095   0.7144   0.7227   0.7501   0.8013   0.8113   0.8240
  0.8349   0.8679   0.8757   0.9093   0.9403   0.9649   1.0110   1.0187
  1.0389   1.0650   1.0711   1.0822   1.0945   1.1152   1.1342   1.1397
  1.1499   1.1622   1.1990   1.2092   1.2311   1.2523   1.2941   1.3260
  1.3348   1.3614   1.3713   1.3793   1.4041   1.4050   1.4338   1.4637
  1.4731   1.4990   1.5245   1.5384   1.5722   1.5850   1.6112   1.6408
  1.6605   1.6872   1.7587   1.8043   1.8466   1.8734   1.9234   1.9342
  1.9455   2.0735   2.1377   2.1583   2.2055   2.2382   2.2818   2.2909
  2.3028   2.3244   2.4315   2.4529   2.4680   2.4804   2.5063   2.5556
  2.5675   2.5799   2.5827   2.6175   2.6457   2.6661   2.6849   2.7100
  2.7262   2.7339   2.7644   2.7809   2.8198   2.8364   2.8574   2.8834
  2.9056   2.9316   2.9373   2.9420   2.9737   3.0005   3.0063   3.0154
  3.0319   3.0438   3.0742   3.0833   3.0966   3.1039   3.1129   3.1340
  3.1486   3.1591   3.1712   3.1753   3.2098   3.2295   3.2374   3.2598
  3.2714   3.3050   3.3108   3.3513   3.3695   3.3855   3.4157   3.4368
  3.4525   3.4673   3.4808   3.5113   3.5373   3.5479   3.5656   3.6013
  3.6450   3.6776   3.6892   3.7112   3.7239   3.7278   3.7643   3.8117
  3.8584   3.8718   3.8942   3.9089   3.9447   3.9612   4.0010   4.0171
  4.0225   4.0463   4.0590   4.0663   4.0781   4.1050   4.1170   4.1267
  4.1883   4.1913   4.2020   4.2493   4.2605   4.3382   4.3645   4.4056
  4.4539   4.4750   4.4987   4.5128   4.5674   4.6053   4.6357   4.6419
  4.6779   4.7187   4.7284   4.7421   4.7616   4.8065   4.8266   4.8720
  4.9074   4.9297   4.9573   5.0234   5.0809   5.1000   5.1212   5.1317
  5.2018   5.2148   5.2193   5.2454   5.2586   5.3346   5.4039   5.4293
  5.4445   5.5285   5.6236   5.6344   5.6751   5.7103   5.7454   5.8410
  5.9506   5.9872   6.1504   6.1943   6.2704   6.3473   6.4803   6.5812
  8.2340   9.1564  10.6640  12.6987  13.3002  13.6339  15.3316
 
 Beta MOs
 -- Occupied --
-14.4406 -14.4246 -10.3579 -10.3507 -10.3347 -10.3233 -10.3150  -1.1088
 -1.0231  -0.8612  -0.8459  -0.7715  -0.6635  -0.6229  -0.6148  -0.5803
 -0.5454  -0.5128  -0.4834  -0.4666  -0.4542  -0.4294  -0.3836  -0.3269
 -- Virtual --
 -0.0515  -0.0034   0.1084   0.1158   0.1401   0.1432   0.1489   0.1586
  0.1742   0.2027   0.2142   0.2398   0.2464   0.2770   0.2871   0.3204
  0.3534   0.3674   0.3747   0.3852   0.4066   0.4211   0.4374   0.4585
  0.4726   0.4907   0.4964   0.5125   0.5198   0.5269   0.5305   0.5429
  0.5572   0.5602   0.5706   0.5824   0.5920   0.6228   0.6332   0.6489
  0.6814   0.6918   0.7114   0.7183   0.7283   0.7525   0.8031   0.8133
  0.8278   0.8390   0.8694   0.8764   0.9188   0.9450   0.9676   1.0185
  1.0226   1.0408   1.0697   1.0731   1.0842   1.0968   1.1189   1.1388
  1.1414   1.1496   1.1645   1.2022   1.2149   1.2316   1.2526   1.2985
  1.3320   1.3382   1.3667   1.3780   1.3835   1.4093   1.4117   1.4365
  1.4670   1.4768   1.5036   1.5261   1.5422   1.5754   1.5898   1.6168
  1.6453   1.6632   1.6912   1.7610   1.8162   1.8486   1.8755   1.9264
  1.9363   1.9493   2.0781   2.1453   2.1589   2.1968   2.2398   2.2849
  2.2892   2.3144   2.3469   2.4457   2.4522   2.4751   2.4878   2.5107
  2.5543   2.5774   2.5823   2.5876   2.6199   2.6482   2.6705   2.6898
  2.7165   2.7296   2.7414   2.7681   2.7836   2.8242   2.8382   2.8644
  2.8879   2.9111   2.9307   2.9419   2.9509   2.9739   3.0030   3.0050
  3.0181   3.0285   3.0442   3.0766   3.0900   3.1008   3.1100   3.1191
  3.1309   3.1563   3.1659   3.1784   3.1837   3.2109   3.2372   3.2414
  3.2613   3.2745   3.3043   3.3196   3.3602   3.3772   3.3872   3.4172
  3.4395   3.4628   3.4724   3.4859   3.5128   3.5383   3.5507   3.5752
  3.6086   3.6464   3.6826   3.7003   3.7145   3.7282   3.7366   3.7692
  3.8130   3.8637   3.8763   3.9026   3.9131   3.9469   3.9633   4.0094
  4.0198   4.0248   4.0494   4.0769   4.0806   4.0842   4.1082   4.1196
  4.1347   4.1921   4.1997   4.2036   4.2516   4.2695   4.3423   4.3756
  4.4114   4.4558   4.4803   4.5026   4.5169   4.5750   4.6232   4.6445
  4.6584   4.6879   4.7246   4.7409   4.7513   4.7705   4.8134   4.8294
  4.8890   4.9152   4.9421   4.9669   5.0262   5.0873   5.1131   5.1349
  5.1395   5.2099   5.2163   5.2266   5.2456   5.2656   5.3394   5.4091
  5.4350   5.4488   5.5308   5.6274   5.6392   5.6782   5.7138   5.7481
  5.8488   5.9569   5.9876   6.1556   6.2081   6.2676   6.3478   6.4854
  6.5838   8.2358   9.1588  10.6664  12.6975  13.3110  13.6421  15.3388
 --------------------------------------------------------------
 
          Ground-State Mulliken Net Atomic Charges

     Atom                 Charge (a.u.)    Spin (a.u.)
  --------------------------------------------------------
      1 C                    -0.022296      -0.155558
      2 N                    -0.063193       0.317549
      3 C                    -0.030647      -0.251312
      4 H                     0.123948       0.004098
      5 C                    -0.109038       0.436476
      6 H                     0.143052      -0.004276
      7 C                    -0.274325       0.756702
      8 H                     0.161625      -0.013762
      9 C                    -0.053722      -0.372476
     10 H                     0.138637       0.007529
     11 N                    -0.174649       0.289579
     12 H                     0.160608      -0.014550
  --------------------------------------------------------
  Sum of atomic charges =     0.000000
  Sum of spin   charges =     1.000000

 -----------------------------------------------------------------
                    Cartesian Multipole Moments
 -----------------------------------------------------------------
    Charge (ESU x 10^10)
                 0.0000
    Dipole Moment (Debye)
         X      -0.6929      Y      -1.2333      Z       2.1837
       Tot       2.6019
    Quadrupole Moments (Debye-Ang)
        XX     -38.8558     XY       1.0205     YY     -33.9710
        XZ       0.1796     YZ       4.4204     ZZ     -59.1493
    Octopole Moments (Debye-Ang^2)
       XXX      -3.8111    XXY      -2.5909    XYY      -1.1877
       YYY     -15.9656    XXZ       5.3681    XYZ      -0.1993
       YYZ      20.4116    XZZ      -8.8620    YZZ     -19.2378
       ZZZ      57.3046
    Hexadecapole Moments (Debye-Ang^3)
      XXXX    -216.0499   XXXY     -72.5522   XXYY     -89.8171
      XYYY     -69.6951   YYYY    -309.6059   XXXZ      74.5013
      XXYZ      56.6967   XYYZ      26.1970   YYYZ     147.0750
      XXZZ    -146.1979   XYZZ     -29.0191   YYZZ    -177.6774
      XZZZ      77.5901   YZZZ     213.2898   ZZZZ    -838.2021
 -----------------------------------------------------------------
 Calculating analytic gradient of the SCF energy
 Gradient of SCF Energy
            1           2           3           4           5           6
    1  -0.0007169   0.0003293   0.0016319  -0.0005188   0.0002665  -0.0000195
    2  -0.0003719   0.0002866   0.0001892  -0.0002818   0.0004608  -0.0000321
    3  -0.0000306  -0.0000806   0.0001118  -0.0003495  -0.0000659  -0.0000046
            7           8           9          10          11          12
    1  -0.0001691  -0.0001013  -0.0022145   0.0017236   0.0006509  -0.0008619
    2   0.0008420   0.0002496  -0.0013014   0.0006954   0.0004728  -0.0012091
    3   0.0000703   0.0001278  -0.0000011  -0.0009916   0.0004508   0.0007632
 Max gradient component =       2.215E-03
 RMS gradient           =       7.421E-04
 Gradient time:  CPU 275.61 s  wall 5.51 s
 Geometry Optimization Parameters
   NAtoms,    NIC,     NZ,  NCons,   NDum,   NFix, NCnnct, MaxDiis
       12     185       0       0       0       0       0       0

 Cartesian Hessian Update
 Hessian updated using Powell/Murtagh-Sargent update
  Mixing factors:     0.998550 Powell                      0.001450 Murtagh-Sargent


** GEOMETRY OPTIMIZATION IN DELOCALIZED INTERNAL COORDINATES **
   Searching for a Transition State

   Optimization Cycle:  10

                       Coordinates (Angstroms)
     ATOM                X               Y               Z
      1  C         0.7707098035    1.1610009981   -1.8609683869
      2  N         0.4386374125    1.1814233796   -2.9699937670
      3  C        -0.2655161008   -1.6461589527    1.1620017119
      4  H         0.0449509190   -2.6608390927    1.3893627888
      5  C        -1.2010930698   -0.9918107527    0.1710681709
      6  H        -1.8728026108   -1.2818468145   -0.6200623518
      7  C         1.1472068115    1.1356736384   -0.5210370124
      8  H         1.1898202335    2.0628028468    0.0307837514
      9  C        -0.8284672119    0.1564115968    0.7729575875
     10  H        -1.1293505934    1.1919019074    0.7941951984
     11  N         0.1020904002   -0.5611025112    1.7522803254
     12  H         1.6038139872    0.2525439347   -0.1005881385
   Point Group: c1    Number of degrees of freedom:    30


   Energy is   -302.823481683

 Hessian updated using Powell/Murtagh-Sargent update
  Mixing factors:     0.999938 Powell                      0.000062 Murtagh-Sargent

 30 Hessian modes will be used to form the next step
  Hessian Eigenvalues:
     0.000098    0.015366    0.019241    0.020934    0.025040    0.031333
     0.039534    0.051525    0.054244    0.064262    0.073454    0.079036
     0.083927    0.102089    0.114727    0.159747    0.185932    0.194317
     0.199834    0.199999    0.236098    0.294488    0.315540    0.338802
     0.356251    0.364960    0.417046    0.472104    0.490602    1.287085
**WARNING** Magnitude of eigenvalue   1 too small.  Replaced by     0.000100
**WARNING** Hessian does not have the desired local structure
**WARNING** Hessian does not have the desired local structure

 Transition state search - taking P-RFO step
 Searching for Lamda that Maximizes Along the Lowest mode
 Value Taken    Lamda =   0.00024638
 Searching for Lamda that Minimizes Along All other modes
 Value Taken    Lamda =  -0.00005714
 Calculated Step too Large.  Step scaled by  0.231058
 Step Taken.  Stepsize is  0.300000

                             Maximum     Tolerance    Cnvgd?
         Gradient           0.000746      0.000300      NO
         Displacement       0.178135      0.001200      NO
         Energy change      0.000047      0.000001      NO


 New Cartesian Coordinates Obtained by Inverse Iteration

 Displacement from previous Coordinates is:  0.246119
 Adding empirical dispersion correction 
 ----------------------------------------------------------------
 Doing -D3(0) with
 s6  =   1.00000
 s8  =   1.00000
 rs6 =   1.28100
 rs8 =   1.09400
 -D3 energy without 3body term =     -0.0029777220 hartrees
 ----------------------------------------------------------------
             Standard Nuclear Orientation (Angstroms)
    I     Atom           X                Y                Z
 ----------------------------------------------------------------
    1      C       0.7687817853     1.1918578657    -1.8642627910
    2      N       0.4336978310     1.2513429924    -2.9709439241
    3      C      -0.2668805181    -1.6395785706     1.1828725899
    4      H       0.0441986902    -2.6486970400     1.4326645466
    5      C      -1.1970878281    -1.0071460746     0.1744648180
    6      H      -1.8654548972    -1.3136877786    -0.6132655095
    7      C       1.1479684297     1.1192582877    -0.5267685541
    8      H       1.2112173866     2.0278370913     0.0534691815
    9      C      -0.8292417799     0.1546367813     0.7559846282
   10      H      -1.1355324912     1.1885912788     0.7576599796
   11      N       0.0958284863    -0.5414437299     1.7535135884
   12      H       1.5925048861     0.2170290744    -0.1353886757
 ----------------------------------------------------------------
 Nuclear Repulsion Energy =         237.90435215 hartrees
 There are       25 alpha and       24 beta electrons
 Applying Cartesian multipole field
    Component          Value
    ---------          -----
     (2,0,0)        1.00000E-11
     (0,2,0)        2.00000E-11
     (0,0,2)       -3.00000E-11
 Nucleus-field energy     =    -0.0000000070 hartrees
 Requested basis set is cc-pVTZ
 There are 100 shells and 280 basis functions
 A cutoff of  1.0D-14 yielded   4711 shell pairs
 There are     37079 function pairs (     48499 Cartesian)
 Smallest overlap matrix eigenvalue = 2.10E-04
 Guess MOs from SCF MO coefficient file
 Reading MOs from coefficient file
 Reading MOs from coefficient file
 Long-range K will be added via erf
 Coulomb attenuation parameter = 0.25 bohr**(-1)
 An unrestricted hybrid HF-DFT SCF calculation will be
 performed using Pulay DIIS extrapolation
 Exchange:     0.1957 Hartree-Fock + 1.0000 wB97X-D3 + LR-HF
 Correlation:  1.0000 wB97X-D3
 Using SG-2 standard quadrature grid
 Dispersion:   Grimme D3
 SCF converges when DIIS error is below 1.0E-08
 Geometry optimization detected.  Setting ReadMinima to 0
 Setting SaveMinima to 0
 using 64 threads for integral computing
 -------------------------------------------------------
 OpenMP Integral computing Module                
 Release: version 1.0, May 2013, Q-Chem Inc. Pittsburgh 
 -------------------------------------------------------
 using 64 threads for integral computing
 -------------------------------------------------------
 OpenMP Integral computing Module                
 Release: version 1.0, May 2013, Q-Chem Inc. Pittsburgh 
 -------------------------------------------------------
 ---------------------------------------
  Cycle       Energy         DIIS Error
 ---------------------------------------
    1    -302.8208105463      8.34E-04
    2    -302.8233159816      7.19E-05
    3    -302.8234088528      4.19E-05
    4    -302.8234241156      2.61E-05
    5    -302.8234322562      5.96E-06
    6    -302.8234331030      2.82E-06
    7    -302.8234335043      1.17E-06
    8    -302.8234337885      7.31E-07
    9    -302.8234339941      4.54E-07
   10    -302.8234341971      3.37E-07
   11    -302.8234345291      2.80E-07
   12    -302.8234346674      1.84E-07
   13    -302.8234347569      1.09E-07
   14    -302.8234347825      3.15E-08
   15    -302.8234347839      1.71E-08
   16    -302.8234347844      8.18E-09 Convergence criterion met
 ---------------------------------------
 <S^2> = 0.9936
 SCF time:  CPU 1827.11 s  wall 31.77 s
 SCF   energy in the final basis set = -302.82343478
 Total energy in the final basis set = -302.82343478
 
 --------------------------------------------------------------
 
                    Orbital Energies (a.u.)
 --------------------------------------------------------------
 
 Alpha MOs
 -- Occupied --
-14.4456 -14.4294 -10.3551 -10.3470 -10.3426 -10.3211 -10.3203  -1.1128
 -1.0336  -0.8905  -0.8563  -0.7684  -0.6585  -0.6322  -0.6224  -0.5883
 -0.5476  -0.5248  -0.4892  -0.4826  -0.4762  -0.4344  -0.3900  -0.3564
 -0.3272
 -- Virtual --
 -0.0061   0.1061   0.1130   0.1356   0.1399   0.1456   0.1584   0.1637
  0.1887   0.2073   0.2367   0.2477   0.2755   0.2884   0.3165   0.3458
  0.3568   0.3730   0.3817   0.4080   0.4223   0.4387   0.4539   0.4678
  0.4892   0.4951   0.5072   0.5186   0.5236   0.5288   0.5438   0.5544
  0.5580   0.5666   0.5801   0.5890   0.6152   0.6291   0.6457   0.6756
  0.6928   0.7085   0.7162   0.7237   0.7510   0.8003   0.8126   0.8219
  0.8361   0.8680   0.8758   0.9083   0.9395   0.9640   1.0121   1.0161
  1.0386   1.0656   1.0719   1.0820   1.0936   1.1146   1.1337   1.1403
  1.1516   1.1593   1.1987   1.2097   1.2297   1.2535   1.2941   1.3240
  1.3377   1.3623   1.3723   1.3796   1.4044   1.4065   1.4332   1.4616
  1.4727   1.4994   1.5226   1.5389   1.5728   1.5834   1.6102   1.6397
  1.6596   1.6871   1.7577   1.8040   1.8462   1.8727   1.9235   1.9360
  1.9445   2.0738   2.1353   2.1586   2.2082   2.2368   2.2787   2.2921
  2.3038   2.3254   2.4289   2.4536   2.4704   2.4805   2.5055   2.5539
  2.5693   2.5808   2.5824   2.6173   2.6465   2.6657   2.6861   2.7109
  2.7260   2.7339   2.7623   2.7839   2.8196   2.8365   2.8578   2.8829
  2.9060   2.9285   2.9396   2.9441   2.9758   3.0010   3.0052   3.0144
  3.0323   3.0427   3.0738   3.0826   3.0957   3.1034   3.1141   3.1348
  3.1495   3.1593   3.1727   3.1781   3.2076   3.2304   3.2383   3.2605
  3.2717   3.3055   3.3114   3.3505   3.3699   3.3866   3.4145   3.4379
  3.4514   3.4668   3.4819   3.5115   3.5376   3.5486   3.5636   3.6037
  3.6452   3.6787   3.6901   3.7123   3.7238   3.7305   3.7654   3.8125
  3.8589   3.8731   3.8947   3.9087   3.9450   3.9609   4.0028   4.0160
  4.0221   4.0468   4.0591   4.0666   4.0769   4.1060   4.1169   4.1274
  4.1869   4.1926   4.2036   4.2478   4.2628   4.3388   4.3657   4.4060
  4.4536   4.4747   4.4991   4.5114   4.5680   4.6060   4.6361   4.6421
  4.6786   4.7174   4.7279   4.7429   4.7621   4.8057   4.8271   4.8716
  4.9082   4.9277   4.9592   5.0229   5.0808   5.0988   5.1219   5.1337
  5.2025   5.2148   5.2182   5.2456   5.2590   5.3340   5.4022   5.4276
  5.4464   5.5269   5.6231   5.6339   5.6737   5.7110   5.7452   5.8409
  5.9521   5.9863   6.1505   6.1955   6.2710   6.3477   6.4798   6.5805
  8.2332   9.1596  10.6685  12.6881  13.3029  13.6237  15.3373
 
 Beta MOs
 -- Occupied --
-14.4410 -14.4245 -10.3580 -10.3511 -10.3346 -10.3232 -10.3155  -1.1091
 -1.0230  -0.8613  -0.8457  -0.7721  -0.6638  -0.6231  -0.6150  -0.5799
 -0.5457  -0.5129  -0.4836  -0.4665  -0.4542  -0.4293  -0.3840  -0.3269
 -- Virtual --
 -0.0516  -0.0036   0.1084   0.1156   0.1400   0.1432   0.1486   0.1586
  0.1743   0.2026   0.2144   0.2394   0.2460   0.2782   0.2884   0.3195
  0.3527   0.3676   0.3737   0.3855   0.4070   0.4200   0.4382   0.4582
  0.4722   0.4909   0.4965   0.5131   0.5199   0.5269   0.5326   0.5433
  0.5562   0.5595   0.5690   0.5824   0.5913   0.6229   0.6321   0.6474
  0.6817   0.6933   0.7104   0.7201   0.7295   0.7536   0.8022   0.8144
  0.8256   0.8404   0.8695   0.8764   0.9174   0.9443   0.9669   1.0194
  1.0200   1.0405   1.0700   1.0745   1.0839   1.0956   1.1183   1.1390
  1.1414   1.1513   1.1621   1.2019   1.2158   1.2300   1.2535   1.2986
  1.3299   1.3407   1.3672   1.3798   1.3833   1.4093   1.4136   1.4359
  1.4650   1.4764   1.5041   1.5250   1.5419   1.5761   1.5880   1.6158
  1.6443   1.6623   1.6914   1.7600   1.8158   1.8482   1.8749   1.9268
  1.9379   1.9484   2.0782   2.1430   2.1588   2.2000   2.2381   2.2812
  2.2906   2.3158   2.3481   2.4423   2.4532   2.4778   2.4868   2.5108
  2.5527   2.5781   2.5835   2.5875   2.6196   2.6489   2.6701   2.6909
  2.7170   2.7291   2.7416   2.7664   2.7865   2.8242   2.8381   2.8646
  2.8876   2.9125   2.9288   2.9425   2.9524   2.9761   3.0022   3.0058
  3.0167   3.0288   3.0431   3.0758   3.0891   3.0997   3.1099   3.1199
  3.1318   3.1567   3.1664   3.1801   3.1863   3.2094   3.2371   3.2431
  3.2620   3.2746   3.3040   3.3205   3.3594   3.3779   3.3880   3.4164
  3.4406   3.4624   3.4714   3.4868   3.5132   3.5387   3.5513   3.5731
  3.6111   3.6466   3.6834   3.7009   3.7160   3.7276   3.7394   3.7706
  3.8138   3.8645   3.8773   3.9025   3.9137   3.9474   3.9631   4.0111
  4.0187   4.0247   4.0500   4.0770   4.0794   4.0841   4.1087   4.1200
  4.1354   4.1910   4.2007   4.2054   4.2506   4.2715   4.3431   4.3762
  4.4122   4.4556   4.4801   4.5031   4.5156   4.5757   4.6239   4.6448
  4.6586   4.6884   4.7232   4.7406   4.7522   4.7708   4.8128   4.8300
  4.8884   4.9162   4.9401   4.9693   5.0256   5.0870   5.1122   5.1356
  5.1416   5.2107   5.2160   5.2255   5.2450   5.2667   5.3389   5.4076
  5.4333   5.4508   5.5293   5.6271   5.6388   5.6769   5.7144   5.7478
  5.8487   5.9583   5.9867   6.1556   6.2093   6.2680   6.3482   6.4849
  6.5832   8.2349   9.1621  10.6710  12.6868  13.3132  13.6324  15.3445
 --------------------------------------------------------------
 
          Ground-State Mulliken Net Atomic Charges

     Atom                 Charge (a.u.)    Spin (a.u.)
  --------------------------------------------------------
      1 C                    -0.022680      -0.154944
      2 N                    -0.062990       0.316343
      3 C                    -0.033420      -0.257765
      4 H                     0.124062       0.004199
      5 C                    -0.107254       0.447085
      6 H                     0.142760      -0.004462
      7 C                    -0.275628       0.752852
      8 H                     0.162855      -0.013679
      9 C                    -0.054228      -0.380146
     10 H                     0.139883       0.007569
     11 N                    -0.173634       0.297495
     12 H                     0.160273      -0.014547
  --------------------------------------------------------
  Sum of atomic charges =     0.000000
  Sum of spin   charges =     1.000000

 -----------------------------------------------------------------
                    Cartesian Multipole Moments
 -----------------------------------------------------------------
    Charge (ESU x 10^10)
                 0.0000
    Dipole Moment (Debye)
         X      -0.6786      Y      -1.3907      Z       2.1997
       Tot       2.6894
    Quadrupole Moments (Debye-Ang)
        XX     -38.8314     XY       0.9880     YY     -34.2718
        XZ       0.1744     YZ       4.6187     ZZ     -59.0942
    Octopole Moments (Debye-Ang^2)
       XXX      -3.6681    XXY      -3.0801    XYY      -1.2542
       YYY     -17.9668    XXZ       5.3868    XYZ      -0.1172
       YYZ      21.4768    XZZ      -8.5983    YZZ     -21.3282
       ZZZ      57.4956
    Hexadecapole Moments (Debye-Ang^3)
      XXXX    -215.7175   XXXY     -73.2408   XXYY     -90.4332
      XYYY     -70.5459   YYYY    -317.8426   XXXZ      74.3399
      XXYZ      58.3246   XYYZ      26.6558   YYYZ     153.2389
      XXZZ    -146.3600   XYZZ     -29.6130   YYZZ    -181.1772
      XZZZ      77.5237   YZZZ     220.9621   ZZZZ    -839.8469
 -----------------------------------------------------------------
 Calculating analytic gradient of the SCF energy
 Gradient of SCF Energy
            1           2           3           4           5           6
    1  -0.0005918   0.0002998   0.0015625  -0.0005001   0.0001891  -0.0000183
    2  -0.0003238   0.0002673   0.0000303  -0.0002776   0.0004800  -0.0000084
    3   0.0000831  -0.0001109  -0.0000312  -0.0003206  -0.0000136  -0.0000063
            7           8           9          10          11          12
    1   0.0000450  -0.0000268  -0.0025477   0.0018683   0.0007947  -0.0010748
    2   0.0011032   0.0002454  -0.0016294   0.0006463   0.0007120  -0.0012452
    3  -0.0003428   0.0002733   0.0002748  -0.0010945   0.0004376   0.0008512
 Max gradient component =       2.548E-03
 RMS gradient           =       8.222E-04
 Gradient time:  CPU 280.21 s  wall 5.63 s
 Geometry Optimization Parameters
   NAtoms,    NIC,     NZ,  NCons,   NDum,   NFix, NCnnct, MaxDiis
       12     185       0       0       0       0       0       0

 Cartesian Hessian Update
 Hessian updated using Powell/Murtagh-Sargent update
  Mixing factors:     0.998456 Powell                      0.001544 Murtagh-Sargent


** GEOMETRY OPTIMIZATION IN DELOCALIZED INTERNAL COORDINATES **
   Searching for a Transition State

   Optimization Cycle:  11

                       Coordinates (Angstroms)
     ATOM                X               Y               Z
      1  C         0.7687817853    1.1918578657   -1.8642627910
      2  N         0.4336978310    1.2513429924   -2.9709439241
      3  C        -0.2668805181   -1.6395785706    1.1828725899
      4  H         0.0441986902   -2.6486970400    1.4326645466
      5  C        -1.1970878281   -1.0071460746    0.1744648180
      6  H        -1.8654548972   -1.3136877786   -0.6132655095
      7  C         1.1479684297    1.1192582877   -0.5267685541
      8  H         1.2112173866    2.0278370913    0.0534691815
      9  C        -0.8292417799    0.1546367813    0.7559846282
     10  H        -1.1355324912    1.1885912788    0.7576599796
     11  N         0.0958284863   -0.5414437299    1.7535135884
     12  H         1.5925048861    0.2170290744   -0.1353886757
   Point Group: c1    Number of degrees of freedom:    30


   Energy is   -302.823434784

 Hessian updated using Powell/Murtagh-Sargent update
  Mixing factors:     0.998803 Powell                      0.001197 Murtagh-Sargent

 30 Hessian modes will be used to form the next step
  Hessian Eigenvalues:
     0.000032    0.015359    0.019240    0.020934    0.025040    0.031335
     0.039534    0.051526    0.054242    0.064256    0.073452    0.079028
     0.083924    0.102073    0.114727    0.159747    0.185930    0.194317
     0.199832    0.199999    0.236097    0.294481    0.315537    0.338796
     0.356251    0.364960    0.417037    0.472104    0.490602    1.287085
**WARNING** Magnitude of eigenvalue   1 too small.  Replaced by     0.000100
**WARNING** Hessian does not have the desired local structure
**WARNING** Hessian does not have the desired local structure

 Transition state search - taking P-RFO step
 Searching for Lamda that Maximizes Along the Lowest mode
 Value Taken    Lamda =   0.00022876
 Searching for Lamda that Minimizes Along All other modes
 Value Taken    Lamda =  -0.00005049
 Calculated Step too Large.  Step scaled by  0.224950
 Step Taken.  Stepsize is  0.300000

                             Maximum     Tolerance    Cnvgd?
         Gradient           0.000718      0.000300      NO
         Displacement       0.176739      0.001200      NO
         Energy change      0.000047      0.000001      NO


 New Cartesian Coordinates Obtained by Inverse Iteration

 Displacement from previous Coordinates is:  0.246751
 Adding empirical dispersion correction 
 ----------------------------------------------------------------
 Doing -D3(0) with
 s6  =   1.00000
 s8  =   1.00000
 rs6 =   1.28100
 rs8 =   1.09400
 -D3 energy without 3body term =     -0.0029630157 hartrees
 ----------------------------------------------------------------
             Standard Nuclear Orientation (Angstroms)
    I     Atom           X                Y                Z
 ----------------------------------------------------------------
    1      C       0.7668973651     1.2221459664    -1.8661617124
    2      N       0.4292817720     1.3209657873    -2.9692017283
    3      C      -0.2679650552    -1.6320614458     1.2031753609
    4      H       0.0438646528    -2.6350470486     1.4753427502
    5      C      -1.1927014171    -1.0219693975     0.1776804849
    6      H      -1.8578557928    -1.3450737806    -0.6061442601
    7      C       1.1480088313     1.1018379768    -0.5325102372
    8      H       1.2310823674     1.9904506805     0.0756800538
    9      C      -0.8295507007     0.1530858027     0.7385566355
   10      H      -1.1417727098     1.1849460229     0.7210569491
   11      N       0.0895952001    -0.5211243566     1.7538985199
   12      H       1.5811154675     0.1818439705    -0.1713729386
 ----------------------------------------------------------------
 Nuclear Repulsion Energy =         237.82346399 hartrees
 There are       25 alpha and       24 beta electrons
 Applying Cartesian multipole field
    Component          Value
    ---------          -----
     (2,0,0)        1.00000E-11
     (0,2,0)        2.00000E-11
     (0,0,2)       -3.00000E-11
 Nucleus-field energy     =    -0.0000000070 hartrees
 Requested basis set is cc-pVTZ
 There are 100 shells and 280 basis functions
 A cutoff of  1.0D-14 yielded   4709 shell pairs
 There are     37025 function pairs (     48412 Cartesian)
 Smallest overlap matrix eigenvalue = 2.11E-04
 Guess MOs from SCF MO coefficient file
 Reading MOs from coefficient file
 Reading MOs from coefficient file
 Long-range K will be added via erf
 Coulomb attenuation parameter = 0.25 bohr**(-1)
 An unrestricted hybrid HF-DFT SCF calculation will be
 performed using Pulay DIIS extrapolation
 Exchange:     0.1957 Hartree-Fock + 1.0000 wB97X-D3 + LR-HF
 Correlation:  1.0000 wB97X-D3
 Using SG-2 standard quadrature grid
 Dispersion:   Grimme D3
 SCF converges when DIIS error is below 1.0E-08
 Geometry optimization detected.  Setting ReadMinima to 0
 Setting SaveMinima to 0
 using 64 threads for integral computing
 -------------------------------------------------------
 OpenMP Integral computing Module                
 Release: version 1.0, May 2013, Q-Chem Inc. Pittsburgh 
 -------------------------------------------------------
 using 64 threads for integral computing
 -------------------------------------------------------
 OpenMP Integral computing Module                
 Release: version 1.0, May 2013, Q-Chem Inc. Pittsburgh 
 -------------------------------------------------------
 ---------------------------------------
  Cycle       Energy         DIIS Error
 ---------------------------------------
    1    -302.8209177516      8.41E-04
    2    -302.8232750491      7.27E-05
    3    -302.8233690226      4.32E-05
    4    -302.8233854076      2.61E-05
    5    -302.8233937913      6.02E-06
    6    -302.8233947496      2.88E-06
    7    -302.8233952341      1.21E-06
    8    -302.8233955903      8.04E-07
    9    -302.8233958548      5.24E-07
   10    -302.8233961300      3.82E-07
   11    -302.8233965401      3.00E-07
   12    -302.8233966861      1.88E-07
   13    -302.8233967670      1.10E-07
   14    -302.8233967916      3.30E-08
   15    -302.8233967934      1.85E-08
   16    -302.8233967940      8.90E-09 Convergence criterion met
 ---------------------------------------
 <S^2> = 1.0036
 SCF time:  CPU 1857.09 s  wall 33.13 s
 SCF   energy in the final basis set = -302.82339679
 Total energy in the final basis set = -302.82339679
 
 --------------------------------------------------------------
 
                    Orbital Energies (a.u.)
 --------------------------------------------------------------
 
 Alpha MOs
 -- Occupied --
-14.4461 -14.4292 -10.3551 -10.3473 -10.3425 -10.3210 -10.3209  -1.1133
 -1.0335  -0.8904  -0.8564  -0.7689  -0.6586  -0.6324  -0.6229  -0.5879
 -0.5479  -0.5251  -0.4895  -0.4825  -0.4760  -0.4342  -0.3906  -0.3564
 -0.3274
 -- Virtual --
 -0.0062   0.1061   0.1129   0.1354   0.1397   0.1452   0.1586   0.1637
  0.1887   0.2074   0.2367   0.2474   0.2766   0.2897   0.3155   0.3456
  0.3562   0.3723   0.3824   0.4081   0.4210   0.4398   0.4532   0.4675
  0.4894   0.4955   0.5076   0.5187   0.5236   0.5309   0.5441   0.5537
  0.5573   0.5654   0.5802   0.5886   0.6154   0.6282   0.6442   0.6755
  0.6938   0.7075   0.7179   0.7249   0.7519   0.7991   0.8141   0.8201
  0.8374   0.8681   0.8761   0.9072   0.9391   0.9632   1.0127   1.0143
  1.0381   1.0657   1.0731   1.0820   1.0927   1.1142   1.1329   1.1409
  1.1542   1.1565   1.1982   1.2105   1.2287   1.2546   1.2943   1.3216
  1.3405   1.3630   1.3743   1.3799   1.4039   1.4085   1.4326   1.4594
  1.4726   1.4994   1.5207   1.5393   1.5724   1.5822   1.6097   1.6386
  1.6588   1.6872   1.7564   1.8037   1.8458   1.8720   1.9238   1.9378
  1.9437   2.0738   2.1329   2.1589   2.2109   2.2354   2.2759   2.2933
  2.3050   2.3267   2.4262   2.4544   2.4722   2.4819   2.5052   2.5516
  2.5708   2.5816   2.5828   2.6169   2.6473   2.6653   2.6875   2.7118
  2.7258   2.7339   2.7605   2.7871   2.8195   2.8368   2.8580   2.8822
  2.9065   2.9257   2.9416   2.9465   2.9782   3.0017   3.0042   3.0134
  3.0329   3.0418   3.0734   3.0818   3.0948   3.1032   3.1155   3.1358
  3.1504   3.1596   3.1743   3.1810   3.2061   3.2310   3.2397   3.2608
  3.2722   3.3052   3.3133   3.3497   3.3704   3.3878   3.4135   3.4390
  3.4507   3.4664   3.4835   3.5118   3.5378   3.5494   3.5616   3.6061
  3.6456   3.6796   3.6910   3.7135   3.7233   3.7336   3.7669   3.8135
  3.8597   3.8744   3.8952   3.9087   3.9453   3.9606   4.0046   4.0144
  4.0215   4.0477   4.0592   4.0670   4.0757   4.1065   4.1171   4.1284
  4.1855   4.1940   4.2053   4.2461   4.2657   4.3394   4.3671   4.4061
  4.4536   4.4745   4.4997   4.5101   4.5686   4.6067   4.6365   4.6425
  4.6794   4.7158   4.7278   4.7439   4.7626   4.8051   4.8276   4.8712
  4.9091   4.9263   4.9610   5.0224   5.0809   5.0976   5.1225   5.1356
  5.2036   5.2149   5.2174   5.2459   5.2596   5.3336   5.4004   5.4261
  5.4487   5.5253   5.6225   5.6335   5.6722   5.7120   5.7449   5.8408
  5.9534   5.9853   6.1507   6.1967   6.2718   6.3481   6.4790   6.5796
  8.2320   9.1631  10.6736  12.6775  13.3070  13.6123  15.3453
 
 Beta MOs
 -- Occupied --
-14.4413 -14.4244 -10.3582 -10.3516 -10.3346 -10.3231 -10.3161  -1.1095
 -1.0229  -0.8614  -0.8455  -0.7727  -0.6640  -0.6233  -0.6153  -0.5796
 -0.5460  -0.5131  -0.4837  -0.4664  -0.4541  -0.4292  -0.3844  -0.3269
 -- Virtual --
 -0.0516  -0.0038   0.1085   0.1155   0.1399   0.1432   0.1482   0.1585
  0.1744   0.2024   0.2145   0.2390   0.2457   0.2792   0.2899   0.3187
  0.3522   0.3677   0.3729   0.3858   0.4073   0.4187   0.4392   0.4578
  0.4718   0.4911   0.4963   0.5137   0.5200   0.5267   0.5348   0.5436
  0.5554   0.5588   0.5677   0.5827   0.5908   0.6232   0.6311   0.6461
  0.6817   0.6942   0.7094   0.7219   0.7307   0.7547   0.8011   0.8157
  0.8237   0.8420   0.8696   0.8768   0.9157   0.9439   0.9663   1.0170
  1.0210   1.0400   1.0695   1.0764   1.0839   1.0944   1.1178   1.1380
  1.1420   1.1536   1.1599   1.2014   1.2169   1.2289   1.2545   1.2989
  1.3274   1.3432   1.3675   1.3819   1.3836   1.4093   1.4154   1.4353
  1.4630   1.4762   1.5040   1.5239   1.5417   1.5759   1.5866   1.6153
  1.6432   1.6617   1.6917   1.7587   1.8155   1.8480   1.8741   1.9272
  1.9396   1.9476   2.0782   2.1407   2.1586   2.2033   2.2363   2.2779
  2.2919   2.3174   2.3494   2.4390   2.4541   2.4805   2.4863   2.5115
  2.5507   2.5782   2.5841   2.5890   2.6192   2.6496   2.6696   2.6921
  2.7176   2.7287   2.7418   2.7649   2.7897   2.8242   2.8383   2.8647
  2.8870   2.9136   2.9268   2.9433   2.9541   2.9785   3.0015   3.0068
  3.0153   3.0294   3.0421   3.0750   3.0880   3.0988   3.1099   3.1210
  3.1329   3.1569   3.1669   3.1816   3.1893   3.2086   3.2371   3.2448
  3.2625   3.2750   3.3035   3.3222   3.3586   3.3787   3.3891   3.4157
  3.4418   3.4619   3.4707   3.4882   3.5137   3.5390   3.5521   3.5708
  3.6136   3.6470   3.6842   3.7012   3.7176   3.7269   3.7424   3.7724
  3.8148   3.8654   3.8782   3.9026   3.9143   3.9478   3.9629   4.0125
  4.0171   4.0245   4.0510   4.0769   4.0785   4.0842   4.1087   4.1208
  4.1365   4.1899   4.2016   4.2076   4.2494   4.2740   4.3438   4.3769
  4.4128   4.4556   4.4800   4.5037   4.5143   4.5764   4.6247   4.6453
  4.6589   4.6891   4.7216   4.7405   4.7533   4.7712   4.8124   4.8307
  4.8879   4.9172   4.9390   4.9714   5.0251   5.0869   5.1113   5.1362
  5.1437   5.2120   5.2158   5.2248   5.2443   5.2680   5.3385   5.4059
  5.4317   5.4533   5.5277   5.6268   5.6383   5.6755   5.7154   5.7477
  5.8485   5.9596   5.9857   6.1558   6.2105   6.2687   6.3486   6.4841
  6.5824   8.2338   9.1657  10.6762  12.6761  13.3168  13.6214  15.3525
 --------------------------------------------------------------
 
          Ground-State Mulliken Net Atomic Charges

     Atom                 Charge (a.u.)    Spin (a.u.)
  --------------------------------------------------------
      1 C                    -0.023366      -0.154099
      2 N                    -0.062819       0.314512
      3 C                    -0.036150      -0.264654
      4 H                     0.124161       0.004303
      5 C                    -0.105706       0.458945
      6 H                     0.142468      -0.004656
      7 C                    -0.276876       0.748404
      8 H                     0.164134      -0.013590
      9 C                    -0.054444      -0.388282
     10 H                     0.141134       0.007625
     11 N                    -0.172506       0.306022
     12 H                     0.159969      -0.014531
  --------------------------------------------------------
  Sum of atomic charges =     0.000000
  Sum of spin   charges =     1.000000

 -----------------------------------------------------------------
                    Cartesian Multipole Moments
 -----------------------------------------------------------------
    Charge (ESU x 10^10)
                -0.0000
    Dipole Moment (Debye)
         X      -0.6669      Y      -1.5502      Z       2.2140
       Tot       2.7838
    Quadrupole Moments (Debye-Ang)
        XX     -38.8060     XY       0.9513     YY     -34.6046
        XZ       0.1741     YZ       4.8142     ZZ     -59.0066
    Octopole Moments (Debye-Ang^2)
       XXX      -3.5453    XXY      -3.5759    XYY      -1.3437
       YYY     -20.0365    XXZ       5.4023    XYZ      -0.0327
       YYZ      22.5568    XZZ      -8.3360    YZZ     -23.3927
       ZZZ      57.5776
    Hexadecapole Moments (Debye-Ang^3)
      XXXX    -215.2509   XXXY     -73.8361   XXYY     -91.0812
      XYYY     -71.3673   YYYY    -326.4848   XXXZ      74.1470
      XXYZ      59.8883   XYYZ      27.1113   YYYZ     159.4583
      XXZZ    -146.3720   XYZZ     -30.1724   YYZZ    -184.7359
      XZZZ      77.4333   YZZZ     228.2403   ZZZZ    -840.0405
 -----------------------------------------------------------------
 Calculating analytic gradient of the SCF energy
 Gradient of SCF Energy
            1           2           3           4           5           6
    1  -0.0004774   0.0002668   0.0015742  -0.0004885   0.0000845  -0.0000237
    2  -0.0003006   0.0002475  -0.0001108  -0.0002736   0.0006336   0.0000134
    3   0.0001980  -0.0001435  -0.0000951  -0.0002904   0.0000010  -0.0000046
            7           8           9          10          11          12
    1   0.0004204  -0.0000156  -0.0029937   0.0020233   0.0009504  -0.0013207
    2   0.0013979   0.0002541  -0.0020809   0.0005981   0.0008961  -0.0012748
    3  -0.0007227   0.0003726   0.0005623  -0.0012156   0.0003985   0.0009395
 Max gradient component =       2.994E-03
 RMS gradient           =       9.476E-04
 Gradient time:  CPU 283.20 s  wall 5.36 s
 Geometry Optimization Parameters
   NAtoms,    NIC,     NZ,  NCons,   NDum,   NFix, NCnnct, MaxDiis
       12     185       0       0       0       0       0       0

 Cartesian Hessian Update
 Hessian updated using Powell/Murtagh-Sargent update
  Mixing factors:     0.998131 Powell                      0.001869 Murtagh-Sargent


** GEOMETRY OPTIMIZATION IN DELOCALIZED INTERNAL COORDINATES **
   Searching for a Transition State

   Optimization Cycle:  12

                       Coordinates (Angstroms)
     ATOM                X               Y               Z
      1  C         0.7668973651    1.2221459664   -1.8661617124
      2  N         0.4292817720    1.3209657873   -2.9692017283
      3  C        -0.2679650552   -1.6320614458    1.2031753609
      4  H         0.0438646528   -2.6350470486    1.4753427502
      5  C        -1.1927014171   -1.0219693975    0.1776804849
      6  H        -1.8578557928   -1.3450737806   -0.6061442601
      7  C         1.1480088313    1.1018379768   -0.5325102372
      8  H         1.2310823674    1.9904506805    0.0756800538
      9  C        -0.8295507007    0.1530858027    0.7385566355
     10  H        -1.1417727098    1.1849460229    0.7210569491
     11  N         0.0895952001   -0.5211243566    1.7538985199
     12  H         1.5811154675    0.1818439705   -0.1713729386
   Point Group: c1    Number of degrees of freedom:    30


   Energy is   -302.823396794

 Hessian updated using Powell/Murtagh-Sargent update
  Mixing factors:     0.997273 Powell                      0.002727 Murtagh-Sargent

 30 Hessian modes will be used to form the next step
  Hessian Eigenvalues:
    -0.000100    0.015363    0.019240    0.020934    0.025040    0.031334
     0.039534    0.051526    0.054238    0.064246    0.073447    0.079018
     0.083920    0.102039    0.114727    0.159747    0.185928    0.194317
     0.199831    0.199999    0.236093    0.294471    0.315535    0.338789
     0.356251    0.364960    0.417020    0.472102    0.490601    1.287084
**WARNING** Magnitude of eigenvalue   1 too small.  Replaced by    -0.000100

 Transition state search - taking P-RFO step
 Searching for Lamda that Maximizes Along the Lowest mode
 Value Taken    Lamda =   0.00007247
 Searching for Lamda that Minimizes Along All other modes
 Value Taken    Lamda =  -0.00004935
 Calculated Step too Large.  Step scaled by  0.462071
 Step Taken.  Stepsize is  0.300000

                             Maximum     Tolerance    Cnvgd?
         Gradient           0.000709      0.000300      NO
         Displacement       0.175531      0.001200      NO
         Energy change      0.000038      0.000001      NO


 New Cartesian Coordinates Obtained by Inverse Iteration

 Displacement from previous Coordinates is:  0.248016
 Adding empirical dispersion correction 
 ----------------------------------------------------------------
 Doing -D3(0) with
 s6  =   1.00000
 s8  =   1.00000
 rs6 =   1.28100
 rs8 =   1.09400
 -D3 energy without 3body term =     -0.0029495751 hartrees
 ----------------------------------------------------------------
             Standard Nuclear Orientation (Angstroms)
    I     Atom           X                Y                Z
 ----------------------------------------------------------------
    1      C       0.7649587512     1.2518840648    -1.8667164314
    2      N       0.4250324392     1.3902469048    -2.9646946944
    3      C      -0.2691078037    -1.6236120166     1.2229685162
    4      H       0.0436599370    -2.6198141128     1.5176023485
    5      C      -1.1877660672    -1.0363685247     0.1806231894
    6      H      -1.8496956567    -1.3761918434    -0.5988502935
    7      C       1.1473051532     1.0833008352    -0.5383904610
    8      H       1.2498204439     1.9502999100     0.0974156281
    9      C      -0.8293214871     0.1519230812     0.7206971119
   10      H      -1.1485603463     1.1808629116     0.6848324906
   11      N       0.0828244717    -0.5002407328     1.7536381270
   12      H       1.5708501455     0.1477097007    -0.2091256535
 ----------------------------------------------------------------
 Nuclear Repulsion Energy =         237.78546784 hartrees
 There are       25 alpha and       24 beta electrons
 Applying Cartesian multipole field
    Component          Value
    ---------          -----
     (2,0,0)        1.00000E-11
     (0,2,0)        2.00000E-11
     (0,0,2)       -3.00000E-11
 Nucleus-field energy     =    -0.0000000069 hartrees
 Requested basis set is cc-pVTZ
 There are 100 shells and 280 basis functions
 A cutoff of  1.0D-14 yielded   4710 shell pairs
 There are     37022 function pairs (     48406 Cartesian)
 Smallest overlap matrix eigenvalue = 2.12E-04
 Guess MOs from SCF MO coefficient file
 Reading MOs from coefficient file
 Reading MOs from coefficient file
 Long-range K will be added via erf
 Coulomb attenuation parameter = 0.25 bohr**(-1)
 An unrestricted hybrid HF-DFT SCF calculation will be
 performed using Pulay DIIS extrapolation
 Exchange:     0.1957 Hartree-Fock + 1.0000 wB97X-D3 + LR-HF
 Correlation:  1.0000 wB97X-D3
 Using SG-2 standard quadrature grid
 Dispersion:   Grimme D3
 SCF converges when DIIS error is below 1.0E-08
 Geometry optimization detected.  Setting ReadMinima to 0
 Setting SaveMinima to 0
 using 64 threads for integral computing
 -------------------------------------------------------
 OpenMP Integral computing Module                
 Release: version 1.0, May 2013, Q-Chem Inc. Pittsburgh 
 -------------------------------------------------------
 using 64 threads for integral computing
 -------------------------------------------------------
 OpenMP Integral computing Module                
 Release: version 1.0, May 2013, Q-Chem Inc. Pittsburgh 
 -------------------------------------------------------
 ---------------------------------------
  Cycle       Energy         DIIS Error
 ---------------------------------------
    1    -302.8212320603      8.49E-04
    2    -302.8232693099      7.38E-05
    3    -302.8233651251      4.53E-05
    4    -302.8233835179      2.62E-05
    5    -302.8233924719      6.21E-06
    6    -302.8233936978      3.08E-06
    7    -302.8233943846      1.35E-06
    8    -302.8233949144      9.46E-07
    9    -302.8233953368      6.54E-07
   10    -302.8233957986      4.53E-07
   11    -302.8233963401      3.33E-07
   12    -302.8233965005      2.00E-07
   13    -302.8233965808      1.15E-07
   14    -302.8233966077      3.60E-08
   15    -302.8233966100      2.12E-08
   16    -302.8233966109      9.83E-09 Convergence criterion met
 ---------------------------------------
 <S^2> = 1.0153
 SCF time:  CPU 1827.97 s  wall 31.05 s
 SCF   energy in the final basis set = -302.82339661
 Total energy in the final basis set = -302.82339661
 
 --------------------------------------------------------------
 
                    Orbital Energies (a.u.)
 --------------------------------------------------------------
 
 Alpha MOs
 -- Occupied --
-14.4466 -14.4290 -10.3551 -10.3477 -10.3423 -10.3217 -10.3208  -1.1139
 -1.0333  -0.8902  -0.8565  -0.7695  -0.6587  -0.6326  -0.6234  -0.5874
 -0.5484  -0.5256  -0.4897  -0.4823  -0.4758  -0.4340  -0.3913  -0.3564
 -0.3276
 -- Virtual --
 -0.0063   0.1062   0.1128   0.1352   0.1396   0.1449   0.1587   0.1638
  0.1888   0.2075   0.2368   0.2470   0.2775   0.2908   0.3147   0.3454
  0.3559   0.3717   0.3831   0.4080   0.4196   0.4408   0.4525   0.4672
  0.4897   0.4957   0.5082   0.5188   0.5234   0.5331   0.5441   0.5530
  0.5572   0.5647   0.5805   0.5885   0.6159   0.6275   0.6429   0.6752
  0.6939   0.7067   0.7197   0.7261   0.7527   0.7979   0.8155   0.8190
  0.8389   0.8681   0.8767   0.9060   0.9391   0.9626   1.0109   1.0154
  1.0375   1.0653   1.0742   1.0820   1.0921   1.1139   1.1322   1.1410
  1.1534   1.1580   1.1977   1.2116   1.2282   1.2557   1.2947   1.3187
  1.3431   1.3631   1.3774   1.3805   1.4034   1.4105   1.4317   1.4572
  1.4729   1.4989   1.5189   1.5400   1.5708   1.5818   1.6097   1.6376
  1.6583   1.6876   1.7548   1.8035   1.8455   1.8712   1.9242   1.9396
  1.9432   2.0736   2.1307   2.1590   2.2136   2.2341   2.2736   2.2942
  2.3063   2.3280   2.4236   2.4550   2.4727   2.4849   2.5048   2.5490
  2.5716   2.5814   2.5851   2.6165   2.6482   2.6647   2.6892   2.7130
  2.7258   2.7340   2.7592   2.7905   2.8193   2.8372   2.8579   2.8814
  2.9067   2.9231   2.9433   2.9491   2.9808   3.0025   3.0031   3.0126
  3.0337   3.0412   3.0732   3.0808   3.0940   3.1032   3.1173   3.1369
  3.1508   3.1603   3.1759   3.1841   3.2055   3.2312   3.2414   3.2610
  3.2732   3.3045   3.3162   3.3492   3.3711   3.3891   3.4124   3.4401
  3.4505   3.4666   3.4858   3.5122   3.5380   3.5506   3.5592   3.6083
  3.6461   3.6804   3.6917   3.7148   3.7227   3.7370   3.7687   3.8147
  3.8606   3.8757   3.8962   3.9089   3.9457   3.9604   4.0066   4.0125
  4.0210   4.0486   4.0594   4.0673   4.0745   4.1067   4.1175   4.1299
  4.1841   4.1955   4.2073   4.2443   4.2695   4.3401   4.3689   4.4059
  4.4539   4.4745   4.5006   4.5090   4.5690   4.6076   4.6370   4.6433
  4.6805   4.7136   4.7281   4.7449   4.7633   4.8049   4.8283   4.8710
  4.9101   4.9261   4.9630   5.0221   5.0814   5.0967   5.1231   5.1381
  5.2053   5.2154   5.2172   5.2462   5.2605   5.3334   5.3985   5.4253
  5.4516   5.5235   5.6218   5.6332   5.6706   5.7133   5.7449   5.8406
  5.9554   5.9840   6.1512   6.1982   6.2728   6.3487   6.4781   6.5787
  8.2303   9.1671  10.6815  12.6681  13.3126  13.5996  15.3558
 
 Beta MOs
 -- Occupied --
-14.4417 -14.4242 -10.3582 -10.3521 -10.3345 -10.3229 -10.3167  -1.1099
 -1.0228  -0.8615  -0.8452  -0.7734  -0.6643  -0.6236  -0.6156  -0.5791
 -0.5463  -0.5133  -0.4840  -0.4662  -0.4540  -0.4290  -0.3848  -0.3269
 -- Virtual --
 -0.0517  -0.0039   0.1085   0.1154   0.1399   0.1432   0.1480   0.1585
  0.1745   0.2022   0.2146   0.2388   0.2454   0.2799   0.2916   0.3180
  0.3519   0.3677   0.3723   0.3862   0.4075   0.4173   0.4402   0.4573
  0.4714   0.4913   0.4959   0.5143   0.5202   0.5267   0.5370   0.5437
  0.5547   0.5585   0.5670   0.5832   0.5906   0.6237   0.6303   0.6451
  0.6814   0.6944   0.7086   0.7237   0.7320   0.7557   0.8000   0.8170
  0.8222   0.8437   0.8696   0.8775   0.9141   0.9439   0.9658   1.0145
  1.0225   1.0395   1.0687   1.0782   1.0842   1.0934   1.1173   1.1373
  1.1422   1.1545   1.1601   1.2009   1.2181   1.2282   1.2556   1.2995
  1.3245   1.3454   1.3677   1.3819   1.3868   1.4096   1.4172   1.4345
  1.4609   1.4764   1.5033   1.5229   1.5419   1.5744   1.5861   1.6154
  1.6422   1.6613   1.6923   1.7573   1.8153   1.8478   1.8734   1.9278
  1.9414   1.9469   2.0780   2.1385   2.1584   2.2068   2.2345   2.2750
  2.2930   2.3189   2.3507   2.4361   2.4548   2.4813   2.4879   2.5121
  2.5484   2.5779   2.5838   2.5921   2.6187   2.6504   2.6691   2.6936
  2.7184   2.7284   2.7421   2.7640   2.7931   2.8242   2.8388   2.8645
  2.8863   2.9145   2.9248   2.9440   2.9560   2.9813   3.0008   3.0080
  3.0140   3.0303   3.0415   3.0742   3.0868   3.0981   3.1100   3.1224
  3.1343   3.1569   3.1676   3.1827   3.1928   3.2088   3.2372   3.2465
  3.2628   3.2758   3.3029   3.3247   3.3580   3.3794   3.3905   3.4152
  3.4433   3.4615   3.4707   3.4903   3.5144   3.5394   3.5533   3.5680
  3.6158   3.6477   3.6849   3.7012   3.7194   3.7263   3.7456   3.7744
  3.8161   3.8666   3.8791   3.9032   3.9151   3.9483   3.9628   4.0138
  4.0154   4.0246   4.0519   4.0761   4.0785   4.0844   4.1085   4.1216
  4.1377   4.1888   4.2026   4.2100   4.2482   4.2775   4.3447   4.3780
  4.4132   4.4560   4.4801   4.5047   4.5133   4.5770   4.6256   4.6461
  4.6593   4.6900   4.7197   4.7407   4.7546   4.7717   4.8125   4.8316
  4.8875   4.9182   4.9392   4.9735   5.0247   5.0873   5.1107   5.1369
  5.1462   5.2139   5.2155   5.2251   5.2437   5.2695   5.3384   5.4042
  5.4308   5.4564   5.5260   5.6266   5.6379   5.6740   5.7167   5.7476
  5.8483   5.9616   5.9844   6.1563   6.2118   6.2695   6.3492   6.4831
  6.5816   8.2320   9.1700  10.6843  12.6665  13.3215  13.6094  15.3628
 --------------------------------------------------------------
 
          Ground-State Mulliken Net Atomic Charges

     Atom                 Charge (a.u.)    Spin (a.u.)
  --------------------------------------------------------
      1 C                    -0.024391      -0.152873
      2 N                    -0.062688       0.311742
      3 C                    -0.038989      -0.272480
      4 H                     0.124227       0.004418
      5 C                    -0.104257       0.473250
      6 H                     0.142193      -0.004865
      7 C                    -0.278047       0.742841
      8 H                     0.165308      -0.013500
      9 C                    -0.054384      -0.397682
     10 H                     0.142420       0.007702
     11 N                    -0.171073       0.315847
     12 H                     0.159682      -0.014401
  --------------------------------------------------------
  Sum of atomic charges =     0.000000
  Sum of spin   charges =     1.000000

 -----------------------------------------------------------------
                    Cartesian Multipole Moments
 -----------------------------------------------------------------
    Charge (ESU x 10^10)
                 0.0000
    Dipole Moment (Debye)
         X      -0.6573      Y      -1.7126      Z       2.2272
       Tot       2.8854
    Quadrupole Moments (Debye-Ang)
        XX     -38.7722     XY       0.9116     YY     -34.9726
        XZ       0.1775     YZ       5.0079     ZZ     -58.8872
    Octopole Moments (Debye-Ang^2)
       XXX      -3.4198    XXY      -4.0758    XYY      -1.4536
       YYY     -22.1807    XXZ       5.4174    XYZ       0.0511
       YYZ      23.6478    XZZ      -8.0627    YZZ     -25.4243
       ZZZ      57.5483
    Hexadecapole Moments (Debye-Ang^3)
      XXXX    -214.6008   XXXY     -74.3408   XXYY     -91.7562
      XYYY     -72.1617   YYYY    -335.5645   XXXZ      73.9205
      XXYZ      61.3849   XYYZ      27.5610   YYYZ     165.7369
      XXZZ    -146.2266   XYZZ     -30.6939   YYZZ    -188.3449
      XZZZ      77.3153   YZZZ     235.0913   ZZZZ    -838.8343
 -----------------------------------------------------------------
 Calculating analytic gradient of the SCF energy
 Gradient of SCF Energy
            1           2           3           4           5           6
    1  -0.0003630   0.0002262   0.0016855  -0.0004709  -0.0000495  -0.0000340
    2  -0.0002790   0.0002176  -0.0001122  -0.0002571   0.0008897   0.0000265
    3   0.0003219  -0.0001705  -0.0000242  -0.0002482  -0.0000409   0.0000099
            7           8           9          10          11          12
    1   0.0010498  -0.0000382  -0.0035923   0.0022004   0.0010367  -0.0016507
    2   0.0015316   0.0002091  -0.0025499   0.0004729   0.0008716  -0.0010207
    3  -0.0011104   0.0004252   0.0009410  -0.0013447   0.0002281   0.0010129
 Max gradient component =       3.592E-03
 RMS gradient           =       1.095E-03
 Gradient time:  CPU 291.80 s  wall 5.71 s
 Geometry Optimization Parameters
   NAtoms,    NIC,     NZ,  NCons,   NDum,   NFix, NCnnct, MaxDiis
       12     185       0       0       0       0       0       0

 Cartesian Hessian Update
 Hessian updated using Powell/Murtagh-Sargent update
  Mixing factors:     0.997686 Powell                      0.002314 Murtagh-Sargent


** GEOMETRY OPTIMIZATION IN DELOCALIZED INTERNAL COORDINATES **
   Searching for a Transition State

   Optimization Cycle:  13

                       Coordinates (Angstroms)
     ATOM                X               Y               Z
      1  C         0.7649587512    1.2518840648   -1.8667164314
      2  N         0.4250324392    1.3902469048   -2.9646946944
      3  C        -0.2691078037   -1.6236120166    1.2229685162
      4  H         0.0436599370   -2.6198141128    1.5176023485
      5  C        -1.1877660672   -1.0363685247    0.1806231894
      6  H        -1.8496956567   -1.3761918434   -0.5988502935
      7  C         1.1473051532    1.0833008352   -0.5383904610
      8  H         1.2498204439    1.9502999100    0.0974156281
      9  C        -0.8293214871    0.1519230812    0.7206971119
     10  H        -1.1485603463    1.1808629116    0.6848324906
     11  N         0.0828244717   -0.5002407328    1.7536381270
     12  H         1.5708501455    0.1477097007   -0.2091256535
   Point Group: c1    Number of degrees of freedom:    30


   Energy is   -302.823396611

 Hessian updated using Powell/Murtagh-Sargent update
  Mixing factors:     0.995396 Powell                      0.004604 Murtagh-Sargent

 30 Hessian modes will be used to form the next step
  Hessian Eigenvalues:
    -0.000315    0.015365    0.019239    0.020933    0.025040    0.031325
     0.039534    0.051523    0.054221    0.064211    0.073430    0.078984
     0.083906    0.101938    0.114727    0.159747    0.185919    0.194317
     0.199825    0.199998    0.236077    0.294460    0.315534    0.338782
     0.356251    0.364960    0.416992    0.472100    0.490589    1.287083

 Transition state search - taking P-RFO step
 Searching for Lamda that Maximizes Along the Lowest mode
 Value Taken    Lamda =   0.00000916
 Searching for Lamda that Minimizes Along All other modes
 Value Taken    Lamda =  -0.00005284
 Step Taken.  Stepsize is  0.170839

                             Maximum     Tolerance    Cnvgd?
         Gradient           0.000785      0.000300      NO
         Displacement       0.095249      0.001200      NO
         Energy change      0.000000      0.000001     YES


 New Cartesian Coordinates Obtained by Inverse Iteration

 Displacement from previous Coordinates is:  0.138502
 Adding empirical dispersion correction 
 ----------------------------------------------------------------
 Doing -D3(0) with
 s6  =   1.00000
 s8  =   1.00000
 rs6 =   1.28100
 rs8 =   1.09400
 -D3 energy without 3body term =     -0.0029599509 hartrees
 ----------------------------------------------------------------
             Standard Nuclear Orientation (Angstroms)
    I     Atom           X                Y                Z
 ----------------------------------------------------------------
    1      C       0.7667553931     1.2362788664    -1.8673496881
    2      N       0.4263524548     1.3521469241    -2.9677944469
    3      C      -0.2702572809    -1.6290654388     1.2128121097
    4      H       0.0423409128    -2.6287601237     1.4956272787
    5      C      -1.1907834285    -1.0290755296     0.1790893688
    6      H      -1.8543480028    -1.3597631023    -0.6029012383
    7      C       1.1494365788     1.0942431788    -0.5361506416
    8      H       1.2414140013     1.9728044579     0.0846941244
    9      C      -0.8299207929     0.1524474882     0.7312419605
   10      H      -1.1476754835     1.1819097229     0.7070450844
   11      N       0.0843057239    -0.5130656500     1.7548887194
   12      H       1.5823799045     0.1698993842    -0.1912027532
 ----------------------------------------------------------------
 Nuclear Repulsion Energy =         237.75118773 hartrees
 There are       25 alpha and       24 beta electrons
 Applying Cartesian multipole field
    Component          Value
    ---------          -----
     (2,0,0)        1.00000E-11
     (0,2,0)        2.00000E-11
     (0,0,2)       -3.00000E-11
 Nucleus-field energy     =    -0.0000000069 hartrees
 Requested basis set is cc-pVTZ
 There are 100 shells and 280 basis functions
 A cutoff of  1.0D-14 yielded   4711 shell pairs
 There are     37043 function pairs (     48433 Cartesian)
 Smallest overlap matrix eigenvalue = 2.12E-04
 Guess MOs from SCF MO coefficient file
 Reading MOs from coefficient file
 Reading MOs from coefficient file
 Long-range K will be added via erf
 Coulomb attenuation parameter = 0.25 bohr**(-1)
 An unrestricted hybrid HF-DFT SCF calculation will be
 performed using Pulay DIIS extrapolation
 Exchange:     0.1957 Hartree-Fock + 1.0000 wB97X-D3 + LR-HF
 Correlation:  1.0000 wB97X-D3
 Using SG-2 standard quadrature grid
 Dispersion:   Grimme D3
 SCF converges when DIIS error is below 1.0E-08
 Geometry optimization detected.  Setting ReadMinima to 0
 Setting SaveMinima to 0
 using 64 threads for integral computing
 -------------------------------------------------------
 OpenMP Integral computing Module                
 Release: version 1.0, May 2013, Q-Chem Inc. Pittsburgh 
 -------------------------------------------------------
 using 64 threads for integral computing
 -------------------------------------------------------
 OpenMP Integral computing Module                
 Release: version 1.0, May 2013, Q-Chem Inc. Pittsburgh 
 -------------------------------------------------------
 ---------------------------------------
  Cycle       Energy         DIIS Error
 ---------------------------------------
    1    -302.8222893494      4.76E-04
    2    -302.8233998134      4.14E-05
    3    -302.8234301637      2.50E-05
    4    -302.8234358006      1.43E-05
    5    -302.8234384135      3.58E-06
    6    -302.8234387180      1.55E-06
    7    -302.8234388642      6.78E-07
    8    -302.8234389575      4.73E-07
    9    -302.8234390225      2.79E-07
   10    -302.8234390877      1.97E-07
   11    -302.8234391745      1.55E-07
   12    -302.8234392065      9.91E-08
   13    -302.8234392293      5.87E-08
   14    -302.8234392371      1.76E-08
   15    -302.8234392378      9.33E-09 Convergence criterion met
 ---------------------------------------
 <S^2> = 1.0112
 SCF time:  CPU 1740.19 s  wall 30.81 s
 SCF   energy in the final basis set = -302.82343924
 Total energy in the final basis set = -302.82343924
 
 --------------------------------------------------------------
 
                    Orbital Energies (a.u.)
 --------------------------------------------------------------
 
 Alpha MOs
 -- Occupied --
-14.4462 -14.4291 -10.3549 -10.3475 -10.3423 -10.3214 -10.3209  -1.1137
 -1.0334  -0.8903  -0.8564  -0.7692  -0.6586  -0.6326  -0.6231  -0.5876
 -0.5481  -0.5255  -0.4896  -0.4824  -0.4759  -0.4341  -0.3908  -0.3564
 -0.3275
 -- Virtual --
 -0.0062   0.1063   0.1130   0.1353   0.1398   0.1451   0.1587   0.1638
  0.1888   0.2074   0.2368   0.2472   0.2769   0.2901   0.3151   0.3455
  0.3562   0.3721   0.3829   0.4078   0.4203   0.4402   0.4530   0.4672
  0.4897   0.4958   0.5076   0.5189   0.5236   0.5323   0.5442   0.5534
  0.5572   0.5651   0.5804   0.5887   0.6156   0.6280   0.6436   0.6751
  0.6937   0.7071   0.7188   0.7251   0.7520   0.7985   0.8146   0.8196
  0.8378   0.8685   0.8768   0.9067   0.9387   0.9630   1.0124   1.0146
  1.0377   1.0657   1.0737   1.0820   1.0920   1.1140   1.1326   1.1410
  1.1546   1.1562   1.1980   1.2105   1.2285   1.2553   1.2946   1.3199
  1.3416   1.3635   1.3757   1.3798   1.4034   1.4098   1.4319   1.4578
  1.4728   1.4991   1.5198   1.5398   1.5717   1.5823   1.6101   1.6377
  1.6586   1.6878   1.7555   1.8036   1.8453   1.8715   1.9242   1.9389
  1.9437   2.0733   2.1320   2.1589   2.2122   2.2351   2.2748   2.2934
  2.3046   2.3271   2.4254   2.4548   2.4717   2.4829   2.5038   2.5509
  2.5711   2.5810   2.5837   2.6166   2.6478   2.6648   2.6885   2.7126
  2.7260   2.7335   2.7603   2.7886   2.8193   2.8370   2.8579   2.8818
  2.9064   2.9244   2.9417   2.9475   2.9798   3.0018   3.0036   3.0129
  3.0329   3.0416   3.0733   3.0816   3.0947   3.1031   3.1162   3.1363
  3.1502   3.1600   3.1745   3.1826   3.2060   3.2304   3.2406   3.2610
  3.2724   3.3046   3.3145   3.3494   3.3706   3.3881   3.4123   3.4400
  3.4506   3.4672   3.4847   3.5120   3.5382   3.5501   3.5597   3.6066
  3.6458   3.6800   3.6913   3.7141   3.7231   3.7354   3.7673   3.8139
  3.8597   3.8754   3.8965   3.9090   3.9458   3.9605   4.0064   4.0134
  4.0214   4.0476   4.0594   4.0671   4.0752   4.1067   4.1165   4.1290
  4.1845   4.1949   4.2065   4.2451   4.2688   4.3402   4.3684   4.4059
  4.4538   4.4752   4.5009   4.5103   4.5685   4.6076   4.6368   4.6435
  4.6803   4.7144   4.7284   4.7447   4.7633   4.8053   4.8282   4.8720
  4.9102   4.9272   4.9634   5.0229   5.0818   5.0977   5.1231   5.1387
  5.2053   5.2157   5.2186   5.2462   5.2602   5.3336   5.4004   5.4269
  5.4511   5.5241   5.6228   5.6340   5.6719   5.7129   5.7454   5.8406
  5.9566   5.9850   6.1511   6.1974   6.2720   6.3494   6.4788   6.5795
  8.2309   9.1650  10.6826  12.6793  13.3119  13.6060  15.3510
 
 Beta MOs
 -- Occupied --
-14.4413 -14.4242 -10.3580 -10.3518 -10.3344 -10.3230 -10.3164  -1.1098
 -1.0229  -0.8614  -0.8453  -0.7730  -0.6641  -0.6236  -0.6154  -0.5793
 -0.5461  -0.5134  -0.4838  -0.4663  -0.4541  -0.4291  -0.3845  -0.3268
 -- Virtual --
 -0.0516  -0.0039   0.1086   0.1155   0.1400   0.1433   0.1481   0.1585
  0.1745   0.2022   0.2145   0.2389   0.2456   0.2794   0.2906   0.3183
  0.3521   0.3678   0.3727   0.3861   0.4072   0.4180   0.4395   0.4577
  0.4714   0.4913   0.4963   0.5137   0.5202   0.5268   0.5363   0.5437
  0.5550   0.5587   0.5673   0.5830   0.5908   0.6234   0.6309   0.6456
  0.6813   0.6942   0.7090   0.7229   0.7311   0.7549   0.8006   0.8161
  0.8231   0.8425   0.8700   0.8776   0.9150   0.9435   0.9661   1.0162
  1.0217   1.0397   1.0692   1.0773   1.0842   1.0935   1.1175   1.1377
  1.1422   1.1543   1.1595   1.2012   1.2170   1.2285   1.2551   1.2993
  1.3256   1.3441   1.3679   1.3819   1.3849   1.4093   1.4166   1.4347
  1.4615   1.4763   1.5036   1.5233   1.5420   1.5752   1.5868   1.6157
  1.6423   1.6616   1.6924   1.7579   1.8154   1.8475   1.8737   1.9277
  1.9407   1.9474   2.0777   2.1399   2.1585   2.2049   2.2358   2.2766
  2.2921   2.3171   2.3498   2.4381   2.4547   2.4805   2.4862   2.5105
  2.5500   2.5780   2.5836   2.5900   2.6187   2.6500   2.6692   2.6930
  2.7181   2.7287   2.7415   2.7649   2.7913   2.8242   2.8386   2.8646
  2.8867   2.9140   2.9255   2.9434   2.9544   2.9802   3.0011   3.0071
  3.0144   3.0295   3.0418   3.0745   3.0877   3.0988   3.1098   3.1216
  3.1334   3.1566   3.1672   3.1814   3.1912   3.2090   3.2368   3.2455
  3.2628   3.2750   3.3029   3.3232   3.3583   3.3789   3.3894   3.4147
  3.4428   3.4618   3.4715   3.4894   3.5140   3.5396   3.5529   3.5686
  3.6141   3.6474   3.6844   3.7010   3.7187   3.7266   3.7442   3.7729
  3.8152   3.8656   3.8788   3.9035   3.9151   3.9483   3.9628   4.0139
  4.0163   4.0249   4.0508   4.0765   4.0787   4.0842   4.1086   4.1205
  4.1370   4.1890   4.2026   4.2088   4.2487   4.2770   4.3446   4.3778
  4.4129   4.4558   4.4807   4.5049   4.5146   4.5764   4.6257   4.6463
  4.6591   4.6900   4.7204   4.7410   4.7543   4.7717   4.8128   4.8315
  4.8886   4.9183   4.9403   4.9737   5.0255   5.0878   5.1113   5.1370
  5.1468   5.2139   5.2158   5.2267   5.2442   5.2688   5.3385   5.4060
  5.4325   5.4558   5.5266   5.6274   5.6386   5.6753   5.7163   5.7481
  5.8483   5.9628   5.9853   6.1562   6.2111   6.2688   6.3500   6.4839
  6.5824   8.2327   9.1677  10.6854  12.6778  13.3209  13.6157  15.3581
 --------------------------------------------------------------
 
          Ground-State Mulliken Net Atomic Charges

     Atom                 Charge (a.u.)    Spin (a.u.)
  --------------------------------------------------------
      1 C                    -0.023906      -0.153538
      2 N                    -0.062746       0.313104
      3 C                    -0.037952      -0.269192
      4 H                     0.124119       0.004377
      5 C                    -0.104053       0.467589
      6 H                     0.142323      -0.004762
      7 C                    -0.277523       0.745770
      8 H                     0.164613      -0.013550
      9 C                    -0.055629      -0.394705
     10 H                     0.141892       0.007612
     11 N                    -0.171110       0.311502
     12 H                     0.159972      -0.014207
  --------------------------------------------------------
  Sum of atomic charges =     0.000000
  Sum of spin   charges =     1.000000

 -----------------------------------------------------------------
                    Cartesian Multipole Moments
 -----------------------------------------------------------------
    Charge (ESU x 10^10)
                 0.0000
    Dipole Moment (Debye)
         X      -0.6571      Y      -1.6211      Z       2.2198
       Tot       2.8262
    Quadrupole Moments (Debye-Ang)
        XX     -38.7588     XY       0.9411     YY     -34.7715
        XZ       0.1650     YZ       4.9048     ZZ     -58.9590
    Octopole Moments (Debye-Ang^2)
       XXX      -3.4021    XXY      -3.7795    XYY      -1.3787
       YYY     -20.9796    XXZ       5.4153    XYZ      -0.0058
       YYZ      23.0446    XZZ      -8.1706    YZZ     -24.2966
       ZZZ      57.5666
    Hexadecapole Moments (Debye-Ang^3)
      XXXX    -215.1354   XXXY     -74.2172   XXYY     -91.4488
      XYYY     -71.8549   YYYY    -330.7982   XXXZ      74.1796
      XXYZ      60.6238   XYYZ      27.3433   YYYZ     162.4080
      XXZZ    -146.4040   XYZZ     -30.4344   YYZZ    -186.4465
      XZZZ      77.4929   YZZZ     231.5494   ZZZZ    -840.2002
 -----------------------------------------------------------------
 Calculating analytic gradient of the SCF energy
 Gradient of SCF Energy
            1           2           3           4           5           6
    1  -0.0003327   0.0002310   0.0015952  -0.0004186   0.0000555  -0.0000190
    2  -0.0002499   0.0002059   0.0003783  -0.0002097   0.0004196   0.0000030
    3   0.0001933  -0.0000994   0.0000610  -0.0002317   0.0000596   0.0000286
            7           8           9          10          11          12
    1   0.0010076   0.0000549  -0.0031813   0.0020471   0.0006749  -0.0017145
    2   0.0007915   0.0000014  -0.0015772   0.0002182   0.0002286  -0.0002096
    3  -0.0006175   0.0003136   0.0009165  -0.0012286  -0.0000495   0.0006541
 Max gradient component =       3.181E-03
 RMS gradient           =       8.930E-04
 Gradient time:  CPU 275.44 s  wall 5.42 s
 Geometry Optimization Parameters
   NAtoms,    NIC,     NZ,  NCons,   NDum,   NFix, NCnnct, MaxDiis
       12     185       0       0       0       0       0       0

 Cartesian Hessian Update
 Hessian updated using Powell/Murtagh-Sargent update
  Mixing factors:     0.982723 Powell                      0.017277 Murtagh-Sargent


** GEOMETRY OPTIMIZATION IN DELOCALIZED INTERNAL COORDINATES **
   Searching for a Transition State

   Optimization Cycle:  14

                       Coordinates (Angstroms)
     ATOM                X               Y               Z
      1  C         0.7667553931    1.2362788664   -1.8673496881
      2  N         0.4263524548    1.3521469241   -2.9677944469
      3  C        -0.2702572809   -1.6290654388    1.2128121097
      4  H         0.0423409128   -2.6287601237    1.4956272787
      5  C        -1.1907834285   -1.0290755296    0.1790893688
      6  H        -1.8543480028   -1.3597631023   -0.6029012383
      7  C         1.1494365788    1.0942431788   -0.5361506416
      8  H         1.2414140013    1.9728044579    0.0846941244
      9  C        -0.8299207929    0.1524474882    0.7312419605
     10  H        -1.1476754835    1.1819097229    0.7070450844
     11  N         0.0843057239   -0.5130656500    1.7548887194
     12  H         1.5823799045    0.1698993842   -0.1912027532
   Point Group: c1    Number of degrees of freedom:    30


   Energy is   -302.823439238

 Hessian updated using Powell/Murtagh-Sargent update
  Mixing factors:     0.980600 Powell                      0.019400 Murtagh-Sargent

 30 Hessian modes will be used to form the next step
  Hessian Eigenvalues:
    -0.000098    0.015190    0.019225    0.020925    0.025044    0.031128
     0.039532    0.051461    0.054039    0.063790    0.073235    0.078620
     0.083768    0.101038    0.114718    0.159746    0.185833    0.194294
     0.199752    0.199997    0.235985    0.294460    0.315537    0.338779
     0.356251    0.364960    0.416946    0.472097    0.490521    1.287082
**WARNING** Magnitude of eigenvalue   1 too small.  Replaced by    -0.000100

 Transition state search - taking P-RFO step
 Searching for Lamda that Maximizes Along the Lowest mode
 Value Taken    Lamda =   0.00016782
 Searching for Lamda that Minimizes Along All other modes
 Value Taken    Lamda =  -0.00003892
 Calculated Step too Large.  Step scaled by  0.378741
 Step Taken.  Stepsize is  0.300000

                             Maximum     Tolerance    Cnvgd?
         Gradient           0.000674      0.000300      NO
         Displacement       0.167897      0.001200      NO
         Energy change     -0.000043      0.000001      NO


 New Cartesian Coordinates Obtained by Inverse Iteration

 Displacement from previous Coordinates is:  0.245778
 Adding empirical dispersion correction 
 ----------------------------------------------------------------
 Doing -D3(0) with
 s6  =   1.00000
 s8  =   1.00000
 rs6 =   1.28100
 rs8 =   1.09400
 -D3 energy without 3body term =     -0.0029423248 hartrees
 ----------------------------------------------------------------
             Standard Nuclear Orientation (Angstroms)
    I     Atom           X                Y                Z
 ----------------------------------------------------------------
    1      C       0.7635025244     1.2637491391    -1.8660171014
    2      N       0.4237898015     1.4196184841    -2.9616391381
    3      C      -0.2687748469    -1.6190187667     1.2306119086
    4      H       0.0443492211    -2.6122291462     1.5345460279
    5      C      -1.1851254686    -1.0421194408     0.1818332048
    6      H      -1.8456552894    -1.3895859458    -0.5954222714
    7      C       1.1453273583     1.0741263188    -0.5401553943
    8      H       1.2571630865     1.9310397361     0.1071996451
    9      C      -0.8286947875     0.1522501257     0.7124676220
   10      H      -1.1501950242     1.1797289690     0.6685389284
   11      N       0.0802691236    -0.4907205844     1.7526853168
   12      H       1.5640442819     0.1331612891    -0.2246488707
 ----------------------------------------------------------------
 Nuclear Repulsion Energy =         237.84284772 hartrees
 There are       25 alpha and       24 beta electrons
 Applying Cartesian multipole field
    Component          Value
    ---------          -----
     (2,0,0)        1.00000E-11
     (0,2,0)        2.00000E-11
     (0,0,2)       -3.00000E-11
 Nucleus-field energy     =    -0.0000000068 hartrees
 Requested basis set is cc-pVTZ
 There are 100 shells and 280 basis functions
 A cutoff of  1.0D-14 yielded   4710 shell pairs
 There are     37024 function pairs (     48409 Cartesian)
 Smallest overlap matrix eigenvalue = 2.12E-04
 Guess MOs from SCF MO coefficient file
 Reading MOs from coefficient file
 Reading MOs from coefficient file
 Long-range K will be added via erf
 Coulomb attenuation parameter = 0.25 bohr**(-1)
 An unrestricted hybrid HF-DFT SCF calculation will be
 performed using Pulay DIIS extrapolation
 Exchange:     0.1957 Hartree-Fock + 1.0000 wB97X-D3 + LR-HF
 Correlation:  1.0000 wB97X-D3
 Using SG-2 standard quadrature grid
 Dispersion:   Grimme D3
 SCF converges when DIIS error is below 1.0E-08
 Geometry optimization detected.  Setting ReadMinima to 0
 Setting SaveMinima to 0
 using 64 threads for integral computing
 -------------------------------------------------------
 OpenMP Integral computing Module                
 Release: version 1.0, May 2013, Q-Chem Inc. Pittsburgh 
 -------------------------------------------------------
 using 64 threads for integral computing
 -------------------------------------------------------
 OpenMP Integral computing Module                
 Release: version 1.0, May 2013, Q-Chem Inc. Pittsburgh 
 -------------------------------------------------------
 ---------------------------------------
  Cycle       Energy         DIIS Error
 ---------------------------------------
    1    -302.8213758994      8.49E-04
    2    -302.8232729301      7.37E-05
    3    -302.8233699819      4.45E-05
    4    -302.8233881247      2.60E-05
    5    -302.8233971022      6.20E-06
    6    -302.8233983694      3.01E-06
    7    -302.8233990494      1.35E-06
    8    -302.8233995685      9.82E-07
    9    -302.8233999516      6.56E-07
   10    -302.8234003715      4.37E-07
   11    -302.8234008044      3.21E-07
   12    -302.8234009363      1.97E-07
   13    -302.8234010144      1.15E-07
   14    -302.8234010424      3.67E-08
   15    -302.8234010451      2.16E-08
   16    -302.8234010460      1.00E-08
   17    -302.8234010462      4.07E-09 Convergence criterion met
 ---------------------------------------
 <S^2> = 1.0208
 SCF time:  CPU 1954.57 s  wall 33.75 s
 SCF   energy in the final basis set = -302.82340105
 Total energy in the final basis set = -302.82340105
 
 --------------------------------------------------------------
 
                    Orbital Energies (a.u.)
 --------------------------------------------------------------
 
 Alpha MOs
 -- Occupied --
-14.4468 -14.4288 -10.3550 -10.3480 -10.3421 -10.3222 -10.3207  -1.1143
 -1.0331  -0.8902  -0.8566  -0.7699  -0.6589  -0.6328  -0.6237  -0.5873
 -0.5486  -0.5259  -0.4898  -0.4822  -0.4756  -0.4339  -0.3916  -0.3565
 -0.3277
 -- Virtual --
 -0.0063   0.1064   0.1128   0.1351   0.1396   0.1447   0.1589   0.1638
  0.1889   0.2075   0.2370   0.2469   0.2779   0.2914   0.3144   0.3453
  0.3558   0.3716   0.3836   0.4079   0.4192   0.4413   0.4522   0.4671
  0.4898   0.4957   0.5086   0.5189   0.5233   0.5341   0.5441   0.5528
  0.5575   0.5646   0.5807   0.5885   0.6162   0.6271   0.6425   0.6751
  0.6939   0.7065   0.7205   0.7268   0.7532   0.7975   0.8160   0.8190
  0.8398   0.8679   0.8771   0.9057   0.9395   0.9625   1.0100   1.0164
  1.0373   1.0652   1.0750   1.0822   1.0923   1.1139   1.1320   1.1410
  1.1522   1.1597   1.1975   1.2125   1.2282   1.2563   1.2951   1.3175
  1.3444   1.3631   1.3789   1.3814   1.4034   1.4114   1.4315   1.4566
  1.4731   1.4986   1.5186   1.5406   1.5702   1.5821   1.6101   1.6375
  1.6582   1.6879   1.7543   1.8036   1.8454   1.8708   1.9245   1.9405
  1.9431   2.0735   2.1296   2.1591   2.2149   2.2334   2.2728   2.2946
  2.3073   2.3289   2.4224   2.4553   2.4728   2.4865   2.5050   2.5477
  2.5716   2.5815   2.5866   2.6161   2.6486   2.6644   2.6903   2.7135
  2.7262   2.7342   2.7590   2.7922   2.8193   2.8376   2.8579   2.8810
  2.9069   2.9224   2.9442   2.9505   2.9821   3.0027   3.0032   3.0125
  3.0343   3.0412   3.0733   3.0804   3.0938   3.1036   3.1184   3.1376
  3.1511   3.1614   3.1769   3.1856   3.2057   3.2315   3.2424   3.2614
  3.2738   3.3045   3.3178   3.3494   3.3719   3.3902   3.4125   3.4405
  3.4507   3.4676   3.4875   3.5126   3.5384   3.5515   3.5583   3.6099
  3.6468   3.6813   3.6922   3.7157   3.7227   3.7392   3.7698   3.8156
  3.8614   3.8767   3.8976   3.9099   3.9460   3.9607   4.0081   4.0120
  4.0210   4.0494   4.0597   4.0676   4.0743   4.1073   4.1182   4.1312
  4.1841   4.1965   4.2085   4.2440   4.2725   4.3408   4.3701   4.4063
  4.4540   4.4746   4.5014   4.5088   4.5695   4.6084   4.6374   4.6441
  4.6814   4.7128   4.7289   4.7459   4.7642   4.8054   4.8291   4.8723
  4.9108   4.9271   4.9655   5.0225   5.0822   5.0975   5.1237   5.1409
  5.2067   5.2161   5.2187   5.2468   5.2615   5.3338   5.3984   5.4265
  5.4538   5.5231   5.6222   5.6338   5.6702   5.7142   5.7453   5.8409
  5.9583   5.9839   6.1516   6.1992   6.2735   6.3497   6.4787   6.5793
  8.2307   9.1709  10.6888  12.6697  13.3184  13.5985  15.3629
 
 Beta MOs
 -- Occupied --
-14.4419 -14.4240 -10.3582 -10.3524 -10.3343 -10.3228 -10.3171  -1.1102
 -1.0228  -0.8616  -0.8451  -0.7738  -0.6645  -0.6239  -0.6157  -0.5790
 -0.5465  -0.5135  -0.4842  -0.4661  -0.4540  -0.4290  -0.3850  -0.3270
 -- Virtual --
 -0.0517  -0.0040   0.1086   0.1154   0.1399   0.1433   0.1479   0.1585
  0.1745   0.2022   0.2147   0.2387   0.2453   0.2800   0.2924   0.3177
  0.3519   0.3676   0.3723   0.3865   0.4077   0.4168   0.4407   0.4570
  0.4713   0.4914   0.4958   0.5146   0.5203   0.5267   0.5379   0.5437
  0.5546   0.5587   0.5668   0.5836   0.5905   0.6240   0.6298   0.6448
  0.6814   0.6944   0.7084   0.7245   0.7327   0.7563   0.7998   0.8177
  0.8220   0.8447   0.8694   0.8779   0.9135   0.9444   0.9657   1.0136
  1.0234   1.0393   1.0684   1.0791   1.0845   1.0934   1.1173   1.1372
  1.1422   1.1539   1.1616   1.2007   1.2190   1.2281   1.2561   1.2999
  1.3232   1.3465   1.3677   1.3819   1.3888   1.4101   1.4180   1.4343
  1.4603   1.4766   1.5030   1.5228   1.5424   1.5738   1.5864   1.6157
  1.6421   1.6613   1.6928   1.7567   1.8153   1.8477   1.8730   1.9281
  1.9423   1.9468   2.0778   2.1375   2.1584   2.2085   2.2336   2.2739
  2.2934   2.3200   2.3515   2.4347   2.4552   2.4811   2.4893   2.5127
  2.5472   2.5774   2.5836   2.5939   2.6183   2.6508   2.6687   2.6945
  2.7188   2.7285   2.7424   2.7639   2.7949   2.8244   2.8392   2.8646
  2.8859   2.9149   2.9243   2.9443   2.9572   2.9827   3.0007   3.0087
  3.0136   3.0308   3.0414   3.0741   3.0864   3.0981   3.1104   3.1233
  3.1351   3.1570   3.1683   3.1836   3.1944   3.2095   3.2375   3.2474
  3.2633   3.2763   3.3029   3.3262   3.3582   3.3800   3.3917   3.4155
  3.4440   3.4616   3.4716   3.4919   3.5151   3.5399   3.5542   3.5668
  3.6175   3.6484   3.6857   3.7014   3.7203   3.7264   3.7477   3.7757
  3.8170   3.8674   3.8799   3.9043   3.9165   3.9486   3.9632   4.0146
  4.0153   4.0252   4.0528   4.0758   4.0787   4.0846   4.1089   4.1226
  4.1389   4.1890   4.2033   4.2115   4.2482   4.2803   4.3455   4.3787
  4.4137   4.4561   4.4803   4.5055   4.5132   4.5776   4.6264   4.6468
  4.6596   4.6909   4.7191   4.7414   4.7557   4.7724   4.8131   4.8326
  4.8887   4.9190   4.9407   4.9759   5.0251   5.0880   5.1114   5.1377
  5.1491   5.2153   5.2161   5.2269   5.2440   5.2706   5.3388   5.4043
  5.4320   5.4586   5.5257   5.6271   5.6384   5.6737   5.7176   5.7481
  5.8486   5.9645   5.9843   6.1567   6.2128   6.2703   6.3503   6.4837
  6.5823   8.2324   9.1738  10.6917  12.6682  13.3268  13.6087  15.3699
 --------------------------------------------------------------
 
          Ground-State Mulliken Net Atomic Charges

     Atom                 Charge (a.u.)    Spin (a.u.)
  --------------------------------------------------------
      1 C                    -0.025026      -0.151984
      2 N                    -0.062694       0.309679
      3 C                    -0.040337      -0.275913
      4 H                     0.124229       0.004480
      5 C                    -0.103674       0.481215
      6 H                     0.142050      -0.004966
      7 C                    -0.278711       0.739216
      8 H                     0.165725      -0.013441
      9 C                    -0.054035      -0.402455
     10 H                     0.143047       0.007740
     11 N                    -0.170257       0.320630
     12 H                     0.159682      -0.014200
  --------------------------------------------------------
  Sum of atomic charges =    -0.000000
  Sum of spin   charges =     1.000000

 -----------------------------------------------------------------
                    Cartesian Multipole Moments
 -----------------------------------------------------------------
    Charge (ESU x 10^10)
                -0.0000
    Dipole Moment (Debye)
         X      -0.6572      Y      -1.7847      Z       2.2347
       Tot       2.9345
    Quadrupole Moments (Debye-Ang)
        XX     -38.7620     XY       0.8910     YY     -35.1439
        XZ       0.1868     YZ       5.0926     ZZ     -58.8260
    Octopole Moments (Debye-Ang^2)
       XXX      -3.3810    XXY      -4.2957    XYY      -1.5135
       YYY     -23.1295    XXZ       5.4302    XYZ       0.0940
       YYZ      24.1131    XZZ      -7.9574    YZZ     -26.2849
       ZZZ      57.5199
    Hexadecapole Moments (Debye-Ang^3)
      XXXX    -214.0355   XXXY     -74.4052   XXYY     -91.9731
      XYYY     -72.4073   YYYY    -339.3728   XXXZ      73.7335
      XXYZ      61.9566   XYYZ      27.7405   YYYZ     168.3407
      XXZZ    -146.0369   XYZZ     -30.8905   YYZZ    -189.8262
      XZZZ      77.2162   YZZZ     237.7528   ZZZZ    -837.5326
 -----------------------------------------------------------------
 Calculating analytic gradient of the SCF energy
 Gradient of SCF Energy
            1           2           3           4           5           6
    1  -0.0003604   0.0002250   0.0019571  -0.0005001  -0.0000399  -0.0000231
    2  -0.0003009   0.0002168   0.0003026  -0.0002492   0.0010332   0.0000194
    3   0.0003824  -0.0001876   0.0001704  -0.0002438   0.0000135   0.0000433
            7           8           9          10          11          12
    1   0.0017055  -0.0000581  -0.0041322   0.0024320   0.0009044  -0.0021103
    2   0.0011471  -0.0000026  -0.0025962   0.0002599   0.0003959  -0.0002262
    3  -0.0010904   0.0003747   0.0011480  -0.0014399  -0.0000928   0.0009220
 Max gradient component =       4.132E-03
 RMS gradient           =       1.190E-03
 Gradient time:  CPU 281.90 s  wall 5.36 s
 Geometry Optimization Parameters
   NAtoms,    NIC,     NZ,  NCons,   NDum,   NFix, NCnnct, MaxDiis
       12     185       0       0       0       0       0       0

 Cartesian Hessian Update
 Hessian updated using Powell/Murtagh-Sargent update
  Mixing factors:     0.998507 Powell                      0.001493 Murtagh-Sargent


** GEOMETRY OPTIMIZATION IN DELOCALIZED INTERNAL COORDINATES **
   Searching for a Transition State

   Optimization Cycle:  15

                       Coordinates (Angstroms)
     ATOM                X               Y               Z
      1  C         0.7635025244    1.2637491391   -1.8660171014
      2  N         0.4237898015    1.4196184841   -2.9616391381
      3  C        -0.2687748469   -1.6190187667    1.2306119086
      4  H         0.0443492211   -2.6122291462    1.5345460279
      5  C        -1.1851254686   -1.0421194408    0.1818332048
      6  H        -1.8456552894   -1.3895859458   -0.5954222714
      7  C         1.1453273583    1.0741263188   -0.5401553943
      8  H         1.2571630865    1.9310397361    0.1071996451
      9  C        -0.8286947875    0.1522501257    0.7124676220
     10  H        -1.1501950242    1.1797289690    0.6685389284
     11  N         0.0802691236   -0.4907205844    1.7526853168
     12  H         1.5640442819    0.1331612891   -0.2246488707
   Point Group: c1    Number of degrees of freedom:    30


   Energy is   -302.823401046

 Hessian updated using Powell/Murtagh-Sargent update
  Mixing factors:     0.997576 Powell                      0.002424 Murtagh-Sargent

 30 Hessian modes will be used to form the next step
  Hessian Eigenvalues:
    -0.000303    0.015189    0.019225    0.020925    0.025045    0.031120
     0.039532    0.051458    0.054029    0.063766    0.073223    0.078599
     0.083759    0.100977    0.114718    0.159746    0.185827    0.194295
     0.199749    0.199997    0.235972    0.294460    0.315536    0.338779
     0.356251    0.364960    0.416930    0.472095    0.490494    1.287080

 Transition state search - taking P-RFO step
 Searching for Lamda that Maximizes Along the Lowest mode
 Value Taken    Lamda =   0.00000604
 Searching for Lamda that Minimizes Along All other modes
 Value Taken    Lamda =  -0.00006173
 Step Taken.  Stepsize is  0.143537

                             Maximum     Tolerance    Cnvgd?
         Gradient           0.000882      0.000300      NO
         Displacement       0.077035      0.001200      NO
         Energy change      0.000038      0.000001      NO


 New Cartesian Coordinates Obtained by Inverse Iteration

 Displacement from previous Coordinates is:  0.117394
 Adding empirical dispersion correction 
 ----------------------------------------------------------------
 Doing -D3(0) with
 s6  =   1.00000
 s8  =   1.00000
 rs6 =   1.28100
 rs8 =   1.09400
 -D3 energy without 3body term =     -0.0029364377 hartrees
 ----------------------------------------------------------------
             Standard Nuclear Orientation (Angstroms)
    I     Atom           X                Y                Z
 ----------------------------------------------------------------
    1      C       0.7606587727     1.2761780390    -1.8645338221
    2      N       0.4200826215     1.4508048084    -2.9569312942
    3      C      -0.2692832996    -1.6139320824     1.2390055122
    4      H       0.0438518925    -2.6037323410     1.5536214668
    5      C      -1.1807273229    -1.0479714798     0.1819310630
    6      H      -1.8391162154    -1.4033745005    -0.5936028993
    7      C       1.1424839973     1.0634069646    -0.5417745883
    8      H       1.2647223213     1.9097496346     0.1174034551
    9      C      -0.8266494132     0.1532965561     0.7031565707
   10      H      -1.1526103832     1.1789847951     0.6518634220
   11      N       0.0761259806    -0.4801269748     1.7527843933
   12      H       1.5604610290     0.1167167585    -0.2429234016
 ----------------------------------------------------------------
 Nuclear Repulsion Energy =         237.91653510 hartrees
 There are       25 alpha and       24 beta electrons
 Applying Cartesian multipole field
    Component          Value
    ---------          -----
     (2,0,0)        1.00000E-11
     (0,2,0)        2.00000E-11
     (0,0,2)       -3.00000E-11
 Nucleus-field energy     =    -0.0000000068 hartrees
 Requested basis set is cc-pVTZ
 There are 100 shells and 280 basis functions
 A cutoff of  1.0D-14 yielded   4710 shell pairs
 There are     36998 function pairs (     48370 Cartesian)
 Smallest overlap matrix eigenvalue = 2.13E-04
 Guess MOs from SCF MO coefficient file
 Reading MOs from coefficient file
 Reading MOs from coefficient file
 Long-range K will be added via erf
 Coulomb attenuation parameter = 0.25 bohr**(-1)
 An unrestricted hybrid HF-DFT SCF calculation will be
 performed using Pulay DIIS extrapolation
 Exchange:     0.1957 Hartree-Fock + 1.0000 wB97X-D3 + LR-HF
 Correlation:  1.0000 wB97X-D3
 Using SG-2 standard quadrature grid
 Dispersion:   Grimme D3
 SCF converges when DIIS error is below 1.0E-08
 Geometry optimization detected.  Setting ReadMinima to 0
 Setting SaveMinima to 0
 using 64 threads for integral computing
 -------------------------------------------------------
 OpenMP Integral computing Module                
 Release: version 1.0, May 2013, Q-Chem Inc. Pittsburgh 
 -------------------------------------------------------
 using 64 threads for integral computing
 -------------------------------------------------------
 OpenMP Integral computing Module                
 Release: version 1.0, May 2013, Q-Chem Inc. Pittsburgh 
 -------------------------------------------------------
 ---------------------------------------
  Cycle       Energy         DIIS Error
 ---------------------------------------
    1    -302.8237350860      4.09E-04
    2    -302.8234308357      3.54E-05
    3    -302.8234558586      2.24E-05
    4    -302.8234615031      1.26E-05
    5    -302.8234647204      3.24E-06
    6    -302.8234655773      2.01E-06
    7    -302.8234662246      1.05E-06
    8    -302.8234667632      8.42E-07
    9    -302.8234672587      5.76E-07
   10    -302.8234677004      3.12E-07
   11    -302.8234678881      2.48E-07
   12    -302.8234679785      1.30E-07
   13    -302.8234680132      6.73E-08
   14    -302.8234680236      2.58E-08
   15    -302.8234680250      1.53E-08
   16    -302.8234680254      5.89E-09 Convergence criterion met
 ---------------------------------------
 <S^2> = 1.0302
 SCF time:  CPU 1828.88 s  wall 31.60 s
 SCF   energy in the final basis set = -302.82346803
 Total energy in the final basis set = -302.82346803
 
 --------------------------------------------------------------
 
                    Orbital Energies (a.u.)
 --------------------------------------------------------------
 
 Alpha MOs
 -- Occupied --
-14.4473 -14.4285 -10.3549 -10.3485 -10.3419 -10.3229 -10.3205  -1.1148
 -1.0328  -0.8899  -0.8568  -0.7703  -0.6589  -0.6328  -0.6241  -0.5868
 -0.5490  -0.5263  -0.4899  -0.4820  -0.4752  -0.4336  -0.3921  -0.3565
 -0.3278
 -- Virtual --
 -0.0063   0.1065   0.1127   0.1348   0.1396   0.1445   0.1590   0.1640
  0.1891   0.2076   0.2372   0.2467   0.2781   0.2918   0.3140   0.3453
  0.3558   0.3714   0.3840   0.4076   0.4187   0.4417   0.4518   0.4668
  0.4900   0.4957   0.5090   0.5189   0.5233   0.5349   0.5439   0.5523
  0.5582   0.5647   0.5809   0.5884   0.6169   0.6269   0.6420   0.6749
  0.6934   0.7065   0.7215   0.7274   0.7538   0.7970   0.8163   0.8197
  0.8407   0.8678   0.8775   0.9059   0.9400   0.9625   1.0092   1.0176
  1.0369   1.0647   1.0755   1.0823   1.0924   1.1140   1.1323   1.1408
  1.1509   1.1618   1.1973   1.2134   1.2283   1.2571   1.2957   1.3156
  1.3454   1.3629   1.3797   1.3829   1.4033   1.4125   1.4308   1.4557
  1.4738   1.4983   1.5176   1.5411   1.5688   1.5824   1.6104   1.6367
  1.6579   1.6884   1.7534   1.8039   1.8448   1.8704   1.9249   1.9413
  1.9429   2.0737   2.1285   2.1590   2.2165   2.2325   2.2723   2.2948
  2.3083   2.3297   2.4215   2.4556   2.4729   2.4887   2.5047   2.5464
  2.5713   2.5813   2.5888   2.6160   2.6493   2.6641   2.6918   2.7143
  2.7268   2.7347   2.7592   2.7942   2.8193   2.8380   2.8576   2.8805
  2.9064   2.9214   2.9447   2.9520   2.9836   3.0024   3.0038   3.0126
  3.0349   3.0414   3.0733   3.0798   3.0935   3.1043   3.1201   3.1384
  3.1511   3.1630   3.1781   3.1873   3.2064   3.2315   3.2435   3.2615
  3.2744   3.3043   3.3200   3.3502   3.3729   3.3913   3.4120   3.4409
  3.4511   3.4680   3.4898   3.5129   3.5387   3.5523   3.5565   3.6107
  3.6475   3.6826   3.6928   3.7166   3.7221   3.7419   3.7709   3.8167
  3.8620   3.8766   3.8986   3.9102   3.9462   3.9608   4.0088   4.0110
  4.0207   4.0496   4.0600   4.0677   4.0736   4.1071   4.1184   4.1322
  4.1838   4.1975   4.2096   4.2433   4.2748   4.3417   4.3708   4.4058
  4.4538   4.4743   4.5019   4.5084   4.5696   4.6094   4.6379   4.6447
  4.6824   4.7105   4.7295   4.7464   4.7645   4.8056   4.8296   4.8717
  4.9110   4.9276   4.9662   5.0224   5.0821   5.0966   5.1240   5.1422
  5.2085   5.2155   5.2195   5.2468   5.2620   5.3340   5.3971   5.4260
  5.4554   5.5214   5.6216   5.6335   5.6690   5.7151   5.7454   5.8405
  5.9588   5.9824   6.1524   6.2003   6.2739   6.3502   6.4764   6.5788
  8.2265   9.1731  10.6970  12.6632  13.3160  13.5862  15.3709
 
 Beta MOs
 -- Occupied --
-14.4422 -14.4237 -10.3581 -10.3529 -10.3342 -10.3226 -10.3177  -1.1105
 -1.0226  -0.8617  -0.8448  -0.7743  -0.6647  -0.6239  -0.6160  -0.5786
 -0.5468  -0.5136  -0.4844  -0.4660  -0.4539  -0.4288  -0.3853  -0.3269
 -- Virtual --
 -0.0516  -0.0041   0.1088   0.1153   0.1399   0.1433   0.1478   0.1585
  0.1745   0.2022   0.2148   0.2389   0.2451   0.2800   0.2933   0.3174
  0.3520   0.3674   0.3722   0.3868   0.4076   0.4162   0.4411   0.4568
  0.4710   0.4915   0.4955   0.5149   0.5203   0.5268   0.5386   0.5435
  0.5542   0.5592   0.5668   0.5838   0.5904   0.6247   0.6295   0.6445
  0.6812   0.6941   0.7083   0.7255   0.7334   0.7570   0.7993   0.8182
  0.8222   0.8459   0.8693   0.8784   0.9133   0.9448   0.9658   1.0127
  1.0245   1.0390   1.0677   1.0797   1.0850   1.0933   1.1173   1.1374
  1.1419   1.1528   1.1636   1.2007   1.2197   1.2282   1.2569   1.3005
  1.3213   1.3475   1.3674   1.3816   1.3908   1.4108   1.4189   1.4337
  1.4595   1.4772   1.5025   1.5222   1.5428   1.5724   1.5867   1.6161
  1.6414   1.6611   1.6935   1.7560   1.8154   1.8472   1.8726   1.9286
  1.9431   1.9466   2.0779   2.1364   2.1582   2.2105   2.2325   2.2733
  2.2936   2.3210   2.3521   2.4338   2.4556   2.4807   2.4913   2.5126
  2.5459   2.5768   2.5831   2.5964   2.6182   2.6514   2.6684   2.6957
  2.7195   2.7288   2.7432   2.7642   2.7970   2.8245   2.8397   2.8643
  2.8854   2.9149   2.9232   2.9444   2.9584   2.9844   3.0006   3.0094
  3.0135   3.0314   3.0415   3.0740   3.0858   3.0981   3.1110   3.1247
  3.1361   3.1568   3.1694   3.1845   3.1966   3.2107   3.2374   3.2486
  3.2635   3.2766   3.3029   3.3283   3.3591   3.3807   3.3930   3.4153
  3.4450   3.4615   3.4720   3.4941   3.5156   3.5404   3.5551   3.5645
  3.6182   3.6492   3.6868   3.7014   3.7212   3.7261   3.7503   3.7771
  3.8182   3.8681   3.8795   3.9050   3.9172   3.9490   3.9634   4.0136
  4.0154   4.0255   4.0527   4.0752   4.0790   4.0848   4.1085   4.1231
  4.1397   4.1889   4.2040   4.2131   4.2476   4.2825   4.3465   4.3789
  4.4135   4.4560   4.4801   4.5061   4.5129   4.5778   4.6272   4.6475
  4.6599   4.6917   4.7172   4.7416   4.7563   4.7725   4.8135   4.8332
  4.8878   4.9193   4.9416   4.9767   5.0250   5.0881   5.1106   5.1382
  5.1502   5.2149   5.2176   5.2277   5.2432   5.2716   5.3392   5.4031
  5.4315   5.4603   5.5240   5.6268   5.6380   5.6727   5.7186   5.7483
  5.8481   5.9649   5.9828   6.1574   6.2138   6.2706   6.3508   6.4814
  6.5819   8.2283   9.1761  10.7001  12.6616  13.3238  13.5969  15.3778
 --------------------------------------------------------------
 
          Ground-State Mulliken Net Atomic Charges

     Atom                 Charge (a.u.)    Spin (a.u.)
  --------------------------------------------------------
      1 C                    -0.026152      -0.150408
      2 N                    -0.062710       0.305986
      3 C                    -0.042170      -0.282100
      4 H                     0.124262       0.004574
      5 C                    -0.102668       0.494275
      6 H                     0.142042      -0.005114
      7 C                    -0.279281       0.733543
      8 H                     0.166029      -0.013357
      9 C                    -0.053314      -0.410272
     10 H                     0.143712       0.007874
     11 N                    -0.169131       0.329081
     12 H                     0.159382      -0.014083
  --------------------------------------------------------
  Sum of atomic charges =    -0.000000
  Sum of spin   charges =     1.000000

 -----------------------------------------------------------------
                    Cartesian Multipole Moments
 -----------------------------------------------------------------
    Charge (ESU x 10^10)
                -0.0000
    Dipole Moment (Debye)
         X      -0.6560      Y      -1.8665      Z       2.2438
       Tot       2.9914
    Quadrupole Moments (Debye-Ang)
        XX     -38.7373     XY       0.8700     YY     -35.3438
        XZ       0.1904     YZ       5.1869     ZZ     -58.7628
    Octopole Moments (Debye-Ang^2)
       XXX      -3.2825    XXY      -4.5349    XYY      -1.5640
       YYY     -24.1590    XXZ       5.4392    XYZ       0.1213
       YYZ      24.6108    XZZ      -7.7897    YZZ     -27.2121
       ZZZ      57.4185
    Hexadecapole Moments (Debye-Ang^3)
      XXXX    -213.0343   XXXY     -74.3638   XXYY     -92.1578
      XYYY     -72.5415   YYYY    -343.4901   XXXZ      73.3377
      XXYZ      62.5298   XYYZ      27.8539   YYYZ     171.0770
      XXZZ    -145.7100   XYZZ     -31.0054   YYZZ    -191.3879
      XZZZ      76.8489   YZZZ     240.4204   ZZZZ    -835.8173
 -----------------------------------------------------------------
 Calculating analytic gradient of the SCF energy
 Gradient of SCF Energy
            1           2           3           4           5           6
    1  -0.0003027   0.0002015   0.0022323  -0.0004833  -0.0001340  -0.0000559
    2  -0.0002740   0.0002044   0.0005420  -0.0002466   0.0013470   0.0000013
    3   0.0005316  -0.0002258   0.0003651  -0.0002009  -0.0000675   0.0000546
            7           8           9          10          11          12
    1   0.0022326  -0.0001021  -0.0049413   0.0025999   0.0009588  -0.0022059
    2   0.0014901  -0.0000545  -0.0031098   0.0003190   0.0000182  -0.0002372
    3  -0.0015658   0.0003482   0.0014222  -0.0015633  -0.0001945   0.0010960
 Max gradient component =       4.941E-03
 RMS gradient           =       1.399E-03
 Gradient time:  CPU 280.01 s  wall 5.41 s
 Geometry Optimization Parameters
   NAtoms,    NIC,     NZ,  NCons,   NDum,   NFix, NCnnct, MaxDiis
       12     185       0       0       0       0       0       0

 Cartesian Hessian Update
 Hessian updated using Powell/Murtagh-Sargent update
  Mixing factors:     0.978650 Powell                      0.021350 Murtagh-Sargent


** GEOMETRY OPTIMIZATION IN DELOCALIZED INTERNAL COORDINATES **
   Searching for a Transition State

   Optimization Cycle:  16

                       Coordinates (Angstroms)
     ATOM                X               Y               Z
      1  C         0.7606587727    1.2761780390   -1.8645338221
      2  N         0.4200826215    1.4508048084   -2.9569312942
      3  C        -0.2692832996   -1.6139320824    1.2390055122
      4  H         0.0438518925   -2.6037323410    1.5536214668
      5  C        -1.1807273229   -1.0479714798    0.1819310630
      6  H        -1.8391162154   -1.4033745005   -0.5936028993
      7  C         1.1424839973    1.0634069646   -0.5417745883
      8  H         1.2647223213    1.9097496346    0.1174034551
      9  C        -0.8266494132    0.1532965561    0.7031565707
     10  H        -1.1526103832    1.1789847951    0.6518634220
     11  N         0.0761259806   -0.4801269748    1.7527843933
     12  H         1.5604610290    0.1167167585   -0.2429234016
   Point Group: c1    Number of degrees of freedom:    30


   Energy is   -302.823468025

 Hessian updated using Powell/Murtagh-Sargent update
  Mixing factors:     0.959709 Powell                      0.040291 Murtagh-Sargent

 30 Hessian modes will be used to form the next step
  Hessian Eigenvalues:
    -0.001385    0.015249    0.019195    0.020910    0.025037    0.030589
     0.039536    0.051064    0.053587    0.062895    0.072803    0.078010
     0.083532    0.099298    0.114705    0.159746    0.185712    0.194288
     0.199666    0.199995    0.235659    0.294456    0.315537    0.338779
     0.356250    0.364960    0.416814    0.472052    0.489947    1.287062

 Transition state search - taking P-RFO step
 Searching for Lamda that Maximizes Along the Lowest mode
 Value Taken    Lamda =   0.00024383
 Searching for Lamda that Minimizes Along All other modes
 Value Taken    Lamda =  -0.00008240
 Calculated Step too Large.  Step scaled by  0.771776
 Step Taken.  Stepsize is  0.300000

                             Maximum     Tolerance    Cnvgd?
         Gradient           0.001015      0.000300      NO
         Displacement       0.155724      0.001200      NO
         Energy change     -0.000067      0.000001      NO


 New Cartesian Coordinates Obtained by Inverse Iteration

 Displacement from previous Coordinates is:  0.242972
 Adding empirical dispersion correction 
 ----------------------------------------------------------------
 Doing -D3(0) with
 s6  =   1.00000
 s8  =   1.00000
 rs6 =   1.28100
 rs8 =   1.09400
 -D3 energy without 3body term =     -0.0029518897 hartrees
 ----------------------------------------------------------------
             Standard Nuclear Orientation (Angstroms)
    I     Atom           X                Y                Z
 ----------------------------------------------------------------
    1      C       0.7682647711     1.2522377140    -1.8688512138
    2      N       0.4282431235     1.3878384551    -2.9671852180
    3      C      -0.2699610788    -1.6254599550     1.2227653522
    4      H       0.0438151027    -2.6218224508     1.5158333374
    5      C      -1.1909487497    -1.0369816627     0.1824637943
    6      H      -1.8540066924    -1.3761815560    -0.5963211517
    7      C       1.1505707942     1.0868165272    -0.5404090785
    8      H       1.2507354908     1.9544029460     0.0945751505
    9      C      -0.8320888648     0.1502742657     0.7233614168
   10      H      -1.1510841629     1.1790830505     0.6884855370
   11      N       0.0826747534    -0.5034076429     1.7537336460
   12      H       1.5737854936     0.1532004869    -0.2084516945
 ----------------------------------------------------------------
 Nuclear Repulsion Energy =         237.64986052 hartrees
 There are       25 alpha and       24 beta electrons
 Applying Cartesian multipole field
    Component          Value
    ---------          -----
     (2,0,0)        1.00000E-11
     (0,2,0)        2.00000E-11
     (0,0,2)       -3.00000E-11
 Nucleus-field energy     =    -0.0000000069 hartrees
 Requested basis set is cc-pVTZ
 There are 100 shells and 280 basis functions
 A cutoff of  1.0D-14 yielded   4708 shell pairs
 There are     37020 function pairs (     48404 Cartesian)
 Smallest overlap matrix eigenvalue = 2.12E-04
 Guess MOs from SCF MO coefficient file
 Reading MOs from coefficient file
 Reading MOs from coefficient file
 Long-range K will be added via erf
 Coulomb attenuation parameter = 0.25 bohr**(-1)
 An unrestricted hybrid HF-DFT SCF calculation will be
 performed using Pulay DIIS extrapolation
 Exchange:     0.1957 Hartree-Fock + 1.0000 wB97X-D3 + LR-HF
 Correlation:  1.0000 wB97X-D3
 Using SG-2 standard quadrature grid
 Dispersion:   Grimme D3
 SCF converges when DIIS error is below 1.0E-08
 Geometry optimization detected.  Setting ReadMinima to 0
 Setting SaveMinima to 0
 using 64 threads for integral computing
 -------------------------------------------------------
 OpenMP Integral computing Module                
 Release: version 1.0, May 2013, Q-Chem Inc. Pittsburgh 
 -------------------------------------------------------
 using 64 threads for integral computing
 -------------------------------------------------------
 OpenMP Integral computing Module                
 Release: version 1.0, May 2013, Q-Chem Inc. Pittsburgh 
 -------------------------------------------------------
 ---------------------------------------
  Cycle       Energy         DIIS Error
 ---------------------------------------
    1    -302.8182344448      8.44E-04
    2    -302.8232289203      7.64E-05
    3    -302.8233377329      5.13E-05
    4    -302.8233665828      2.55E-05
    5    -302.8233801172      8.36E-06
    6    -302.8233840833      4.17E-06
    7    -302.8233868207      2.36E-06
    8    -302.8233891269      1.66E-06
    9    -302.8233911831      1.24E-06
   10    -302.8233929847      6.81E-07
   11    -302.8233941645      5.08E-07
   12    -302.8233945870      2.98E-07
   13    -302.8233948381      1.58E-07
   14    -302.8233949114      6.03E-08
   15    -302.8233949222      3.35E-08
   16    -302.8233949247      1.27E-08
   17    -302.8233949248      3.97E-09 Convergence criterion met
 ---------------------------------------
 <S^2> = 1.0107
 SCF time:  CPU 1989.46 s  wall 34.96 s
 SCF   energy in the final basis set = -302.82339492
 Total energy in the final basis set = -302.82339492
 
 --------------------------------------------------------------
 
                    Orbital Energies (a.u.)
 --------------------------------------------------------------
 
 Alpha MOs
 -- Occupied --
-14.4462 -14.4292 -10.3550 -10.3475 -10.3423 -10.3214 -10.3209  -1.1137
 -1.0335  -0.8904  -0.8564  -0.7693  -0.6587  -0.6329  -0.6232  -0.5875
 -0.5482  -0.5254  -0.4898  -0.4824  -0.4760  -0.4341  -0.3909  -0.3564
 -0.3276
 -- Virtual --
 -0.0063   0.1062   0.1130   0.1353   0.1396   0.1450   0.1587   0.1637
  0.1886   0.2074   0.2367   0.2472   0.2775   0.2907   0.3148   0.3454
  0.3559   0.3717   0.3831   0.4080   0.4195   0.4407   0.4526   0.4672
  0.4897   0.4959   0.5078   0.5189   0.5234   0.5331   0.5442   0.5534
  0.5569   0.5647   0.5805   0.5888   0.6154   0.6276   0.6430   0.6751
  0.6939   0.7065   0.7195   0.7259   0.7521   0.7977   0.8153   0.8185
  0.8385   0.8682   0.8768   0.9052   0.9386   0.9622   1.0110   1.0149
  1.0374   1.0656   1.0741   1.0819   1.0916   1.1137   1.1317   1.1411
  1.1535   1.1574   1.1976   1.2109   1.2280   1.2554   1.2946   1.3189
  1.3428   1.3633   1.3768   1.3804   1.4033   1.4104   1.4319   1.4569
  1.4725   1.4987   1.5193   1.5399   1.5712   1.5818   1.6100   1.6376
  1.6585   1.6876   1.7549   1.8032   1.8457   1.8711   1.9241   1.9394
  1.9435   2.0730   2.1310   2.1593   2.2129   2.2348   2.2731   2.2941
  2.3050   2.3278   2.4235   2.4542   2.4724   2.4841   2.5043   2.5494
  2.5716   2.5811   2.5844   2.6163   2.6479   2.6648   2.6886   2.7129
  2.7253   2.7333   2.7590   2.7898   2.8192   2.8370   2.8579   2.8817
  2.9070   2.9233   2.9427   2.9486   2.9805   3.0019   3.0026   3.0123
  3.0332   3.0409   3.0731   3.0811   3.0939   3.1024   3.1163   3.1364
  3.1504   3.1590   3.1747   3.1837   3.2050   3.2306   3.2411   3.2608
  3.2728   3.3042   3.3153   3.3480   3.3702   3.3884   3.4122   3.4401
  3.4502   3.4671   3.4847   3.5122   3.5379   3.5503   3.5593   3.6078
  3.6459   3.6793   3.6912   3.7145   3.7230   3.7359   3.7680   3.8139
  3.8599   3.8760   3.8966   3.9089   3.9456   3.9602   4.0072   4.0127
  4.0212   4.0482   4.0592   4.0672   4.0750   4.1067   4.1168   4.1295
  4.1836   4.1951   4.2070   4.2443   4.2702   4.3398   4.3695   4.4059
  4.4543   4.4751   4.5008   4.5094   4.5685   4.6074   4.6367   4.6435
  4.6803   4.7145   4.7281   4.7451   4.7634   4.8049   4.8283   4.8722
  4.9105   4.9271   4.9638   5.0227   5.0823   5.0977   5.1230   5.1390
  5.2050   5.2156   5.2177   5.2463   5.2605   5.3333   5.4000   5.4262
  5.4519   5.5240   5.6226   5.6339   5.6713   5.7130   5.7449   5.8407
  5.9576   5.9850   6.1508   6.1978   6.2721   6.3492   6.4800   6.5792
  8.2330   9.1662  10.6792  12.6784  13.3165  13.6065  15.3532
 
 Beta MOs
 -- Occupied --
-14.4414 -14.4243 -10.3581 -10.3518 -10.3344 -10.3230 -10.3164  -1.1099
 -1.0229  -0.8614  -0.8454  -0.7731  -0.6642  -0.6238  -0.6155  -0.5792
 -0.5462  -0.5133  -0.4839  -0.4664  -0.4541  -0.4292  -0.3846  -0.3269
 -- Virtual --
 -0.0517  -0.0039   0.1085   0.1156   0.1399   0.1433   0.1480   0.1585
  0.1745   0.2022   0.2145   0.2386   0.2456   0.2799   0.2915   0.3180
  0.3518   0.3679   0.3723   0.3861   0.4075   0.4172   0.4401   0.4573
  0.4714   0.4914   0.4961   0.5139   0.5203   0.5267   0.5371   0.5438
  0.5551   0.5583   0.5669   0.5832   0.5910   0.6232   0.6303   0.6451
  0.6813   0.6944   0.7084   0.7235   0.7317   0.7550   0.7998   0.8168
  0.8219   0.8432   0.8698   0.8776   0.9133   0.9434   0.9655   1.0145
  1.0221   1.0394   1.0690   1.0780   1.0841   1.0930   1.1172   1.1368
  1.1423   1.1547   1.1595   1.2008   1.2175   1.2279   1.2553   1.2994
  1.3246   1.3451   1.3679   1.3819   1.3863   1.4094   1.4170   1.4347
  1.4607   1.4761   1.5032   1.5232   1.5419   1.5748   1.5861   1.6156
  1.6422   1.6614   1.6922   1.7573   1.8150   1.8480   1.8733   1.9277
  1.9413   1.9471   2.0774   2.1387   2.1587   2.2062   2.2352   2.2746
  2.2929   2.3175   2.3506   2.4360   2.4541   2.4811   2.4873   2.5115
  2.5487   2.5783   2.5837   2.5910   2.6184   2.6501   2.6691   2.6931
  2.7182   2.7280   2.7412   2.7637   2.7924   2.8240   2.8386   2.8645
  2.8866   2.9146   2.9250   2.9441   2.9552   2.9809   3.0005   3.0074
  3.0136   3.0300   3.0411   3.0740   3.0871   3.0980   3.1091   3.1216
  3.1336   3.1566   3.1666   3.1814   3.1921   3.2084   3.2370   3.2458
  3.2626   3.2753   3.3027   3.3238   3.3568   3.3787   3.3897   3.4148
  3.4430   3.4615   3.4712   3.4893   3.5143   3.5393   3.5530   3.5682
  3.6154   3.6474   3.6837   3.7008   3.7192   3.7263   3.7446   3.7736
  3.8152   3.8659   3.8794   3.9036   3.9152   3.9482   3.9626   4.0146
  4.0156   4.0249   4.0516   4.0763   4.0785   4.0843   4.1084   4.1210
  4.1373   4.1882   4.2024   4.2094   4.2482   4.2782   4.3443   4.3786
  4.4132   4.4564   4.4806   4.5048   4.5136   4.5764   4.6256   4.6462
  4.6592   4.6900   4.7205   4.7408   4.7546   4.7719   4.8124   4.8315
  4.8888   4.9186   4.9402   4.9742   5.0253   5.0881   5.1115   5.1367
  5.1472   5.2137   5.2159   5.2255   5.2441   5.2693   5.3382   5.4056
  5.4318   5.4566   5.5265   5.6273   5.6384   5.6747   5.7164   5.7476
  5.8485   5.9639   5.9854   6.1559   6.2115   6.2689   6.3498   6.4851
  6.5821   8.2348   9.1689  10.6819  12.6769  13.3254  13.6163  15.3603
 --------------------------------------------------------------
 
          Ground-State Mulliken Net Atomic Charges

     Atom                 Charge (a.u.)    Spin (a.u.)
  --------------------------------------------------------
      1 C                    -0.023765      -0.153828
      2 N                    -0.062575       0.314015
      3 C                    -0.038580      -0.268966
      4 H                     0.124126       0.004373
      5 C                    -0.104254       0.466882
      6 H                     0.142024      -0.004806
      7 C                    -0.277994       0.745703
      8 H                     0.165331      -0.013536
      9 C                    -0.055559      -0.394178
     10 H                     0.142351       0.007574
     11 N                    -0.171016       0.311030
     12 H                     0.159912      -0.014262
  --------------------------------------------------------
  Sum of atomic charges =     0.000000
  Sum of spin   charges =     1.000000

 -----------------------------------------------------------------
                    Cartesian Multipole Moments
 -----------------------------------------------------------------
    Charge (ESU x 10^10)
                -0.0000
    Dipole Moment (Debye)
         X      -0.6542      Y      -1.6969      Z       2.2223
       Tot       2.8716
    Quadrupole Moments (Debye-Ang)
        XX     -38.7623     XY       0.9181     YY     -34.9412
        XZ       0.1779     YZ       4.9965     ZZ     -58.8917
    Octopole Moments (Debye-Ang^2)
       XXX      -3.4350    XXY      -4.0337    XYY      -1.4623
       YYY     -22.0694    XXZ       5.4225    XYZ       0.0615
       YYZ      23.6055    XZZ      -8.1185    YZZ     -25.3045
       ZZZ      57.6066
    Hexadecapole Moments (Debye-Ang^3)
      XXXX    -215.5850   XXXY     -74.7219   XXYY     -91.9704
      XYYY     -72.5152   YYYY    -335.7639   XXXZ      74.4716
      XXYZ      61.4700   XYYZ      27.7164   YYYZ     165.8215
      XXZZ    -146.5727   XYZZ     -30.8636   YYZZ    -188.4621
      XZZZ      77.9482   YZZZ     235.3042   ZZZZ    -840.0762
 -----------------------------------------------------------------
 Calculating analytic gradient of the SCF energy
 Gradient of SCF Energy
            1           2           3           4           5           6
    1  -0.0003442   0.0002392   0.0015770  -0.0004457  -0.0000115  -0.0000168
    2  -0.0002397   0.0001967   0.0002126  -0.0002211   0.0003642   0.0000111
    3   0.0001576  -0.0000727   0.0000030  -0.0002369   0.0000344   0.0000120
            7           8           9          10          11          12
    1   0.0009707   0.0000538  -0.0030236   0.0020681   0.0007162  -0.0017832
    2   0.0008724   0.0000187  -0.0016409   0.0002401   0.0004665  -0.0002805
    3  -0.0007463   0.0003774   0.0009896  -0.0012487  -0.0000721   0.0008029
 Max gradient component =       3.024E-03
 RMS gradient           =       8.979E-04
 Gradient time:  CPU 278.87 s  wall 5.50 s
 Geometry Optimization Parameters
   NAtoms,    NIC,     NZ,  NCons,   NDum,   NFix, NCnnct, MaxDiis
       12     185       0       0       0       0       0       0

 Cartesian Hessian Update
 Hessian updated using Powell/Murtagh-Sargent update
  Mixing factors:     0.993275 Powell                      0.006725 Murtagh-Sargent


** GEOMETRY OPTIMIZATION IN DELOCALIZED INTERNAL COORDINATES **
   Searching for a Transition State

   Optimization Cycle:  17

                       Coordinates (Angstroms)
     ATOM                X               Y               Z
      1  C         0.7682647711    1.2522377140   -1.8688512138
      2  N         0.4282431235    1.3878384551   -2.9671852180
      3  C        -0.2699610788   -1.6254599550    1.2227653522
      4  H         0.0438151027   -2.6218224508    1.5158333374
      5  C        -1.1909487497   -1.0369816627    0.1824637943
      6  H        -1.8540066924   -1.3761815560   -0.5963211517
      7  C         1.1505707942    1.0868165272   -0.5404090785
      8  H         1.2507354908    1.9544029460    0.0945751505
      9  C        -0.8320888648    0.1502742657    0.7233614168
     10  H        -1.1510841629    1.1790830505    0.6884855370
     11  N         0.0826747534   -0.5034076429    1.7537336460
     12  H         1.5737854936    0.1532004869   -0.2084516945
   Point Group: c1    Number of degrees of freedom:    30


   Energy is   -302.823394925

 Hessian updated using Powell/Murtagh-Sargent update
  Mixing factors:     0.995315 Powell                      0.004685 Murtagh-Sargent

 30 Hessian modes will be used to form the next step
  Hessian Eigenvalues:
    -0.001319    0.015304    0.019190    0.020907    0.025041    0.030511
     0.039538    0.051019    0.053530    0.062775    0.072744    0.077941
     0.083509    0.099129    0.114702    0.159746    0.185692    0.194284
     0.199652    0.199995    0.235650    0.294455    0.315536    0.338778
     0.356250    0.364960    0.416803    0.472052    0.489947    1.287062

 Transition state search - taking P-RFO step
 Searching for Lamda that Maximizes Along the Lowest mode
 Value Taken    Lamda =   0.00000970
 Searching for Lamda that Minimizes Along All other modes
 Value Taken    Lamda =  -0.00004922
 Step Taken.  Stepsize is  0.092561

                             Maximum     Tolerance    Cnvgd?
         Gradient           0.000635      0.000300      NO
         Displacement       0.038753      0.001200      NO
         Energy change      0.000073      0.000001      NO


 New Cartesian Coordinates Obtained by Inverse Iteration

 Displacement from previous Coordinates is:  0.070094
 Adding empirical dispersion correction 
 ----------------------------------------------------------------
 Doing -D3(0) with
 s6  =   1.00000
 s8  =   1.00000
 rs6 =   1.28100
 rs8 =   1.09400
 -D3 energy without 3body term =     -0.0029597909 hartrees
 ----------------------------------------------------------------
             Standard Nuclear Orientation (Angstroms)
    I     Atom           X                Y                Z
 ----------------------------------------------------------------
    1      C       0.7714308813     1.2470691611    -1.8709050196
    2      N       0.4297048266     1.3716696725    -2.9700902447
    3      C      -0.2720468737    -1.6294940633     1.2195253164
    4      H       0.0423762983    -2.6272028140     1.5074396388
    5      C      -1.1941220214    -1.0346577321     0.1827604006
    6      H      -1.8582869625    -1.3693854911    -0.5970177220
    7      C       1.1549805750     1.0940907388    -0.5416197656
    8      H       1.2484083400     1.9670410381     0.0869435615
    9      C      -0.8343906613     0.1487431492     0.7296067280
   10      H      -1.1541639690     1.1775765284     0.7006507597
   11      N       0.0821088244    -0.5109106880     1.7555389682
   12      H       1.5840007231     0.1654606784    -0.2028327434
 ----------------------------------------------------------------
 Nuclear Repulsion Energy =         237.48707755 hartrees
 There are       25 alpha and       24 beta electrons
 Applying Cartesian multipole field
    Component          Value
    ---------          -----
     (2,0,0)        1.00000E-11
     (0,2,0)        2.00000E-11
     (0,0,2)       -3.00000E-11
 Nucleus-field energy     =    -0.0000000069 hartrees
 Requested basis set is cc-pVTZ
 There are 100 shells and 280 basis functions
 A cutoff of  1.0D-14 yielded   4706 shell pairs
 There are     37010 function pairs (     48391 Cartesian)
 Smallest overlap matrix eigenvalue = 2.13E-04
 Guess MOs from SCF MO coefficient file
 Reading MOs from coefficient file
 Reading MOs from coefficient file
 Long-range K will be added via erf
 Coulomb attenuation parameter = 0.25 bohr**(-1)
 An unrestricted hybrid HF-DFT SCF calculation will be
 performed using Pulay DIIS extrapolation
 Exchange:     0.1957 Hartree-Fock + 1.0000 wB97X-D3 + LR-HF
 Correlation:  1.0000 wB97X-D3
 Using SG-2 standard quadrature grid
 Dispersion:   Grimme D3
 SCF converges when DIIS error is below 1.0E-08
 Geometry optimization detected.  Setting ReadMinima to 0
 Setting SaveMinima to 0
 using 64 threads for integral computing
 -------------------------------------------------------
 OpenMP Integral computing Module                
 Release: version 1.0, May 2013, Q-Chem Inc. Pittsburgh 
 -------------------------------------------------------
 using 64 threads for integral computing
 -------------------------------------------------------
 OpenMP Integral computing Module                
 Release: version 1.0, May 2013, Q-Chem Inc. Pittsburgh 
 -------------------------------------------------------
 ---------------------------------------
  Cycle       Energy         DIIS Error
 ---------------------------------------
    1    -302.8225091745      2.35E-04
    2    -302.8234217481      2.06E-05
    3    -302.8234303661      1.33E-05
    4    -302.8234324074      7.10E-06
    5    -302.8234334935      1.96E-06
    6    -302.8234337922      1.12E-06
    7    -302.8234340029      5.73E-07
    8    -302.8234341834      4.73E-07
    9    -302.8234343236      3.19E-07
   10    -302.8234344547      1.90E-07
   11    -302.8234345449      1.50E-07
   12    -302.8234345860      8.61E-08
   13    -302.8234346069      4.66E-08
   14    -302.8234346133      1.81E-08
   15    -302.8234346142      8.70E-09 Convergence criterion met
 ---------------------------------------
 <S^2> = 1.0056
 SCF time:  CPU 1731.71 s  wall 30.40 s
 SCF   energy in the final basis set = -302.82343461
 Total energy in the final basis set = -302.82343461
 
 --------------------------------------------------------------
 
                    Orbital Energies (a.u.)
 --------------------------------------------------------------
 
 Alpha MOs
 -- Occupied --
-14.4459 -14.4294 -10.3550 -10.3471 -10.3424 -10.3210 -10.3210  -1.1134
 -1.0336  -0.8905  -0.8562  -0.7689  -0.6585  -0.6328  -0.6228  -0.5876
 -0.5479  -0.5252  -0.4898  -0.4824  -0.4762  -0.4343  -0.3905  -0.3564
 -0.3276
 -- Virtual --
 -0.0063   0.1061   0.1131   0.1355   0.1396   0.1451   0.1586   0.1637
  0.1884   0.2073   0.2365   0.2474   0.2773   0.2903   0.3150   0.3454
  0.3560   0.3717   0.3829   0.4079   0.4196   0.4403   0.4529   0.4671
  0.4897   0.4960   0.5073   0.5189   0.5235   0.5327   0.5442   0.5537
  0.5568   0.5648   0.5803   0.5891   0.6149   0.6279   0.6433   0.6747
  0.6936   0.7066   0.7190   0.7252   0.7512   0.7976   0.8147   0.8185
  0.8376   0.8687   0.8770   0.9048   0.9377   0.9621   1.0117   1.0140
  1.0373   1.0658   1.0736   1.0817   1.0908   1.1135   1.1316   1.1410
  1.1541   1.1561   1.1977   1.2097   1.2280   1.2551   1.2945   1.3193
  1.3417   1.3635   1.3756   1.3798   1.4030   1.4101   1.4317   1.4566
  1.4723   1.4986   1.5194   1.5395   1.5713   1.5817   1.6101   1.6371
  1.6585   1.6877   1.7550   1.8029   1.8458   1.8713   1.9240   1.9388
  1.9438   2.0724   2.1318   2.1593   2.2120   2.2359   2.2732   2.2935
  2.3030   2.3270   2.4243   2.4534   2.4721   2.4828   2.5030   2.5505
  2.5714   2.5806   2.5834   2.6165   2.6478   2.6648   2.6878   2.7128
  2.7247   2.7326   2.7591   2.7884   2.8191   2.8367   2.8576   2.8821
  2.9069   2.9236   2.9413   2.9476   2.9798   3.0008   3.0024   3.0120
  3.0323   3.0407   3.0730   3.0815   3.0941   3.1014   3.1150   3.1357
  3.1495   3.1575   3.1732   3.1827   3.2049   3.2294   3.2405   3.2603
  3.2720   3.3038   3.3140   3.3470   3.3690   3.3870   3.4114   3.4401
  3.4501   3.4668   3.4832   3.5120   3.5377   3.5496   3.5593   3.6057
  3.6453   3.6780   3.6905   3.7137   3.7231   3.7340   3.7668   3.8128
  3.8588   3.8753   3.8961   3.9080   3.9456   3.9597   4.0067   4.0127
  4.0213   4.0469   4.0589   4.0669   4.0754   4.1061   4.1154   4.1283
  4.1828   4.1943   4.2062   4.2441   4.2691   4.3393   4.3694   4.4053
  4.4547   4.4758   4.5008   4.5099   4.5676   4.6070   4.6362   4.6434
  4.6797   4.7150   4.7277   4.7445   4.7628   4.8045   4.8277   4.8718
  4.9106   4.9274   4.9625   5.0230   5.0823   5.0973   5.1224   5.1377
  5.2044   5.2151   5.2174   5.2458   5.2599   5.3330   5.4008   5.4258
  5.4510   5.5242   5.6227   5.6338   5.6720   5.7125   5.7447   5.8403
  5.9570   5.9853   6.1502   6.1968   6.2709   6.3491   6.4798   6.5786
  8.2330   9.1626  10.6749  12.6830  13.3158  13.6085  15.3472
 
 Beta MOs
 -- Occupied --
-14.4411 -14.4245 -10.3580 -10.3514 -10.3345 -10.3232 -10.3161  -1.1096
 -1.0230  -0.8613  -0.8455  -0.7727  -0.6639  -0.6237  -0.6153  -0.5792
 -0.5460  -0.5134  -0.4837  -0.4665  -0.4542  -0.4293  -0.3843  -0.3268
 -- Virtual --
 -0.0517  -0.0039   0.1084   0.1157   0.1400   0.1433   0.1480   0.1584
  0.1746   0.2020   0.2144   0.2385   0.2458   0.2798   0.2908   0.3181
  0.3517   0.3680   0.3724   0.3860   0.4073   0.4174   0.4397   0.4575
  0.4713   0.4914   0.4964   0.5134   0.5203   0.5267   0.5367   0.5438
  0.5553   0.5583   0.5670   0.5830   0.5912   0.6227   0.6308   0.6452
  0.6809   0.6940   0.7084   0.7231   0.7310   0.7540   0.7997   0.8162
  0.8219   0.8422   0.8703   0.8777   0.9132   0.9425   0.9653   1.0151
  1.0215   1.0392   1.0693   1.0771   1.0840   1.0922   1.1170   1.1367
  1.1422   1.1547   1.1586   1.2008   1.2163   1.2280   1.2549   1.2992
  1.3249   1.3441   1.3681   1.3817   1.3849   1.4090   1.4166   1.4346
  1.4603   1.4759   1.5031   1.5231   1.5415   1.5747   1.5862   1.6157
  1.6417   1.6614   1.6921   1.7574   1.8148   1.8480   1.8735   1.9275
  1.9408   1.9473   2.0768   2.1396   2.1588   2.2049   2.2363   2.2750
  2.2924   2.3154   2.3500   2.4368   2.4534   2.4807   2.4864   2.5099
  2.5496   2.5788   2.5834   2.5894   2.6185   2.6499   2.6693   2.6924
  2.7181   2.7276   2.7404   2.7638   2.7911   2.8238   2.8383   2.8642
  2.8870   2.9143   2.9249   2.9438   2.9539   2.9802   3.0002   3.0064
  3.0133   3.0293   3.0409   3.0739   3.0875   3.0980   3.1081   3.1205
  3.1327   3.1560   3.1655   3.1795   3.1911   3.2080   3.2364   3.2448
  3.2620   3.2745   3.3022   3.3226   3.3558   3.3776   3.3883   3.4137
  3.4427   3.4613   3.4709   3.4879   3.5140   3.5390   3.5525   3.5684
  3.6133   3.6468   3.6825   3.7002   3.7187   3.7263   3.7429   3.7722
  3.8140   3.8648   3.8788   3.9033   3.9140   3.9481   3.9620   4.0141
  4.0158   4.0248   4.0502   4.0764   4.0788   4.0841   4.1078   4.1194
  4.1361   4.1872   4.2021   4.2082   4.2479   4.2772   4.3437   4.3788
  4.4125   4.4568   4.4812   4.5047   4.5141   4.5754   4.6253   4.6461
  4.6589   4.6895   4.7208   4.7404   4.7540   4.7714   4.8119   4.8309
  4.8885   4.9184   4.9401   4.9730   5.0256   5.0881   5.1109   5.1360
  5.1461   5.2131   5.2157   5.2250   5.2440   5.2686   5.3379   5.4063
  5.4314   5.4556   5.5266   5.6273   5.6383   5.6753   5.7160   5.7474
  5.8481   5.9633   5.9857   6.1554   6.2106   6.2677   6.3496   6.4849
  6.5814   8.2348   9.1653  10.6776  12.6816  13.3249  13.6182  15.3544
 --------------------------------------------------------------
 
          Ground-State Mulliken Net Atomic Charges

     Atom                 Charge (a.u.)    Spin (a.u.)
  --------------------------------------------------------
      1 C                    -0.023164      -0.154857
      2 N                    -0.062481       0.316386
      3 C                    -0.037928      -0.265470
      4 H                     0.124030       0.004313
      5 C                    -0.104092       0.459403
      6 H                     0.142008      -0.004721
      7 C                    -0.277489       0.749188
      8 H                     0.165079      -0.013595
      9 C                    -0.056898      -0.389958
     10 H                     0.142008       0.007471
     11 N                    -0.171075       0.306035
     12 H                     0.160003      -0.014196
  --------------------------------------------------------
  Sum of atomic charges =    -0.000000
  Sum of spin   charges =     1.000000

 -----------------------------------------------------------------
                    Cartesian Multipole Moments
 -----------------------------------------------------------------
    Charge (ESU x 10^10)
                -0.0000
    Dipole Moment (Debye)
         X      -0.6474      Y      -1.6500      Z       2.2132
       Tot       2.8355
    Quadrupole Moments (Debye-Ang)
        XX     -38.7398     XY       0.9366     YY     -34.8408
        XZ       0.1641     YZ       4.9479     ZZ     -58.9265
    Octopole Moments (Debye-Ang^2)
       XXX      -3.4004    XXY      -3.8856    XYY      -1.4258
       YYY     -21.5197    XXZ       5.4165    XYZ       0.0340
       YYZ      23.3443    XZZ      -8.1662    YZZ     -24.7871
       ZZZ      57.6044
    Hexadecapole Moments (Debye-Ang^3)
      XXXX    -216.5943   XXXY     -75.0305   XXYY     -92.0608
      XYYY     -72.6824   YYYY    -334.2282   XXXZ      74.9753
      XXYZ      61.2752   XYYZ      27.7266   YYYZ     164.6795
      XXZZ    -146.9325   XYZZ     -30.8678   YYZZ    -187.8759
      XZZZ      78.4185   YZZZ     234.1996   ZZZZ    -841.8338
 -----------------------------------------------------------------
 Calculating analytic gradient of the SCF energy
 Gradient of SCF Energy
            1           2           3           4           5           6
    1  -0.0002463   0.0002126   0.0012495  -0.0003542  -0.0000028  -0.0000130
    2  -0.0001680   0.0001713   0.0001887  -0.0001735   0.0000019   0.0000059
    3   0.0000765  -0.0000332  -0.0000994  -0.0001944   0.0000578   0.0000097
            7           8           9          10          11          12
    1   0.0005530   0.0001382  -0.0023361   0.0017600   0.0005665  -0.0015274
    2   0.0006701   0.0000130  -0.0010324   0.0001649   0.0003846  -0.0002264
    3  -0.0005540   0.0003273   0.0009046  -0.0010938  -0.0000853   0.0006841
 Max gradient component =       2.336E-03
 RMS gradient           =       7.101E-04
 Gradient time:  CPU 285.45 s  wall 5.64 s
 Geometry Optimization Parameters
   NAtoms,    NIC,     NZ,  NCons,   NDum,   NFix, NCnnct, MaxDiis
       12     185       0       0       0       0       0       0

 Cartesian Hessian Update
 Hessian updated using Powell/Murtagh-Sargent update
  Mixing factors:     0.916022 Powell                      0.083978 Murtagh-Sargent


** GEOMETRY OPTIMIZATION IN DELOCALIZED INTERNAL COORDINATES **
   Searching for a Transition State

   Optimization Cycle:  18

                       Coordinates (Angstroms)
     ATOM                X               Y               Z
      1  C         0.7714308813    1.2470691611   -1.8709050196
      2  N         0.4297048266    1.3716696725   -2.9700902447
      3  C        -0.2720468737   -1.6294940633    1.2195253164
      4  H         0.0423762983   -2.6272028140    1.5074396388
      5  C        -1.1941220214   -1.0346577321    0.1827604006
      6  H        -1.8582869625   -1.3693854911   -0.5970177220
      7  C         1.1549805750    1.0940907388   -0.5416197656
      8  H         1.2484083400    1.9670410381    0.0869435615
      9  C        -0.8343906613    0.1487431492    0.7296067280
     10  H        -1.1541639690    1.1775765284    0.7006507597
     11  N         0.0821088244   -0.5109106880    1.7555389682
     12  H         1.5840007231    0.1654606784   -0.2028327434
   Point Group: c1    Number of degrees of freedom:    30


   Energy is   -302.823434614

 Hessian updated using Powell/Murtagh-Sargent update
  Mixing factors:     0.916485 Powell                      0.083515 Murtagh-Sargent

 30 Hessian modes will be used to form the next step
  Hessian Eigenvalues:
    -0.000276    0.013668    0.019149    0.020868    0.025033    0.029577
     0.039514    0.050408    0.052849    0.061170    0.071925    0.077246
     0.083266    0.097238    0.114627    0.159745    0.185447    0.194215
     0.199463    0.199994    0.235580    0.294452    0.315517    0.338764
     0.356250    0.364960    0.416750    0.472050    0.489948    1.287062

 Transition state search - taking P-RFO step
 Searching for Lamda that Maximizes Along the Lowest mode
 Value Taken    Lamda =   0.00024041
 Searching for Lamda that Minimizes Along All other modes
 Value Taken    Lamda =  -0.00004273
 Calculated Step too Large.  Step scaled by  0.438972
 Step Taken.  Stepsize is  0.300000

                             Maximum     Tolerance    Cnvgd?
         Gradient           0.000547      0.000300      NO
         Displacement       0.132817      0.001200      NO
         Energy change     -0.000040      0.000001      NO


 New Cartesian Coordinates Obtained by Inverse Iteration

 Displacement from previous Coordinates is:  0.233446
 Adding empirical dispersion correction 
 ----------------------------------------------------------------
 Doing -D3(0) with
 s6  =   1.00000
 s8  =   1.00000
 rs6 =   1.28100
 rs8 =   1.09400
 -D3 energy without 3body term =     -0.0029350770 hartrees
 ----------------------------------------------------------------
             Standard Nuclear Orientation (Angstroms)
    I     Atom           X                Y                Z
 ----------------------------------------------------------------
    1      C       0.7611584304     1.2656476644    -1.8645877398
    2      N       0.4244191668     1.4275395135    -2.9601352742
    3      C      -0.2668053508    -1.6163985353     1.2311784757
    4      H       0.0458088372    -2.6090569830     1.5372700427
    5      C      -1.1831243394    -1.0433419247     0.1818184399
    6      H      -1.8434067125    -1.3934682002    -0.5944907472
    7      C       1.1402868529     1.0694994992    -0.5386057501
    8      H       1.2578371444     1.9237120794     0.1113471851
    9      C      -0.8264993621     0.1540760044     0.7088518853
   10      H      -1.1466898653     1.1817623179     0.6618324184
   11      N       0.0812172665    -0.4863622849     1.7509726341
   12      H       1.5557979124     0.1263910272    -0.2254516921
 ----------------------------------------------------------------
 Nuclear Repulsion Energy =         237.98382015 hartrees
 There are       25 alpha and       24 beta electrons
 Applying Cartesian multipole field
    Component          Value
    ---------          -----
     (2,0,0)        1.00000E-11
     (0,2,0)        2.00000E-11
     (0,0,2)       -3.00000E-11
 Nucleus-field energy     =    -0.0000000068 hartrees
 Requested basis set is cc-pVTZ
 There are 100 shells and 280 basis functions
 A cutoff of  1.0D-14 yielded   4714 shell pairs
 There are     37032 function pairs (     48418 Cartesian)
 Smallest overlap matrix eigenvalue = 2.12E-04
 Guess MOs from SCF MO coefficient file
 Reading MOs from coefficient file
 Reading MOs from coefficient file
 Long-range K will be added via erf
 Coulomb attenuation parameter = 0.25 bohr**(-1)
 An unrestricted hybrid HF-DFT SCF calculation will be
 performed using Pulay DIIS extrapolation
 Exchange:     0.1957 Hartree-Fock + 1.0000 wB97X-D3 + LR-HF
 Correlation:  1.0000 wB97X-D3
 Using SG-2 standard quadrature grid
 Dispersion:   Grimme D3
 SCF converges when DIIS error is below 1.0E-08
 Geometry optimization detected.  Setting ReadMinima to 0
 Setting SaveMinima to 0
 using 64 threads for integral computing
 -------------------------------------------------------
 OpenMP Integral computing Module                
 Release: version 1.0, May 2013, Q-Chem Inc. Pittsburgh 
 -------------------------------------------------------
 using 64 threads for integral computing
 -------------------------------------------------------
 OpenMP Integral computing Module                
 Release: version 1.0, May 2013, Q-Chem Inc. Pittsburgh 
 -------------------------------------------------------
 ---------------------------------------
  Cycle       Energy         DIIS Error
 ---------------------------------------
    1    -302.8235249310      8.02E-04
    2    -302.8232187161      7.00E-05
    3    -302.8233235316      4.34E-05
    4    -302.8233477866      2.44E-05
    5    -302.8233622946      6.77E-06
    6    -302.8233672225      4.13E-06
    7    -302.8233706863      2.28E-06
    8    -302.8233740691      1.88E-06
    9    -302.8233765662      1.35E-06
   10    -302.8233785994      7.69E-07
   11    -302.8233798374      5.74E-07
   12    -302.8233803498      3.13E-07
   13    -302.8233805690      1.58E-07
   14    -302.8233806260      6.19E-08
   15    -302.8233806342      3.41E-08
   16    -302.8233806362      1.34E-08
   17    -302.8233806363      4.93E-09 Convergence criterion met
 ---------------------------------------
 <S^2> = 1.0265
 SCF time:  CPU 1971.06 s  wall 34.37 s
 SCF   energy in the final basis set = -302.82338064
 Total energy in the final basis set = -302.82338064
 
 --------------------------------------------------------------
 
                    Orbital Energies (a.u.)
 --------------------------------------------------------------
 
 Alpha MOs
 -- Occupied --
-14.4472 -14.4286 -10.3550 -10.3484 -10.3419 -10.3227 -10.3205  -1.1147
 -1.0329  -0.8900  -0.8568  -0.7703  -0.6590  -0.6329  -0.6240  -0.5871
 -0.5489  -0.5261  -0.4899  -0.4822  -0.4754  -0.4337  -0.3920  -0.3565
 -0.3277
 -- Virtual --
 -0.0063   0.1064   0.1127   0.1349   0.1397   0.1446   0.1590   0.1639
  0.1892   0.2076   0.2371   0.2468   0.2779   0.2917   0.3142   0.3453
  0.3557   0.3717   0.3837   0.4078   0.4193   0.4415   0.4520   0.4672
  0.4898   0.4955   0.5089   0.5189   0.5233   0.5342   0.5440   0.5524
  0.5578   0.5647   0.5809   0.5882   0.6167   0.6269   0.6425   0.6755
  0.6941   0.7066   0.7207   0.7273   0.7539   0.7975   0.8163   0.8193
  0.8404   0.8672   0.8770   0.9062   0.9406   0.9626   1.0094   1.0171
  1.0374   1.0649   1.0756   1.0824   1.0931   1.1143   1.1322   1.1410
  1.1519   1.1605   1.1975   1.2135   1.2281   1.2566   1.2953   1.3173
  1.3451   1.3630   1.3796   1.3822   1.4038   1.4115   1.4316   1.4572
  1.4734   1.4990   1.5186   1.5409   1.5702   1.5826   1.6101   1.6378
  1.6581   1.6879   1.7541   1.8040   1.8450   1.8706   1.9246   1.9409
  1.9428   2.0742   2.1289   2.1591   2.2154   2.2326   2.2728   2.2949
  2.3088   2.3296   2.4217   2.4556   2.4734   2.4871   2.5061   2.5470
  2.5713   2.5819   2.5879   2.6159   2.6488   2.6644   2.6911   2.7136
  2.7268   2.7348   2.7593   2.7933   2.8194   2.8378   2.8582   2.8807
  2.9068   2.9227   2.9446   2.9515   2.9825   3.0031   3.0040   3.0130
  3.0351   3.0415   3.0734   3.0801   3.0938   3.1045   3.1195   3.1381
  3.1519   3.1627   3.1783   3.1862   3.2062   3.2322   3.2429   3.2620
  3.2741   3.3051   3.3186   3.3506   3.3730   3.3915   3.4132   3.4403
  3.4508   3.4682   3.4888   3.5128   3.5387   3.5520   3.5577   3.6114
  3.6473   3.6827   3.6928   3.7160   3.7224   3.7412   3.7708   3.8166
  3.8622   3.8772   3.8981   3.9111   3.9461   3.9613   4.0085   4.0123
  4.0209   4.0505   4.0600   4.0678   4.0738   4.1076   4.1193   4.1323
  4.1848   4.1970   4.2092   4.2445   4.2737   4.3417   4.3700   4.4067
  4.4530   4.4737   4.5013   4.5082   4.5700   4.6090   4.6378   4.6443
  4.6822   4.7118   4.7295   4.7464   4.7647   4.8057   4.8296   4.8723
  4.9106   4.9270   4.9665   5.0224   5.0822   5.0979   5.1241   5.1423
  5.2075   5.2160   5.2189   5.2472   5.2620   5.3341   5.3980   5.4268
  5.4544   5.5225   5.6223   5.6338   5.6695   5.7142   5.7454   5.8412
  5.9593   5.9835   6.1523   6.2003   6.2744   6.3501   6.4785   6.5803
  8.2290   9.1736  10.6942  12.6666  13.3136  13.5930  15.3681
 
 Beta MOs
 -- Occupied --
-14.4421 -14.4238 -10.3582 -10.3529 -10.3342 -10.3226 -10.3175  -1.1105
 -1.0227  -0.8617  -0.8449  -0.7742  -0.6647  -0.6240  -0.6159  -0.5788
 -0.5467  -0.5134  -0.4845  -0.4660  -0.4540  -0.4288  -0.3853  -0.3270
 -- Virtual --
 -0.0517  -0.0040   0.1087   0.1153   0.1399   0.1433   0.1478   0.1586
  0.1745   0.2024   0.2149   0.2389   0.2452   0.2800   0.2929   0.3176
  0.3519   0.3674   0.3724   0.3866   0.4077   0.4168   0.4408   0.4569
  0.4713   0.4913   0.4956   0.5149   0.5203   0.5267   0.5380   0.5436
  0.5543   0.5588   0.5669   0.5838   0.5903   0.6245   0.6295   0.6449
  0.6818   0.6947   0.7084   0.7247   0.7333   0.7571   0.7998   0.8180
  0.8222   0.8455   0.8687   0.8779   0.9139   0.9454   0.9659   1.0131
  1.0239   1.0395   1.0682   1.0798   1.0846   1.0942   1.1176   1.1373
  1.1421   1.1536   1.1624   1.2008   1.2199   1.2280   1.2564   1.3001
  1.3231   1.3472   1.3676   1.3821   1.3898   1.4106   1.4182   1.4344
  1.4610   1.4769   1.5032   1.5229   1.5427   1.5737   1.5869   1.6157
  1.6425   1.6613   1.6930   1.7566   1.8156   1.8473   1.8728   1.9283
  1.9424   1.9467   2.0785   2.1368   2.1584   2.2093   2.2327   2.2738
  2.2937   2.3215   2.3521   2.4340   2.4554   2.4816   2.4899   2.5137
  2.5466   2.5768   2.5839   2.5954   2.6182   2.6511   2.6686   2.6951
  2.7189   2.7290   2.7433   2.7642   2.7961   2.8245   2.8394   2.8649
  2.8855   2.9148   2.9248   2.9443   2.9582   2.9831   3.0010   3.0095
  3.0141   3.0313   3.0418   3.0743   3.0861   3.0982   3.1113   3.1243
  3.1359   3.1576   3.1695   3.1849   3.1950   3.2103   3.2379   3.2481
  3.2638   3.2766   3.3036   3.3270   3.3594   3.3809   3.3931   3.4164
  3.4440   3.4617   3.4722   3.4931   3.5154   3.5402   3.5546   3.5659
  3.6190   3.6490   3.6869   3.7019   3.7204   3.7265   3.7494   3.7769
  3.8180   3.8681   3.8803   3.9046   3.9179   3.9488   3.9638   4.0150
  4.0154   4.0253   4.0539   4.0753   4.0787   4.0849   4.1091   4.1239
  4.1399   4.1899   4.2034   4.2127   4.2487   4.2816   4.3464   4.3782
  4.4144   4.4551   4.4796   4.5054   4.5127   4.5781   4.6268   4.6471
  4.6599   4.6916   4.7184   4.7419   4.7561   4.7728   4.8136   4.8331
  4.8886   4.9190   4.9409   4.9769   5.0251   5.0881   5.1120   5.1383
  5.1503   5.2154   5.2166   5.2272   5.2438   5.2713   5.3393   5.4039
  5.4323   5.4593   5.5251   5.6272   5.6385   5.6731   5.7176   5.7482
  5.8488   5.9654   5.9840   6.1574   6.2137   6.2711   6.3507   6.4835
  6.5834   8.2307   9.1766  10.6972  12.6651  13.3216  13.6035  15.3751
 --------------------------------------------------------------
 
          Ground-State Mulliken Net Atomic Charges

     Atom                 Charge (a.u.)    Spin (a.u.)
  --------------------------------------------------------
      1 C                    -0.025625      -0.150853
      2 N                    -0.062760       0.307047
      3 C                    -0.040856      -0.279503
      4 H                     0.124308       0.004550
      5 C                    -0.103648       0.489470
      6 H                     0.142094      -0.005045
      7 C                    -0.279222       0.735356
      8 H                     0.165722      -0.013378
      9 C                    -0.052814      -0.407317
     10 H                     0.143296       0.007857
     11 N                    -0.170075       0.326043
     12 H                     0.159580      -0.014227
  --------------------------------------------------------
  Sum of atomic charges =     0.000000
  Sum of spin   charges =     1.000000

 -----------------------------------------------------------------
                    Cartesian Multipole Moments
 -----------------------------------------------------------------
    Charge (ESU x 10^10)
                 0.0000
    Dipole Moment (Debye)
         X      -0.6688      Y      -1.8127      Z       2.2449
       Tot       2.9619
    Quadrupole Moments (Debye-Ang)
        XX     -38.7804     XY       0.8785     YY     -35.2029
        XZ       0.2091     YZ       5.1225     ZZ     -58.8151
    Octopole Moments (Debye-Ang^2)
       XXX      -3.4354    XXY      -4.3815    XYY      -1.5459
       YYY     -23.4222    XXZ       5.4486    XYZ       0.1198
       YYZ      24.2466    XZZ      -7.9698    YZZ     -26.5579
       ZZZ      57.5888
    Hexadecapole Moments (Debye-Ang^3)
      XXXX    -213.1571   XXXY     -74.1031   XXYY     -91.8439
      XYYY     -72.2408   YYYY    -340.0264   XXXZ      73.4251
      XXYZ      62.0098   XYYZ      27.7484   YYYZ     168.8306
      XXZZ    -145.7807   XYZZ     -30.9034   YYZZ    -190.1041
      XZZZ      77.0290   YZZZ     238.2031   ZZZZ    -836.4005
 -----------------------------------------------------------------
 Calculating analytic gradient of the SCF energy
 Gradient of SCF Energy
            1           2           3           4           5           6
    1  -0.0004715   0.0002778   0.0023726  -0.0005903  -0.0000920  -0.0000394
    2  -0.0003202   0.0002315   0.0005711  -0.0002990   0.0010123   0.0000065
    3   0.0003982  -0.0001634   0.0003141  -0.0002810  -0.0000460   0.0000422
            7           8           9          10          11          12
    1   0.0020461  -0.0000768  -0.0048050   0.0027452   0.0009306  -0.0022972
    2   0.0013647  -0.0000526  -0.0027904   0.0003587   0.0001555  -0.0002381
    3  -0.0014307   0.0004395   0.0013688  -0.0016046  -0.0001601   0.0011230
 Max gradient component =       4.805E-03
 RMS gradient           =       1.365E-03
 Gradient time:  CPU 272.61 s  wall 5.63 s
 Geometry Optimization Parameters
   NAtoms,    NIC,     NZ,  NCons,   NDum,   NFix, NCnnct, MaxDiis
       12     185       0       0       0       0       0       0

 Cartesian Hessian Update
 Hessian updated using Powell/Murtagh-Sargent update
  Mixing factors:     0.993682 Powell                      0.006318 Murtagh-Sargent


** GEOMETRY OPTIMIZATION IN DELOCALIZED INTERNAL COORDINATES **
   Searching for a Transition State

   Optimization Cycle:  19

                       Coordinates (Angstroms)
     ATOM                X               Y               Z
      1  C         0.7611584304    1.2656476644   -1.8645877398
      2  N         0.4244191668    1.4275395135   -2.9601352742
      3  C        -0.2668053508   -1.6163985353    1.2311784757
      4  H         0.0458088372   -2.6090569830    1.5372700427
      5  C        -1.1831243394   -1.0433419247    0.1818184399
      6  H        -1.8434067125   -1.3934682002   -0.5944907472
      7  C         1.1402868529    1.0694994992   -0.5386057501
      8  H         1.2578371444    1.9237120794    0.1113471851
      9  C        -0.8264993621    0.1540760044    0.7088518853
     10  H        -1.1466898653    1.1817623179    0.6618324184
     11  N         0.0812172665   -0.4863622849    1.7509726341
     12  H         1.5557979124    0.1263910272   -0.2254516921
   Point Group: c1    Number of degrees of freedom:    30


   Energy is   -302.823380636

 Hessian updated using Powell/Murtagh-Sargent update
  Mixing factors:     0.991944 Powell                      0.008056 Murtagh-Sargent

 30 Hessian modes will be used to form the next step
  Hessian Eigenvalues:
    -0.000985    0.013630    0.019150    0.020868    0.025036    0.029568
     0.039515    0.050384    0.052831    0.061120    0.071899    0.077221
     0.083257    0.097167    0.114626    0.159745    0.185433    0.194214
     0.199456    0.199994    0.235545    0.294451    0.315517    0.338764
     0.356250    0.364960    0.416739    0.472046    0.489870    1.287060

 Transition state search - taking P-RFO step
 Searching for Lamda that Maximizes Along the Lowest mode
 Value Taken    Lamda =   0.00000599
 Searching for Lamda that Minimizes Along All other modes
 Value Taken    Lamda =  -0.00010890
 Step Taken.  Stepsize is  0.094962

                             Maximum     Tolerance    Cnvgd?
         Gradient           0.001008      0.000300      NO
         Displacement       0.047254      0.001200      NO
         Energy change      0.000054      0.000001      NO


 New Cartesian Coordinates Obtained by Inverse Iteration

 Displacement from previous Coordinates is:  0.063365
 Adding empirical dispersion correction 
 ----------------------------------------------------------------
 Doing -D3(0) with
 s6  =   1.00000
 s8  =   1.00000
 rs6 =   1.28100
 rs8 =   1.09400
 -D3 energy without 3body term =     -0.0029459909 hartrees
 ----------------------------------------------------------------
             Standard Nuclear Orientation (Angstroms)
    I     Atom           X                Y                Z
 ----------------------------------------------------------------
    1      C       0.7628853204     1.2620736185    -1.8664644813
    2      N       0.4221452476     1.4152294877    -2.9620660887
    3      C      -0.2705648765    -1.6200713383     1.2298075470
    4      H       0.0424460705    -2.6135301375     1.5329322573
    5      C      -1.1842759677    -1.0416247447     0.1809624994
    6      H      -1.8444486257    -1.3880505235    -0.5971152787
    7      C       1.1449227066     1.0748577942    -0.5400912140
    8      H       1.2578891195     1.9335166778     0.1047310738
    9      C      -0.8278563628     0.1531657220     0.7139338710
   10      H      -1.1521036472     1.1798892004     0.6735268526
   11      N       0.0775672276    -0.4927767161     1.7548298600
   12      H       1.5713937684     0.1373211374    -0.2249870207
 ----------------------------------------------------------------
 Nuclear Repulsion Energy =         237.81511895 hartrees
 There are       25 alpha and       24 beta electrons
 Applying Cartesian multipole field
    Component          Value
    ---------          -----
     (2,0,0)        1.00000E-11
     (0,2,0)        2.00000E-11
     (0,0,2)       -3.00000E-11
 Nucleus-field energy     =    -0.0000000069 hartrees
 Requested basis set is cc-pVTZ
 There are 100 shells and 280 basis functions
 A cutoff of  1.0D-14 yielded   4708 shell pairs
 There are     37018 function pairs (     48402 Cartesian)
 Smallest overlap matrix eigenvalue = 2.13E-04
 Guess MOs from SCF MO coefficient file
 Reading MOs from coefficient file
 Reading MOs from coefficient file
 Long-range K will be added via erf
 Coulomb attenuation parameter = 0.25 bohr**(-1)
 An unrestricted hybrid HF-DFT SCF calculation will be
 performed using Pulay DIIS extrapolation
 Exchange:     0.1957 Hartree-Fock + 1.0000 wB97X-D3 + LR-HF
 Correlation:  1.0000 wB97X-D3
 Using SG-2 standard quadrature grid
 Dispersion:   Grimme D3
 SCF converges when DIIS error is below 1.0E-08
 Geometry optimization detected.  Setting ReadMinima to 0
 Setting SaveMinima to 0
 using 64 threads for integral computing
 -------------------------------------------------------
 OpenMP Integral computing Module                
 Release: version 1.0, May 2013, Q-Chem Inc. Pittsburgh 
 -------------------------------------------------------
 using 64 threads for integral computing
 -------------------------------------------------------
 OpenMP Integral computing Module                
 Release: version 1.0, May 2013, Q-Chem Inc. Pittsburgh 
 -------------------------------------------------------
 ---------------------------------------
  Cycle       Energy         DIIS Error
 ---------------------------------------
    1    -302.8227784771      2.00E-04
    2    -302.8234644483      1.81E-05
    3    -302.8234715028      1.09E-05
    4    -302.8234728412      6.38E-06
    5    -302.8234735216      1.58E-06
    6    -302.8234736351      7.35E-07
    7    -302.8234736764      3.38E-07
    8    -302.8234736989      1.86E-07
    9    -302.8234737069      1.17E-07
   10    -302.8234737121      7.80E-08
   11    -302.8234737158      4.80E-08
   12    -302.8234737176      3.20E-08
   13    -302.8234737193      2.25E-08
   14    -302.8234737202      1.08E-08
   15    -302.8234737205      5.98E-09 Convergence criterion met
 ---------------------------------------
 <S^2> = 1.0268
 SCF time:  CPU 1696.96 s  wall 29.22 s
 SCF   energy in the final basis set = -302.82347372
 Total energy in the final basis set = -302.82347372
 
 --------------------------------------------------------------
 
                    Orbital Energies (a.u.)
 --------------------------------------------------------------
 
 Alpha MOs
 -- Occupied --
-14.4469 -14.4286 -10.3548 -10.3482 -10.3420 -10.3225 -10.3206  -1.1144
 -1.0330  -0.8900  -0.8566  -0.7700  -0.6588  -0.6327  -0.6238  -0.5870
 -0.5487  -0.5261  -0.4898  -0.4822  -0.4754  -0.4338  -0.3917  -0.3565
 -0.3277
 -- Virtual --
 -0.0063   0.1065   0.1128   0.1349   0.1397   0.1447   0.1589   0.1639
  0.1890   0.2075   0.2371   0.2468   0.2776   0.2912   0.3142   0.3454
  0.3560   0.3717   0.3837   0.4075   0.4192   0.4411   0.4523   0.4668
  0.4899   0.4958   0.5083   0.5189   0.5234   0.5343   0.5440   0.5525
  0.5576   0.5647   0.5807   0.5885   0.6165   0.6274   0.6425   0.6749
  0.6936   0.7067   0.7206   0.7265   0.7532   0.7973   0.8158   0.8193
  0.8395   0.8681   0.8775   0.9064   0.9393   0.9627   1.0104   1.0165
  1.0371   1.0651   1.0749   1.0822   1.0920   1.1140   1.1323   1.1409
  1.1521   1.1597   1.1976   1.2120   1.2283   1.2566   1.2954   1.3169
  1.3441   1.3633   1.3788   1.3808   1.4029   1.4118   1.4309   1.4562
  1.4733   1.4988   1.5181   1.5407   1.5699   1.5824   1.6104   1.6367
  1.6580   1.6884   1.7541   1.8038   1.8445   1.8708   1.9247   1.9405
  1.9431   2.0736   2.1297   2.1590   2.2151   2.2333   2.2733   2.2940
  2.3065   2.3286   2.4231   2.4557   2.4717   2.4860   2.5036   2.5483
  2.5712   2.5809   2.5867   2.6162   2.6490   2.6642   2.6909   2.7137
  2.7268   2.7340   2.7599   2.7922   2.8193   2.8376   2.8577   2.8807
  2.9061   2.9224   2.9433   2.9502   2.9824   3.0026   3.0029   3.0126
  3.0339   3.0415   3.0733   3.0805   3.0941   3.1040   3.1188   3.1377
  3.1506   3.1622   3.1767   3.1857   3.2064   3.2308   3.2425   3.2613
  3.2735   3.3042   3.3179   3.3502   3.3721   3.3899   3.4116   3.4407
  3.4506   3.4678   3.4881   3.5124   3.5386   3.5514   3.5564   3.6087
  3.6468   3.6819   3.6923   3.7155   3.7222   3.7401   3.7692   3.8157
  3.8608   3.8760   3.8981   3.9097   3.9462   3.9606   4.0080   4.0118
  4.0207   4.0486   4.0598   4.0675   4.0737   4.1064   4.1173   4.1307
  4.1839   4.1965   4.2084   4.2437   4.2731   4.3415   4.3698   4.4055
  4.4534   4.4745   4.5016   4.5091   4.5689   4.6090   4.6375   4.6444
  4.6819   4.7111   4.7292   4.7456   4.7640   4.8054   4.8291   4.8712
  4.9107   4.9272   4.9651   5.0226   5.0819   5.0965   5.1236   5.1414
  5.2079   5.2153   5.2192   5.2466   5.2612   5.3338   5.3981   5.4260
  5.4539   5.5217   5.6220   5.6336   5.6698   5.7142   5.7455   5.8401
  5.9581   5.9829   6.1521   6.1994   6.2730   6.3502   6.4761   6.5791
  8.2253   9.1694  10.6948  12.6672  13.3104  13.5880  15.3636
 
 Beta MOs
 -- Occupied --
-14.4419 -14.4239 -10.3580 -10.3526 -10.3343 -10.3227 -10.3173  -1.1103
 -1.0227  -0.8615  -0.8449  -0.7740  -0.6645  -0.6237  -0.6157  -0.5787
 -0.5465  -0.5136  -0.4842  -0.4661  -0.4540  -0.4289  -0.3850  -0.3268
 -- Virtual --
 -0.0516  -0.0041   0.1087   0.1154   0.1400   0.1433   0.1479   0.1585
  0.1746   0.2022   0.2147   0.2389   0.2452   0.2797   0.2923   0.3176
  0.3520   0.3676   0.3725   0.3866   0.4072   0.4169   0.4404   0.4572
  0.4710   0.4915   0.4959   0.5143   0.5203   0.5267   0.5381   0.5436
  0.5543   0.5588   0.5669   0.5835   0.5905   0.6243   0.6301   0.6448
  0.6811   0.6942   0.7085   0.7246   0.7325   0.7562   0.7996   0.8173
  0.8224   0.8445   0.8696   0.8783   0.9141   0.9442   0.9659   1.0140
  1.0235   1.0392   1.0681   1.0789   1.0848   1.0931   1.1174   1.1374
  1.1420   1.1536   1.1616   1.2008   1.2185   1.2282   1.2564   1.3002
  1.3226   1.3463   1.3677   1.3815   1.3886   1.4098   1.4184   1.4338
  1.4599   1.4768   1.5031   1.5222   1.5425   1.5735   1.5867   1.6160
  1.6413   1.6612   1.6933   1.7566   1.8154   1.8468   1.8730   1.9284
  1.9423   1.9469   2.0779   2.1376   2.1583   2.2085   2.2336   2.2745
  2.2928   2.3190   2.3513   2.4355   2.4557   2.4802   2.4887   2.5110
  2.5477   2.5770   2.5831   2.5939   2.6182   2.6511   2.6685   2.6949
  2.7191   2.7289   2.7425   2.7647   2.7951   2.8243   2.8393   2.8644
  2.8856   2.9144   2.9238   2.9437   2.9565   2.9831   3.0007   3.0084
  3.0136   3.0304   3.0416   3.0740   3.0866   3.0985   3.1107   3.1237
  3.1350   3.1566   3.1688   3.1833   3.1948   3.2102   3.2369   3.2475
  3.2632   3.2758   3.3026   3.3263   3.3591   3.3803   3.3913   3.4146
  3.4443   3.4614   3.4719   3.4926   3.5149   3.5402   3.5541   3.5648
  3.6162   3.6485   3.6861   3.7012   3.7203   3.7261   3.7486   3.7752
  3.8171   3.8668   3.8790   3.9046   3.9165   3.9489   3.9631   4.0140
  4.0154   4.0251   4.0517   4.0754   4.0789   4.0845   4.1079   4.1218
  4.1385   4.1888   4.2037   4.2114   4.2477   4.2809   4.3462   4.3784
  4.4131   4.4555   4.4803   4.5057   4.5137   4.5770   4.6270   4.6472
  4.6596   4.6913   4.7177   4.7414   4.7555   4.7721   4.8133   4.8326
  4.8874   4.9190   4.9410   4.9756   5.0252   5.0879   5.1103   5.1378
  5.1494   5.2149   5.2169   5.2275   5.2433   5.2706   5.3389   5.4040
  5.4315   5.4587   5.5243   5.6270   5.6381   5.6734   5.7177   5.7483
  5.8478   5.9643   5.9833   6.1571   6.2129   6.2697   6.3507   6.4811
  6.5821   8.2270   9.1724  10.6978  12.6656  13.3186  13.5984  15.3706
 --------------------------------------------------------------
 
          Ground-State Mulliken Net Atomic Charges

     Atom                 Charge (a.u.)    Spin (a.u.)
  --------------------------------------------------------
      1 C                    -0.025477      -0.151373
      2 N                    -0.062672       0.308033
      3 C                    -0.041000      -0.279415
      4 H                     0.124203       0.004538
      5 C                    -0.102429       0.487741
      6 H                     0.142171      -0.005014
      7 C                    -0.278890       0.737527
      8 H                     0.165475      -0.013419
      9 C                    -0.054635      -0.407454
     10 H                     0.143147       0.007783
     11 N                    -0.169498       0.325123
     12 H                     0.159605      -0.014071
  --------------------------------------------------------
  Sum of atomic charges =    -0.000000
  Sum of spin   charges =     1.000000

 -----------------------------------------------------------------
                    Cartesian Multipole Moments
 -----------------------------------------------------------------
    Charge (ESU x 10^10)
                -0.0000
    Dipole Moment (Debye)
         X      -0.6550      Y      -1.7780      Z       2.2367
       Tot       2.9314
    Quadrupole Moments (Debye-Ang)
        XX     -38.7266     XY       0.8997     YY     -35.1343
        XZ       0.1805     YZ       5.0911     ZZ     -58.8551
    Octopole Moments (Debye-Ang^2)
       XXX      -3.2731    XXY      -4.2491    XYY      -1.4825
       YYY     -22.9852    XXZ       5.4397    XYZ       0.0714
       YYZ      24.0436    XZZ      -7.9138    YZZ     -26.1700
       ZZZ      57.5116
    Hexadecapole Moments (Debye-Ang^3)
      XXXX    -213.7609   XXXY     -74.3691   XXYY     -91.9037
      XYYY     -72.3384   YYYY    -338.9359   XXXZ      73.7285
      XXYZ      61.8903   XYYZ      27.6988   YYYZ     168.0117
      XXZZ    -146.0534   XYZZ     -30.8309   YYZZ    -189.6991
      XZZZ      77.2083   YZZZ     237.4783   ZZZZ    -838.3496
 -----------------------------------------------------------------
 Calculating analytic gradient of the SCF energy
 Gradient of SCF Energy
            1           2           3           4           5           6
    1  -0.0002704   0.0002144   0.0019932  -0.0004365  -0.0000834  -0.0000547
    2  -0.0002148   0.0001911   0.0005919  -0.0002224   0.0007597  -0.0000070
    3   0.0003644  -0.0001560   0.0002139  -0.0001992   0.0000137   0.0000561
            7           8           9          10          11          12
    1   0.0017852   0.0000357  -0.0043554   0.0023792   0.0007796  -0.0019869
    2   0.0011249  -0.0000480  -0.0022458   0.0002406  -0.0001042  -0.0000660
    3  -0.0013108   0.0003515   0.0013165  -0.0014300  -0.0001391   0.0009189
 Max gradient component =       4.355E-03
 RMS gradient           =       1.188E-03
 Gradient time:  CPU 273.62 s  wall 5.38 s
 Geometry Optimization Parameters
   NAtoms,    NIC,     NZ,  NCons,   NDum,   NFix, NCnnct, MaxDiis
       12     185       0       0       0       0       0       0

 Cartesian Hessian Update
 Hessian updated using Powell/Murtagh-Sargent update
  Mixing factors:     0.820307 Powell                      0.179693 Murtagh-Sargent


** GEOMETRY OPTIMIZATION IN DELOCALIZED INTERNAL COORDINATES **
   Searching for a Transition State

   Optimization Cycle:  20

                       Coordinates (Angstroms)
     ATOM                X               Y               Z
      1  C         0.7628853204    1.2620736185   -1.8664644813
      2  N         0.4221452476    1.4152294877   -2.9620660887
      3  C        -0.2705648765   -1.6200713383    1.2298075470
      4  H         0.0424460705   -2.6135301375    1.5329322573
      5  C        -1.1842759677   -1.0416247447    0.1809624994
      6  H        -1.8444486257   -1.3880505235   -0.5971152787
      7  C         1.1449227066    1.0748577942   -0.5400912140
      8  H         1.2578891195    1.9335166778    0.1047310738
      9  C        -0.8278563628    0.1531657220    0.7139338710
     10  H        -1.1521036472    1.1798892004    0.6735268526
     11  N         0.0775672276   -0.4927767161    1.7548298600
     12  H         1.5713937684    0.1373211374   -0.2249870207
   Point Group: c1    Number of degrees of freedom:    30


   Energy is   -302.823473720

 Hessian updated using Powell/Murtagh-Sargent update
  Mixing factors:     0.856024 Powell                      0.143976 Murtagh-Sargent

 30 Hessian modes will be used to form the next step
  Hessian Eigenvalues:
     0.001711    0.010821    0.018999    0.020745    0.025036    0.026253
     0.039514    0.045837    0.052407    0.059108    0.070808    0.076482
     0.082979    0.094909    0.114583    0.159745    0.185193    0.194153
     0.199282    0.199993    0.234981    0.294452    0.315505    0.338762
     0.356250    0.364960    0.416678    0.471973    0.489063    1.287039
**WARNING** Hessian does not have the desired local structure
**WARNING** Hessian does not have the desired local structure

 Transition state search - taking P-RFO step
 Searching for Lamda that Maximizes Along the Lowest mode
 Value Taken    Lamda =   0.00196149
 Searching for Lamda that Minimizes Along All other modes
 Value Taken    Lamda =  -0.00012466
 Calculated Step too Large.  Step scaled by  0.107265
 Step Taken.  Stepsize is  0.300000

                             Maximum     Tolerance    Cnvgd?
         Gradient           0.000867      0.000300      NO
         Displacement       0.131620      0.001200      NO
         Energy change     -0.000093      0.000001      NO


 New Cartesian Coordinates Obtained by Inverse Iteration

 Displacement from previous Coordinates is:  0.220441
 Adding empirical dispersion correction 
 ----------------------------------------------------------------
 Doing -D3(0) with
 s6  =   1.00000
 s8  =   1.00000
 rs6 =   1.28100
 rs8 =   1.09400
 -D3 energy without 3body term =     -0.0029112090 hartrees
 ----------------------------------------------------------------
             Standard Nuclear Orientation (Angstroms)
    I     Atom           X                Y                Z
 ----------------------------------------------------------------
    1      C       0.7592839136     1.2799006415    -1.8623516296
    2      N       0.4315544886     1.4669560779    -2.9564913337
    3      C      -0.2607734855    -1.6082172242     1.2377815329
    4      H       0.0523391364    -2.5974458418     1.5540334530
    5      C      -1.1811041138    -1.0509056074     0.1856455240
    6      H      -1.8418720659    -1.4122297788    -0.5850981657
    7      C       1.1303427735     1.0558080373    -0.5381701329
    8      H       1.2630850781     1.8964039131     0.1267066868
    9      C      -0.8246634077     0.1555594250     0.6962563982
   10      H      -1.1403617721     1.1835048820     0.6342937709
   11      N       0.0849750475    -0.4708510527     1.7443110076
   12      H       1.5271943879     0.1015167061    -0.2369172336
 ----------------------------------------------------------------
 Nuclear Repulsion Energy =         238.22318403 hartrees
 There are       25 alpha and       24 beta electrons
 Applying Cartesian multipole field
    Component          Value
    ---------          -----
     (2,0,0)        1.00000E-11
     (0,2,0)        2.00000E-11
     (0,0,2)       -3.00000E-11
 Nucleus-field energy     =    -0.0000000068 hartrees
 Requested basis set is cc-pVTZ
 There are 100 shells and 280 basis functions
 A cutoff of  1.0D-14 yielded   4712 shell pairs
 There are     37000 function pairs (     48372 Cartesian)
 Smallest overlap matrix eigenvalue = 2.11E-04
 Guess MOs from SCF MO coefficient file
 Reading MOs from coefficient file
 Reading MOs from coefficient file
 Long-range K will be added via erf
 Coulomb attenuation parameter = 0.25 bohr**(-1)
 An unrestricted hybrid HF-DFT SCF calculation will be
 performed using Pulay DIIS extrapolation
 Exchange:     0.1957 Hartree-Fock + 1.0000 wB97X-D3 + LR-HF
 Correlation:  1.0000 wB97X-D3
 Using SG-2 standard quadrature grid
 Dispersion:   Grimme D3
 SCF converges when DIIS error is below 1.0E-08
 Geometry optimization detected.  Setting ReadMinima to 0
 Setting SaveMinima to 0
 using 64 threads for integral computing
 -------------------------------------------------------
 OpenMP Integral computing Module                
 Release: version 1.0, May 2013, Q-Chem Inc. Pittsburgh 
 -------------------------------------------------------
 using 64 threads for integral computing
 -------------------------------------------------------
 OpenMP Integral computing Module                
 Release: version 1.0, May 2013, Q-Chem Inc. Pittsburgh 
 -------------------------------------------------------
 ---------------------------------------
  Cycle       Energy         DIIS Error
 ---------------------------------------
    1    -302.8230781706      7.55E-04
    2    -302.8231038399      6.57E-05
    3    -302.8231938594      3.78E-05
    4    -302.8232096671      2.36E-05
    5    -302.8232184502      5.53E-06
    6    -302.8232201199      2.70E-06
    7    -302.8232209099      1.32E-06
    8    -302.8232215147      9.16E-07
    9    -302.8232218455      6.52E-07
   10    -302.8232221320      4.36E-07
   11    -302.8232223758      2.94E-07
   12    -302.8232224876      1.71E-07
   13    -302.8232225390      1.09E-07
   14    -302.8232225618      4.05E-08
   15    -302.8232225655      2.16E-08
   16    -302.8232225665      9.49E-09 Convergence criterion met
 ---------------------------------------
 <S^2> = 1.0322
 SCF time:  CPU 1842.57 s  wall 31.63 s
 SCF   energy in the final basis set = -302.82322257
 Total energy in the final basis set = -302.82322257
 
 --------------------------------------------------------------
 
                    Orbital Energies (a.u.)
 --------------------------------------------------------------
 
 Alpha MOs
 -- Occupied --
-14.4479 -14.4283 -10.3552 -10.3490 -10.3417 -10.3235 -10.3204  -1.1153
 -1.0327  -0.8899  -0.8571  -0.7710  -0.6596  -0.6333  -0.6246  -0.5869
 -0.5494  -0.5262  -0.4902  -0.4821  -0.4751  -0.4335  -0.3927  -0.3567
 -0.3278
 -- Virtual --
 -0.0064   0.1064   0.1126   0.1347   0.1396   0.1442   0.1592   0.1641
  0.1896   0.2079   0.2373   0.2466   0.2784   0.2928   0.3139   0.3453
  0.3554   0.3716   0.3841   0.4078   0.4191   0.4424   0.4511   0.4675
  0.4898   0.4951   0.5097   0.5189   0.5231   0.5346   0.5439   0.5519
  0.5587   0.5647   0.5816   0.5880   0.6171   0.6259   0.6424   0.6763
  0.6947   0.7065   0.7215   0.7290   0.7553   0.7969   0.8169   0.8199
  0.8423   0.8654   0.8767   0.9057   0.9430   0.9621   1.0071   1.0186
  1.0377   1.0645   1.0768   1.0831   1.0946   1.1148   1.1317   1.1407
  1.1510   1.1630   1.1972   1.2163   1.2276   1.2569   1.2957   1.3168
  1.3471   1.3624   1.3814   1.3858   1.4053   1.4116   1.4321   1.4582
  1.4738   1.4993   1.5189   1.5415   1.5692   1.5843   1.6099   1.6392
  1.6582   1.6877   1.7537   1.8044   1.8452   1.8701   1.9245   1.9416
  1.9422   2.0751   2.1268   2.1595   2.2162   2.2316   2.2714   2.2963
  2.3125   2.3318   2.4182   2.4550   2.4764   2.4890   2.5099   2.5440
  2.5711   2.5836   2.5914   2.6153   2.6491   2.6646   2.6925   2.7137
  2.7272   2.7360   2.7587   2.7962   2.8195   2.8384   2.8587   2.8802
  2.9075   2.9230   2.9462   2.9547   2.9834   3.0032   3.0057   3.0141
  3.0370   3.0417   3.0734   3.0792   3.0932   3.1056   3.1214   3.1390
  3.1539   3.1641   3.1810   3.1880   3.2070   3.2342   3.2441   3.2630
  3.2750   3.3067   3.3206   3.3512   3.3749   3.3950   3.4156   3.4396
  3.4511   3.4696   3.4911   3.5137   3.5389   3.5531   3.5578   3.6158
  3.6486   3.6846   3.6938   3.7168   3.7224   3.7452   3.7742   3.8186
  3.8645   3.8797   3.8991   3.9138   3.9461   3.9624   4.0093   4.0132
  4.0210   4.0536   4.0605   4.0681   4.0738   4.1091   4.1222   4.1357
  4.1854   4.1982   4.2114   4.2459   4.2771   4.3431   4.3707   4.4086
  4.4520   4.4723   4.5009   4.5065   4.5714   4.6095   4.6386   4.6447
  4.6834   4.7114   4.7306   4.7481   4.7664   4.8064   4.8309   4.8737
  4.9106   4.9274   4.9697   5.0225   5.0829   5.1001   5.1250   5.1455
  5.2084   5.2167   5.2191   5.2484   5.2637   5.3351   5.3974   5.4281
  5.4561   5.5228   5.6228   5.6341   5.6682   5.7145   5.7453   5.8424
  5.9626   5.9838   6.1531   6.2025   6.2765   6.3507   6.4807   6.5829
  8.2312   9.1821  10.6993  12.6637  13.3146  13.5926  15.3786
 
 Beta MOs
 -- Occupied --
-14.4427 -14.4236 -10.3584 -10.3536 -10.3340 -10.3225 -10.3182  -1.1110
 -1.0226  -0.8620  -0.8447  -0.7750  -0.6652  -0.6245  -0.6163  -0.5787
 -0.5471  -0.5131  -0.4851  -0.4659  -0.4539  -0.4287  -0.3858  -0.3273
 -- Virtual --
 -0.0518  -0.0039   0.1087   0.1152   0.1398   0.1432   0.1477   0.1587
  0.1744   0.2027   0.2151   0.2387   0.2451   0.2803   0.2945   0.3174
  0.3518   0.3671   0.3722   0.3867   0.4084   0.4163   0.4417   0.4562
  0.4717   0.4912   0.4950   0.5156   0.5204   0.5266   0.5382   0.5435
  0.5538   0.5594   0.5668   0.5846   0.5902   0.6250   0.6284   0.6451
  0.6826   0.6956   0.7083   0.7254   0.7348   0.7588   0.7994   0.8192
  0.8220   0.8476   0.8668   0.8776   0.9130   0.9477   0.9654   1.0108
  1.0249   1.0398   1.0680   1.0817   1.0846   1.0957   1.1179   1.1369
  1.1419   1.1527   1.1649   1.2007   1.2223   1.2275   1.2568   1.3005
  1.3228   1.3490   1.3675   1.3831   1.3930   1.4124   1.4185   1.4349
  1.4621   1.4772   1.5035   1.5236   1.5432   1.5727   1.5886   1.6156
  1.6441   1.6613   1.6931   1.7562   1.8159   1.8475   1.8723   1.9282
  1.9428   1.9465   2.0793   2.1347   2.1588   2.2113   2.2310   2.2720
  2.2952   2.3253   2.3541   2.4305   2.4544   2.4838   2.4922   2.5176
  2.5439   2.5760   2.5851   2.5991   2.6180   2.6516   2.6685   2.6962
  2.7191   2.7293   2.7445   2.7639   2.7990   2.8248   2.8400   2.8655
  2.8848   2.9151   2.9266   2.9450   2.9612   2.9841   3.0011   3.0109
  3.0153   3.0329   3.0422   3.0745   3.0851   3.0978   3.1126   3.1257
  3.1377   3.1590   3.1711   3.1872   3.1959   3.2120   3.2394   3.2494
  3.2651   3.2773   3.3057   3.3288   3.3600   3.3822   3.3970   3.4194
  3.4439   3.4620   3.4733   3.4950   3.5166   3.5405   3.5558   3.5654
  3.6235   3.6503   3.6888   3.7030   3.7206   3.7271   3.7530   3.7808
  3.8202   3.8702   3.8828   3.9053   3.9211   3.9489   3.9651   4.0146
  4.0173   4.0256   4.0572   4.0748   4.0787   4.0857   4.1107   4.1272
  4.1427   4.1908   4.2035   4.2156   4.2506   4.2849   4.3480   4.3782
  4.4166   4.4540   4.4786   4.5051   4.5111   4.5796   4.6273   4.6473
  4.6605   4.6928   4.7183   4.7430   4.7577   4.7741   4.8144   4.8344
  4.8898   4.9193   4.9417   4.9798   5.0252   5.0887   5.1145   5.1392
  5.1534   5.2159   5.2177   5.2275   5.2444   5.2732   5.3404   5.4036
  5.4336   5.4610   5.5255   5.6275   5.6392   5.6720   5.7179   5.7481
  5.8499   5.9686   5.9844   6.1581   6.2158   6.2733   6.3513   6.4857
  6.5860   8.2329   9.1852  10.7025  12.6621  13.3220  13.6036  15.3855
 --------------------------------------------------------------
 
          Ground-State Mulliken Net Atomic Charges

     Atom                 Charge (a.u.)    Spin (a.u.)
  --------------------------------------------------------
      1 C                    -0.026448      -0.149220
      2 N                    -0.062783       0.303608
      3 C                    -0.041624      -0.283380
      4 H                     0.124452       0.004640
      5 C                    -0.104947       0.500076
      6 H                     0.141833      -0.005188
      7 C                    -0.280255       0.728658
      8 H                     0.166177      -0.013254
      9 C                    -0.049587      -0.412506
     10 H                     0.143981       0.008011
     11 N                    -0.170297       0.332892
     12 H                     0.159497      -0.014335
  --------------------------------------------------------
  Sum of atomic charges =     0.000000
  Sum of spin   charges =     1.000000

 -----------------------------------------------------------------
                    Cartesian Multipole Moments
 -----------------------------------------------------------------
    Charge (ESU x 10^10)
                 0.0000
    Dipole Moment (Debye)
         X      -0.6982      Y      -1.9154      Z       2.2648
       Tot       3.0472
    Quadrupole Moments (Debye-Ang)
        XX     -38.8469     XY       0.8288     YY     -35.4328
        XZ       0.2816     YZ       5.2349     ZZ     -58.7252
    Octopole Moments (Debye-Ang^2)
       XXX      -3.7105    XXY      -4.7397    XYY      -1.7167
       YYY     -24.7624    XXZ       5.4926    XYZ       0.2527
       YYZ      24.8885    XZZ      -8.0681    YZZ     -27.7363
       ZZZ      57.7789
    Hexadecapole Moments (Debye-Ang^3)
      XXXX    -212.0700   XXXY     -73.9067   XXYY     -92.0191
      XYYY     -72.5031   YYYY    -344.8235   XXXZ      73.2251
      XXYZ      62.6624   XYYZ      28.1379   YYYZ     172.1291
      XXZZ    -145.4198   XYZZ     -31.3645   YYZZ    -192.0254
      XZZZ      77.3341   YZZZ     241.4350   ZZZZ    -833.2247
 -----------------------------------------------------------------
 Calculating analytic gradient of the SCF energy
 Gradient of SCF Energy
            1           2           3           4           5           6
    1  -0.0007462   0.0003859   0.0031828  -0.0008363  -0.0001986  -0.0000296
    2  -0.0004488   0.0002867   0.0008968  -0.0004183   0.0010765   0.0000102
    3   0.0004591  -0.0001771   0.0004526  -0.0003779  -0.0001043   0.0000422
            7           8           9          10          11          12
    1   0.0027311  -0.0001534  -0.0059489   0.0035149   0.0010606  -0.0029623
    2   0.0015427  -0.0000979  -0.0032834   0.0004217   0.0000858  -0.0000721
    3  -0.0019091   0.0006533   0.0016920  -0.0019671  -0.0002927   0.0015290
 Max gradient component =       5.949E-03
 RMS gradient           =       1.718E-03
 Gradient time:  CPU 281.77 s  wall 5.41 s
 Geometry Optimization Parameters
   NAtoms,    NIC,     NZ,  NCons,   NDum,   NFix, NCnnct, MaxDiis
       12     185       0       0       0       0       0       0

 Cartesian Hessian Update
 Hessian updated using Powell/Murtagh-Sargent update
  Mixing factors:     0.959105 Powell                      0.040895 Murtagh-Sargent


** GEOMETRY OPTIMIZATION IN DELOCALIZED INTERNAL COORDINATES **
   Searching for a Transition State

   Optimization Cycle:  21

                       Coordinates (Angstroms)
     ATOM                X               Y               Z
      1  C         0.7592839136    1.2799006415   -1.8623516296
      2  N         0.4315544886    1.4669560779   -2.9564913337
      3  C        -0.2607734855   -1.6082172242    1.2377815329
      4  H         0.0523391364   -2.5974458418    1.5540334530
      5  C        -1.1811041138   -1.0509056074    0.1856455240
      6  H        -1.8418720659   -1.4122297788   -0.5850981657
      7  C         1.1303427735    1.0558080373   -0.5381701329
      8  H         1.2630850781    1.8964039131    0.1267066868
      9  C        -0.8246634077    0.1555594250    0.6962563982
     10  H        -1.1403617721    1.1835048820    0.6342937709
     11  N         0.0849750475   -0.4708510527    1.7443110076
     12  H         1.5271943879    0.1015167061   -0.2369172336
   Point Group: c1    Number of degrees of freedom:    30


   Energy is   -302.823222566

 Hessian updated using Powell/Murtagh-Sargent update
  Mixing factors:     0.984252 Powell                      0.015748 Murtagh-Sargent

 30 Hessian modes will be used to form the next step
  Hessian Eigenvalues:
     0.000842    0.010981    0.018999    0.020745    0.025037    0.026239
     0.039514    0.045759    0.052404    0.059102    0.070803    0.076463
     0.082974    0.094890    0.114583    0.159745    0.185152    0.194153
     0.199270    0.199993    0.234958    0.294451    0.315504    0.338759
     0.356250    0.364960    0.416671    0.471973    0.489038    1.287039
**WARNING** Hessian does not have the desired local structure
**WARNING** Hessian does not have the desired local structure

 Transition state search - taking P-RFO step
 Searching for Lamda that Maximizes Along the Lowest mode
 Value Taken    Lamda =   0.00122883
 Searching for Lamda that Minimizes Along All other modes
 Value Taken    Lamda =  -0.00030820
 Calculated Step too Large.  Step scaled by  0.167925
 Step Taken.  Stepsize is  0.300000

                             Maximum     Tolerance    Cnvgd?
         Gradient           0.001264      0.000300      NO
         Displacement       0.142578      0.001200      NO
         Energy change      0.000251      0.000001      NO


 New Cartesian Coordinates Obtained by Inverse Iteration

 Displacement from previous Coordinates is:  0.237528
 Adding empirical dispersion correction 
 ----------------------------------------------------------------
 Doing -D3(0) with
 s6  =   1.00000
 s8  =   1.00000
 rs6 =   1.28100
 rs8 =   1.09400
 -D3 energy without 3body term =     -0.0028780989 hartrees
 ----------------------------------------------------------------
             Standard Nuclear Orientation (Angstroms)
    I     Atom           X                Y                Z
 ----------------------------------------------------------------
    1      C       0.7566011980     1.3024021856    -1.8588860882
    2      N       0.4414713539     1.5277335662    -2.9492768426
    3      C      -0.2536889676    -1.5960824391     1.2489371463
    4      H       0.0605371596    -2.5794272422     1.5815227187
    5      C      -1.1769443047    -1.0624852964     0.1910133299
    6      H      -1.8378597960    -1.4405324840    -0.5715615629
    7      C       1.1154944615     1.0346899255    -0.5387692186
    8      H       1.2720407893     1.8534777069     0.1482123852
    9      C      -0.8217234181     0.1576415633     0.6775008424
   10      H      -1.1343969096     1.1847436559     0.5950742535
   11      N       0.0877438316    -0.4474729753     1.7360303639
   12      H       1.4907245829     0.0653120117    -0.2597974497
 ----------------------------------------------------------------
 Nuclear Repulsion Energy =         238.54407450 hartrees
 There are       25 alpha and       24 beta electrons
 Applying Cartesian multipole field
    Component          Value
    ---------          -----
     (2,0,0)        1.00000E-11
     (0,2,0)        2.00000E-11
     (0,0,2)       -3.00000E-11
 Nucleus-field energy     =    -0.0000000067 hartrees
 Requested basis set is cc-pVTZ
 There are 100 shells and 280 basis functions
 A cutoff of  1.0D-14 yielded   4716 shell pairs
 There are     37016 function pairs (     48388 Cartesian)
 Smallest overlap matrix eigenvalue = 2.09E-04
 Guess MOs from SCF MO coefficient file
 Reading MOs from coefficient file
 Reading MOs from coefficient file
 Long-range K will be added via erf
 Coulomb attenuation parameter = 0.25 bohr**(-1)
 An unrestricted hybrid HF-DFT SCF calculation will be
 performed using Pulay DIIS extrapolation
 Exchange:     0.1957 Hartree-Fock + 1.0000 wB97X-D3 + LR-HF
 Correlation:  1.0000 wB97X-D3
 Using SG-2 standard quadrature grid
 Dispersion:   Grimme D3
 SCF converges when DIIS error is below 1.0E-08
 Geometry optimization detected.  Setting ReadMinima to 0
 Setting SaveMinima to 0
 using 64 threads for integral computing
 -------------------------------------------------------
 OpenMP Integral computing Module                
 Release: version 1.0, May 2013, Q-Chem Inc. Pittsburgh 
 -------------------------------------------------------
 using 64 threads for integral computing
 -------------------------------------------------------
 OpenMP Integral computing Module                
 Release: version 1.0, May 2013, Q-Chem Inc. Pittsburgh 
 -------------------------------------------------------
 ---------------------------------------
  Cycle       Energy         DIIS Error
 ---------------------------------------
    1    -302.8226049336      8.46E-04
    2    -302.8229101625      7.21E-05
    3    -302.8230182127      4.09E-05
    4    -302.8230379618      2.55E-05
    5    -302.8230495695      6.29E-06
    6    -302.8230525245      3.41E-06
    7    -302.8230543164      1.79E-06
    8    -302.8230559456      1.42E-06
    9    -302.8230569593      1.03E-06
   10    -302.8230578332      6.22E-07
   11    -302.8230583648      4.14E-07
   12    -302.8230585635      2.26E-07
   13    -302.8230586406      1.31E-07
   14    -302.8230586709      4.64E-08
   15    -302.8230586754      2.52E-08
   16    -302.8230586766      1.08E-08
   17    -302.8230586768      4.66E-09 Convergence criterion met
 ---------------------------------------
 <S^2> = 1.0434
 SCF time:  CPU 2000.04 s  wall 36.45 s
 SCF   energy in the final basis set = -302.82305868
 Total energy in the final basis set = -302.82305868
 
 --------------------------------------------------------------
 
                    Orbital Energies (a.u.)
 --------------------------------------------------------------
 
 Alpha MOs
 -- Occupied --
-14.4490 -14.4278 -10.3553 -10.3501 -10.3413 -10.3248 -10.3201  -1.1163
 -1.0323  -0.8896  -0.8575  -0.7722  -0.6602  -0.6337  -0.6256  -0.5864
 -0.5501  -0.5265  -0.4907  -0.4818  -0.4746  -0.4331  -0.3938  -0.3569
 -0.3279
 -- Virtual --
 -0.0065   0.1065   0.1124   0.1343   0.1396   0.1437   0.1594   0.1644
  0.1902   0.2081   0.2376   0.2464   0.2790   0.2943   0.3136   0.3454
  0.3552   0.3715   0.3846   0.4074   0.4188   0.4437   0.4500   0.4678
  0.4898   0.4943   0.5107   0.5189   0.5229   0.5350   0.5434   0.5511
  0.5606   0.5651   0.5828   0.5879   0.6178   0.6250   0.6423   0.6769
  0.6948   0.7066   0.7228   0.7311   0.7572   0.7958   0.8171   0.8220
  0.8450   0.8632   0.8765   0.9053   0.9463   0.9612   1.0040   1.0208
  1.0379   1.0638   1.0781   1.0845   1.0959   1.1157   1.1317   1.1397
  1.1496   1.1669   1.1971   1.2201   1.2272   1.2576   1.2966   1.3153
  1.3494   1.3618   1.3836   1.3909   1.4083   1.4122   1.4322   1.4592
  1.4750   1.4996   1.5190   1.5422   1.5661   1.5875   1.6100   1.6404
  1.6582   1.6875   1.7525   1.8051   1.8452   1.8694   1.9244   1.9408
  1.9431   2.0761   2.1240   2.1600   2.2168   2.2314   2.2698   2.2979
  2.3170   2.3352   2.4131   2.4529   2.4812   2.4917   2.5141   2.5397
  2.5705   2.5857   2.5977   2.6150   2.6503   2.6647   2.6951   2.7144
  2.7277   2.7376   2.7591   2.8009   2.8195   2.8398   2.8587   2.8798
  2.9079   2.9237   2.9473   2.9595   2.9851   3.0033   3.0072   3.0168
  3.0391   3.0429   3.0730   3.0781   3.0927   3.1072   3.1247   3.1401
  3.1555   3.1668   3.1833   3.1908   3.2105   3.2364   3.2459   3.2645
  3.2754   3.3094   3.3242   3.3521   3.3777   3.4001   3.4185   3.4390
  3.4521   3.4715   3.4948   3.5151   3.5393   3.5537   3.5577   3.6202
  3.6507   3.6877   3.6955   3.7175   3.7226   3.7523   3.7800   3.8221
  3.8674   3.8831   3.9004   3.9174   3.9465   3.9638   4.0095   4.0146
  4.0207   4.0569   4.0612   4.0678   4.0747   4.1108   4.1247   4.1410
  4.1848   4.1997   4.2154   4.2480   4.2824   4.3455   4.3717   4.4110
  4.4502   4.4707   4.5004   4.5044   4.5732   4.6107   4.6396   4.6454
  4.6856   4.7096   4.7324   4.7503   4.7682   4.8074   4.8327   4.8742
  4.9104   4.9281   4.9730   5.0223   5.0833   5.1023   5.1260   5.1495
  5.2110   5.2168   5.2198   5.2498   5.2662   5.3367   5.3955   5.4293
  5.4582   5.5221   5.6226   5.6339   5.6664   5.7152   5.7451   5.8432
  5.9662   5.9828   6.1545   6.2058   6.2794   6.3516   6.4809   6.5854
  8.2299   9.1936  10.7099  12.6517  13.3127  13.5837  15.3940
 
 Beta MOs
 -- Occupied --
-14.4436 -14.4232 -10.3586 -10.3547 -10.3337 -10.3222 -10.3193  -1.1117
 -1.0224  -0.8625  -0.8443  -0.7763  -0.6659  -0.6251  -0.6170  -0.5783
 -0.5476  -0.5127  -0.4859  -0.4656  -0.4538  -0.4284  -0.3866  -0.3276
 -- Virtual --
 -0.0520  -0.0039   0.1088   0.1149   0.1397   0.1430   0.1475   0.1589
  0.1744   0.2031   0.2155   0.2386   0.2449   0.2804   0.2969   0.3173
  0.3518   0.3666   0.3722   0.3870   0.4089   0.4155   0.4430   0.4553
  0.4719   0.4910   0.4941   0.5160   0.5206   0.5265   0.5381   0.5433
  0.5530   0.5611   0.5669   0.5859   0.5903   0.6252   0.6276   0.6455
  0.6832   0.6962   0.7083   0.7265   0.7367   0.7610   0.7986   0.8200
  0.8231   0.8505   0.8646   0.8776   0.9121   0.9508   0.9647   1.0078
  1.0264   1.0403   1.0676   1.0839   1.0853   1.0971   1.1186   1.1369
  1.1409   1.1513   1.1691   1.2008   1.2257   1.2271   1.2577   1.3014
  1.3215   1.3512   1.3671   1.3846   1.3972   1.4165   1.4191   1.4350
  1.4632   1.4783   1.5036   1.5244   1.5438   1.5695   1.5919   1.6157
  1.6454   1.6615   1.6935   1.7550   1.8163   1.8476   1.8716   1.9282
  1.9430   1.9465   2.0802   2.1319   2.1592   2.2141   2.2295   2.2699
  2.2971   2.3297   2.3570   2.4252   2.4522   2.4869   2.4963   2.5220
  2.5396   2.5751   2.5863   2.6050   2.6189   2.6530   2.6683   2.6982
  2.7198   2.7297   2.7459   2.7646   2.8038   2.8252   2.8415   2.8657
  2.8841   2.9150   2.9287   2.9455   2.9653   2.9859   3.0013   3.0121
  3.0179   3.0348   3.0434   3.0745   3.0837   3.0974   3.1143   3.1282
  3.1403   3.1603   3.1735   3.1887   3.1979   3.2166   3.2412   3.2508
  3.2670   3.2776   3.3092   3.3322   3.3608   3.3838   3.4030   3.4231
  3.4443   3.4623   3.4750   3.4982   3.5188   3.5410   3.5575   3.5632
  3.6279   3.6524   3.6918   3.7045   3.7209   3.7280   3.7596   3.7872
  3.8239   3.8723   3.8866   3.9065   3.9251   3.9495   3.9668   4.0137
  4.0191   4.0259   4.0606   4.0745   4.0791   4.0867   4.1124   4.1305
  4.1471   4.1908   4.2040   4.2204   4.2536   4.2899   4.3506   4.3782
  4.4191   4.4523   4.4775   4.5047   4.5092   4.5815   4.6282   4.6479
  4.6614   4.6948   4.7171   4.7446   4.7601   4.7754   4.8156   4.8365
  4.8899   4.9195   4.9432   4.9829   5.0251   5.0893   5.1168   5.1404
  5.1574   5.2161   5.2204   5.2280   5.2447   5.2762   5.3422   5.4020
  5.4349   5.4632   5.5249   5.6274   5.6392   5.6706   5.7186   5.7480
  5.8505   5.9720   5.9836   6.1594   6.2189   6.2761   6.3523   6.4859
  6.5887   8.2316   9.1969  10.7134  12.6501  13.3191  13.5955  15.4008
 --------------------------------------------------------------
 
          Ground-State Mulliken Net Atomic Charges

     Atom                 Charge (a.u.)    Spin (a.u.)
  --------------------------------------------------------
      1 C                    -0.028249      -0.146083
      2 N                    -0.062758       0.296878
      3 C                    -0.043435      -0.291499
      4 H                     0.124655       0.004791
      5 C                    -0.106122       0.519742
      6 H                     0.141539      -0.005439
      7 C                    -0.281532       0.716315
      8 H                     0.166598      -0.012975
      9 C                    -0.044832      -0.422003
     10 H                     0.145017       0.008347
     11 N                    -0.169999       0.346391
     12 H                     0.159118      -0.014463
  --------------------------------------------------------
  Sum of atomic charges =     0.000000
  Sum of spin   charges =     1.000000

 -----------------------------------------------------------------
                    Cartesian Multipole Moments
 -----------------------------------------------------------------
    Charge (ESU x 10^10)
                -0.0000
    Dipole Moment (Debye)
         X      -0.7401      Y      -2.0759      Z       2.2926
       Tot       3.1802
    Quadrupole Moments (Debye-Ang)
        XX     -38.9124     XY       0.7540     YY     -35.8164
        XZ       0.3863     YZ       5.4098     ZZ     -58.5794
    Octopole Moments (Debye-Ang^2)
       XXX      -4.0352    XXY      -5.2811    XYY      -1.9800
       YYY     -26.8742    XXZ       5.5623    XYZ       0.4491
       YYZ      25.8805    XZZ      -8.1685    YZZ     -29.5245
       ZZZ      57.9360
    Hexadecapole Moments (Debye-Ang^3)
      XXXX    -210.3119   XXXY     -73.7169   XXYY     -92.3902
      XYYY     -73.0243   YYYY    -352.8306   XXXZ      73.0103
      XXYZ      63.7015   XYYZ      28.7809   YYYZ     177.4287
      XXZZ    -144.8646   XYZZ     -32.1132   YYZZ    -195.1758
      XZZZ      77.8934   YZZZ     246.3820   ZZZZ    -828.3190
 -----------------------------------------------------------------
 Calculating analytic gradient of the SCF energy
 Gradient of SCF Energy
            1           2           3           4           5           6
    1  -0.0010143   0.0005133   0.0042242  -0.0011148  -0.0003564  -0.0000405
    2  -0.0005644   0.0003482   0.0011862  -0.0005614   0.0015170   0.0000182
    3   0.0006857  -0.0002450   0.0006547  -0.0004713  -0.0002271   0.0000490
            7           8           9          10          11          12
    1   0.0037283  -0.0002084  -0.0080147   0.0045940   0.0014166  -0.0037271
    2   0.0022755  -0.0001544  -0.0045947   0.0005889   0.0000874  -0.0001465
    3  -0.0029793   0.0009294   0.0022611  -0.0025200  -0.0003937   0.0022566
 Max gradient component =       8.015E-03
 RMS gradient           =       2.325E-03
 Gradient time:  CPU 281.33 s  wall 5.65 s
 Geometry Optimization Parameters
   NAtoms,    NIC,     NZ,  NCons,   NDum,   NFix, NCnnct, MaxDiis
       12     185       0       0       0       0       0       0

 Cartesian Hessian Update
 Hessian updated using Powell/Murtagh-Sargent update
  Mixing factors:     0.974085 Powell                      0.025915 Murtagh-Sargent


** GEOMETRY OPTIMIZATION IN DELOCALIZED INTERNAL COORDINATES **
   Searching for a Transition State

   Optimization Cycle:  22

                       Coordinates (Angstroms)
     ATOM                X               Y               Z
      1  C         0.7566011980    1.3024021856   -1.8588860882
      2  N         0.4414713539    1.5277335662   -2.9492768426
      3  C        -0.2536889676   -1.5960824391    1.2489371463
      4  H         0.0605371596   -2.5794272422    1.5815227187
      5  C        -1.1769443047   -1.0624852964    0.1910133299
      6  H        -1.8378597960   -1.4405324840   -0.5715615629
      7  C         1.1154944615    1.0346899255   -0.5387692186
      8  H         1.2720407893    1.8534777069    0.1482123852
      9  C        -0.8217234181    0.1576415633    0.6775008424
     10  H        -1.1343969096    1.1847436559    0.5950742535
     11  N         0.0877438316   -0.4474729753    1.7360303639
     12  H         1.4907245829    0.0653120117   -0.2597974497
   Point Group: c1    Number of degrees of freedom:    30


   Energy is   -302.823058677

 Hessian updated using Powell/Murtagh-Sargent update
  Mixing factors:     0.983405 Powell                      0.016595 Murtagh-Sargent

 30 Hessian modes will be used to form the next step
  Hessian Eigenvalues:
    -0.000178    0.011002    0.018999    0.020745    0.025037    0.026210
     0.039514    0.045631    0.052400    0.059084    0.070783    0.076443
     0.082966    0.094839    0.114583    0.159745    0.185129    0.194153
     0.199262    0.199993    0.234923    0.294447    0.315502    0.338754
     0.356250    0.364960    0.416665    0.471966    0.488991    1.287038

 Transition state search - taking P-RFO step
 Searching for Lamda that Maximizes Along the Lowest mode
 Value Taken    Lamda =   0.00004889
 Searching for Lamda that Minimizes Along All other modes
 Value Taken    Lamda =  -0.00057233
 Calculated Step too Large.  Step scaled by  0.602987
 Step Taken.  Stepsize is  0.300000

                             Maximum     Tolerance    Cnvgd?
         Gradient           0.001697      0.000300      NO
         Displacement       0.153293      0.001200      NO
         Energy change      0.000164      0.000001      NO


 New Cartesian Coordinates Obtained by Inverse Iteration

 Displacement from previous Coordinates is:  0.239993
 Adding empirical dispersion correction 
 ----------------------------------------------------------------
 Doing -D3(0) with
 s6  =   1.00000
 s8  =   1.00000
 rs6 =   1.28100
 rs8 =   1.09400
 -D3 energy without 3body term =     -0.0028588290 hartrees
 ----------------------------------------------------------------
             Standard Nuclear Orientation (Angstroms)
    I     Atom           X                Y                Z
 ----------------------------------------------------------------
    1      C       0.7521836422     1.3265276605    -1.8552470202
    2      N       0.4441623864     1.5910951666    -2.9384514362
    3      C      -0.2530142507    -1.5845006478     1.2634819442
    4      H       0.0625723936    -2.5603643850     1.6154396276
    5      C      -1.1680289075    -1.0743964549     0.1935980048
    6      H      -1.8263826455    -1.4688833774    -0.5629083055
    7      C       1.1013531019     1.0110318396    -0.5416428677
    8      H       1.2862787896     1.8062879705     0.1661640066
    9      C      -0.8170615070     0.1609537162     0.6592833850
   10      H      -1.1388572558     1.1835864983     0.5636023358
   11      N       0.0796686505    -0.4240130212     1.7353378687
   12      H       1.4771255829     0.0326752125    -0.2986576656
 ----------------------------------------------------------------
 Nuclear Repulsion Energy =         238.76170729 hartrees
 There are       25 alpha and       24 beta electrons
 Applying Cartesian multipole field
    Component          Value
    ---------          -----
     (2,0,0)        1.00000E-11
     (0,2,0)        2.00000E-11
     (0,0,2)       -3.00000E-11
 Nucleus-field energy     =    -0.0000000066 hartrees
 Requested basis set is cc-pVTZ
 There are 100 shells and 280 basis functions
 A cutoff of  1.0D-14 yielded   4722 shell pairs
 There are     37066 function pairs (     48451 Cartesian)
 Smallest overlap matrix eigenvalue = 2.09E-04
 Guess MOs from SCF MO coefficient file
 Reading MOs from coefficient file
 Reading MOs from coefficient file
 Long-range K will be added via erf
 Coulomb attenuation parameter = 0.25 bohr**(-1)
 An unrestricted hybrid HF-DFT SCF calculation will be
 performed using Pulay DIIS extrapolation
 Exchange:     0.1957 Hartree-Fock + 1.0000 wB97X-D3 + LR-HF
 Correlation:  1.0000 wB97X-D3
 Using SG-2 standard quadrature grid
 Dispersion:   Grimme D3
 SCF converges when DIIS error is below 1.0E-08
 Geometry optimization detected.  Setting ReadMinima to 0
 Setting SaveMinima to 0
 using 64 threads for integral computing
 -------------------------------------------------------
 OpenMP Integral computing Module                
 Release: version 1.0, May 2013, Q-Chem Inc. Pittsburgh 
 -------------------------------------------------------
 using 64 threads for integral computing
 -------------------------------------------------------
 OpenMP Integral computing Module                
 Release: version 1.0, May 2013, Q-Chem Inc. Pittsburgh 
 -------------------------------------------------------
 ---------------------------------------
  Cycle       Energy         DIIS Error
 ---------------------------------------
    1    -302.8233325396      8.76E-04
    2    -302.8232533352      7.52E-05
    3    -302.8233900586      4.35E-05
    4    -302.8234224972      2.53E-05
    5    -302.8234439644      8.32E-06
    6    -302.8234526308      5.57E-06
    7    -302.8234594819      3.28E-06
    8    -302.8234656949      2.61E-06
    9    -302.8234695932      1.73E-06
   10    -302.8234718016      8.52E-07
   11    -302.8234726362      6.47E-07
   12    -302.8234730278      3.09E-07
   13    -302.8234731600      1.44E-07
   14    -302.8234731930      5.84E-08
   15    -302.8234731994      3.30E-08
   16    -302.8234732014      1.38E-08
   17    -302.8234732016      5.94E-09 Convergence criterion met
 ---------------------------------------
 <S^2> = 1.0641
 SCF time:  CPU 1968.10 s  wall 33.80 s
 SCF   energy in the final basis set = -302.82347320
 Total energy in the final basis set = -302.82347320
 
 --------------------------------------------------------------
 
                    Orbital Energies (a.u.)
 --------------------------------------------------------------
 
 Alpha MOs
 -- Occupied --
-14.4506 -14.4268 -10.3550 -10.3516 -10.3408 -10.3271 -10.3195  -1.1176
 -1.0313  -0.8888  -0.8580  -0.7737  -0.6605  -0.6334  -0.6269  -0.5851
 -0.5510  -0.5277  -0.4912  -0.4809  -0.4734  -0.4323  -0.3955  -0.3573
 -0.3281
 -- Virtual --
 -0.0066   0.1070   0.1122   0.1335   0.1398   0.1432   0.1597   0.1649
  0.1910   0.2081   0.2384   0.2458   0.2789   0.2950   0.3134   0.3456
  0.3559   0.3715   0.3856   0.4060   0.4181   0.4445   0.4491   0.4672
  0.4902   0.4936   0.5109   0.5188   0.5230   0.5348   0.5426   0.5510
  0.5621   0.5664   0.5840   0.5881   0.6192   0.6247   0.6420   0.6766
  0.6929   0.7072   0.7247   0.7324   0.7584   0.7941   0.8177   0.8248
  0.8471   0.8621   0.8772   0.9067   0.9488   0.9610   1.0029   1.0233
  1.0374   1.0625   1.0802   1.0851   1.0954   1.1164   1.1329   1.1382
  1.1476   1.1710   1.1977   1.2232   1.2280   1.2598   1.2991   1.3098
  1.3511   1.3612   1.3843   1.3934   1.4109   1.4158   1.4302   1.4589
  1.4765   1.4998   1.5183   1.5435   1.5621   1.5888   1.6110   1.6394
  1.6570   1.6888   1.7501   1.8062   1.8439   1.8688   1.9252   1.9401
  1.9441   2.0766   2.1216   2.1599   2.2182   2.2322   2.2696   2.2977
  2.3182   2.3385   2.4094   2.4496   2.4851   2.4955   2.5135   2.5368
  2.5701   2.5854   2.6044   2.6149   2.6532   2.6638   2.6982   2.7173
  2.7291   2.7400   2.7615   2.8061   2.8195   2.8414   2.8557   2.8805
  2.9069   2.9234   2.9469   2.9637   2.9877   3.0025   3.0083   3.0186
  3.0404   3.0442   3.0724   3.0776   3.0923   3.1092   3.1294   3.1411
  3.1544   3.1718   3.1840   3.1937   3.2174   3.2357   3.2487   3.2653
  3.2744   3.3118   3.3294   3.3544   3.3808   3.4041   3.4181   3.4396
  3.4541   3.4738   3.5000   3.5166   3.5402   3.5503   3.5589   3.6199
  3.6532   3.6920   3.6973   3.7181   3.7235   3.7628   3.7850   3.8268
  3.8673   3.8835   3.9043   3.9192   3.9478   3.9646   4.0091   4.0141
  4.0207   4.0570   4.0619   4.0671   4.0758   4.1096   4.1237   4.1443
  4.1835   4.2012   4.2194   4.2487   4.2899   4.3490   4.3731   4.4105
  4.4487   4.4692   4.5021   4.5037   4.5734   4.6135   4.6410   4.6469
  4.6886   4.7041   4.7350   4.7514   4.7692   4.8087   4.8337   4.8728
  4.9094   4.9292   4.9742   5.0218   5.0822   5.0997   5.1254   5.1530
  5.2147   5.2179   5.2234   5.2501   5.2688   5.3388   5.3906   5.4291
  5.4611   5.5178   5.6206   5.6320   5.6642   5.7158   5.7451   5.8413
  5.9671   5.9781   6.1571   6.2095   6.2815   6.3527   6.4712   6.5849
  8.2137   9.1995  10.7363  12.6197  13.2961  13.5547  15.4117
 
 Beta MOs
 -- Occupied --
-14.4448 -14.4224 -10.3586 -10.3564 -10.3334 -10.3214 -10.3212  -1.1123
 -1.0219  -0.8627  -0.8434  -0.7780  -0.6664  -0.6250  -0.6177  -0.5772
 -0.5483  -0.5130  -0.4866  -0.4651  -0.4535  -0.4278  -0.3877  -0.3276
 -- Virtual --
 -0.0518  -0.0043   0.1093   0.1146   0.1398   0.1430   0.1474   0.1589
  0.1744   0.2031   0.2158   0.2390   0.2445   0.2796   0.2988   0.3172
  0.3526   0.3660   0.3727   0.3876   0.4082   0.4146   0.4439   0.4548
  0.4712   0.4912   0.4932   0.5157   0.5207   0.5266   0.5374   0.5428
  0.5530   0.5628   0.5676   0.5871   0.5907   0.6254   0.6282   0.6458
  0.6828   0.6947   0.7088   0.7283   0.7381   0.7625   0.7973   0.8204
  0.8255   0.8530   0.8635   0.8786   0.9128   0.9531   0.9646   1.0066
  1.0285   1.0402   1.0661   1.0860   1.0864   1.0962   1.1190   1.1379
  1.1394   1.1493   1.1736   1.2014   1.2273   1.2286   1.2600   1.3040
  1.3159   1.3528   1.3661   1.3844   1.3992   1.4200   1.4230   1.4331
  1.4629   1.4796   1.5033   1.5240   1.5452   1.5656   1.5935   1.6166
  1.6447   1.6607   1.6952   1.7528   1.8169   1.8465   1.8710   1.9291
  1.9429   1.9469   2.0805   2.1295   2.1592   2.2175   2.2287   2.2696
  2.2971   2.3310   2.3594   2.4211   2.4499   2.4884   2.5013   2.5213
  2.5361   2.5750   2.5852   2.6096   2.6212   2.6558   2.6672   2.7006
  2.7223   2.7308   2.7489   2.7669   2.8093   2.8257   2.8438   2.8629
  2.8845   2.9146   2.9271   2.9452   2.9685   2.9885   3.0011   3.0146
  3.0185   3.0362   3.0444   3.0744   3.0827   3.0976   3.1162   3.1315
  3.1431   3.1592   3.1762   3.1890   3.2023   3.2240   3.2408   3.2525
  3.2685   3.2759   3.3118   3.3378   3.3632   3.3851   3.4083   3.4236
  3.4464   3.4630   3.4772   3.5030   3.5216   3.5422   3.5564   3.5606
  3.6273   3.6553   3.6959   3.7051   3.7217   3.7291   3.7697   3.7931
  3.8287   3.8713   3.8879   3.9096   3.9271   3.9511   3.9678   4.0124
  4.0183   4.0272   4.0588   4.0751   4.0803   4.0873   4.1109   4.1303
  4.1496   4.1901   4.2052   4.2254   4.2548   4.2968   4.3545   4.3788
  4.4184   4.4512   4.4764   4.5064   4.5092   4.5818   4.6304   4.6494
  4.6621   4.6974   4.7127   4.7463   4.7619   4.7755   4.8176   4.8380
  4.8877   4.9189   4.9459   4.9838   5.0246   5.0887   5.1141   5.1403
  5.1610   5.2142   5.2273   5.2314   5.2435   5.2791   5.3448   5.3977
  5.4346   5.4663   5.5208   5.6260   5.6373   5.6689   5.7194   5.7482
  5.8483   5.9727   5.9791   6.1619   6.2220   6.2781   6.3535   6.4760
  6.5884   8.2154   9.2032  10.7403  12.6180  13.3015  13.5672  15.4181
 --------------------------------------------------------------
 
          Ground-State Mulliken Net Atomic Charges

     Atom                 Charge (a.u.)    Spin (a.u.)
  --------------------------------------------------------
      1 C                    -0.031692      -0.140440
      2 N                    -0.062723       0.283968
      3 C                    -0.047612      -0.307536
      4 H                     0.124829       0.005024
      5 C                    -0.103120       0.553879
      6 H                     0.141539      -0.005825
      7 C                    -0.283381       0.695548
      8 H                     0.166535      -0.012551
      9 C                    -0.041581      -0.437892
     10 H                     0.146437       0.008801
     11 N                    -0.167338       0.371229
     12 H                     0.158106      -0.014205
  --------------------------------------------------------
  Sum of atomic charges =    -0.000000
  Sum of spin   charges =     1.000000

 -----------------------------------------------------------------
                    Cartesian Multipole Moments
 -----------------------------------------------------------------
    Charge (ESU x 10^10)
                -0.0000
    Dipole Moment (Debye)
         X      -0.7703      Y      -2.2587      Z       2.3211
       Tot       3.3290
    Quadrupole Moments (Debye-Ang)
        XX     -38.8586     XY       0.6879     YY     -36.2876
        XZ       0.4617     YZ       5.6156     ZZ     -58.4500
    Octopole Moments (Debye-Ang^2)
       XXX      -4.0097    XXY      -5.8086    XYY      -2.1896
       YYY     -29.1508    XXZ       5.6302    XYZ       0.5875
       YYZ      26.9180    XZZ      -8.0299    YZZ     -31.3964
       ZZZ      57.7824
    Hexadecapole Moments (Debye-Ang^3)
      XXXX    -207.7593   XXXY     -73.5745   XXYY     -92.8273
      XYYY     -73.5321   YYYY    -362.0930   XXXZ      72.7194
      XXYZ      64.8315   XYYZ      29.3865   YYYZ     183.2922
      XXZZ    -144.2051   XYZZ     -32.7401   YYZZ    -198.8048
      XZZZ      78.2778   YZZZ     251.5148   ZZZZ    -824.2025
 -----------------------------------------------------------------
 Calculating analytic gradient of the SCF energy
 Gradient of SCF Energy
            1           2           3           4           5           6
    1  -0.0007648   0.0004919   0.0050078  -0.0011387  -0.0005635  -0.0001289
    2  -0.0006466   0.0003986   0.0012828  -0.0005865   0.0028048   0.0000128
    3   0.0012612  -0.0004719   0.0009217  -0.0004085  -0.0004330   0.0001153
            7           8           9          10          11          12
    1   0.0055528  -0.0000893  -0.0117218   0.0055043   0.0020246  -0.0041744
    2   0.0033518  -0.0001947  -0.0069154   0.0005985  -0.0002087   0.0001026
    3  -0.0049352   0.0011329   0.0032026  -0.0030273  -0.0000699   0.0027121
 Max gradient component =       1.172E-02
 RMS gradient           =       3.219E-03
 Gradient time:  CPU 291.72 s  wall 5.87 s
 Geometry Optimization Parameters
   NAtoms,    NIC,     NZ,  NCons,   NDum,   NFix, NCnnct, MaxDiis
       12     185       0       0       0       0       0       0

 Cartesian Hessian Update
 Hessian updated using Powell/Murtagh-Sargent update
  Mixing factors:     0.913017 Powell                      0.086983 Murtagh-Sargent


** GEOMETRY OPTIMIZATION IN DELOCALIZED INTERNAL COORDINATES **
   Searching for a Transition State

   Optimization Cycle:  23

                       Coordinates (Angstroms)
     ATOM                X               Y               Z
      1  C         0.7521836422    1.3265276605   -1.8552470202
      2  N         0.4441623864    1.5910951666   -2.9384514362
      3  C        -0.2530142507   -1.5845006478    1.2634819442
      4  H         0.0625723936   -2.5603643850    1.6154396276
      5  C        -1.1680289075   -1.0743964549    0.1935980048
      6  H        -1.8263826455   -1.4688833774   -0.5629083055
      7  C         1.1013531019    1.0110318396   -0.5416428677
      8  H         1.2862787896    1.8062879705    0.1661640066
      9  C        -0.8170615070    0.1609537162    0.6592833850
     10  H        -1.1388572558    1.1835864983    0.5636023358
     11  N         0.0796686505   -0.4240130212    1.7353378687
     12  H         1.4771255829    0.0326752125   -0.2986576656
   Point Group: c1    Number of degrees of freedom:    30


   Energy is   -302.823473202

 Hessian updated using Powell/Murtagh-Sargent update
  Mixing factors:     0.914834 Powell                      0.085166 Murtagh-Sargent

 30 Hessian modes will be used to form the next step
  Hessian Eigenvalues:
    -0.003122    0.009738    0.018971    0.020709    0.025036    0.025506
     0.039515    0.044340    0.052389    0.058902    0.070576    0.076326
     0.082909    0.094398    0.114583    0.159745    0.185078    0.194151
     0.199230    0.199992    0.234614    0.294441    0.315502    0.338752
     0.356249    0.364960    0.416582    0.471884    0.488535    1.287014

 Transition state search - taking P-RFO step
 Searching for Lamda that Maximizes Along the Lowest mode
 Value Taken    Lamda =   0.00118357
 Searching for Lamda that Minimizes Along All other modes
 Value Taken    Lamda =  -0.00084241
 Calculated Step too Large.  Step scaled by  0.531221
 Step Taken.  Stepsize is  0.300000

                             Maximum     Tolerance    Cnvgd?
         Gradient           0.002434      0.000300      NO
         Displacement       0.137946      0.001200      NO
         Energy change     -0.000415      0.000001      NO


 New Cartesian Coordinates Obtained by Inverse Iteration

 Displacement from previous Coordinates is:  0.238223
 Adding empirical dispersion correction 
 ----------------------------------------------------------------
 Doing -D3(0) with
 s6  =   1.00000
 s8  =   1.00000
 rs6 =   1.28100
 rs8 =   1.09400
 -D3 energy without 3body term =     -0.0028905815 hartrees
 ----------------------------------------------------------------
             Standard Nuclear Orientation (Angstroms)
    I     Atom           X                Y                Z
 ----------------------------------------------------------------
    1      C       0.7576866299     1.3061294125    -1.8614703484
    2      N       0.4376379237     1.5325288438    -2.9501565326
    3      C      -0.2594194398    -1.5980241775     1.2530384481
    4      H       0.0555683624    -2.5802317972     1.5881008012
    5      C      -1.1760084753    -1.0643968627     0.1906190940
    6      H      -1.8354861648    -1.4425695589    -0.5731812145
    7      C       1.1193912703     1.0349865786    -0.5425603051
    8      H       1.2787193369     1.8529237606     0.1451490319
    9      C      -0.8229765385     0.1568402646     0.6792201469
   10      H      -1.1442995968     1.1815463721     0.6013009231
   11      N       0.0795893141    -0.4488951354     1.7423918464
   12      H       1.5095973587     0.0691624775    -0.2724520134
 ----------------------------------------------------------------
 Nuclear Repulsion Energy =         238.30403238 hartrees
 There are       25 alpha and       24 beta electrons
 Applying Cartesian multipole field
    Component          Value
    ---------          -----
     (2,0,0)        1.00000E-11
     (0,2,0)        2.00000E-11
     (0,0,2)       -3.00000E-11
 Nucleus-field energy     =    -0.0000000067 hartrees
 Requested basis set is cc-pVTZ
 There are 100 shells and 280 basis functions
 A cutoff of  1.0D-14 yielded   4712 shell pairs
 There are     37000 function pairs (     48372 Cartesian)
 Smallest overlap matrix eigenvalue = 2.11E-04
 Guess MOs from SCF MO coefficient file
 Reading MOs from coefficient file
 Reading MOs from coefficient file
 Long-range K will be added via erf
 Coulomb attenuation parameter = 0.25 bohr**(-1)
 An unrestricted hybrid HF-DFT SCF calculation will be
 performed using Pulay DIIS extrapolation
 Exchange:     0.1957 Hartree-Fock + 1.0000 wB97X-D3 + LR-HF
 Correlation:  1.0000 wB97X-D3
 Using SG-2 standard quadrature grid
 Dispersion:   Grimme D3
 SCF converges when DIIS error is below 1.0E-08
 Geometry optimization detected.  Setting ReadMinima to 0
 Setting SaveMinima to 0
 using 64 threads for integral computing
 -------------------------------------------------------
 OpenMP Integral computing Module                
 Release: version 1.0, May 2013, Q-Chem Inc. Pittsburgh 
 -------------------------------------------------------
 using 64 threads for integral computing
 -------------------------------------------------------
 OpenMP Integral computing Module                
 Release: version 1.0, May 2013, Q-Chem Inc. Pittsburgh 
 -------------------------------------------------------
 ---------------------------------------
  Cycle       Energy         DIIS Error
 ---------------------------------------
    1    -302.8170842798      8.52E-04
    2    -302.8231526048      7.67E-05
    3    -302.8232775289      4.90E-05
    4    -302.8233103121      2.46E-05
    5    -302.8233279279      8.88E-06
    6    -302.8233343729      4.94E-06
    7    -302.8233388729      3.03E-06
    8    -302.8233425498      2.19E-06
    9    -302.8233451981      1.50E-06
   10    -302.8233468152      7.28E-07
   11    -302.8233475780      5.30E-07
   12    -302.8233479112      2.80E-07
   13    -302.8233480499      1.52E-07
   14    -302.8233480970      6.17E-08
   15    -302.8233481065      3.23E-08
   16    -302.8233481086      1.28E-08
   17    -302.8233481088      4.78E-09 Convergence criterion met
 ---------------------------------------
 <S^2> = 1.0513
 SCF time:  CPU 1966.43 s  wall 33.72 s
 SCF   energy in the final basis set = -302.82334811
 Total energy in the final basis set = -302.82334811
 
 --------------------------------------------------------------
 
                    Orbital Energies (a.u.)
 --------------------------------------------------------------
 
 Alpha MOs
 -- Occupied --
-14.4491 -14.4277 -10.3550 -10.3501 -10.3413 -10.3251 -10.3200  -1.1162
 -1.0322  -0.8893  -0.8574  -0.7722  -0.6598  -0.6333  -0.6256  -0.5859
 -0.5500  -0.5269  -0.4906  -0.4817  -0.4744  -0.4330  -0.3939  -0.3568
 -0.3281
 -- Virtual --
 -0.0065   0.1067   0.1125   0.1341   0.1397   0.1438   0.1594   0.1644
  0.1901   0.2079   0.2378   0.2462   0.2787   0.2939   0.3135   0.3454
  0.3556   0.3714   0.3849   0.4069   0.4183   0.4433   0.4502   0.4672
  0.4900   0.4946   0.5100   0.5189   0.5230   0.5354   0.5433   0.5513
  0.5604   0.5652   0.5824   0.5882   0.6180   0.6253   0.6419   0.6762
  0.6936   0.7066   0.7232   0.7304   0.7565   0.7951   0.8170   0.8216
  0.8441   0.8640   0.8771   0.9056   0.9450   0.9613   1.0049   1.0208
  1.0370   1.0635   1.0786   1.0836   1.0942   1.1152   1.1316   1.1396
  1.1487   1.1670   1.1971   1.2188   1.2274   1.2584   1.2973   1.3130
  1.3490   1.3620   1.3825   1.3898   1.4068   1.4133   1.4308   1.4577
  1.4746   1.4993   1.5176   1.5425   1.5657   1.5859   1.6105   1.6384
  1.6574   1.6884   1.7518   1.8050   1.8442   1.8693   1.9249   1.9411
  1.9428   2.0754   2.1242   2.1598   2.2177   2.2313   2.2702   2.2967
  2.3141   2.3346   2.4146   2.4529   2.4789   2.4918   2.5103   2.5407
  2.5700   2.5838   2.5971   2.6144   2.6510   2.6639   2.6955   2.7153
  2.7281   2.7371   2.7597   2.8006   2.8194   2.8395   2.8573   2.8797
  2.9067   2.9224   2.9463   2.9584   2.9856   3.0022   3.0066   3.0150
  3.0381   3.0422   3.0731   3.0782   3.0926   3.1067   3.1245   3.1400
  3.1536   3.1673   3.1822   3.1909   3.2105   3.2343   3.2461   3.2636
  3.2747   3.3079   3.3245   3.3521   3.3773   3.3978   3.4157   3.4395
  3.4519   3.4712   3.4951   3.5144   3.5392   3.5517   3.5560   3.6167
  3.6503   3.6875   3.6951   3.7176   3.7219   3.7529   3.7778   3.8217
  3.8656   3.8800   3.9017   3.9154   3.9468   3.9630   4.0096   4.0126
  4.0205   4.0547   4.0610   4.0674   4.0739   4.1078   4.1225   4.1383
  4.1839   4.1996   4.2140   4.2458   4.2834   4.3459   4.3719   4.4085
  4.4507   4.4707   4.5014   4.5050   4.5713   4.6114   4.6395   4.6458
  4.6858   4.7071   4.7323   4.7492   4.7674   4.8069   4.8317   4.8721
  4.9100   4.9279   4.9708   5.0221   5.0823   5.0985   5.1246   5.1489
  5.2129   5.2154   5.2205   5.2490   5.2656   5.3364   5.3937   5.4274
  5.4582   5.5195   5.6214   5.6329   5.6657   5.7150   5.7449   5.8411
  5.9645   5.9805   6.1548   6.2055   6.2780   6.3516   6.4749   6.5829
  8.2198   9.1875  10.7160  12.6399  13.3027  13.5682  15.3923
 
 Beta MOs
 -- Occupied --
-14.4436 -14.4231 -10.3584 -10.3548 -10.3338 -10.3221 -10.3196  -1.1114
 -1.0223  -0.8621  -0.8441  -0.7764  -0.6657  -0.6247  -0.6169  -0.5777
 -0.5476  -0.5131  -0.4857  -0.4656  -0.4537  -0.4283  -0.3866  -0.3273
 -- Virtual --
 -0.0518  -0.0043   0.1090   0.1150   0.1399   0.1430   0.1475   0.1587
  0.1745   0.2027   0.2154   0.2388   0.2448   0.2800   0.2965   0.3171
  0.3520   0.3666   0.3723   0.3872   0.4082   0.4151   0.4426   0.4556
  0.4713   0.4914   0.4942   0.5154   0.5205   0.5266   0.5385   0.5432
  0.5532   0.5610   0.5670   0.5857   0.5904   0.6255   0.6278   0.6451
  0.6826   0.6948   0.7083   0.7270   0.7363   0.7601   0.7979   0.8197
  0.8228   0.8497   0.8654   0.8782   0.9123   0.9496   0.9648   1.0086
  1.0267   1.0395   1.0669   1.0836   1.0854   1.0952   1.1182   1.1369
  1.1407   1.1506   1.1692   1.2007   1.2244   1.2271   1.2584   1.3022
  1.3189   1.3508   1.3670   1.3832   1.3964   1.4159   1.4197   1.4337
  1.4615   1.4779   1.5032   1.5228   1.5441   1.5692   1.5903   1.6162
  1.6434   1.6609   1.6942   1.7544   1.8161   1.8466   1.8715   1.9287
  1.9432   1.9463   2.0795   2.1321   2.1589   2.2146   2.2294   2.2704
  2.2959   2.3267   2.3565   2.4267   2.4528   2.4845   2.4960   2.5181
  2.5405   2.5748   2.5845   2.6045   2.6176   2.6535   2.6676   2.6985
  2.7207   2.7297   2.7460   2.7650   2.8036   2.8251   2.8415   2.8643
  2.8841   2.9147   2.9260   2.9448   2.9637   2.9864   3.0007   3.0124
  3.0153   3.0339   3.0425   3.0739   3.0839   3.0977   3.1136   3.1283
  3.1395   3.1586   3.1731   3.1877   3.1992   3.2165   3.2397   3.2506
  3.2662   3.2765   3.3074   3.3327   3.3610   3.3835   3.4007   3.4201
  3.4451   3.4617   3.4748   3.4987   3.5183   3.5411   3.5573   3.5595
  3.6242   3.6523   3.6915   3.7034   3.7212   3.7274   3.7604   3.7852
  3.8234   3.8708   3.8834   3.9073   3.9232   3.9499   3.9659   4.0133
  4.0172   4.0263   4.0575   4.0742   4.0795   4.0861   4.1091   4.1283
  4.1446   4.1899   4.2044   4.2191   4.2510   4.2907   4.3510   4.3785
  4.4166   4.4530   4.4774   4.5057   4.5100   4.5796   4.6290   4.6484
  4.6611   4.6949   4.7148   4.7442   4.7593   4.7744   4.8154   4.8356
  4.8876   4.9190   4.9434   4.9808   5.0247   5.0884   5.1130   5.1392
  5.1568   5.2148   5.2223   5.2287   5.2435   5.2758   5.3420   5.4003
  5.4329   5.4632   5.5224   5.6264   5.6380   5.6699   5.7185   5.7479
  5.8484   5.9704   5.9812   6.1597   6.2185   6.2746   6.3522   6.4799
  6.5862   8.2215   9.1909  10.7195  12.6382  13.3090  13.5801  15.3990
 --------------------------------------------------------------
 
          Ground-State Mulliken Net Atomic Charges

     Atom                 Charge (a.u.)    Spin (a.u.)
  --------------------------------------------------------
      1 C                    -0.028694      -0.145733
      2 N                    -0.062569       0.295690
      3 C                    -0.044789      -0.296634
      4 H                     0.124577       0.004852
      5 C                    -0.103313       0.525944
      6 H                     0.141631      -0.005505
      7 C                    -0.281864       0.715575
      8 H                     0.166490      -0.013009
      9 C                    -0.046972      -0.427437
     10 H                     0.145279       0.008308
     11 N                    -0.168658       0.352086
     12 H                     0.158882      -0.014137
  --------------------------------------------------------
  Sum of atomic charges =     0.000000
  Sum of spin   charges =     1.000000

 -----------------------------------------------------------------
                    Cartesian Multipole Moments
 -----------------------------------------------------------------
    Charge (ESU x 10^10)
                 0.0000
    Dipole Moment (Debye)
         X      -0.7234      Y      -2.0863      Z       2.2883
       Tot       3.1800
    Quadrupole Moments (Debye-Ang)
        XX     -38.8184     XY       0.7666     YY     -35.8591
        XZ       0.3577     YZ       5.4368     ZZ     -58.6081
    Octopole Moments (Debye-Ang^2)
       XXX      -3.7611    XXY      -5.2598    XYY      -1.9305
       YYY     -26.9953    XXZ       5.5594    XYZ       0.4133
       YYZ      25.9555    XZZ      -8.0129    YZZ     -29.6496
       ZZZ      57.8077
    Hexadecapole Moments (Debye-Ang^3)
      XXXX    -210.5829   XXXY     -74.1180   XXYY     -92.6292
      XYYY     -73.3205   YYYY    -354.2752   XXXZ      73.3687
      XXYZ      63.9837   XYYZ      28.8756   YYYZ     178.3237
      XXZZ    -145.1631   XYZZ     -32.1676   YYZZ    -195.8766
      XZZZ      78.2142   YZZZ     247.4498   ZZZZ    -830.7905
 -----------------------------------------------------------------
 Calculating analytic gradient of the SCF energy
 Gradient of SCF Energy
            1           2           3           4           5           6
    1  -0.0006747   0.0004235   0.0037312  -0.0009057  -0.0004189  -0.0000923
    2  -0.0004723   0.0003009   0.0008911  -0.0004618   0.0013895   0.0000054
    3   0.0006619  -0.0002433   0.0004390  -0.0003578  -0.0002359   0.0000809
            7           8           9          10          11          12
    1   0.0036852   0.0000223  -0.0081430   0.0042067   0.0014634  -0.0032978
    2   0.0020183  -0.0000488  -0.0042625   0.0004279   0.0000105   0.0002018
    3  -0.0032796   0.0009408   0.0023242  -0.0023187  -0.0000180   0.0020066
 Max gradient component =       8.143E-03
 RMS gradient           =       2.231E-03
 Gradient time:  CPU 280.09 s  wall 5.70 s
 Geometry Optimization Parameters
   NAtoms,    NIC,     NZ,  NCons,   NDum,   NFix, NCnnct, MaxDiis
       12     185       0       0       0       0       0       0

 Cartesian Hessian Update
 Hessian updated using Powell/Murtagh-Sargent update
  Mixing factors:     0.936583 Powell                      0.063417 Murtagh-Sargent


** GEOMETRY OPTIMIZATION IN DELOCALIZED INTERNAL COORDINATES **
   Searching for a Transition State

   Optimization Cycle:  24

                       Coordinates (Angstroms)
     ATOM                X               Y               Z
      1  C         0.7576866299    1.3061294125   -1.8614703484
      2  N         0.4376379237    1.5325288438   -2.9501565326
      3  C        -0.2594194398   -1.5980241775    1.2530384481
      4  H         0.0555683624   -2.5802317972    1.5881008012
      5  C        -1.1760084753   -1.0643968627    0.1906190940
      6  H        -1.8354861648   -1.4425695589   -0.5731812145
      7  C         1.1193912703    1.0349865786   -0.5425603051
      8  H         1.2787193369    1.8529237606    0.1451490319
      9  C        -0.8229765385    0.1568402646    0.6792201469
     10  H        -1.1442995968    1.1815463721    0.6013009231
     11  N         0.0795893141   -0.4488951354    1.7423918464
     12  H         1.5095973587    0.0691624775   -0.2724520134
   Point Group: c1    Number of degrees of freedom:    30


   Energy is   -302.823348109

 Hessian updated using Powell/Murtagh-Sargent update
  Mixing factors:     0.943725 Powell                      0.056275 Murtagh-Sargent

 30 Hessian modes will be used to form the next step
  Hessian Eigenvalues:
    -0.002239    0.008549    0.018962    0.020684    0.024960    0.025135
     0.039515    0.043729    0.052376    0.058799    0.070489    0.076271
     0.082884    0.094234    0.114577    0.159745    0.185031    0.194133
     0.199208    0.199992    0.234555    0.294437    0.315474    0.338749
     0.356249    0.364960    0.416580    0.471884    0.488535    1.287014

 Transition state search - taking P-RFO step
 Searching for Lamda that Maximizes Along the Lowest mode
 Value Taken    Lamda =   0.00038211
 Searching for Lamda that Minimizes Along All other modes
 Value Taken    Lamda =  -0.00064906
 Calculated Step too Large.  Step scaled by  0.678975
 Step Taken.  Stepsize is  0.300000

                             Maximum     Tolerance    Cnvgd?
         Gradient           0.001654      0.000300      NO
         Displacement       0.134039      0.001200      NO
         Energy change      0.000125      0.000001      NO


 New Cartesian Coordinates Obtained by Inverse Iteration

 Displacement from previous Coordinates is:  0.223137
 Adding empirical dispersion correction 
 ----------------------------------------------------------------
 Doing -D3(0) with
 s6  =   1.00000
 s8  =   1.00000
 rs6 =   1.28100
 rs8 =   1.09400
 -D3 energy without 3body term =     -0.0029270406 hartrees
 ----------------------------------------------------------------
             Standard Nuclear Orientation (Angstroms)
    I     Atom           X                Y                Z
 ----------------------------------------------------------------
    1      C       0.7623174688     1.2896051713    -1.8672260942
    2      N       0.4273261279     1.4820393131    -2.9582276165
    3      C      -0.2696393036    -1.6108780512     1.2465379065
    4      H       0.0450294671    -2.5976868162     1.5685483284
    5      C      -1.1807763490    -1.0556796224     0.1865241721
    6      H      -1.8394125004    -1.4187776213    -0.5852623671
    7      C       1.1377167463     1.0559069175    -0.5458679555
    8      H       1.2751089309     1.8926115682     0.1232720897
    9      C      -0.8280716410     0.1528124240     0.6978654554
   10      H      -1.1563233053     1.1773020794     0.6400899245
   11      N       0.0730888853    -0.4716981754     1.7529491734
   12      H       1.5536354538     0.1044429911    -0.2592031391
 ----------------------------------------------------------------
 Nuclear Repulsion Energy =         237.80289223 hartrees
 There are       25 alpha and       24 beta electrons
 Applying Cartesian multipole field
    Component          Value
    ---------          -----
     (2,0,0)        1.00000E-11
     (0,2,0)        2.00000E-11
     (0,0,2)       -3.00000E-11
 Nucleus-field energy     =    -0.0000000068 hartrees
 Requested basis set is cc-pVTZ
 There are 100 shells and 280 basis functions
 A cutoff of  1.0D-14 yielded   4709 shell pairs
 There are     36977 function pairs (     48340 Cartesian)
 Smallest overlap matrix eigenvalue = 2.13E-04
 Guess MOs from SCF MO coefficient file
 Reading MOs from coefficient file
 Reading MOs from coefficient file
 Long-range K will be added via erf
 Coulomb attenuation parameter = 0.25 bohr**(-1)
 An unrestricted hybrid HF-DFT SCF calculation will be
 performed using Pulay DIIS extrapolation
 Exchange:     0.1957 Hartree-Fock + 1.0000 wB97X-D3 + LR-HF
 Correlation:  1.0000 wB97X-D3
 Using SG-2 standard quadrature grid
 Dispersion:   Grimme D3
 SCF converges when DIIS error is below 1.0E-08
 Geometry optimization detected.  Setting ReadMinima to 0
 Setting SaveMinima to 0
 using 64 threads for integral computing
 -------------------------------------------------------
 OpenMP Integral computing Module                
 Release: version 1.0, May 2013, Q-Chem Inc. Pittsburgh 
 -------------------------------------------------------
 using 64 threads for integral computing
 -------------------------------------------------------
 OpenMP Integral computing Module                
 Release: version 1.0, May 2013, Q-Chem Inc. Pittsburgh 
 -------------------------------------------------------
 ---------------------------------------
  Cycle       Energy         DIIS Error
 ---------------------------------------
    1    -302.8183369229      7.73E-04
    2    -302.8233539375      6.88E-05
    3    -302.8234538787      4.19E-05
    4    -302.8234760126      2.29E-05
    5    -302.8234874909      7.08E-06
    6    -302.8234909063      3.65E-06
    7    -302.8234929567      2.06E-06
    8    -302.8234945947      1.56E-06
    9    -302.8234957019      1.06E-06
   10    -302.8234965785      5.86E-07
   11    -302.8234971441      4.15E-07
   12    -302.8234973702      2.33E-07
   13    -302.8234974738      1.36E-07
   14    -302.8234975146      5.24E-08
   15    -302.8234975217      2.87E-08
   16    -302.8234975234      1.20E-08
   17    -302.8234975236      4.84E-09 Convergence criterion met
 ---------------------------------------
 <S^2> = 1.0417
 SCF time:  CPU 2023.71 s  wall 35.30 s
 SCF   energy in the final basis set = -302.82349752
 Total energy in the final basis set = -302.82349752
 
 --------------------------------------------------------------
 
                    Orbital Energies (a.u.)
 --------------------------------------------------------------
 
 Alpha MOs
 -- Occupied --
-14.4478 -14.4283 -10.3548 -10.3489 -10.3418 -10.3237 -10.3204  -1.1150
 -1.0327  -0.8896  -0.8568  -0.7708  -0.6590  -0.6328  -0.6245  -0.5861
 -0.5492  -0.5265  -0.4901  -0.4820  -0.4750  -0.4334  -0.3926  -0.3566
 -0.3280
 -- Virtual --
 -0.0064   0.1065   0.1127   0.1346   0.1397   0.1443   0.1590   0.1641
  0.1893   0.2075   0.2374   0.2466   0.2782   0.2924   0.3137   0.3453
  0.3558   0.3714   0.3844   0.4071   0.4182   0.4420   0.4514   0.4666
  0.4900   0.4956   0.5087   0.5189   0.5231   0.5355   0.5436   0.5519
  0.5586   0.5647   0.5811   0.5887   0.6170   0.6265   0.6418   0.6750
  0.6931   0.7063   0.7221   0.7281   0.7541   0.7956   0.8162   0.8194
  0.8410   0.8670   0.8776   0.9055   0.9408   0.9618   1.0078   1.0183
  1.0364   1.0643   1.0763   1.0826   1.0919   1.1141   1.1314   1.1404
  1.1495   1.1633   1.1971   1.2138   1.2277   1.2577   1.2964   1.3141
  1.3463   1.3628   1.3800   1.3844   1.4032   1.4131   1.4301   1.4553
  1.4736   1.4986   1.5166   1.5417   1.5676   1.5830   1.6107   1.6360
  1.6574   1.6886   1.7526   1.8040   1.8439   1.8699   1.9250   1.9415
  1.9425   2.0737   2.1270   2.1594   2.2170   2.2322   2.2714   2.2948
  2.3079   2.3309   2.4197   2.4549   2.4728   2.4886   2.5043   2.5451
  2.5706   2.5812   2.5905   2.6153   2.6503   2.6637   2.6932   2.7149
  2.7273   2.7345   2.7596   2.7959   2.8192   2.8380   2.8572   2.8798
  2.9058   2.9212   2.9442   2.9532   2.9843   3.0013   3.0038   3.0124
  3.0349   3.0412   3.0732   3.0793   3.0930   3.1041   3.1208   3.1386
  3.1510   3.1639   3.1784   3.1884   3.2072   3.2310   3.2443   3.2613
  3.2742   3.3043   3.3210   3.3501   3.3737   3.3915   3.4116   3.4406
  3.4507   3.4687   3.4909   3.5128   3.5384   3.5518   3.5530   3.6103
  3.6479   3.6834   3.6933   3.7164   3.7214   3.7453   3.7715   3.8176
  3.8617   3.8763   3.9002   3.9107   3.9466   3.9609   4.0093   4.0105
  4.0203   4.0496   4.0601   4.0676   4.0727   4.1051   4.1186   4.1322
  4.1827   4.1976   4.2101   4.2428   4.2783   4.3433   4.3714   4.4052
  4.4528   4.4731   4.5015   4.5073   4.5687   4.6102   4.6381   4.6452
  4.6836   4.7082   4.7300   4.7465   4.7647   4.8055   4.8296   4.8696
  4.9105   4.9273   4.9655   5.0222   5.0817   5.0951   5.1232   5.1437
  5.2104   5.2146   5.2185   5.2471   5.2626   5.3346   5.3950   5.4247
  5.4556   5.5195   5.6208   5.6328   5.6675   5.7145   5.7449   5.8393
  5.9599   5.9805   6.1529   6.2018   6.2743   6.3507   6.4727   6.5791
  8.2180   9.1740  10.7045  12.6494  13.3046  13.5699  15.3738
 
 Beta MOs
 -- Occupied --
-14.4425 -14.4236 -10.3581 -10.3535 -10.3341 -10.3224 -10.3183  -1.1106
 -1.0225  -0.8616  -0.8444  -0.7750  -0.6648  -0.6240  -0.6161  -0.5779
 -0.5469  -0.5136  -0.4846  -0.4659  -0.4538  -0.4286  -0.3857  -0.3268
 -- Virtual --
 -0.0516  -0.0044   0.1088   0.1152   0.1400   0.1432   0.1476   0.1584
  0.1746   0.2022   0.2149   0.2388   0.2450   0.2799   0.2942   0.3172
  0.3519   0.3673   0.3723   0.3869   0.4074   0.4156   0.4413   0.4565
  0.4707   0.4916   0.4952   0.5145   0.5204   0.5266   0.5390   0.5434
  0.5538   0.5595   0.5667   0.5843   0.5907   0.6248   0.6291   0.6444
  0.6813   0.6938   0.7081   0.7262   0.7341   0.7574   0.7981   0.8182
  0.8216   0.8463   0.8684   0.8786   0.9127   0.9456   0.9651   1.0114
  1.0251   1.0386   1.0672   1.0803   1.0855   1.0928   1.1173   1.1366
  1.1415   1.1516   1.1652   1.2005   1.2200   1.2275   1.2575   1.3013
  1.3197   1.3483   1.3673   1.3813   1.3922   1.4114   1.4196   1.4330
  1.4591   1.4769   1.5027   1.5213   1.5433   1.5713   1.5873   1.6164
  1.6407   1.6609   1.6939   1.7552   1.8154   1.8464   1.8721   1.9287
  1.9431   1.9464   2.0780   2.1350   2.1584   2.2117   2.2317   2.2721
  2.2938   2.3204   2.3534   2.4319   2.4549   2.4801   2.4916   2.5119
  2.5446   2.5759   2.5829   2.5981   2.6173   2.6524   2.6678   2.6968
  2.7202   2.7288   2.7434   2.7646   2.7989   2.8245   2.8399   2.8640
  2.8847   2.9144   2.9231   2.9438   2.9587   2.9851   3.0000   3.0095
  3.0129   3.0313   3.0412   3.0734   3.0854   3.0979   3.1109   3.1255
  3.1363   3.1566   3.1699   3.1845   3.1976   3.2120   3.2372   3.2488
  3.2634   3.2761   3.3030   3.3292   3.3592   3.3815   3.3934   3.4151
  3.4451   3.4608   3.4727   3.4952   3.5160   3.5403   3.5551   3.5598
  3.6178   3.6498   3.6875   3.7013   3.7209   3.7258   3.7534   3.7781
  3.8191   3.8678   3.8792   3.9060   3.9182   3.9494   3.9636   4.0132
  4.0155   4.0257   4.0526   4.0743   4.0793   4.0848   4.1063   4.1237
  4.1394   4.1880   4.2042   4.2138   4.2473   4.2857   4.3482   4.3791
  4.4133   4.4550   4.4791   4.5058   4.5120   4.5770   4.6281   4.6480
  4.6600   4.6928   4.7152   4.7420   4.7566   4.7724   4.8137   4.8334
  4.8855   4.9190   4.9418   4.9761   5.0248   5.0877   5.1093   5.1378
  5.1517   5.2140   5.2196   5.2267   5.2426   5.2727   5.3400   5.4012
  5.4302   5.4605   5.5222   5.6261   5.6375   5.6713   5.7180   5.7478
  5.8468   5.9661   5.9810   6.1580   6.2151   6.2709   6.3513   6.4777
  6.5823   8.2197   9.1771  10.7077  12.6477  13.3119  13.5811  15.3806
 --------------------------------------------------------------
 
          Ground-State Mulliken Net Atomic Charges

     Atom                 Charge (a.u.)    Spin (a.u.)
  --------------------------------------------------------
      1 C                    -0.026792      -0.149370
      2 N                    -0.062412       0.303589
      3 C                    -0.043445      -0.289454
      4 H                     0.124303       0.004699
      5 C                    -0.101566       0.505727
      6 H                     0.141852      -0.005263
      7 C                    -0.280446       0.729477
      8 H                     0.166218      -0.013284
      9 C                    -0.052645      -0.418913
     10 H                     0.144285       0.007954
     11 N                    -0.168498       0.338846
     12 H                     0.159146      -0.014007
  --------------------------------------------------------
  Sum of atomic charges =     0.000000
  Sum of spin   charges =     1.000000

 -----------------------------------------------------------------
                    Cartesian Multipole Moments
 -----------------------------------------------------------------
    Charge (ESU x 10^10)
                -0.0000
    Dipole Moment (Debye)
         X      -0.6700      Y      -1.9412      Z       2.2551
       Tot       3.0500
    Quadrupole Moments (Debye-Ang)
        XX     -38.7125     XY       0.8451     YY     -35.5258
        XZ       0.2390     YZ       5.2872     ZZ     -58.7412
    Octopole Moments (Debye-Ang^2)
       XXX      -3.3111    XXY      -4.7526    XYY      -1.6679
       YYY     -25.1742    XXZ       5.4899    XYZ       0.2204
       YYZ      25.1222    XZZ      -7.8465    YZZ     -28.1129
       ZZZ      57.5977
    Hexadecapole Moments (Debye-Ang^3)
      XXXX    -212.9658   XXXY     -74.7811   XXYY     -92.6009
      XYYY     -73.2409   YYYY    -348.3135   XXXZ      74.0043
      XXYZ      63.3207   XYYZ      28.4130   YYYZ     174.3386
      XXZZ    -146.0167   XYZZ     -31.6113   YYZZ    -193.5884
      XZZZ      78.0935   YZZZ     243.9868   ZZZZ    -837.0654
 -----------------------------------------------------------------
 Calculating analytic gradient of the SCF energy
 Gradient of SCF Energy
            1           2           3           4           5           6
    1  -0.0002559   0.0002580   0.0022795  -0.0005244  -0.0001987  -0.0000869
    2  -0.0002524   0.0002058   0.0004151  -0.0002646   0.0008066  -0.0000008
    3   0.0004581  -0.0001725   0.0001113  -0.0002191  -0.0000590   0.0000753
            7           8           9          10          11          12
    1   0.0021637   0.0001857  -0.0056127   0.0028262   0.0010734  -0.0021079
    2   0.0016511  -0.0000136  -0.0029073   0.0003527   0.0001315  -0.0001241
    3  -0.0023927   0.0006041   0.0017681  -0.0016338   0.0000285   0.0014317
 Max gradient component =       5.613E-03
 RMS gradient           =       1.510E-03
 Gradient time:  CPU 278.19 s  wall 5.39 s
 Geometry Optimization Parameters
   NAtoms,    NIC,     NZ,  NCons,   NDum,   NFix, NCnnct, MaxDiis
       12     185       0       0       0       0       0       0

 Cartesian Hessian Update
 Hessian updated using Powell/Murtagh-Sargent update
  Mixing factors:     0.960292 Powell                      0.039708 Murtagh-Sargent


** GEOMETRY OPTIMIZATION IN DELOCALIZED INTERNAL COORDINATES **
   Searching for a Transition State

   Optimization Cycle:  25

                       Coordinates (Angstroms)
     ATOM                X               Y               Z
      1  C         0.7623174688    1.2896051713   -1.8672260942
      2  N         0.4273261279    1.4820393131   -2.9582276165
      3  C        -0.2696393036   -1.6108780512    1.2465379065
      4  H         0.0450294671   -2.5976868162    1.5685483284
      5  C        -1.1807763490   -1.0556796224    0.1865241721
      6  H        -1.8394125004   -1.4187776213   -0.5852623671
      7  C         1.1377167463    1.0559069175   -0.5458679555
      8  H         1.2751089309    1.8926115682    0.1232720897
      9  C        -0.8280716410    0.1528124240    0.6978654554
     10  H        -1.1563233053    1.1773020794    0.6400899245
     11  N         0.0730888853   -0.4716981754    1.7529491734
     12  H         1.5536354538    0.1044429911   -0.2592031391
   Point Group: c1    Number of degrees of freedom:    30


   Energy is   -302.823497524

 Hessian updated using Powell/Murtagh-Sargent update
  Mixing factors:     0.974375 Powell                      0.025625 Murtagh-Sargent

 30 Hessian modes will be used to form the next step
  Hessian Eigenvalues:
    -0.000528    0.006920    0.018931    0.020646    0.024501    0.025064
     0.039515    0.043220    0.052368    0.058690    0.070382    0.076243
     0.082865    0.094070    0.114573    0.159745    0.185020    0.194128
     0.199199    0.199992    0.234526    0.294426    0.315472    0.338743
     0.356249    0.364960    0.416565    0.471874    0.488521    1.287012

 Transition state search - taking P-RFO step
 Searching for Lamda that Maximizes Along the Lowest mode
 Value Taken    Lamda =   0.00015546
 Searching for Lamda that Minimizes Along All other modes
 Value Taken    Lamda =  -0.00042575
 Calculated Step too Large.  Step scaled by  0.575989
 Step Taken.  Stepsize is  0.300000

                             Maximum     Tolerance    Cnvgd?
         Gradient           0.001076      0.000300      NO
         Displacement       0.134018      0.001200      NO
         Energy change     -0.000149      0.000001      NO


 New Cartesian Coordinates Obtained by Inverse Iteration

 Displacement from previous Coordinates is:  0.223979
 Adding empirical dispersion correction 
 ----------------------------------------------------------------
 Doing -D3(0) with
 s6  =   1.00000
 s8  =   1.00000
 rs6 =   1.28100
 rs8 =   1.09400
 -D3 energy without 3body term =     -0.0029622354 hartrees
 ----------------------------------------------------------------
             Standard Nuclear Orientation (Angstroms)
    I     Atom           X                Y                Z
 ----------------------------------------------------------------
    1      C       0.7652391072     1.2712729521    -1.8708892084
    2      N       0.4144721619     1.4289628820    -2.9627614468
    3      C      -0.2796440772    -1.6226263425     1.2393020416
    4      H       0.0341165169    -2.6139742843     1.5484525439
    5      C      -1.1837972835    -1.0454842431     0.1809786421
    6      H      -1.8408978363    -1.3930408484    -0.5992070480
    7      C       1.1553500943     1.0755424480    -0.5483360801
    8      H       1.2698786799     1.9300580017     0.1017093973
    9      C      -0.8315671819     0.1496946549     0.7154595664
   10      H      -1.1673916982     1.1732741918     0.6785941786
   11      N       0.0660637230    -0.4937509319     1.7631686975
   12      H       1.5981777745     0.1400716978    -0.2464714066
 ----------------------------------------------------------------
 Nuclear Repulsion Energy =         237.41263114 hartrees
 There are       25 alpha and       24 beta electrons
 Applying Cartesian multipole field
    Component          Value
    ---------          -----
     (2,0,0)        1.00000E-11
     (0,2,0)        2.00000E-11
     (0,0,2)       -3.00000E-11
 Nucleus-field energy     =    -0.0000000069 hartrees
 Requested basis set is cc-pVTZ
 There are 100 shells and 280 basis functions
 A cutoff of  1.0D-14 yielded   4705 shell pairs
 There are     36989 function pairs (     48362 Cartesian)
 Smallest overlap matrix eigenvalue = 2.15E-04
 Guess MOs from SCF MO coefficient file
 Reading MOs from coefficient file
 Reading MOs from coefficient file
 Long-range K will be added via erf
 Coulomb attenuation parameter = 0.25 bohr**(-1)
 An unrestricted hybrid HF-DFT SCF calculation will be
 performed using Pulay DIIS extrapolation
 Exchange:     0.1957 Hartree-Fock + 1.0000 wB97X-D3 + LR-HF
 Correlation:  1.0000 wB97X-D3
 Using SG-2 standard quadrature grid
 Dispersion:   Grimme D3
 SCF converges when DIIS error is below 1.0E-08
 Geometry optimization detected.  Setting ReadMinima to 0
 Setting SaveMinima to 0
 using 64 threads for integral computing
 -------------------------------------------------------
 OpenMP Integral computing Module                
 Release: version 1.0, May 2013, Q-Chem Inc. Pittsburgh 
 -------------------------------------------------------
 using 64 threads for integral computing
 -------------------------------------------------------
 OpenMP Integral computing Module                
 Release: version 1.0, May 2013, Q-Chem Inc. Pittsburgh 
 -------------------------------------------------------
 ---------------------------------------
  Cycle       Energy         DIIS Error
 ---------------------------------------
    1    -302.8187734981      7.91E-04
    2    -302.8234757935      6.91E-05
    3    -302.8235770907      3.99E-05
    4    -302.8235967744      2.33E-05
    5    -302.8236071038      6.96E-06
    6    -302.8236098189      3.32E-06
    7    -302.8236114008      1.78E-06
    8    -302.8236126441      1.34E-06
    9    -302.8236134722      9.25E-07
   10    -302.8236142231      5.65E-07
   11    -302.8236148424      4.07E-07
   12    -302.8236150805      2.37E-07
   13    -302.8236152074      1.35E-07
   14    -302.8236152511      4.97E-08
   15    -302.8236152575      2.82E-08
   16    -302.8236152591      1.22E-08
   17    -302.8236152593      5.09E-09 Convergence criterion met
 ---------------------------------------
 <S^2> = 1.0303
 SCF time:  CPU 1958.93 s  wall 33.60 s
 SCF   energy in the final basis set = -302.82361526
 Total energy in the final basis set = -302.82361526
 
 --------------------------------------------------------------
 
                    Orbital Energies (a.u.)
 --------------------------------------------------------------
 
 Alpha MOs
 -- Occupied --
-14.4466 -14.4288 -10.3546 -10.3478 -10.3423 -10.3223 -10.3206  -1.1141
 -1.0331  -0.8899  -0.8563  -0.7695  -0.6581  -0.6325  -0.6235  -0.5864
 -0.5484  -0.5263  -0.4897  -0.4819  -0.4755  -0.4338  -0.3915  -0.3564
 -0.3278
 -- Virtual --
 -0.0062   0.1064   0.1129   0.1350   0.1398   0.1449   0.1587   0.1639
  0.1887   0.2071   0.2371   0.2469   0.2776   0.2908   0.3141   0.3454
  0.3563   0.3714   0.3839   0.4069   0.4182   0.4408   0.4525   0.4660
  0.4900   0.4962   0.5074   0.5191   0.5233   0.5352   0.5438   0.5524
  0.5574   0.5645   0.5803   0.5892   0.6163   0.6281   0.6419   0.6734
  0.6922   0.7064   0.7211   0.7256   0.7519   0.7963   0.8149   0.8187
  0.8382   0.8702   0.8784   0.9060   0.9366   0.9624   1.0108   1.0160
  1.0361   1.0651   1.0729   1.0827   1.0897   1.1134   1.1321   1.1406
  1.1506   1.1599   1.1975   1.2090   1.2286   1.2572   1.2955   1.3152
  1.3429   1.3636   1.3779   1.3795   1.4009   1.4133   1.4291   1.4528
  1.4735   1.4977   1.5162   1.5405   1.5679   1.5818   1.6113   1.6336
  1.6577   1.6890   1.7532   1.8031   1.8439   1.8706   1.9252   1.9401
  1.9440   2.0720   2.1303   2.1587   2.2155   2.2347   2.2729   2.2928
  2.3021   2.3275   2.4239   2.4552   2.4692   2.4855   2.4983   2.5489
  2.5716   2.5792   2.5858   2.6169   2.6499   2.6636   2.6911   2.7145
  2.7259   2.7324   2.7604   2.7917   2.8189   2.8372   2.8566   2.8803
  2.9049   2.9206   2.9409   2.9493   2.9834   2.9996   3.0017   3.0119
  3.0321   3.0411   3.0729   3.0808   3.0938   3.1020   3.1178   3.1372
  3.1481   3.1606   3.1741   3.1861   3.2062   3.2277   3.2426   3.2596
  3.2729   3.3016   3.3183   3.3483   3.3702   3.3866   3.4082   3.4419
  3.4503   3.4668   3.4874   3.5120   3.5379   3.5501   3.5528   3.6037
  3.6459   3.6796   3.6915   3.7147   3.7217   3.7386   3.7668   3.8142
  3.8584   3.8739   3.8985   3.9066   3.9466   3.9590   4.0068   4.0108
  4.0202   4.0440   4.0594   4.0670   4.0733   4.1040   4.1136   4.1281
  4.1804   4.1957   4.2082   4.2411   4.2735   4.3407   4.3710   4.4029
  4.4545   4.4763   4.5020   4.5098   4.5671   4.6092   4.6368   4.6449
  4.6818   4.7090   4.7280   4.7443   4.7621   4.8045   4.8285   4.8675
  4.9112   4.9273   4.9612   5.0224   5.0808   5.0931   5.1225   5.1388
  5.2085   5.2139   5.2179   5.2455   5.2602   5.3332   5.3965   5.4230
  5.4535   5.5196   5.6199   5.6329   5.6697   5.7144   5.7451   5.8377
  5.9558   5.9804   6.1514   6.1982   6.2708   6.3498   6.4706   6.5750
  8.2167   9.1631  10.6952  12.6593  13.3100  13.5727  15.3579
 
 Beta MOs
 -- Occupied --
-14.4415 -14.4240 -10.3578 -10.3522 -10.3344 -10.3228 -10.3171  -1.1100
 -1.0227  -0.8612  -0.8447  -0.7737  -0.6640  -0.6234  -0.6155  -0.5781
 -0.5464  -0.5141  -0.4836  -0.4662  -0.4539  -0.4289  -0.3848  -0.3264
 -- Virtual --
 -0.0514  -0.0045   0.1087   0.1155   0.1401   0.1434   0.1479   0.1583
  0.1748   0.2016   0.2144   0.2389   0.2452   0.2796   0.2920   0.3174
  0.3520   0.3679   0.3724   0.3866   0.4063   0.4161   0.4401   0.4574
  0.4701   0.4918   0.4961   0.5133   0.5204   0.5266   0.5389   0.5436
  0.5541   0.5589   0.5667   0.5831   0.5910   0.6240   0.6309   0.6440
  0.6793   0.6928   0.7082   0.7254   0.7317   0.7548   0.7985   0.8164
  0.8218   0.8431   0.8718   0.8793   0.9137   0.9415   0.9656   1.0143
  1.0235   1.0381   1.0676   1.0767   1.0857   1.0907   1.1168   1.1372
  1.1418   1.1527   1.1614   1.2006   1.2157   1.2285   1.2568   1.3003
  1.3205   1.3453   1.3675   1.3801   1.3880   1.4085   1.4196   1.4323
  1.4564   1.4769   1.5019   1.5202   1.5424   1.5715   1.5863   1.6170
  1.6380   1.6611   1.6937   1.7558   1.8148   1.8463   1.8729   1.9287
  1.9424   1.9472   2.0763   2.1382   2.1578   2.2086   2.2351   2.2744
  2.2917   2.3144   2.3503   2.4363   2.4553   2.4779   2.4881   2.5056
  2.5478   2.5777   2.5815   2.5930   2.6187   2.6516   2.6683   2.6951
  2.7195   2.7282   2.7408   2.7651   2.7948   2.8239   2.8392   2.8632
  2.8857   2.9135   2.9211   2.9426   2.9545   2.9840   2.9997   3.0058
  3.0127   3.0291   3.0408   3.0730   3.0869   3.0981   3.1085   3.1229
  3.1338   3.1544   3.1671   3.1801   3.1963   3.2101   3.2347   3.2469
  3.2615   3.2749   3.2999   3.3266   3.3574   3.3788   3.3881   3.4109
  3.4456   3.4603   3.4711   3.4922   3.5145   3.5397   3.5532   3.5609
  3.6109   3.6478   3.6838   3.6995   3.7205   3.7248   3.7475   3.7726
  3.8154   3.8648   3.8768   3.9047   3.9136   3.9493   3.9615   4.0111
  4.0158   4.0252   4.0469   4.0749   4.0795   4.0837   4.1051   4.1181
  4.1359   4.1853   4.2038   4.2104   4.2449   4.2811   4.3453   4.3798
  4.4104   4.4568   4.4817   4.5062   4.5142   4.5752   4.6274   4.6477
  4.6590   4.6911   4.7155   4.7398   4.7545   4.7705   4.8124   4.8322
  4.8836   4.9192   4.9409   4.9722   5.0249   5.0874   5.1063   5.1370
  5.1468   5.2135   5.2177   5.2259   5.2420   5.2699   5.3383   5.4024
  5.4286   5.4583   5.5222   5.6255   5.6369   5.6732   5.7180   5.7480
  5.8453   5.9621   5.9808   6.1565   6.2118   6.2674   6.3503   6.4757
  6.5780   8.2184   9.1661  10.6982  12.6576  13.3182  13.5830  15.3649
 --------------------------------------------------------------
 
          Ground-State Mulliken Net Atomic Charges

     Atom                 Charge (a.u.)    Spin (a.u.)
  --------------------------------------------------------
      1 C                    -0.025529      -0.152146
      2 N                    -0.062368       0.309644
      3 C                    -0.042303      -0.281823
      4 H                     0.124031       0.004522
      5 C                    -0.100325       0.487322
      6 H                     0.142196      -0.005024
      7 C                    -0.278516       0.740377
      8 H                     0.165599      -0.013453
      9 C                    -0.057378      -0.409233
     10 H                     0.143271       0.007703
     11 N                    -0.168047       0.326052
     12 H                     0.159368      -0.013940
  --------------------------------------------------------
  Sum of atomic charges =    -0.000000
  Sum of spin   charges =     1.000000

 -----------------------------------------------------------------
                    Cartesian Multipole Moments
 -----------------------------------------------------------------
    Charge (ESU x 10^10)
                -0.0000
    Dipole Moment (Debye)
         X      -0.6161      Y      -1.7967      Z       2.2208
       Tot       2.9222
    Quadrupole Moments (Debye-Ang)
        XX     -38.6040     XY       0.9243     YY     -35.2105
        XZ       0.1158     YZ       5.1265     ZZ     -58.8467
    Octopole Moments (Debye-Ang^2)
       XXX      -2.8234    XXY      -4.2440    XYY      -1.4085
       YYY     -23.3485    XXZ       5.4177    XYZ       0.0141
       YYZ      24.2462    XZZ      -7.6233    YZZ     -26.4888
       ZZZ      57.2254
    Hexadecapole Moments (Debye-Ang^3)
      XXXX    -214.8687   XXXY     -75.2331   XXYY     -92.4778
      XYYY     -72.9860   YYYY    -342.0365   XXXZ      74.3133
      XXYZ      62.4988   XYYZ      27.8391   YYYZ     169.9938
      XXZZ    -146.5823   XYZZ     -30.9338   YYZZ    -191.0003
      XZZZ      77.5134   YZZZ     239.7361   ZZZZ    -841.6024
 -----------------------------------------------------------------
 Calculating analytic gradient of the SCF energy
 Gradient of SCF Energy
            1           2           3           4           5           6
    1   0.0001454   0.0000809   0.0010493  -0.0001444  -0.0000403  -0.0000809
    2  -0.0000128   0.0001114   0.0001127  -0.0000773   0.0007811  -0.0000057
    3   0.0004118  -0.0001793   0.0000288  -0.0000687   0.0000473   0.0000711
            7           8           9          10          11          12
    1   0.0010410   0.0002859  -0.0035299   0.0016005   0.0007298  -0.0011371
    2   0.0013683  -0.0000417  -0.0022529   0.0002333   0.0001284  -0.0003448
    3  -0.0016514   0.0002524   0.0012581  -0.0010330  -0.0000773   0.0009403
 Max gradient component =       3.530E-03
 RMS gradient           =       9.646E-04
 Gradient time:  CPU 278.56 s  wall 5.35 s
 Geometry Optimization Parameters
   NAtoms,    NIC,     NZ,  NCons,   NDum,   NFix, NCnnct, MaxDiis
       12     185       0       0       0       0       0       0

 Cartesian Hessian Update
 Hessian updated using Powell/Murtagh-Sargent update
  Mixing factors:     0.994607 Powell                      0.005393 Murtagh-Sargent


** GEOMETRY OPTIMIZATION IN DELOCALIZED INTERNAL COORDINATES **
   Searching for a Transition State

   Optimization Cycle:  26

                       Coordinates (Angstroms)
     ATOM                X               Y               Z
      1  C         0.7652391072    1.2712729521   -1.8708892084
      2  N         0.4144721619    1.4289628820   -2.9627614468
      3  C        -0.2796440772   -1.6226263425    1.2393020416
      4  H         0.0341165169   -2.6139742843    1.5484525439
      5  C        -1.1837972835   -1.0454842431    0.1809786421
      6  H        -1.8408978363   -1.3930408484   -0.5992070480
      7  C         1.1553500943    1.0755424480   -0.5483360801
      8  H         1.2698786799    1.9300580017    0.1017093973
      9  C        -0.8315671819    0.1496946549    0.7154595664
     10  H        -1.1673916982    1.1732741918    0.6785941786
     11  N         0.0660637230   -0.4937509319    1.7631686975
     12  H         1.5981777745    0.1400716978   -0.2464714066
   Point Group: c1    Number of degrees of freedom:    30


   Energy is   -302.823615259

 Hessian updated using Powell/Murtagh-Sargent update
  Mixing factors:     0.993344 Powell                      0.006656 Murtagh-Sargent

 30 Hessian modes will be used to form the next step
  Hessian Eigenvalues:
    -0.000044    0.006513    0.018911    0.020630    0.024318    0.025060
     0.039515    0.043128    0.052365    0.058645    0.070341    0.076244
     0.082862    0.094015    0.114573    0.159745    0.185020    0.194127
     0.199199    0.199992    0.234525    0.294409    0.315457    0.338742
     0.356249    0.364960    0.416553    0.471865    0.488496    1.287009
**WARNING** Magnitude of eigenvalue   1 too small.  Replaced by    -0.000100

 Transition state search - taking P-RFO step
 Searching for Lamda that Maximizes Along the Lowest mode
 Value Taken    Lamda =   0.00007652
 Searching for Lamda that Minimizes Along All other modes
 Value Taken    Lamda =  -0.00018658
 Calculated Step too Large.  Step scaled by  0.445505
 Step Taken.  Stepsize is  0.300000

                             Maximum     Tolerance    Cnvgd?
         Gradient           0.000779      0.000300      NO
         Displacement       0.133309      0.001200      NO
         Energy change     -0.000118      0.000001      NO


 New Cartesian Coordinates Obtained by Inverse Iteration

 Displacement from previous Coordinates is:  0.234603
 Adding empirical dispersion correction 
 ----------------------------------------------------------------
 Doing -D3(0) with
 s6  =   1.00000
 s8  =   1.00000
 rs6 =   1.28100
 rs8 =   1.09400
 -D3 energy without 3body term =     -0.0029943429 hartrees
 ----------------------------------------------------------------
             Standard Nuclear Orientation (Angstroms)
[truncated: 986,057 more chars]
