# Supplementary material for: Reactant Discovery with an Ab Initio Nanoreactor: Exploration of Astrophysical N-Heterocycle Precursors and Formation Pathways
Source: ACS Earth Space Chem. 2024 Aug 9;8(9):1771–83. doi: 10.1021/acsearthspacechem.4c00120 (PMC11418024; doi:10.1021/acsearthspacechem.4c00120)
Supplement: Supplementary file 2 — sp4c00120_si_002.zip [file sp4c00120_si_002.zip › nr-si-data/reaction1/TS1/irc.out]

Running Job 1 of 2 qchem.in
qchem qchem.in_65058.0 ./qchem65058/ 0
/home/leeping/opt/qchem/5.3.2-openmp/exe/qcprog.exe_s qchem.in_65058.0 ./qchem65058/
                  Welcome to Q-Chem
     A Quantum Leap Into The Future Of Chemistry


 Q-Chem 5.3, Q-Chem, Inc., Pleasanton, CA (2020)

 Yihan Shao,  Zhengting Gan,  E. Epifanovsky,  A. T. B. Gilbert,  M. Wormit,  
 J. Kussmann,  A. W. Lange,  A. Behn,  Jia Deng,  Xintian Feng,  D. Ghosh,  
 M. Goldey,  P. R. Horn,  L. D. Jacobson,  I. Kaliman,  T. Kus,  A. Landau,  
 Jie Liu,  E. I. Proynov,  R. M. Richard,  R. P. Steele,  E. J. Sundstrom,  
 H. L. Woodcock III,  P. M. Zimmerman,  D. Zuev,  B. Alam,  B. Albrecht,  
 A. Aldossary,  E. Alguire,  S. A. Baeppler,  D. Barton,  Z. Benda,  
 Y. A. Bernard,  E. J. Berquist,  K. B. Bravaya,  H. Burton,  K. Carter-Fenk,  
 D. Casanova,  Chun-Min Chang,  Yunqing Chen,  A. Chien,  K. D. Closser,  
 M. P. Coons,  S. Coriani,  S. Dasgupta,  A. L. Dempwolff,  M. Diedenhofen,  
 Hainam Do,  R. G. Edgar,  Po-Tung Fang,  S. Faraji,  S. Fatehi,  
 Qingguo Feng,  J. Fosso-Tande,  J. Gayvert,  Qinghui Ge,  A. Ghysels,  
 G. Gidofalvi,  J. Gomes,  J. Gonthier,  S. Gulania,  A. Gunina,  D. Hait,  
 M. W. D. Hanson-Heine,  S. Hammes-Schiffer,  P. H. P. Harbach,  
 A. W. Hauser,  M. F. Herbst,  J. E. Herr,  E. G. Hohenstein,  Z. C. Holden,  
 S. Houck,  Kerwin Hui,  B. C. Huynh,  M. Ivanov,  T.-C. Jagau,  Hyunjun Ji,  
 B. Kaduk,  K. Khistyaev,  Jaehoon Kim,  P. Klunzinger,  K. Koh,  
 D. Kosenkov,  L. Koulias,  T. Kowalczyk,  C. M. Krauter,  A. Kunitsa,  
 Ka Un Lao,  A. Laurent,  K. V. Lawler,  Joonho Lee,  D. Lefrancois,  
 S. Lehtola,  D. S. Levine,  Yi-Pei Li,  You-Sheng Lin,  Fenglai Liu,  
 Kuan-Yu Liu,  E. Livshits,  M. Loipersberger,  A. Luenser,  A. Manjanath,  
 P. Manohar,  E. Mansoor,  S. F. Manzer,  Shan-Ping Mao,  Yuezhi Mao,  
 N. Mardirossian,  A. V. Marenich,  T. Markovich,  L. A. Martinez-Martinez,  
 S. A. Maurer,  N. J. Mayhall,  S. C. McKenzie,  J.-M. Mewes,  P. Morgante,  
 A. F. Morrison,  J. W. Mullinax,  K. Nanda,  T. S. Nguyen-Beck,  
 R. Olivares-Amaya,  K. J. Oosterbaan,  J. A. Parkhill,  S. K. Paul,  
 F. Pavosevic,  Zheng Pei,  T. M. Perrine,  F. Plasser,  P. Pokhilko,  
 S. Prager,  A. Prociuk,  E. Ramos,  B. Rana,  D. R. Rehn,  F. Rob,  
 E. Rossomme,  M. Scheurer,  M. Schneider,  N. Sergueev,  S. M. Sharada,  
 S. Sharma,  W. Skomorowski,  D. W. Small,  T. Stauch,  C. J. Stein,  
 T. Stein,  Yu-Chuan Su,  S. P. Veccham,  Zhen Tao,  A. J. W. Thom,  
 A. Tkatchenko,  T. Tsuchimochi,  N. M. Tubman,  L. Vogt,  M. L. Vidal,  
 O. Vydrov,  M. A. Watson,  J. Wenzel,  M. de Wergifosse,  T. A. Wesolowski,  
 A. White,  J. Witte,  A. Yamada,  Jun Yang,  K. Yao,  S. Yeganeh,  
 S. R. Yost,  Zhi-Qiang You,  A. Zech,  Igor Ying Zhang,  Xing Zhang,  
 Yan Zhao,  Ying Zhu,  B. R. Brooks,  G. K. L. Chan,  C. J. Cramer,  
 M. S. Gordon,  W. J. Hehre,  A. Klamt,  M. W. Schmidt,  C. D. Sherrill,  
 D. G. Truhlar,  A. Aspuru-Guzik,  R. Baer,  A. T. Bell,  N. A. Besley,  
 Jeng-Da Chai,  A. E. DePrince, III,  R. A. DiStasio Jr.,  A. Dreuw,  
 B. D. Dunietz,  T. R. Furlani,  Chao-Ping Hsu,  Yousung Jung,  Jing Kong,  
 D. S. Lambrecht,  WanZhen Liang,  C. Ochsenfeld,  V. A. Rassolov,  
 L. V. Slipchenko,  J. E. Subotnik,  T. Van Voorhis,  J. M. Herbert,  
 A. I. Krylov,  P. M. W. Gill,  M. Head-Gordon

 Contributors to earlier versions of Q-Chem not listed above: 
 R. D. Adamson,  B. Austin,  J. Baker,  G. J. O. Beran,  K. Brandhorst,  
 S. T. Brown,  E. F. C. Byrd,  A. K. Chakraborty,  C.-L. Cheng,  
 Siu Hung Chien,  D. M. Chipman,  D. L. Crittenden,  H. Dachsel,  
 R. J. Doerksen,  A. D. Dutoi,  L. Fusti-Molnar,  W. A. Goddard III,  
 A. Golubeva-Zadorozhnaya,  S. R. Gwaltney,  G. Hawkins,  A. Heyden,  
 S. Hirata,  G. Kedziora,  F. J. Keil,  C. Kelley,  Jihan Kim,  R. A. King,  
 R. Z. Khaliullin,  P. P. Korambath,  W. Kurlancheek,  A. M. Lee,  M. S. Lee,  
 S. V. Levchenko,  Ching Yeh Lin,  D. Liotard,  R. C. Lochan,  I. Lotan,  
 P. E. Maslen,  N. Nair,  D. P. O'Neill,  D. Neuhauser,  E. Neuscamman,  
 C. M. Oana,  R. Olson,  B. Peters,  R. Peverati,  P. A. Pieniazek,  
 Y. M. Rhee,  J. Ritchie,  M. A. Rohrdanz,  E. Rosta,  N. J. Russ,  
 H. F. Schaefer III,  N. E. Schultz,  N. Shenvi,  A. C. Simmonett,  A. Sodt,  
 D. Stuck,  K. S. Thanthiriwatte,  V. Vanovschi,  Tao Wang,  A. Warshel,  
 C. F. Williams,  Q. Wu,  X. Xu,  W. Zhang

 Please cite Q-Chem as follows:
 Y. Shao et al., Mol. Phys. 113, 184-215 (2015)
 DOI: 10.1080/00268976.2014.952696

 Q-Chem 5.3.2 for Intel X86 EM64T Linux

 Parts of Q-Chem use Armadillo 9.800.1 (Horizon Scraper).
 http://arma.sourceforge.net/

 Q-Chem begins on Mon Feb 13 12:17:16 2023  

Host: 
0

     Scratch files written to ./qchem65058//
 Dec820 |scratch|qcdevops|jenkins|workspace|build_RNUM 5633   
Processing $rem in /home/leeping/opt/qchem/5.3.2-openmp/config/preferences:
Processing $rem in /home/hpark21/.qchemrc:

Checking the input file for inconsistencies... 	...done.

--------------------------------------------------------------
User input:
--------------------------------------------------------------
$molecule
0 2
C         0.7883077593    1.7175637737   -1.7094136097
N         0.3873170764    2.4704824268   -2.4931981955
C        -0.3232694900   -1.4192894956    1.5454691704
H         0.0146553817   -2.2405999772    2.1689973705
C        -1.0915195343   -1.2689834199    0.2511468922
H        -1.6024649435   -1.8948164094   -0.4622259515
C         1.2261751529    0.8040678826   -0.7563220952
H         1.4690403633    1.1368891516    0.2417285107
C        -0.9204548838    0.0551199842    0.4540651871
H        -1.3247025303    0.9813073034    0.0765521890
N        -0.1527548638   -0.1604567377    1.7561707964
H         1.5296704929   -0.1812843044   -1.0729703869
$end

$rem
method                wB97X-D3
basis                 cc-pvtz
unrestricted          true
symmetry              False
sym_ignore            true
scf_convergence       8
thresh                14
jobtype               freq
scf_guess             core
scf_algorithm         diis
max_scf_cycles        100
geom_opt_max_cycles   100
mem_total             200000
$end

--------------------------------------------------------------
 Adding empirical dispersion correction 
 ----------------------------------------------------------------
 Doing -D3(0) with
 s6  =   1.00000
 s8  =   1.00000
 rs6 =   1.28100
 rs8 =   1.09400
 -D3 energy without 3body term =     -0.0029259966 hartrees
 ----------------------------------------------------------------
             Standard Nuclear Orientation (Angstroms)
    I     Atom           X                Y                Z
 ----------------------------------------------------------------
    1      C       0.7883077593     1.7175637737    -1.7094136097
    2      N       0.3873170764     2.4704824268    -2.4931981955
    3      C      -0.3232694900    -1.4192894956     1.5454691704
    4      H       0.0146553817    -2.2405999772     2.1689973705
    5      C      -1.0915195343    -1.2689834199     0.2511468922
    6      H      -1.6024649435    -1.8948164094    -0.4622259515
    7      C       1.2261751529     0.8040678826    -0.7563220952
    8      H       1.4690403633     1.1368891516     0.2417285107
    9      C      -0.9204548838     0.0551199842     0.4540651871
   10      H      -1.3247025303     0.9813073034     0.0765521890
   11      N      -0.1527548638    -0.1604567377     1.7561707964
   12      H       1.5296704929    -0.1812843044    -1.0729703869
 ----------------------------------------------------------------
 Nuclear Repulsion Energy =         235.65866035 hartrees
 There are       25 alpha and       24 beta electrons
 Requested basis set is cc-pVTZ
 There are 100 shells and 280 basis functions

 Total QAlloc Memory Limit 200000 MB
 Mega-Array Size      1956 MB
 MEM_STATIC part      2000 MB

                       Distance Matrix (Angstroms)
             C (  1)   N (  2)   C (  3)   H (  4)   C (  5)   H (  6)
   N (  2)  1.158447
   C (  3)  4.655074  5.652087
   H (  4)  5.595326  6.638467  1.085141
   C (  5)  4.036956  4.868469  1.512637  2.417811
   H (  6)  4.507833  5.209598  2.427613  3.107729  1.077791
   C (  7)  1.390894  2.548992  3.555607  4.392639  3.268676  3.920673
   H (  8)  2.146517  3.229306  3.383218  4.151751  3.513514  4.372749
   C (  9)  3.219352  4.028722  1.929165  3.014258  1.350440  2.259863
   H ( 10)  2.862963  3.428159  2.987214  4.068525  2.269067  2.939306
   N ( 11)  4.052510  5.026993  1.287684  2.127310  2.091700  3.167167
   H ( 12)  2.135487  3.217745  3.438353  4.128729  3.131615  3.622081
             C (  7)   H (  8)   C (  9)   H ( 10)   N ( 11)
   H (  8)  1.079749
   C (  9)  2.575652  2.631539
   H ( 10)  2.689251  2.802943  1.078775
   N ( 11)  3.023967  2.570382  1.526865  2.344825
   H ( 12)  1.078561  1.862711  2.896694  3.289448  3.291660
 
 A cutoff of  1.0D-14 yielded   4659 shell pairs
 There are     36547 function pairs (     47731 Cartesian)
 Smallest overlap matrix eigenvalue = 2.09E-04
 Guess MOs from core Hamiltonian diagonalization
 Long-range K will be added via erf
 Coulomb attenuation parameter = 0.25 bohr**(-1)
 An unrestricted hybrid HF-DFT SCF calculation will be
 performed using Pulay DIIS extrapolation
 Exchange:     0.1957 Hartree-Fock + 1.0000 wB97X-D3 + LR-HF
 Correlation:  1.0000 wB97X-D3
 Using SG-2 standard quadrature grid
 Dispersion:   Grimme D3
 SCF converges when DIIS error is below 1.0E-08
 using 64 threads for integral computing
 -------------------------------------------------------
 OpenMP Integral computing Module                
 Release: version 1.0, May 2013, Q-Chem Inc. Pittsburgh 
 -------------------------------------------------------
 using 64 threads for integral computing
 -------------------------------------------------------
 OpenMP Integral computing Module                
 Release: version 1.0, May 2013, Q-Chem Inc. Pittsburgh 
 -------------------------------------------------------
 ---------------------------------------
  Cycle       Energy         DIIS Error
 ---------------------------------------
    1    -224.6184807887      8.46E-02
    2    -170.9226672730      7.69E-02
    3    -244.4430138966      4.23E-02
    4    -200.2173066208      6.40E-02
    5    -279.6073278861      3.07E-02
    6    -302.1303943867      7.18E-03
    7    -302.0746828353      7.65E-03
    8    -302.7328227688      1.76E-03
    9    -302.7758753431      1.24E-03
   10    -302.7984306008      3.20E-04
   11    -302.8074614815      1.81E-04
   12    -302.8123439717      1.23E-04
   13    -302.8170174254      9.28E-05
   14    -302.8212850598      7.98E-05
   15    -302.8234617006      5.13E-05
   16    -302.8242457766      1.46E-05
   17    -302.8242854886      6.89E-06
   18    -302.8242962917      4.17E-06
   19    -302.8243057124      2.86E-06
   20    -302.8243124737      1.51E-06
   21    -302.8243161421      7.88E-07
   22    -302.8243181164      5.62E-07
   23    -302.8243193491      4.51E-07
   24    -302.8243205565      2.56E-07
   25    -302.8243210366      1.06E-07
   26    -302.8243210661      5.49E-08
   27    -302.8243210663      3.07E-08
   28    -302.8243210664      1.59E-08
   29    -302.8243210680      5.89E-09 Convergence criterion met
 ---------------------------------------
 <S^2> = 0.9857
 SCF time:  CPU 3559.09 s  wall 67.33 s
 SCF   energy in the final basis set = -302.82432107
 Total energy in the final basis set = -302.82432107
 
 --------------------------------------------------------------
 
                    Orbital Energies (a.u.)
 --------------------------------------------------------------
 
 Alpha MOs
 -- Occupied --
-14.4451 -14.4309 -10.3555 -10.3473 -10.3425 -10.3220 -10.3210  -1.1132
 -1.0350  -0.8909  -0.8568  -0.7683  -0.6570  -0.6336  -0.6238  -0.5865
 -0.5471  -0.5264  -0.4938  -0.4800  -0.4772  -0.4353  -0.3900  -0.3578
 -0.3268
 -- Virtual --
 -0.0063   0.1061   0.1147   0.1364   0.1409   0.1461   0.1535   0.1665
  0.1776   0.2059   0.2365   0.2553   0.2623   0.2959   0.3112   0.3486
  0.3619   0.3724   0.3858   0.4097   0.4167   0.4327   0.4553   0.4612
  0.4830   0.4954   0.5117   0.5176   0.5298   0.5331   0.5422   0.5553
  0.5632   0.5740   0.5769   0.5856   0.6065   0.6278   0.6604   0.6803
  0.6843   0.6998   0.7081   0.7296   0.7394   0.7920   0.8217   0.8393
  0.8420   0.8663   0.8763   0.8904   0.9483   0.9636   0.9864   1.0055
  1.0328   1.0546   1.0641   1.0855   1.0991   1.1148   1.1279   1.1508
  1.1650   1.1783   1.1970   1.2153   1.2297   1.2435   1.2889   1.3077
  1.3502   1.3513   1.3767   1.3834   1.3917   1.4024   1.4260   1.4518
  1.4900   1.5097   1.5236   1.5442   1.5723   1.5805   1.6054   1.6379
  1.6618   1.6981   1.7480   1.8011   1.8539   1.8748   1.9282   1.9304
  1.9501   2.0726   2.1289   2.1542   2.2140   2.2390   2.2676   2.2880
  2.3023   2.3288   2.4149   2.4506   2.4642   2.4762   2.5041   2.5129
  2.5746   2.5877   2.5945   2.6006   2.6387   2.6679   2.6988   2.7058
  2.7180   2.7344   2.7567   2.7839   2.8216   2.8379   2.8576   2.8859
  2.8912   2.9137   2.9289   2.9356   2.9785   2.9920   3.0069   3.0169
  3.0408   3.0458   3.0655   3.0718   3.0823   3.0906   3.1221   3.1340
  3.1439   3.1542   3.1712   3.1849   3.1881   3.2267   3.2402   3.2509
  3.2764   3.2862   3.3158   3.3412   3.3813   3.3895   3.4097   3.4330
  3.4439   3.4639   3.5030   3.5130   3.5386   3.5470   3.5676   3.5880
  3.6432   3.6702   3.6918   3.7012   3.7260   3.7338   3.7642   3.8054
  3.8610   3.8758   3.8871   3.8926   3.9476   3.9568   3.9982   4.0072
  4.0144   4.0450   4.0543   4.0647   4.0710   4.0951   4.1264   4.1419
  4.1663   4.1848   4.2076   4.2385   4.2666   4.3299   4.3646   4.4123
  4.4531   4.4765   4.4996   4.5138   4.5588   4.6066   4.6292   4.6491
  4.6785   4.7138   4.7253   4.7358   4.7707   4.8061   4.8260   4.8683
  4.9113   4.9344   4.9622   5.0224   5.0774   5.0939   5.1207   5.1350
  5.2001   5.2104   5.2277   5.2538   5.2622   5.3397   5.4035   5.4111
  5.4625   5.5243   5.6155   5.6344   5.6727   5.7152   5.7540   5.8417
  5.9512   5.9816   6.1504   6.1936   6.2603   6.3462   6.4773   6.5663
  8.2345   9.1185  10.6494  12.7019  13.3530  13.5469  15.2958
 
 Beta MOs
 -- Occupied --
-14.4407 -14.4258 -10.3584 -10.3514 -10.3346 -10.3242 -10.3164  -1.1097
 -1.0239  -0.8613  -0.8468  -0.7720  -0.6627  -0.6242  -0.6166  -0.5782
 -0.5450  -0.5156  -0.4847  -0.4671  -0.4539  -0.4302  -0.3842  -0.3277
 -- Virtual --
 -0.0518  -0.0043   0.1087   0.1182   0.1397   0.1421   0.1514   0.1563
  0.1754   0.1908   0.2118   0.2371   0.2548   0.2628   0.2992   0.3143
  0.3622   0.3669   0.3777   0.3900   0.4041   0.4146   0.4373   0.4579
  0.4648   0.4860   0.4958   0.5134   0.5192   0.5316   0.5359   0.5459
  0.5589   0.5654   0.5756   0.5796   0.5890   0.6126   0.6315   0.6608
  0.6851   0.6874   0.7022   0.7109   0.7324   0.7407   0.7970   0.8231
  0.8454   0.8478   0.8690   0.8778   0.8921   0.9555   0.9659   0.9899
  1.0078   1.0415   1.0593   1.0663   1.0883   1.1004   1.1176   1.1313
  1.1540   1.1688   1.1792   1.1985   1.2208   1.2326   1.2427   1.2933
  1.3144   1.3522   1.3567   1.3846   1.3877   1.3968   1.4086   1.4316
  1.4526   1.4926   1.5104   1.5295   1.5462   1.5756   1.5861   1.6118
  1.6427   1.6639   1.7023   1.7511   1.8133   1.8562   1.8770   1.9285
  1.9359   1.9529   2.0765   2.1366   2.1539   2.2102   2.2341   2.2728
  2.2869   2.3141   2.3541   2.4271   2.4469   2.4713   2.4931   2.5068
  2.5140   2.5769   2.5930   2.5951   2.6016   2.6428   2.6695   2.7030
  2.7115   2.7251   2.7446   2.7587   2.7861   2.8260   2.8403   2.8627
  2.8907   2.8944   2.9176   2.9343   2.9458   2.9782   2.9926   3.0097
  3.0184   3.0377   3.0464   3.0683   3.0793   3.0819   3.0970   3.1276
  3.1309   3.1411   3.1582   3.1796   3.1913   3.1981   3.2309   3.2475
  3.2562   3.2802   3.2841   3.3304   3.3465   3.3836   3.3929   3.4137
  3.4360   3.4542   3.4681   3.5060   3.5157   3.5403   3.5510   3.5778
  3.5948   3.6447   3.6759   3.6991   3.7065   3.7311   3.7433   3.7675
  3.8075   3.8671   3.8809   3.8937   3.8968   3.9494   3.9593   4.0026
  4.0129   4.0173   4.0468   4.0686   4.0780   4.0849   4.1000   4.1287
  4.1507   4.1688   4.1912   4.2101   4.2417   4.2742   4.3341   4.3785
  4.4169   4.4553   4.4808   4.5033   4.5178   4.5665   4.6249   4.6433
  4.6613   4.6890   4.7185   4.7355   4.7476   4.7807   4.8129   4.8292
  4.8853   4.9185   4.9460   4.9726   5.0246   5.0835   5.1077   5.1337
  5.1426   5.2066   5.2173   5.2314   5.2528   5.2722   5.3437   5.4083
  5.4167   5.4669   5.5268   5.6214   5.6372   5.6756   5.7187   5.7567
  5.8496   5.9576   5.9819   6.1557   6.2078   6.2572   6.3467   6.4825
  6.5690   8.2364   9.1210  10.6518  12.7006  13.3631  13.5556  15.3033
 --------------------------------------------------------------
 
          Ground-State Mulliken Net Atomic Charges

     Atom                 Charge (a.u.)    Spin (a.u.)
  --------------------------------------------------------
      1 C                    -0.039083      -0.158484
      2 N                    -0.061730       0.327841
      3 C                    -0.023784      -0.252347
      4 H                     0.121993       0.004203
      5 C                    -0.147030       0.437481
      6 H                     0.137997      -0.004631
      7 C                    -0.258882       0.753499
      8 H                     0.171679      -0.014641
      9 C                    -0.025673      -0.374531
     10 H                     0.149341       0.007059
     11 N                    -0.175762       0.287967
     12 H                     0.150933      -0.013416
  --------------------------------------------------------
  Sum of atomic charges =     0.000000
  Sum of spin   charges =     1.000000

 -----------------------------------------------------------------
                    Cartesian Multipole Moments
 -----------------------------------------------------------------
    Charge (ESU x 10^10)
                 0.0000
    Dipole Moment (Debye)
         X      -0.1139      Y      -4.1342      Z       1.4403
       Tot       4.3794
    Quadrupole Moments (Debye-Ang)
        XX     -38.4038     XY       0.1574     YY     -43.5290
        XZ       0.2331     YZ       6.0201     ZZ     -52.2255
    Octopole Moments (Debye-Ang^2)
       XXX       1.3370    XXY     -11.3009    XYY      -4.0531
       YYY     -67.3150    XXZ       2.8958    XYZ       1.2097
       YYZ      36.5275    XZZ      -1.1055    YZZ     -45.5568
       ZZZ      33.3036
    Hexadecapole Moments (Debye-Ang^3)
      XXXX    -222.9354   XXXY     -88.5433   XXYY    -117.2600
      XYYY     -88.7719   YYYY    -571.8561   XXXZ      79.4988
      XXYZ      75.9007   XYYZ      34.3914   YYYZ     268.9652
      XXZZ    -132.7756   XYZZ     -35.7730   YYZZ    -237.3210
      XZZZ      81.6329   YZZZ     265.8520   ZZZZ    -671.2069
 -----------------------------------------------------------------
 Calculating MO derivatives via CPSCF
    1     0    39    0.0300084  
    2     0    39    0.0110424  
    3     0    39    0.0036260  
    4     0    39    0.0016734  
    5     0    39    0.0003244  
    6     3    36    0.0000588  
    7    18    21    0.0000086  
    8    37     2    0.0000013  
    9    39     0    0.0000002  Converged
 Time for AOints: 1076.9 s (CPU) 18.6 s (wall)
 ------------------------------------------------------------------------------
                     AOints        : Timing summary (seconds)
 ------------------------------------------------------------------------------
     job step          cpu (% of tot)      sys (% of tot)     wall (% of tot)
 ------------------------------------------------------------------------------
  AOints            0.1077E+04 ( 0.1)   0.7103E-02 ( 5.4)   0.1858E+02 ( 0.1)
 ------------------------------------------------------------------------------
   Grand Totals     0.9552E+06          0.1310E+00          0.1683E+05
 ------------------------------------------------------------------------------
 Polarizability Matrix (a.u.)
            1           2           3
    1 -57.3425968  -8.5239758   2.1090255
    2  -8.5239758 -83.0357486  24.8321725
    3   2.1090255  24.8321725 -74.5900190
 Calculating analytic Hessian of the SCF energy
 
 Direct stationary perturbation theory relativistic correction:
 
 rels  =       0.078629427934
 relv  =      -0.361742035910
 rel2e =       0.000000000000
 E_rel =      -0.283112607976
 
 Hessian of the SCF Energy
            1           2           3           4           5           6
    1   0.2302707  -0.2994263   0.3088689  -0.1622776   0.2364507  -0.2460021
    2  -0.2994263   0.6674721  -0.5744377   0.2372793  -0.4854205   0.4628933
    3   0.3088689  -0.5744377   0.7163995  -0.2468718   0.4630051  -0.5232009
    4  -0.1622776   0.2372793  -0.2468718   0.1557885  -0.2562298   0.2670196
    5   0.2364507  -0.4854205   0.4630051  -0.2562298   0.5044241  -0.5048073
    6  -0.2460021   0.4628933  -0.5232009   0.2670196  -0.5048073   0.5452779
    7  -0.0015411   0.0033070  -0.0034916   0.0009037  -0.0012935   0.0013511
    8  -0.0016077   0.0056946  -0.0055772   0.0011400  -0.0020066   0.0020716
    9  -0.0006699   0.0038204  -0.0042182   0.0009403  -0.0014469   0.0015282
   10   0.0001355  -0.0000999   0.0001045  -0.0000219   0.0001105  -0.0001326
   11   0.0000225   0.0000630  -0.0000525  -0.0000300  -0.0000230   0.0000321
   12  -0.0003030   0.0004129  -0.0003857   0.0001700  -0.0002250   0.0002188
   13  -0.0001357  -0.0011218   0.0010611   0.0000382   0.0001882  -0.0002193
   14  -0.0050624   0.0128475  -0.0127673   0.0031415  -0.0047922   0.0049947
   15   0.0017423  -0.0040895   0.0044439  -0.0011620   0.0016961  -0.0019365
   16   0.0000162  -0.0001111   0.0001913  -0.0000537   0.0000880  -0.0000375
   17  -0.0000160  -0.0000428   0.0000127   0.0000491   0.0000304   0.0000133
   18  -0.0000732   0.0001961  -0.0001643   0.0000505  -0.0001089   0.0000780
   19  -0.0699087   0.0705477  -0.0714393   0.0069186   0.0126738  -0.0136603
   20   0.0504856  -0.1687759   0.0829628   0.0198373  -0.0200264   0.0455450
   21  -0.0500283   0.0816934  -0.1769762  -0.0215045   0.0462071  -0.0240282
   22   0.0005673  -0.0057007  -0.0047071   0.0003544   0.0024891  -0.0015784
   23   0.0067664   0.0081314   0.0247099   0.0004654  -0.0031069  -0.0010649
   24  -0.0063010  -0.0007500  -0.0172887   0.0010491  -0.0012789   0.0028947
   25   0.0064917  -0.0165509   0.0162125  -0.0042593   0.0072515  -0.0072678
   26   0.0053015  -0.0183555   0.0181088  -0.0039539   0.0067002  -0.0068695
   27   0.0001171   0.0030413  -0.0036684   0.0005673  -0.0012017   0.0014372
   28  -0.0017662   0.0020972  -0.0015971   0.0008639  -0.0008926   0.0006756
   29  -0.0005382  -0.0001279   0.0006902   0.0000951   0.0001542  -0.0004986
   30   0.0015359  -0.0009432   0.0007636  -0.0007529   0.0001748  -0.0001787
   31  -0.0018727   0.0042202  -0.0030269   0.0011471  -0.0019430   0.0018157
   32   0.0006001  -0.0041728   0.0047720  -0.0009262   0.0014542  -0.0014767
   33  -0.0005669   0.0033038  -0.0040714   0.0008244  -0.0010759   0.0013575
   34   0.0000206   0.0055592   0.0046954   0.0005981   0.0011071  -0.0019640
   35   0.0070239  -0.0173132  -0.0014269  -0.0008679   0.0026126  -0.0008330
   36  -0.0083197   0.0248593   0.0083669  -0.0003299  -0.0009385  -0.0034481
            7           8           9          10          11          12
    1  -0.0015411  -0.0016077  -0.0006699   0.0001355   0.0000225  -0.0003030
    2   0.0033070   0.0056946   0.0038204  -0.0000999   0.0000630   0.0004129
    3  -0.0034916  -0.0055772  -0.0042182   0.0001045  -0.0000525  -0.0003857
    4   0.0009037   0.0011400   0.0009403  -0.0000219  -0.0000300   0.0001700
    5  -0.0012935  -0.0020066  -0.0014469   0.0001105  -0.0000230  -0.0002250
    6   0.0013511   0.0020716   0.0015282  -0.0001326   0.0000321   0.0002188
    7   0.2066661  -0.0663540   0.1662306  -0.0756092   0.0612559  -0.0663570
    8  -0.0663540   0.7902842  -0.1563138   0.0669292  -0.2095384   0.1206787
    9   0.1662306  -0.1563138   0.4104341  -0.0665180   0.1163698  -0.1585713
   10  -0.0756092   0.0669292  -0.0665180   0.0587566  -0.0710401   0.0674040
   11   0.0612559  -0.2095384   0.1163698  -0.0710401   0.2268672  -0.1340873
   12  -0.0663570   0.1206787  -0.1585713   0.0674040  -0.1340873   0.1436814
   13  -0.0765895   0.0187422  -0.0557775   0.0041296  -0.0024583   0.0002819
   14  -0.0182203  -0.1221989  -0.0090296   0.0048843   0.0051834   0.0050668
   15  -0.0511020   0.0519732  -0.1394188  -0.0022752  -0.0047041   0.0047901
   16   0.0015575  -0.0028825   0.0043047  -0.0008430  -0.0001223  -0.0005580
   17   0.0023912   0.0032981   0.0014224   0.0005238   0.0000342   0.0008904
   18   0.0011272  -0.0084962   0.0046482  -0.0003904  -0.0002197  -0.0013606
   19  -0.0092831  -0.0134682  -0.0130943   0.0002720  -0.0001051  -0.0007867
   20  -0.0065001  -0.0076772  -0.0056736   0.0004243  -0.0000631  -0.0007341
   21   0.0063990   0.0093690   0.0060524  -0.0004288   0.0000599   0.0009365
   22   0.0010798   0.0025309   0.0006300  -0.0000568   0.0000838   0.0002325
   23   0.0000650   0.0003544  -0.0000181   0.0000073   0.0000153   0.0000938
   24  -0.0004398  -0.0015654  -0.0000229  -0.0001091  -0.0000039  -0.0000632
   25   0.0166054   0.0726380  -0.0087225   0.0066866   0.0000284  -0.0038307
   26   0.0724099   0.0147007   0.1128699  -0.0008633  -0.0089026   0.0078418
   27  -0.0278958   0.0733626  -0.0434326  -0.0047182  -0.0003641   0.0009988
   28  -0.0008661  -0.0015221  -0.0083188  -0.0000024   0.0007053   0.0005409
   29  -0.0000021  -0.0081436  -0.0002551   0.0006118   0.0009524   0.0009143
   30  -0.0028400   0.0043967   0.0005255   0.0014489   0.0020118   0.0004838
   31  -0.0641738  -0.0770638  -0.0199812   0.0066690   0.0116376   0.0030995
   32  -0.0474350  -0.4647945  -0.0615622  -0.0014489  -0.0145937  -0.0009525
   33  -0.0226566  -0.0901780  -0.0772067   0.0055462   0.0209367   0.0093505
   34   0.0012502   0.0009180   0.0009765  -0.0001160   0.0000223   0.0001066
   35   0.0003761   0.0000271  -0.0001833  -0.0000389   0.0000055   0.0001002
   36  -0.0003251   0.0002787  -0.0003179   0.0000687   0.0000211  -0.0000791
           13          14          15          16          17          18
    1  -0.0001357  -0.0050624   0.0017423   0.0000162  -0.0000160  -0.0000732
    2  -0.0011218   0.0128475  -0.0040895  -0.0001111  -0.0000428   0.0001961
    3   0.0010611  -0.0127673   0.0044439   0.0001913   0.0000127  -0.0001643
    4   0.0000382   0.0031415  -0.0011620  -0.0000537   0.0000491   0.0000505
    5   0.0001882  -0.0047922   0.0016961   0.0000880   0.0000304  -0.0001089
    6  -0.0002193   0.0049947  -0.0019365  -0.0000375   0.0000133   0.0000780
    7  -0.0765895  -0.0182203  -0.0511020   0.0015575   0.0023912   0.0011272
    8   0.0187422  -0.1221989   0.0519732  -0.0028825   0.0032981  -0.0084962
    9  -0.0557775  -0.0090296  -0.1394188   0.0043047   0.0014224   0.0046482
   10   0.0041296   0.0048843  -0.0022752  -0.0008430   0.0005238  -0.0003904
   11  -0.0024583   0.0051834  -0.0047041  -0.0001223   0.0000342  -0.0002197
   12   0.0002819   0.0050668   0.0047901  -0.0005580   0.0008904  -0.0013606
   13   0.2444811   0.1659968   0.2372320  -0.1028434  -0.0836806  -0.1115673
   14   0.1659968   0.6115918   0.2309559  -0.0850106  -0.1628712  -0.1157948
   15   0.2372320   0.2309559   0.4341203  -0.1138837  -0.1113537  -0.1822868
   16  -0.1028434  -0.0850106  -0.1138837   0.0962629   0.0930742   0.1163055
   17  -0.0836806  -0.1628712  -0.1113537   0.0930742   0.1550759   0.1269033
   18  -0.1115673  -0.1157948  -0.1822868   0.1163055   0.1269033   0.1784251
   19   0.0023681  -0.0344460   0.0127144   0.0002408   0.0001493  -0.0001536
   20   0.0002518  -0.0213159   0.0081727  -0.0000155   0.0001446  -0.0001602
   21  -0.0020654   0.0236284  -0.0082466  -0.0000734  -0.0000953   0.0002125
   22  -0.0006033   0.0056239  -0.0013901   0.0000038  -0.0000034   0.0001523
   23  -0.0001270   0.0017324  -0.0002274   0.0000873   0.0000072   0.0000637
   24  -0.0001498  -0.0033633   0.0000768   0.0000590  -0.0000183  -0.0002014
   25  -0.0742852   0.0310676  -0.0257346   0.0038937  -0.0104191  -0.0021038
   26  -0.0617151  -0.3452265  -0.1081438   0.0007212   0.0034161   0.0037405
   27  -0.0049978  -0.0512064  -0.0511301  -0.0036813  -0.0151352   0.0020931
   28   0.0117253  -0.0155072   0.0024499  -0.0020615   0.0000865   0.0016193
   29   0.0112966  -0.0044297   0.0123905  -0.0004367  -0.0001648   0.0001726
   30  -0.0012400   0.0055916   0.0057301   0.0016071  -0.0003601  -0.0002621
   31  -0.0077887  -0.0557901  -0.0576005   0.0040095  -0.0020721  -0.0050065
   32  -0.0467207   0.0285082  -0.0768610  -0.0053602   0.0010891  -0.0062893
   33  -0.0626974  -0.0776582  -0.0665817  -0.0042424  -0.0022728  -0.0011833
   34  -0.0004963   0.0033225  -0.0009907  -0.0001828  -0.0000830   0.0000400
   35  -0.0006520   0.0009711   0.0001911  -0.0000318  -0.0000168  -0.0000071
   36   0.0001394  -0.0004176   0.0004394   0.0000086  -0.0000068   0.0000018
           19          20          21          22          23          24
    1  -0.0699087   0.0504856  -0.0500283   0.0005673   0.0067664  -0.0063010
    2   0.0705477  -0.1687759   0.0816934  -0.0057007   0.0081314  -0.0007500
    3  -0.0714393   0.0829628  -0.1769762  -0.0047071   0.0247099  -0.0172887
    4   0.0069186   0.0198373  -0.0215045   0.0003544   0.0004654   0.0010491
    5   0.0126738  -0.0200264   0.0462071   0.0024891  -0.0031069  -0.0012789
    6  -0.0136603   0.0455450  -0.0240282  -0.0015784  -0.0010649   0.0028947
    7  -0.0092831  -0.0065001   0.0063990   0.0010798   0.0000650  -0.0004398
    8  -0.0134682  -0.0076772   0.0093690   0.0025309   0.0003544  -0.0015654
    9  -0.0130943  -0.0056736   0.0060524   0.0006300  -0.0000181  -0.0000229
   10   0.0002720   0.0004243  -0.0004288  -0.0000568   0.0000073  -0.0001091
   11  -0.0001051  -0.0000631   0.0000599   0.0000838   0.0000153  -0.0000039
   12  -0.0007867  -0.0007341   0.0009365   0.0002325   0.0000938  -0.0000632
   13   0.0023681   0.0002518  -0.0020654  -0.0006033  -0.0001270  -0.0001498
   14  -0.0344460  -0.0213159   0.0236284   0.0056239   0.0017324  -0.0033633
   15   0.0127144   0.0081727  -0.0082466  -0.0013901  -0.0002274   0.0000768
   16   0.0002408  -0.0000155  -0.0000734   0.0000038   0.0000873   0.0000590
   17   0.0001493   0.0001446  -0.0000953  -0.0000034   0.0000072  -0.0000183
   18  -0.0001536  -0.0001602   0.0002125   0.0001523   0.0000637  -0.0002014
   19   0.1331048  -0.1648266   0.1448683  -0.0350643  -0.0116021  -0.0714080
   20  -0.1648266   0.5695951   0.0595603  -0.0090438  -0.0789912  -0.0939439
   21   0.1448683   0.0595603   0.5822573  -0.0787255  -0.0961089  -0.3044619
   22  -0.0350643  -0.0090438  -0.0787255   0.0339222   0.0119886   0.0768301
   23  -0.0116021  -0.0789912  -0.0961089   0.0119886   0.0771654   0.0946119
   24  -0.0714080  -0.0939439  -0.3044619   0.0768301   0.0946119   0.3209733
   25   0.0319172   0.0250153  -0.0267943  -0.0093213  -0.0028217   0.0037331
   26   0.0441723   0.0226487  -0.0324717  -0.0102785  -0.0025390   0.0047282
   27  -0.0038505  -0.0040305   0.0023426   0.0000823  -0.0004761   0.0009373
   28  -0.0075179  -0.0021684   0.0044586   0.0004755   0.0003315  -0.0003614
   29  -0.0021891   0.0000798   0.0008367   0.0001974   0.0001407  -0.0000078
   30   0.0060169   0.0013046  -0.0027949  -0.0007863  -0.0000185   0.0001501
   31  -0.0089234  -0.0071240   0.0089969   0.0018276   0.0012289  -0.0004683
   32   0.0117462   0.0053627  -0.0046891  -0.0008588  -0.0005029   0.0011732
   33  -0.0065974  -0.0024557   0.0023874   0.0012790   0.0004080  -0.0016518
   34  -0.0441239   0.0936639   0.0148974   0.0068153  -0.0063895  -0.0024338
   35   0.0873477  -0.3009810  -0.0879897   0.0029715  -0.0024069   0.0004183
   36   0.0173904  -0.0905473  -0.0776809   0.0079812  -0.0219732  -0.0013422
           25          26          27          28          29          30
    1   0.0064917   0.0053015   0.0001171  -0.0017662  -0.0005382   0.0015359
    2  -0.0165509  -0.0183555   0.0030413   0.0020972  -0.0001279  -0.0009432
    3   0.0162125   0.0181088  -0.0036684  -0.0015971   0.0006902   0.0007636
    4  -0.0042593  -0.0039539   0.0005673   0.0008639   0.0000951  -0.0007529
    5   0.0072515   0.0067002  -0.0012017  -0.0008926   0.0001542   0.0001748
    6  -0.0072678  -0.0068695   0.0014372   0.0006756  -0.0004986  -0.0001787
    7   0.0166054   0.0724099  -0.0278958  -0.0008661  -0.0000021  -0.0028400
    8   0.0726380   0.0147007   0.0733626  -0.0015221  -0.0081436   0.0043967
    9  -0.0087225   0.1128699  -0.0434326  -0.0083188  -0.0002551   0.0005255
   10   0.0066866  -0.0008633  -0.0047182  -0.0000024   0.0006118   0.0014489
   11   0.0000284  -0.0089026  -0.0003641   0.0007053   0.0009524   0.0020118
   12  -0.0038307   0.0078418   0.0009988   0.0005409   0.0009143   0.0004838
   13  -0.0742852  -0.0617151  -0.0049978   0.0117253   0.0112966  -0.0012400
   14   0.0310676  -0.3452265  -0.0512064  -0.0155072  -0.0044297   0.0055916
   15  -0.0257346  -0.1081438  -0.0511301   0.0024499   0.0123905   0.0057301
   16   0.0038937   0.0007212  -0.0036813  -0.0020615  -0.0004367   0.0016071
   17  -0.0104191   0.0034161  -0.0151352   0.0000865  -0.0001648  -0.0003601
   18  -0.0021038   0.0037405   0.0020931   0.0016193   0.0001726  -0.0002621
   19   0.0319172   0.0441723  -0.0038505  -0.0075179  -0.0021891   0.0060169
   20   0.0250153   0.0226487  -0.0040305  -0.0021684   0.0000798   0.0013046
   21  -0.0267943  -0.0324717   0.0023426   0.0044586   0.0008367  -0.0027949
   22  -0.0093213  -0.0102785   0.0000823   0.0004755   0.0001974  -0.0007863
   23  -0.0028217  -0.0025390  -0.0004761   0.0003315   0.0001407  -0.0000185
   24   0.0037331   0.0047282   0.0009373  -0.0003614  -0.0000078   0.0001501
   25   0.1536678  -0.1808666   0.1336195  -0.0747147   0.0998273  -0.0570885
   26  -0.1808666   0.7344370  -0.0876799   0.1121510  -0.2835381   0.0731789
   27   0.1336195  -0.0876799   0.2871260  -0.0535243   0.0859683  -0.0888306
   28  -0.0747147   0.1121510  -0.0535243   0.0744310  -0.1054159   0.0533031
   29   0.0998273  -0.2835381   0.0859683  -0.1054159   0.2889631  -0.0972655
   30  -0.0570885   0.0731789  -0.0888306   0.0533031  -0.0972655   0.0782934
   31  -0.0504569   0.0260242  -0.0376888  -0.0008372  -0.0034673  -0.0009990
   32  -0.0227299  -0.1224490  -0.0035348   0.0100122   0.0060911   0.0119679
   33  -0.0230598   0.0149975  -0.1074126   0.0008168  -0.0029687   0.0062244
   34  -0.0062250  -0.0031026   0.0019704   0.0002705   0.0000211  -0.0002052
   35  -0.0024399  -0.0008920   0.0012565   0.0001223   0.0000229  -0.0000390
   36   0.0010369  -0.0003009  -0.0004607  -0.0000627   0.0000230  -0.0001046
           31          32          33          34          35          36
    1  -0.0018727   0.0006001  -0.0005669   0.0000206   0.0070239  -0.0083197
    2   0.0042202  -0.0041728   0.0033038   0.0055592  -0.0173132   0.0248593
    3  -0.0030269   0.0047720  -0.0040714   0.0046954  -0.0014269   0.0083669
    4   0.0011471  -0.0009262   0.0008244   0.0005981  -0.0008679  -0.0003299
    5  -0.0019430   0.0014542  -0.0010759   0.0011071   0.0026126  -0.0009385
    6   0.0018157  -0.0014767   0.0013575  -0.0019640  -0.0008330  -0.0034481
    7  -0.0641738  -0.0474350  -0.0226566   0.0012502   0.0003761  -0.0003251
    8  -0.0770638  -0.4647945  -0.0901780   0.0009180   0.0000271   0.0002787
    9  -0.0199812  -0.0615622  -0.0772067   0.0009765  -0.0001833  -0.0003179
   10   0.0066690  -0.0014489   0.0055462  -0.0001160  -0.0000389   0.0000687
   11   0.0116376  -0.0145937   0.0209367   0.0000223   0.0000055   0.0000211
   12   0.0030995  -0.0009525   0.0093505   0.0001066   0.0001002  -0.0000791
   13  -0.0077887  -0.0467207  -0.0626974  -0.0004963  -0.0006520   0.0001394
   14  -0.0557901   0.0285082  -0.0776582   0.0033225   0.0009711  -0.0004176
   15  -0.0576005  -0.0768610  -0.0665817  -0.0009907   0.0001911   0.0004394
   16   0.0040095  -0.0053602  -0.0042424  -0.0001828  -0.0000318   0.0000086
   17  -0.0020721   0.0010891  -0.0022728  -0.0000830  -0.0000168  -0.0000068
   18  -0.0050065  -0.0062893  -0.0011833   0.0000400  -0.0000071   0.0000018
   19  -0.0089234   0.0117462  -0.0065974  -0.0441239   0.0873477   0.0173904
   20  -0.0071240   0.0053627  -0.0024557   0.0936639  -0.3009810  -0.0905473
   21   0.0089969  -0.0046891   0.0023874   0.0148974  -0.0879897  -0.0776809
   22   0.0018276  -0.0008588   0.0012790   0.0068153   0.0029715   0.0079812
   23   0.0012289  -0.0005029   0.0004080  -0.0063895  -0.0024069  -0.0219732
   24  -0.0004683   0.0011732  -0.0016518  -0.0024338   0.0004183  -0.0013422
   25  -0.0504569  -0.0227299  -0.0230598  -0.0062250  -0.0024399   0.0010369
   26   0.0260242  -0.1224490   0.0149975  -0.0031026  -0.0008920  -0.0003009
   27  -0.0376888  -0.0035348  -0.1074126   0.0019704   0.0012565  -0.0004607
   28  -0.0008372   0.0100122   0.0008168   0.0002705   0.0001223  -0.0000627
   29  -0.0034673   0.0060911  -0.0029687   0.0000211   0.0000229   0.0000230
   30  -0.0009990   0.0119679   0.0062244  -0.0002052  -0.0000390  -0.0001046
   31   0.1194106   0.1039356   0.1110869   0.0009889   0.0004137  -0.0002277
   32   0.1039356   0.5638412   0.1372273  -0.0008143   0.0001663   0.0002252
   33   0.1110869   0.1372273   0.2389003   0.0002673  -0.0002640  -0.0001128
   34   0.0009889  -0.0008143   0.0002673   0.0412006  -0.0942248  -0.0173599
   35   0.0004137   0.0001663  -0.0002640  -0.0942248   0.3178045   0.0887769
   36  -0.0002277   0.0002252  -0.0001128  -0.0173599   0.0887769   0.0747382
 **********************************************************************
 **                                                                  **
 **                       VIBRATIONAL ANALYSIS                       **
 **                       --------------------                       **
 **                                                                  **
 **        VIBRATIONAL FREQUENCIES (CM**-1) AND NORMAL MODES         **
 **     FORCE CONSTANTS (mDYN/ANGSTROM) AND REDUCED MASSES (AMU)     **
 **                  INFRARED INTENSITIES (KM/MOL)                   **
 **                                                                  **
 **********************************************************************
 

 Mode:                 1                      2                      3
 Frequency:      -335.33                  39.64                  75.58
 Force Cnst:      0.6115                 0.0038                 0.0201
 Red. Mass:       9.2304                 4.1118                 5.9639
 IR Active:          YES                    YES                    YES
 IR Intens:       30.740                  7.523                  8.735
 Raman Active:       YES                    YES                    YES
               X      Y      Z        X      Y      Z        X      Y      Z
 C         -0.120 -0.042  0.047    0.011  0.009  0.008    0.009  0.108 -0.093
 N          0.046 -0.014  0.013    0.009  0.194  0.186    0.340  0.177 -0.196
 C         -0.131 -0.039 -0.051   -0.015  0.102  0.140    0.130 -0.055  0.033
 H         -0.313 -0.039  0.027   -0.030  0.217  0.300    0.290 -0.021 -0.011
 C          0.193 -0.010 -0.008    0.049 -0.139  0.074   -0.061 -0.130  0.145
 H          0.096  0.023  0.030    0.095 -0.273  0.160   -0.110 -0.182  0.226
 C         -0.497 -0.168  0.208    0.007 -0.201 -0.191   -0.316  0.045 -0.001
 H          0.206  0.074 -0.044    0.080 -0.396 -0.143   -0.354  0.037  0.012
 C          0.520  0.207 -0.170    0.002 -0.098 -0.140   -0.141 -0.107  0.104
 H          0.023  0.127  0.183   -0.017 -0.172 -0.300   -0.274 -0.145  0.154
 N         -0.005  0.049 -0.058   -0.060  0.142 -0.066    0.046 -0.036  0.003
 H         -0.163 -0.040  0.119   -0.068 -0.159 -0.393   -0.391  0.005  0.051
 TransDip  -0.111 -0.094  0.102    0.008 -0.082 -0.030   -0.081 -0.027  0.040

 Mode:                 4                      5                      6
 Frequency:       124.95                 135.09                 374.14
 Force Cnst:      0.0458                 0.0424                 0.0908
 Red. Mass:       4.9771                 3.9450                 1.1005
 IR Active:          YES                    YES                    YES
 IR Intens:        0.070                  5.588                  1.491
 Raman Active:       YES                    YES                    YES
               X      Y      Z        X      Y      Z        X      Y      Z
 C         -0.017 -0.119  0.151   -0.017 -0.063 -0.044   -0.035 -0.043 -0.022
 N          0.013 -0.113  0.142    0.031  0.024  0.014    0.019  0.023  0.014
 C          0.247  0.128 -0.187    0.108  0.007 -0.075   -0.004  0.006  0.000
 H          0.533  0.167 -0.292    0.230 -0.049 -0.213   -0.022 -0.008 -0.007
 C         -0.061  0.036 -0.024    0.210  0.102 -0.130    0.004  0.025 -0.008
 H         -0.110 -0.029  0.068    0.488  0.136 -0.359    0.011  0.041 -0.025
 C         -0.080 -0.120  0.168   -0.056 -0.147 -0.110   -0.022 -0.030 -0.018
 H         -0.156 -0.139  0.193    0.074 -0.208 -0.121   -0.657 -0.111  0.165
 C         -0.188  0.048 -0.060   -0.090  0.089  0.158    0.009  0.008  0.007
 H         -0.297  0.010 -0.041   -0.131  0.102  0.228    0.039  0.019 -0.001
 N          0.083  0.145 -0.191   -0.193  0.001  0.203    0.019 -0.005  0.018
 H         -0.115 -0.140  0.195   -0.241 -0.188 -0.156    0.682  0.206 -0.087
 TransDip  -0.004 -0.004  0.007    0.036 -0.024 -0.062   -0.024 -0.031  0.002

 Mode:                 7                      8                      9
 Frequency:       395.52                 467.78                 493.18
 Force Cnst:      0.2805                 0.9621                 0.3366
 Red. Mass:       3.0433                 7.4624                 2.3488
 IR Active:          YES                    YES                    YES
 IR Intens:        0.396                  1.168                  8.021
 Raman Active:       YES                    YES                    YES
               X      Y      Z        X      Y      Z        X      Y      Z
 C         -0.022  0.252  0.258    0.601  0.179 -0.163    0.073  0.006 -0.008
 N          0.011 -0.144 -0.140   -0.271 -0.061  0.049   -0.034 -0.017  0.018
 C         -0.002  0.006  0.002    0.055 -0.041 -0.061   -0.108  0.042  0.092
 H         -0.011  0.002  0.002    0.235 -0.045 -0.171   -0.434  0.043  0.278
 C          0.006  0.010 -0.006   -0.051 -0.033  0.095    0.108  0.034 -0.122
 H          0.013  0.014 -0.014   -0.171 -0.057  0.202    0.337  0.058 -0.305
 C         -0.008 -0.062 -0.053   -0.175 -0.051  0.011   -0.066  0.000  0.013
 H         -0.034 -0.630  0.139   -0.464 -0.164  0.122   -0.382 -0.117  0.127
 C          0.004  0.001 -0.002    0.048  0.038 -0.003   -0.105 -0.038  0.048
 H          0.019  0.004 -0.011   -0.075  0.013  0.066   -0.045 -0.015  0.036
 N          0.008  0.001  0.007   -0.108  0.000  0.037    0.187 -0.008 -0.058
 H          0.027  0.125 -0.622    0.044  0.010  0.018   -0.429 -0.150  0.144
 TransDip  -0.010  0.006  0.017    0.024 -0.024  0.008   -0.081  0.039  0.014

 Mode:                10                     11                     12
 Frequency:       598.05                 645.46                 771.24
 Force Cnst:      0.2850                 0.3125                 0.7136
 Red. Mass:       1.3527                 1.2731                 2.0363
 IR Active:          YES                    YES                    YES
 IR Intens:       30.740                 43.588                 49.780
 Raman Active:       YES                    YES                    YES
               X      Y      Z        X      Y      Z        X      Y      Z
 C         -0.023 -0.010  0.009    0.015  0.010 -0.005    0.039  0.009 -0.006
 N          0.003  0.001  0.000   -0.003  0.001 -0.001   -0.003 -0.005  0.006
 C          0.053  0.018  0.012   -0.029 -0.021 -0.000    0.023  0.064  0.029
 H          0.171  0.002 -0.065    0.127 -0.012 -0.078   -0.062  0.004  0.013
 C         -0.080  0.047  0.003   -0.082 -0.018  0.085   -0.004  0.041 -0.086
 H          0.147  0.063 -0.174    0.756 -0.114 -0.430   -0.201  0.113 -0.011
 C         -0.010  0.019 -0.001   -0.029 -0.015  0.015   -0.131 -0.038  0.038
 H         -0.338 -0.095  0.116    0.253  0.086 -0.087    0.576  0.207 -0.210
 C          0.057 -0.038 -0.076   -0.022  0.025  0.036   -0.102 -0.064 -0.086
 H          0.573  0.024 -0.469    0.148  0.063 -0.046    0.107 -0.101 -0.409
 N         -0.011 -0.021  0.078    0.017  0.007 -0.059    0.091 -0.034  0.143
 H         -0.400 -0.137  0.126    0.252  0.095 -0.070    0.437  0.189 -0.142
 TransDip   0.106  0.031 -0.139    0.194 -0.010 -0.082    0.138  0.108 -0.143

 Mode:                13                     14                     15
 Frequency:       777.77                 872.63                 915.49
 Force Cnst:      0.9252                 0.6687                 0.7508
 Red. Mass:       2.5959                 1.4904                 1.5203
 IR Active:          YES                    YES                    YES
 IR Intens:       24.442                  1.813                  0.858
 Raman Active:       YES                    YES                    YES
               X      Y      Z        X      Y      Z        X      Y      Z
 C          0.016  0.006  0.001   -0.000  0.000 -0.001   -0.000  0.000  0.004
 N         -0.002 -0.004  0.002   -0.000  0.001 -0.001    0.001 -0.002  0.001
 C          0.093 -0.001  0.127   -0.158 -0.005  0.087   -0.022 -0.004 -0.110
 H          0.189  0.220  0.374    0.801 -0.054 -0.497   -0.350 -0.078 -0.045
 C         -0.070  0.004 -0.165    0.083 -0.003 -0.027    0.093 -0.038  0.035
 H         -0.338  0.344 -0.277   -0.148  0.014  0.125   -0.086 -0.266  0.373
 C         -0.056 -0.015  0.013   -0.002 -0.000  0.002   -0.020 -0.002  0.003
 H          0.147  0.071 -0.064   -0.000 -0.003  0.002    0.044  0.030 -0.022
 C          0.077 -0.098  0.176   -0.021  0.010  0.021   -0.066  0.019  0.118
 H          0.477  0.071  0.185    0.126  0.020 -0.107    0.691  0.166 -0.308
 N         -0.095  0.038 -0.145    0.030 -0.001 -0.035   -0.013  0.032 -0.044
 H          0.154  0.065 -0.039   -0.004  0.000 -0.001    0.045  0.022 -0.010
 TransDip   0.106  0.047  0.108    0.040  0.005 -0.014    0.023 -0.003 -0.019

 Mode:                16                     17                     18
 Frequency:       921.43                1041.63                1044.55
 Force Cnst:      2.3393                 0.9609                 2.7743
 Red. Mass:       4.6763                 1.5032                 4.3156
 IR Active:          YES                    YES                    YES
 IR Intens:       10.957                  0.345                  4.984
 Raman Active:       YES                    YES                    YES
               X      Y      Z        X      Y      Z        X      Y      Z
 C          0.001  0.002 -0.001   -0.000  0.090  0.109    0.061 -0.141  0.097
 N         -0.002  0.001 -0.001    0.009 -0.033 -0.001    0.094 -0.179  0.195
 C         -0.119  0.228 -0.186   -0.002 -0.002 -0.000   -0.008 -0.004 -0.004
 H         -0.083 -0.070 -0.599    0.003 -0.008 -0.010    0.015 -0.018 -0.037
 C         -0.135 -0.184 -0.114    0.001  0.002  0.003    0.000  0.008  0.016
 H          0.032 -0.226 -0.188    0.000  0.009 -0.002    0.039 -0.038  0.030
 C          0.017  0.003 -0.002   -0.006 -0.084 -0.129   -0.149  0.294 -0.254
 H         -0.029 -0.003  0.011   -0.217  0.631 -0.313   -0.123  0.273 -0.276
 C          0.158 -0.214  0.147    0.002  0.002 -0.001    0.026  0.000 -0.007
 H         -0.051 -0.193  0.419   -0.022 -0.012 -0.010   -0.044  0.001  0.072
 N          0.082  0.177  0.159    0.000  0.000  0.000   -0.012  0.000 -0.008
 H         -0.046 -0.023  0.021    0.153 -0.247  0.572   -0.211  0.398 -0.577
 TransDip  -0.032 -0.038 -0.094    0.003  0.016 -0.009   -0.003  0.047 -0.054

 Mode:                19                     20                     21
 Frequency:      1103.34                1215.37                1286.30
 Force Cnst:      0.9394                 1.1535                 1.5203
 Red. Mass:       1.3097                 1.3255                 1.5596
 IR Active:          YES                    YES                    YES
 IR Intens:        3.209                  1.297                 38.469
 Raman Active:       YES                    YES                    YES
               X      Y      Z        X      Y      Z        X      Y      Z
 C         -0.000 -0.002 -0.002   -0.000  0.001  0.001   -0.001 -0.001  0.001
 N          0.001  0.000  0.001   -0.000 -0.000 -0.000    0.002 -0.003  0.003
 C         -0.014 -0.034 -0.038    0.041  0.005  0.066   -0.065  0.038 -0.117
 H         -0.159 -0.183 -0.171   -0.229 -0.432 -0.355    0.255  0.586  0.399
 C          0.054  0.013  0.098    0.030 -0.054  0.045    0.048 -0.118  0.077
 H         -0.139  0.625 -0.284   -0.107  0.314 -0.190   -0.156  0.434 -0.261
 C          0.002  0.003  0.001   -0.001 -0.000  0.000    0.006  0.006 -0.006
 H          0.000 -0.007  0.004    0.006  0.001 -0.002   -0.017  0.005 -0.001
 C          0.018 -0.050  0.060   -0.061 -0.021 -0.104   -0.038  0.029 -0.032
 H         -0.219 -0.373 -0.455    0.298  0.374  0.481    0.180  0.209  0.162
 N         -0.014  0.055 -0.037   -0.005  0.041 -0.002    0.023 -0.047  0.042
 H         -0.010  0.005 -0.018    0.004 -0.001  0.008   -0.013 -0.001 -0.001
 TransDip  -0.040 -0.039 -0.012    0.012  0.034  0.001   -0.036  0.188 -0.054

 Mode:                22                     23                     24
 Frequency:      1387.17                1453.77                1575.14
 Force Cnst:      5.5605                 1.4713                 8.1680
 Red. Mass:       4.9046                 1.1816                 5.5876
 IR Active:          YES                    YES                    YES
 IR Intens:       22.943                  2.080                  5.875
 Raman Active:       YES                    YES                    YES
               X      Y      Z        X      Y      Z        X      Y      Z
 C         -0.004 -0.001 -0.001   -0.003 -0.005  0.006   -0.001  0.001 -0.001
 N          0.005 -0.008  0.009    0.007 -0.011  0.012    0.002 -0.003  0.003
 C          0.050 -0.204  0.083   -0.001 -0.007 -0.000    0.085  0.402  0.112
 H         -0.004 -0.235  0.117    0.005 -0.001  0.006   -0.314 -0.152 -0.488
 C         -0.098 -0.314 -0.170   -0.002 -0.005 -0.002   -0.006 -0.195  0.003
 H         -0.285 -0.063 -0.370   -0.005 -0.000 -0.005   -0.111  0.038 -0.189
 C          0.029  0.013 -0.013   -0.047  0.079 -0.082    0.004  0.007 -0.009
 H         -0.113  0.025  0.011    0.272 -0.641  0.084   -0.022 -0.034  0.009
 C         -0.029  0.325  0.043    0.001  0.005  0.001    0.047  0.196  0.091
 H         -0.144  0.101 -0.558   -0.005 -0.003 -0.011   -0.195 -0.056 -0.393
 N          0.083  0.175  0.103    0.001  0.006  0.003   -0.066 -0.334 -0.097
 H         -0.062  0.004 -0.064    0.239 -0.073  0.655   -0.004 -0.004  0.023
 TransDip  -0.096 -0.104  0.059    0.017 -0.031  0.030   -0.005  0.036  0.068

 Mode:                25                     26                     27
 Frequency:      2233.85                3186.93                3192.63
 Force Cnst:     36.7360                 6.5512                 6.3117
 Red. Mass:      12.4950                 1.0948                 1.0510
 IR Active:          YES                    YES                    YES
 IR Intens:        0.457                 20.044                  1.756
 Raman Active:       YES                    YES                    YES
               X      Y      Z        X      Y      Z        X      Y      Z
 C          0.271 -0.517  0.539    0.000  0.000 -0.000    0.000 -0.001  0.001
 N         -0.201  0.379 -0.395   -0.000  0.000 -0.000    0.001 -0.001  0.001
 C         -0.002 -0.004 -0.002    0.027 -0.067  0.050    0.002 -0.005  0.004
 H          0.003 -0.003 -0.002   -0.308  0.746 -0.568   -0.022  0.052 -0.040
 C         -0.000 -0.013  0.003    0.002  0.007  0.002    0.000  0.000  0.000
 H         -0.005 -0.002 -0.011   -0.048 -0.066 -0.066   -0.006 -0.007 -0.008
 C         -0.043  0.062 -0.065    0.002 -0.002  0.003   -0.030  0.033 -0.043
 H          0.014  0.047 -0.078   -0.012 -0.018 -0.051    0.162  0.235  0.685
 C          0.012  0.016 -0.001   -0.002  0.001 -0.003    0.000  0.001 -0.000
 H         -0.022  0.007  0.003    0.013 -0.029  0.014    0.002 -0.004  0.002
 N         -0.002  0.002 -0.001    0.002  0.004  0.002    0.000  0.000  0.000
 H          0.006  0.077 -0.043   -0.013  0.044  0.014    0.179 -0.607 -0.197
 TransDip   0.010 -0.011  0.016    0.022 -0.106  0.094    0.035  0.016  0.018

 Mode:                28                     29                     30
 Frequency:      3251.03                3279.63                3303.75
 Force Cnst:      6.7633                 7.0526                 7.2004
 Red. Mass:       1.0861                 1.1129                 1.1197
 IR Active:          YES                    YES                    YES
 IR Intens:        0.560                  2.148                  3.675
 Raman Active:       YES                    YES                    YES
               X      Y      Z        X      Y      Z        X      Y      Z
 C         -0.000 -0.000  0.000   -0.000  0.000 -0.000   -0.000 -0.000 -0.000
 N          0.000  0.000 -0.000    0.000 -0.000  0.000    0.000 -0.000 -0.000
 C          0.003 -0.007  0.006   -0.004  0.003 -0.007    0.000 -0.000  0.000
 H         -0.028  0.066 -0.053    0.019 -0.040  0.035   -0.001  0.001 -0.001
 C         -0.025 -0.030 -0.035    0.034  0.047  0.048   -0.000 -0.001 -0.000
 H          0.295  0.361  0.411   -0.364 -0.451 -0.509    0.003  0.003  0.004
 C         -0.001  0.000 -0.000   -0.001 -0.001 -0.000    0.005 -0.074 -0.069
 H          0.002  0.001  0.003    0.003  0.001  0.003    0.150  0.198  0.611
 C          0.025 -0.056  0.023    0.021 -0.055  0.019   -0.000  0.001  0.000
 H         -0.285  0.666 -0.270   -0.231  0.540 -0.216    0.001 -0.004  0.002
 N         -0.000  0.001 -0.001   -0.002  0.001 -0.002    0.000  0.000 -0.000
 H          0.001 -0.003 -0.001   -0.001  0.007  0.002   -0.208  0.683  0.212
 TransDip   0.010 -0.021 -0.004    0.035  0.021  0.023    0.004  0.024  0.056

 STANDARD THERMODYNAMIC QUANTITIES AT   298.15 K  AND     1.00 ATM

   This Molecule has  1 Imaginary Frequencies
   Zero point vibrational energy:       51.698 kcal/mol

   Atom    1 Element C  Has Mass   12.00000
   Atom    2 Element N  Has Mass   14.00307
   Atom    3 Element C  Has Mass   12.00000
   Atom    4 Element H  Has Mass    1.00783
   Atom    5 Element C  Has Mass   12.00000
   Atom    6 Element H  Has Mass    1.00783
   Atom    7 Element C  Has Mass   12.00000
   Atom    8 Element H  Has Mass    1.00783
   Atom    9 Element C  Has Mass   12.00000
   Atom   10 Element H  Has Mass    1.00783
   Atom   11 Element N  Has Mass   14.00307
   Atom   12 Element H  Has Mass    1.00783
   Molecular Mass:    93.045290 amu
   Principal axes and moments of inertia in amu*Bohr^2:
                             1           2           3
    Eigenvalues --      235.86141  1437.07646  1511.20164
          X              -0.26984     0.81782    -0.50828
          Y              -0.64981     0.23488     0.72289
          Z               0.71059     0.52535     0.46805
   Rotational Symmetry Number is   1
   The Molecule is an Asymmetric Top
   Translational Enthalpy:        0.889 kcal/mol
   Rotational Enthalpy:           0.889 kcal/mol
   Vibrational Enthalpy:         54.764 kcal/mol
   gas constant (RT):             0.592 kcal/mol
   Translational Entropy:        39.503  cal/mol.K
   Rotational Entropy:           27.729  cal/mol.K
   Vibrational Entropy:          20.668  cal/mol.K

   Total Enthalpy:               57.134 kcal/mol
   Total Entropy:                87.899  cal/mol.K
Archival summary:
1\1\c8-55\FREQ\ProcedureUnspecified\BasisUnspecified\255(2)\hpark21\MonFeb1317:07:482023MonFeb1317:07:482023\0\\#,FREQ,ProcedureUnspecified,BasisUnspecified,\\0,2\N\C,1,1.28768\H,2,1.08514,1,127.204\C,2,1.51264,1,96.3226,3,179.679,0\H,4,1.07779,2,138.541,1,-175.696,0\C,4,1.35044,2,84.521,1,0.105688,0\H,6,1.07877,4,137.882,2,-165.349,0\H,1,2.57038,2,118.722,3,109.53,0\C,8,1.07975,1,104.307,2,44.9766,0\H,9,1.07856,8,119.32,1,-74.0903,0\C,9,1.39089,8,120.116,1,119.489,0\N,11,1.15845,9,178.097,8,-92.8552,0\\\@

 Total job time:  17431.24s(wall), 962042.05s(cpu) 
 Mon Feb 13 17:07:48 2023

        *************************************************************
        *                                                           *
        *  Thank you very much for using Q-Chem.  Have a nice day.  *
        *                                                           *
        *************************************************************


Running Job 2 of 2 qchem.in
qchem qchem.in_65058.1 ./qchem65058/ 0
/home/leeping/opt/qchem/5.3.2-openmp/exe/qcprog.exe_s qchem.in_65058.1 ./qchem65058/
                  Welcome to Q-Chem
     A Quantum Leap Into The Future Of Chemistry


 Q-Chem 5.3, Q-Chem, Inc., Pleasanton, CA (2020)

 Yihan Shao,  Zhengting Gan,  E. Epifanovsky,  A. T. B. Gilbert,  M. Wormit,  
 J. Kussmann,  A. W. Lange,  A. Behn,  Jia Deng,  Xintian Feng,  D. Ghosh,  
 M. Goldey,  P. R. Horn,  L. D. Jacobson,  I. Kaliman,  T. Kus,  A. Landau,  
 Jie Liu,  E. I. Proynov,  R. M. Richard,  R. P. Steele,  E. J. Sundstrom,  
 H. L. Woodcock III,  P. M. Zimmerman,  D. Zuev,  B. Alam,  B. Albrecht,  
 A. Aldossary,  E. Alguire,  S. A. Baeppler,  D. Barton,  Z. Benda,  
 Y. A. Bernard,  E. J. Berquist,  K. B. Bravaya,  H. Burton,  K. Carter-Fenk,  
 D. Casanova,  Chun-Min Chang,  Yunqing Chen,  A. Chien,  K. D. Closser,  
 M. P. Coons,  S. Coriani,  S. Dasgupta,  A. L. Dempwolff,  M. Diedenhofen,  
 Hainam Do,  R. G. Edgar,  Po-Tung Fang,  S. Faraji,  S. Fatehi,  
 Qingguo Feng,  J. Fosso-Tande,  J. Gayvert,  Qinghui Ge,  A. Ghysels,  
 G. Gidofalvi,  J. Gomes,  J. Gonthier,  S. Gulania,  A. Gunina,  D. Hait,  
 M. W. D. Hanson-Heine,  S. Hammes-Schiffer,  P. H. P. Harbach,  
 A. W. Hauser,  M. F. Herbst,  J. E. Herr,  E. G. Hohenstein,  Z. C. Holden,  
 S. Houck,  Kerwin Hui,  B. C. Huynh,  M. Ivanov,  T.-C. Jagau,  Hyunjun Ji,  
 B. Kaduk,  K. Khistyaev,  Jaehoon Kim,  P. Klunzinger,  K. Koh,  
 D. Kosenkov,  L. Koulias,  T. Kowalczyk,  C. M. Krauter,  A. Kunitsa,  
 Ka Un Lao,  A. Laurent,  K. V. Lawler,  Joonho Lee,  D. Lefrancois,  
 S. Lehtola,  D. S. Levine,  Yi-Pei Li,  You-Sheng Lin,  Fenglai Liu,  
 Kuan-Yu Liu,  E. Livshits,  M. Loipersberger,  A. Luenser,  A. Manjanath,  
 P. Manohar,  E. Mansoor,  S. F. Manzer,  Shan-Ping Mao,  Yuezhi Mao,  
 N. Mardirossian,  A. V. Marenich,  T. Markovich,  L. A. Martinez-Martinez,  
 S. A. Maurer,  N. J. Mayhall,  S. C. McKenzie,  J.-M. Mewes,  P. Morgante,  
 A. F. Morrison,  J. W. Mullinax,  K. Nanda,  T. S. Nguyen-Beck,  
 R. Olivares-Amaya,  K. J. Oosterbaan,  J. A. Parkhill,  S. K. Paul,  
 F. Pavosevic,  Zheng Pei,  T. M. Perrine,  F. Plasser,  P. Pokhilko,  
 S. Prager,  A. Prociuk,  E. Ramos,  B. Rana,  D. R. Rehn,  F. Rob,  
 E. Rossomme,  M. Scheurer,  M. Schneider,  N. Sergueev,  S. M. Sharada,  
 S. Sharma,  W. Skomorowski,  D. W. Small,  T. Stauch,  C. J. Stein,  
 T. Stein,  Yu-Chuan Su,  S. P. Veccham,  Zhen Tao,  A. J. W. Thom,  
 A. Tkatchenko,  T. Tsuchimochi,  N. M. Tubman,  L. Vogt,  M. L. Vidal,  
 O. Vydrov,  M. A. Watson,  J. Wenzel,  M. de Wergifosse,  T. A. Wesolowski,  
 A. White,  J. Witte,  A. Yamada,  Jun Yang,  K. Yao,  S. Yeganeh,  
 S. R. Yost,  Zhi-Qiang You,  A. Zech,  Igor Ying Zhang,  Xing Zhang,  
 Yan Zhao,  Ying Zhu,  B. R. Brooks,  G. K. L. Chan,  C. J. Cramer,  
 M. S. Gordon,  W. J. Hehre,  A. Klamt,  M. W. Schmidt,  C. D. Sherrill,  
 D. G. Truhlar,  A. Aspuru-Guzik,  R. Baer,  A. T. Bell,  N. A. Besley,  
 Jeng-Da Chai,  A. E. DePrince, III,  R. A. DiStasio Jr.,  A. Dreuw,  
 B. D. Dunietz,  T. R. Furlani,  Chao-Ping Hsu,  Yousung Jung,  Jing Kong,  
 D. S. Lambrecht,  WanZhen Liang,  C. Ochsenfeld,  V. A. Rassolov,  
 L. V. Slipchenko,  J. E. Subotnik,  T. Van Voorhis,  J. M. Herbert,  
 A. I. Krylov,  P. M. W. Gill,  M. Head-Gordon

 Contributors to earlier versions of Q-Chem not listed above: 
 R. D. Adamson,  B. Austin,  J. Baker,  G. J. O. Beran,  K. Brandhorst,  
 S. T. Brown,  E. F. C. Byrd,  A. K. Chakraborty,  C.-L. Cheng,  
 Siu Hung Chien,  D. M. Chipman,  D. L. Crittenden,  H. Dachsel,  
 R. J. Doerksen,  A. D. Dutoi,  L. Fusti-Molnar,  W. A. Goddard III,  
 A. Golubeva-Zadorozhnaya,  S. R. Gwaltney,  G. Hawkins,  A. Heyden,  
 S. Hirata,  G. Kedziora,  F. J. Keil,  C. Kelley,  Jihan Kim,  R. A. King,  
 R. Z. Khaliullin,  P. P. Korambath,  W. Kurlancheek,  A. M. Lee,  M. S. Lee,  
 S. V. Levchenko,  Ching Yeh Lin,  D. Liotard,  R. C. Lochan,  I. Lotan,  
 P. E. Maslen,  N. Nair,  D. P. O'Neill,  D. Neuhauser,  E. Neuscamman,  
 C. M. Oana,  R. Olson,  B. Peters,  R. Peverati,  P. A. Pieniazek,  
 Y. M. Rhee,  J. Ritchie,  M. A. Rohrdanz,  E. Rosta,  N. J. Russ,  
 H. F. Schaefer III,  N. E. Schultz,  N. Shenvi,  A. C. Simmonett,  A. Sodt,  
 D. Stuck,  K. S. Thanthiriwatte,  V. Vanovschi,  Tao Wang,  A. Warshel,  
 C. F. Williams,  Q. Wu,  X. Xu,  W. Zhang

 Please cite Q-Chem as follows:
 Y. Shao et al., Mol. Phys. 113, 184-215 (2015)
 DOI: 10.1080/00268976.2014.952696

 Q-Chem 5.3.2 for Intel X86 EM64T Linux

 Parts of Q-Chem use Armadillo 9.800.1 (Horizon Scraper).
 http://arma.sourceforge.net/

 Q-Chem begins on Mon Feb 13 17:07:49 2023  

Host: 
0

     Scratch files written to ./qchem65058//
 Dec820 |scratch|qcdevops|jenkins|workspace|build_RNUM 5633   
Processing $rem in /home/leeping/opt/qchem/5.3.2-openmp/config/preferences:
Processing $rem in /home/hpark21/.qchemrc:
The previous job contains 0 fragments, simply inherited here

Checking the input file for inconsistencies... 	...done.

--------------------------------------------------------------
User input:
--------------------------------------------------------------

$molecule
read
$end

$rem
jobtype               rpath
method                wB97X-D3
basis                 cc-pvtz
unrestricted          true
scf_guess             read
rpath_max_cycles      100
mem_total             200000
$end

--------------------------------------------------------------
 Adding empirical dispersion correction 
 ----------------------------------------------------------------
 Doing -D3(0) with
 s6  =   1.00000
 s8  =   1.00000
 rs6 =   1.28100
 rs8 =   1.09400
 -D3 energy without 3body term =     -0.0029259966 hartrees
 ----------------------------------------------------------------
             Standard Nuclear Orientation (Angstroms)
    I     Atom           X                Y                Z
 ----------------------------------------------------------------
    1      C       0.7883077593     1.7175637737    -1.7094136097
    2      N       0.3873170764     2.4704824268    -2.4931981955
    3      C      -0.3232694900    -1.4192894956     1.5454691704
    4      H       0.0146553817    -2.2405999772     2.1689973705
    5      C      -1.0915195343    -1.2689834199     0.2511468922
    6      H      -1.6024649435    -1.8948164094    -0.4622259515
    7      C       1.2261751529     0.8040678826    -0.7563220952
    8      H       1.4690403633     1.1368891516     0.2417285107
    9      C      -0.9204548838     0.0551199842     0.4540651871
   10      H      -1.3247025303     0.9813073034     0.0765521890
   11      N      -0.1527548638    -0.1604567377     1.7561707964
   12      H       1.5296704929    -0.1812843044    -1.0729703869
 ----------------------------------------------------------------
 Nuclear Repulsion Energy =         235.65866035 hartrees
 There are       25 alpha and       24 beta electrons
 Requested basis set is cc-pVTZ
 There are 100 shells and 280 basis functions

 Total QAlloc Memory Limit 200000 MB
 Mega-Array Size      1956 MB
 MEM_STATIC part      2000 MB
 Starting direction for rxn path = 1

                       Distance Matrix (Angstroms)
             C (  1)   N (  2)   C (  3)   H (  4)   C (  5)   H (  6)
   N (  2)  1.158447
   C (  3)  4.655074  5.652087
   H (  4)  5.595326  6.638467  1.085141
   C (  5)  4.036956  4.868469  1.512637  2.417811
   H (  6)  4.507833  5.209598  2.427613  3.107729  1.077791
   C (  7)  1.390894  2.548992  3.555607  4.392639  3.268676  3.920673
   H (  8)  2.146517  3.229306  3.383218  4.151751  3.513514  4.372749
   C (  9)  3.219352  4.028722  1.929165  3.014258  1.350440  2.259863
   H ( 10)  2.862963  3.428159  2.987214  4.068525  2.269067  2.939306
   N ( 11)  4.052510  5.026993  1.287684  2.127310  2.091700  3.167167
   H ( 12)  2.135487  3.217745  3.438353  4.128729  3.131615  3.622081
             C (  7)   H (  8)   C (  9)   H ( 10)   N ( 11)
   H (  8)  1.079749
   C (  9)  2.575652  2.631539
   H ( 10)  2.689251  2.802943  1.078775
   N ( 11)  3.023967  2.570382  1.526865  2.344825
   H ( 12)  1.078561  1.862711  2.896694  3.289448  3.291660
 
 A cutoff of  1.0D-11 yielded   4486 shell pairs
 There are     34786 function pairs (     45214 Cartesian)
 Smallest overlap matrix eigenvalue = 2.09E-04

 Scale SEOQF with 1.000000e-01/1.000000e-01/1.000000e-01

 Standard Electronic Orientation quadrupole field applied
 Nucleus-field energy     =    -0.0000000034 hartrees
 Guess MOs from SCF MO coefficient file
 Reading MOs from coefficient file
 Reading MOs from coefficient file
 Long-range K will be added via erf
 Coulomb attenuation parameter = 0.25 bohr**(-1)
 An unrestricted hybrid HF-DFT SCF calculation will be
 performed using Pulay DIIS extrapolation
 Exchange:     0.1957 Hartree-Fock + 1.0000 wB97X-D3 + LR-HF
 Correlation:  1.0000 wB97X-D3
 Using SG-2 standard quadrature grid
 Dispersion:   Grimme D3
 SCF converges when DIIS error is below 1.0E-08
 Using Q-Chem read-in guess as SCF_GUESS READ specified.

 using 64 threads for integral computing
 -------------------------------------------------------
 OpenMP Integral computing Module                
 Release: version 1.0, May 2013, Q-Chem Inc. Pittsburgh 
 -------------------------------------------------------
 using 64 threads for integral computing
 -------------------------------------------------------
 OpenMP Integral computing Module                
 Release: version 1.0, May 2013, Q-Chem Inc. Pittsburgh 
 -------------------------------------------------------
 ---------------------------------------
  Cycle       Energy         DIIS Error
 ---------------------------------------
    1    -302.8243210687      2.15E-09
    2    -302.8243210686      1.48E-09 Convergence criterion met
 ---------------------------------------
 <S^2> = 0.9857
 SCF time:  CPU 193.33 s  wall 3.49 s
 SCF   energy in the final basis set = -302.82432107
 Total energy in the final basis set = -302.82432107
 
 --------------------------------------------------------------
 
                    Orbital Energies (a.u.)
 --------------------------------------------------------------
 
 Alpha MOs
 -- Occupied --
-14.4451 -14.4309 -10.3555 -10.3473 -10.3425 -10.3220 -10.3210  -1.1132
 -1.0350  -0.8909  -0.8568  -0.7683  -0.6570  -0.6336  -0.6238  -0.5865
 -0.5471  -0.5264  -0.4938  -0.4800  -0.4772  -0.4353  -0.3900  -0.3578
 -0.3268
 -- Virtual --
 -0.0063   0.1061   0.1147   0.1364   0.1409   0.1461   0.1535   0.1665
  0.1776   0.2059   0.2365   0.2553   0.2623   0.2959   0.3112   0.3486
  0.3619   0.3724   0.3858   0.4097   0.4167   0.4327   0.4553   0.4612
  0.4830   0.4954   0.5117   0.5176   0.5298   0.5331   0.5422   0.5553
  0.5632   0.5740   0.5769   0.5856   0.6065   0.6278   0.6604   0.6803
  0.6843   0.6998   0.7081   0.7296   0.7394   0.7920   0.8217   0.8393
  0.8420   0.8663   0.8763   0.8904   0.9483   0.9636   0.9864   1.0055
  1.0328   1.0546   1.0641   1.0855   1.0991   1.1148   1.1279   1.1508
  1.1650   1.1783   1.1970   1.2153   1.2297   1.2435   1.2889   1.3077
  1.3502   1.3513   1.3767   1.3834   1.3917   1.4024   1.4260   1.4518
  1.4900   1.5097   1.5236   1.5442   1.5723   1.5805   1.6054   1.6379
  1.6618   1.6981   1.7480   1.8011   1.8539   1.8748   1.9282   1.9304
  1.9501   2.0726   2.1289   2.1542   2.2140   2.2390   2.2676   2.2880
  2.3023   2.3288   2.4149   2.4506   2.4642   2.4762   2.5041   2.5129
  2.5746   2.5877   2.5945   2.6006   2.6387   2.6679   2.6988   2.7058
  2.7180   2.7344   2.7567   2.7839   2.8216   2.8379   2.8576   2.8859
  2.8912   2.9137   2.9289   2.9356   2.9785   2.9920   3.0069   3.0169
  3.0408   3.0458   3.0655   3.0718   3.0823   3.0906   3.1221   3.1340
  3.1439   3.1542   3.1712   3.1849   3.1881   3.2267   3.2402   3.2509
  3.2764   3.2862   3.3158   3.3412   3.3813   3.3895   3.4097   3.4330
  3.4439   3.4639   3.5030   3.5130   3.5386   3.5470   3.5676   3.5880
  3.6432   3.6702   3.6918   3.7012   3.7260   3.7338   3.7642   3.8054
  3.8610   3.8758   3.8871   3.8926   3.9476   3.9568   3.9982   4.0072
  4.0144   4.0450   4.0543   4.0647   4.0710   4.0951   4.1264   4.1419
  4.1663   4.1848   4.2076   4.2385   4.2666   4.3299   4.3646   4.4123
  4.4531   4.4765   4.4996   4.5138   4.5588   4.6066   4.6292   4.6491
  4.6785   4.7138   4.7253   4.7358   4.7707   4.8061   4.8260   4.8683
  4.9113   4.9344   4.9622   5.0224   5.0774   5.0939   5.1207   5.1350
  5.2001   5.2104   5.2277   5.2538   5.2622   5.3397   5.4035   5.4111
  5.4625   5.5243   5.6155   5.6344   5.6727   5.7152   5.7540   5.8417
  5.9512   5.9816   6.1504   6.1936   6.2603   6.3462   6.4773   6.5663
  8.2345   9.1185  10.6494  12.7019  13.3530  13.5469  15.2958
 
 Beta MOs
 -- Occupied --
-14.4407 -14.4258 -10.3584 -10.3514 -10.3346 -10.3242 -10.3164  -1.1097
 -1.0239  -0.8613  -0.8468  -0.7720  -0.6627  -0.6242  -0.6166  -0.5782
 -0.5450  -0.5156  -0.4847  -0.4671  -0.4539  -0.4302  -0.3842  -0.3277
 -- Virtual --
 -0.0518  -0.0043   0.1087   0.1182   0.1397   0.1421   0.1514   0.1563
  0.1754   0.1908   0.2118   0.2371   0.2548   0.2628   0.2992   0.3143
  0.3622   0.3669   0.3777   0.3900   0.4041   0.4146   0.4373   0.4579
  0.4648   0.4860   0.4958   0.5134   0.5192   0.5316   0.5359   0.5459
  0.5589   0.5654   0.5756   0.5796   0.5890   0.6126   0.6315   0.6608
  0.6851   0.6874   0.7022   0.7109   0.7324   0.7407   0.7970   0.8231
  0.8454   0.8478   0.8690   0.8778   0.8921   0.9555   0.9659   0.9899
  1.0078   1.0415   1.0593   1.0663   1.0883   1.1004   1.1176   1.1313
  1.1540   1.1688   1.1792   1.1985   1.2208   1.2326   1.2427   1.2933
  1.3144   1.3522   1.3567   1.3846   1.3877   1.3968   1.4086   1.4316
  1.4526   1.4926   1.5104   1.5295   1.5462   1.5756   1.5861   1.6118
  1.6427   1.6639   1.7023   1.7511   1.8133   1.8562   1.8770   1.9285
  1.9359   1.9529   2.0765   2.1366   2.1539   2.2102   2.2341   2.2728
  2.2869   2.3141   2.3541   2.4271   2.4469   2.4713   2.4931   2.5068
  2.5140   2.5769   2.5930   2.5951   2.6016   2.6428   2.6695   2.7030
  2.7115   2.7251   2.7446   2.7587   2.7861   2.8260   2.8403   2.8627
  2.8907   2.8944   2.9176   2.9343   2.9458   2.9782   2.9926   3.0097
  3.0184   3.0377   3.0464   3.0683   3.0793   3.0819   3.0970   3.1276
  3.1309   3.1411   3.1582   3.1796   3.1913   3.1981   3.2309   3.2475
  3.2562   3.2802   3.2841   3.3304   3.3465   3.3836   3.3929   3.4137
  3.4360   3.4542   3.4681   3.5060   3.5157   3.5403   3.5510   3.5778
  3.5948   3.6447   3.6759   3.6991   3.7065   3.7311   3.7433   3.7675
  3.8075   3.8671   3.8809   3.8937   3.8968   3.9494   3.9593   4.0026
  4.0129   4.0173   4.0468   4.0686   4.0780   4.0849   4.1000   4.1287
  4.1507   4.1688   4.1912   4.2101   4.2417   4.2742   4.3341   4.3785
  4.4169   4.4553   4.4808   4.5033   4.5179   4.5665   4.6249   4.6433
  4.6613   4.6890   4.7185   4.7355   4.7476   4.7807   4.8129   4.8292
  4.8853   4.9185   4.9460   4.9726   5.0246   5.0835   5.1077   5.1337
  5.1426   5.2066   5.2173   5.2314   5.2528   5.2722   5.3437   5.4083
  5.4167   5.4669   5.5268   5.6214   5.6372   5.6756   5.7187   5.7567
  5.8496   5.9576   5.9819   6.1557   6.2078   6.2572   6.3467   6.4825
  6.5690   8.2364   9.1210  10.6518  12.7006  13.3631  13.5556  15.3033
 --------------------------------------------------------------
 
          Ground-State Mulliken Net Atomic Charges

     Atom                 Charge (a.u.)    Spin (a.u.)
  --------------------------------------------------------
      1 C                    -0.039083      -0.158484
      2 N                    -0.061730       0.327841
      3 C                    -0.023785      -0.252347
      4 H                     0.121993       0.004203
      5 C                    -0.147030       0.437485
      6 H                     0.137997      -0.004631
      7 C                    -0.258882       0.753499
      8 H                     0.171679      -0.014641
      9 C                    -0.025673      -0.374534
     10 H                     0.149341       0.007059
     11 N                    -0.175762       0.287966
     12 H                     0.150933      -0.013415
  --------------------------------------------------------
  Sum of atomic charges =     0.000000
  Sum of spin   charges =     1.000000

 -----------------------------------------------------------------
                    Cartesian Multipole Moments
 -----------------------------------------------------------------
    Charge (ESU x 10^10)
                 0.0000
    Dipole Moment (Debye)
         X      -0.1139      Y      -4.1342      Z       1.4403
       Tot       4.3794
    Quadrupole Moments (Debye-Ang)
        XX     -38.4038     XY       0.1574     YY     -43.5290
        XZ       0.2331     YZ       6.0201     ZZ     -52.2255
    Octopole Moments (Debye-Ang^2)
       XXX       1.3370    XXY     -11.3009    XYY      -4.0531
       YYY     -67.3150    XXZ       2.8958    XYZ       1.2097
       YYZ      36.5275    XZZ      -1.1055    YZZ     -45.5568
       ZZZ      33.3036
    Hexadecapole Moments (Debye-Ang^3)
      XXXX    -222.9354   XXXY     -88.5433   XXYY    -117.2601
      XYYY     -88.7719   YYYY    -571.8561   XXXZ      79.4988
      XXYZ      75.9007   XYYZ      34.3914   YYYZ     268.9652
      XXZZ    -132.7756   XYZZ     -35.7730   YYZZ    -237.3210
      XZZZ      81.6329   YZZZ     265.8520   ZZZZ    -671.2069
 -----------------------------------------------------------------
 Calculating analytic gradient of the SCF energy
 Gradient of SCF Energy
            1           2           3           4           5           6
    1   0.0000685  -0.0000392  -0.0002522   0.0001556  -0.0000446   0.0000168
    2   0.0000329  -0.0000273  -0.0000513   0.0000188  -0.0000271  -0.0000138
    3  -0.0000270   0.0000033   0.0000881  -0.0000638   0.0000256  -0.0000021
            7           8           9          10          11          12
    1  -0.0000940  -0.0000161  -0.0000628   0.0001589   0.0000533   0.0000559
    2  -0.0000471   0.0000514  -0.0000679   0.0000075   0.0000667   0.0000572
    3   0.0000865   0.0000112   0.0000160  -0.0000825  -0.0000489  -0.0000064
 Max gradient component =       2.522E-04
 RMS gradient           =       7.339E-05
 Gradient time:  CPU 199.89 s  wall 3.94 s
rPathMan2.  file_steps = 951
 ------------------------------------------------------------------------
 Reaction path following.  The coordinates are cartesian              
 Step   1 E=    -302.824321 |G|=  0.000440 S_lin= 0.0000 S_tot= 0.0000
 ------------------------------------------------------------------------
 IRC -- neg. force constant =  -4.700415720631583E-002
 IRC -- max trans/rot const =  -1.214591573119890E-004
 In first_irc_step: ISign =            1
 Adding empirical dispersion correction 
 ----------------------------------------------------------------
 Doing -D3(0) with
 s6  =   1.00000
 s8  =   1.00000
 rs6 =   1.28100
 rs8 =   1.09400
 -D3 energy without 3body term =     -0.0029629663 hartrees
 ----------------------------------------------------------------
             Standard Nuclear Orientation (Angstroms)
    I     Atom           X                Y                Z
 ----------------------------------------------------------------
    1      C       0.7997310401     1.7213855704    -1.7138221448
    2      N       0.3826864469     2.4715199326    -2.4942151848
    3      C      -0.3162779879    -1.4166599448     1.5512615051
    4      H       0.0237519714    -2.2411219467     2.1704398157
    5      C      -1.1090439602    -1.2653974103     0.2522364454
    6      H      -1.6072486794    -1.8947033406    -0.4661999837
    7      C       1.2723140016     0.8207853299    -0.7737741216
    8      H       1.4656380405     1.1365027529     0.2420683713
    9      C      -0.9660380882     0.0393619366     0.4727207510
   10      H      -1.3251058510     0.9763474722     0.0713754728
   11      N      -0.1527863462    -0.1663839880     1.7646147932
   12      H       1.5323793930    -0.1816361755    -1.0767058481
 ----------------------------------------------------------------
 Nuclear Repulsion Energy =         234.84423199 hartrees
 There are       25 alpha and       24 beta electrons

                       Distance Matrix (Angstroms)
             C (  1)   N (  2)   C (  3)   H (  4)   C (  5)   H (  6)
   N (  2)  1.160018
   C (  3)  4.664073  5.654412
   H (  4)  5.602776  6.640545  1.085698
   C (  5)  4.053354  4.871633  1.529322  2.432030
   H (  6)  4.519537  5.209280  2.442393  3.119622  1.077212
   C (  7)  1.384957  2.544854  3.596606  4.427480  3.328021  3.969932
   H (  8)  2.147330  3.231455  3.377551  4.148012  3.521110  4.374070
   C (  9)  3.275380  4.066591  1.924951  3.010405  1.330962  2.243509
   H ( 10)  2.873490  3.425544  2.989027  4.071560  2.259383  2.934540
   N ( 11)  4.070686  5.038145  1.278843  2.121414  2.099892  3.174757
   H ( 12)  2.136395  3.220305  3.442242  4.130544  3.149245  3.628303
             C (  7)   H (  8)   C (  9)   H ( 10)   N ( 11)
   H (  8)  1.081197
   C (  9)  2.678543  2.677679
   H ( 10)  2.735885  2.800542  1.080717
   N ( 11)  3.073895  2.575841  1.540357  2.355255
   H ( 12)  1.079004  1.865773  2.948161  3.290021  3.303501
 
 Applying Cartesian multipole field
    Component          Value
    ---------          -----
     (2,0,0)        1.00000E-11
     (0,2,0)        2.00000E-11
     (0,0,2)       -3.00000E-11
 Nucleus-field energy     =    -0.0000000034 hartrees
 Requested basis set is cc-pVTZ
 There are 100 shells and 280 basis functions
 A cutoff of  1.0D-11 yielded   4481 shell pairs
 There are     34745 function pairs (     45166 Cartesian)
 Smallest overlap matrix eigenvalue = 2.04E-04
 Guess MOs from SCF MO coefficient file
 Reading MOs from coefficient file
 Reading MOs from coefficient file
 Long-range K will be added via erf
 Coulomb attenuation parameter = 0.25 bohr**(-1)
 An unrestricted hybrid HF-DFT SCF calculation will be
 performed using Pulay DIIS extrapolation
 Exchange:     0.1957 Hartree-Fock + 1.0000 wB97X-D3 + LR-HF
 Correlation:  1.0000 wB97X-D3
 Using SG-2 standard quadrature grid
 Dispersion:   Grimme D3
 SCF converges when DIIS error is below 1.0E-08
 Using Q-Chem read-in guess as SCF_GUESS READ specified.

 using 64 threads for integral computing
 -------------------------------------------------------
 OpenMP Integral computing Module                
 Release: version 1.0, May 2013, Q-Chem Inc. Pittsburgh 
 -------------------------------------------------------
 using 64 threads for integral computing
 -------------------------------------------------------
 OpenMP Integral computing Module                
 Release: version 1.0, May 2013, Q-Chem Inc. Pittsburgh 
 -------------------------------------------------------
 ---------------------------------------
  Cycle       Energy         DIIS Error
 ---------------------------------------
    1    -302.8114698736      9.56E-04
    2    -302.8234624957      1.06E-04
    3    -302.8239111131      6.17E-05
    4    -302.8240554821      2.92E-05
    5    -302.8241618406      1.64E-05
    6    -302.8242646226      1.16E-05
    7    -302.8243185479      5.61E-06
    8    -302.8244047423      4.38E-06
    9    -302.8244433289      3.05E-06
   10    -302.8245002468      2.52E-06
   11    -302.8245282785      1.35E-06
   12    -302.8245476988      7.81E-07
   13    -302.8245559234      5.31E-07
   14    -302.8245599295      2.54E-07
   15    -302.8245608265      1.42E-07
   16    -302.8245610107      4.61E-08
   17    -302.8245610219      2.31E-08
   18    -302.8245610244      1.17E-08
   19    -302.8245610251      6.73E-09 Convergence criterion met
 ---------------------------------------
 <S^2> = 0.8569
 SCF time:  CPU 1674.92 s  wall 29.16 s
 SCF   energy in the final basis set = -302.82456103
 Total energy in the final basis set = -302.82456103
 
 --------------------------------------------------------------
 
                    Orbital Energies (a.u.)
 --------------------------------------------------------------
 
 Alpha MOs
 -- Occupied --
-14.4414 -14.4342 -10.3570 -10.3448 -10.3431 -10.3240 -10.3152  -1.1104
 -1.0376  -0.8932  -0.8578  -0.7646  -0.6573  -0.6359  -0.6212  -0.5879
 -0.5455  -0.5233  -0.4947  -0.4814  -0.4804  -0.4372  -0.3850  -0.3581
 -0.3266
 -- Virtual --
 -0.0064   0.1037   0.1156   0.1360   0.1409   0.1471   0.1513   0.1666
  0.1742   0.2062   0.2362   0.2571   0.2632   0.2941   0.3119   0.3510
  0.3589   0.3703   0.3841   0.4073   0.4145   0.4356   0.4565   0.4609
  0.4818   0.4937   0.5109   0.5199   0.5265   0.5324   0.5409   0.5533
  0.5604   0.5741   0.5779   0.5906   0.6044   0.6257   0.6636   0.6787
  0.6863   0.6980   0.7070   0.7239   0.7403   0.7886   0.8220   0.8319
  0.8418   0.8574   0.8737   0.8906   0.9423   0.9582   0.9858   1.0022
  1.0296   1.0523   1.0603   1.0843   1.0988   1.1145   1.1241   1.1461
  1.1574   1.1774   1.1956   1.2139   1.2244   1.2383   1.2923   1.3044
  1.3481   1.3539   1.3728   1.3841   1.3898   1.4038   1.4300   1.4519
  1.4858   1.5013   1.5253   1.5448   1.5721   1.5752   1.6138   1.6379
  1.6653   1.6927   1.7524   1.7961   1.8586   1.8776   1.9228   1.9258
  1.9526   2.0675   2.1305   2.1544   2.2125   2.2349   2.2709   2.2847
  2.3054   2.3180   2.4017   2.4449   2.4814   2.4891   2.5078   2.5219
  2.5638   2.5792   2.5875   2.6087   2.6419   2.6698   2.6832   2.6978
  2.7112   2.7329   2.7467   2.7808   2.8173   2.8400   2.8538   2.8820
  2.8960   2.9163   2.9350   2.9402   2.9792   2.9885   3.0044   3.0095
  3.0390   3.0425   3.0583   3.0669   3.0797   3.0863   3.1173   3.1283
  3.1383   3.1579   3.1660   3.1734   3.1828   3.2145   3.2314   3.2438
  3.2669   3.2897   3.3013   3.3247   3.3651   3.3806   3.4124   3.4348
  3.4517   3.4645   3.4888   3.5129   3.5297   3.5440   3.5751   3.5972
  3.6373   3.6619   3.6736   3.6940   3.7154   3.7267   3.7684   3.8011
  3.8552   3.8655   3.8735   3.9050   3.9470   3.9555   4.0008   4.0097
  4.0192   4.0493   4.0527   4.0647   4.0736   4.0963   4.1235   4.1378
  4.1638   4.1870   4.2043   4.2442   4.2622   4.3148   4.3681   4.4240
  4.4574   4.4796   4.5003   4.5109   4.5498   4.5961   4.6246   4.6430
  4.6700   4.7203   4.7325   4.7463   4.7663   4.8042   4.8225   4.8796
  4.9118   4.9349   4.9614   5.0274   5.0819   5.0979   5.1142   5.1253
  5.1866   5.1993   5.2278   5.2508   5.2630   5.3354   5.4127   5.4178
  5.4576   5.5448   5.6245   5.6354   5.6784   5.7034   5.7516   5.8463
  5.9577   5.9998   6.1406   6.1891   6.2504   6.3394   6.5030   6.5700
  8.3004   9.1032  10.5415  12.8164  13.4648  13.7063  15.2595
 
 Beta MOs
 -- Occupied --
-14.4387 -14.4286 -10.3588 -10.3474 -10.3350 -10.3263 -10.3122  -1.1085
 -1.0255  -0.8621  -0.8514  -0.7665  -0.6607  -0.6261  -0.6167  -0.5794
 -0.5441  -0.5146  -0.4841  -0.4689  -0.4553  -0.4316  -0.3816  -0.3304
 -- Virtual --
 -0.0523  -0.0020   0.1063   0.1194   0.1379   0.1424   0.1512   0.1557
  0.1735   0.1905   0.2116   0.2373   0.2575   0.2633   0.2981   0.3143
  0.3610   0.3693   0.3740   0.3882   0.4039   0.4125   0.4391   0.4584
  0.4648   0.4848   0.4947   0.5125   0.5225   0.5275   0.5377   0.5437
  0.5581   0.5628   0.5760   0.5795   0.5947   0.6092   0.6292   0.6640
  0.6841   0.6874   0.7000   0.7101   0.7264   0.7417   0.7925   0.8235
  0.8373   0.8494   0.8579   0.8762   0.8930   0.9492   0.9610   0.9893
  1.0040   1.0377   1.0571   1.0638   1.0872   1.1003   1.1169   1.1276
  1.1495   1.1614   1.1780   1.1975   1.2214   1.2267   1.2381   1.2961
  1.3101   1.3508   1.3594   1.3814   1.3884   1.3933   1.4095   1.4349
  1.4535   1.4897   1.5038   1.5292   1.5467   1.5753   1.5798   1.6194
  1.6422   1.6662   1.6953   1.7543   1.8101   1.8610   1.8792   1.9228
  1.9324   1.9545   2.0717   2.1364   2.1542   2.2077   2.2343   2.2772
  2.2835   2.3155   2.3443   2.4119   2.4463   2.4858   2.5081   2.5127
  2.5249   2.5624   2.5819   2.5917   2.6120   2.6474   2.6734   2.6912
  2.7076   2.7177   2.7419   2.7460   2.7812   2.8206   2.8418   2.8591
  2.8858   2.9014   2.9206   2.9372   2.9545   2.9806   2.9917   3.0093
  3.0121   3.0386   3.0420   3.0632   3.0732   3.0781   3.0911   3.1218
  3.1272   3.1371   3.1630   3.1727   3.1802   3.1927   3.2254   3.2358
  3.2474   3.2699   3.2905   3.3135   3.3301   3.3705   3.3846   3.4126
  3.4397   3.4591   3.4686   3.4922   3.5141   3.5307   3.5460   3.5857
  3.6073   3.6392   3.6723   3.6782   3.7036   3.7251   3.7291   3.7696
  3.8032   3.8602   3.8729   3.8817   3.9055   3.9487   3.9566   4.0073
  4.0143   4.0210   4.0563   4.0695   4.0773   4.0830   4.1001   4.1255
  4.1453   4.1659   4.1900   4.2064   4.2476   4.2708   4.3174   4.3835
  4.4275   4.4591   4.4822   4.5040   4.5133   4.5552   4.6147   4.6373
  4.6578   4.6823   4.7326   4.7421   4.7495   4.7783   4.8085   4.8243
  4.8980   4.9165   4.9424   4.9697   5.0290   5.0886   5.1039   5.1206
  5.1429   5.1934   5.2075   5.2320   5.2547   5.2693   5.3378   5.4161
  5.4221   5.4617   5.5463   5.6284   5.6371   5.6800   5.7065   5.7536
  5.8550   5.9640   6.0000   6.1463   6.2044   6.2486   6.3398   6.5083
  6.5716   8.3023   9.1046  10.5428  12.8157  13.4806  13.7099  15.2677
 --------------------------------------------------------------
 
          Ground-State Mulliken Net Atomic Charges

     Atom                 Charge (a.u.)    Spin (a.u.)
  --------------------------------------------------------
      1 C                    -0.030228      -0.169595
      2 N                    -0.061408       0.358575
      3 C                    -0.018992      -0.153289
      4 H                     0.121238       0.002642
      5 C                    -0.152596       0.275242
      6 H                     0.136882      -0.002913
      7 C                    -0.259514       0.781882
      8 H                     0.174105      -0.014515
      9 C                    -0.031672      -0.240488
     10 H                     0.149142       0.005006
     11 N                    -0.179836       0.171684
     12 H                     0.152878      -0.014232
  --------------------------------------------------------
  Sum of atomic charges =     0.000000
  Sum of spin   charges =     1.000000

 -----------------------------------------------------------------
                    Cartesian Multipole Moments
 -----------------------------------------------------------------
    Charge (ESU x 10^10)
                 0.0000
    Dipole Moment (Debye)
         X      -0.0069      Y      -4.0361      Z       1.3325
       Tot       4.2504
    Quadrupole Moments (Debye-Ang)
        XX     -38.6140     XY       0.1247     YY     -43.2907
        XZ       0.1606     YZ       5.8190     ZZ     -52.0871
    Octopole Moments (Debye-Ang^2)
       XXX       1.6705    XXY     -11.1927    XYY      -3.7281
       YYY     -66.9491    XXZ       2.7553    XYZ       1.0123
       YYZ      36.0180    XZZ      -0.9039    YZZ     -45.0846
       ZZZ      32.3307
    Hexadecapole Moments (Debye-Ang^3)
      XXXX    -233.0141   XXXY     -90.5153   XXYY    -118.7761
      XYYY     -89.6429   YYYY    -571.0018   XXXZ      81.4478
      XXYZ      76.0839   XYYZ      34.2327   YYYZ     268.5275
      XXZZ    -134.5150   XYZZ     -35.5874   YYZZ    -236.5595
      XZZZ      82.4614   YZZZ     265.4931   ZZZZ    -673.9127
 -----------------------------------------------------------------
 Calculating analytic gradient of the SCF energy
 Gradient of SCF Energy
            1           2           3           4           5           6
    1  -0.0005803   0.0001134   0.0003266  -0.0007346   0.0012768   0.0003871
    2  -0.0009546   0.0003049   0.0018959   0.0000991   0.0038297  -0.0000512
    3   0.0010409  -0.0003502   0.0012641  -0.0000722  -0.0015788   0.0003791
            7           8           9          10          11          12
    1  -0.0026389   0.0000348   0.0001821   0.0006190   0.0012145  -0.0002005
    2  -0.0001213   0.0001624  -0.0042834   0.0012322  -0.0015501  -0.0005636
    3  -0.0003452   0.0010019  -0.0013340  -0.0003653   0.0001391   0.0002207
 Max gradient component =       4.283E-03
 RMS gradient           =       1.314E-03
 Gradient time:  CPU 198.50 s  wall 3.72 s
rPathMan2.  file_steps = 951
 IRC --- Status = 2.  Assess steepest descent step
 IRC --- Previous SD length =   0.150000
 IRC --- Point 1 E =     -302.824321 |G| =   0.000440 G.D1 =  -0.000012
 IRC --- Point 2 E =     -302.824561 |G| =   0.007882 G.D1 =  -0.001251
 IRC --- Angle(G1/G2) =   80.87 Deg.  Curvature =  -0.0083
 IRC --- Corrector step required
 IRC --- equal length displacement: B_eq =   0.194571
 IRC --- chosen bisector length  : B_len =   0.097286
 Adding empirical dispersion correction 
 ----------------------------------------------------------------
 Doing -D3(0) with
 s6  =   1.00000
 s8  =   1.00000
 rs6 =   1.28100
 rs8 =   1.09400
 -D3 energy without 3body term =     -0.0029576788 hartrees
 ----------------------------------------------------------------
             Standard Nuclear Orientation (Angstroms)
    I     Atom           X                Y                Z
 ----------------------------------------------------------------
    1      C       0.7969412806     1.7242814693    -1.7168591660
    2      N       0.3844305291     2.4694657801    -2.4919433685
    3      C      -0.3214181106    -1.4275211610     1.5420004891
    4      H       0.0229026601    -2.2413600781     2.1700820354
    5      C      -1.1067109327    -1.2864737500     0.2596414707
    6      H      -1.6068058604    -1.8945020261    -0.4661220413
    7      C       1.2625323373     0.8130373629    -0.7633097740
    8      H       1.4671640677     1.1358783238     0.2368537966
    9      C      -0.9441633780     0.0688087214     0.4701097580
   10      H      -1.3280211628     0.9726227776     0.0758034286
   11      N      -0.1588860725    -0.1556149936     1.7596924061
   12      H       1.5320346229    -0.1786222426    -1.0759491600
 ----------------------------------------------------------------
 Nuclear Repulsion Energy =         234.57102576 hartrees
 There are       25 alpha and       24 beta electrons

                       Distance Matrix (Angstroms)
             C (  1)   N (  2)   C (  3)   H (  4)   C (  5)   H (  6)
   N (  2)  1.151616
   C (  3)  4.669556  5.653091
   H (  4)  5.606582  6.637550  1.084148
   C (  5)  4.073708  4.888947  1.510306  2.416116
   H (  6)  4.520834  5.207033  2.429578  3.118627  1.070760
   C (  7)  1.398713  2.550096  3.583777  4.412574  3.326814  3.956285
   H (  8)  2.147652  3.224454  3.387248  4.150783  3.534564  4.373405
   C (  9)  3.248826  4.037583  1.943133  3.026880  1.381126  2.273810
   H ( 10)  2.879947  3.430212  2.987252  4.067024  2.277343  2.931179
   N ( 11)  4.066206  5.026196  1.300597  2.133495  2.104131  3.174027
   H ( 12)  2.138263  3.214717  3.442193  4.131475  3.158182  3.628836
             C (  7)   H (  8)   C (  9)   H ( 10)   N ( 11)
   H (  8)  1.070714
   C (  9)  2.635281  2.647177
   H ( 10)  2.727736  2.804577  1.058161
   N ( 11)  3.053565  2.575079  1.526450  2.339931
   H ( 12)  1.074134  1.858917  2.929689  3.291173  3.301606
 
 Applying Cartesian multipole field
    Component          Value
    ---------          -----
     (2,0,0)        1.00000E-11
     (0,2,0)        2.00000E-11
     (0,0,2)       -3.00000E-11
 Nucleus-field energy     =    -0.0000000033 hartrees
 Requested basis set is cc-pVTZ
 There are 100 shells and 280 basis functions
 A cutoff of  1.0D-11 yielded   4482 shell pairs
 There are     34770 function pairs (     45198 Cartesian)
 Smallest overlap matrix eigenvalue = 2.26E-04
 Guess MOs from SCF MO coefficient file
 Reading MOs from coefficient file
 Reading MOs from coefficient file
 Long-range K will be added via erf
 Coulomb attenuation parameter = 0.25 bohr**(-1)
 An unrestricted hybrid HF-DFT SCF calculation will be
 performed using Pulay DIIS extrapolation
 Exchange:     0.1957 Hartree-Fock + 1.0000 wB97X-D3 + LR-HF
 Correlation:  1.0000 wB97X-D3
 Using SG-2 standard quadrature grid
 Dispersion:   Grimme D3
 SCF converges when DIIS error is below 1.0E-08
 Using Q-Chem read-in guess as SCF_GUESS READ specified.

 using 64 threads for integral computing
 -------------------------------------------------------
 OpenMP Integral computing Module                
 Release: version 1.0, May 2013, Q-Chem Inc. Pittsburgh 
 -------------------------------------------------------
 using 64 threads for integral computing
 -------------------------------------------------------
 OpenMP Integral computing Module                
 Release: version 1.0, May 2013, Q-Chem Inc. Pittsburgh 
 -------------------------------------------------------
 ---------------------------------------
  Cycle       Energy         DIIS Error
 ---------------------------------------
    1    -302.8328717241      1.42E-03
    2    -302.8206125264      1.93E-04
    3    -302.8211690065      1.35E-04
    4    -302.8214300345      4.54E-05
    5    -302.8215616715      2.23E-05
    6    -302.8217187091      1.32E-05
    7    -302.8219151284      9.25E-06
    8    -302.8221492165      9.71E-06
    9    -302.8222842887      8.47E-06
   10    -302.8225144828      6.86E-06
   11    -302.8226625336      3.96E-06
   12    -302.8226897342      2.10E-06
   13    -302.8226910793      1.52E-06
   14    -302.8226913166      7.85E-07
   15    -302.8226915639      2.96E-07
   16    -302.8226916579      1.67E-07
   17    -302.8226916667      6.15E-08
   18    -302.8226916713      3.43E-08
   19    -302.8226916759      2.70E-08
   20    -302.8226916773      1.08E-08
   21    -302.8226916773      2.78E-09 Convergence criterion met
 ---------------------------------------
 <S^2> = 1.0882
 SCF time:  CPU 1730.60 s  wall 29.27 s
 SCF   energy in the final basis set = -302.82269168
 Total energy in the final basis set = -302.82269168
 
 --------------------------------------------------------------
 
                    Orbital Energies (a.u.)
 --------------------------------------------------------------
 
 Alpha MOs
 -- Occupied --
-14.4485 -14.4290 -10.3560 -10.3476 -10.3422 -10.3255 -10.3209  -1.1076
 -1.0370  -0.8900  -0.8527  -0.7704  -0.6593  -0.6332  -0.6259  -0.5883
 -0.5443  -0.5227  -0.4933  -0.4815  -0.4769  -0.4375  -0.3938  -0.3548
 -0.3294
 -- Virtual --
 -0.0082   0.1087   0.1162   0.1335   0.1411   0.1456   0.1539   0.1683
  0.1789   0.2078   0.2362   0.2532   0.2621   0.2952   0.3089   0.3491
  0.3614   0.3721   0.3849   0.4093   0.4159   0.4307   0.4543   0.4602
  0.4838   0.4954   0.5104   0.5182   0.5277   0.5340   0.5419   0.5503
  0.5630   0.5731   0.5765   0.5866   0.6012   0.6293   0.6560   0.6792
  0.6830   0.6979   0.7068   0.7240   0.7360   0.7877   0.8127   0.8321
  0.8400   0.8590   0.8740   0.8879   0.9475   0.9589   0.9858   1.0022
  1.0306   1.0531   1.0598   1.0834   1.0976   1.1128   1.1272   1.1495
  1.1598   1.1781   1.1940   1.2132   1.2197   1.2411   1.2839   1.3013
  1.3506   1.3522   1.3745   1.3871   1.3935   1.4023   1.4303   1.4537
  1.4895   1.5033   1.5233   1.5435   1.5689   1.5782   1.6125   1.6410
  1.6707   1.6986   1.7405   1.7975   1.8518   1.8726   1.9231   1.9336
  1.9439   2.0767   2.1289   2.1541   2.2050   2.2331   2.2653   2.2803
  2.3053   2.3194   2.4054   2.4447   2.4715   2.4869   2.5114   2.5187
  2.5688   2.5794   2.5855   2.5984   2.6280   2.6688   2.6886   2.7055
  2.7130   2.7322   2.7495   2.7731   2.8175   2.8363   2.8525   2.8797
  2.8956   2.9196   2.9277   2.9384   2.9763   2.9895   3.0046   3.0090
  3.0377   3.0438   3.0621   3.0691   3.0784   3.0831   3.1159   3.1303
  3.1430   3.1586   3.1653   3.1800   3.1883   3.2226   3.2348   3.2508
  3.2694   3.2795   3.3059   3.3268   3.3692   3.3828   3.4017   3.4252
  3.4377   3.4664   3.4879   3.5014   3.5348   3.5455   3.5743   3.5997
  3.6347   3.6651   3.6773   3.6913   3.7188   3.7237   3.7596   3.7961
  3.8609   3.8718   3.8794   3.8950   3.9491   3.9522   3.9982   4.0083
  4.0130   4.0421   4.0543   4.0600   4.0691   4.0987   4.1317   4.1387
  4.1600   4.1825   4.2015   4.2292   4.2606   4.3404   4.3531   4.3968
  4.4483   4.4661   4.4995   4.5141   4.5374   4.6088   4.6323   4.6493
  4.6791   4.7085   4.7365   4.7500   4.7864   4.8121   4.8330   4.8907
  4.9085   4.9316   4.9697   5.0267   5.0744   5.0996   5.1253   5.1361
  5.1973   5.2260   5.2363   5.2579   5.2717   5.3447   5.3867   5.4215
  5.4702   5.5047   5.6146   5.6264   5.6677   5.7055   5.7432   5.8551
  5.9679   5.9847   6.1795   6.2026   6.2602   6.3542   6.5150   6.5648
  8.2349   9.1559  10.6895  12.5201  13.1003  13.4712  15.4652
 
 Beta MOs
 -- Occupied --
-14.4431 -14.4241 -10.3596 -10.3526 -10.3342 -10.3231 -10.3202  -1.1035
 -1.0263  -0.8590  -0.8419  -0.7758  -0.6665  -0.6237  -0.6177  -0.5797
 -0.5421  -0.5117  -0.4853  -0.4667  -0.4554  -0.4326  -0.3866  -0.3241
 -- Virtual --
 -0.0500  -0.0103   0.1114   0.1190   0.1386   0.1408   0.1505   0.1568
  0.1777   0.1916   0.2136   0.2361   0.2524   0.2626   0.2983   0.3125
  0.3618   0.3675   0.3780   0.3886   0.4029   0.4133   0.4353   0.4575
  0.4638   0.4866   0.4959   0.5119   0.5208   0.5286   0.5365   0.5459
  0.5530   0.5650   0.5739   0.5790   0.5910   0.6076   0.6326   0.6569
  0.6835   0.6868   0.6998   0.7097   0.7270   0.7374   0.7927   0.8142
  0.8384   0.8465   0.8603   0.8757   0.8896   0.9539   0.9616   0.9892
  1.0047   1.0385   1.0573   1.0632   1.0856   1.0989   1.1147   1.1314
  1.1525   1.1635   1.1783   1.1952   1.2161   1.2248   1.2396   1.2887
  1.3089   1.3523   1.3574   1.3825   1.3924   1.3975   1.4089   1.4351
  1.4546   1.4929   1.5045   1.5277   1.5451   1.5729   1.5847   1.6194
  1.6463   1.6724   1.7023   1.7435   1.8103   1.8536   1.8748   1.9225
  1.9389   1.9480   2.0803   2.1370   2.1538   2.2014   2.2243   2.2709
  2.2793   2.3170   2.3464   2.4150   2.4433   2.4774   2.5030   2.5147
  2.5206   2.5700   2.5822   2.5853   2.5982   2.6326   2.6712   2.6979
  2.7108   2.7191   2.7420   2.7501   2.7745   2.8221   2.8385   2.8570
  2.8831   2.9002   2.9225   2.9301   2.9506   2.9739   2.9905   3.0079
  3.0104   3.0364   3.0411   3.0678   3.0750   3.0784   3.0895   3.1230
  3.1257   3.1386   3.1608   3.1764   3.1865   3.1967   3.2315   3.2378
  3.2545   3.2702   3.2778   3.3190   3.3319   3.3716   3.3854   3.4025
  3.4269   3.4511   3.4705   3.4914   3.5029   3.5360   3.5474   3.5849
  3.6085   3.6367   3.6724   3.6840   3.6968   3.7266   3.7299   3.7635
  3.7975   3.8684   3.8788   3.8879   3.8954   3.9512   3.9549   4.0020
  4.0107   4.0191   4.0426   4.0636   4.0758   4.0862   4.1044   4.1342
  4.1471   4.1632   4.1895   4.2049   4.2324   4.2690   4.3450   4.3643
  4.4036   4.4518   4.4708   4.5038   4.5178   4.5442   4.6266   4.6441
  4.6638   4.6892   4.7162   4.7497   4.7615   4.7936   4.8203   4.8358
  4.9079   4.9180   4.9486   4.9772   5.0287   5.0823   5.1127   5.1345
  5.1521   5.2042   5.2315   5.2423   5.2622   5.2709   5.3490   5.3930
  5.4271   5.4760   5.5072   5.6188   5.6314   5.6715   5.7087   5.7462
  5.8630   5.9741   5.9848   6.1846   6.2165   6.2566   6.3545   6.5200
  6.5679   8.2365   9.1593  10.6928  12.5176  13.1021  13.4886  15.4724
 --------------------------------------------------------------
 
          Ground-State Mulliken Net Atomic Charges

     Atom                 Charge (a.u.)    Spin (a.u.)
  --------------------------------------------------------
      1 C                    -0.043782      -0.154154
      2 N                    -0.056187       0.317280
      3 C                    -0.020141      -0.311003
      4 H                     0.123922       0.005228
      5 C                    -0.149934       0.500393
      6 H                     0.143142      -0.004276
      7 C                    -0.262023       0.769713
      8 H                     0.173946      -0.013820
      9 C                    -0.040380      -0.451426
     10 H                     0.158068       0.004903
     11 N                    -0.178531       0.350508
     12 H                     0.151900      -0.013346
  --------------------------------------------------------
  Sum of atomic charges =     0.000000
  Sum of spin   charges =     1.000000

 -----------------------------------------------------------------
                    Cartesian Multipole Moments
 -----------------------------------------------------------------
    Charge (ESU x 10^10)
                 0.0000
    Dipole Moment (Debye)
         X      -0.1073      Y      -4.1281      Z       1.4157
       Tot       4.3654
    Quadrupole Moments (Debye-Ang)
        XX     -38.4939     XY       0.1618     YY     -43.5541
        XZ       0.2852     YZ       6.0548     ZZ     -52.1939
    Octopole Moments (Debye-Ang^2)
       XXX       1.2767    XXY     -11.2412    XYY      -3.8350
       YYY     -67.1614    XXZ       2.6102    XYZ       0.9382
       YYZ      36.3319    XZZ      -0.8387    YZZ     -45.5627
       ZZZ      32.9427
    Hexadecapole Moments (Debye-Ang^3)
      XXXX    -229.7066   XXXY     -90.0603   XXYY    -118.8712
      XYYY     -89.8396   YYYY    -574.5809   XXXZ      81.4980
      XXYZ      76.1775   XYYZ      34.8351   YYYZ     269.5109
      XXZZ    -134.0263   XYZZ     -36.0280   YYZZ    -237.9182
      XZZZ      83.0454   YZZZ     266.2939   ZZZZ    -672.4607
 -----------------------------------------------------------------
 Calculating analytic gradient of the SCF energy
 Gradient of SCF Energy
            1           2           3           4           5           6
    1  -0.0077725   0.0052961   0.0012015  -0.0003217  -0.0062830   0.0019443
    2   0.0128234  -0.0096017  -0.0095202   0.0004394  -0.0283080   0.0043795
    3  -0.0139115   0.0101103  -0.0004878   0.0006614  -0.0085736   0.0023358
            7           8           9          10          11          12
    1   0.0068292  -0.0022270  -0.0070484   0.0058244   0.0040240  -0.0014668
    2  -0.0038690  -0.0018784   0.0380781  -0.0136399   0.0085011   0.0025957
    3   0.0085097  -0.0054472  -0.0027586   0.0039006   0.0050729   0.0005879
 Max gradient component =       3.808E-02
 RMS gradient           =       1.016E-02
 Gradient time:  CPU 197.72 s  wall 3.72 s
rPathMan2.  file_steps = 951
 IRC --- Status = 3.  Assess initial corrector step
 IRC --- bisector search: b =  0.000000 E =     -302.824561 G.B =  -0.005112
 IRC --- bisector search: b =  0.097286 E =     -302.822692 G.B =   0.037483
 IRC --- performed gradient/energy interpolation
 IRC --- bisector search:  estimate b(min) =   1.022177485860466E-002
 Adding empirical dispersion correction 
 ----------------------------------------------------------------
 Doing -D3(0) with
 s6  =   1.00000
 s8  =   1.00000
 rs6 =   1.28100
 rs8 =   1.09400
 -D3 energy without 3body term =     -0.0029623067 hartrees
 ----------------------------------------------------------------
             Standard Nuclear Orientation (Angstroms)
    I     Atom           X                Y                Z
 ----------------------------------------------------------------
    1      C       0.7994379208     1.7216898418    -1.7141412438
    2      N       0.3828696972     2.4713041033    -2.4939764856
    3      C      -0.3168180593    -1.4178011301     1.5502884525
    4      H       0.0236627345    -2.2411469671     2.1704022238
    5      C      -1.1087988296    -1.2676118961     0.2530144896
    6      H      -1.6072021525    -1.8946821885    -0.4661917943
    7      C       1.2712862446     0.8199712529    -0.7726746352
    8      H       1.4657983798     1.1364371443     0.2415204772
    9      C      -0.9637397179     0.0424559030     0.4724464146
   10      H      -1.3254121621     0.9759561195     0.0718407170
   11      N      -0.1534272430    -0.1652524924     1.7640975992
   12      H       1.5323431681    -0.1813195023    -1.0766263431
 ----------------------------------------------------------------
 Nuclear Repulsion Energy =         234.81345427 hartrees
 There are       25 alpha and       24 beta electrons

                       Distance Matrix (Angstroms)
             C (  1)   N (  2)   C (  3)   H (  4)   C (  5)   H (  6)
   N (  2)  1.159135
   C (  3)  4.664647  5.654271
   H (  4)  5.603176  6.640230  1.085526
   C (  5)  4.055489  4.873451  1.527321  2.430353
   H (  6)  4.519673  5.209043  2.441045  3.119517  1.076513
   C (  7)  1.386397  2.545401  3.595255  4.425914  3.327889  3.968497
   H (  8)  2.147363  3.230719  3.378569  4.148303  3.522518  4.374000
   C (  9)  3.272581  4.063536  1.926811  3.012119  1.336215  2.246684
   H ( 10)  2.874167  3.426034  2.988836  4.071083  2.261270  2.934186
   N ( 11)  4.070215  5.036888  1.281128  2.122683  2.100310  3.174678
   H ( 12)  2.136591  3.219718  3.442233  4.130642  3.150176  3.628359
             C (  7)   H (  8)   C (  9)   H ( 10)   N ( 11)
   H (  8)  1.080082
   C (  9)  2.673985  2.674468
   H ( 10)  2.735028  2.800964  1.078292
   N ( 11)  3.071756  2.575758  1.538867  2.353644
   H ( 12)  1.078481  1.865053  2.946206  3.290141  3.303300
 
 Applying Cartesian multipole field
    Component          Value
    ---------          -----
     (2,0,0)        1.00000E-11
     (0,2,0)        2.00000E-11
     (0,0,2)       -3.00000E-11
 Nucleus-field energy     =    -0.0000000034 hartrees
 Requested basis set is cc-pVTZ
 There are 100 shells and 280 basis functions
 A cutoff of  1.0D-11 yielded   4481 shell pairs
 There are     34745 function pairs (     45166 Cartesian)
 Smallest overlap matrix eigenvalue = 2.07E-04
 Guess MOs from SCF MO coefficient file
 Reading MOs from coefficient file
 Reading MOs from coefficient file
 Long-range K will be added via erf
 Coulomb attenuation parameter = 0.25 bohr**(-1)
 An unrestricted hybrid HF-DFT SCF calculation will be
 performed using Pulay DIIS extrapolation
 Exchange:     0.1957 Hartree-Fock + 1.0000 wB97X-D3 + LR-HF
 Correlation:  1.0000 wB97X-D3
 Using SG-2 standard quadrature grid
 Dispersion:   Grimme D3
 SCF converges when DIIS error is below 1.0E-08
 Using Q-Chem read-in guess as SCF_GUESS READ specified.

 using 64 threads for integral computing
 -------------------------------------------------------
 OpenMP Integral computing Module                
 Release: version 1.0, May 2013, Q-Chem Inc. Pittsburgh 
 -------------------------------------------------------
 using 64 threads for integral computing
 -------------------------------------------------------
 OpenMP Integral computing Module                
 Release: version 1.0, May 2013, Q-Chem Inc. Pittsburgh 
 -------------------------------------------------------
 ---------------------------------------
  Cycle       Energy         DIIS Error
 ---------------------------------------
    1    -302.8225366822      1.27E-03
    2    -302.8229709876      1.46E-04
    3    -302.8235117948      9.71E-05
    4    -302.8237214511      3.59E-05
    5    -302.8238472595      2.05E-05
    6    -302.8240044696      1.23E-05
    7    -302.8241647223      7.37E-06
    8    -302.8243316239      6.72E-06
    9    -302.8244138629      4.33E-06
   10    -302.8245082208      3.31E-06
   11    -302.8245498197      1.69E-06
   12    -302.8245701800      7.51E-07
   13    -302.8245765708      4.71E-07
   14    -302.8245793802      2.22E-07
   15    -302.8245800244      6.33E-08
   16    -302.8245800631      3.14E-08
   17    -302.8245800722      1.58E-08
   18    -302.8245800735      1.08E-08
   19    -302.8245800745      4.82E-09 Convergence criterion met
 ---------------------------------------
 <S^2> = 0.8745
 SCF time:  CPU 1600.58 s  wall 27.14 s
 SCF   energy in the final basis set = -302.82458007
 Total energy in the final basis set = -302.82458007
 
 --------------------------------------------------------------
 
                    Orbital Energies (a.u.)
 --------------------------------------------------------------
 
 Alpha MOs
 -- Occupied --
-14.4420 -14.4337 -10.3570 -10.3452 -10.3431 -10.3237 -10.3162  -1.1100
 -1.0376  -0.8929  -0.8571  -0.7653  -0.6575  -0.6357  -0.6216  -0.5880
 -0.5453  -0.5232  -0.4945  -0.4815  -0.4801  -0.4372  -0.3859  -0.3578
 -0.3266
 -- Virtual --
 -0.0068   0.1042   0.1157   0.1360   0.1407   0.1469   0.1515   0.1667
  0.1747   0.2063   0.2362   0.2568   0.2630   0.2942   0.3116   0.3508
  0.3592   0.3706   0.3842   0.4075   0.4146   0.4351   0.4563   0.4608
  0.4820   0.4939   0.5109   0.5197   0.5269   0.5323   0.5410   0.5529
  0.5607   0.5741   0.5777   0.5901   0.6038   0.6261   0.6628   0.6787
  0.6859   0.6979   0.7069   0.7239   0.7399   0.7886   0.8212   0.8317
  0.8415   0.8575   0.8736   0.8902   0.9428   0.9583   0.9857   1.0022
  1.0296   1.0524   1.0603   1.0843   1.0985   1.1143   1.1244   1.1465
  1.1576   1.1775   1.1955   1.2141   1.2236   1.2386   1.2913   1.3040
  1.3486   1.3536   1.3730   1.3844   1.3902   1.4037   1.4300   1.4521
  1.4862   1.5015   1.5250   1.5447   1.5720   1.5755   1.6135   1.6381
  1.6661   1.6930   1.7511   1.7962   1.8581   1.8766   1.9229   1.9267
  1.9517   2.0683   2.1304   2.1544   2.2120   2.2348   2.2701   2.2842
  2.3055   2.3180   2.4019   2.4450   2.4806   2.4892   2.5085   2.5208
  2.5644   2.5796   2.5867   2.6076   2.6403   2.6697   2.6837   2.6986
  2.7114   2.7327   2.7471   2.7802   2.8171   2.8398   2.8535   2.8818
  2.8960   2.9168   2.9341   2.9399   2.9790   2.9886   3.0044   3.0093
  3.0388   3.0426   3.0589   3.0672   3.0798   3.0858   3.1172   3.1284
  3.1388   3.1584   3.1659   3.1737   3.1834   3.2156   3.2315   3.2444
  3.2671   3.2887   3.3016   3.3249   3.3655   3.3807   3.4117   3.4335
  3.4502   3.4646   3.4885   3.5117   3.5303   3.5441   3.5750   3.5975
  3.6371   3.6625   3.6735   3.6941   3.7155   3.7264   3.7672   3.8007
  3.8559   3.8661   3.8740   3.9039   3.9474   3.9550   4.0009   4.0097
  4.0183   4.0499   4.0520   4.0650   4.0719   4.0966   4.1243   4.1380
  4.1635   4.1861   4.2044   4.2423   4.2618   4.3178   4.3664   4.4207
  4.4564   4.4786   4.5000   4.5112   4.5488   4.5974   4.6254   4.6437
  4.6708   4.7220   4.7347   4.7419   4.7691   4.8035   4.8234   4.8810
  4.9117   4.9359   4.9609   5.0275   5.0816   5.0976   5.1153   5.1263
  5.1877   5.2022   5.2285   5.2514   5.2635   5.3362   5.4121   5.4163
  5.4581   5.5402   5.6237   5.6342   5.6771   5.7036   5.7503   5.8472
  5.9588   5.9985   6.1445   6.1904   6.2509   6.3414   6.5044   6.5699
  8.2938   9.1090  10.5578  12.7848  13.4455  13.6538  15.2812
 
 Beta MOs
 -- Occupied --
-14.4391 -14.4282 -10.3590 -10.3480 -10.3350 -10.3260 -10.3130  -1.1079
 -1.0256  -0.8617  -0.8503  -0.7675  -0.6613  -0.6259  -0.6167  -0.5795
 -0.5438  -0.5142  -0.4842  -0.4687  -0.4553  -0.4317  -0.3821  -0.3295
 -- Virtual --
 -0.0522  -0.0030   0.1068   0.1194   0.1380   0.1422   0.1511   0.1558
  0.1740   0.1906   0.2117   0.2372   0.2570   0.2632   0.2981   0.3141
  0.3611   0.3691   0.3744   0.3882   0.4038   0.4126   0.4387   0.4583
  0.4647   0.4850   0.4949   0.5125   0.5223   0.5278   0.5375   0.5439
  0.5576   0.5630   0.5758   0.5794   0.5942   0.6089   0.6296   0.6632
  0.6841   0.6872   0.6999   0.7100   0.7265   0.7413   0.7926   0.8226
  0.8373   0.8490   0.8580   0.8761   0.8927   0.9496   0.9612   0.9892
  1.0041   1.0378   1.0572   1.0637   1.0871   1.1000   1.1167   1.1279
  1.1498   1.1616   1.1781   1.1973   1.2213   1.2260   1.2382   1.2952
  1.3099   1.3512   1.3591   1.3817   1.3887   1.3939   1.4095   1.4349
  1.4536   1.4901   1.5038   1.5289   1.5465   1.5752   1.5803   1.6193
  1.6426   1.6670   1.6958   1.7531   1.8101   1.8603   1.8783   1.9228
  1.9332   1.9537   2.0726   2.1366   2.1541   2.2070   2.2334   2.2764
  2.2830   2.3157   2.3444   2.4121   2.4461   2.4854   2.5086   2.5120
  2.5240   2.5632   2.5820   2.5908   2.6105   2.6457   2.6731   2.6918
  2.7080   2.7177   2.7419   2.7465   2.7807   2.8205   2.8417   2.8587
  2.8856   2.9013   2.9209   2.9363   2.9540   2.9800   2.9916   3.0090
  3.0119   3.0384   3.0418   3.0637   3.0736   3.0779   3.0911   3.1220
  3.1269   3.1373   3.1631   3.1731   3.1806   3.1931   3.2264   3.2356
  3.2480   3.2700   3.2891   3.3141   3.3302   3.3706   3.3846   3.4118
  3.4381   3.4582   3.4687   3.4919   3.5130   3.5313   3.5461   3.5856
  3.6075   3.6389   3.6727   3.6782   3.7031   3.7256   3.7289   3.7685
  3.8027   3.8611   3.8735   3.8823   3.9044   3.9492   3.9561   4.0069
  4.0144   4.0204   4.0552   4.0695   4.0762   4.0833   4.1006   4.1263
  4.1456   4.1658   4.1895   4.2065   4.2456   4.2705   4.3206   4.3814
  4.4245   4.4582   4.4815   4.5038   4.5137   4.5544   4.6159   4.6380
  4.6584   4.6829   4.7348   4.7436   4.7463   4.7803   4.8081   4.8253
  4.8994   4.9168   4.9440   4.9696   5.0292   5.0882   5.1044   5.1220
  5.1439   5.1944   5.2103   5.2328   5.2549   5.2693   5.3388   5.4153
  5.4211   5.4625   5.5418   5.6277   5.6361   5.6788   5.7067   5.7524
  5.8558   5.9650   5.9987   6.1501   6.2056   6.2489   6.3417   6.5097
  6.5716   8.2957   9.1106  10.5592  12.7840  13.4596  13.6591  15.2893
 --------------------------------------------------------------
 
          Ground-State Mulliken Net Atomic Charges

     Atom                 Charge (a.u.)    Spin (a.u.)
  --------------------------------------------------------
      1 C                    -0.031596      -0.168068
      2 N                    -0.060827       0.354328
      3 C                    -0.018496      -0.169691
      4 H                     0.121550       0.002917
      5 C                    -0.153183       0.298914
      6 H                     0.137536      -0.003098
      7 C                    -0.259615       0.781217
      8 H                     0.174103      -0.014449
      9 C                    -0.032209      -0.262919
     10 H                     0.150076       0.005121
     11 N                    -0.180154       0.189881
     12 H                     0.152815      -0.014152
  --------------------------------------------------------
  Sum of atomic charges =     0.000000
  Sum of spin   charges =     1.000000

 -----------------------------------------------------------------
                    Cartesian Multipole Moments
 -----------------------------------------------------------------
    Charge (ESU x 10^10)
                 0.0000
    Dipole Moment (Debye)
         X      -0.0140      Y      -4.0438      Z       1.3401
       Tot       4.2601
    Quadrupole Moments (Debye-Ang)
        XX     -38.6064     XY       0.1249     YY     -43.3067
        XZ       0.1697     YZ       5.8336     ZZ     -52.0999
    Octopole Moments (Debye-Ang^2)
       XXX       1.6550    XXY     -11.1855    XYY      -3.7360
       YYY     -66.9799    XXZ       2.7367    XYZ       1.0064
       YYZ      36.0636    XZZ      -0.8974    YZZ     -45.1362
       ZZZ      32.3728
    Hexadecapole Moments (Debye-Ang^3)
      XXXX    -232.7099   XXXY     -90.4875   XXYY    -118.7787
      XYYY     -89.6632   YYYY    -571.3010   XXXZ      81.4501
      XXYZ      76.0872   XYYZ      34.2811   YYYZ     268.5669
      XXZZ    -134.4596   XYZZ     -35.6247   YYZZ    -236.6523
      XZZZ      82.5148   YZZZ     265.5321   ZZZZ    -673.7726
 -----------------------------------------------------------------
 Calculating analytic gradient of the SCF energy
 Gradient of SCF Energy
            1           2           3           4           5           6
    1  -0.0013275   0.0006379   0.0001775  -0.0006899   0.0005590   0.0005569
    2   0.0004741  -0.0006956  -0.0000222   0.0001299  -0.0008122   0.0004169
    3  -0.0005058   0.0007057   0.0007119  -0.0000123  -0.0021255   0.0005698
            7           8           9          10          11          12
    1  -0.0017156  -0.0001696  -0.0000724   0.0010632   0.0013048  -0.0003243
    2  -0.0005598  -0.0000336   0.0014192  -0.0002912   0.0002031  -0.0002286
    3   0.0006445   0.0003132  -0.0010625   0.0001013   0.0004033   0.0002565
 Max gradient component =       2.126E-03
 RMS gradient           =       7.686E-04
 Gradient time:  CPU 195.53 s  wall 3.53 s
rPathMan2.  file_steps = 951
 IRC --- Status = 4.  Checking bisector search.
 IRC --- Bisector search finished successfully.
 ------------------------------------------------------------------------
 Reaction path following.  The coordinates are cartesian              
 Step   2 E=    -302.824580 |G|=  0.004611 S_lin= 0.1436 S_tot= 0.1436
 ------------------------------------------------------------------------
  IRC -- SD step length =   0.150000000000000     
 Adding empirical dispersion correction 
 ----------------------------------------------------------------
 Doing -D3(0) with
 s6  =   1.00000
 s8  =   1.00000
 rs6 =   1.28100
 rs8 =   1.09400
 -D3 energy without 3body term =     -0.0029505112 hartrees
 ----------------------------------------------------------------
             Standard Nuclear Orientation (Angstroms)
    I     Atom           X                Y                Z
 ----------------------------------------------------------------
    1      C       0.8222882781     1.7135298062    -1.7054346225
    2      N       0.3718898419     2.4832775963    -2.5061233589
    3      C      -0.3198739749    -1.4174196830     1.5380342992
    4      H       0.0355372660    -2.2433837657     2.1706132720
    5      C      -1.1184201566    -1.2536318049     0.2896018169
    6      H      -1.6167875408    -1.9018577390    -0.4759997374
    7      C       1.3008167239     0.8296070795    -0.7837684687
    8      H       1.4687175125     1.1370151996     0.2361295757
    9      C      -0.9624938739     0.0180273793     0.4907345688
   10      H      -1.3437126046     0.9809690945     0.0700976214
   11      N      -0.1758873090    -0.1687489479     1.7571562415
   12      H       1.5379258178    -0.1773840256    -1.0810413356
 ----------------------------------------------------------------
 Nuclear Repulsion Energy =         235.20957707 hartrees
 There are       25 alpha and       24 beta electrons

                       Distance Matrix (Angstroms)
             C (  1)   N (  2)   C (  3)   H (  4)   C (  5)   H (  6)
   N (  2)  1.198529
   C (  3)  4.650534  5.661200
   H (  4)  5.594630  6.657802  1.099404
   C (  5)  4.068239  4.899142  1.491002  2.418560
   H (  6)  4.531184  5.225481  2.443972  3.138690  1.120140
   C (  7)  1.363737  2.562038  3.614766  4.446637  3.368192  4.008496
   H (  8)  2.126008  3.245829  3.379224  4.150100  3.522972  4.388874
   C (  9)  3.298990  4.103559  1.889525  2.988652  1.296875  2.246917
   H ( 10)  2.894947  3.440514  2.992549  4.087903  2.256630  2.946775
   N ( 11)  4.065570  5.050629  1.275902  2.125972  2.054034  3.172829
   H ( 12)  2.116024  3.235679  3.442189  4.135068  3.176971  3.645833
             C (  7)   H (  8)   C (  9)   H ( 10)   N ( 11)
   H (  8)  1.078370
   C (  9)  2.721322  2.688447
   H ( 10)  2.783080  2.821645  1.117819
   N ( 11)  3.103815  2.592926  1.502484  2.351985
   H ( 12)  1.076393  1.862089  2.959859  3.312211  3.315508
 
 Applying Cartesian multipole field
    Component          Value
    ---------          -----
     (2,0,0)        1.00000E-11
     (0,2,0)        2.00000E-11
     (0,0,2)       -3.00000E-11
 Nucleus-field energy     =    -0.0000000034 hartrees
 Requested basis set is cc-pVTZ
 There are 100 shells and 280 basis functions
 A cutoff of  1.0D-11 yielded   4473 shell pairs
 There are     34709 function pairs (     45124 Cartesian)
 Smallest overlap matrix eigenvalue = 1.84E-04
 Guess MOs from SCF MO coefficient file
 Reading MOs from coefficient file
 Reading MOs from coefficient file
 Long-range K will be added via erf
 Coulomb attenuation parameter = 0.25 bohr**(-1)
 An unrestricted hybrid HF-DFT SCF calculation will be
 performed using Pulay DIIS extrapolation
 Exchange:     0.1957 Hartree-Fock + 1.0000 wB97X-D3 + LR-HF
 Correlation:  1.0000 wB97X-D3
 Using SG-2 standard quadrature grid
 Dispersion:   Grimme D3
 SCF converges when DIIS error is below 1.0E-08
 Using Q-Chem read-in guess as SCF_GUESS READ specified.

 using 64 threads for integral computing
 -------------------------------------------------------
 OpenMP Integral computing Module                
 Release: version 1.0, May 2013, Q-Chem Inc. Pittsburgh 
 -------------------------------------------------------
 using 64 threads for integral computing
 -------------------------------------------------------
 OpenMP Integral computing Module                
 Release: version 1.0, May 2013, Q-Chem Inc. Pittsburgh 
 -------------------------------------------------------
 ---------------------------------------
  Cycle       Energy         DIIS Error
 ---------------------------------------
    1    -302.8151219110      1.88E-03
    2    -302.8151854855      3.07E-04
    3    -302.8155612846      3.26E-04
    4    -302.8164558066      8.32E-05
    5    -302.8165551989      2.69E-05
    6    -302.8166072935      1.20E-05
    7    -302.8166414011      6.92E-06
    8    -302.8166598385      4.83E-06
    9    -302.8166683744      2.43E-06
   10    -302.8166723030      8.12E-07
   11    -302.8166747459      6.39E-07
   12    -302.8166767399      5.64E-07
   13    -302.8166788213      4.84E-07
   14    -302.8166827165      2.55E-07
   15    -302.8166840702      1.20E-07
   16    -302.8166843575      5.33E-08
   17    -302.8166843919      4.65E-08
   18    -302.8166844127      1.63E-08
   19    -302.8166844151      1.13E-08
   20    -302.8166844157      3.98E-09 Convergence criterion met
 ---------------------------------------
 <S^2> = 0.8524
 SCF time:  CPU 1651.55 s  wall 28.13 s
 SCF   energy in the final basis set = -302.81668442
 Total energy in the final basis set = -302.81668442
 
 --------------------------------------------------------------
 
                    Orbital Energies (a.u.)
 --------------------------------------------------------------
 
 Alpha MOs
 -- Occupied --
-14.4463 -14.4370 -10.3563 -10.3414 -10.3400 -10.3330 -10.3095  -1.1264
 -1.0282  -0.8976  -0.8578  -0.7656  -0.6511  -0.6400  -0.6100  -0.5905
 -0.5533  -0.5306  -0.4943  -0.4853  -0.4778  -0.4304  -0.3852  -0.3570
 -0.3267
 -- Virtual --
 -0.0083   0.0918   0.1157   0.1402   0.1421   0.1456   0.1513   0.1607
  0.1787   0.2077   0.2351   0.2581   0.2614   0.2904   0.3163   0.3499
  0.3622   0.3744   0.3872   0.4064   0.4154   0.4372   0.4567   0.4601
  0.4765   0.4929   0.5110   0.5178   0.5232   0.5335   0.5423   0.5488
  0.5612   0.5721   0.5822   0.5964   0.6082   0.6284   0.6655   0.6769
  0.6872   0.6946   0.7042   0.7245   0.7411   0.7867   0.8257   0.8339
  0.8499   0.8576   0.8757   0.8922   0.9246   0.9551   0.9844   1.0041
  1.0303   1.0481   1.0608   1.0836   1.0944   1.1118   1.1194   1.1400
  1.1538   1.1774   1.2011   1.2093   1.2302   1.2504   1.2957   1.3132
  1.3366   1.3477   1.3621   1.3803   1.3903   1.3995   1.4271   1.4501
  1.4704   1.4874   1.5207   1.5420   1.5711   1.5768   1.6235   1.6326
  1.6534   1.6922   1.7484   1.7951   1.8655   1.8861   1.9017   1.9338
  1.9587   2.0361   2.1442   2.1640   2.2193   2.2466   2.2862   2.2950
  2.3010   2.3194   2.4020   2.4474   2.4916   2.4954   2.5080   2.5274
  2.5649   2.5782   2.5950   2.6207   2.6448   2.6771   2.6966   2.7004
  2.7101   2.7287   2.7492   2.7913   2.8382   2.8448   2.8545   2.8849
  2.9137   2.9209   2.9313   2.9501   2.9765   2.9923   3.0052   3.0097
  3.0331   3.0442   3.0542   3.0633   3.0759   3.0861   3.1117   3.1349
  3.1406   3.1526   3.1636   3.1724   3.1796   3.2115   3.2273   3.2341
  3.2635   3.2890   3.3174   3.3277   3.3588   3.3834   3.4150   3.4325
  3.4539   3.4591   3.4810   3.5232   3.5306   3.5457   3.5805   3.5957
  3.6409   3.6475   3.6716   3.6860   3.7204   3.7441   3.7714   3.7943
  3.8569   3.8650   3.8675   3.8946   3.9384   3.9547   3.9880   4.0098
  4.0220   4.0349   4.0395   4.0552   4.0819   4.0995   4.1236   4.1357
  4.1714   4.1896   4.2104   4.2512   4.2675   4.3378   4.3809   4.4308
  4.4531   4.4684   4.4843   4.5098   4.5531   4.5935   4.5993   4.6267
  4.6462   4.6756   4.6908   4.7167   4.7512   4.7670   4.8205   4.8913
  4.8943   4.9417   4.9661   5.0048   5.0704   5.0896   5.1053   5.1283
  5.1744   5.1793   5.1901   5.2166   5.2264   5.3266   5.4116   5.4164
  5.4552   5.5103   5.6092   5.6456   5.6822   5.6900   5.7539   5.8044
  5.9467   5.9721   5.9953   6.0959   6.3160   6.3420   6.4582   6.5793
  8.4473   8.8666  10.5894  12.8854  13.6705  14.0946  14.4397
 
 Beta MOs
 -- Occupied --
-14.4394 -14.4343 -10.3580 -10.3422 -10.3358 -10.3336 -10.3070  -1.1246
 -1.0134  -0.8664  -0.8529  -0.7680  -0.6541  -0.6306  -0.6061  -0.5826
 -0.5519  -0.5241  -0.4811  -0.4713  -0.4489  -0.4233  -0.3819  -0.3280
 -- Virtual --
 -0.0549  -0.0049   0.0947   0.1193   0.1408   0.1464   0.1533   0.1551
  0.1772   0.1835   0.2123   0.2360   0.2584   0.2617   0.2939   0.3180
  0.3616   0.3720   0.3775   0.3893   0.4029   0.4132   0.4398   0.4582
  0.4634   0.4797   0.4937   0.5126   0.5213   0.5245   0.5385   0.5446
  0.5535   0.5633   0.5749   0.5837   0.6005   0.6124   0.6322   0.6662
  0.6823   0.6882   0.6966   0.7075   0.7269   0.7419   0.7898   0.8292
  0.8388   0.8551   0.8598   0.8778   0.8944   0.9320   0.9580   0.9880
  1.0058   1.0378   1.0527   1.0655   1.0870   1.0958   1.1132   1.1218
  1.1446   1.1573   1.1783   1.2041   1.2179   1.2314   1.2508   1.3014
  1.3168   1.3382   1.3556   1.3707   1.3849   1.3933   1.4054   1.4323
  1.4510   1.4753   1.4896   1.5231   1.5449   1.5738   1.5814   1.6280
  1.6374   1.6551   1.6946   1.7500   1.8107   1.8686   1.8877   1.9087
  1.9341   1.9601   2.0416   2.1484   2.1639   2.2133   2.2478   2.2879
  2.2950   2.3117   2.3415   2.4127   2.4482   2.4977   2.5077   2.5153
  2.5281   2.5685   2.5770   2.5984   2.6242   2.6500   2.6866   2.6995
  2.7091   2.7180   2.7340   2.7467   2.7912   2.8413   2.8467   2.8597
  2.8905   2.9155   2.9241   2.9333   2.9615   2.9809   2.9940   3.0090
  3.0134   3.0326   3.0437   3.0584   3.0695   3.0740   3.0889   3.1156
  3.1342   3.1405   3.1541   3.1695   3.1828   3.1875   3.2193   3.2299
  3.2413   3.2659   3.2974   3.3217   3.3312   3.3642   3.3871   3.4156
  3.4366   3.4587   3.4647   3.4861   3.5243   3.5319   3.5472   3.5903
  3.6061   3.6434   3.6629   3.6790   3.6973   3.7227   3.7462   3.7726
  3.7953   3.8639   3.8701   3.8752   3.8954   3.9396   3.9558   3.9959
  4.0152   4.0230   4.0461   4.0618   4.0742   4.0856   4.1029   4.1259
  4.1426   4.1741   4.1923   4.2129   4.2533   4.2773   4.3396   4.3958
  4.4339   4.4557   4.4700   4.4866   4.5140   4.5722   4.6004   4.6201
  4.6356   4.6607   4.6807   4.7112   4.7363   4.7543   4.7707   4.8245
  4.8970   4.9087   4.9496   4.9740   5.0079   5.0726   5.0965   5.1166
  5.1422   5.1798   5.1848   5.1975   5.2158   5.2461   5.3291   5.4141
  5.4216   5.4584   5.5120   5.6128   5.6472   5.6851   5.6915   5.7558
  5.8136   5.9526   5.9724   6.0025   6.1131   6.3143   6.3420   6.4637
  6.5807   8.4492   8.8677  10.5906  12.8848  13.6845  14.0953  14.4530
 --------------------------------------------------------------
 
          Ground-State Mulliken Net Atomic Charges

     Atom                 Charge (a.u.)    Spin (a.u.)
  --------------------------------------------------------
      1 C                     0.000306      -0.209712
      2 N                    -0.087850       0.449385
      3 C                    -0.029647      -0.151674
      4 H                     0.116507       0.003040
      5 C                    -0.124651       0.229556
      6 H                     0.125096      -0.004515
      7 C                    -0.261823       0.744387
      8 H                     0.175077      -0.014233
      9 C                    -0.043686      -0.206632
     10 H                     0.141512       0.006543
     11 N                    -0.165283       0.168007
     12 H                     0.154442      -0.014153
  --------------------------------------------------------
  Sum of atomic charges =     0.000000
  Sum of spin   charges =     1.000000

 -----------------------------------------------------------------
                    Cartesian Multipole Moments
 -----------------------------------------------------------------
    Charge (ESU x 10^10)
                 0.0000
    Dipole Moment (Debye)
         X       0.0876      Y      -3.9985      Z       1.2925
       Tot       4.2032
    Quadrupole Moments (Debye-Ang)
        XX     -38.7369     XY       0.0683     YY     -43.2590
        XZ       0.1327     YZ       5.6388     ZZ     -52.0165
    Octopole Moments (Debye-Ang^2)
       XXX       1.5916    XXY     -11.2353    XYY      -3.4958
       YYY     -66.8244    XXZ       2.9826    XYZ       0.9735
       YYZ      35.5286    XZZ      -0.8206    YZZ     -44.6414
       ZZZ      32.0563
    Hexadecapole Moments (Debye-Ang^3)
      XXXX    -238.7212   XXXY     -92.5299   XXYY    -120.4868
      XYYY     -91.2101   YYYY    -573.9586   XXXZ      83.8383
      XXYZ      76.7795   XYYZ      34.7086   YYYZ     269.1596
      XXZZ    -135.5914   XYZZ     -35.6731   YYZZ    -235.7141
      XZZZ      84.6997   YZZZ     266.1250   ZZZZ    -675.5350
 -----------------------------------------------------------------
 Calculating analytic gradient of the SCF energy
 Gradient of SCF Energy
            1           2           3           4           5           6
    1   0.0289514  -0.0260670  -0.0122164   0.0023331   0.0273160  -0.0108255
    2  -0.0511924   0.0442108   0.0141593  -0.0057773   0.0568953  -0.0150420
    3   0.0533728  -0.0460558  -0.0261062   0.0058920   0.0485734  -0.0187022
            7           8           9          10          11          12
    1  -0.0043044  -0.0008723   0.0199219  -0.0085850  -0.0143925  -0.0012595
    2   0.0043680  -0.0001514  -0.0649568   0.0209085  -0.0049981   0.0015761
    3  -0.0048209  -0.0014174   0.0147070  -0.0083791  -0.0175890   0.0005254
 Max gradient component =       6.496E-02
 RMS gradient           =       2.647E-02
 Gradient time:  CPU 195.46 s  wall 3.69 s
rPathMan2.  file_steps = 951
 IRC --- Status = 2.  Assess steepest descent step
 IRC --- Previous SD length =   0.150000
 IRC --- Point 1 E =     -302.824580 |G| =   0.004611 G.D1 =  -0.004611
 IRC --- Point 2 E =     -302.816684 |G| =   0.158828 G.D1 =   0.108579
 IRC --- Angle(G1/G2) =  133.13 Deg.  Curvature =   0.7546
 IRC --- Minimum along SD direction =   0.006111
 IRC --- SD step rejected. Backing up to the estimated minimum.
 Adding empirical dispersion correction 
 ----------------------------------------------------------------
 Doing -D3(0) with
 s6  =   1.00000
 s8  =   1.00000
 rs6 =   1.28100
 rs8 =   1.09400
 -D3 energy without 3body term =     -0.0029617861 hartrees
 ----------------------------------------------------------------
             Standard Nuclear Orientation (Angstroms)
    I     Atom           X                Y                Z
 ----------------------------------------------------------------
    1      C       0.8003688472     1.7213574009    -1.7137865350
    2      N       0.3824223765     2.4717919049    -2.4944713508
    3      C      -0.3169425577    -1.4177855899     1.5497892167
    4      H       0.0241465044    -2.2412380946     2.1704108220
    5      C      -1.1091908037    -1.2670423454     0.2545050620
    6      H      -1.6075926625    -1.8949745213    -0.4665913712
    7      C       1.2724893201     0.8203638177    -0.7731265994
    8      H       1.4659173056     1.1364606944     0.2413008512
    9      C      -0.9636889620     0.0414606818     0.4731914763
   10      H      -1.3261577244     0.9761603487     0.0717697031
   11      N      -0.1543422689    -0.1653949385     1.7638148074
   12      H       1.5325706059    -0.1811591705    -1.0768062105
 ----------------------------------------------------------------
 Nuclear Repulsion Energy =         234.82734531 hartrees
 There are       25 alpha and       24 beta electrons

                       Distance Matrix (Angstroms)
             C (  1)   N (  2)   C (  3)   H (  4)   C (  5)   H (  6)
   N (  2)  1.160733
   C (  3)  4.664068  5.654553
   H (  4)  5.602827  6.640944  1.086088
   C (  5)  4.055998  4.874491  1.525825  2.429857
   H (  6)  4.520136  5.209713  2.441163  3.120297  1.078278
   C (  7)  1.385470  2.546068  3.596046  4.426757  3.329518  3.970126
   H (  8)  2.146491  3.231334  3.378595  4.148375  3.522525  4.374606
   C (  9)  3.273656  4.065163  1.925290  3.011160  1.334607  2.246683
   H ( 10)  2.875003  3.426624  2.988985  4.071765  2.261067  2.934698
   N ( 11)  4.070015  5.037447  1.280909  2.122806  2.098423  3.174601
   H ( 12)  2.135751  3.220367  3.442230  4.130822  3.151259  3.629070
             C (  7)   H (  8)   C (  9)   H ( 10)   N ( 11)
   H (  8)  1.079998
   C (  9)  2.675910  2.675030
   H ( 10)  2.736985  2.801807  1.079901
   N ( 11)  3.073051  2.576455  1.537381  2.353575
   H ( 12)  1.078384  1.864932  2.946755  3.291040  3.303793
 
 Applying Cartesian multipole field
    Component          Value
    ---------          -----
     (2,0,0)        1.00000E-11
     (0,2,0)        2.00000E-11
     (0,0,2)       -3.00000E-11
 Nucleus-field energy     =    -0.0000000034 hartrees
 Requested basis set is cc-pVTZ
 There are 100 shells and 280 basis functions
 A cutoff of  1.0D-11 yielded   4481 shell pairs
 There are     34745 function pairs (     45166 Cartesian)
 Smallest overlap matrix eigenvalue = 2.06E-04
 Guess MOs from SCF MO coefficient file
 Reading MOs from coefficient file
 Reading MOs from coefficient file
 Long-range K will be added via erf
 Coulomb attenuation parameter = 0.25 bohr**(-1)
 An unrestricted hybrid HF-DFT SCF calculation will be
 performed using Pulay DIIS extrapolation
 Exchange:     0.1957 Hartree-Fock + 1.0000 wB97X-D3 + LR-HF
 Correlation:  1.0000 wB97X-D3
 Using SG-2 standard quadrature grid
 Dispersion:   Grimme D3
 SCF converges when DIIS error is below 1.0E-08
 Using Q-Chem read-in guess as SCF_GUESS READ specified.

 using 64 threads for integral computing
 -------------------------------------------------------
 OpenMP Integral computing Module                
 Release: version 1.0, May 2013, Q-Chem Inc. Pittsburgh 
 -------------------------------------------------------
 using 64 threads for integral computing
 -------------------------------------------------------
 OpenMP Integral computing Module                
 Release: version 1.0, May 2013, Q-Chem Inc. Pittsburgh 
 -------------------------------------------------------
 ---------------------------------------
  Cycle       Energy         DIIS Error
 ---------------------------------------
    1    -302.8477275329      1.81E-03
    2    -302.8232747136      2.84E-04
    3    -302.8237410141      2.78E-04
    4    -302.8243976134      7.21E-05
    5    -302.8244780497      2.67E-05
    6    -302.8245249452      1.08E-05
    7    -302.8245553395      5.96E-06
    8    -302.8245699854      4.13E-06
    9    -302.8245770895      2.08E-06
   10    -302.8245808031      9.27E-07
   11    -302.8245836084      7.36E-07
   12    -302.8245866427      6.79E-07
   13    -302.8245891556      5.11E-07
   14    -302.8245922476      3.68E-07
   15    -302.8245933715      1.77E-07
   16    -302.8245935681      9.69E-08
   17    -302.8245936327      6.01E-08
   18    -302.8245936622      2.67E-08
   19    -302.8245936643      9.94E-09 Convergence criterion met
 ---------------------------------------
 <S^2> = 0.8733
 SCF time:  CPU 1586.75 s  wall 26.82 s
 SCF   energy in the final basis set = -302.82459366
 Total energy in the final basis set = -302.82459366
 
 --------------------------------------------------------------
 
                    Orbital Energies (a.u.)
 --------------------------------------------------------------
 
 Alpha MOs
 -- Occupied --
-14.4418 -14.4342 -10.3570 -10.3450 -10.3430 -10.3241 -10.3159  -1.1107
 -1.0372  -0.8931  -0.8571  -0.7652  -0.6572  -0.6359  -0.6212  -0.5881
 -0.5456  -0.5234  -0.4945  -0.4813  -0.4803  -0.4370  -0.3859  -0.3577
 -0.3266
 -- Virtual --
 -0.0069   0.1037   0.1157   0.1363   0.1409   0.1469   0.1513   0.1664
  0.1748   0.2063   0.2362   0.2568   0.2629   0.2940   0.3118   0.3508
  0.3594   0.3707   0.3842   0.4075   0.4147   0.4352   0.4563   0.4608
  0.4818   0.4939   0.5109   0.5197   0.5267   0.5324   0.5411   0.5528
  0.5606   0.5740   0.5779   0.5903   0.6040   0.6261   0.6629   0.6786
  0.6860   0.6978   0.7068   0.7240   0.7399   0.7885   0.8217   0.8317
  0.8416   0.8574   0.8737   0.8903   0.9421   0.9582   0.9857   1.0023
  1.0296   1.0523   1.0603   1.0843   1.0984   1.1144   1.1240   1.1461
  1.1574   1.1775   1.1958   1.2138   1.2240   1.2388   1.2918   1.3042
  1.3482   1.3533   1.3726   1.3842   1.3902   1.4035   1.4298   1.4520
  1.4855   1.5009   1.5249   1.5444   1.5720   1.5755   1.6139   1.6378
  1.6653   1.6929   1.7510   1.7962   1.8585   1.8769   1.9233   1.9259
  1.9519   2.0669   2.1310   2.1546   2.2124   2.2352   2.2707   2.2846
  2.3054   2.3179   2.4019   2.4450   2.4811   2.4893   2.5085   2.5210
  2.5646   2.5794   2.5871   2.6079   2.6404   2.6707   2.6835   2.6985
  2.7115   2.7324   2.7472   2.7805   2.8180   2.8400   2.8535   2.8821
  2.8968   2.9172   2.9338   2.9400   2.9790   2.9888   3.0044   3.0092
  3.0386   3.0427   3.0587   3.0670   3.0797   3.0859   3.1170   3.1287
  3.1389   3.1582   3.1657   3.1737   3.1832   3.2153   3.2318   3.2437
  3.2669   3.2892   3.3017   3.3249   3.3652   3.3807   3.4119   3.4335
  3.4505   3.4643   3.4881   3.5122   3.5305   3.5442   3.5752   3.5975
  3.6373   3.6620   3.6734   3.6937   3.7153   3.7271   3.7675   3.8003
  3.8561   3.8659   3.8737   3.9035   3.9474   3.9546   4.0004   4.0097
  4.0186   4.0493   4.0514   4.0645   4.0723   4.0967   4.1243   4.1378
  4.1639   4.1864   4.2044   4.2426   4.2619   4.3186   4.3670   4.4210
  4.4568   4.4788   4.4997   4.5097   4.5502   4.5959   4.6244   4.6431
  4.6697   4.7204   4.7325   4.7427   4.7669   4.8040   4.8206   4.8815
  4.9113   4.9361   4.9611   5.0262   5.0815   5.0969   5.1147   5.1262
  5.1871   5.2016   5.2266   5.2500   5.2617   5.3357   5.4121   5.4164
  5.4580   5.5388   5.6230   5.6344   5.6776   5.7029   5.7503   5.8455
  5.9584   5.9974   6.1376   6.1866   6.2536   6.3414   6.5025   6.5697
  8.3000   9.0997  10.5566  12.7885  13.4579  13.6692  15.2440
 
 Beta MOs
 -- Occupied --
-14.4389 -14.4287 -10.3589 -10.3478 -10.3349 -10.3265 -10.3127  -1.1085
 -1.0251  -0.8619  -0.8505  -0.7675  -0.6610  -0.6261  -0.6163  -0.5796
 -0.5442  -0.5146  -0.4841  -0.4688  -0.4550  -0.4314  -0.3821  -0.3295
 -- Virtual --
 -0.0523  -0.0030   0.1063   0.1194   0.1382   0.1424   0.1512   0.1557
  0.1741   0.1903   0.2117   0.2371   0.2571   0.2632   0.2979   0.3143
  0.3613   0.3691   0.3745   0.3882   0.4038   0.4126   0.4387   0.4584
  0.4646   0.4848   0.4948   0.5125   0.5224   0.5276   0.5376   0.5439
  0.5575   0.5630   0.5757   0.5796   0.5944   0.6090   0.6297   0.6633
  0.6841   0.6872   0.6998   0.7099   0.7265   0.7413   0.7925   0.8231
  0.8372   0.8492   0.8580   0.8762   0.8927   0.9489   0.9610   0.9892
  1.0041   1.0378   1.0571   1.0638   1.0872   1.0999   1.1167   1.1275
  1.1495   1.1614   1.1781   1.1977   1.2212   1.2263   1.2384   1.2957
  1.3100   1.3507   1.3590   1.3812   1.3886   1.3938   1.4093   1.4348
  1.4535   1.4894   1.5032   1.5288   1.5462   1.5752   1.5803   1.6197
  1.6423   1.6662   1.6957   1.7530   1.8101   1.8608   1.8786   1.9233
  1.9324   1.9539   2.0712   2.1372   2.1544   2.2073   2.2340   2.2769
  2.2834   2.3156   2.3442   2.4121   2.4460   2.4859   2.5086   2.5121
  2.5241   2.5634   2.5817   2.5911   2.6109   2.6459   2.6741   2.6916
  2.7080   2.7178   2.7415   2.7464   2.7809   2.8214   2.8418   2.8587
  2.8861   2.9018   2.9213   2.9358   2.9542   2.9802   2.9917   3.0090
  3.0120   3.0382   3.0419   3.0635   3.0734   3.0778   3.0910   3.1218
  3.1271   3.1375   3.1627   3.1730   3.1807   3.1928   3.2260   3.2359
  3.2473   3.2697   3.2899   3.3140   3.3301   3.3703   3.3846   3.4120
  3.4380   3.4585   3.4684   3.4916   3.5135   3.5315   3.5461   3.5858
  3.6075   3.6391   3.6725   3.6781   3.7032   3.7249   3.7296   3.7687
  3.8023   3.8613   3.8732   3.8820   3.9041   3.9492   3.9557   4.0066
  4.0144   4.0206   4.0548   4.0693   4.0765   4.0829   4.1007   4.1264
  4.1454   4.1662   4.1897   4.2065   4.2459   4.2706   4.3213   4.3820
  4.4248   4.4585   4.4817   4.5032   4.5124   4.5559   4.6145   4.6374
  4.6576   4.6820   4.7329   4.7420   4.7468   4.7784   4.8086   4.8225
  4.8999   4.9163   4.9442   4.9697   5.0279   5.0877   5.1040   5.1213
  5.1439   5.1939   5.2096   5.2308   5.2531   5.2683   5.3384   5.4152
  5.4213   5.4623   5.5404   5.6272   5.6362   5.6793   5.7060   5.7524
  5.8541   5.9646   5.9976   6.1432   6.2019   6.2516   6.3418   6.5077
  6.5715   8.3018   9.1012  10.5580  12.7877  13.4722  13.6742  15.2522
 --------------------------------------------------------------
 
          Ground-State Mulliken Net Atomic Charges

     Atom                 Charge (a.u.)    Spin (a.u.)
  --------------------------------------------------------
      1 C                    -0.030212      -0.169717
      2 N                    -0.062038       0.357942
      3 C                    -0.018891      -0.168902
      4 H                     0.121327       0.002923
      5 C                    -0.152048       0.295787
      6 H                     0.136967      -0.003180
      7 C                    -0.259675       0.780003
      8 H                     0.174145      -0.014441
      9 C                    -0.032512      -0.260381
     10 H                     0.149663       0.005195
     11 N                    -0.179603       0.188928
     12 H                     0.152878      -0.014156
  --------------------------------------------------------
  Sum of atomic charges =     0.000000
  Sum of spin   charges =     1.000000

 -----------------------------------------------------------------
                    Cartesian Multipole Moments
 -----------------------------------------------------------------
    Charge (ESU x 10^10)
                 0.0000
    Dipole Moment (Debye)
         X      -0.0098      Y      -4.0423      Z       1.3383
       Tot       4.2581
    Quadrupole Moments (Debye-Ang)
        XX     -38.6114     XY       0.1230     YY     -43.3053
        XZ       0.1682     YZ       5.8269     ZZ     -52.0983
    Octopole Moments (Debye-Ang^2)
       XXX       1.6531    XXY     -11.1884    XYY      -3.7275
       YYY     -66.9784    XXZ       2.7466    XYZ       1.0052
       YYZ      36.0444    XZZ      -0.8946    YZZ     -45.1187
       ZZZ      32.3615
    Hexadecapole Moments (Debye-Ang^3)
      XXXX    -232.9496   XXXY     -90.5693   XXYY    -118.8467
      XYYY     -89.7262   YYYY    -571.4147   XXXZ      81.5484
      XXYZ      76.1177   XYYZ      34.3005   YYYZ     268.6013
      XXZZ    -134.5067   XYZZ     -35.6284   YYZZ    -236.6227
      XZZZ      82.6059   YZZZ     265.5667   ZZZZ    -673.8566
 -----------------------------------------------------------------
 Calculating analytic gradient of the SCF energy
 Gradient of SCF Energy
            1           2           3           4           5           6
    1   0.0000215  -0.0005650  -0.0002831  -0.0005645   0.0016471   0.0000074
    2  -0.0019240   0.0014297   0.0005527  -0.0001231   0.0014103  -0.0002963
    3   0.0019960  -0.0015087  -0.0003373   0.0002325  -0.0000581  -0.0002942
            7           8           9          10          11          12
    1  -0.0018409  -0.0001945   0.0008019   0.0006335   0.0006974  -0.0003610
    2  -0.0003730  -0.0000378  -0.0011641   0.0006779  -0.0000037  -0.0001484
    3   0.0004406   0.0002327  -0.0004129  -0.0002831  -0.0002745   0.0002670
 Max gradient component =       1.996E-03
 RMS gradient           =       8.466E-04
 Gradient time:  CPU 196.77 s  wall 3.73 s
rPathMan2.  file_steps = 951
 IRC --- Status = 2.  Assess steepest descent step
 IRC --- Previous SD length =   0.006111
 IRC --- Point 1 E =     -302.824580 |G| =   0.004611 G.D1 =  -0.004611
 IRC --- Point 2 E =     -302.824594 |G| =   0.005080 G.D1 =   0.000160
 IRC --- Angle(G1/G2) =   91.81 Deg.  Curvature =   0.7808
 IRC --- Minimum along SD direction =   0.005906
 IRC --- Corrector step required
 IRC --- equal length displacement: B_eq =   0.008777
 IRC --- chosen bisector length  : B_len =   0.004321
 Adding empirical dispersion correction 
 ----------------------------------------------------------------
 Doing -D3(0) with
 s6  =   1.00000
 s8  =   1.00000
 rs6 =   1.28100
 rs8 =   1.09400
 -D3 energy without 3body term =     -0.0029628645 hartrees
 ----------------------------------------------------------------
             Standard Nuclear Orientation (Angstroms)
    I     Atom           X                Y                Z
 ----------------------------------------------------------------
    1      C       0.7999037981     1.7221240567    -1.7145867288
    2      N       0.3828196595     2.4711036909    -2.4937549007
    3      C      -0.3167925307    -1.4179664474     1.5501406920
    4      H       0.0240852651    -2.2411546433     2.1703337187
    5      C      -1.1095140582    -1.2677647467     0.2537894541
    6      H      -1.6074027444    -1.8947377283    -0.4663024541
    7      C       1.2724739841     0.8202874692    -0.7730421704
    8      H       1.4659197135     1.1364609529     0.2413360546
    9      C      -0.9639652771     0.0423154820     0.4729540779
   10      H      -1.3259892410     0.9758473326     0.0718933994
   11      N      -0.1541103592    -0.1653236518     1.7640400714
   12      H       1.5325717709    -0.1811915785    -1.0768013419
 ----------------------------------------------------------------
 Nuclear Repulsion Energy =         234.81216105 hartrees
 There are       25 alpha and       24 beta electrons

                       Distance Matrix (Angstroms)
             C (  1)   N (  2)   C (  3)   H (  4)   C (  5)   H (  6)
   N (  2)  1.158461
   C (  3)  4.665364  5.653973
   H (  4)  5.603756  6.639864  1.085576
   C (  5)  4.057070  4.873930  1.526923  2.430160
   H (  6)  4.520512  5.208850  2.441112  3.119873  1.076810
   C (  7)  1.386773  2.545099  3.596210  4.426552  3.329897  3.969778
   H (  8)  2.147606  3.230340  3.378777  4.148277  3.523254  4.374269
   C (  9)  3.273885  4.063767  1.926548  3.011906  1.336236  2.246862
   H ( 10)  2.875389  3.426131  2.988986  4.071272  2.261359  2.934128
   N ( 11)  4.071050  5.036652  1.281145  2.122711  2.099769  3.174486
   H ( 12)  2.136863  3.219372  3.442468  4.130722  3.151465  3.628828
             C (  7)   H (  8)   C (  9)   H ( 10)   N ( 11)
   H (  8)  1.079977
   C (  9)  2.675707  2.674910
   H ( 10)  2.736809  2.801654  1.078607
   N ( 11)  3.073005  2.576387  1.538142  2.353494
   H ( 12)  1.078369  1.864976  2.946930  3.290837  3.303866
 
 Applying Cartesian multipole field
    Component          Value
    ---------          -----
     (2,0,0)        1.00000E-11
     (0,2,0)        2.00000E-11
     (0,0,2)       -3.00000E-11
 Nucleus-field energy     =    -0.0000000034 hartrees
 Requested basis set is cc-pVTZ
 There are 100 shells and 280 basis functions
 A cutoff of  1.0D-11 yielded   4481 shell pairs
 There are     34745 function pairs (     45166 Cartesian)
 Smallest overlap matrix eigenvalue = 2.07E-04
 Guess MOs from SCF MO coefficient file
 Reading MOs from coefficient file
 Reading MOs from coefficient file
 Long-range K will be added via erf
 Coulomb attenuation parameter = 0.25 bohr**(-1)
 An unrestricted hybrid HF-DFT SCF calculation will be
 performed using Pulay DIIS extrapolation
 Exchange:     0.1957 Hartree-Fock + 1.0000 wB97X-D3 + LR-HF
 Correlation:  1.0000 wB97X-D3
 Using SG-2 standard quadrature grid
 Dispersion:   Grimme D3
 SCF converges when DIIS error is below 1.0E-08
 Using Q-Chem read-in guess as SCF_GUESS READ specified.

 using 64 threads for integral computing
 -------------------------------------------------------
 OpenMP Integral computing Module                
 Release: version 1.0, May 2013, Q-Chem Inc. Pittsburgh 
 -------------------------------------------------------
 using 64 threads for integral computing
 -------------------------------------------------------
 OpenMP Integral computing Module                
 Release: version 1.0, May 2013, Q-Chem Inc. Pittsburgh 
 -------------------------------------------------------
 ---------------------------------------
  Cycle       Energy         DIIS Error
 ---------------------------------------
    1    -302.8251267584      8.58E-05
    2    -302.8245886294      1.49E-05
    3    -302.8245893179      1.68E-05
    4    -302.8245916632      3.36E-06
    5    -302.8245918540      1.24E-06
    6    -302.8245919761      5.53E-07
    7    -302.8245920567      3.82E-07
    8    -302.8245921029      2.13E-07
    9    -302.8245921334      1.10E-07
   10    -302.8245921479      5.55E-08
   11    -302.8245921591      5.74E-08
   12    -302.8245921695      4.16E-08
   13    -302.8245921898      2.19E-08
   14    -302.8245921953      1.02E-08
   15    -302.8245921949      6.02E-09 Convergence criterion met
 ---------------------------------------
 <S^2> = 0.8751
 SCF time:  CPU 1188.61 s  wall 19.74 s
 SCF   energy in the final basis set = -302.82459219
 Total energy in the final basis set = -302.82459219
 
 --------------------------------------------------------------
 
                    Orbital Energies (a.u.)
 --------------------------------------------------------------
 
 Alpha MOs
 -- Occupied --
-14.4420 -14.4335 -10.3570 -10.3452 -10.3431 -10.3236 -10.3162  -1.1102
 -1.0378  -0.8928  -0.8570  -0.7653  -0.6575  -0.6356  -0.6215  -0.5881
 -0.5454  -0.5232  -0.4946  -0.4815  -0.4800  -0.4374  -0.3859  -0.3577
 -0.3266
 -- Virtual --
 -0.0069   0.1044   0.1157   0.1361   0.1408   0.1469   0.1516   0.1668
  0.1749   0.2064   0.2362   0.2567   0.2630   0.2941   0.3116   0.3507
  0.3593   0.3706   0.3842   0.4075   0.4146   0.4351   0.4563   0.4608
  0.4819   0.4939   0.5109   0.5198   0.5268   0.5324   0.5410   0.5528
  0.5607   0.5741   0.5778   0.5902   0.6038   0.6261   0.6627   0.6787
  0.6859   0.6979   0.7069   0.7239   0.7398   0.7885   0.8212   0.8316
  0.8415   0.8574   0.8737   0.8902   0.9430   0.9582   0.9857   1.0022
  1.0296   1.0524   1.0603   1.0843   1.0986   1.1144   1.1245   1.1466
  1.1575   1.1775   1.1956   1.2141   1.2236   1.2386   1.2913   1.3039
  1.3486   1.3536   1.3731   1.3844   1.3903   1.4037   1.4302   1.4522
  1.4861   1.5013   1.5249   1.5446   1.5721   1.5754   1.6139   1.6381
  1.6659   1.6930   1.7509   1.7962   1.8581   1.8765   1.9230   1.9270
  1.9518   2.0688   2.1307   2.1544   2.2120   2.2348   2.2702   2.2839
  2.3055   2.3176   2.4017   2.4449   2.4809   2.4894   2.5086   2.5209
  2.5644   2.5794   2.5867   2.6076   2.6400   2.6701   2.6835   2.6985
  2.7115   2.7327   2.7470   2.7802   2.8174   2.8397   2.8534   2.8819
  2.8964   2.9169   2.9340   2.9400   2.9790   2.9886   3.0044   3.0092
  3.0386   3.0425   3.0588   3.0671   3.0797   3.0857   3.1170   3.1285
  3.1388   3.1583   3.1658   3.1736   3.1836   3.2153   3.2318   3.2445
  3.2671   3.2889   3.3017   3.3247   3.3652   3.3806   3.4118   3.4334
  3.4502   3.4647   3.4881   3.5117   3.5305   3.5440   3.5751   3.5982
  3.6370   3.6622   3.6733   3.6941   3.7154   3.7267   3.7673   3.8003
  3.8560   3.8660   3.8739   3.9038   3.9475   3.9547   4.0010   4.0098
  4.0184   4.0501   4.0518   4.0651   4.0719   4.0968   4.1244   4.1378
  4.1635   4.1861   4.2043   4.2422   4.2616   4.3183   4.3661   4.4204
  4.4565   4.4786   4.4999   4.5108   4.5492   4.5979   4.6257   4.6438
  4.6711   4.7225   4.7349   4.7419   4.7692   4.8037   4.8229   4.8814
  4.9118   4.9361   4.9610   5.0273   5.0818   5.0977   5.1153   5.1267
  5.1877   5.2025   5.2282   5.2514   5.2630   5.3361   5.4122   5.4166
  5.4584   5.5395   5.6238   5.6343   5.6773   5.7036   5.7503   5.8480
  5.9593   5.9983   6.1474   6.1918   6.2519   6.3418   6.5058   6.5699
  8.2924   9.1073  10.5588  12.7850  13.4437  13.6521  15.2970
 
 Beta MOs
 -- Occupied --
-14.4390 -14.4281 -10.3590 -10.3480 -10.3350 -10.3259 -10.3129  -1.1081
 -1.0258  -0.8616  -0.8503  -0.7676  -0.6613  -0.6258  -0.6166  -0.5795
 -0.5439  -0.5143  -0.4842  -0.4687  -0.4554  -0.4319  -0.3822  -0.3295
 -- Virtual --
 -0.0522  -0.0031   0.1070   0.1194   0.1381   0.1423   0.1511   0.1558
  0.1741   0.1907   0.2118   0.2372   0.2570   0.2632   0.2980   0.3141
  0.3612   0.3691   0.3745   0.3882   0.4038   0.4125   0.4386   0.4583
  0.4647   0.4850   0.4949   0.5125   0.5224   0.5277   0.5376   0.5439
  0.5575   0.5630   0.5758   0.5795   0.5943   0.6089   0.6296   0.6631
  0.6841   0.6871   0.6998   0.7099   0.7264   0.7412   0.7925   0.8227
  0.8371   0.8491   0.8579   0.8762   0.8926   0.9497   0.9611   0.9892
  1.0041   1.0377   1.0572   1.0637   1.0871   1.1001   1.1168   1.1280
  1.1499   1.1615   1.1781   1.1974   1.2213   1.2259   1.2382   1.2952
  1.3098   1.3511   1.3592   1.3817   1.3888   1.3939   1.4096   1.4351
  1.4537   1.4900   1.5037   1.5288   1.5464   1.5752   1.5802   1.6196
  1.6425   1.6669   1.6958   1.7529   1.8100   1.8603   1.8782   1.9230
  1.9335   1.9538   2.0730   2.1369   2.1542   2.2069   2.2334   2.2764
  2.2828   2.3158   2.3442   2.4118   2.4460   2.4857   2.5086   2.5122
  2.5241   2.5632   2.5817   2.5907   2.6106   2.6455   2.6736   2.6917
  2.7080   2.7177   2.7419   2.7463   2.7806   2.8208   2.8415   2.8586
  2.8857   2.9017   2.9210   2.9361   2.9541   2.9800   2.9916   3.0090
  3.0119   3.0383   3.0417   3.0637   3.0735   3.0779   3.0910   3.1219
  3.1269   3.1373   3.1629   3.1731   3.1806   3.1931   3.2261   3.2358
  3.2481   3.2699   3.2895   3.3140   3.3300   3.3703   3.3845   3.4119
  3.4379   3.4583   3.4688   3.4915   3.5129   3.5315   3.5459   3.5857
  3.6082   3.6388   3.6725   3.6780   3.7032   3.7254   3.7292   3.7687
  3.8024   3.8612   3.8734   3.8821   3.9043   3.9494   3.9559   4.0069
  4.0145   4.0206   4.0549   4.0696   4.0763   4.0834   4.1007   4.1265
  4.1454   4.1658   4.1895   4.2064   4.2456   4.2703   4.3210   4.3811
  4.4242   4.4583   4.4815   4.5036   4.5133   4.5549   4.6165   4.6381
  4.6587   4.6832   4.7349   4.7437   4.7465   4.7807   4.8083   4.8247
  4.8999   4.9169   4.9443   4.9697   5.0290   5.0882   5.1047   5.1219
  5.1443   5.1944   5.2106   5.2324   5.2544   5.2695   5.3388   5.4153
  5.4215   5.4628   5.5412   5.6279   5.6362   5.6791   5.7067   5.7524
  5.8566   5.9655   5.9985   6.1530   6.2070   6.2499   6.3422   6.5110
  6.5717   8.2942   9.1088  10.5602  12.7843  13.4579  13.6573  15.3050
 --------------------------------------------------------------
 
          Ground-State Mulliken Net Atomic Charges

     Atom                 Charge (a.u.)    Spin (a.u.)
  --------------------------------------------------------
      1 C                    -0.032069      -0.167500
      2 N                    -0.060294       0.353118
      3 C                    -0.018624      -0.170438
      4 H                     0.121535       0.002933
      5 C                    -0.152867       0.299394
      6 H                     0.137479      -0.003120
      7 C                    -0.259573       0.782064
      8 H                     0.174072      -0.014440
      9 C                    -0.032640      -0.263596
     10 H                     0.150062       0.005146
     11 N                    -0.179885       0.190584
     12 H                     0.152805      -0.014145
  --------------------------------------------------------
  Sum of atomic charges =     0.000000
  Sum of spin   charges =     1.000000

 -----------------------------------------------------------------
                    Cartesian Multipole Moments
 -----------------------------------------------------------------
    Charge (ESU x 10^10)
                 0.0000
    Dipole Moment (Debye)
         X      -0.0116      Y      -4.0434      Z       1.3394
       Tot       4.2595
    Quadrupole Moments (Debye-Ang)
        XX     -38.6077     XY       0.1252     YY     -43.3038
        XZ       0.1691     YZ       5.8323     ZZ     -52.0965
    Octopole Moments (Debye-Ang^2)
       XXX       1.6586    XXY     -11.1766    XYY      -3.7235
       YYY     -66.9678    XXZ       2.7282    XYZ       0.9974
       YYZ      36.0579    XZZ      -0.8852    YZZ     -45.1332
       ZZZ      32.3522
    Hexadecapole Moments (Debye-Ang^3)
      XXXX    -232.9503   XXXY     -90.5531   XXYY    -118.8176
      XYYY     -89.7086   YYYY    -571.3110   XXXZ      81.5297
      XXYZ      76.0862   XYYZ      34.2944   YYYZ     268.5769
      XXZZ    -134.4841   XYZZ     -35.6277   YYZZ    -236.6518
      XZZZ      82.5793   YZZZ     265.5441   ZZZZ    -673.7522
 -----------------------------------------------------------------
 Calculating analytic gradient of the SCF energy
 Gradient of SCF Energy
            1           2           3           4           5           6
    1  -0.0018914   0.0011338   0.0001509  -0.0006834   0.0006708   0.0004746
    2   0.0015377  -0.0016253   0.0000191   0.0001030  -0.0007256   0.0003187
    3  -0.0016114   0.0016717   0.0004373   0.0000262  -0.0016437   0.0003941
            7           8           9          10          11          12
    1  -0.0015402  -0.0002081   0.0002627   0.0009472   0.0010471  -0.0003641
    2  -0.0007079  -0.0000629   0.0012483  -0.0001229   0.0001896  -0.0001719
    3   0.0007889   0.0002586  -0.0007836   0.0000085   0.0001678   0.0002855
 Max gradient component =       1.891E-03
 RMS gradient           =       8.863E-04
 Gradient time:  CPU 194.58 s  wall 3.69 s
rPathMan2.  file_steps = 951
 IRC --- Status = 3.  Assess initial corrector step
 IRC --- bisector search: b =  0.000000 E =     -302.824594 G.B =  -0.003648
 IRC --- bisector search: b =  0.004321 E =     -302.824592 G.B =   0.004344
 IRC --- performed gradient/energy interpolation
 IRC --- bisector search:  estimate b(min) =   1.976354979756809E-003
 Adding empirical dispersion correction 
 ----------------------------------------------------------------
 Doing -D3(0) with
 s6  =   1.00000
 s8  =   1.00000
 rs6 =   1.28100
 rs8 =   1.09400
 -D3 energy without 3body term =     -0.0029622786 hartrees
 ----------------------------------------------------------------
             Standard Nuclear Orientation (Angstroms)
    I     Atom           X                Y                Z
 ----------------------------------------------------------------
    1      C       0.8001561484     1.7217080452    -1.7141525185
    2      N       0.3826040813     2.4714771375    -2.4941436690
    3      C      -0.3168739400    -1.4178683084     1.5499499705
    4      H       0.0241184955    -2.2411999266     2.1703755573
    5      C      -1.1093386502    -1.2673727491     0.2541777654
    6      H      -1.6075057999    -1.8948662197    -0.4664592296
    7      C       1.2724823059     0.8203288983    -0.7730879842
    8      H       1.4659184069     1.1364608126     0.2413169521
    9      C      -0.9638153399     0.0418516406     0.4730828977
   10      H      -1.3260806654     0.9760171850     0.0718262779
   11      N      -0.1542362007    -0.1653623342     1.7639178361
   12      H       1.5325711387    -0.1811739929    -1.0768039838
 ----------------------------------------------------------------
 Nuclear Repulsion Energy =         234.82036705 hartrees
 There are       25 alpha and       24 beta electrons

                       Distance Matrix (Angstroms)
             C (  1)   N (  2)   C (  3)   H (  4)   C (  5)   H (  6)
   N (  2)  1.159694
   C (  3)  4.664661  5.654288
   H (  4)  5.603252  6.640450  1.085854
   C (  5)  4.056488  4.874235  1.526327  2.429996
   H (  6)  4.520308  5.209318  2.441140  3.120103  1.077607
   C (  7)  1.386066  2.545625  3.596121  4.426663  3.329691  3.969967
   H (  8)  2.147001  3.230880  3.378678  4.148331  3.522858  4.374452
   C (  9)  3.273761  4.064524  1.925866  3.011501  1.335352  2.246765
   H ( 10)  2.875180  3.426398  2.988986  4.071539  2.261200  2.934437
   N ( 11)  4.070488  5.037083  1.281017  2.122762  2.099039  3.174548
   H ( 12)  2.136260  3.219912  3.442339  4.130776  3.151353  3.628959
             C (  7)   H (  8)   C (  9)   H ( 10)   N ( 11)
   H (  8)  1.079988
   C (  9)  2.675817  2.674975
   H ( 10)  2.736905  2.801737  1.079309
   N ( 11)  3.073030  2.576423  1.537729  2.353538
   H ( 12)  1.078377  1.864952  2.946835  3.290947  3.303826
 
 Applying Cartesian multipole field
    Component          Value
    ---------          -----
     (2,0,0)        1.00000E-11
     (0,2,0)        2.00000E-11
     (0,0,2)       -3.00000E-11
 Nucleus-field energy     =    -0.0000000034 hartrees
 Requested basis set is cc-pVTZ
 There are 100 shells and 280 basis functions
 A cutoff of  1.0D-11 yielded   4481 shell pairs
 There are     34745 function pairs (     45166 Cartesian)
 Smallest overlap matrix eigenvalue = 2.06E-04
 Guess MOs from SCF MO coefficient file
 Reading MOs from coefficient file
 Reading MOs from coefficient file
 Long-range K will be added via erf
 Coulomb attenuation parameter = 0.25 bohr**(-1)
 An unrestricted hybrid HF-DFT SCF calculation will be
 performed using Pulay DIIS extrapolation
 Exchange:     0.1957 Hartree-Fock + 1.0000 wB97X-D3 + LR-HF
 Correlation:  1.0000 wB97X-D3
 Using SG-2 standard quadrature grid
 Dispersion:   Grimme D3
 SCF converges when DIIS error is below 1.0E-08
 Using Q-Chem read-in guess as SCF_GUESS READ specified.

 using 64 threads for integral computing
 -------------------------------------------------------
 OpenMP Integral computing Module                
 Release: version 1.0, May 2013, Q-Chem Inc. Pittsburgh 
 -------------------------------------------------------
 using 64 threads for integral computing
 -------------------------------------------------------
 OpenMP Integral computing Module                
 Release: version 1.0, May 2013, Q-Chem Inc. Pittsburgh 
 -------------------------------------------------------
 ---------------------------------------
  Cycle       Energy         DIIS Error
 ---------------------------------------
    1    -302.8243304712      4.66E-05
    2    -302.8245962295      8.09E-06
    3    -302.8245964263      9.16E-06
    4    -302.8245971247      1.83E-06
    5    -302.8245971807      6.70E-07
    6    -302.8245972160      3.00E-07
    7    -302.8245972390      2.07E-07
    8    -302.8245972520      1.15E-07
    9    -302.8245972604      5.85E-08
   10    -302.8245972642      2.88E-08
   11    -302.8245972670      2.98E-08
   12    -302.8245972696      2.18E-08
   13    -302.8245972747      1.17E-08
   14    -302.8245972762      5.54E-09 Convergence criterion met
 ---------------------------------------
 <S^2> = 0.8742
 SCF time:  CPU 1056.08 s  wall 17.62 s
 SCF   energy in the final basis set = -302.82459728
 Total energy in the final basis set = -302.82459728
 
 --------------------------------------------------------------
 
                    Orbital Energies (a.u.)
 --------------------------------------------------------------
 
 Alpha MOs
 -- Occupied --
-14.4419 -14.4339 -10.3570 -10.3451 -10.3431 -10.3239 -10.3160  -1.1105
 -1.0375  -0.8930  -0.8571  -0.7653  -0.6573  -0.6358  -0.6213  -0.5881
 -0.5455  -0.5233  -0.4946  -0.4814  -0.4802  -0.4372  -0.3859  -0.3577
 -0.3266
 -- Virtual --
 -0.0069   0.1041   0.1157   0.1362   0.1408   0.1469   0.1515   0.1666
  0.1748   0.2063   0.2362   0.2568   0.2630   0.2940   0.3117   0.3508
  0.3593   0.3707   0.3842   0.4075   0.4146   0.4351   0.4563   0.4608
  0.4818   0.4939   0.5109   0.5197   0.5267   0.5324   0.5411   0.5528
  0.5607   0.5741   0.5778   0.5902   0.6039   0.6261   0.6628   0.6787
  0.6860   0.6978   0.7069   0.7239   0.7399   0.7885   0.8215   0.8316
  0.8416   0.8574   0.8737   0.8903   0.9425   0.9582   0.9857   1.0022
  1.0296   1.0524   1.0603   1.0843   1.0985   1.1144   1.1242   1.1463
  1.1575   1.1775   1.1957   1.2139   1.2238   1.2387   1.2916   1.3041
  1.3484   1.3535   1.3728   1.3843   1.3903   1.4036   1.4300   1.4521
  1.4858   1.5011   1.5249   1.5445   1.5720   1.5754   1.6139   1.6379
  1.6656   1.6930   1.7509   1.7962   1.8583   1.8767   1.9232   1.9264
  1.9518   2.0678   2.1309   2.1545   2.2122   2.2350   2.2704   2.2843
  2.3055   2.3177   2.4018   2.4450   2.4810   2.4893   2.5085   2.5210
  2.5645   2.5794   2.5869   2.6078   2.6402   2.6704   2.6835   2.6985
  2.7115   2.7326   2.7471   2.7803   2.8177   2.8399   2.8534   2.8820
  2.8966   2.9171   2.9339   2.9400   2.9790   2.9887   3.0044   3.0092
  3.0386   3.0426   3.0587   3.0671   3.0797   3.0858   3.1170   3.1286
  3.1388   3.1583   3.1657   3.1737   3.1834   3.2153   3.2318   3.2441
  3.2670   3.2891   3.3017   3.3248   3.3652   3.3807   3.4119   3.4334
  3.4504   3.4645   3.4881   3.5119   3.5305   3.5441   3.5752   3.5978
  3.6371   3.6621   3.6733   3.6939   3.7153   3.7269   3.7674   3.8003
  3.8560   3.8659   3.8738   3.9037   3.9474   3.9547   4.0007   4.0097
  4.0185   4.0497   4.0516   4.0648   4.0721   4.0967   4.1244   4.1378
  4.1637   4.1863   4.2044   4.2424   4.2618   4.3184   4.3666   4.4207
  4.4567   4.4787   4.4998   4.5102   4.5497   4.5968   4.6250   4.6434
  4.6704   4.7214   4.7336   4.7423   4.7679   4.8039   4.8217   4.8815
  4.9115   4.9361   4.9611   5.0267   5.0817   5.0973   5.1149   5.1264
  5.1874   5.2020   5.2274   5.2507   5.2623   5.3359   5.4122   5.4165
  5.4582   5.5391   5.6234   5.6343   5.6775   5.7032   5.7503   5.8466
  5.9588   5.9978   6.1420   6.1890   6.2528   6.3416   6.5040   6.5698
  8.2965   9.1032  10.5576  12.7869  13.4514  13.6614  15.2682
 
 Beta MOs
 -- Occupied --
-14.4389 -14.4284 -10.3589 -10.3479 -10.3350 -10.3262 -10.3128  -1.1083
 -1.0254  -0.8618  -0.8504  -0.7675  -0.6612  -0.6260  -0.6164  -0.5796
 -0.5440  -0.5145  -0.4841  -0.4687  -0.4552  -0.4316  -0.3821  -0.3295
 -- Virtual --
 -0.0522  -0.0030   0.1067   0.1194   0.1382   0.1423   0.1512   0.1558
  0.1741   0.1905   0.2118   0.2372   0.2571   0.2632   0.2980   0.3142
  0.3612   0.3691   0.3745   0.3882   0.4038   0.4125   0.4387   0.4583
  0.4647   0.4849   0.4948   0.5125   0.5224   0.5276   0.5376   0.5439
  0.5575   0.5630   0.5758   0.5795   0.5944   0.6090   0.6296   0.6632
  0.6841   0.6872   0.6998   0.7099   0.7265   0.7412   0.7925   0.8229
  0.8371   0.8491   0.8579   0.8762   0.8927   0.9493   0.9610   0.9892
  1.0041   1.0378   1.0571   1.0638   1.0872   1.1000   1.1167   1.1277
  1.1497   1.1614   1.1781   1.1976   1.2212   1.2261   1.2383   1.2955
  1.3099   1.3509   1.3591   1.3814   1.3886   1.3939   1.4094   1.4349
  1.4536   1.4896   1.5034   1.5288   1.5463   1.5752   1.5803   1.6197
  1.6424   1.6665   1.6957   1.7529   1.8101   1.8606   1.8784   1.9232
  1.9329   1.9539   2.0720   2.1371   2.1543   2.2071   2.2337   2.2767
  2.2831   2.3157   2.3442   2.4120   2.4460   2.4858   2.5086   2.5122
  2.5241   2.5633   2.5817   2.5910   2.6107   2.6457   2.6739   2.6917
  2.7080   2.7177   2.7417   2.7464   2.7808   2.8211   2.8417   2.8587
  2.8859   2.9017   2.9212   2.9360   2.9542   2.9801   2.9917   3.0090
  3.0119   3.0382   3.0418   3.0636   3.0735   3.0778   3.0910   3.1218
  3.1270   3.1374   3.1628   3.1730   3.1807   3.1930   3.2261   3.2359
  3.2477   3.2698   3.2897   3.3140   3.3300   3.3703   3.3845   3.4120
  3.4379   3.4584   3.4686   3.4915   3.5132   3.5315   3.5460   3.5858
  3.6078   3.6390   3.6725   3.6780   3.7032   3.7251   3.7294   3.7687
  3.8023   3.8613   3.8733   3.8821   3.9042   3.9493   3.9558   4.0067
  4.0145   4.0206   4.0548   4.0694   4.0764   4.0832   4.1007   4.1264
  4.1454   4.1660   4.1896   4.2064   4.2457   4.2705   4.3212   4.3816
  4.4245   4.4585   4.4816   4.5034   4.5128   4.5554   4.6154   4.6377
  4.6581   4.6825   4.7338   4.7428   4.7466   4.7794   4.8085   4.8235
  4.8999   4.9166   4.9442   4.9697   5.0284   5.0879   5.1043   5.1216
  5.1441   5.1941   5.2100   5.2315   5.2537   5.2688   5.3386   5.4153
  5.4214   5.4625   5.5408   5.6275   5.6362   5.6792   5.7063   5.7524
  5.8552   5.9651   5.9980   6.1477   6.2042   6.2508   6.3419   6.5093
  6.5716   8.2983   9.1047  10.5590  12.7861  13.4656  13.6665  15.2764
 --------------------------------------------------------------
 
          Ground-State Mulliken Net Atomic Charges

     Atom                 Charge (a.u.)    Spin (a.u.)
  --------------------------------------------------------
      1 C                    -0.031060      -0.168712
      2 N                    -0.061243       0.355738
      3 C                    -0.018774      -0.169737
      4 H                     0.121422       0.002931
      5 C                    -0.152417       0.297505
      6 H                     0.137200      -0.003153
      7 C                    -0.259629       0.780950
      8 H                     0.174111      -0.014442
      9 C                    -0.032572      -0.261925
     10 H                     0.149845       0.005174
     11 N                    -0.179728       0.189822
     12 H                     0.152845      -0.014151
  --------------------------------------------------------
  Sum of atomic charges =     0.000000
  Sum of spin   charges =     1.000000

 -----------------------------------------------------------------
                    Cartesian Multipole Moments
 -----------------------------------------------------------------
    Charge (ESU x 10^10)
                 0.0000
    Dipole Moment (Debye)
         X      -0.0107      Y      -4.0428      Z       1.3388
       Tot       4.2587
    Quadrupole Moments (Debye-Ang)
        XX     -38.6097     XY       0.1240     YY     -43.3047
        XZ       0.1686     YZ       5.8295     ZZ     -52.0975
    Octopole Moments (Debye-Ang^2)
       XXX       1.6555    XXY     -11.1831    XYY      -3.7257
       YYY     -66.9735    XXZ       2.7382    XYZ       1.0016
       YYZ      36.0505    XZZ      -0.8903    YZZ     -45.1254
       ZZZ      32.3575
    Hexadecapole Moments (Debye-Ang^3)
      XXXX    -232.9495   XXXY     -90.5617   XXYY    -118.8335
      XYYY     -89.7182   YYYY    -571.3681   XXXZ      81.5399
      XXYZ      76.1034   XYYZ      34.2979   YYYZ     268.5909
      XXZZ    -134.4965   XYZZ     -35.6282   YYZZ    -236.6366
      XZZZ      82.5938   YZZZ     265.5569   ZZZZ    -673.8089
 -----------------------------------------------------------------
 Calculating analytic gradient of the SCF energy
 Gradient of SCF Energy
            1           2           3           4           5           6
    1  -0.0008499   0.0002085  -0.0000821  -0.0006188   0.0011991   0.0002205
    2  -0.0003474   0.0000390   0.0003158  -0.0000199   0.0004373  -0.0000157
    3   0.0003530  -0.0000608   0.0000204   0.0001384  -0.0007861   0.0000199
            7           8           9          10          11          12
    1  -0.0017024  -0.0002009   0.0005526   0.0007769   0.0008590  -0.0003625
    2  -0.0005257  -0.0000493  -0.0000655   0.0003125   0.0000782  -0.0001592
    3   0.0005994   0.0002447  -0.0005843  -0.0001503  -0.0000697   0.0002754
 Max gradient component =       1.702E-03
 RMS gradient           =       5.221E-04
 Gradient time:  CPU 194.86 s  wall 3.57 s
rPathMan2.  file_steps = 951
 IRC --- Status = 4.  Checking bisector search.
 IRC --- Bisector search finished successfully.
 ------------------------------------------------------------------------
 Reaction path following.  The coordinates are cartesian              
 Step   3 E=    -302.824597 |G|=  0.003133 S_lin= 0.1465 S_tot= 0.1485
 ------------------------------------------------------------------------
  IRC -- convergence criterion reached.
 Adding empirical dispersion correction 
 ----------------------------------------------------------------
 Doing -D3(0) with
 s6  =   1.00000
 s8  =   1.00000
 rs6 =   1.28100
 rs8 =   1.09400
 -D3 energy without 3body term =     -0.0029259966 hartrees
 ----------------------------------------------------------------
             Standard Nuclear Orientation (Angstroms)
    I     Atom           X                Y                Z
 ----------------------------------------------------------------
    1      C       0.7883077593     1.7175637737    -1.7094136097
    2      N       0.3873170764     2.4704824268    -2.4931981955
    3      C      -0.3232694900    -1.4192894956     1.5454691704
    4      H       0.0146553817    -2.2405999772     2.1689973705
    5      C      -1.0915195343    -1.2689834199     0.2511468922
    6      H      -1.6024649435    -1.8948164094    -0.4622259515
    7      C       1.2261751529     0.8040678826    -0.7563220952
    8      H       1.4690403633     1.1368891516     0.2417285107
    9      C      -0.9204548838     0.0551199842     0.4540651871
   10      H      -1.3247025303     0.9813073034     0.0765521890
   11      N      -0.1527548638    -0.1604567377     1.7561707964
   12      H       1.5296704929    -0.1812843044    -1.0729703869
 ----------------------------------------------------------------
 Nuclear Repulsion Energy =         235.65866035 hartrees
 There are       25 alpha and       24 beta electrons
 Starting direction for rxn path = -1

                       Distance Matrix (Angstroms)
             C (  1)   N (  2)   C (  3)   H (  4)   C (  5)   H (  6)
   N (  2)  1.158447
   C (  3)  4.655074  5.652087
   H (  4)  5.595326  6.638467  1.085141
   C (  5)  4.036956  4.868469  1.512637  2.417811
   H (  6)  4.507833  5.209598  2.427613  3.107729  1.077791
   C (  7)  1.390894  2.548992  3.555607  4.392639  3.268676  3.920673
   H (  8)  2.146517  3.229306  3.383218  4.151751  3.513514  4.372749
   C (  9)  3.219352  4.028722  1.929165  3.014258  1.350440  2.259863
   H ( 10)  2.862963  3.428159  2.987214  4.068525  2.269067  2.939306
   N ( 11)  4.052510  5.026993  1.287684  2.127310  2.091700  3.167167
   H ( 12)  2.135487  3.217745  3.438353  4.128729  3.131615  3.622081
             C (  7)   H (  8)   C (  9)   H ( 10)   N ( 11)
   H (  8)  1.079749
   C (  9)  2.575652  2.631539
   H ( 10)  2.689251  2.802943  1.078775
   N ( 11)  3.023967  2.570382  1.526865  2.344825
   H ( 12)  1.078561  1.862711  2.896694  3.289448  3.291660
 
 Applying Cartesian multipole field
    Component          Value
    ---------          -----
     (2,0,0)        1.00000E-11
     (0,2,0)        2.00000E-11
     (0,0,2)       -3.00000E-11
 Nucleus-field energy     =    -0.0000000034 hartrees
 Requested basis set is cc-pVTZ
 There are 100 shells and 280 basis functions
 A cutoff of  1.0D-11 yielded   4486 shell pairs
 There are     34786 function pairs (     45214 Cartesian)
 Smallest overlap matrix eigenvalue = 2.09E-04
 Guess MOs from SCF MO coefficient file
 Reading MOs from coefficient file
 Reading MOs from coefficient file
 Long-range K will be added via erf
 Coulomb attenuation parameter = 0.25 bohr**(-1)
 An unrestricted hybrid HF-DFT SCF calculation will be
 performed using Pulay DIIS extrapolation
 Exchange:     0.1957 Hartree-Fock + 1.0000 wB97X-D3 + LR-HF
 Correlation:  1.0000 wB97X-D3
 Using SG-2 standard quadrature grid
 Dispersion:   Grimme D3
 SCF converges when DIIS error is below 1.0E-08
 Using Q-Chem read-in guess as SCF_GUESS READ specified.

 using 64 threads for integral computing
 -------------------------------------------------------
 OpenMP Integral computing Module                
 Release: version 1.0, May 2013, Q-Chem Inc. Pittsburgh 
 -------------------------------------------------------
 using 64 threads for integral computing
 -------------------------------------------------------
 OpenMP Integral computing Module                
 Release: version 1.0, May 2013, Q-Chem Inc. Pittsburgh 
 -------------------------------------------------------
 ---------------------------------------
  Cycle       Energy         DIIS Error
 ---------------------------------------
    1    -302.8310761612      8.65E-04
    2    -302.8234321423      9.07E-05
    3    -302.8237701021      5.27E-05
    4    -302.8238771191      2.83E-05
    5    -302.8239595772      1.72E-05
    6    -302.8240474215      1.02E-05
    7    -302.8240962858      6.54E-06
    8    -302.8241811914      5.46E-06
    9    -302.8242216812      4.16E-06
   10    -302.8242695842      3.44E-06
   11    -302.8243032318      2.19E-06
   12    -302.8243169136      1.18E-06
   13    -302.8243205714      4.47E-07
   14    -302.8243209309      2.42E-07
   15    -302.8243210551      9.43E-08
   16    -302.8243210660      4.54E-08
   17    -302.8243210680      2.04E-08
   18    -302.8243210680      9.34E-09 Convergence criterion met
 ---------------------------------------
 <S^2> = 0.9857
 SCF time:  CPU 1531.29 s  wall 25.91 s
 SCF   energy in the final basis set = -302.82432107
 Total energy in the final basis set = -302.82432107
 
 --------------------------------------------------------------
 
                    Orbital Energies (a.u.)
 --------------------------------------------------------------
 
 Alpha MOs
 -- Occupied --
-14.4451 -14.4309 -10.3555 -10.3473 -10.3425 -10.3220 -10.3210  -1.1132
 -1.0350  -0.8909  -0.8568  -0.7683  -0.6570  -0.6336  -0.6238  -0.5865
 -0.5471  -0.5264  -0.4938  -0.4800  -0.4772  -0.4353  -0.3900  -0.3578
 -0.3268
 -- Virtual --
 -0.0063   0.1061   0.1147   0.1364   0.1409   0.1461   0.1535   0.1665
  0.1776   0.2059   0.2365   0.2553   0.2623   0.2959   0.3112   0.3486
  0.3619   0.3724   0.3858   0.4097   0.4167   0.4327   0.4553   0.4612
  0.4830   0.4954   0.5117   0.5176   0.5298   0.5331   0.5422   0.5553
  0.5632   0.5740   0.5769   0.5856   0.6065   0.6278   0.6604   0.6803
  0.6843   0.6998   0.7081   0.7296   0.7394   0.7920   0.8217   0.8393
  0.8420   0.8663   0.8763   0.8904   0.9483   0.9636   0.9864   1.0055
  1.0328   1.0546   1.0641   1.0855   1.0991   1.1148   1.1279   1.1508
  1.1650   1.1783   1.1970   1.2153   1.2297   1.2435   1.2889   1.3077
  1.3502   1.3513   1.3767   1.3834   1.3917   1.4024   1.4260   1.4518
  1.4900   1.5097   1.5236   1.5442   1.5723   1.5805   1.6054   1.6379
  1.6618   1.6981   1.7480   1.8011   1.8539   1.8748   1.9282   1.9304
  1.9501   2.0726   2.1289   2.1542   2.2140   2.2390   2.2676   2.2880
  2.3023   2.3288   2.4149   2.4506   2.4642   2.4762   2.5041   2.5129
  2.5746   2.5877   2.5945   2.6006   2.6387   2.6679   2.6988   2.7058
  2.7180   2.7344   2.7567   2.7839   2.8216   2.8379   2.8576   2.8859
  2.8912   2.9137   2.9289   2.9356   2.9785   2.9920   3.0069   3.0169
  3.0408   3.0458   3.0655   3.0718   3.0823   3.0906   3.1221   3.1340
  3.1439   3.1542   3.1712   3.1849   3.1881   3.2267   3.2402   3.2509
  3.2764   3.2862   3.3158   3.3412   3.3813   3.3895   3.4097   3.4330
  3.4439   3.4639   3.5030   3.5130   3.5386   3.5470   3.5676   3.5880
  3.6432   3.6702   3.6918   3.7012   3.7260   3.7338   3.7642   3.8054
  3.8610   3.8758   3.8871   3.8926   3.9476   3.9568   3.9982   4.0072
  4.0144   4.0450   4.0543   4.0647   4.0710   4.0951   4.1264   4.1419
  4.1663   4.1848   4.2076   4.2385   4.2666   4.3299   4.3646   4.4123
  4.4531   4.4765   4.4996   4.5138   4.5588   4.6065   4.6292   4.6491
  4.6785   4.7138   4.7253   4.7358   4.7707   4.8061   4.8260   4.8683
  4.9113   4.9344   4.9622   5.0224   5.0774   5.0939   5.1207   5.1350
  5.2001   5.2104   5.2277   5.2538   5.2622   5.3397   5.4035   5.4111
  5.4625   5.5243   5.6155   5.6344   5.6727   5.7152   5.7540   5.8417
  5.9512   5.9816   6.1504   6.1936   6.2603   6.3462   6.4773   6.5663
  8.2345   9.1185  10.6494  12.7019  13.3530  13.5469  15.2958
 
 Beta MOs
 -- Occupied --
-14.4407 -14.4258 -10.3584 -10.3514 -10.3346 -10.3242 -10.3164  -1.1097
 -1.0239  -0.8613  -0.8468  -0.7720  -0.6627  -0.6242  -0.6166  -0.5782
 -0.5450  -0.5156  -0.4847  -0.4671  -0.4539  -0.4302  -0.3842  -0.3277
 -- Virtual --
 -0.0518  -0.0043   0.1087   0.1182   0.1397   0.1421   0.1514   0.1563
  0.1754   0.1908   0.2118   0.2371   0.2548   0.2628   0.2992   0.3143
  0.3622   0.3669   0.3777   0.3900   0.4041   0.4146   0.4373   0.4579
  0.4648   0.4860   0.4958   0.5134   0.5192   0.5316   0.5359   0.5459
  0.5589   0.5654   0.5756   0.5796   0.5890   0.6126   0.6315   0.6608
  0.6851   0.6874   0.7022   0.7109   0.7324   0.7407   0.7970   0.8231
  0.8454   0.8478   0.8690   0.8778   0.8921   0.9555   0.9659   0.9899
  1.0078   1.0415   1.0593   1.0663   1.0883   1.1004   1.1176   1.1313
  1.1540   1.1688   1.1792   1.1985   1.2208   1.2326   1.2427   1.2933
  1.3144   1.3522   1.3567   1.3846   1.3877   1.3968   1.4086   1.4316
  1.4526   1.4926   1.5104   1.5295   1.5462   1.5756   1.5861   1.6118
  1.6427   1.6639   1.7023   1.7511   1.8133   1.8562   1.8770   1.9285
  1.9359   1.9529   2.0765   2.1366   2.1539   2.2102   2.2341   2.2728
  2.2869   2.3141   2.3541   2.4271   2.4469   2.4713   2.4931   2.5068
  2.5140   2.5769   2.5930   2.5951   2.6016   2.6428   2.6695   2.7030
  2.7115   2.7251   2.7446   2.7587   2.7861   2.8260   2.8403   2.8627
  2.8907   2.8944   2.9176   2.9343   2.9458   2.9782   2.9926   3.0097
  3.0184   3.0377   3.0464   3.0683   3.0793   3.0819   3.0970   3.1276
  3.1309   3.1411   3.1582   3.1796   3.1913   3.1981   3.2309   3.2475
  3.2562   3.2802   3.2841   3.3304   3.3465   3.3836   3.3929   3.4137
  3.4360   3.4542   3.4681   3.5060   3.5157   3.5403   3.5510   3.5778
  3.5948   3.6447   3.6759   3.6991   3.7065   3.7311   3.7433   3.7675
  3.8075   3.8671   3.8809   3.8937   3.8968   3.9494   3.9593   4.0026
  4.0129   4.0173   4.0468   4.0686   4.0780   4.0849   4.1000   4.1287
  4.1507   4.1688   4.1912   4.2101   4.2417   4.2742   4.3341   4.3785
  4.4169   4.4553   4.4808   4.5033   4.5179   4.5665   4.6249   4.6433
  4.6613   4.6890   4.7185   4.7355   4.7476   4.7807   4.8129   4.8292
  4.8853   4.9185   4.9460   4.9726   5.0246   5.0835   5.1077   5.1337
  5.1426   5.2066   5.2173   5.2314   5.2528   5.2722   5.3437   5.4083
  5.4167   5.4669   5.5268   5.6214   5.6372   5.6756   5.7187   5.7567
  5.8496   5.9576   5.9819   6.1557   6.2078   6.2572   6.3467   6.4825
  6.5690   8.2364   9.1210  10.6518  12.7006  13.3631  13.5556  15.3033
 --------------------------------------------------------------
 
          Ground-State Mulliken Net Atomic Charges

     Atom                 Charge (a.u.)    Spin (a.u.)
  --------------------------------------------------------
      1 C                    -0.039082      -0.158492
      2 N                    -0.061729       0.327852
      3 C                    -0.023783      -0.252318
      4 H                     0.121994       0.004202
      5 C                    -0.147032       0.437481
      6 H                     0.137997      -0.004631
      7 C                    -0.258883       0.753495
      8 H                     0.171680      -0.014641
      9 C                    -0.025672      -0.374528
     10 H                     0.149341       0.007059
     11 N                    -0.175763       0.287936
     12 H                     0.150933      -0.013415
  --------------------------------------------------------
  Sum of atomic charges =     0.000000
  Sum of spin   charges =     1.000000

 -----------------------------------------------------------------
                    Cartesian Multipole Moments
 -----------------------------------------------------------------
    Charge (ESU x 10^10)
                 0.0000
    Dipole Moment (Debye)
         X      -0.1139      Y      -4.1342      Z       1.4403
       Tot       4.3794
    Quadrupole Moments (Debye-Ang)
        XX     -38.4038     XY       0.1573     YY     -43.5289
        XZ       0.2331     YZ       6.0200     ZZ     -52.2255
    Octopole Moments (Debye-Ang^2)
       XXX       1.3370    XXY     -11.3009    XYY      -4.0531
       YYY     -67.3150    XXZ       2.8958    XYZ       1.2097
       YYZ      36.5275    XZZ      -1.1055    YZZ     -45.5568
       ZZZ      33.3035
    Hexadecapole Moments (Debye-Ang^3)
      XXXX    -222.9355   XXXY     -88.5433   XXYY    -117.2600
      XYYY     -88.7720   YYYY    -571.8559   XXXZ      79.4988
      XXYZ      75.9006   XYYZ      34.3914   YYYZ     268.9649
      XXZZ    -132.7756   XYZZ     -35.7729   YYZZ    -237.3208
      XZZZ      81.6329   YZZZ     265.8518   ZZZZ    -671.2067
 -----------------------------------------------------------------
 Calculating analytic gradient of the SCF energy
 Gradient of SCF Energy
            1           2           3           4           5           6
    1   0.0000681  -0.0000390  -0.0002527   0.0001556  -0.0000442   0.0000167
    2   0.0000339  -0.0000278  -0.0000535   0.0000188  -0.0000278  -0.0000137
    3  -0.0000280   0.0000038   0.0000872  -0.0000639   0.0000265  -0.0000020
            7           8           9          10          11          12
    1  -0.0000939  -0.0000161  -0.0000622   0.0001589   0.0000528   0.0000560
    2  -0.0000476   0.0000513  -0.0000671   0.0000075   0.0000687   0.0000572
    3   0.0000870   0.0000112   0.0000164  -0.0000825  -0.0000493  -0.0000064
 Max gradient component =       2.527E-04
 RMS gradient           =       7.351E-05
 Gradient time:  CPU 197.76 s  wall 3.71 s
rPathMan2.  file_steps = 952
 ------------------------------------------------------------------------
 Reaction path following.  The coordinates are cartesian              
 Step   1 E=    -302.824321 |G|=  0.000441 S_lin= 0.0000 S_tot= 0.0000
 ------------------------------------------------------------------------
 IRC -- neg. force constant =  -4.700415720631583E-002
 IRC -- max trans/rot const =  -1.214591573119890E-004
 In first_irc_step: ISign =           -1
 Adding empirical dispersion correction 
 ----------------------------------------------------------------
 Doing -D3(0) with
 s6  =   1.00000
 s8  =   1.00000
 rs6 =   1.28100
 rs8 =   1.09400
 -D3 energy without 3body term =     -0.0028885860 hartrees
 ----------------------------------------------------------------
             Standard Nuclear Orientation (Angstroms)
    I     Atom           X                Y                Z
 ----------------------------------------------------------------
    1      C       0.7768844785     1.7137419770    -1.7050050746
    2      N       0.3919477059     2.4694449210    -2.4921812062
    3      C      -0.3302609921    -1.4219190464     1.5396768357
    4      H       0.0055587920    -2.2400780077     2.1675549253
    5      C      -1.0739951084    -1.2725694295     0.2500573390
    6      H      -1.5976812076    -1.8949294782    -0.4582519193
    7      C       1.1800363042     0.7873504353    -0.7388700688
    8      H       1.4724426861     1.1372755503     0.2413886501
    9      C      -0.8748716794     0.0708780318     0.4354096232
   10      H      -1.3242992096     0.9862671346     0.0817289052
   11      N      -0.1527233814    -0.1545294874     1.7477267996
   12      H       1.5269615928    -0.1809324333    -1.0692349257
 ----------------------------------------------------------------
 Nuclear Repulsion Energy =         236.45008927 hartrees
 There are       25 alpha and       24 beta electrons

                       Distance Matrix (Angstroms)
             C (  1)   N (  2)   C (  3)   H (  4)   C (  5)   H (  6)
   N (  2)  1.157113
   C (  3)  4.646085  5.649795
   H (  4)  5.587876  6.636418  1.084615
   C (  5)  4.020706  4.865340  1.496183  2.403811
   H (  6)  4.496161  5.209919  2.412843  3.095863  1.078555
   C (  7)  1.397909  2.554335  3.514775  4.357984  3.209658  3.871574
   H (  8)  2.145825  3.227158  3.388919  4.155524  3.505963  4.371433
   C (  9)  3.163649  3.991083  1.935058  3.019272  1.370714  2.277166
   H ( 10)  2.852475  3.430792  2.985479  4.065525  2.278888  2.944081
   N ( 11)  4.034348  5.015848  1.296565  2.133265  2.083691  3.159626
   H ( 12)  2.134622  3.215203  3.434493  4.126931  3.114029  3.615865
             C (  7)   H (  8)   C (  9)   H ( 10)   N ( 11)
   H (  8)  1.081137
   C (  9)  2.472835  2.585485
   H ( 10)  2.642848  2.805363  1.079357
   N ( 11)  2.974315  2.564952  1.514755  2.334428
   H ( 12)  1.080310  1.859672  2.845376  3.288884  3.279834
 
 Applying Cartesian multipole field
    Component          Value
    ---------          -----
     (2,0,0)        1.00000E-11
     (0,2,0)        2.00000E-11
     (0,0,2)       -3.00000E-11
 Nucleus-field energy     =    -0.0000000034 hartrees
 Requested basis set is cc-pVTZ
 There are 100 shells and 280 basis functions
 A cutoff of  1.0D-11 yielded   4491 shell pairs
 There are     34847 function pairs (     45331 Cartesian)
 Smallest overlap matrix eigenvalue = 2.15E-04
 Guess MOs from SCF MO coefficient file
 Reading MOs from coefficient file
 Reading MOs from coefficient file
 Long-range K will be added via erf
 Coulomb attenuation parameter = 0.25 bohr**(-1)
 An unrestricted hybrid HF-DFT SCF calculation will be
 performed using Pulay DIIS extrapolation
 Exchange:     0.1957 Hartree-Fock + 1.0000 wB97X-D3 + LR-HF
 Correlation:  1.0000 wB97X-D3
 Using SG-2 standard quadrature grid
 Dispersion:   Grimme D3
 SCF converges when DIIS error is below 1.0E-08
 Using Q-Chem read-in guess as SCF_GUESS READ specified.

 using 64 threads for integral computing
 -------------------------------------------------------
 OpenMP Integral computing Module                
 Release: version 1.0, May 2013, Q-Chem Inc. Pittsburgh 
 -------------------------------------------------------
 using 64 threads for integral computing
 -------------------------------------------------------
 OpenMP Integral computing Module                
 Release: version 1.0, May 2013, Q-Chem Inc. Pittsburgh 
 -------------------------------------------------------
 ---------------------------------------
  Cycle       Energy         DIIS Error
 ---------------------------------------
    1    -302.8303427570      9.61E-04
    2    -302.8236577031      1.03E-04
    3    -302.8242438249      6.93E-05
    4    -302.8244461100      3.63E-05
    5    -302.8246106369      2.53E-05
    6    -302.8248073094      1.61E-05
    7    -302.8249015839      1.02E-05
    8    -302.8250158892      7.89E-06
    9    -302.8250468867      4.75E-06
   10    -302.8250698480      3.14E-06
   11    -302.8250799643      1.78E-06
   12    -302.8250832492      7.95E-07
   13    -302.8250841353      3.05E-07
   14    -302.8250842288      1.62E-07
   15    -302.8250842559      7.33E-08
   16    -302.8250842598      3.78E-08
   17    -302.8250842609      1.20E-08
   18    -302.8250842607      3.90E-09 Convergence criterion met
 ---------------------------------------
 <S^2> = 1.0897
 SCF time:  CPU 1533.85 s  wall 26.22 s
 SCF   energy in the final basis set = -302.82508426
 Total energy in the final basis set = -302.82508426
 
 --------------------------------------------------------------
 
                    Orbital Energies (a.u.)
 --------------------------------------------------------------
 
 Alpha MOs
 -- Occupied --
-14.4503 -14.4265 -10.3545 -10.3516 -10.3414 -10.3284 -10.3193  -1.1170
 -1.0310  -0.8870  -0.8576  -0.7727  -0.6571  -0.6301  -0.6272  -0.5831
 -0.5495  -0.5312  -0.4930  -0.4775  -0.4726  -0.4323  -0.3956  -0.3581
 -0.3279
 -- Virtual --
 -0.0060   0.1092   0.1133   0.1340   0.1415   0.1449   0.1563   0.1667
  0.1807   0.2056   0.2368   0.2525   0.2619   0.2981   0.3101   0.3470
  0.3647   0.3734   0.3867   0.4112   0.4192   0.4304   0.4531   0.4618
  0.4836   0.4956   0.5116   0.5153   0.5273   0.5350   0.5426   0.5574
  0.5639   0.5730   0.5773   0.5827   0.6116   0.6286   0.6573   0.6803
  0.6825   0.7011   0.7120   0.7364   0.7385   0.7944   0.8197   0.8423
  0.8478   0.8714   0.8835   0.8907   0.9558   0.9672   0.9864   1.0088
  1.0375   1.0572   1.0646   1.0884   1.0996   1.1145   1.1321   1.1553
  1.1717   1.1792   1.1965   1.2152   1.2361   1.2481   1.2849   1.3099
  1.3469   1.3553   1.3787   1.3834   1.3918   1.4002   1.4222   1.4499
  1.4905   1.5112   1.5308   1.5425   1.5717   1.5778   1.6025   1.6346
  1.6580   1.7016   1.7455   1.8084   1.8458   1.8732   1.9325   1.9345
  1.9465   2.0794   2.1231   2.1537   2.2129   2.2352   2.2674   2.2911
  2.2981   2.3352   2.4268   2.4473   2.4554   2.4699   2.4847   2.5198
  2.5743   2.5909   2.5977   2.6142   2.6425   2.6671   2.7019   2.7177
  2.7341   2.7417   2.7647   2.7912   2.8257   2.8340   2.8535   2.8833
  2.8948   2.9040   2.9266   2.9478   2.9768   2.9943   3.0086   3.0267
  3.0416   3.0520   3.0701   3.0741   3.0850   3.0990   3.1306   3.1378
  3.1456   3.1502   3.1754   3.1899   3.2054   3.2225   3.2511   3.2603
  3.2705   3.2962   3.3348   3.3657   3.3869   3.3986   3.4035   3.4296
  3.4532   3.4607   3.5090   3.5130   3.5381   3.5453   3.5665   3.5985
  3.6464   3.6812   3.7021   3.7119   3.7283   3.7511   3.7687   3.8080
  3.8594   3.8815   3.8855   3.9057   3.9403   3.9573   3.9946   4.0060
  4.0078   4.0270   4.0589   4.0661   4.0769   4.0921   4.1231   4.1412
  4.1625   4.1889   4.2073   4.2375   4.2727   4.3394   4.3661   4.4045
  4.4477   4.4662   4.4988   4.5170   4.5619   4.6173   4.6346   4.6539
  4.6809   4.6885   4.7232   4.7388   4.7683   4.8066   4.8303   4.8548
  4.9078   4.9305   4.9645   5.0150   5.0670   5.0833   5.1171   5.1490
  5.2048   5.2187   5.2274   5.2573   5.2645   5.3434   5.3899   5.4031
  5.4603   5.5032   5.6018   5.6294   5.6645   5.7207   5.7536   5.8330
  5.9345   5.9550   6.1605   6.1981   6.2581   6.3421   6.4341   6.5546
  8.1532   9.1364  10.7402  12.5647  13.2290  13.4021  15.3259
 
 Beta MOs
 -- Occupied --
-14.4443 -14.4221 -10.3581 -10.3566 -10.3339 -10.3223 -10.3212  -1.1116
 -1.0216  -0.8606  -0.8428  -0.7776  -0.6640  -0.6212  -0.6180  -0.5755
 -0.5464  -0.5175  -0.4853  -0.4647  -0.4519  -0.4277  -0.3874  -0.3273
 -- Virtual --
 -0.0505  -0.0061   0.1116   0.1166   0.1402   0.1414   0.1511   0.1572
  0.1764   0.1912   0.2118   0.2371   0.2513   0.2628   0.3008   0.3138
  0.3612   0.3665   0.3806   0.3915   0.4041   0.4175   0.4361   0.4566
  0.4650   0.4866   0.4956   0.5132   0.5164   0.5314   0.5346   0.5459
  0.5590   0.5665   0.5761   0.5807   0.5848   0.6176   0.6330   0.6579
  0.6830   0.6885   0.7038   0.7144   0.7394   0.7399   0.8002   0.8214
  0.8459   0.8548   0.8775   0.8828   0.8914   0.9625   0.9694   0.9905
  1.0114   1.0456   1.0618   1.0658   1.0913   1.1004   1.1177   1.1355
  1.1578   1.1751   1.1807   1.1981   1.2190   1.2384   1.2479   1.2903
  1.3167   1.3512   1.3578   1.3831   1.3894   1.3971   1.4074   1.4282
  1.4507   1.4920   1.5118   1.5368   1.5454   1.5751   1.5836   1.6091
  1.6395   1.6624   1.7071   1.7496   1.8180   1.8489   1.8757   1.9326
  1.9393   1.9503   2.0828   2.1315   2.1544   2.2123   2.2298   2.2695
  2.2908   2.3110   2.3571   2.4326   2.4515   2.4686   2.4743   2.4850
  2.5215   2.5788   2.5916   2.6041   2.6144   2.6449   2.6676   2.7047
  2.7236   2.7363   2.7505   2.7683   2.7965   2.8311   2.8373   2.8607
  2.8870   2.8973   2.9056   2.9391   2.9491   2.9766   2.9938   3.0102
  3.0279   3.0365   3.0539   3.0729   3.0821   3.0877   3.1054   3.1324
  3.1388   3.1435   3.1519   3.1857   3.1963   3.2134   3.2254   3.2544
  3.2664   3.2741   3.2981   3.3478   3.3718   3.3859   3.4006   3.4155
  3.4368   3.4585   3.4655   3.5102   3.5194   3.5425   3.5481   3.5755
  3.6013   3.6487   3.6848   3.7039   3.7179   3.7364   3.7545   3.7782
  3.8110   3.8645   3.8840   3.8931   3.9130   3.9422   3.9609   3.9987
  4.0103   4.0128   4.0289   4.0697   4.0813   4.0879   4.0977   4.1274
  4.1491   4.1658   4.1975   4.2124   4.2393   4.2789   4.3451   4.3784
  4.4100   4.4506   4.4717   4.5035   4.5218   4.5709   4.6342   4.6482
  4.6644   4.6883   4.6982   4.7321   4.7498   4.7773   4.8157   4.8356
  4.8694   4.9166   4.9475   4.9752   5.0175   5.0733   5.0990   5.1301
  5.1575   5.2074   5.2237   5.2296   5.2582   5.2761   5.3489   5.3967
  5.4090   5.4644   5.5071   5.6095   5.6327   5.6692   5.7247   5.7569
  5.8399   5.9407   5.9556   6.1652   6.2105   6.2541   6.3427   6.4390
  6.5583   8.1551   9.1402  10.7443  12.5629  13.2355  13.4135  15.3323
 --------------------------------------------------------------
 
          Ground-State Mulliken Net Atomic Charges

     Atom                 Charge (a.u.)    Spin (a.u.)
  --------------------------------------------------------
      1 C                    -0.050310      -0.141788
      2 N                    -0.062556       0.285030
      3 C                    -0.030818      -0.321040
      4 H                     0.122722       0.005099
      5 C                    -0.134502       0.571384
      6 H                     0.139177      -0.006056
      7 C                    -0.259990       0.698790
      8 H                     0.167423      -0.014487
      9 C                    -0.018505      -0.456362
     10 H                     0.148682       0.008490
     11 N                    -0.168797       0.383337
     12 H                     0.147476      -0.012397
  --------------------------------------------------------
  Sum of atomic charges =     0.000000
  Sum of spin   charges =     1.000000

 -----------------------------------------------------------------
                    Cartesian Multipole Moments
 -----------------------------------------------------------------
    Charge (ESU x 10^10)
                 0.0000
    Dipole Moment (Debye)
         X      -0.2732      Y      -4.2916      Z       1.5970
       Tot       4.5872
    Quadrupole Moments (Debye-Ang)
        XX     -38.2069     XY       0.1943     YY     -43.8597
        XZ       0.3512     YZ       6.2941     ZZ     -52.3652
    Octopole Moments (Debye-Ang^2)
       XXX       0.7369    XXY     -11.5299    XYY      -4.4342
       YYY     -67.8765    XXZ       3.0936    XYZ       1.3851
       YYZ      37.1042    XZZ      -1.3346    YZZ     -46.1851
       ZZZ      34.6475
    Hexadecapole Moments (Debye-Ang^3)
      XXXX    -213.3003   XXXY     -86.6138   XXYY    -115.9826
      XYYY     -88.0382   YYYY    -573.3980   XXXZ      77.7423
      XXYZ      75.8152   XYYZ      34.7309   YYYZ     269.9397
      XXZZ    -131.1909   XYZZ     -36.0705   YYZZ    -238.4850
      XZZZ      81.0129   YZZZ     266.6086   ZZZZ    -668.6505
 -----------------------------------------------------------------
 Calculating analytic gradient of the SCF energy
 Gradient of SCF Energy
            1           2           3           4           5           6
    1   0.0014157  -0.0006684   0.0011960   0.0008909  -0.0015010  -0.0004572
    2  -0.0001598   0.0004346   0.0009483   0.0000063   0.0027926  -0.0000304
    3   0.0001310  -0.0004770   0.0019220   0.0001082  -0.0010216  -0.0003489
            7           8           9          10          11          12
    1   0.0054367  -0.0004749  -0.0074012   0.0004524   0.0007206   0.0003903
    2   0.0026946   0.0001336  -0.0051140   0.0003588  -0.0014780  -0.0005867
    3  -0.0035718   0.0010422   0.0028067  -0.0012204   0.0011075  -0.0004779
 Max gradient component =       7.401E-03
 RMS gradient           =       2.156E-03
 Gradient time:  CPU 206.25 s  wall 4.04 s
rPathMan2.  file_steps = 952
 IRC --- Status = 2.  Assess steepest descent step
 IRC --- Previous SD length =   0.150000
 IRC --- Point 1 E =     -302.824321 |G| =   0.000441 G.D1 =   0.000013
 IRC --- Point 2 E =     -302.825084 |G| =   0.012937 G.D1 =  -0.011893
 IRC --- Angle(G1/G2) =   23.18 Deg.  Curvature =  -0.0794
 IRC --- Corrector step required
 IRC --- equal length displacement: B_eq =   0.060267
 IRC --- chosen bisector length  : B_len =   0.030133
 Adding empirical dispersion correction 
 ----------------------------------------------------------------
 Doing -D3(0) with
 s6  =   1.00000
 s8  =   1.00000
 rs6 =   1.28100
 rs8 =   1.09400
 -D3 energy without 3body term =     -0.0028937839 hartrees
 ----------------------------------------------------------------
             Standard Nuclear Orientation (Angstroms)
    I     Atom           X                Y                Z
 ----------------------------------------------------------------
    1      C       0.7782529364     1.7161431544    -1.7076111610
    2      N       0.3916830103     2.4686304019    -2.4912264751
    3      C      -0.3304344334    -1.4235136552     1.5366766836
    4      H       0.0073740553    -2.2403582909     2.1679441936
    5      C      -1.0781524134    -1.2793438090     0.2537362283
    6      H      -1.5986705305    -1.8947798334    -0.4591686077
    7      C       1.1864266108     0.7874423322    -0.7366381113
    8      H       1.4721983708     1.1366723327     0.2383611513
    9      C      -0.8749574123     0.0786882239     0.4361267726
   10      H      -1.3258888526     0.9826864591     0.0828845856
   11      N      -0.1549498871    -0.1529586839     1.7485510562
   12      H       1.5271185265    -0.1793084589    -1.0696364353
 ----------------------------------------------------------------
 Nuclear Repulsion Energy =         236.22953788 hartrees
 There are       25 alpha and       24 beta electrons

                       Distance Matrix (Angstroms)
             C (  1)   N (  2)   C (  3)   H (  4)   C (  5)   H (  6)
   N (  2)  1.153138
   C (  3)  4.648875  5.647499
   H (  4)  5.591787  6.635521  1.086208
   C (  5)  4.033121  4.872632  1.491913  2.401272
   H (  6)  4.499682  5.208658  2.411206  3.098471  1.076073
   C (  7)  1.404236  2.556676  3.515274  4.358250  3.221919  3.876606
   H (  8)  2.145729  3.223705  3.389640  4.156120  3.513070  4.371097
   C (  9)  3.163855  3.985674  1.940187  3.025835  1.385210  2.284708
   H ( 10)  2.858539  3.432802  2.982321  4.063629  2.281961  2.940756
   N ( 11)  4.038498  5.014703  1.299998  2.135293  2.086988  3.161059
   H ( 12)  2.135544  3.212742  3.433863  4.127890  3.122312  3.617467
             C (  7)   H (  8)   C (  9)   H ( 10)   N ( 11)
   H (  8)  1.074361
   C (  9)  2.475281  2.582166
   H ( 10)  2.649805  2.806631  1.070202
   N ( 11)  2.976543  2.567379  1.514770  2.331359
   H ( 12)  1.077760  1.856254  2.846727  3.289101  3.282107
 
 Applying Cartesian multipole field
    Component          Value
    ---------          -----
     (2,0,0)        1.00000E-11
     (0,2,0)        2.00000E-11
     (0,0,2)       -3.00000E-11
 Nucleus-field energy     =    -0.0000000033 hartrees
 Requested basis set is cc-pVTZ
 There are 100 shells and 280 basis functions
 A cutoff of  1.0D-11 yielded   4491 shell pairs
 There are     34847 function pairs (     45331 Cartesian)
 Smallest overlap matrix eigenvalue = 2.22E-04
 Guess MOs from SCF MO coefficient file
 Reading MOs from coefficient file
 Reading MOs from coefficient file
 Long-range K will be added via erf
 Coulomb attenuation parameter = 0.25 bohr**(-1)
 An unrestricted hybrid HF-DFT SCF calculation will be
 performed using Pulay DIIS extrapolation
 Exchange:     0.1957 Hartree-Fock + 1.0000 wB97X-D3 + LR-HF
 Correlation:  1.0000 wB97X-D3
 Using SG-2 standard quadrature grid
 Dispersion:   Grimme D3
 SCF converges when DIIS error is below 1.0E-08
 Using Q-Chem read-in guess as SCF_GUESS READ specified.

 using 64 threads for integral computing
 -------------------------------------------------------
 OpenMP Integral computing Module                
 Release: version 1.0, May 2013, Q-Chem Inc. Pittsburgh 
 -------------------------------------------------------
 using 64 threads for integral computing
 -------------------------------------------------------
 OpenMP Integral computing Module                
 Release: version 1.0, May 2013, Q-Chem Inc. Pittsburgh 
 -------------------------------------------------------
 ---------------------------------------
  Cycle       Energy         DIIS Error
 ---------------------------------------
    1    -302.8258003692      4.14E-04
    2    -302.8247752831      4.88E-05
    3    -302.8248174460      3.94E-05
    4    -302.8248373357      1.31E-05
    5    -302.8248459928      6.41E-06
    6    -302.8248549405      3.96E-06
    7    -302.8248644664      2.61E-06
    8    -302.8248703182      1.66E-06
    9    -302.8248738317      1.35E-06
   10    -302.8248747603      6.86E-07
   11    -302.8248751352      3.90E-07
   12    -302.8248752279      1.43E-07
   13    -302.8248752421      6.38E-08
   14    -302.8248752436      3.42E-08
   15    -302.8248752447      1.62E-08
   16    -302.8248752453      8.23E-09 Convergence criterion met
 ---------------------------------------
 <S^2> = 1.1253
 SCF time:  CPU 1352.64 s  wall 23.03 s
 SCF   energy in the final basis set = -302.82487525
 Total energy in the final basis set = -302.82487525
 
 --------------------------------------------------------------
 
                    Orbital Energies (a.u.)
 --------------------------------------------------------------
 
 Alpha MOs
 -- Occupied --
-14.4519 -14.4248 -10.3544 -10.3524 -10.3409 -10.3308 -10.3183  -1.1159
 -1.0315  -0.8859  -0.8566  -0.7738  -0.6579  -0.6301  -0.6277  -0.5838
 -0.5489  -0.5308  -0.4927  -0.4775  -0.4718  -0.4331  -0.3973  -0.3572
 -0.3289
 -- Virtual --
 -0.0063   0.1112   0.1139   0.1330   0.1417   0.1446   0.1568   0.1674
  0.1814   0.2062   0.2370   0.2509   0.2615   0.2982   0.3092   0.3466
  0.3645   0.3738   0.3864   0.4112   0.4191   0.4295   0.4527   0.4614
  0.4843   0.4961   0.5116   0.5148   0.5280   0.5343   0.5435   0.5563
  0.5643   0.5737   0.5772   0.5827   0.6112   0.6293   0.6553   0.6799
  0.6824   0.7010   0.7115   0.7352   0.7375   0.7937   0.8166   0.8419
  0.8465   0.8699   0.8841   0.8900   0.9571   0.9663   0.9863   1.0082
  1.0376   1.0569   1.0643   1.0881   1.0996   1.1138   1.1337   1.1555
  1.1713   1.1791   1.1963   1.2135   1.2353   1.2477   1.2830   1.3077
  1.3470   1.3552   1.3791   1.3858   1.3919   1.4001   1.4233   1.4500
  1.4914   1.5119   1.5300   1.5412   1.5708   1.5833   1.6012   1.6351
  1.6592   1.7031   1.7439   1.8077   1.8440   1.8732   1.9317   1.9360
  1.9445   2.0830   2.1232   2.1536   2.2095   2.2322   2.2669   2.2885
  2.2992   2.3342   2.4253   2.4462   2.4572   2.4691   2.4833   2.5222
  2.5726   2.5880   2.5947   2.6139   2.6400   2.6670   2.7018   2.7172
  2.7345   2.7416   2.7613   2.7885   2.8255   2.8331   2.8546   2.8823
  2.8935   2.9021   2.9274   2.9473   2.9755   2.9930   3.0082   3.0259
  3.0414   3.0508   3.0677   3.0740   3.0845   3.0977   3.1300   3.1370
  3.1456   3.1509   3.1753   3.1899   3.2062   3.2228   3.2518   3.2619
  3.2695   3.2936   3.3324   3.3640   3.3877   3.3985   3.4008   3.4284
  3.4503   3.4629   3.5069   3.5118   3.5401   3.5453   3.5667   3.5977
  3.6451   3.6806   3.6985   3.7106   3.7281   3.7502   3.7710   3.8040
  3.8590   3.8827   3.8870   3.9071   3.9388   3.9559   3.9942   4.0042
  4.0087   4.0230   4.0593   4.0680   4.0757   4.0935   4.1262   4.1412
  4.1598   4.1888   4.2041   4.2375   4.2730   4.3433   4.3623   4.3984
  4.4457   4.4614   4.4996   4.5175   4.5548   4.6209   4.6367   4.6531
  4.6770   4.6915   4.7308   4.7447   4.7756   4.8101   4.8331   4.8643
  4.9054   4.9297   4.9740   5.0181   5.0632   5.0895   5.1183   5.1549
  5.2097   5.2254   5.2367   5.2642   5.2666   5.3458   5.3865   5.4114
  5.4670   5.4920   5.6012   5.6248   5.6636   5.7238   5.7516   5.8390
  5.9407   5.9530   6.1782   6.2030   6.2579   6.3419   6.4459   6.5520
  8.1352   9.1522  10.7717  12.4954  13.1327  13.3634  15.4245
 
 Beta MOs
 -- Occupied --
-14.4455 -14.4206 -10.3583 -10.3577 -10.3335 -10.3244 -10.3202  -1.1100
 -1.0225  -0.8595  -0.8409  -0.7794  -0.6654  -0.6206  -0.6186  -0.5761
 -0.5457  -0.5166  -0.4855  -0.4641  -0.4524  -0.4288  -0.3886  -0.3265
 -- Virtual --
 -0.0495  -0.0079   0.1136   0.1170   0.1402   0.1409   0.1508   0.1575
  0.1771   0.1915   0.2125   0.2368   0.2497   0.2624   0.3009   0.3131
  0.3605   0.3663   0.3815   0.3910   0.4038   0.4174   0.4354   0.4565
  0.4645   0.4872   0.4960   0.5133   0.5160   0.5325   0.5332   0.5463
  0.5578   0.5669   0.5766   0.5808   0.5850   0.6171   0.6337   0.6561
  0.6823   0.6888   0.7035   0.7140   0.7383   0.7389   0.7995   0.8184
  0.8453   0.8537   0.8760   0.8833   0.8905   0.9636   0.9686   0.9904
  1.0110   1.0454   1.0614   1.0655   1.0907   1.1002   1.1169   1.1372
  1.1579   1.1746   1.1803   1.1978   1.2168   1.2376   1.2474   1.2886
  1.3151   1.3509   1.3576   1.3842   1.3912   1.3963   1.4077   1.4292
  1.4509   1.4929   1.5124   1.5359   1.5442   1.5746   1.5892   1.6081
  1.6399   1.6638   1.7083   1.7481   1.8171   1.8470   1.8757   1.9310
  1.9409   1.9489   2.0862   2.1315   2.1552   2.2101   2.2254   2.2688
  2.2885   2.3122   2.3560   2.4312   2.4517   2.4681   2.4721   2.4855
  2.5235   2.5777   2.5877   2.6015   2.6141   2.6418   2.6676   2.7048
  2.7226   2.7366   2.7499   2.7653   2.7942   2.8313   2.8363   2.8619
  2.8858   2.8963   2.9036   2.9396   2.9487   2.9749   2.9927   3.0095
  3.0268   3.0360   3.0523   3.0733   3.0806   3.0881   3.1038   3.1317
  3.1384   3.1427   3.1522   3.1854   3.1965   3.2151   3.2253   3.2547
  3.2665   3.2737   3.2951   3.3453   3.3697   3.3863   3.4000   3.4127
  3.4360   3.4561   3.4674   3.5081   3.5177   3.5447   3.5482   3.5759
  3.6004   3.6477   3.6840   3.7000   3.7166   3.7361   3.7540   3.7799
  3.8069   3.8645   3.8849   3.8948   3.9145   3.9408   3.9596   3.9979
  4.0083   4.0140   4.0249   4.0688   4.0826   4.0876   4.0996   4.1305
  4.1493   4.1632   4.1973   4.2104   4.2389   4.2790   4.3492   4.3740
  4.4041   4.4495   4.4668   4.5045   4.5224   4.5634   4.6373   4.6480
  4.6654   4.6861   4.7004   4.7398   4.7554   4.7837   4.8203   4.8385
  4.8790   4.9145   4.9496   4.9827   5.0206   5.0701   5.1057   5.1320
  5.1631   5.2128   5.2277   5.2403   5.2666   5.2763   5.3515   5.3940
  5.4173   5.4711   5.4963   5.6090   5.6283   5.6688   5.7277   5.7551
  5.8457   5.9465   5.9538   6.1827   6.2150   6.2538   6.3424   6.4507
  6.5559   8.1369   9.1564  10.7763  12.4932  13.1365  13.3775  15.4306
 --------------------------------------------------------------
 
          Ground-State Mulliken Net Atomic Charges

     Atom                 Charge (a.u.)    Spin (a.u.)
  --------------------------------------------------------
      1 C                    -0.055237      -0.136412
      2 N                    -0.059349       0.271999
      3 C                    -0.030501      -0.339052
      4 H                     0.122637       0.005557
      5 C                    -0.132981       0.601797
      6 H                     0.141042      -0.005928
      7 C                    -0.261526       0.696030
      8 H                     0.168263      -0.013745
      9 C                    -0.023506      -0.483452
     10 H                     0.151775       0.007282
     11 N                    -0.167892       0.408030
     12 H                     0.147274      -0.012105
  --------------------------------------------------------
  Sum of atomic charges =     0.000000
  Sum of spin   charges =     1.000000

 -----------------------------------------------------------------
                    Cartesian Multipole Moments
 -----------------------------------------------------------------
    Charge (ESU x 10^10)
                 0.0000
    Dipole Moment (Debye)
         X      -0.2957      Y      -4.3085      Z       1.6077
       Tot       4.6082
    Quadrupole Moments (Debye-Ang)
        XX     -38.1886     XY       0.2057     YY     -43.9206
        XZ       0.3816     YZ       6.3633     ZZ     -52.3794
    Octopole Moments (Debye-Ang^2)
       XXX       0.6059    XXY     -11.5320    XYY      -4.4116
       YYY     -67.8589    XXZ       3.0196    XYZ       1.3133
       YYZ      37.0946    XZZ      -1.2752    YZZ     -46.2610
       ZZZ      34.6660
    Hexadecapole Moments (Debye-Ang^3)
      XXXX    -214.0733   XXXY     -86.8452   XXYY    -116.2863
      XYYY     -88.2784   YYYY    -574.4360   XXXZ      78.0745
      XXYZ      75.8725   XYYZ      34.8989   YYYZ     270.3289
      XXZZ    -131.3164   XYZZ     -36.1891   YYZZ    -238.8867
      XZZZ      81.3190   YZZZ     266.9276   ZZZZ    -668.6132
 -----------------------------------------------------------------
 Calculating analytic gradient of the SCF energy
 Gradient of SCF Energy
            1           2           3           4           5           6
    1  -0.0024145   0.0019727   0.0017982   0.0012096  -0.0044054   0.0002583
    2   0.0073074  -0.0048176   0.0013522  -0.0007612  -0.0071514   0.0016361
    3  -0.0081312   0.0051187   0.0009339   0.0011470  -0.0034161   0.0003123
            7           8           9          10          11          12
    1   0.0106650  -0.0022767  -0.0115204   0.0032114   0.0020203  -0.0005185
    2   0.0007907  -0.0013359   0.0087050  -0.0054339  -0.0011955   0.0009040
    3   0.0022080  -0.0029324   0.0012979   0.0002594   0.0034791  -0.0002766
 Max gradient component =       1.152E-02
 RMS gradient           =       4.336E-03
 Gradient time:  CPU 200.12 s  wall 3.74 s
rPathMan2.  file_steps = 952
 IRC --- Status = 3.  Assess initial corrector step
 IRC --- bisector search: b =  0.000000 E =     -302.825084 G.B =  -0.002599
 IRC --- bisector search: b =  0.030133 E =     -302.824875 G.B =   0.016377
 IRC --- performed gradient/energy interpolation
 IRC --- bisector search:  estimate b(min) =   4.106498021992792E-003
 Adding empirical dispersion correction 
 ----------------------------------------------------------------
 Doing -D3(0) with
 s6  =   1.00000
 s8  =   1.00000
 rs6 =   1.28100
 rs8 =   1.09400
 -D3 energy without 3body term =     -0.0028892866 hartrees
 ----------------------------------------------------------------
             Standard Nuclear Orientation (Angstroms)
    I     Atom           X                Y                Z
 ----------------------------------------------------------------
    1      C       0.7770709681     1.7140692027    -1.7053602247
    2      N       0.3919116339     2.4693339207    -2.4920510981
    3      C      -0.3302846282    -1.4221363552     1.5392679834
    4      H       0.0058061709    -2.2401162039     2.1676079737
    5      C      -1.0745616542    -1.2734926228     0.2505586876
    6      H      -1.5978160297    -1.8949090851    -0.4583768430
    7      C       1.1809071571     0.7873629588    -0.7385659040
    8      H       1.4724093915     1.1371933455     0.2409760711
    9      C      -0.8748833628     0.0719423827     0.4355073543
   10      H      -1.3245158416     0.9857791703     0.0818863981
   11      N      -0.1530268033    -0.1543154227     1.7478391269
   12      H       1.5269829793    -0.1807111227    -1.0692896423
 ----------------------------------------------------------------
 Nuclear Repulsion Energy =         236.41983617 hartrees
 There are       25 alpha and       24 beta electrons

                       Distance Matrix (Angstroms)
             C (  1)   N (  2)   C (  3)   H (  4)   C (  5)   H (  6)
   N (  2)  1.156570
   C (  3)  4.646465  5.649482
   H (  4)  5.588409  6.636296  1.084831
   C (  5)  4.022398  4.866334  1.495599  2.403463
   H (  6)  4.496641  5.209747  2.412620  3.096218  1.078213
   C (  7)  1.398771  2.554653  3.514842  4.358020  3.211329  3.872259
   H (  8)  2.145811  3.226687  3.389017  4.155605  3.506930  4.371387
   C (  9)  3.163676  3.990345  1.935755  3.020166  1.372688  2.278193
   H ( 10)  2.853301  3.431066  2.985048  4.065267  2.279306  2.943627
   N ( 11)  4.034914  5.015692  1.297032  2.133541  2.084138  3.159821
   H ( 12)  2.134747  3.214868  3.434407  4.127061  3.115157  3.616083
             C (  7)   H (  8)   C (  9)   H ( 10)   N ( 11)
   H (  8)  1.080212
   C (  9)  2.473166  2.585031
   H ( 10)  2.643796  2.805535  1.078107
   N ( 11)  2.974617  2.565282  1.514755  2.334010
   H ( 12)  1.079960  1.859206  2.845560  3.288913  3.280144
 
 Applying Cartesian multipole field
    Component          Value
    ---------          -----
     (2,0,0)        1.00000E-11
     (0,2,0)        2.00000E-11
     (0,0,2)       -3.00000E-11
 Nucleus-field energy     =    -0.0000000034 hartrees
 Requested basis set is cc-pVTZ
 There are 100 shells and 280 basis functions
 A cutoff of  1.0D-11 yielded   4491 shell pairs
 There are     34847 function pairs (     45331 Cartesian)
 Smallest overlap matrix eigenvalue = 2.16E-04
 Guess MOs from SCF MO coefficient file
 Reading MOs from coefficient file
 Reading MOs from coefficient file
 Long-range K will be added via erf
 Coulomb attenuation parameter = 0.25 bohr**(-1)
 An unrestricted hybrid HF-DFT SCF calculation will be
 performed using Pulay DIIS extrapolation
 Exchange:     0.1957 Hartree-Fock + 1.0000 wB97X-D3 + LR-HF
 Correlation:  1.0000 wB97X-D3
 Using SG-2 standard quadrature grid
 Dispersion:   Grimme D3
 SCF converges when DIIS error is below 1.0E-08
 Using Q-Chem read-in guess as SCF_GUESS READ specified.

 using 64 threads for integral computing
 -------------------------------------------------------
 OpenMP Integral computing Module                
 Release: version 1.0, May 2013, Q-Chem Inc. Pittsburgh 
 -------------------------------------------------------
 using 64 threads for integral computing
 -------------------------------------------------------
 OpenMP Integral computing Module                
 Release: version 1.0, May 2013, Q-Chem Inc. Pittsburgh 
 -------------------------------------------------------
 ---------------------------------------
  Cycle       Energy         DIIS Error
 ---------------------------------------
    1    -302.8251114429      3.57E-04
    2    -302.8250172690      4.10E-05
    3    -302.8250483170      3.30E-05
    4    -302.8250624075      1.13E-05
    5    -302.8250686900      5.45E-06
    6    -302.8250751912      3.38E-06
    7    -302.8250818390      2.18E-06
    8    -302.8250860291      1.37E-06
    9    -302.8250884967      1.10E-06
   10    -302.8250891755      5.50E-07
   11    -302.8250894576      3.19E-07
   12    -302.8250895271      1.29E-07
   13    -302.8250895414      5.88E-08
   14    -302.8250895434      3.26E-08
   15    -302.8250895455      1.52E-08
   16    -302.8250895458      7.47E-09 Convergence criterion met
 ---------------------------------------
 <S^2> = 1.0947
 SCF time:  CPU 1330.82 s  wall 22.65 s
 SCF   energy in the final basis set = -302.82508955
 Total energy in the final basis set = -302.82508955
 
 --------------------------------------------------------------
 
                    Orbital Energies (a.u.)
 --------------------------------------------------------------
 
 Alpha MOs
 -- Occupied --
-14.4505 -14.4263 -10.3545 -10.3517 -10.3413 -10.3287 -10.3191  -1.1169
 -1.0311  -0.8869  -0.8574  -0.7729  -0.6572  -0.6300  -0.6273  -0.5832
 -0.5494  -0.5311  -0.4930  -0.4775  -0.4725  -0.4324  -0.3958  -0.3580
 -0.3280
 -- Virtual --
 -0.0061   0.1094   0.1134   0.1339   0.1416   0.1448   0.1564   0.1668
  0.1808   0.2057   0.2369   0.2523   0.2618   0.2981   0.3100   0.3470
  0.3647   0.3734   0.3867   0.4112   0.4192   0.4302   0.4530   0.4617
  0.4837   0.4957   0.5116   0.5152   0.5274   0.5349   0.5427   0.5572
  0.5640   0.5731   0.5773   0.5827   0.6115   0.6287   0.6570   0.6803
  0.6824   0.7011   0.7119   0.7363   0.7384   0.7943   0.8192   0.8422
  0.8476   0.8712   0.8836   0.8906   0.9560   0.9671   0.9864   1.0087
  1.0376   1.0572   1.0645   1.0883   1.0996   1.1144   1.1323   1.1553
  1.1717   1.1792   1.1965   1.2150   1.2360   1.2481   1.2846   1.3096
  1.3469   1.3553   1.3788   1.3837   1.3918   1.4001   1.4223   1.4499
  1.4906   1.5113   1.5306   1.5423   1.5716   1.5786   1.6023   1.6347
  1.6581   1.7018   1.7453   1.8083   1.8456   1.8732   1.9326   1.9346
  1.9462   2.0799   2.1231   2.1537   2.2124   2.2348   2.2673   2.2908
  2.2982   2.3351   2.4266   2.4471   2.4556   2.4698   2.4845   2.5201
  2.5741   2.5905   2.5973   2.6142   2.6421   2.6671   2.7019   2.7176
  2.7342   2.7417   2.7642   2.7908   2.8257   2.8338   2.8536   2.8831
  2.8946   2.9037   2.9267   2.9478   2.9766   2.9941   3.0085   3.0266
  3.0415   3.0518   3.0699   3.0741   3.0849   3.0988   3.1305   3.1377
  3.1456   3.1503   3.1754   3.1898   3.2056   3.2225   3.2512   3.2605
  3.2703   3.2958   3.3345   3.3655   3.3870   3.3986   3.4032   3.4294
  3.4528   3.4610   3.5088   3.5128   3.5383   3.5454   3.5665   3.5983
  3.6462   3.6812   3.7017   3.7117   3.7282   3.7509   3.7690   3.8075
  3.8593   3.8817   3.8857   3.9059   3.9402   3.9571   3.9945   4.0060
  4.0077   4.0264   4.0590   4.0663   4.0767   4.0923   4.1235   4.1412
  4.1621   4.1889   4.2069   4.2375   4.2728   4.3401   4.3655   4.4036
  4.4474   4.4655   4.4989   4.5171   4.5609   4.6178   4.6349   4.6538
  4.6803   4.6889   4.7242   4.7396   4.7694   4.8070   4.8307   4.8561
  4.9076   4.9305   4.9657   5.0154   5.0665   5.0841   5.1172   5.1498
  5.2055   5.2198   5.2285   5.2583   5.2646   5.3437   5.3895   5.4042
  5.4611   5.5016   5.6017   5.6288   5.6644   5.7212   5.7532   5.8338
  5.9353   5.9547   6.1629   6.1988   6.2580   6.3422   6.4357   6.5543
  8.1508   9.1386  10.7445  12.5554  13.2165  13.3950  15.3394
 
 Beta MOs
 -- Occupied --
-14.4445 -14.4219 -10.3581 -10.3568 -10.3339 -10.3226 -10.3211  -1.1114
 -1.0217  -0.8604  -0.8426  -0.7779  -0.6642  -0.6211  -0.6181  -0.5755
 -0.5463  -0.5174  -0.4853  -0.4646  -0.4520  -0.4279  -0.3876  -0.3272
 -- Virtual --
 -0.0503  -0.0064   0.1119   0.1166   0.1402   0.1414   0.1510   0.1572
  0.1765   0.1912   0.2119   0.2371   0.2511   0.2628   0.3008   0.3137
  0.3611   0.3665   0.3808   0.3914   0.4041   0.4175   0.4360   0.4566
  0.4650   0.4867   0.4957   0.5132   0.5164   0.5315   0.5345   0.5459
  0.5588   0.5666   0.5761   0.5807   0.5848   0.6175   0.6331   0.6576
  0.6829   0.6886   0.7037   0.7143   0.7393   0.7398   0.8001   0.8210
  0.8458   0.8547   0.8773   0.8829   0.8913   0.9627   0.9693   0.9905
  1.0113   1.0456   1.0618   1.0658   1.0912   1.1004   1.1176   1.1357
  1.1578   1.1751   1.1807   1.1981   1.2187   1.2383   1.2478   1.2900
  1.3165   1.3512   1.3577   1.3833   1.3896   1.3970   1.4074   1.4283
  1.4507   1.4921   1.5119   1.5367   1.5452   1.5751   1.5844   1.6090
  1.6395   1.6625   1.7072   1.7494   1.8179   1.8486   1.8757   1.9324
  1.9395   1.9500   2.0833   2.1315   2.1545   2.2120   2.2292   2.2694
  2.2905   2.3112   2.3570   2.4324   2.4516   2.4685   2.4739   2.4849
  2.5217   2.5787   2.5911   2.6038   2.6144   2.6445   2.6675   2.7047
  2.7235   2.7363   2.7504   2.7679   2.7962   2.8311   2.8372   2.8609
  2.8868   2.8972   2.9053   2.9392   2.9491   2.9764   2.9936   3.0101
  3.0277   3.0364   3.0537   3.0730   3.0819   3.0878   3.1052   3.1323
  3.1388   3.1434   3.1519   3.1857   3.1963   3.2136   3.2254   3.2545
  3.2664   3.2740   3.2977   3.3475   3.3715   3.3859   3.4005   3.4152
  3.4367   3.4582   3.4657   3.5100   3.5192   3.5428   3.5482   3.5755
  3.6011   3.6485   3.6847   3.7034   3.7177   3.7363   3.7544   3.7784
  3.8104   3.8645   3.8842   3.8934   3.9132   3.9421   3.9606   3.9986
  4.0101   4.0129   4.0283   4.0696   4.0814   4.0878   4.0980   4.1278
  4.1491   4.1654   4.1975   4.2121   4.2392   4.2789   4.3458   4.3777
  4.4091   4.4505   4.4711   4.5036   4.5219   4.5698   4.6346   4.6482
  4.6646   4.6879   4.6985   4.7332   4.7506   4.7782   4.8162   4.8360
  4.8707   4.9164   4.9480   4.9760   5.0179   5.0729   5.1000   5.1303
  5.1582   5.2082   5.2242   5.2311   5.2593   5.2761   5.3492   5.3964
  5.4101   5.4652   5.5056   5.6095   5.6321   5.6691   5.7252   5.7566
  5.8407   5.9415   5.9553   6.1675   6.2111   6.2540   6.3427   6.4406
  6.5580   8.1527   9.1424  10.7487  12.5536  13.2225  13.4069  15.3458
 --------------------------------------------------------------
 
          Ground-State Mulliken Net Atomic Charges

     Atom                 Charge (a.u.)    Spin (a.u.)
  --------------------------------------------------------
      1 C                    -0.050976      -0.141062
      2 N                    -0.062126       0.283235
      3 C                    -0.030768      -0.323615
      4 H                     0.122710       0.005163
      5 C                    -0.134301       0.575704
      6 H                     0.139435      -0.006042
      7 C                    -0.260198       0.698415
      8 H                     0.167531      -0.014388
      9 C                    -0.019168      -0.460198
     10 H                     0.149092       0.008332
     11 N                    -0.168677       0.386814
     12 H                     0.147447      -0.012357
  --------------------------------------------------------
  Sum of atomic charges =     0.000000
  Sum of spin   charges =     1.000000

 -----------------------------------------------------------------
                    Cartesian Multipole Moments
 -----------------------------------------------------------------
    Charge (ESU x 10^10)
                 0.0000
    Dipole Moment (Debye)
         X      -0.2763      Y      -4.2940      Z       1.5985
       Tot       4.5902
    Quadrupole Moments (Debye-Ang)
        XX     -38.2045     XY       0.1958     YY     -43.8680
        XZ       0.3554     YZ       6.3036     ZZ     -52.3674
    Octopole Moments (Debye-Ang^2)
       XXX       0.7192    XXY     -11.5302    XYY      -4.4312
       YYY     -67.8746    XXZ       3.0835    XYZ       1.3753
       YYZ      37.1033    XZZ      -1.3265    YZZ     -46.1958
       ZZZ      34.6504
    Hexadecapole Moments (Debye-Ang^3)
      XXXX    -213.4061   XXXY     -86.6454   XXYY    -116.0239
      XYYY     -88.0711   YYYY    -573.5392   XXXZ      77.7878
      XXYZ      75.8232   XYYZ      34.7540   YYYZ     269.9934
      XXZZ    -131.2082   XYZZ     -36.0869   YYZZ    -238.5403
      XZZZ      81.0550   YZZZ     266.6529   ZZZZ    -668.6467
 -----------------------------------------------------------------
 Calculating analytic gradient of the SCF energy
 Gradient of SCF Energy
            1           2           3           4           5           6
    1   0.0009014  -0.0003168   0.0012770   0.0009341  -0.0019039  -0.0003585
    2   0.0008507  -0.0002705   0.0009994  -0.0000989   0.0013857   0.0001978
    3  -0.0009869   0.0002746   0.0017819   0.0002504  -0.0013542  -0.0002602
            7           8           9          10          11          12
    1   0.0061561  -0.0007204  -0.0079475   0.0008173   0.0008965   0.0002647
    2   0.0024315  -0.0000627  -0.0032013  -0.0004155  -0.0014319  -0.0003844
    3  -0.0027940   0.0005109   0.0026259  -0.0010264   0.0014286  -0.0004507
 Max gradient component =       7.947E-03
 RMS gradient           =       2.089E-03
 Gradient time:  CPU 200.90 s  wall 3.86 s
rPathMan2.  file_steps = 952
 IRC --- Status = 4.  Checking bisector search.
 IRC --- Bisector search finished successfully.
 ------------------------------------------------------------------------
 Reaction path following.  The coordinates are cartesian              
 Step   2 E=    -302.825090 |G|=  0.012532 S_lin= 0.1492 S_tot= 0.1492
 ------------------------------------------------------------------------
  IRC -- SD step length =   0.150000000000000     
 Adding empirical dispersion correction 
 ----------------------------------------------------------------
 Doing -D3(0) with
 s6  =   1.00000
 s8  =   1.00000
 rs6 =   1.28100
 rs8 =   1.09400
 -D3 energy without 3body term =     -0.0028526524 hartrees
 ----------------------------------------------------------------
             Standard Nuclear Orientation (Angstroms)
    I     Atom           X                Y                Z
 ----------------------------------------------------------------
    1      C       0.7713615886     1.7086808991    -1.6991092014
    2      N       0.3939179975     2.4710471979    -2.4937902590
    3      C      -0.3383731937    -1.4284666735     1.5279809812
    4      H      -0.0001105048    -2.2394896901     2.1660215859
    5      C      -1.0625017800    -1.2822700546     0.2591364951
    6      H      -1.5955449748    -1.8961621855    -0.4567287139
    7      C       1.1419137056     0.7719617668    -0.7208682985
    8      H       1.4769724901     1.1375902905     0.2377402442
    9      C      -0.8245427349     0.0922198502     0.4188744842
   10      H      -1.3296929688     0.9884107362     0.0883876779
   11      N      -0.1587056877    -0.1452454485     1.7387899330
   12      H       1.5253060439    -0.1782765199    -1.0664350453
 ----------------------------------------------------------------
 Nuclear Repulsion Energy =         236.95611739 hartrees
 There are       25 alpha and       24 beta electrons

                       Distance Matrix (Angstroms)
             C (  1)   N (  2)   C (  3)   H (  4)   C (  5)   H (  6)
   N (  2)  1.164124
   C (  3)  4.635441  5.649522
   H (  4)  5.578750  6.637640  1.085945
   C (  5)  4.017906  4.877208  1.468231  2.383517
   H (  6)  4.487834  5.213454  2.395473  3.089030  1.083264
   C (  7)  1.404175  2.567030  3.477134  4.325181  3.168553  3.831754
   H (  8)  2.139022  3.226821  3.397771  4.159893  3.507864  4.373363
   C (  9)  3.105755  3.953110  1.943956  3.028049  1.404052  2.305383
   H ( 10)  2.851029  3.440449  2.982690  4.062474  2.292714  2.947641
   N ( 11)  4.015124  5.006507  1.312775  2.143254  2.073414  3.154444
   H ( 12)  2.128219  3.215011  3.430345  4.126048  3.110095  3.614220
             C (  7)   H (  8)   C (  9)   H ( 10)   N ( 11)
   H (  8)  1.079296
   C (  9)  2.372343  2.534281
   H ( 10)  2.609710  2.814593  1.080535
   N ( 11)  2.929641  2.564032  1.497299  2.319529
   H ( 12)  1.081369  1.853298  2.793045  3.293295  3.272044
 
 Applying Cartesian multipole field
    Component          Value
    ---------          -----
     (2,0,0)        1.00000E-11
     (0,2,0)        2.00000E-11
     (0,0,2)       -3.00000E-11
 Nucleus-field energy     =    -0.0000000033 hartrees
 Requested basis set is cc-pVTZ
 There are 100 shells and 280 basis functions
 A cutoff of  1.0D-11 yielded   4494 shell pairs
 There are     34864 function pairs (     45351 Cartesian)
 Smallest overlap matrix eigenvalue = 2.26E-04
 Guess MOs from SCF MO coefficient file
 Reading MOs from coefficient file
 Reading MOs from coefficient file
 Long-range K will be added via erf
 Coulomb attenuation parameter = 0.25 bohr**(-1)
 An unrestricted hybrid HF-DFT SCF calculation will be
 performed using Pulay DIIS extrapolation
 Exchange:     0.1957 Hartree-Fock + 1.0000 wB97X-D3 + LR-HF
 Correlation:  1.0000 wB97X-D3
 Using SG-2 standard quadrature grid
 Dispersion:   Grimme D3
 SCF converges when DIIS error is below 1.0E-08
 Using Q-Chem read-in guess as SCF_GUESS READ specified.

 using 64 threads for integral computing
 -------------------------------------------------------
 OpenMP Integral computing Module                
 Release: version 1.0, May 2013, Q-Chem Inc. Pittsburgh 
 -------------------------------------------------------
 using 64 threads for integral computing
 -------------------------------------------------------
 OpenMP Integral computing Module                
 Release: version 1.0, May 2013, Q-Chem Inc. Pittsburgh 
 -------------------------------------------------------
 ---------------------------------------
  Cycle       Energy         DIIS Error
 ---------------------------------------
    1    -302.8306248528      1.22E-03
    2    -302.8259082307      1.46E-04
    3    -302.8270409712      1.01E-04
    4    -302.8274417479      4.74E-05
    5    -302.8277402051      3.59E-05
    6    -302.8281105864      2.36E-05
    7    -302.8282763958      1.33E-05
    8    -302.8283786253      9.74E-06
    9    -302.8284025585      4.45E-06
   10    -302.8284098081      2.40E-06
   11    -302.8284116065      1.01E-06
   12    -302.8284119452      3.38E-07
   13    -302.8284119909      1.43E-07
   14    -302.8284120041      7.95E-08
   15    -302.8284120125      4.72E-08
   16    -302.8284120161      2.93E-08
   17    -302.8284120181      1.70E-08
   18    -302.8284120187      4.98E-09 Convergence criterion met
 ---------------------------------------
 <S^2> = 1.1185
 SCF time:  CPU 1530.04 s  wall 25.97 s
 SCF   energy in the final basis set = -302.82841202
 Total energy in the final basis set = -302.82841202
 
 --------------------------------------------------------------
 
                    Orbital Energies (a.u.)
 --------------------------------------------------------------
 
 Alpha MOs
 -- Occupied --
-14.4578 -14.4231 -10.3600 -10.3549 -10.3390 -10.3379 -10.3178  -1.1225
 -1.0229  -0.8818  -0.8580  -0.7802  -0.6579  -0.6322  -0.6246  -0.5795
 -0.5525  -0.5383  -0.4920  -0.4725  -0.4665  -0.4262  -0.4035  -0.3581
 -0.3289
 -- Virtual --
 -0.0081   0.1102   0.1118   0.1298   0.1416   0.1430   0.1588   0.1665
  0.1844   0.2057   0.2371   0.2467   0.2617   0.3001   0.3085   0.3451
  0.3684   0.3752   0.3866   0.4117   0.4220   0.4286   0.4498   0.4626
  0.4836   0.4933   0.5106   0.5128   0.5259   0.5320   0.5409   0.5540
  0.5637   0.5725   0.5810   0.5817   0.6187   0.6297   0.6527   0.6768
  0.6818   0.7018   0.7165   0.7367   0.7436   0.7942   0.8159   0.8432
  0.8547   0.8723   0.8882   0.8962   0.9614   0.9682   0.9874   1.0100
  1.0442   1.0590   1.0617   1.0915   1.0981   1.1129   1.1348   1.1573
  1.1764   1.1794   1.1971   1.2114   1.2418   1.2514   1.2821   1.3086
  1.3430   1.3592   1.3782   1.3838   1.3864   1.3977   1.4194   1.4453
  1.4824   1.5079   1.5354   1.5417   1.5694   1.5753   1.6025   1.6260
  1.6547   1.6988   1.7451   1.8143   1.8351   1.8735   1.9312   1.9345
  1.9415   2.0799   2.1171   2.1549   2.2116   2.2293   2.2660   2.2927
  2.2960   2.3375   2.4117   2.4415   2.4455   2.4660   2.5029   2.5291
  2.5674   2.5857   2.6052   2.6329   2.6566   2.6707   2.6961   2.7331
  2.7496   2.7501   2.7609   2.8053   2.8229   2.8392   2.8482   2.8826
  2.8869   2.9031   2.9320   2.9588   2.9735   2.9964   3.0101   3.0343
  3.0437   3.0602   3.0636   3.0756   3.0862   3.1052   3.1313   3.1452
  3.1485   3.1579   3.1768   3.1909   3.2088   3.2355   3.2488   3.2593
  3.2813   3.3036   3.3438   3.3778   3.3931   3.3994   3.4150   3.4241
  3.4547   3.4726   3.5058   3.5107   3.5302   3.5511   3.5743   3.6092
  3.6482   3.6893   3.7039   3.7215   3.7345   3.7625   3.7846   3.8059
  3.8509   3.8804   3.8944   3.9192   3.9229   3.9560   3.9911   3.9975
  4.0067   4.0126   4.0602   4.0691   4.0773   4.0881   4.1147   4.1326
  4.1661   4.1963   4.1986   4.2399   4.2809   4.3457   4.3753   4.3960
  4.4358   4.4491   4.4860   4.5209   4.5464   4.6220   4.6268   4.6407
  4.6737   4.6886   4.7181   4.7339   4.7581   4.8082   4.8251   4.8565
  4.8941   4.9191   4.9755   5.0047   5.0409   5.0768   5.1165   5.1523
  5.1985   5.2170   5.2299   5.2617   5.2660   5.3481   5.3690   5.4005
  5.4367   5.4784   5.5795   5.6078   5.6532   5.7076   5.7468   5.8129
  5.9063   5.9229   6.1359   6.1788   6.2435   6.3175   6.3756   6.5387
  8.0929   9.1415  10.8422  12.2810  13.0762  13.2839  15.1613
 
 Beta MOs
 -- Occupied --
-14.4502 -14.4195 -10.3653 -10.3591 -10.3327 -10.3307 -10.3195  -1.1140
 -1.0154  -0.8607  -0.8369  -0.7863  -0.6653  -0.6203  -0.6174  -0.5731
 -0.5480  -0.5201  -0.4855  -0.4619  -0.4483  -0.4225  -0.3925  -0.3277
 -- Virtual --
 -0.0476  -0.0113   0.1133   0.1151   0.1383   0.1414   0.1499   0.1584
  0.1773   0.1910   0.2116   0.2364   0.2454   0.2629   0.3023   0.3124
  0.3574   0.3683   0.3846   0.3915   0.4044   0.4210   0.4352   0.4540
  0.4652   0.4868   0.4931   0.5119   0.5139   0.5297   0.5312   0.5425
  0.5558   0.5660   0.5761   0.5826   0.5855   0.6231   0.6356   0.6541
  0.6789   0.6891   0.7041   0.7188   0.7383   0.7465   0.8002   0.8182
  0.8456   0.8614   0.8777   0.8897   0.8955   0.9669   0.9705   0.9922
  1.0131   1.0503   1.0614   1.0646   1.0941   1.0984   1.1159   1.1377
  1.1591   1.1796   1.1809   1.1991   1.2144   1.2427   1.2523   1.2891
  1.3148   1.3467   1.3618   1.3810   1.3890   1.3900   1.4056   1.4254
  1.4471   1.4839   1.5100   1.5369   1.5483   1.5729   1.5803   1.6085
  1.6319   1.6620   1.7045   1.7507   1.8206   1.8399   1.8761   1.9327
  1.9376   1.9454   2.0830   2.1243   2.1586   2.2156   2.2235   2.2668
  2.2942   2.3070   2.3555   2.4112   2.4508   2.4560   2.4676   2.5014
  2.5310   2.5735   2.5859   2.6113   2.6356   2.6578   2.6717   2.7001
  2.7369   2.7480   2.7560   2.7671   2.8106   2.8293   2.8439   2.8555
  2.8843   2.8915   2.9068   2.9369   2.9613   2.9740   2.9963   3.0100
  3.0353   3.0381   3.0627   3.0741   3.0803   3.0921   3.1097   3.1355
  3.1447   3.1485   3.1556   3.1852   3.1983   3.2173   3.2360   3.2504
  3.2643   3.2850   3.3097   3.3554   3.3791   3.3985   3.4061   3.4206
  3.4356   3.4585   3.4763   3.5108   3.5140   3.5330   3.5553   3.5827
  3.6092   3.6520   3.6904   3.7064   3.7256   3.7433   3.7659   3.7904
  3.8118   3.8559   3.8846   3.9021   3.9222   3.9285   3.9595   3.9951
  4.0038   4.0094   4.0161   4.0693   4.0814   4.0861   4.0953   4.1204
  4.1380   4.1719   4.2032   4.2100   4.2404   4.2854   4.3517   4.3850
  4.4028   4.4435   4.4523   4.4925   4.5255   4.5561   4.6327   4.6382
  4.6567   4.6810   4.6977   4.7291   4.7429   4.7664   4.8209   4.8335
  4.8677   4.9031   4.9435   4.9828   5.0082   5.0489   5.0904   5.1331
  5.1605   5.1994   5.2142   5.2360   5.2668   5.2760   5.3554   5.3779
  5.4061   5.4404   5.4845   5.5891   5.6118   5.6601   5.7118   5.7505
  5.8184   5.9074   5.9285   6.1398   6.1886   6.2392   6.3187   6.3797
  6.5433   8.0945   9.1473  10.8496  12.2785  13.0799  13.2959  15.1666
 --------------------------------------------------------------
 
          Ground-State Mulliken Net Atomic Charges

     Atom                 Charge (a.u.)    Spin (a.u.)
  --------------------------------------------------------
      1 C                    -0.057808      -0.119698
      2 N                    -0.071153       0.230456
      3 C                    -0.037278      -0.366896
      4 H                     0.123228       0.005695
      5 C                    -0.114412       0.682392
      6 H                     0.140088      -0.007641
      7 C                    -0.264915       0.581070
      8 H                     0.162139      -0.013419
      9 C                    -0.010476      -0.474818
     10 H                     0.147317       0.008402
     11 N                    -0.159308       0.485004
     12 H                     0.142579      -0.010549
  --------------------------------------------------------
  Sum of atomic charges =     0.000000
  Sum of spin   charges =     1.000000

 -----------------------------------------------------------------
                    Cartesian Multipole Moments
 -----------------------------------------------------------------
    Charge (ESU x 10^10)
                 0.0000
    Dipole Moment (Debye)
         X      -0.4716      Y      -4.5210      Z       1.8244
       Tot       4.8980
    Quadrupole Moments (Debye-Ang)
        XX     -38.0527     XY       0.1989     YY     -44.3393
        XZ       0.5474     YZ       6.6350     ZZ     -52.5140
    Octopole Moments (Debye-Ang^2)
       XXX      -0.1464    XXY     -11.8540    XYY      -4.8026
       YYY     -68.7734    XXZ       3.3197    XYZ       1.4697
       YYZ      37.7983    XZZ      -1.5226    YZZ     -47.1005
       ZZZ      36.4615
    Hexadecapole Moments (Debye-Ang^3)
      XXXX    -205.5049   XXXY     -85.4521   XXYY    -115.6150
      XYYY     -88.0720   YYYY    -577.6248   XXXZ      76.8623
      XXYZ      76.0924   XYYZ      35.5354   YYYZ     271.7989
      XXZZ    -130.0516   XYZZ     -36.6636   YYZZ    -240.1835
      XZZZ      81.2778   YZZZ     268.0007   ZZZZ    -666.6857
 -----------------------------------------------------------------
 Calculating analytic gradient of the SCF energy
 Gradient of SCF Energy
            1           2           3           4           5           6
    1   0.0099583  -0.0077657   0.0033589   0.0021432  -0.0025081  -0.0023368
    2  -0.0141486   0.0134688   0.0012900  -0.0006559   0.0052086  -0.0007449
    3   0.0142585  -0.0139900   0.0019011   0.0016270   0.0005097  -0.0031534
            7           8           9          10          11          12
    1   0.0188488  -0.0030486  -0.0216125   0.0014484   0.0015122   0.0000020
    2   0.0091155  -0.0007440  -0.0105508   0.0006464  -0.0023292  -0.0005558
    3  -0.0105378   0.0005307   0.0103761  -0.0036677   0.0032449  -0.0010991
 Max gradient component =       2.161E-02
 RMS gradient           =       7.985E-03
 Gradient time:  CPU 201.80 s  wall 3.73 s
rPathMan2.  file_steps = 952
 IRC --- Status = 2.  Assess steepest descent step
 IRC --- Previous SD length =   0.150000
 IRC --- Point 1 E =     -302.825090 |G| =   0.012532 G.D1 =  -0.012532
 IRC --- Point 2 E =     -302.828412 |G| =   0.047909 G.D1 =  -0.033496
 IRC --- Angle(G1/G2) =   45.64 Deg.  Curvature =  -0.1398
 IRC --- Corrector step required
 IRC --- equal length displacement: B_eq =   0.116353
 IRC --- chosen bisector length  : B_len =   0.058177
 Adding empirical dispersion correction 
 ----------------------------------------------------------------
 Doing -D3(0) with
 s6  =   1.00000
 s8  =   1.00000
 rs6 =   1.28100
 rs8 =   1.09400
 -D3 energy without 3body term =     -0.0028630572 hartrees
 ----------------------------------------------------------------
             Standard Nuclear Orientation (Angstroms)
    I     Atom           X                Y                Z
 ----------------------------------------------------------------
    1      C       0.7659668331     1.7230958111    -1.7140464746
    2      N       0.3993479611     2.4590329422    -2.4813313560
    3      C      -0.3371114128    -1.4263701791     1.5320496292
    4      H       0.0010723862    -2.2392595629     2.1654669842
    5      C      -1.0664540342    -1.2821961529     0.2544253244
    6      H      -1.5947447272    -1.8949185487    -0.4549405271
    7      C       1.1457960499     0.7721110931    -0.7209875516
    8      H       1.4772163886     1.1380081165     0.2389185549
    9      C      -0.8318091812     0.0908214583     0.4185953130
   10      H      -1.3283042414     0.9865594842     0.0881753580
   11      N      -0.1571189330    -0.1478508983     1.7406264667
   12      H       1.5261428919    -0.1790333951    -1.0669518379
 ----------------------------------------------------------------
 Nuclear Repulsion Energy =         237.27968020 hartrees
 There are       25 alpha and       24 beta electrons

                       Distance Matrix (Angstroms)
             C (  1)   N (  2)   C (  3)   H (  4)   C (  5)   H (  6)
   N (  2)  1.124606
   C (  3)  4.655433  5.634355
   H (  4)  5.597852  6.620069  1.084608
   C (  5)  4.032918  4.861043  1.478192  2.389072
   H (  6)  4.499815  5.199958  2.397772  3.087351  1.075974
   C (  7)  1.426467  2.549843  3.479729  4.325548  3.172642  3.833326
   H (  8)  2.159230  3.210400  3.397059  4.158909  3.511109  4.372303
   C (  9)  3.124959  3.941288  1.945861  3.028949  1.402565  2.299630
   H ( 10)  2.859451  3.428604  2.981521  4.060578  2.289860  2.944296
   N ( 11)  4.035752  4.993038  1.307866  2.139978  2.079044  3.152702
   H ( 12)  2.148184  3.198364  3.432546  4.125397  3.112003  3.613691
             C (  7)   H (  8)   C (  9)   H ( 10)   N ( 11)
   H (  8)  1.079416
   C (  9)  2.381959  2.541748
   H ( 10)  2.611878  2.813646  1.076119
   N ( 11)  2.933166  2.565075  1.503309  2.321456
   H ( 12)  1.081217  1.855341  2.799930  3.292536  3.273658
 
 Applying Cartesian multipole field
    Component          Value
    ---------          -----
     (2,0,0)        1.00000E-11
     (0,2,0)        2.00000E-11
     (0,0,2)       -3.00000E-11
 Nucleus-field energy     =    -0.0000000033 hartrees
 Requested basis set is cc-pVTZ
 There are 100 shells and 280 basis functions
 A cutoff of  1.0D-11 yielded   4495 shell pairs
 There are     34867 function pairs (     45354 Cartesian)
 Smallest overlap matrix eigenvalue = 2.28E-04
 Guess MOs from SCF MO coefficient file
 Reading MOs from coefficient file
 Reading MOs from coefficient file
 Long-range K will be added via erf
 Coulomb attenuation parameter = 0.25 bohr**(-1)
 An unrestricted hybrid HF-DFT SCF calculation will be
 performed using Pulay DIIS extrapolation
 Exchange:     0.1957 Hartree-Fock + 1.0000 wB97X-D3 + LR-HF
 Correlation:  1.0000 wB97X-D3
 Using SG-2 standard quadrature grid
 Dispersion:   Grimme D3
 SCF converges when DIIS error is below 1.0E-08
 Using Q-Chem read-in guess as SCF_GUESS READ specified.

 using 64 threads for integral computing
 -------------------------------------------------------
 OpenMP Integral computing Module                
 Release: version 1.0, May 2013, Q-Chem Inc. Pittsburgh 
 -------------------------------------------------------
 using 64 threads for integral computing
 -------------------------------------------------------
 OpenMP Integral computing Module                
 Release: version 1.0, May 2013, Q-Chem Inc. Pittsburgh 
 -------------------------------------------------------
 ---------------------------------------
  Cycle       Energy         DIIS Error
 ---------------------------------------
    1    -302.8354871211      1.28E-03
    2    -302.8249000642      2.42E-04
    3    -302.8250659633      2.72E-04
    4    -302.8256353139      5.00E-05
    5    -302.8256674584      1.65E-05
    6    -302.8256819735      5.80E-06
    7    -302.8256888995      3.68E-06
    8    -302.8256932911      2.40E-06
    9    -302.8256955063      1.18E-06
   10    -302.8256965640      7.23E-07
   11    -302.8256968215      4.49E-07
   12    -302.8256969182      2.40E-07
   13    -302.8256969500      8.84E-08
   14    -302.8256969543      3.97E-08
   15    -302.8256969549      1.63E-08
   16    -302.8256969553      6.12E-09 Convergence criterion met
 ---------------------------------------
 <S^2> = 1.1019
 SCF time:  CPU 1355.56 s  wall 22.67 s
 SCF   energy in the final basis set = -302.82569696
 Total energy in the final basis set = -302.82569696
 
 --------------------------------------------------------------
 
                    Orbital Energies (a.u.)
 --------------------------------------------------------------
 
 Alpha MOs
 -- Occupied --
-14.4562 -14.4129 -10.3588 -10.3545 -10.3411 -10.3363 -10.3092  -1.1201
 -1.0362  -0.8781  -0.8575  -0.7784  -0.6581  -0.6326  -0.6208  -0.5786
 -0.5510  -0.5363  -0.4930  -0.4752  -0.4658  -0.4365  -0.4016  -0.3590
 -0.3287
 -- Virtual --
 -0.0061   0.1126   0.1208   0.1318   0.1420   0.1440   0.1594   0.1719
  0.1862   0.2073   0.2380   0.2476   0.2611   0.3007   0.3078   0.3455
  0.3674   0.3747   0.3862   0.4105   0.4204   0.4281   0.4496   0.4613
  0.4849   0.4949   0.5111   0.5133   0.5263   0.5328   0.5423   0.5557
  0.5653   0.5751   0.5812   0.5822   0.6180   0.6292   0.6528   0.6776
  0.6832   0.7027   0.7167   0.7363   0.7431   0.7958   0.8158   0.8433
  0.8535   0.8739   0.8893   0.8962   0.9677   0.9763   0.9872   1.0107
  1.0431   1.0597   1.0627   1.0967   1.1022   1.1137   1.1477   1.1611
  1.1771   1.1826   1.2000   1.2131   1.2425   1.2497   1.2813   1.3087
  1.3475   1.3593   1.3821   1.3879   1.3902   1.4022   1.4253   1.4471
  1.4864   1.5192   1.5389   1.5444   1.5706   1.5792   1.6030   1.6290
  1.6582   1.7011   1.7460   1.8128   1.8348   1.8666   1.9327   1.9386
  1.9531   2.1094   2.1231   2.1507   2.2104   2.2264   2.2624   2.2854
  2.2989   2.3354   2.4141   2.4434   2.4470   2.4682   2.4985   2.5276
  2.5681   2.5859   2.6022   2.6331   2.6563   2.6676   2.6947   2.7322
  2.7476   2.7530   2.7623   2.8057   2.8225   2.8353   2.8455   2.8828
  2.8844   2.9026   2.9306   2.9604   2.9728   2.9939   3.0101   3.0328
  3.0410   3.0583   3.0653   3.0772   3.0875   3.1049   3.1356   3.1455
  3.1497   3.1557   3.1831   3.1954   3.2095   3.2330   3.2569   3.2658
  3.2778   3.3034   3.3470   3.3797   3.3965   3.4021   3.4151   3.4249
  3.4588   3.4734   3.5080   3.5161   3.5353   3.5519   3.5780   3.6098
  3.6483   3.6874   3.7030   3.7232   3.7431   3.7644   3.7903   3.8115
  3.8527   3.8808   3.8937   3.9193   3.9234   3.9572   3.9940   3.9987
  4.0090   4.0102   4.0647   4.0798   4.0830   4.0929   4.1205   4.1332
  4.1662   4.1955   4.1999   4.2416   4.2753   4.3431   4.3651   4.3942
  4.4391   4.4517   4.4961   4.5148   4.5499   4.6336   4.6507   4.6598
  4.6767   4.7140   4.7328   4.7719   4.7862   4.8097   4.8384   4.8630
  4.9020   4.9250   4.9770   5.0117   5.0520   5.0779   5.1171   5.1655
  5.2087   5.2265   5.2410   5.2716   5.2825   5.3492   5.3765   5.4048
  5.4489   5.4856   5.5877   5.6140   5.6579   5.7224   5.7515   5.8678
  5.9172   5.9261   6.2389   6.2671   6.3180   6.3288   6.4538   6.5391
  7.9853   9.1725  10.8304  12.3391  13.0309  13.1188  16.0883
 
 Beta MOs
 -- Occupied --
-14.4490 -14.4101 -10.3641 -10.3585 -10.3345 -10.3292 -10.3106  -1.1121
 -1.0299  -0.8564  -0.8367  -0.7837  -0.6653  -0.6209  -0.6133  -0.5718
 -0.5466  -0.5185  -0.4855  -0.4615  -0.4551  -0.4333  -0.3911  -0.3291
 -- Virtual --
 -0.0465  -0.0074   0.1158   0.1243   0.1395   0.1416   0.1508   0.1586
  0.1787   0.1951   0.2142   0.2373   0.2469   0.2623   0.3032   0.3121
  0.3585   0.3679   0.3832   0.3916   0.4035   0.4193   0.4354   0.4539
  0.4641   0.4880   0.4947   0.5126   0.5146   0.5308   0.5317   0.5439
  0.5574   0.5680   0.5786   0.5832   0.5853   0.6226   0.6347   0.6541
  0.6796   0.6901   0.7046   0.7189   0.7383   0.7461   0.8019   0.8179
  0.8458   0.8605   0.8793   0.8908   0.8955   0.9701   0.9811   0.9922
  1.0137   1.0495   1.0630   1.0647   1.0985   1.1033   1.1167   1.1522
  1.1616   1.1805   1.1835   1.2021   1.2157   1.2427   1.2518   1.2876
  1.3156   1.3507   1.3616   1.3839   1.3915   1.3965   1.4096   1.4312
  1.4491   1.4876   1.5211   1.5409   1.5509   1.5742   1.5844   1.6090
  1.6346   1.6649   1.7069   1.7512   1.8188   1.8389   1.8690   1.9328
  1.9420   1.9582   2.1127   2.1292   2.1555   2.2136   2.2220   2.2626
  2.2880   2.3119   2.3541   2.4142   2.4532   2.4582   2.4699   2.4977
  2.5296   2.5749   2.5857   2.6087   2.6358   2.6585   2.6686   2.6989
  2.7354   2.7466   2.7591   2.7694   2.8122   2.8284   2.8404   2.8545
  2.8857   2.8884   2.9065   2.9364   2.9639   2.9730   2.9944   3.0097
  3.0348   3.0357   3.0612   3.0758   3.0828   3.0937   3.1103   3.1371
  3.1438   3.1521   3.1551   3.1927   3.2027   3.2198   3.2348   3.2575
  3.2710   3.2827   3.3089   3.3579   3.3819   3.3985   3.4077   3.4244
  3.4366   3.4629   3.4773   3.5103   3.5209   3.5386   3.5558   3.5856
  3.6103   3.6519   3.6890   3.7053   3.7261   3.7520   3.7683   3.7952
  3.8193   3.8575   3.8853   3.9014   3.9243   3.9265   3.9610   3.9975
  4.0045   4.0112   4.0150   4.0713   4.0870   4.0933   4.1012   4.1258
  4.1391   4.1723   4.2008   4.2120   4.2423   4.2798   4.3497   4.3762
  4.3992   4.4457   4.4557   4.5023   4.5194   4.5597   4.6409   4.6637
  4.6739   4.6857   4.7213   4.7394   4.7793   4.7938   4.8218   4.8458
  4.8750   4.9115   4.9479   4.9851   5.0147   5.0595   5.0915   5.1334
  5.1732   5.2092   5.2234   5.2469   5.2759   5.2917   5.3561   5.3851
  5.4106   5.4526   5.4912   5.5970   5.6178   5.6646   5.7269   5.7552
  5.8726   5.9192   5.9310   6.2347   6.2760   6.3207   6.3307   6.4574
  6.5438   7.9870   9.1779  10.8370  12.3373  13.0393  13.1272  16.0922
 --------------------------------------------------------------
 
          Ground-State Mulliken Net Atomic Charges

     Atom                 Charge (a.u.)    Spin (a.u.)
  --------------------------------------------------------
      1 C                    -0.089290      -0.096163
      2 N                    -0.034617       0.186541
      3 C                    -0.036479      -0.354647
      4 H                     0.123320       0.005441
      5 C                    -0.120164       0.678031
      6 H                     0.141720      -0.006609
      7 C                    -0.263082       0.612859
      8 H                     0.161799      -0.013053
      9 C                    -0.012934      -0.472493
     10 H                     0.148629       0.008323
     11 N                    -0.160967       0.462155
     12 H                     0.142065      -0.010386
  --------------------------------------------------------
  Sum of atomic charges =     0.000000
  Sum of spin   charges =     1.000000

 -----------------------------------------------------------------
                    Cartesian Multipole Moments
 -----------------------------------------------------------------
    Charge (ESU x 10^10)
                 0.0000
    Dipole Moment (Debye)
         X      -0.4388      Y      -4.4462      Z       1.7456
       Tot       4.7967
    Quadrupole Moments (Debye-Ang)
        XX     -37.9929     XY       0.2466     YY     -44.1257
        XZ       0.4703     YZ       6.5434     ZZ     -52.3588
    Octopole Moments (Debye-Ang^2)
       XXX       0.1281    XXY     -11.5297    XYY      -4.5573
       YYY     -67.9153    XXZ       3.0060    XYZ       1.3201
       YYZ      37.5030    XZZ      -1.3012    YZZ     -46.7564
       ZZZ      35.4791
    Hexadecapole Moments (Debye-Ang^3)
      XXXX    -206.2525   XXXY     -85.2962   XXYY    -114.8424
      XYYY     -87.5417   YYYY    -573.4553   XXXZ      76.5546
      XXYZ      75.2971   XYYZ      35.0422   YYYZ     270.2807
      XXZZ    -129.4168   XYZZ     -36.2551   YYZZ    -239.3683
      XZZZ      80.6061   YZZZ     266.6571   ZZZZ    -663.7379
 -----------------------------------------------------------------
 Calculating analytic gradient of the SCF energy
 Gradient of SCF Energy
            1           2           3           4           5           6
    1  -0.0248409   0.0233221   0.0050359   0.0016849  -0.0065880   0.0002440
    2   0.0573847  -0.0494507   0.0016092  -0.0001166   0.0006085   0.0018605
    3  -0.0603094   0.0516031   0.0056893   0.0006952  -0.0061042   0.0003509
            7           8           9          10          11          12
    1   0.0221169  -0.0029411  -0.0231604   0.0029308   0.0022701  -0.0000744
    2   0.0011564  -0.0010086  -0.0056757  -0.0018606  -0.0033760  -0.0011311
    3  -0.0022251   0.0011471   0.0083103  -0.0026081   0.0041542  -0.0007034
 Max gradient component =       6.031E-02
 RMS gradient           =       2.010E-02
 Gradient time:  CPU 201.88 s  wall 3.64 s
rPathMan2.  file_steps = 952
 IRC --- Status = 3.  Assess initial corrector step
 IRC --- bisector search: b =  0.000000 E =     -302.828412 G.B =  -0.018581
 IRC --- bisector search: b =  0.058177 E =     -302.825697 G.B =   0.117192
 IRC --- performed gradient/energy interpolation
 IRC --- bisector search:  estimate b(min) =   8.283429962787990E-003
 Adding empirical dispersion correction 
 ----------------------------------------------------------------
 Doing -D3(0) with
 s6  =   1.00000
 s8  =   1.00000
 rs6 =   1.28100
 rs8 =   1.09400
 -D3 energy without 3body term =     -0.0028541204 hartrees
 ----------------------------------------------------------------
             Standard Nuclear Orientation (Angstroms)
    I     Atom           X                Y                Z
 ----------------------------------------------------------------
    1      C       0.7705934597     1.7107333573    -1.7012360357
    2      N       0.3946911394     2.4693365557    -2.4920163059
    3      C      -0.3381935358    -1.4281681654     1.5285602931
    4      H       0.0000579204    -2.2394569236     2.1659426193
    5      C      -1.0630645192    -1.2822595322     0.2584656981
    6      H      -1.5954310321    -1.8959851111    -0.4564741041
    7      C       1.1424664908     0.7719830286    -0.7208852783
    8      H       1.4770072175     1.1376497824     0.2379080172
    9      C      -0.8255773633     0.0920207410     0.4188347346
   10      H      -1.3294952357     0.9881471469     0.0883574468
   11      N      -0.1584797586    -0.1456164238     1.7390514267
   12      H       1.5254251980    -0.1783842871    -1.0665086285
 ----------------------------------------------------------------
 Nuclear Repulsion Energy =         236.99874635 hartrees
 There are       25 alpha and       24 beta electrons

                       Distance Matrix (Angstroms)
             C (  1)   N (  2)   C (  3)   H (  4)   C (  5)   H (  6)
   N (  2)  1.158497
   C (  3)  4.638286  5.647362
   H (  4)  5.581469  6.635138  1.085753
   C (  5)  4.020042  4.874903  1.469649  2.384308
   H (  6)  4.489535  5.211531  2.395801  3.088791  1.082226
   C (  7)  1.407348  2.564582  3.477503  4.325233  3.169134  3.831977
   H (  8)  2.141897  3.224482  3.397670  4.159753  3.508326  4.373212
   C (  9)  3.108487  3.951422  1.944224  3.028176  1.403839  2.304562
   H ( 10)  2.852218  3.438760  2.982523  4.062204  2.292306  2.947165
   N ( 11)  4.018058  5.004589  1.312076  2.142788  2.074214  3.154196
   H ( 12)  2.131060  3.212640  3.430658  4.125955  3.110366  3.614144
             C (  7)   H (  8)   C (  9)   H ( 10)   N ( 11)
   H (  8)  1.079312
   C (  9)  2.373712  2.535344
   H ( 10)  2.610018  2.814458  1.079903
   N ( 11)  2.930143  2.564180  1.498153  2.319803
   H ( 12)  1.081347  1.853589  2.794025  3.293187  3.272274
 
 Applying Cartesian multipole field
    Component          Value
    ---------          -----
     (2,0,0)        1.00000E-11
     (0,2,0)        2.00000E-11
     (0,0,2)       -3.00000E-11
 Nucleus-field energy     =    -0.0000000033 hartrees
 Requested basis set is cc-pVTZ
 There are 100 shells and 280 basis functions
 A cutoff of  1.0D-11 yielded   4494 shell pairs
 There are     34864 function pairs (     45351 Cartesian)
 Smallest overlap matrix eigenvalue = 2.26E-04
 Guess MOs from SCF MO coefficient file
 Reading MOs from coefficient file
 Reading MOs from coefficient file
 Long-range K will be added via erf
 Coulomb attenuation parameter = 0.25 bohr**(-1)
 An unrestricted hybrid HF-DFT SCF calculation will be
 performed using Pulay DIIS extrapolation
 Exchange:     0.1957 Hartree-Fock + 1.0000 wB97X-D3 + LR-HF
 Correlation:  1.0000 wB97X-D3
 Using SG-2 standard quadrature grid
 Dispersion:   Grimme D3
 SCF converges when DIIS error is below 1.0E-08
 Using Q-Chem read-in guess as SCF_GUESS READ specified.

 using 64 threads for integral computing
 -------------------------------------------------------
 OpenMP Integral computing Module                
 Release: version 1.0, May 2013, Q-Chem Inc. Pittsburgh 
 -------------------------------------------------------
 using 64 threads for integral computing
 -------------------------------------------------------
 OpenMP Integral computing Module                
 Release: version 1.0, May 2013, Q-Chem Inc. Pittsburgh 
 -------------------------------------------------------
 ---------------------------------------
  Cycle       Energy         DIIS Error
 ---------------------------------------
    1    -302.8261932745      1.10E-03
    2    -302.8278435485      2.23E-04
    3    -302.8278874867      2.67E-04
    4    -302.8284447499      4.68E-05
    5    -302.8284715859      1.38E-05
    6    -302.8284822699      5.39E-06
    7    -302.8284873757      3.30E-06
    8    -302.8284910736      2.17E-06
    9    -302.8284929201      1.06E-06
   10    -302.8284937893      6.07E-07
   11    -302.8284939675      3.87E-07
   12    -302.8284940382      2.15E-07
   13    -302.8284940640      8.23E-08
   14    -302.8284940670      3.58E-08
   15    -302.8284940682      1.41E-08
   16    -302.8284940687      5.65E-09 Convergence criterion met
 ---------------------------------------
 <S^2> = 1.1158
 SCF time:  CPU 1347.79 s  wall 22.89 s
 SCF   energy in the final basis set = -302.82849407
 Total energy in the final basis set = -302.82849407
 
 --------------------------------------------------------------
 
                    Orbital Energies (a.u.)
 --------------------------------------------------------------
 
 Alpha MOs
 -- Occupied --
-14.4576 -14.4217 -10.3598 -10.3549 -10.3393 -10.3377 -10.3166  -1.1221
 -1.0248  -0.8812  -0.8579  -0.7799  -0.6579  -0.6323  -0.6241  -0.5793
 -0.5523  -0.5380  -0.4921  -0.4727  -0.4666  -0.4277  -0.4032  -0.3582
 -0.3289
 -- Virtual --
 -0.0078   0.1109   0.1128   0.1300   0.1417   0.1432   0.1589   0.1673
  0.1845   0.2059   0.2372   0.2468   0.2616   0.3002   0.3084   0.3452
  0.3682   0.3751   0.3865   0.4115   0.4218   0.4285   0.4498   0.4624
  0.4838   0.4936   0.5106   0.5129   0.5260   0.5321   0.5411   0.5542
  0.5639   0.5729   0.5811   0.5818   0.6185   0.6296   0.6527   0.6769
  0.6820   0.7020   0.7165   0.7366   0.7435   0.7944   0.8159   0.8432
  0.8545   0.8726   0.8884   0.8962   0.9633   0.9685   0.9874   1.0101
  1.0440   1.0591   1.0618   1.0926   1.0985   1.1130   1.1365   1.1575
  1.1766   1.1797   1.1974   1.2117   1.2419   1.2512   1.2820   1.3085
  1.3437   1.3591   1.3789   1.3844   1.3867   1.3983   1.4202   1.4455
  1.4830   1.5095   1.5359   1.5420   1.5696   1.5758   1.6026   1.6264
  1.6552   1.6992   1.7452   1.8142   1.8351   1.8727   1.9316   1.9357
  1.9430   2.0847   2.1169   2.1544   2.2114   2.2288   2.2656   2.2917
  2.2961   2.3371   2.4121   2.4417   2.4457   2.4663   2.5023   2.5289
  2.5675   2.5857   2.6048   2.6330   2.6566   2.6702   2.6959   2.7330
  2.7496   2.7503   2.7611   2.8054   2.8228   2.8387   2.8478   2.8829
  2.8863   2.9030   2.9318   2.9592   2.9732   2.9961   3.0102   3.0340
  3.0433   3.0599   3.0639   3.0758   3.0864   3.1051   3.1323   3.1453
  3.1485   3.1575   3.1777   3.1914   3.2089   3.2351   3.2502   3.2598
  3.2808   3.3036   3.3443   3.3781   3.3939   3.3997   3.4147   3.4241
  3.4553   3.4727   3.5066   3.5111   3.5307   3.5512   3.5748   3.6093
  3.6482   3.6891   3.7037   3.7220   3.7354   3.7627   3.7854   3.8066
  3.8512   3.8805   3.8942   3.9197   3.9224   3.9561   3.9916   3.9977
  4.0070   4.0122   4.0611   4.0707   4.0779   4.0887   4.1154   4.1326
  4.1660   4.1967   4.1983   4.2401   4.2801   4.3454   4.3739   4.3956
  4.4363   4.4494   4.4875   4.5200   4.5468   4.6253   4.6290   4.6437
  4.6744   4.6918   4.7204   4.7390   4.7614   4.8084   4.8269   4.8572
  4.8953   4.9199   4.9757   5.0056   5.0424   5.0769   5.1166   5.1542
  5.1999   5.2184   5.2313   5.2632   5.2683   5.3482   5.3700   5.4011
  5.4384   5.4794   5.5806   5.6087   5.6539   5.7099   5.7475   5.8204
  5.9080   5.9232   6.1596   6.1913   6.2436   6.3187   6.3867   6.5387
  8.0770   9.1459  10.8404  12.2893  13.0734  13.2559  15.2933
 
 Beta MOs
 -- Occupied --
-14.4501 -14.4182 -10.3652 -10.3590 -10.3330 -10.3305 -10.3182  -1.1138
 -1.0175  -0.8601  -0.8369  -0.7859  -0.6653  -0.6204  -0.6168  -0.5729
 -0.5478  -0.5199  -0.4855  -0.4618  -0.4493  -0.4240  -0.3923  -0.3280
 -- Virtual --
 -0.0475  -0.0107   0.1144   0.1157   0.1385   0.1414   0.1500   0.1584
  0.1776   0.1915   0.2119   0.2365   0.2456   0.2628   0.3024   0.3123
  0.3575   0.3682   0.3844   0.3915   0.4042   0.4208   0.4352   0.4540
  0.4651   0.4870   0.4933   0.5120   0.5140   0.5299   0.5313   0.5427
  0.5560   0.5663   0.5764   0.5827   0.5855   0.6230   0.6354   0.6541
  0.6790   0.6892   0.7042   0.7188   0.7383   0.7464   0.8005   0.8182
  0.8456   0.8612   0.8780   0.8899   0.8956   0.9684   0.9710   0.9922
  1.0131   1.0501   1.0616   1.0646   1.0953   1.0987   1.1160   1.1396
  1.1592   1.1798   1.1811   1.1994   1.2146   1.2427   1.2522   1.2889
  1.3149   1.3473   1.3616   1.3814   1.3895   1.3907   1.4061   1.4262
  1.4474   1.4844   1.5115   1.5375   1.5487   1.5731   1.5808   1.6085
  1.6323   1.6624   1.7049   1.7507   1.8204   1.8399   1.8753   1.9328
  1.9387   1.9473   2.0876   2.1241   2.1582   2.2153   2.2232   2.2664
  2.2932   2.3075   2.3552   2.4116   2.4511   2.4563   2.4679   2.5009
  2.5308   2.5737   2.5859   2.6109   2.6356   2.6579   2.6713   2.6999
  2.7366   2.7478   2.7565   2.7673   2.8108   2.8291   2.8434   2.8554
  2.8845   2.8910   2.9067   2.9368   2.9618   2.9738   2.9960   3.0101
  3.0352   3.0377   3.0624   3.0744   3.0807   3.0924   3.1098   3.1361
  3.1445   3.1491   3.1553   3.1863   3.1988   3.2177   3.2359   3.2516
  3.2649   3.2846   3.3095   3.3558   3.3795   3.3986   3.4063   3.4208
  3.4357   3.4592   3.4764   3.5108   3.5150   3.5336   3.5554   3.5831
  3.6093   3.6520   3.6903   3.7062   3.7257   3.7445   3.7661   3.7911
  3.8127   3.8561   3.8847   3.9019   3.9227   3.9281   3.9597   3.9955
  4.0040   4.0098   4.0158   4.0697   4.0824   4.0868   4.0959   4.1212
  4.1381   4.1719   4.2029   4.2102   4.2407   4.2846   4.3514   4.3839
  4.4021   4.4438   4.4528   4.4940   4.5246   4.5566   4.6342   4.6419
  4.6596   4.6821   4.7005   4.7307   4.7477   4.7696   4.8210   4.8351
  4.8685   4.9043   4.9441   4.9831   5.0091   5.0504   5.0905   5.1332
  5.1623   5.2008   5.2155   5.2375   5.2681   5.2783   5.3555   5.3789
  5.4067   5.4422   5.4854   5.5902   5.6127   5.6607   5.7141   5.7512
  5.8258   5.9090   5.9287   6.1634   6.2009   6.2394   6.3198   6.3907
  6.5433   8.0786   9.1517  10.8477  12.2870  13.0773  13.2680  15.2983
 --------------------------------------------------------------
 
          Ground-State Mulliken Net Atomic Charges

     Atom                 Charge (a.u.)    Spin (a.u.)
  --------------------------------------------------------
      1 C                    -0.061964      -0.115955
      2 N                    -0.066217       0.223557
      3 C                    -0.037164      -0.365155
      4 H                     0.123244       0.005659
      5 C                    -0.115200       0.681900
      6 H                     0.140317      -0.007495
      7 C                    -0.264712       0.585574
      8 H                     0.162063      -0.013357
      9 C                    -0.010818      -0.474372
     10 H                     0.147511       0.008394
     11 N                    -0.159541       0.481768
     12 H                     0.142481      -0.010517
  --------------------------------------------------------
  Sum of atomic charges =     0.000000
  Sum of spin   charges =     1.000000

 -----------------------------------------------------------------
                    Cartesian Multipole Moments
 -----------------------------------------------------------------
    Charge (ESU x 10^10)
                 0.0000
    Dipole Moment (Debye)
         X      -0.4674      Y      -4.5108      Z       1.8135
       Tot       4.8841
    Quadrupole Moments (Debye-Ang)
        XX     -38.0447     XY       0.2058     YY     -44.3095
        XZ       0.5364     YZ       6.6224     ZZ     -52.4928
    Octopole Moments (Debye-Ang^2)
       XXX      -0.1101    XXY     -11.8096    XYY      -4.7688
       YYY     -68.6566    XXZ       3.2764    XYZ       1.4486
       YYZ      37.7592    XZZ      -1.4919    YZZ     -47.0544
       ZZZ      36.3266
    Hexadecapole Moments (Debye-Ang^3)
      XXXX    -205.6127   XXXY     -85.4317   XXYY    -115.5078
      XYYY     -87.9998   YYYY    -577.0441   XXXZ      76.8207
      XXYZ      75.9816   XYYZ      35.4673   YYYZ     271.5925
      XXZZ    -129.9643   XYZZ     -36.6074   YYZZ    -240.0759
      XZZZ      81.1860   YZZZ     267.8194   ZZZZ    -666.2795
 -----------------------------------------------------------------
 Calculating analytic gradient of the SCF energy
 Gradient of SCF Energy
            1           2           3           4           5           6
    1   0.0055035  -0.0038546   0.0036047   0.0020778  -0.0030889  -0.0019755
    2  -0.0049072   0.0054986   0.0013197  -0.0005793   0.0045811  -0.0003829
    3   0.0046233  -0.0056802   0.0024503   0.0014942  -0.0004368  -0.0026625
            7           8           9          10          11          12
    1   0.0193639  -0.0030386  -0.0218713   0.0016650   0.0016266  -0.0000127
    2   0.0079538  -0.0007830  -0.0098918   0.0002945  -0.0024613  -0.0006422
    3  -0.0093270   0.0006234   0.0101001  -0.0035216   0.0033791  -0.0010421
 Max gradient component =       2.187E-02
 RMS gradient           =       6.397E-03
 Gradient time:  CPU 203.29 s  wall 3.77 s
rPathMan2.  file_steps = 952
 IRC --- Status = 4.  Checking bisector search.
 IRC --- Bisector search finished successfully.
 ------------------------------------------------------------------------
 Reaction path following.  The coordinates are cartesian              
 Step   3 E=    -302.828494 |G|=  0.038381 S_lin= 0.2941 S_tot= 0.2962
 ------------------------------------------------------------------------
  IRC -- SD step length =   0.150000000000000     
 Adding empirical dispersion correction 
 ----------------------------------------------------------------
 Doing -D3(0) with
 s6  =   1.00000
 s8  =   1.00000
 rs6 =   1.28100
 rs8 =   1.09400
 -D3 energy without 3body term =     -0.0028272593 hartrees
 ----------------------------------------------------------------
             Standard Nuclear Orientation (Angstroms)
    I     Atom           X                Y                Z
 ----------------------------------------------------------------
    1      C       0.7592115874     1.7208819234    -1.7107974615
    2      N       0.4026629488     2.4579649300    -2.4802689837
    3      C      -0.3456484876    -1.4308974971     1.5234927234
    4      H      -0.0042391651    -2.2382587717     2.1628524127
    5      C      -1.0566762889    -1.2917336351     0.2593691405
    6      H      -1.5913454970    -1.8951933373    -0.4509676781
    7      C       1.1024199557     0.7555337759    -0.7015960399
    8      H       1.4832912556     1.1392690504     0.2366187754
    9      C      -0.7803453149     0.1124779397     0.3979467651
   10      H      -1.3329387150     0.9875381826     0.0956405019
   11      N      -0.1618438215    -0.1405262250     1.7320631076
   12      H       1.5254515237    -0.1770561670    -1.0643533799
 ----------------------------------------------------------------
 Nuclear Repulsion Energy =         237.87278081 hartrees
 There are       25 alpha and       24 beta electrons

                       Distance Matrix (Angstroms)
             C (  1)   N (  2)   C (  3)   H (  4)   C (  5)   H (  6)
   N (  2)  1.123612
   C (  3)  4.649200  5.631459
   H (  4)  5.591316  6.616545  1.084976
   C (  5)  4.031731  4.867805  1.457030  2.372084
   H (  6)  4.493138  5.200396  2.380299  3.077118  1.074529
   C (  7)  1.438116  2.559611  3.439245  4.288654  3.126732  3.787551
   H (  8)  2.157544  3.207522  3.406879  4.163030  3.515925  4.374257
   C (  9)  3.066594  3.896786  1.959036  3.040262  1.437836  2.325752
   H ( 10)  2.859738  3.436536  2.976967  4.055191  2.301784  2.945453
   N ( 11)  4.020755  4.981422  1.319979  2.147301  2.072397  3.144512
   H ( 12)  2.146435  3.195122  3.430755  4.123514  3.108397  3.611462
             C (  7)   H (  8)   C (  9)   H ( 10)   N ( 11)
   H (  8)  1.082849
   C (  9)  2.273174  2.490859
   H ( 10)  2.573011  2.823836  1.078183
   N ( 11)  2.885131  2.565287  1.492120  2.306918
   H ( 12)  1.086404  1.851221  2.745697  3.297311  3.266228
 
 Applying Cartesian multipole field
    Component          Value
    ---------          -----
     (2,0,0)        1.00000E-11
     (0,2,0)        2.00000E-11
     (0,0,2)       -3.00000E-11
 Nucleus-field energy     =    -0.0000000033 hartrees
 Requested basis set is cc-pVTZ
 There are 100 shells and 280 basis functions
 A cutoff of  1.0D-11 yielded   4501 shell pairs
 There are     34901 function pairs (     45399 Cartesian)
 Smallest overlap matrix eigenvalue = 2.39E-04
 Guess MOs from SCF MO coefficient file
 Reading MOs from coefficient file
 Reading MOs from coefficient file
 Long-range K will be added via erf
 Coulomb attenuation parameter = 0.25 bohr**(-1)
 An unrestricted hybrid HF-DFT SCF calculation will be
 performed using Pulay DIIS extrapolation
 Exchange:     0.1957 Hartree-Fock + 1.0000 wB97X-D3 + LR-HF
 Correlation:  1.0000 wB97X-D3
 Using SG-2 standard quadrature grid
 Dispersion:   Grimme D3
 SCF converges when DIIS error is below 1.0E-08
 Using Q-Chem read-in guess as SCF_GUESS READ specified.

 using 64 threads for integral computing
 -------------------------------------------------------
 OpenMP Integral computing Module                
 Release: version 1.0, May 2013, Q-Chem Inc. Pittsburgh 
 -------------------------------------------------------
 using 64 threads for integral computing
 -------------------------------------------------------
 OpenMP Integral computing Module                
 Release: version 1.0, May 2013, Q-Chem Inc. Pittsburgh 
 -------------------------------------------------------
 ---------------------------------------
  Cycle       Energy         DIIS Error
 ---------------------------------------
    1    -302.8452053027      1.63E-03
    2    -302.8306357668      2.40E-04
    3    -302.8317931752      2.51E-04
    4    -302.8325057160      6.39E-05
    5    -302.8328113367      3.48E-05
    6    -302.8331493225      1.99E-05
    7    -302.8333873144      1.12E-05
    8    -302.8335324685      6.80E-06
    9    -302.8336105861      3.20E-06
   10    -302.8336381282      2.03E-06
   11    -302.8336514277      1.13E-06
   12    -302.8336590425      9.33E-07
   13    -302.8336635948      7.49E-07
   14    -302.8336668828      5.03E-07
   15    -302.8336684255      2.71E-07
   16    -302.8336687915      7.15E-08
   17    -302.8336688031      2.73E-08
   18    -302.8336688039      1.07E-08
   19    -302.8336688041      5.48E-09 Convergence criterion met
 ---------------------------------------
 <S^2> = 0.9395
 SCF time:  CPU 1637.16 s  wall 27.36 s
 SCF   energy in the final basis set = -302.83366880
 Total energy in the final basis set = -302.83366880
 
 --------------------------------------------------------------
 
                    Orbital Energies (a.u.)
 --------------------------------------------------------------
 
 Alpha MOs
 -- Occupied --
-14.4610 -14.4090 -10.3700 -10.3562 -10.3420 -10.3415 -10.3072  -1.1235
 -1.0320  -0.8717  -0.8564  -0.7862  -0.6602  -0.6357  -0.6154  -0.5743
 -0.5515  -0.5433  -0.4914  -0.4697  -0.4609  -0.4333  -0.4062  -0.3595
 -0.3288
 -- Virtual --
 -0.0076   0.1079   0.1220   0.1301   0.1412   0.1434   0.1598   0.1733
  0.1903   0.2072   0.2380   0.2426   0.2605   0.3041   0.3057   0.3444
  0.3707   0.3763   0.3857   0.4092   0.4226   0.4273   0.4460   0.4615
  0.4847   0.4919   0.5097   0.5127   0.5238   0.5271   0.5391   0.5516
  0.5645   0.5754   0.5824   0.5871   0.6245   0.6298   0.6492   0.6736
  0.6829   0.7032   0.7207   0.7361   0.7503   0.7961   0.8139   0.8444
  0.8609   0.8758   0.8899   0.9080   0.9687   0.9833   0.9912   1.0122
  1.0507   1.0588   1.0634   1.0962   1.1066   1.1138   1.1525   1.1602
  1.1794   1.1833   1.2018   1.2114   1.2451   1.2526   1.2810   1.3100
  1.3454   1.3623   1.3750   1.3839   1.3888   1.4018   1.4257   1.4433
  1.4732   1.5216   1.5328   1.5521   1.5703   1.5794   1.6016   1.6224
  1.6605   1.6942   1.7496   1.8092   1.8309   1.8641   1.9274   1.9353
  1.9569   2.1083   2.1249   2.1498   2.2132   2.2212   2.2568   2.2842
  2.2970   2.3349   2.3935   2.4356   2.4454   2.4609   2.5241   2.5320
  2.5667   2.5802   2.6191   2.6479   2.6730   2.6781   2.6878   2.7386
  2.7581   2.7593   2.7646   2.8125   2.8215   2.8449   2.8470   2.8703
  2.8926   2.9061   2.9343   2.9661   2.9694   2.9987   3.0116   3.0379
  3.0440   3.0561   3.0682   3.0777   3.0880   3.1084   3.1323   3.1488
  3.1632   3.1737   3.1809   3.1977   3.2068   3.2434   3.2542   3.2661
  3.2944   3.3137   3.3530   3.3731   3.3892   3.4077   3.4271   3.4542
  3.4612   3.4878   3.5067   3.5165   3.5351   3.5575   3.5965   3.6108
  3.6498   3.6862   3.7121   3.7328   3.7542   3.7821   3.7927   3.8266
  3.8488   3.8753   3.8973   3.9040   3.9279   3.9566   3.9856   3.9951
  4.0066   4.0152   4.0635   4.0755   4.0849   4.0904   4.1125   4.1265
  4.1773   4.1898   4.2065   4.2490   4.2800   4.3400   4.3650   4.3808
  4.4344   4.4445   4.4855   4.5129   4.5314   4.6098   4.6602   4.6647
  4.6880   4.7028   4.7360   4.7611   4.7791   4.8111   4.8403   4.8716
  4.8925   4.9160   4.9819   5.0090   5.0344   5.0686   5.1170   5.1548
  5.2045   5.2163   5.2377   5.2735   5.2894   5.3503   5.3650   5.3991
  5.4200   5.4768   5.5669   5.5880   5.6488   5.6721   5.7493   5.8579
  5.8704   5.9138   6.1936   6.2622   6.2942   6.3305   6.4126   6.5281
  7.9033   9.2076  10.8992  12.0527  12.8942  12.9639  16.1038
 
 Beta MOs
 -- Occupied --
-14.4530 -14.4073 -10.3740 -10.3598 -10.3373 -10.3344 -10.3080  -1.1120
 -1.0284  -0.8585  -0.8307  -0.7893  -0.6652  -0.6226  -0.6098  -0.5695
 -0.5457  -0.5196  -0.4846  -0.4605  -0.4531  -0.4312  -0.3937  -0.3344
 -- Virtual --
 -0.0433  -0.0088   0.1148   0.1266   0.1382   0.1420   0.1497   0.1598
  0.1793   0.1948   0.2126   0.2360   0.2434   0.2616   0.3056   0.3100
  0.3547   0.3704   0.3854   0.3909   0.4046   0.4222   0.4358   0.4507
  0.4634   0.4884   0.4919   0.5112   0.5139   0.5264   0.5288   0.5391
  0.5539   0.5664   0.5781   0.5836   0.5909   0.6268   0.6369   0.6520
  0.6756   0.6905   0.7044   0.7228   0.7387   0.7538   0.8018   0.8166
  0.8465   0.8668   0.8794   0.8917   0.9095   0.9711   0.9866   0.9963
  1.0158   1.0544   1.0602   1.0671   1.0972   1.1099   1.1154   1.1564
  1.1611   1.1810   1.1853   1.2036   1.2144   1.2445   1.2558   1.2890
  1.3152   1.3477   1.3652   1.3757   1.3869   1.3928   1.4079   1.4309
  1.4465   1.4768   1.5238   1.5354   1.5559   1.5741   1.5832   1.6060
  1.6303   1.6694   1.6996   1.7566   1.8137   1.8351   1.8665   1.9309
  1.9372   1.9601   2.1136   2.1269   2.1592   2.2168   2.2214   2.2573
  2.2890   2.3060   2.3498   2.3952   2.4439   2.4512   2.4633   2.5273
  2.5341   2.5757   2.5806   2.6238   2.6515   2.6762   2.6826   2.6914
  2.7406   2.7584   2.7637   2.7711   2.8184   2.8271   2.8484   2.8550
  2.8740   2.8986   2.9101   2.9357   2.9691   2.9721   2.9998   3.0106
  3.0393   3.0422   3.0684   3.0738   3.0848   3.0956   3.1126   3.1374
  3.1478   3.1637   3.1734   3.1880   3.2008   3.2220   3.2441   3.2586
  3.2735   3.2953   3.3220   3.3618   3.3778   3.3939   3.4156   3.4356
  3.4569   3.4674   3.4899   3.5116   3.5195   3.5378   3.5628   3.6020
  3.6111   3.6554   3.6890   3.7159   3.7357   3.7602   3.7864   3.7956
  3.8329   3.8542   3.8795   3.9034   3.9093   3.9312   3.9612   3.9911
  3.9980   4.0107   4.0193   4.0696   4.0806   4.0910   4.0969   4.1178
  4.1304   4.1854   4.1967   4.2168   4.2507   4.2826   4.3482   4.3711
  4.3867   4.4449   4.4468   4.4944   4.5163   4.5432   4.6203   4.6680
  4.6731   4.6943   4.7122   4.7430   4.7668   4.7847   4.8266   4.8494
  4.8792   4.9012   4.9416   4.9869   5.0130   5.0434   5.0778   5.1370
  5.1603   5.2043   5.2150   5.2417   5.2782   5.2952   5.3596   5.3736
  5.4039   5.4252   5.4830   5.5777   5.5934   5.6562   5.6766   5.7534
  5.8605   5.8724   5.9180   6.1912   6.2672   6.2965   6.3327   6.4148
  6.5333   7.9044   9.2150  10.9090  12.0525  12.9020  12.9690  16.1060
 --------------------------------------------------------------
 
          Ground-State Mulliken Net Atomic Charges

     Atom                 Charge (a.u.)    Spin (a.u.)
  --------------------------------------------------------
      1 C                    -0.103148      -0.057466
      2 N                    -0.033188       0.106744
      3 C                    -0.038576      -0.316297
      4 H                     0.123625       0.004747
      5 C                    -0.110872       0.727291
      6 H                     0.143418      -0.006482
      7 C                    -0.262396       0.383492
      8 H                     0.155074      -0.009474
      9 C                     0.002286      -0.341241
     10 H                     0.144497       0.007425
     11 N                    -0.156386       0.507781
     12 H                     0.135665      -0.006521
  --------------------------------------------------------
  Sum of atomic charges =     0.000000
  Sum of spin   charges =     1.000000

 -----------------------------------------------------------------
                    Cartesian Multipole Moments
 -----------------------------------------------------------------
    Charge (ESU x 10^10)
                 0.0000
    Dipole Moment (Debye)
         X      -0.5594      Y      -4.5904      Z       1.9006
       Tot       4.9997
    Quadrupole Moments (Debye-Ang)
        XX     -37.8633     XY       0.2271     YY     -44.4609
        XZ       0.6128     YZ       6.6775     ZZ     -52.3760
    Octopole Moments (Debye-Ang^2)
       XXX      -0.3131    XXY     -11.6154    XYY      -4.6910
       YYY     -68.3435    XXZ       3.0789    XYZ       1.3277
       YYZ      37.9911    XZZ      -1.3578    YZZ     -47.3941
       ZZZ      36.7267
    Hexadecapole Moments (Debye-Ang^3)
      XXXX    -198.6422   XXXY     -84.2646   XXYY    -114.2827
      XYYY     -87.4446   YYYY    -575.6305   XXXZ      75.3846
      XXYZ      75.2499   XYYZ      35.5216   YYYZ     270.6232
      XXZZ    -127.9770   XYZZ     -36.6018   YYZZ    -239.8748
      XZZZ      80.3937   YZZZ     266.6316   ZZZZ    -660.3945
 -----------------------------------------------------------------
 Calculating analytic gradient of the SCF energy
 Gradient of SCF Energy
            1           2           3           4           5           6
    1  -0.0210265   0.0212535   0.0092037   0.0029418  -0.0111576   0.0005836
    2   0.0574988  -0.0488051   0.0000249  -0.0002996   0.0016595   0.0033434
    3  -0.0609290   0.0510478   0.0116159   0.0010400  -0.0103825   0.0005373
            7           8           9          10          11          12
    1   0.0393946  -0.0047810  -0.0438964   0.0043326   0.0023580   0.0007936
    2   0.0094535  -0.0009942  -0.0124991  -0.0010922  -0.0050210  -0.0032689
    3  -0.0146734   0.0040262   0.0194068  -0.0053660   0.0057756  -0.0020986
 Max gradient component =       6.093E-02
 RMS gradient           =       2.227E-02
 Gradient time:  CPU 205.34 s  wall 3.73 s
rPathMan2.  file_steps = 952
 IRC --- Status = 2.  Assess steepest descent step
 IRC --- Previous SD length =   0.150000
 IRC --- Point 1 E =     -302.828494 |G| =   0.038381 G.D1 =  -0.038381
 IRC --- Point 2 E =     -302.833669 |G| =   0.133647 G.D1 =  -0.029458
 IRC --- Angle(G1/G2) =   77.27 Deg.  Curvature =   0.0595
 IRC --- Minimum along SD direction =   0.645167
 IRC --- Corrector step required
 IRC --- equal length displacement: B_eq =   0.187300
 IRC --- chosen bisector length  : B_len =   0.093650
 Adding empirical dispersion correction 
 ----------------------------------------------------------------
 Doing -D3(0) with
 s6  =   1.00000
 s8  =   1.00000
 rs6 =   1.28100
 rs8 =   1.09400
 -D3 energy without 3body term =     -0.0028249124 hartrees
 ----------------------------------------------------------------
             Standard Nuclear Orientation (Angstroms)
    I     Atom           X                Y                Z
 ----------------------------------------------------------------
    1      C       0.7711466544     1.6987325569    -1.6879230009
    2      N       0.3923655085     2.4781441135    -2.5013020169
    3      C      -0.3446541963    -1.4295402354     1.5225769981
    4      H      -0.0029642399    -2.2387688645     2.1640886681
    5      C      -1.0565569948    -1.2874893857     0.2620006581
    6      H      -1.5935615662    -1.8965820833    -0.4538804448
    7      C       1.1107444228     0.7609510531    -0.7068831945
    8      H       1.4815690260     1.1387546453     0.2360677500
    9      C      -0.7899256744     0.1059611234     0.4026276330
   10      H      -1.3325036142     0.9881669952     0.0935924973
   11      N      -0.1608620202    -0.1415802735     1.7338421235
   12      H       1.5252026754    -0.1767494762    -1.0648077877
 ----------------------------------------------------------------
 Nuclear Repulsion Energy =         237.09732088 hartrees
 There are       25 alpha and       24 beta electrons

                       Distance Matrix (Angstroms)
             C (  1)   N (  2)   C (  3)   H (  4)   C (  5)   H (  6)
   N (  2)  1.188505
   C (  3)  4.619352  5.657278
   H (  4)  5.562478  6.646159  1.087722
   C (  5)  4.007521  4.890318  1.454660  2.373379
   H (  6)  4.476717  5.222458  2.384173  3.082346  1.082522
   C (  7)  1.399000  2.585490  3.447743  4.298970  3.135608  3.799969
   H (  8)  2.126033  3.236282  3.403871  4.162784  3.511327  4.375583
   C (  9)  3.056840  3.931650  1.952004  3.036414  1.425683  2.321555
   H ( 10)  2.846760  3.453793  2.977105  4.058047  2.298504  2.947822
   N ( 11)  3.995481  5.010535  1.318049  2.146682  2.069226  3.149411
   H ( 12)  2.115256  3.224174  3.429345  4.124681  3.107997  3.613550
             C (  7)   H (  8)   C (  9)   H ( 10)   N ( 11)
   H (  8)  1.081389
   C (  9)  2.296208  2.500818
   H ( 10)  2.581056  2.821698  1.080824
   N ( 11)  2.896323  2.565183  1.493027  2.310734
   H ( 12)  1.085895  1.850603  2.755560  3.296272  3.267490
 
 Applying Cartesian multipole field
    Component          Value
    ---------          -----
     (2,0,0)        1.00000E-11
     (0,2,0)        2.00000E-11
     (0,0,2)       -3.00000E-11
 Nucleus-field energy     =    -0.0000000033 hartrees
 Requested basis set is cc-pVTZ
 There are 100 shells and 280 basis functions
 A cutoff of  1.0D-11 yielded   4496 shell pairs
 There are     34912 function pairs (     45449 Cartesian)
 Smallest overlap matrix eigenvalue = 2.33E-04
 Guess MOs from SCF MO coefficient file
 Reading MOs from coefficient file
 Reading MOs from coefficient file
 Long-range K will be added via erf
 Coulomb attenuation parameter = 0.25 bohr**(-1)
 An unrestricted hybrid HF-DFT SCF calculation will be
 performed using Pulay DIIS extrapolation
 Exchange:     0.1957 Hartree-Fock + 1.0000 wB97X-D3 + LR-HF
 Correlation:  1.0000 wB97X-D3
 Using SG-2 standard quadrature grid
 Dispersion:   Grimme D3
 SCF converges when DIIS error is below 1.0E-08
 Using Q-Chem read-in guess as SCF_GUESS READ specified.

 using 64 threads for integral computing
 -------------------------------------------------------
 OpenMP Integral computing Module                
 Release: version 1.0, May 2013, Q-Chem Inc. Pittsburgh 
 -------------------------------------------------------
 using 64 threads for integral computing
 -------------------------------------------------------
 OpenMP Integral computing Module                
 Release: version 1.0, May 2013, Q-Chem Inc. Pittsburgh 
 -------------------------------------------------------
 ---------------------------------------
  Cycle       Energy         DIIS Error
 ---------------------------------------
    1    -302.8231054606      2.04E-03
    2    -302.8284284957      4.54E-04
    3    -302.8285394866      5.46E-04
    4    -302.8308614594      1.03E-04
    5    -302.8309812853      2.92E-05
    6    -302.8310274804      1.35E-05
    7    -302.8310551068      5.94E-06
    8    -302.8310885175      4.72E-06
    9    -302.8311149379      3.40E-06
   10    -302.8311416858      1.94E-06
   11    -302.8311516827      1.18E-06
   12    -302.8311560570      5.67E-07
   13    -302.8311570474      3.87E-07
   14    -302.8311574864      2.12E-07
   15    -302.8311575790      1.21E-07
   16    -302.8311576080      4.26E-08
   17    -302.8311576092      1.58E-08
   18    -302.8311576094      6.11E-09 Convergence criterion met
 ---------------------------------------
 <S^2> = 1.0139
 SCF time:  CPU 1553.15 s  wall 26.57 s
 SCF   energy in the final basis set = -302.83115761
 Total energy in the final basis set = -302.83115761
 
 --------------------------------------------------------------
 
                    Orbital Energies (a.u.)
 --------------------------------------------------------------
 
 Alpha MOs
 -- Occupied --
-14.4613 -14.4263 -10.3680 -10.3566 -10.3420 -10.3383 -10.3219  -1.1255
 -1.0114  -0.8800  -0.8586  -0.7856  -0.6597  -0.6349  -0.6232  -0.5773
 -0.5534  -0.5436  -0.4913  -0.4691  -0.4608  -0.4178  -0.4067  -0.3588
 -0.3282
 -- Virtual --
 -0.0105   0.1048   0.1081   0.1268   0.1406   0.1419   0.1592   0.1642
  0.1855   0.2037   0.2368   0.2425   0.2619   0.3019   0.3072   0.3436
  0.3698   0.3760   0.3867   0.4113   0.4240   0.4284   0.4477   0.4632
  0.4829   0.4914   0.5091   0.5121   0.5238   0.5280   0.5384   0.5510
  0.5624   0.5712   0.5813   0.5851   0.6229   0.6299   0.6502   0.6739
  0.6811   0.7013   0.7191   0.7367   0.7487   0.7939   0.8147   0.8441
  0.8601   0.8717   0.8880   0.9017   0.9581   0.9686   0.9879   1.0101
  1.0491   1.0587   1.0621   1.0879   1.0958   1.1120   1.1333   1.1568
  1.1771   1.1807   1.1949   1.2091   1.2430   1.2534   1.2807   1.3093
  1.3393   1.3619   1.3761   1.3773   1.3810   1.3951   1.4166   1.4401
  1.4735   1.5028   1.5296   1.5450   1.5688   1.5705   1.6013   1.6215
  1.6552   1.6937   1.7471   1.8113   1.8330   1.8742   1.9254   1.9275
  1.9376   2.0650   2.1139   2.1564   2.2122   2.2274   2.2651   2.2890
  2.2983   2.3374   2.3963   2.4357   2.4443   2.4602   2.5219   2.5300
  2.5661   2.5811   2.6159   2.6430   2.6723   2.6742   2.6915   2.7404
  2.7517   2.7579   2.7639   2.8147   2.8181   2.8456   2.8465   2.8719
  2.8958   2.9059   2.9352   2.9608   2.9743   3.0002   3.0100   3.0383
  3.0465   3.0581   3.0663   3.0759   3.0864   3.1077   3.1246   3.1477
  3.1579   3.1653   3.1698   3.1957   3.2023   3.2395   3.2444   3.2617
  3.2927   3.3094   3.3448   3.3724   3.3837   3.4035   3.4253   3.4424
  3.4483   3.4773   3.4966   3.5158   3.5288   3.5556   3.5809   3.6100
  3.6479   3.6880   3.7097   3.7313   3.7363   3.7728   3.7884   3.8122
  3.8467   3.8775   3.8984   3.9045   3.9284   3.9543   3.9862   3.9946
  4.0044   4.0138   4.0577   4.0659   4.0740   4.0811   4.1032   4.1261
  4.1729   4.1925   4.2035   4.2439   4.2848   4.3446   4.3728   4.3947
  4.4316   4.4449   4.4797   4.5226   4.5349   4.6081   4.6117   4.6243
  4.6613   4.6838   4.7058   4.7133   4.7417   4.8069   4.8257   4.8561
  4.8853   4.9142   4.9768   5.0024   5.0303   5.0704   5.1144   5.1342
  5.1945   5.2075   5.2198   5.2556   5.2670   5.3484   5.3617   5.3938
  5.4167   5.4723   5.5649   5.5896   5.6458   5.6681   5.7448   5.7689
  5.8742   5.9118   6.0447   6.1175   6.2091   6.2881   6.2947   6.5289
  8.0931   9.1662  10.8849  12.1227  13.0192  13.2629  14.5874
 
 Beta MOs
 -- Occupied --
-14.4533 -14.4233 -10.3726 -10.3605 -10.3346 -10.3334 -10.3233  -1.1149
 -1.0053  -0.8645  -0.8344  -0.7902  -0.6658  -0.6220  -0.6175  -0.5722
 -0.5479  -0.5219  -0.4849  -0.4615  -0.4440  -0.4145  -0.3945  -0.3305
 -- Virtual --
 -0.0464  -0.0134   0.1084   0.1134   0.1365   0.1411   0.1484   0.1588
  0.1745   0.1900   0.2086   0.2354   0.2419   0.2630   0.3035   0.3109
  0.3543   0.3689   0.3865   0.3909   0.4053   0.4242   0.4352   0.4519
  0.4650   0.4867   0.4912   0.5104   0.5133   0.5271   0.5283   0.5387
  0.5533   0.5641   0.5744   0.5825   0.5892   0.6261   0.6368   0.6525
  0.6760   0.6887   0.7034   0.7214   0.7387   0.7517   0.7998   0.8173
  0.8463   0.8660   0.8760   0.8896   0.9022   0.9631   0.9706   0.9928
  1.0134   1.0534   1.0600   1.0657   1.0905   1.0964   1.1144   1.1358
  1.1588   1.1790   1.1830   1.1971   1.2123   1.2432   1.2550   1.2890
  1.3143   1.3427   1.3653   1.3772   1.3811   1.3843   1.4024   1.4224
  1.4428   1.4764   1.5052   1.5316   1.5500   1.5724   1.5745   1.6058
  1.6290   1.6639   1.6991   1.7538   1.8160   1.8384   1.8767   1.9297
  1.9300   1.9392   2.0679   2.1204   2.1624   2.2195   2.2218   2.2661
  2.2942   2.3033   2.3531   2.3965   2.4447   2.4500   2.4624   2.5223
  2.5326   2.5730   2.5821   2.6207   2.6463   2.6745   2.6763   2.6962
  2.7430   2.7547   2.7588   2.7692   2.8164   2.8272   2.8482   2.8535
  2.8756   2.9007   2.9096   2.9365   2.9646   2.9752   3.0003   3.0093
  3.0398   3.0425   3.0673   3.0719   3.0818   3.0931   3.1115   3.1294
  3.1470   3.1598   3.1648   3.1739   3.2012   3.2108   3.2414   3.2469
  3.2687   3.2940   3.3184   3.3552   3.3758   3.3897   3.4115   3.4318
  3.4483   3.4533   3.4812   3.5009   3.5185   3.5318   3.5605   3.5886
  3.6094   3.6528   3.6898   3.7134   3.7348   3.7427   3.7767   3.7919
  3.8184   3.8519   3.8816   3.9055   3.9090   3.9326   3.9584   3.9908
  3.9998   4.0083   4.0168   4.0664   4.0766   4.0807   4.0884   4.1091
  4.1302   4.1798   4.2001   4.2144   4.2448   4.2881   4.3514   4.3787
  4.4027   4.4416   4.4471   4.4877   4.5277   4.5449   4.6180   4.6224
  4.6371   4.6662   4.6936   4.7179   4.7215   4.7510   4.8226   4.8344
  4.8641   4.8940   4.9402   4.9824   5.0067   5.0389   5.0809   5.1328
  5.1417   5.1954   5.2061   5.2249   5.2625   5.2733   5.3571   5.3703
  5.3990   5.4214   5.4786   5.5753   5.5946   5.6529   5.6727   5.7487
  5.7731   5.8757   5.9164   6.0482   6.1252   6.2058   6.2913   6.2967
  6.5338   8.0945   9.1732  10.8942  12.1212  13.0238  13.2713  14.5922
 --------------------------------------------------------------
 
          Ground-State Mulliken Net Atomic Charges

     Atom                 Charge (a.u.)    Spin (a.u.)
  --------------------------------------------------------
      1 C                    -0.050523      -0.106078
      2 N                    -0.091976       0.195274
      3 C                    -0.037372      -0.340163
      4 H                     0.122989       0.005268
      5 C                    -0.108347       0.714228
      6 H                     0.141205      -0.007644
      7 C                    -0.263897       0.441118
      8 H                     0.158525      -0.011740
      9 C                     0.001660      -0.399993
     10 H                     0.144776       0.007653
     11 N                    -0.155825       0.510670
     12 H                     0.138785      -0.008593
  --------------------------------------------------------
  Sum of atomic charges =     0.000000
  Sum of spin   charges =     1.000000

 -----------------------------------------------------------------
                    Cartesian Multipole Moments
 -----------------------------------------------------------------
    Charge (ESU x 10^10)
                 0.0000
    Dipole Moment (Debye)
         X      -0.5667      Y      -4.6673      Z       1.9823
       Tot       5.1024
    Quadrupole Moments (Debye-Ang)
        XX     -37.9968     XY       0.1602     YY     -44.6839
        XZ       0.6698     YZ       6.8067     ZZ     -52.6623
    Octopole Moments (Debye-Ang^2)
       XXX      -0.5111    XXY     -12.1131    XYY      -5.0482
       YYY     -69.7203    XXZ       3.5868    XYZ       1.5993
       YYZ      38.3965    XZZ      -1.7251    YZZ     -47.7822
       ZZZ      37.9423
    Hexadecapole Moments (Debye-Ang^3)
      XXXX    -200.4121   XXXY     -84.8750   XXYY    -115.6688
      XYYY     -88.3721   YYYY    -581.3616   XXXZ      76.1392
      XXYZ      76.5666   XYYZ      36.1219   YYYZ     273.1918
      XXZZ    -129.6195   XYZZ     -37.1856   YYZZ    -241.2157
      XZZZ      81.4389   YZZZ     269.1410   ZZZZ    -667.0637
 -----------------------------------------------------------------
 Calculating analytic gradient of the SCF energy
 Gradient of SCF Energy
            1           2           3           4           5           6
    1   0.0303497  -0.0247697   0.0055353   0.0033760  -0.0052870  -0.0021571
    2  -0.0533479   0.0474395   0.0031013  -0.0014552   0.0060469   0.0000558
    3   0.0548166  -0.0494214   0.0049747   0.0023323  -0.0016376  -0.0031180
            7           8           9          10          11          12
    1   0.0267222  -0.0041369  -0.0346169   0.0025284   0.0016094   0.0008467
    2   0.0200233  -0.0004730  -0.0143090   0.0004531  -0.0053907  -0.0021440
    3  -0.0228325   0.0018143   0.0157163  -0.0048895   0.0048329  -0.0025881
 Max gradient component =       5.482E-02
 RMS gradient           =       2.085E-02
 Gradient time:  CPU 206.28 s  wall 3.90 s
rPathMan2.  file_steps = 952
 IRC --- Status = 3.  Assess initial corrector step
 IRC --- bisector search: b =  0.000000 E =     -302.833669 G.B =  -0.083440
 IRC --- bisector search: b =  0.093650 E =     -302.831158 G.B =   0.122710
 IRC --- performed gradient/energy interpolation
 IRC --- bisector search:  estimate b(min) =   3.543687030970220E-002
 Adding empirical dispersion correction 
 ----------------------------------------------------------------
 Doing -D3(0) with
 s6  =   1.00000
 s8  =   1.00000
 rs6 =   1.28100
 rs8 =   1.09400
 -D3 energy without 3body term =     -0.0028263405 hartrees
 ----------------------------------------------------------------
             Standard Nuclear Orientation (Angstroms)
    I     Atom           X                Y                Z
 ----------------------------------------------------------------
    1      C       0.7637277781     1.7125006748    -1.7021418397
    2      N       0.3987664307     2.4656006677    -2.4882278154
    3      C      -0.3452722510    -1.4303839137     1.5231462159
    4      H      -0.0037567376    -2.2384517892     2.1633202077
    5      C      -1.0566311484    -1.2901276249     0.2603648983
    6      H      -1.5921840504    -1.8957188343    -0.4520698596
    7      C       1.1055699071     0.7575836561    -0.7035966821
    8      H       1.4826395695     1.1390744012     0.2364102692
    9      C      -0.7839704919     0.1100119975     0.3997179903
   10      H      -1.3327740743     0.9877761233     0.0948655436
   11      N      -0.1614723111    -0.1409250736     1.7327362814
   12      H       1.5253573603    -0.1769401162    -1.0645253263
 ----------------------------------------------------------------
 Nuclear Repulsion Energy =         237.56189924 hartrees
 There are       25 alpha and       24 beta electrons

                       Distance Matrix (Angstroms)
             C (  1)   N (  2)   C (  3)   H (  4)   C (  5)   H (  6)
   N (  2)  1.148167
   C (  3)  4.637897  5.641224
   H (  4)  5.580399  6.627747  1.086015
   C (  5)  4.022551  4.876314  1.456132  2.372573
   H (  6)  4.486897  5.208736  2.381765  3.079096  1.077553
   C (  7)  1.423311  2.569397  3.442460  4.292557  3.130089  3.792249
   H (  8)  2.145609  3.218401  3.405740  4.162936  3.514184  4.374759
   C (  9)  3.062867  3.909974  1.956366  3.038800  1.433232  2.324157
   H ( 10)  2.854782  3.443047  2.977019  4.056271  2.300541  2.946349
   N ( 11)  4.011181  4.992432  1.319248  2.147067  2.071196  3.146365
   H ( 12)  2.134624  3.206113  3.430222  4.123955  3.108245  3.612252
             C (  7)   H (  8)   C (  9)   H ( 10)   N ( 11)
   H (  8)  1.082280
   C (  9)  2.281889  2.494626
   H ( 10)  2.576054  2.823027  1.079162
   N ( 11)  2.889365  2.565247  1.492451  2.308362
   H ( 12)  1.086198  1.850987  2.749426  3.296918  3.266705
 
 Applying Cartesian multipole field
    Component          Value
    ---------          -----
     (2,0,0)        1.00000E-11
     (0,2,0)        2.00000E-11
     (0,0,2)       -3.00000E-11
 Nucleus-field energy     =    -0.0000000033 hartrees
 Requested basis set is cc-pVTZ
 There are 100 shells and 280 basis functions
 A cutoff of  1.0D-11 yielded   4500 shell pairs
 There are     34900 function pairs (     45398 Cartesian)
 Smallest overlap matrix eigenvalue = 2.37E-04
 Guess MOs from SCF MO coefficient file
 Reading MOs from coefficient file
 Reading MOs from coefficient file
 Long-range K will be added via erf
 Coulomb attenuation parameter = 0.25 bohr**(-1)
 An unrestricted hybrid HF-DFT SCF calculation will be
 performed using Pulay DIIS extrapolation
 Exchange:     0.1957 Hartree-Fock + 1.0000 wB97X-D3 + LR-HF
 Correlation:  1.0000 wB97X-D3
 Using SG-2 standard quadrature grid
 Dispersion:   Grimme D3
 SCF converges when DIIS error is below 1.0E-08
 Using Q-Chem read-in guess as SCF_GUESS READ specified.

 using 64 threads for integral computing
 -------------------------------------------------------
 OpenMP Integral computing Module                
 Release: version 1.0, May 2013, Q-Chem Inc. Pittsburgh 
 -------------------------------------------------------
 using 64 threads for integral computing
 -------------------------------------------------------
 OpenMP Integral computing Module                
 Release: version 1.0, May 2013, Q-Chem Inc. Pittsburgh 
 -------------------------------------------------------
 ---------------------------------------
  Cycle       Energy         DIIS Error
 ---------------------------------------
    1    -302.8511610388      1.26E-03
    2    -302.8340973521      2.54E-04
    3    -302.8343121568      2.80E-04
    4    -302.8349131541      5.74E-05
    5    -302.8349551508      1.84E-05
    6    -302.8349765707      7.35E-06
    7    -302.8349885759      3.74E-06
    8    -302.8350008430      2.69E-06
    9    -302.8350097290      1.82E-06
   10    -302.8350166167      9.99E-07
   11    -302.8350197131      6.85E-07
   12    -302.8350214828      3.43E-07
   13    -302.8350220384      2.34E-07
   14    -302.8350222296      1.43E-07
   15    -302.8350222894      7.93E-08
   16    -302.8350223037      2.45E-08
   17    -302.8350223044      1.15E-08
   18    -302.8350223049      4.52E-09 Convergence criterion met
 ---------------------------------------
 <S^2> = 0.9648
 SCF time:  CPU 1574.47 s  wall 27.11 s
 SCF   energy in the final basis set = -302.83502230
 Total energy in the final basis set = -302.83502230
 
 --------------------------------------------------------------
 
                    Orbital Energies (a.u.)
 --------------------------------------------------------------
 
 Alpha MOs
 -- Occupied --
-14.4612 -14.4157 -10.3694 -10.3564 -10.3421 -10.3403 -10.3130  -1.1243
 -1.0240  -0.8749  -0.8574  -0.7861  -0.6601  -0.6355  -0.6184  -0.5754
 -0.5522  -0.5435  -0.4913  -0.4686  -0.4614  -0.4272  -0.4065  -0.3593
 -0.3285
 -- Virtual --
 -0.0088   0.1072   0.1175   0.1278   0.1409   0.1426   0.1596   0.1701
  0.1880   0.2056   0.2376   0.2424   0.2611   0.3032   0.3062   0.3441
  0.3704   0.3762   0.3861   0.4100   0.4233   0.4276   0.4467   0.4624
  0.4840   0.4917   0.5094   0.5124   0.5239   0.5274   0.5388   0.5514
  0.5639   0.5738   0.5820   0.5863   0.6238   0.6299   0.6495   0.6736
  0.6822   0.7025   0.7202   0.7363   0.7497   0.7954   0.8142   0.8443
  0.8606   0.8745   0.8892   0.9058   0.9679   0.9761   0.9888   1.0112
  1.0500   1.0587   1.0629   1.0958   1.1006   1.1129   1.1442   1.1578
  1.1784   1.1821   1.1985   1.2104   1.2447   1.2526   1.2808   1.3092
  1.3432   1.3620   1.3756   1.3823   1.3848   1.3991   1.4219   1.4419
  1.4733   1.5147   1.5309   1.5495   1.5696   1.5754   1.6014   1.6220
  1.6584   1.6941   1.7486   1.8102   1.8322   1.8690   1.9271   1.9356
  1.9494   2.0993   2.1108   2.1526   2.2125   2.2233   2.2604   2.2868
  2.2952   2.3356   2.3942   2.4356   2.4449   2.4605   2.5236   2.5308
  2.5665   2.5804   2.6178   2.6461   2.6733   2.6761   2.6887   2.7393
  2.7563   2.7582   2.7641   2.8140   2.8197   2.8448   2.8465   2.8707
  2.8936   2.9059   2.9346   2.9643   2.9711   2.9992   3.0113   3.0379
  3.0449   3.0568   3.0669   3.0770   3.0874   3.1082   3.1303   3.1484
  3.1621   3.1707   3.1741   3.1981   3.2041   3.2427   3.2496   3.2643
  3.2936   3.3120   3.3498   3.3727   3.3872   3.4058   3.4256   3.4502
  3.4556   3.4844   3.5022   3.5161   3.5321   3.5567   3.5902   3.6105
  3.6489   3.6868   3.7112   3.7332   3.7465   3.7778   3.7916   3.8210
  3.8475   3.8761   3.8981   3.9038   3.9276   3.9556   3.9862   3.9961
  4.0056   4.0142   4.0626   4.0748   4.0782   4.0849   4.1084   4.1259
  4.1753   4.1908   4.2051   4.2469   4.2819   4.3419   4.3679   4.3859
  4.4332   4.4446   4.4834   4.5171   4.5322   4.6098   4.6437   4.6513
  4.6817   4.6923   4.7252   4.7423   4.7601   4.8087   4.8345   4.8646
  4.8893   4.9151   4.9796   5.0063   5.0328   5.0696   5.1160   5.1473
  5.2010   5.2131   5.2302   5.2675   5.2807   5.3495   5.3638   5.3968
  5.4187   5.4751   5.5661   5.5886   5.6478   5.6714   5.7481   5.8227
  5.8711   5.9129   6.1919   6.2077   6.2191   6.2942   6.3645   6.5282
  7.9713   9.1919  10.8936  12.0799  12.9820  13.0350  15.5272
 
 Beta MOs
 -- Occupied --
-14.4532 -14.4136 -10.3736 -10.3602 -10.3358 -10.3345 -10.3140  -1.1132
 -1.0196  -0.8608  -0.8322  -0.7897  -0.6655  -0.6224  -0.6127  -0.5704
 -0.5465  -0.5204  -0.4845  -0.4607  -0.4498  -0.4247  -0.3941  -0.3330
 -- Virtual --
 -0.0444  -0.0106   0.1142   0.1199   0.1374   0.1416   0.1491   0.1594
  0.1776   0.1927   0.2108   0.2358   0.2427   0.2622   0.3047   0.3103
  0.3545   0.3698   0.3860   0.3909   0.4049   0.4230   0.4356   0.4511
  0.4644   0.4878   0.4916   0.5109   0.5136   0.5268   0.5285   0.5390
  0.5537   0.5657   0.5766   0.5831   0.5902   0.6264   0.6368   0.6521
  0.6757   0.6898   0.7040   0.7223   0.7387   0.7530   0.8011   0.8168
  0.8464   0.8665   0.8783   0.8910   0.9069   0.9705   0.9797   0.9939
  1.0146   1.0540   1.0601   1.0666   1.0968   1.1031   1.1150   1.1472
  1.1595   1.1800   1.1842   1.2005   1.2134   1.2443   1.2553   1.2889
  1.3144   1.3458   1.3650   1.3762   1.3855   1.3889   1.4056   1.4274
  1.4449   1.4767   1.5169   1.5334   1.5537   1.5734   1.5793   1.6058
  1.6297   1.6673   1.6995   1.7555   1.8148   1.8369   1.8713   1.9307
  1.9371   1.9527   2.1016   2.1168   2.1606   2.2183   2.2207   2.2612
  2.2908   2.3036   2.3509   2.3952   2.4442   2.4507   2.4629   2.5257
  2.5332   2.5747   2.5811   2.6226   2.6497   2.6760   2.6797   2.6930
  2.7414   2.7575   2.7616   2.7702   2.8184   2.8265   2.8480   2.8543
  2.8744   2.8993   2.9098   2.9359   2.9682   2.9726   3.0000   3.0103
  3.0397   3.0421   3.0675   3.0730   3.0837   3.0948   3.1122   3.1351
  3.1475   3.1627   3.1701   3.1809   3.2011   3.2179   3.2431   3.2539
  3.2716   3.2946   3.3207   3.3593   3.3769   3.3922   3.4136   3.4338
  3.4533   3.4620   3.4869   3.5070   3.5189   3.5350   3.5618   3.5966
  3.6104   3.6542   3.6893   3.7149   3.7359   3.7530   3.7819   3.7945
  3.8275   3.8528   3.8804   3.9044   3.9088   3.9312   3.9600   3.9915
  3.9997   4.0098   4.0177   4.0690   4.0802   4.0858   4.0923   4.1139
  4.1299   4.1829   4.1978   4.2159   4.2483   4.2847   4.3496   4.3739
  4.3927   4.4436   4.4468   4.4920   4.5210   4.5435   4.6199   4.6527
  4.6614   4.6865   4.7021   4.7337   4.7483   4.7673   4.8248   4.8435
  4.8723   4.8981   4.9410   4.9848   5.0104   5.0417   5.0793   5.1355
  5.1533   5.2011   5.2116   5.2347   5.2726   5.2871   5.3586   5.3724
  5.4018   5.4237   5.4813   5.5768   5.5939   5.6551   5.6759   5.7520
  5.8260   5.8728   5.9173   6.1907   6.2127   6.2211   6.2964   6.3670
  6.5333   7.9726   9.1991  10.9033  12.0792  12.9870  13.0431  15.5301
 --------------------------------------------------------------
 
          Ground-State Mulliken Net Atomic Charges

     Atom                 Charge (a.u.)    Spin (a.u.)
  --------------------------------------------------------
      1 C                    -0.081576      -0.072509
      2 N                    -0.056921       0.134441
      3 C                    -0.038069      -0.325165
      4 H                     0.123400       0.004937
      5 C                    -0.109755       0.722867
      6 H                     0.142578      -0.006931
      7 C                    -0.263391       0.406618
      8 H                     0.156235      -0.010289
      9 C                     0.002210      -0.363282
     10 H                     0.144655       0.007538
     11 N                    -0.156069       0.509032
     12 H                     0.136704      -0.007256
  --------------------------------------------------------
  Sum of atomic charges =     0.000000
  Sum of spin   charges =     1.000000

 -----------------------------------------------------------------
                    Cartesian Multipole Moments
 -----------------------------------------------------------------
    Charge (ESU x 10^10)
                 0.0000
    Dipole Moment (Debye)
         X      -0.5655      Y      -4.6236      Z       1.9360
       Tot       5.0444
    Quadrupole Moments (Debye-Ang)
        XX     -37.9167     XY       0.2018     YY     -44.5525
        XZ       0.6350     YZ       6.7315     ZZ     -52.4897
    Octopole Moments (Debye-Ang^2)
       XXX      -0.4071    XXY     -11.8142    XYY      -4.8332
       YYY     -68.9048    XXZ       3.2804    XYZ       1.4310
       YYZ      38.1702    XZZ      -1.5020    YZZ     -47.5682
       ZZZ      37.2317
    Hexadecapole Moments (Debye-Ang^3)
      XXXX    -199.3240   XXXY     -84.5061   XXYY    -114.8250
      XYYY     -87.8180   YYYY    -577.8961   XXXZ      75.6832
      XXYZ      75.7630   XYYZ      35.7647   YYYZ     271.6714
      XXZZ    -128.6157   XYZZ     -36.8360   YYZZ    -240.4487
      XZZZ      80.8120   YZZZ     267.6545   ZZZZ    -663.0026
 -----------------------------------------------------------------
 Calculating analytic gradient of the SCF energy
 Gradient of SCF Energy
            1           2           3           4           5           6
    1   0.0007948   0.0013795   0.0078750   0.0031066  -0.0089394  -0.0004735
    2   0.0105630  -0.0072256   0.0012354  -0.0007396   0.0034468   0.0020805
    3  -0.0119322   0.0076441   0.0091791   0.0015335  -0.0071339  -0.0008651
            7           8           9          10          11          12
    1   0.0349149  -0.0045895  -0.0406404   0.0036801   0.0021159   0.0007761
    2   0.0133941  -0.0008134  -0.0133460  -0.0005167  -0.0052126  -0.0028659
    3  -0.0177036   0.0032182   0.0180825  -0.0051988   0.0054532  -0.0022770
 Max gradient component =       4.064E-02
 RMS gradient           =       1.142E-02
 Gradient time:  CPU 205.58 s  wall 3.82 s
rPathMan2.  file_steps = 952
 IRC --- Status = 4.  Checking bisector search.
 IRC --- Bisector search finished successfully.
 ------------------------------------------------------------------------
 Reaction path following.  The coordinates are cartesian              
 Step   4 E=    -302.835022 |G|=  0.068501 S_lin= 0.4232 S_tot= 0.4271
 ------------------------------------------------------------------------
  IRC -- SD step length =   0.150000000000000     
 Adding empirical dispersion correction 
 ----------------------------------------------------------------
 Doing -D3(0) with
 s6  =   1.00000
 s8  =   1.00000
 rs6 =   1.28100
 rs8 =   1.09400
 -D3 energy without 3body term =     -0.0027845993 hartrees
 ----------------------------------------------------------------
             Standard Nuclear Orientation (Angstroms)
    I     Atom           X                Y                Z
 ----------------------------------------------------------------
    1      C       0.7628068426     1.7002606468    -1.6883152005
    2      N       0.3971678698     2.4739734654    -2.4970854945
    3      C      -0.3543974883    -1.4318155102     1.5125097440
    4      H      -0.0073565994    -2.2375947752     2.1615432694
    5      C      -1.0462724527    -1.2941216483     0.2686313949
    6      H      -1.5916353933    -1.8981296913    -0.4510673543
    7      C       1.0651116925     0.7420630068    -0.6830823372
    8      H       1.4879577130     1.1400169417     0.2326810970
    9      C      -0.7368777559     0.1254769415     0.3787645351
   10      H      -1.3370384183     0.9883748402     0.1008896876
   11      N      -0.1639241072    -0.1348848763     1.7264173139
   12      H       1.5244580782    -0.1736191721    -1.0618867720
 ----------------------------------------------------------------
 Nuclear Repulsion Energy =         237.89680816 hartrees
 There are       25 alpha and       24 beta electrons

                       Distance Matrix (Angstroms)
             C (  1)   N (  2)   C (  3)   H (  4)   C (  5)   H (  6)
   N (  2)  1.177469
   C (  3)  4.615553  5.647733
   H (  4)  5.560689  6.638173  1.091312
   C (  5)  4.008582  4.891958  1.429994  2.356396
   H (  6)  4.474661  5.220806  2.367243  3.074233  1.086376
   C (  7)  1.421276  2.595433  3.400203  4.256811  3.083788  3.752699
   H (  8)  2.128366  3.228140  3.412705  4.167102  3.514064  4.379696
   C (  9)  3.000303  3.882269  1.963881  3.048706  1.457091  2.348237
   H ( 10)  2.849103  3.458894  2.969104  4.052311  2.307048  2.949811
   N ( 11)  3.985848  4.995893  1.328181  2.152960  2.060948  3.144651
   H ( 12)  2.117534  3.215638  3.426467  4.122736  3.103943  3.613458
             C (  7)   H (  8)   C (  9)   H ( 10)   N ( 11)
   H (  8)  1.084338
   C (  9)  2.180565  2.449597
   H ( 10)  2.538820  2.832131  1.087198
   N ( 11)  2.843458  2.566191  1.487357  2.297879
   H ( 12)  1.092230  1.844689  2.697883  3.300067  3.259873
 
 Applying Cartesian multipole field
    Component          Value
    ---------          -----
     (2,0,0)        1.00000E-11
     (0,2,0)        2.00000E-11
     (0,0,2)       -3.00000E-11
 Nucleus-field energy     =    -0.0000000033 hartrees
 Requested basis set is cc-pVTZ
 There are 100 shells and 280 basis functions
 A cutoff of  1.0D-11 yielded   4501 shell pairs
 There are     34923 function pairs (     45461 Cartesian)
 Smallest overlap matrix eigenvalue = 2.39E-04
 Guess MOs from SCF MO coefficient file
 Reading MOs from coefficient file
 Reading MOs from coefficient file
 Long-range K will be added via erf
 Coulomb attenuation parameter = 0.25 bohr**(-1)
 An unrestricted hybrid HF-DFT SCF calculation will be
 performed using Pulay DIIS extrapolation
 Exchange:     0.1957 Hartree-Fock + 1.0000 wB97X-D3 + LR-HF
 Correlation:  1.0000 wB97X-D3
 Using SG-2 standard quadrature grid
 Dispersion:   Grimme D3
 SCF converges when DIIS error is below 1.0E-08
 Using Q-Chem read-in guess as SCF_GUESS READ specified.

 using 64 threads for integral computing
 -------------------------------------------------------
 OpenMP Integral computing Module                
 Release: version 1.0, May 2013, Q-Chem Inc. Pittsburgh 
 -------------------------------------------------------
 using 64 threads for integral computing
 -------------------------------------------------------
 OpenMP Integral computing Module                
 Release: version 1.0, May 2013, Q-Chem Inc. Pittsburgh 
 -------------------------------------------------------
 ---------------------------------------
  Cycle       Energy         DIIS Error
 ---------------------------------------
    1    -302.8424206094      1.34E-03
    2    -302.8423581328      2.64E-04
    3    -302.8430799672      2.90E-04
    4    -302.8439165322      7.32E-05
    5    -302.8441353225      2.87E-05
    6    -302.8443709980      1.59E-05
    7    -302.8445529866      1.12E-05
    8    -302.8446817461      6.07E-06
    9    -302.8447936597      2.97E-06
   10    -302.8448489192      1.68E-06
   11    -302.8448751513      1.22E-06
   12    -302.8448906728      1.11E-06
   13    -302.8449083257      8.41E-07
   14    -302.8449241665      5.39E-07
   15    -302.8449298921      2.35E-07
   16    -302.8449303742      1.20E-07
   17    -302.8449305174      4.36E-08
   18    -302.8449305191      1.25E-08
   19    -302.8449305194      6.41E-09 Convergence criterion met
 ---------------------------------------
 <S^2> = 0.8216
 SCF time:  CPU 1656.19 s  wall 27.97 s
 SCF   energy in the final basis set = -302.84493052
 Total energy in the final basis set = -302.84493052
 
 --------------------------------------------------------------
 
                    Orbital Energies (a.u.)
 --------------------------------------------------------------
 
 Alpha MOs
 -- Occupied --
-14.4623 -14.4226 -10.3764 -10.3567 -10.3437 -10.3421 -10.3209  -1.1267
 -1.0122  -0.8744  -0.8555  -0.7916  -0.6597  -0.6343  -0.6188  -0.5746
 -0.5521  -0.5491  -0.4889  -0.4657  -0.4550  -0.4191  -0.4077  -0.3593
 -0.3327
 -- Virtual --
 -0.0067   0.1009   0.1112   0.1249   0.1396   0.1421   0.1582   0.1691
  0.1892   0.2021   0.2361   0.2397   0.2600   0.3055   0.3059   0.3433
  0.3719   0.3778   0.3863   0.4092   0.4251   0.4277   0.4446   0.4623
  0.4817   0.4900   0.5065   0.5126   0.5215   0.5230   0.5341   0.5474
  0.5629   0.5723   0.5826   0.5907   0.6243   0.6347   0.6493   0.6704
  0.6817   0.7009   0.7203   0.7386   0.7565   0.7954   0.8149   0.8453
  0.8659   0.8741   0.8889   0.9128   0.9669   0.9747   0.9891   1.0098
  1.0568   1.0584   1.0656   1.0932   1.0949   1.1154   1.1418   1.1567
  1.1776   1.1829   1.1956   1.2107   1.2461   1.2559   1.2824   1.3112
  1.3373   1.3588   1.3639   1.3778   1.3828   1.3946   1.4199   1.4350
  1.4597   1.5080   1.5211   1.5474   1.5671   1.5748   1.5981   1.6194
  1.6584   1.6873   1.7521   1.8007   1.8351   1.8686   1.9206   1.9334
  1.9394   2.0759   2.1134   2.1570   2.2188   2.2253   2.2600   2.2816
  2.2984   2.3383   2.3810   2.4319   2.4446   2.4597   2.5205   2.5451
  2.5726   2.5813   2.6310   2.6547   2.6786   2.6882   2.6957   2.7408
  2.7541   2.7643   2.7739   2.8047   2.8268   2.8549   2.8581   2.8672
  2.9099   2.9135   2.9371   2.9637   2.9713   3.0054   3.0088   3.0430
  3.0451   3.0553   3.0670   3.0822   3.0908   3.1096   3.1235   3.1497
  3.1608   3.1704   3.1807   3.2000   3.2200   3.2328   3.2477   3.2820
  3.3041   3.3285   3.3420   3.3647   3.3816   3.4062   3.4312   3.4490
  3.4731   3.4948   3.4980   3.5207   3.5413   3.5627   3.6050   3.6080
  3.6511   3.6831   3.7152   3.7459   3.7537   3.7771   3.7999   3.8337
  3.8513   3.8658   3.8847   3.9097   3.9331   3.9546   3.9812   3.9963
  4.0083   4.0235   4.0495   4.0693   4.0727   4.0763   4.0995   4.1275
  4.1796   4.1910   4.2171   4.2539   4.2842   4.3179   4.3580   4.3930
  4.4334   4.4411   4.4715   4.5138   4.5169   4.5926   4.6231   4.6305
  4.6441   4.6931   4.7119   4.7150   4.7318   4.8045   4.8205   4.8580
  4.8839   4.9080   4.9734   4.9992   5.0192   5.0705   5.1087   5.1188
  5.1887   5.1935   5.2081   5.2540   5.2810   5.3364   5.3569   5.3833
  5.3941   5.4656   5.5386   5.5585   5.5797   5.6438   5.7391   5.7658
  5.8223   5.9092   6.0877   6.1224   6.1478   6.2584   6.2615   6.5226
  7.9637   9.1807  10.9153  11.8260  12.9357  13.0406  14.8167
 
 Beta MOs
 -- Occupied --
-14.4540 -14.4216 -10.3786 -10.3596 -10.3402 -10.3363 -10.3214  -1.1123
 -1.0103  -0.8684  -0.8268  -0.7921  -0.6623  -0.6205  -0.6147  -0.5712
 -0.5447  -0.5216  -0.4825  -0.4626  -0.4452  -0.4177  -0.3939  -0.3418
 -- Virtual --
 -0.0411  -0.0076   0.1118   0.1128   0.1360   0.1422   0.1469   0.1588
  0.1755   0.1917   0.2055   0.2349   0.2403   0.2606   0.3066   0.3092
  0.3517   0.3720   0.3879   0.3898   0.4071   0.4260   0.4361   0.4485
  0.4632   0.4867   0.4907   0.5081   0.5141   0.5242   0.5253   0.5337
  0.5489   0.5642   0.5745   0.5839   0.5944   0.6270   0.6403   0.6533
  0.6729   0.6898   0.7017   0.7227   0.7414   0.7607   0.8003   0.8183
  0.8476   0.8709   0.8762   0.8911   0.9150   0.9703   0.9773   0.9938
  1.0132   1.0591   1.0601   1.0685   1.0951   1.0970   1.1175   1.1442
  1.1595   1.1793   1.1841   1.1978   1.2144   1.2463   1.2578   1.2917
  1.3155   1.3391   1.3600   1.3674   1.3798   1.3839   1.4005   1.4251
  1.4380   1.4660   1.5099   1.5235   1.5496   1.5704   1.5779   1.6023
  1.6289   1.6684   1.6929   1.7609   1.8058   1.8380   1.8708   1.9259
  1.9353   1.9408   2.0772   2.1187   2.1681   2.2220   2.2282   2.2609
  2.2846   2.3057   2.3522   2.3849   2.4377   2.4495   2.4625   2.5277
  2.5485   2.5800   2.5856   2.6336   2.6587   2.6813   2.6933   2.7017
  2.7441   2.7568   2.7672   2.7773   2.8096   2.8318   2.8594   2.8631
  2.8717   2.9158   2.9181   2.9385   2.9668   2.9748   3.0068   3.0098
  3.0456   3.0507   3.0596   3.0735   3.0879   3.0986   3.1142   3.1278
  3.1523   3.1663   3.1721   3.1836   3.2038   3.2223   3.2416   3.2541
  3.2885   3.3095   3.3334   3.3481   3.3705   3.3848   3.4149   3.4393
  3.4520   3.4753   3.4992   3.5025   3.5241   3.5462   3.5676   3.6086
  3.6118   3.6580   3.6887   3.7194   3.7503   3.7556   3.7818   3.8029
  3.8379   3.8556   3.8688   3.8923   3.9156   3.9352   3.9597   3.9873
  3.9993   4.0120   4.0270   4.0536   4.0735   4.0774   4.0807   4.1049
  4.1305   4.1934   4.1955   4.2249   4.2568   4.2856   4.3296   4.3618
  4.3963   4.4434   4.4447   4.4836   4.5186   4.5277   4.6037   4.6273
  4.6346   4.6471   4.7002   4.7155   4.7209   4.7445   4.8258   4.8292
  4.8653   4.8881   4.9353   4.9786   5.0047   5.0275   5.0758   5.1176
  5.1355   5.1894   5.1939   5.2102   5.2588   5.2850   5.3468   5.3651
  5.3860   5.4032   5.4724   5.5497   5.5649   5.5836   5.6520   5.7433
  5.7675   5.8258   5.9112   6.0889   6.1247   6.1484   6.2607   6.2637
  6.5277   7.9643   9.1894  10.9277  11.8277  12.9399  13.0457  14.8181
 --------------------------------------------------------------
 
          Ground-State Mulliken Net Atomic Charges

     Atom                 Charge (a.u.)    Spin (a.u.)
  --------------------------------------------------------
      1 C                    -0.072082      -0.035013
      2 N                    -0.079287       0.061044
      3 C                    -0.038311      -0.255079
      4 H                     0.121376       0.004239
      5 C                    -0.104505       0.711779
      6 H                     0.140537      -0.007622
      7 C                    -0.248063       0.166289
      8 H                     0.152233      -0.004650
      9 C                     0.014640      -0.179296
     10 H                     0.137179       0.006106
     11 N                    -0.156263       0.534722
     12 H                     0.132548      -0.002521
  --------------------------------------------------------
  Sum of atomic charges =     0.000000
  Sum of spin   charges =     1.000000

 -----------------------------------------------------------------
                    Cartesian Multipole Moments
 -----------------------------------------------------------------
    Charge (ESU x 10^10)
                 0.0000
    Dipole Moment (Debye)
         X      -0.5423      Y      -4.6578      Z       1.9743
       Tot       5.0879
    Quadrupole Moments (Debye-Ang)
        XX     -37.8843     XY       0.1766     YY     -44.8869
        XZ       0.7476     YZ       6.7752     ZZ     -52.6086
    Octopole Moments (Debye-Ang^2)
       XXX      -0.3594    XXY     -11.9224    XYY      -4.9247
       YYY     -69.2894    XXZ       3.4286    XYZ       1.5341
       YYZ      38.3766    XZZ      -1.6236    YZZ     -47.8832
       ZZZ      38.1472
    Hexadecapole Moments (Debye-Ang^3)
      XXXX    -192.9094   XXXY     -83.7472   XXYY    -114.7794
      XYYY     -88.0067   YYYY    -581.3589   XXXZ      74.6697
      XXYZ      76.1707   XYYZ      36.2718   YYYZ     272.0689
      XXZZ    -127.8720   XYZZ     -37.2891   YYZZ    -240.5654
      XZZZ      80.7847   YZZZ     267.7248   ZZZZ    -662.1993
 -----------------------------------------------------------------
 Calculating analytic gradient of the SCF energy
 Gradient of SCF Energy
            1           2           3           4           5           6
    1   0.0270448  -0.0207596   0.0060882   0.0057220  -0.0062899  -0.0035146
    2  -0.0385467   0.0375576   0.0026985  -0.0028443   0.0083599  -0.0005111
    3   0.0388256  -0.0390615   0.0060014   0.0036726   0.0010506  -0.0053354
            7           8           9          10          11          12
    1   0.0429941  -0.0053284  -0.0503260   0.0015659   0.0001732   0.0026304
    2   0.0240287  -0.0003451  -0.0224489   0.0031239  -0.0067888  -0.0042835
    3  -0.0297838   0.0039886   0.0266299  -0.0072285   0.0057768  -0.0045363
 Max gradient component =       5.033E-02
 RMS gradient           =       2.019E-02
 Gradient time:  CPU 206.68 s  wall 3.84 s
rPathMan2.  file_steps = 952
 IRC --- Status = 2.  Assess steepest descent step
 IRC --- Previous SD length =   0.150000
 IRC --- Point 1 E =     -302.835022 |G| =   0.068501 G.D1 =  -0.068501
 IRC --- Point 2 E =     -302.844931 |G| =   0.121125 G.D1 =  -0.060072
 IRC --- Angle(G1/G2) =   60.27 Deg.  Curvature =   0.0562
 IRC --- Minimum along SD direction =   1.218974
 IRC --- Corrector step required
 IRC --- equal length displacement: B_eq =   0.150607
 IRC --- chosen bisector length  : B_len =   0.075303
 Adding empirical dispersion correction 
 ----------------------------------------------------------------
 Doing -D3(0) with
 s6  =   1.00000
 s8  =   1.00000
 rs6 =   1.28100
 rs8 =   1.09400
 -D3 energy without 3body term =     -0.0027973266 hartrees
 ----------------------------------------------------------------
             Standard Nuclear Orientation (Angstroms)
    I     Atom           X                Y                Z
 ----------------------------------------------------------------
    1      C       0.7544057286     1.7190110072    -1.7079502468
    2      N       0.4047693134     2.4574808225    -2.4798576277
    3      C      -0.3518297539    -1.4319839003     1.5158615425
    4      H      -0.0074315455    -2.2370913109     2.1612283640
    5      C      -1.0493908213    -1.2948638812     0.2641538873
    6      H      -1.5907581163    -1.8967567897    -0.4498203803
    7      C       1.0712532261     0.7419500175    -0.6835804389
    8      H       1.4870445700     1.1396587534     0.2332387704
    9      C      -0.7439341501     0.1251001526     0.3805156308
   10      H      -1.3354193383     0.9870519109     0.1002461162
   11      N      -0.1627549568    -0.1356805264     1.7276839516
   12      H       1.5240458251    -0.1738760866    -1.0617196858
 ----------------------------------------------------------------
 Nuclear Repulsion Energy =         238.35821579 hartrees
 There are       25 alpha and       24 beta electrons

                       Distance Matrix (Angstroms)
             C (  1)   N (  2)   C (  3)   H (  4)   C (  5)   H (  6)
   N (  2)  1.124021
   C (  3)  4.641712  5.627268
   H (  4)  5.585847  6.614272  1.087799
   C (  5)  4.028190  4.870757  1.439502  2.360585
   H (  6)  4.489595  5.202169  2.369570  3.072511  1.079404
   C (  7)  1.450646  2.571742  3.404218  4.258073  3.089327  3.755492
   H (  8)  2.154211  3.204507  3.411734  4.165698  3.515873  4.377129
   C (  9)  3.024444  3.865392  1.966537  3.048495  1.457100  2.344029
   H ( 10)  2.858795  3.441998  2.970379  4.050469  2.305606  2.946884
   N ( 11)  4.010567  4.974935  1.327034  2.151282  2.066821  3.143582
   H ( 12)  2.143124  3.191854  3.427196  4.121853  3.104373  3.611751
             C (  7)   H (  8)   C (  9)   H ( 10)   N ( 11)
   H (  8)  1.082410
   C (  9)  2.192649  2.455257
   H ( 10)  2.542938  2.829713  1.082297
   N ( 11)  2.847316  2.565481  1.490181  2.298744
   H ( 12)  1.089380  1.844901  2.704286  3.297645  3.259989
 
 Applying Cartesian multipole field
    Component          Value
    ---------          -----
     (2,0,0)        1.00000E-11
     (0,2,0)        2.00000E-11
     (0,0,2)       -3.00000E-11
 Nucleus-field energy     =    -0.0000000033 hartrees
 Requested basis set is cc-pVTZ
 There are 100 shells and 280 basis functions
 A cutoff of  1.0D-11 yielded   4505 shell pairs
 There are     34917 function pairs (     45416 Cartesian)
 Smallest overlap matrix eigenvalue = 2.42E-04
 Guess MOs from SCF MO coefficient file
 Reading MOs from coefficient file
 Reading MOs from coefficient file
 Long-range K will be added via erf
 Coulomb attenuation parameter = 0.25 bohr**(-1)
 An unrestricted hybrid HF-DFT SCF calculation will be
 performed using Pulay DIIS extrapolation
 Exchange:     0.1957 Hartree-Fock + 1.0000 wB97X-D3 + LR-HF
 Correlation:  1.0000 wB97X-D3
 Using SG-2 standard quadrature grid
 Dispersion:   Grimme D3
 SCF converges when DIIS error is below 1.0E-08
 Using Q-Chem read-in guess as SCF_GUESS READ specified.

 using 64 threads for integral computing
 -------------------------------------------------------
 OpenMP Integral computing Module                
 Release: version 1.0, May 2013, Q-Chem Inc. Pittsburgh 
 -------------------------------------------------------
 using 64 threads for integral computing
 -------------------------------------------------------
 OpenMP Integral computing Module                
 Release: version 1.0, May 2013, Q-Chem Inc. Pittsburgh 
 -------------------------------------------------------
 ---------------------------------------
  Cycle       Energy         DIIS Error
 ---------------------------------------
    1    -302.8589686162      1.68E-03
    2    -302.8414316292      3.37E-04
    3    -302.8417361486      3.67E-04
    4    -302.8427365180      6.94E-05
    5    -302.8427755400      2.27E-05
    6    -302.8427826543      8.50E-06
    7    -302.8427846973      2.90E-06
    8    -302.8427859538      1.51E-06
    9    -302.8427866503      9.78E-07
   10    -302.8427872680      5.73E-07
   11    -302.8427875073      2.67E-07
   12    -302.8427876310      1.48E-07
   13    -302.8427876927      9.86E-08
   14    -302.8427877484      7.23E-08
   15    -302.8427878098      5.26E-08
   16    -302.8427878583      3.31E-08
   17    -302.8427878701      1.68E-08
   18    -302.8427878705      6.63E-09 Convergence criterion met
 ---------------------------------------
 <S^2> = 0.8259
 SCF time:  CPU 1534.43 s  wall 25.78 s
 SCF   energy in the final basis set = -302.84278787
 Total energy in the final basis set = -302.84278787
 
 --------------------------------------------------------------
 
                    Orbital Energies (a.u.)
 --------------------------------------------------------------
 
 Alpha MOs
 -- Occupied --
-14.4614 -14.4089 -10.3749 -10.3560 -10.3439 -10.3428 -10.3082  -1.1238
 -1.0307  -0.8691  -0.8542  -0.7897  -0.6599  -0.6347  -0.6132  -0.5732
 -0.5503  -0.5470  -0.4895  -0.4664  -0.4587  -0.4329  -0.4067  -0.3603
 -0.3324
 -- Virtual --
 -0.0037   0.1046   0.1220   0.1296   0.1407   0.1434   0.1594   0.1740
  0.1919   0.2060   0.2371   0.2416   0.2587   0.3048   0.3069   0.3442
  0.3720   0.3778   0.3851   0.4081   0.4235   0.4271   0.4445   0.4608
  0.4834   0.4912   0.5079   0.5134   0.5220   0.5246   0.5363   0.5496
  0.5646   0.5753   0.5832   0.5911   0.6256   0.6330   0.6491   0.6712
  0.6831   0.7025   0.7209   0.7379   0.7556   0.7974   0.8142   0.8452
  0.8652   0.8768   0.8902   0.9170   0.9698   0.9850   0.9956   1.0132
  1.0562   1.0589   1.0659   1.0951   1.1077   1.1179   1.1544   1.1605
  1.1791   1.1841   1.2017   1.2129   1.2466   1.2555   1.2828   1.3120
  1.3435   1.3622   1.3636   1.3826   1.3899   1.4003   1.4266   1.4404
  1.4634   1.5202   1.5291   1.5527   1.5699   1.5843   1.5996   1.6208
  1.6621   1.6899   1.7530   1.8019   1.8323   1.8620   1.9231   1.9334
  1.9583   2.1077   2.1265   2.1515   2.2179   2.2206   2.2533   2.2823
  2.2978   2.3360   2.3840   2.4314   2.4453   2.4604   2.5218   2.5442
  2.5708   2.5813   2.6312   2.6544   2.6794   2.6826   2.6965   2.7394
  2.7590   2.7627   2.7716   2.8054   2.8264   2.8527   2.8593   2.8660
  2.9033   2.9117   2.9358   2.9635   2.9706   3.0038   3.0105   3.0414
  3.0450   3.0536   3.0694   3.0821   3.0910   3.1104   3.1317   3.1503
  3.1693   3.1717   3.1838   3.2002   3.2246   3.2396   3.2482   3.2807
  3.3028   3.3269   3.3513   3.3668   3.3879   3.4106   3.4331   3.4556
  3.4850   3.5004   3.5025   3.5210   3.5426   3.5635   3.6075   3.6146
  3.6529   3.6847   3.7156   3.7463   3.7590   3.7843   3.8010   3.8379
  3.8523   3.8685   3.8872   3.9092   3.9357   3.9566   3.9813   3.9935
  4.0085   4.0245   4.0537   4.0728   4.0845   4.0906   4.1103   4.1293
  4.1811   4.1904   4.2163   4.2561   4.2825   4.3220   4.3581   4.3799
  4.4377   4.4423   4.4755   4.5102   4.5187   4.5976   4.6616   4.6664
  4.6810   4.6983   4.7327   4.7517   4.7709   4.8100   4.8324   4.8697
  4.8969   4.9115   4.9809   5.0067   5.0260   5.0730   5.1153   5.1395
  5.1994   5.2069   5.2309   5.2702   5.2964   5.3424   5.3613   5.3956
  5.4006   5.4707   5.5473   5.5675   5.6032   5.6477   5.7452   5.8307
  5.8516   5.9141   6.1482   6.2483   6.2677   6.3295   6.3813   6.5223
  7.8367   9.2103  10.9087  11.8613  12.7347  12.9707  16.0846
 
 Beta MOs
 -- Occupied --
-14.4533 -14.4082 -10.3772 -10.3590 -10.3417 -10.3354 -10.3085  -1.1099
 -1.0291  -0.8622  -0.8261  -0.7901  -0.6625  -0.6211  -0.6089  -0.5696
 -0.5434  -0.5196  -0.4835  -0.4609  -0.4519  -0.4317  -0.3931  -0.3430
 -- Virtual --
 -0.0403  -0.0040   0.1146   0.1270   0.1379   0.1429   0.1489   0.1604
  0.1791   0.1941   0.2098   0.2357   0.2424   0.2594   0.3072   0.3093
  0.3529   0.3721   0.3860   0.3906   0.4059   0.4234   0.4367   0.4488
  0.4620   0.4880   0.4918   0.5095   0.5148   0.5251   0.5264   0.5359
  0.5512   0.5661   0.5773   0.5845   0.5947   0.6280   0.6391   0.6531
  0.6736   0.6912   0.7032   0.7232   0.7408   0.7598   0.8023   0.8173
  0.8475   0.8703   0.8791   0.8926   0.9196   0.9723   0.9887   0.9994
  1.0167   1.0586   1.0606   1.0689   1.0968   1.1113   1.1190   1.1581
  1.1619   1.1806   1.1860   1.2031   1.2165   1.2463   1.2583   1.2915
  1.3165   1.3453   1.3636   1.3664   1.3847   1.3919   1.4059   1.4313
  1.4436   1.4695   1.5227   1.5309   1.5550   1.5737   1.5870   1.6038
  1.6301   1.6720   1.6953   1.7615   1.8069   1.8350   1.8643   1.9280
  1.9355   1.9600   2.1119   2.1281   2.1636   2.2175   2.2273   2.2537
  2.2875   2.3050   2.3495   2.3880   2.4374   2.4506   2.4630   2.5288
  2.5476   2.5793   2.5846   2.6341   2.6585   2.6823   2.6882   2.7017
  2.7423   2.7616   2.7655   2.7763   2.8112   2.8311   2.8589   2.8628
  2.8705   2.9096   2.9162   2.9372   2.9653   2.9754   3.0054   3.0108
  3.0446   3.0465   3.0639   3.0756   3.0887   3.0987   3.1149   3.1374
  3.1525   3.1695   3.1763   3.1879   3.2035   3.2342   3.2436   3.2539
  3.2881   3.3068   3.3327   3.3578   3.3722   3.3921   3.4181   3.4420
  3.4587   3.4870   3.5049   3.5059   3.5247   3.5469   3.5688   3.6102
  3.6185   3.6598   3.6901   3.7198   3.7488   3.7632   3.7886   3.8040
  3.8425   3.8564   3.8717   3.8945   3.9150   3.9378   3.9618   3.9873
  3.9963   4.0121   4.0285   4.0589   4.0784   4.0875   4.0937   4.1153
  4.1323   4.1935   4.1959   4.2238   4.2589   4.2839   4.3338   4.3618
  4.3834   4.4449   4.4491   4.4869   4.5121   4.5323   4.6092   4.6659
  4.6700   4.6848   4.7073   4.7424   4.7548   4.7755   4.8289   4.8415
  4.8780   4.9010   4.9381   4.9857   5.0116   5.0347   5.0789   5.1375
  5.1424   5.1993   5.2075   5.2331   5.2745   5.3002   5.3528   5.3695
  5.3983   5.4090   5.4773   5.5586   5.5745   5.6063   5.6558   5.7496
  5.8339   5.8530   5.9164   6.1482   6.2507   6.2710   6.3306   6.3823
  6.5276   7.8373   9.2189  10.9206  11.8630  12.7386  12.9766  16.0856
 --------------------------------------------------------------
 
          Ground-State Mulliken Net Atomic Charges

     Atom                 Charge (a.u.)    Spin (a.u.)
  --------------------------------------------------------
      1 C                    -0.113497      -0.026863
      2 N                    -0.029866       0.048095
      3 C                    -0.039151      -0.259388
      4 H                     0.122254       0.004123
      5 C                    -0.108302       0.721049
      6 H                     0.142284      -0.006774
      7 C                    -0.249502       0.186818
      8 H                     0.151569      -0.004714
      9 C                     0.010881      -0.190029
     10 H                     0.139087       0.006228
     11 N                    -0.157656       0.524045
     12 H                     0.131899      -0.002591
  --------------------------------------------------------
  Sum of atomic charges =     0.000000
  Sum of spin   charges =     1.000000

 -----------------------------------------------------------------
                    Cartesian Multipole Moments
 -----------------------------------------------------------------
    Charge (ESU x 10^10)
                 0.0000
    Dipole Moment (Debye)
         X      -0.5294      Y      -4.5749      Z       1.8819
       Tot       4.9751
    Quadrupole Moments (Debye-Ang)
        XX     -37.7938     XY       0.2366     YY     -44.6132
        XZ       0.6694     YZ       6.6561     ZZ     -52.3684
    Octopole Moments (Debye-Ang^2)
       XXX      -0.1698    XXY     -11.5152    XYY      -4.6329
       YYY     -68.0832    XXZ       3.0005    XYZ       1.3103
       YYZ      37.9290    XZZ      -1.3268    YZZ     -47.4200
       ZZZ      36.8656
    Hexadecapole Moments (Debye-Ang^3)
      XXXX    -193.3896   XXXY     -83.4586   XXYY    -113.7342
      XYYY     -87.1672   YYYY    -575.9589   XXXZ      74.2995
      XXYZ      75.0848   XYYZ      35.6050   YYYZ     269.9219
      XXZZ    -126.8905   XYZZ     -36.6888   YYZZ    -239.3866
      XZZZ      79.8818   YZZZ     265.7222   ZZZZ    -657.5723
 -----------------------------------------------------------------
 Calculating analytic gradient of the SCF energy
 Gradient of SCF Energy
            1           2           3           4           5           6
    1  -0.0173778   0.0188142   0.0090139   0.0046210  -0.0107880  -0.0011184
    2   0.0574522  -0.0464128  -0.0003819  -0.0013625   0.0047412   0.0019494
    3  -0.0614819   0.0487277   0.0111558   0.0021933  -0.0068406  -0.0020635
            7           8           9          10          11          12
    1   0.0494245  -0.0059061  -0.0536222   0.0036335   0.0014995   0.0018059
    2   0.0121315  -0.0012560  -0.0184443   0.0007116  -0.0053769  -0.0037515
    3  -0.0179881   0.0038091   0.0256395  -0.0067474   0.0069862  -0.0033899
 Max gradient component =       6.148E-02
 RMS gradient           =       2.339E-02
 Gradient time:  CPU 209.33 s  wall 3.93 s
rPathMan2.  file_steps = 952
 IRC --- Status = 3.  Assess initial corrector step
 IRC --- bisector search: b =  0.000000 E =     -302.844931 G.B =  -0.060808
 IRC --- bisector search: b =  0.075303 E =     -302.842788 G.B =   0.127238
 IRC --- performed gradient/energy interpolation
 IRC --- bisector search:  estimate b(min) =   2.564959983998681E-002
 Adding empirical dispersion correction 
 ----------------------------------------------------------------
 Doing -D3(0) with
 s6  =   1.00000
 s8  =   1.00000
 rs6 =   1.28100
 rs8 =   1.09400
 -D3 energy without 3body term =     -0.0027888954 hartrees
 ----------------------------------------------------------------
             Standard Nuclear Orientation (Angstroms)
    I     Atom           X                Y                Z
 ----------------------------------------------------------------
    1      C       0.7599452847     1.7066473286    -1.6950032209
    2      N       0.3997570468     2.4683557993    -2.4912173991
    3      C      -0.3535228757    -1.4318728667     1.5136514218
    4      H      -0.0073821273    -2.2374232870     2.1614360075
    5      C      -1.0473346204    -1.2943744651     0.2671062820
    6      H      -1.5913365783    -1.8976620584    -0.4506426144
    7      C       1.0672036001     0.7420245208    -0.6832519988
    8      H       1.4876466815     1.1398949368     0.2328710497
    9      C      -0.7392812801     0.1253486010     0.3793609871
   10      H      -1.3364869329     0.9879242287     0.1006704766
   11      N      -0.1635258753    -0.1351558878     1.7268487515
   12      H       1.5243176580    -0.1737066815    -1.0618298597
 ----------------------------------------------------------------
 Nuclear Repulsion Energy =         238.04289992 hartrees
 There are       25 alpha and       24 beta electrons

                       Distance Matrix (Angstroms)
             C (  1)   N (  2)   C (  3)   H (  4)   C (  5)   H (  6)
   N (  2)  1.159264
   C (  3)  4.624455  5.640761
   H (  4)  5.569256  6.630030  1.090115
   C (  5)  4.015254  4.884728  1.433232  2.357823
   H (  6)  4.479733  5.214452  2.368036  3.073647  1.084001
   C (  7)  1.431274  2.587362  3.401570  4.257240  3.085672  3.753650
   H (  8)  2.137161  3.220089  3.412374  4.166624  3.514679  4.378822
   C (  9)  3.008517  3.876508  1.964781  3.048632  1.457090  2.346801
   H ( 10)  2.852374  3.453130  2.969537  4.051684  2.306555  2.948814
   N ( 11)  3.994260  4.988752  1.327790  2.152388  2.062948  3.144287
   H ( 12)  2.126242  3.207535  3.426714  4.122435  3.104088  3.612876
             C (  7)   H (  8)   C (  9)   H ( 10)   N ( 11)
   H (  8)  1.083676
   C (  9)  2.184679  2.451524
   H ( 10)  2.540222  2.831308  1.085523
   N ( 11)  2.844772  2.565949  1.488315  2.298174
   H ( 12)  1.091255  1.844761  2.700064  3.299242  3.259913
 
 Applying Cartesian multipole field
    Component          Value
    ---------          -----
     (2,0,0)        1.00000E-11
     (0,2,0)        2.00000E-11
     (0,0,2)       -3.00000E-11
 Nucleus-field energy     =    -0.0000000033 hartrees
 Requested basis set is cc-pVTZ
 There are 100 shells and 280 basis functions
 A cutoff of  1.0D-11 yielded   4502 shell pairs
 There are     34926 function pairs (     45464 Cartesian)
 Smallest overlap matrix eigenvalue = 2.40E-04
 Guess MOs from SCF MO coefficient file
 Reading MOs from coefficient file
 Reading MOs from coefficient file
 Long-range K will be added via erf
 Coulomb attenuation parameter = 0.25 bohr**(-1)
 An unrestricted hybrid HF-DFT SCF calculation will be
 performed using Pulay DIIS extrapolation
 Exchange:     0.1957 Hartree-Fock + 1.0000 wB97X-D3 + LR-HF
 Correlation:  1.0000 wB97X-D3
 Using SG-2 standard quadrature grid
 Dispersion:   Grimme D3
 SCF converges when DIIS error is below 1.0E-08
 Using Q-Chem read-in guess as SCF_GUESS READ specified.

 using 64 threads for integral computing
 -------------------------------------------------------
 OpenMP Integral computing Module                
 Release: version 1.0, May 2013, Q-Chem Inc. Pittsburgh 
 -------------------------------------------------------
 using 64 threads for integral computing
 -------------------------------------------------------
 OpenMP Integral computing Module                
 Release: version 1.0, May 2013, Q-Chem Inc. Pittsburgh 
 -------------------------------------------------------
 ---------------------------------------
  Cycle       Energy         DIIS Error
 ---------------------------------------
    1    -302.8435542158      1.11E-03
    2    -302.8450947597      2.40E-04
    3    -302.8451320774      2.82E-04
    4    -302.8457358672      5.04E-05
    5    -302.8457571832      1.47E-05
    6    -302.8457602378      6.03E-06
    7    -302.8457612134      1.87E-06
    8    -302.8457617972      1.03E-06
    9    -302.8457621094      6.56E-07
   10    -302.8457623907      3.92E-07
   11    -302.8457624996      1.75E-07
   12    -302.8457625538      9.72E-08
   13    -302.8457625795      6.30E-08
   14    -302.8457626031      4.56E-08
   15    -302.8457626280      3.38E-08
   16    -302.8457626501      2.15E-08
   17    -302.8457626568      1.07E-08
   18    -302.8457626577      4.35E-09 Convergence criterion met
 ---------------------------------------
 <S^2> = 0.8227
 SCF time:  CPU 1515.57 s  wall 25.59 s
 SCF   energy in the final basis set = -302.84576266
 Total energy in the final basis set = -302.84576266
 
 --------------------------------------------------------------
 
                    Orbital Energies (a.u.)
 --------------------------------------------------------------
 
 Alpha MOs
 -- Occupied --
-14.4620 -14.4181 -10.3759 -10.3565 -10.3434 -10.3427 -10.3168  -1.1257
 -1.0185  -0.8726  -0.8551  -0.7909  -0.6597  -0.6344  -0.6169  -0.5741
 -0.5514  -0.5484  -0.4890  -0.4655  -0.4567  -0.4237  -0.4074  -0.3596
 -0.3326
 -- Virtual --
 -0.0056   0.1023   0.1157   0.1257   0.1400   0.1424   0.1586   0.1707
  0.1900   0.2033   0.2364   0.2403   0.2596   0.3053   0.3061   0.3436
  0.3720   0.3778   0.3859   0.4089   0.4247   0.4273   0.4446   0.4619
  0.4823   0.4904   0.5070   0.5129   0.5218   0.5235   0.5349   0.5482
  0.5636   0.5733   0.5828   0.5908   0.6247   0.6341   0.6493   0.6706
  0.6821   0.7014   0.7205   0.7383   0.7562   0.7962   0.8146   0.8453
  0.8657   0.8752   0.8893   0.9147   0.9686   0.9791   0.9901   1.0107
  1.0566   1.0586   1.0657   1.0942   1.0993   1.1161   1.1454   1.1572
  1.1780   1.1832   1.1974   1.2113   1.2467   1.2555   1.2825   1.3113
  1.3394   1.3600   1.3636   1.3795   1.3850   1.3964   1.4220   1.4368
  1.4609   1.5128   1.5230   1.5492   1.5682   1.5778   1.5986   1.6198
  1.6597   1.6882   1.7524   1.8012   1.8344   1.8670   1.9216   1.9339
  1.9474   2.0902   2.1127   2.1553   2.2185   2.2235   2.2578   2.2820
  2.2974   2.3374   2.3818   2.4316   2.4448   2.4599   2.5209   2.5448
  2.5720   2.5813   2.6312   2.6546   2.6789   2.6861   2.6960   2.7403
  2.7558   2.7637   2.7730   2.8050   2.8267   2.8542   2.8586   2.8665
  2.9076   2.9129   2.9367   2.9638   2.9708   3.0050   3.0097   3.0424
  3.0452   3.0545   3.0676   3.0821   3.0908   3.1099   3.1270   3.1499
  3.1635   3.1705   3.1814   3.2000   3.2223   3.2340   3.2477   3.2816
  3.3036   3.3278   3.3451   3.3653   3.3837   3.4075   3.4317   3.4515
  3.4777   3.4959   3.4996   3.5207   3.5416   3.5630   3.6062   3.6095
  3.6517   3.6838   3.7153   3.7489   3.7526   3.7792   3.8002   3.8352
  3.8513   3.8667   3.8856   3.9095   3.9339   3.9552   3.9814   3.9956
  4.0084   4.0239   4.0509   4.0715   4.0755   4.0807   4.1029   4.1279
  4.1800   4.1908   4.2168   4.2545   4.2838   4.3194   4.3581   4.3885
  4.4352   4.4415   4.4726   4.5148   4.5154   4.5943   4.6380   4.6445
  4.6567   4.6946   4.7215   4.7240   4.7418   4.8061   4.8243   4.8619
  4.8878   4.9091   4.9757   5.0016   5.0215   5.0717   5.1122   5.1244
  5.1925   5.1980   5.2155   5.2596   5.2862   5.3385   5.3585   5.3873
  5.3962   5.4674   5.5416   5.5619   5.5872   5.6450   5.7417   5.7931
  5.8258   5.9113   6.1377   6.1646   6.1748   6.2616   6.3014   6.5224
  7.9185   9.1908  10.9129  11.8384  12.8696  13.0113  15.2491
 
 Beta MOs
 -- Occupied --
-14.4537 -14.4172 -10.3782 -10.3594 -10.3407 -10.3360 -10.3172  -1.1115
 -1.0167  -0.8663  -0.8266  -0.7914  -0.6623  -0.6207  -0.6128  -0.5706
 -0.5442  -0.5209  -0.4827  -0.4620  -0.4475  -0.4224  -0.3936  -0.3423
 -- Virtual --
 -0.0408  -0.0063   0.1132   0.1173   0.1367   0.1424   0.1475   0.1594
  0.1767   0.1924   0.2068   0.2351   0.2410   0.2602   0.3068   0.3091
  0.3521   0.3720   0.3874   0.3900   0.4067   0.4251   0.4363   0.4486
  0.4629   0.4871   0.4911   0.5086   0.5143   0.5248   0.5255   0.5345
  0.5497   0.5649   0.5754   0.5841   0.5945   0.6273   0.6398   0.6533
  0.6731   0.6902   0.7022   0.7229   0.7412   0.7604   0.8011   0.8179
  0.8476   0.8707   0.8774   0.8916   0.9170   0.9714   0.9821   0.9946
  1.0142   1.0589   1.0602   1.0686   1.0959   1.1019   1.1179   1.1479
  1.1599   1.1797   1.1846   1.1994   1.2149   1.2466   1.2577   1.2916
  1.3156   1.3412   1.3612   1.3669   1.3815   1.3864   1.4022   1.4270
  1.4399   1.4672   1.5147   1.5252   1.5514   1.5717   1.5806   1.6028
  1.6293   1.6696   1.6937   1.7611   1.8063   1.8373   1.8693   1.9268
  1.9360   1.9488   2.0915   2.1178   2.1667   2.2205   2.2278   2.2586
  2.2855   2.3048   2.3512   2.3857   2.4375   2.4498   2.4626   2.5281
  2.5482   2.5797   2.5852   2.6338   2.6586   2.6817   2.6914   2.7016
  2.7435   2.7586   2.7665   2.7769   2.8101   2.8315   2.8596   2.8627
  2.8711   2.9137   2.9174   2.9381   2.9663   2.9748   3.0064   3.0104
  3.0452   3.0493   3.0608   3.0742   3.0881   3.0987   3.1145   3.1317
  3.1525   3.1677   3.1728   3.1845   3.2036   3.2265   3.2419   3.2539
  3.2884   3.3085   3.3331   3.3513   3.3710   3.3873   3.4157   3.4403
  3.4545   3.4796   3.5005   3.5036   3.5242   3.5463   3.5681   3.6093
  3.6135   3.6586   3.6892   3.7195   3.7527   3.7552   3.7838   3.8032
  3.8395   3.8555   3.8697   3.8930   3.9154   3.9360   3.9604   3.9875
  3.9984   4.0121   4.0275   4.0553   4.0767   4.0793   4.0844   4.1081
  4.1309   4.1935   4.1954   4.2245   4.2574   4.2852   4.3311   4.3618
  4.3919   4.4440   4.4465   4.4845   4.5165   4.5292   4.6056   4.6423
  4.6485   4.6597   4.7022   4.7272   4.7300   4.7506   4.8270   4.8330
  4.8695   4.8920   4.9362   4.9808   5.0070   5.0300   5.0772   5.1257
  5.1364   5.1928   5.1985   5.2177   5.2642   5.2902   5.3489   5.3667
  5.3900   5.4051   5.4740   5.5528   5.5687   5.5906   5.6532   5.7461
  5.7945   5.8292   5.9134   6.1382   6.1661   6.1765   6.2650   6.3025
  6.5276   7.9191   9.1995  10.9251  11.8401  12.8735  13.0170  15.2503
 --------------------------------------------------------------
 
          Ground-State Mulliken Net Atomic Charges

     Atom                 Charge (a.u.)    Spin (a.u.)
  --------------------------------------------------------
      1 C                    -0.085107      -0.031786
      2 N                    -0.063249       0.056026
      3 C                    -0.038604      -0.256373
      4 H                     0.121668       0.004198
      5 C                    -0.105774       0.714985
      6 H                     0.141119      -0.007336
      7 C                    -0.248687       0.172630
      8 H                     0.151928      -0.004645
      9 C                     0.013357      -0.182363
     10 H                     0.137831       0.006146
     11 N                    -0.156735       0.531042
     12 H                     0.132252      -0.002525
  --------------------------------------------------------
  Sum of atomic charges =     0.000000
  Sum of spin   charges =     1.000000

 -----------------------------------------------------------------
                    Cartesian Multipole Moments
 -----------------------------------------------------------------
    Charge (ESU x 10^10)
                 0.0000
    Dipole Moment (Debye)
         X      -0.5381      Y      -4.6290      Z       1.9421
       Tot       5.0486
    Quadrupole Moments (Debye-Ang)
        XX     -37.8555     XY       0.1975     YY     -44.7940
        XZ       0.7205     YZ       6.7331     ZZ     -52.5268
    Octopole Moments (Debye-Ang^2)
       XXX      -0.2990    XXY     -11.7863    XYY      -4.8247
       YYY     -68.8833    XXZ       3.2850    XYZ       1.4559
       YYZ      38.2244    XZZ      -1.5219    YZZ     -47.7259
       ZZZ      37.7159
    Hexadecapole Moments (Debye-Ang^3)
      XXXX    -193.0791   XXXY     -83.6553   XXYY    -114.4290
      XYYY     -87.7236   YYYY    -579.5430   XXXZ      74.5499
      XXYZ      75.8040   XYYZ      36.0430   YYYZ     271.3494
      XXZZ    -127.5427   XYZZ     -37.0830   YYZZ    -240.1739
      XZZZ      80.4801   YZZZ     267.0549   ZZZZ    -660.6459
 -----------------------------------------------------------------
 Calculating analytic gradient of the SCF energy
 Gradient of SCF Energy
            1           2           3           4           5           6
    1   0.0134084  -0.0088199   0.0071103   0.0053476  -0.0078286  -0.0027097
    2  -0.0088648   0.0121654   0.0016495  -0.0023439   0.0071744   0.0003134
    3   0.0077986  -0.0125047   0.0077979   0.0031716  -0.0016690  -0.0042351
            7           8           9          10          11          12
    1   0.0452739  -0.0055308  -0.0515095   0.0022775   0.0006317   0.0023490
    2   0.0198131  -0.0006568  -0.0211398   0.0023130  -0.0063074  -0.0041160
    3  -0.0255974   0.0039414   0.0263229  -0.0070754   0.0061965  -0.0041472
 Max gradient component =       5.151E-02
 RMS gradient           =       1.502E-02
 Gradient time:  CPU 206.24 s  wall 3.78 s
rPathMan2.  file_steps = 952
 IRC --- Status = 4.  Checking bisector search.
 IRC --- Bisector search finished successfully.
 ------------------------------------------------------------------------
 Reaction path following.  The coordinates are cartesian              
 Step   5 E=    -302.845763 |G|=  0.090091 S_lin= 0.5602 S_tot= 0.5660
 ------------------------------------------------------------------------
  IRC -- SD step length =   0.150000000000000     
 Adding empirical dispersion correction 
 ----------------------------------------------------------------
 Doing -D3(0) with
 s6  =   1.00000
 s8  =   1.00000
 rs6 =   1.28100
 rs8 =   1.09400
 -D3 energy without 3body term =     -0.0027538825 hartrees
 ----------------------------------------------------------------
             Standard Nuclear Orientation (Angstroms)
    I     Atom           X                Y                Z
 ----------------------------------------------------------------
    1      C       0.7481315447     1.7144578286    -1.7018742856
    2      N       0.4075280274     2.4576372224    -2.4801998583
    3      C      -0.3597875442    -1.4333261469     1.5067809125
    4      H      -0.0120937677    -2.2353581495     2.1586416219
    5      C      -1.0404371193    -1.3006955915     0.2685768254
    6      H      -1.5889491446    -1.8979381733    -0.4469112321
    7      C       1.0273141630     0.7245677984    -0.6606988858
    8      H       1.4925196898     1.1404735983     0.2293984138
    9      C      -0.6938978434     0.1439742734     0.3561686662
   10      H      -1.3384935862     0.9858863423     0.1069044002
   11      N      -0.1640824259    -0.1295986400     1.7213891934
   12      H       1.5222479874    -0.1700801932    -1.0581758881
 ----------------------------------------------------------------
 Nuclear Repulsion Energy =         238.94128260 hartrees
 There are       25 alpha and       24 beta electrons

                       Distance Matrix (Angstroms)
             C (  1)   N (  2)   C (  3)   H (  4)   C (  5)   H (  6)
   N (  2)  1.128768
   C (  3)  4.629416  5.623556
   H (  4)  5.575175  6.612045  1.090444
   C (  5)  4.021543  4.876212  1.419163  2.345939
   H (  6)  4.481772  5.204923  2.354488  3.064185  1.081428
   C (  7)  1.463513  2.588097  3.358352  4.217844  3.039875  3.710536
   H (  8)  2.147879  3.202195  3.418654  4.169182  3.518055  4.380045
   C (  9)  2.963344  3.822455  1.980761  3.061860  1.488231  2.369696
   H ( 10)  2.855959  3.450761  2.961437  4.042942  2.311587  2.947182
   N ( 11)  3.993922  4.967281  1.335688  2.156041  2.061584  3.139872
   H ( 12)  2.136607  3.188989  3.422989  4.119162  3.099342  3.610912
             C (  7)   H (  8)   C (  9)   H ( 10)   N ( 11)
   H (  8)  1.087045
   C (  9)  2.081749  2.406139
   H ( 10)  2.500910  2.837876  1.089244
   N ( 11)  2.797029  2.565824  1.489756  2.286943
   H ( 12)  1.096970  1.837466  2.647698  3.298107  3.251358
 
 Applying Cartesian multipole field
    Component          Value
    ---------          -----
     (2,0,0)        1.00000E-11
     (0,2,0)        2.00000E-11
     (0,0,2)       -3.00000E-11
 Nucleus-field energy     =    -0.0000000032 hartrees
 Requested basis set is cc-pVTZ
 There are 100 shells and 280 basis functions
 A cutoff of  1.0D-11 yielded   4506 shell pairs
 There are     34964 function pairs (     45513 Cartesian)
 Smallest overlap matrix eigenvalue = 2.46E-04
 Guess MOs from SCF MO coefficient file
 Reading MOs from coefficient file
 Reading MOs from coefficient file
 Long-range K will be added via erf
 Coulomb attenuation parameter = 0.25 bohr**(-1)
 An unrestricted hybrid HF-DFT SCF calculation will be
 performed using Pulay DIIS extrapolation
 Exchange:     0.1957 Hartree-Fock + 1.0000 wB97X-D3 + LR-HF
 Correlation:  1.0000 wB97X-D3
 Using SG-2 standard quadrature grid
 Dispersion:   Grimme D3
 SCF converges when DIIS error is below 1.0E-08
 Using Q-Chem read-in guess as SCF_GUESS READ specified.

 using 64 threads for integral computing
 -------------------------------------------------------
 OpenMP Integral computing Module                
 Release: version 1.0, May 2013, Q-Chem Inc. Pittsburgh 
 -------------------------------------------------------
 using 64 threads for integral computing
 -------------------------------------------------------
 OpenMP Integral computing Module                
 Release: version 1.0, May 2013, Q-Chem Inc. Pittsburgh 
 -------------------------------------------------------
 ---------------------------------------
  Cycle       Energy         DIIS Error
 ---------------------------------------
    1    -302.8699248912      1.56E-03
    2    -302.8556798920      2.68E-04
    3    -302.8564265504      2.22E-04
    4    -302.8568738485      5.67E-05
    5    -302.8569571771      2.82E-05
    6    -302.8570214765      1.25E-05
    7    -302.8570627304      5.87E-06
    8    -302.8570934761      3.70E-06
    9    -302.8571148390      2.04E-06
   10    -302.8571264509      8.95E-07
   11    -302.8571308000      4.74E-07
   12    -302.8571325018      2.35E-07
   13    -302.8571335951      2.07E-07
   14    -302.8571342438      1.55E-07
   15    -302.8571348742      9.82E-08
   16    -302.8571351183      3.09E-08
   17    -302.8571351373      1.11E-08
   18    -302.8571351389      5.01E-09 Convergence criterion met
 ---------------------------------------
 <S^2> = 0.7944
 SCF time:  CPU 1557.08 s  wall 26.15 s
 SCF   energy in the final basis set = -302.85713514
 Total energy in the final basis set = -302.85713514
 
 --------------------------------------------------------------
 
                    Orbital Energies (a.u.)
 --------------------------------------------------------------
 
 Alpha MOs
 -- Occupied --
-14.4600 -14.4122 -10.3761 -10.3536 -10.3487 -10.3415 -10.3118  -1.1204
 -1.0301  -0.8701  -0.8493  -0.7906  -0.6573  -0.6321  -0.6130  -0.5722
 -0.5497  -0.5452  -0.4866  -0.4646  -0.4571  -0.4328  -0.4045  -0.3666
 -0.3389
 -- Virtual --
  0.0088   0.1033   0.1207   0.1279   0.1400   0.1442   0.1582   0.1750
  0.1929   0.2032   0.2341   0.2430   0.2559   0.3035   0.3107   0.3443
  0.3740   0.3797   0.3850   0.4078   0.4239   0.4273   0.4435   0.4598
  0.4820   0.4917   0.5052   0.5144   0.5204   0.5207   0.5319   0.5454
  0.5644   0.5745   0.5850   0.5950   0.6241   0.6368   0.6518   0.6695
  0.6839   0.7008   0.7193   0.7411   0.7622   0.7987   0.8152   0.8468
  0.8694   0.8778   0.8909   0.9284   0.9718   0.9863   0.9995   1.0140
  1.0597   1.0625   1.0712   1.0938   1.1062   1.1263   1.1540   1.1600
  1.1786   1.1858   1.2014   1.2151   1.2488   1.2569   1.2862   1.3167
  1.3361   1.3484   1.3626   1.3792   1.3935   1.3981   1.4286   1.4368
  1.4555   1.5152   1.5258   1.5503   1.5681   1.5857   1.5978   1.6230
  1.6660   1.6869   1.7583   1.7942   1.8354   1.8585   1.9189   1.9318
  1.9571   2.1086   2.1287   2.1553   2.2162   2.2307   2.2544   2.2796
  2.3021   2.3398   2.3798   2.4305   2.4474   2.4632   2.5154   2.5593
  2.5751   2.5893   2.6330   2.6578   2.6757   2.6911   2.7175   2.7402
  2.7536   2.7690   2.7764   2.7973   2.8357   2.8597   2.8637   2.8864
  2.9166   2.9211   2.9431   2.9581   2.9776   3.0078   3.0118   3.0400
  3.0477   3.0590   3.0668   3.0931   3.0967   3.1121   3.1272   3.1477
  3.1642   3.1685   3.1886   3.2106   3.2278   3.2556   3.2574   3.2945
  3.3162   3.3285   3.3533   3.3686   3.3910   3.4110   3.4424   3.4550
  3.4852   3.5033   3.5225   3.5348   3.5553   3.5721   3.6097   3.6367
  3.6672   3.6765   3.7197   3.7550   3.7659   3.7788   3.8100   3.8420
  3.8557   3.8624   3.8818   3.9189   3.9497   3.9672   3.9796   3.9956
  4.0116   4.0268   4.0484   4.0758   4.0850   4.0881   4.1100   4.1382
  4.1775   4.1967   4.2231   4.2707   4.2817   4.2878   4.3650   4.3811
  4.4278   4.4383   4.4838   4.4922   4.5084   4.5910   4.6420   4.6564
  4.6661   4.7016   4.7218   4.7458   4.7543   4.8062   4.8277   4.8605
  4.9078   4.9136   4.9661   4.9975   5.0239   5.0745   5.1030   5.1222
  5.1901   5.1942   5.2117   5.2567   5.3005   5.3232   5.3548   5.3715
  5.3964   5.4664   5.4941   5.5279   5.5461   5.6349   5.7283   5.7931
  5.8333   5.9212   6.0838   6.2213   6.2370   6.3061   6.3369   6.5194
  7.7760   9.2314  10.9054  11.5756  12.5013  13.0066  15.9535
 
 Beta MOs
 -- Occupied --
-14.4514 -14.4119 -10.3774 -10.3562 -10.3478 -10.3343 -10.3119  -1.1047
 -1.0295  -0.8673  -0.8186  -0.7904  -0.6585  -0.6183  -0.6091  -0.5694
 -0.5387  -0.5209  -0.4824  -0.4619  -0.4477  -0.4321  -0.3900  -0.3587
 -- Virtual --
 -0.0359   0.0093   0.1134   0.1247   0.1375   0.1438   0.1471   0.1593
  0.1805   0.1939   0.2063   0.2342   0.2433   0.2562   0.3071   0.3112
  0.3522   0.3745   0.3861   0.3907   0.4075   0.4241   0.4377   0.4470
  0.4605   0.4868   0.4931   0.5071   0.5156   0.5224   0.5243   0.5318
  0.5462   0.5656   0.5763   0.5864   0.5985   0.6269   0.6415   0.6562
  0.6724   0.6922   0.7012   0.7220   0.7440   0.7672   0.8023   0.8184
  0.8491   0.8742   0.8794   0.8934   0.9310   0.9745   0.9912   1.0025
  1.0173   1.0615   1.0644   1.0732   1.0960   1.1090   1.1279   1.1576
  1.1615   1.1801   1.1877   1.2026   1.2190   1.2486   1.2594   1.2953
  1.3208   1.3372   1.3491   1.3663   1.3806   1.3944   1.4038   1.4342
  1.4385   1.4636   1.5180   1.5271   1.5520   1.5716   1.5877   1.6027
  1.6328   1.6755   1.6938   1.7679   1.7993   1.8371   1.8610   1.9246
  1.9344   1.9579   2.1098   2.1321   2.1686   2.2188   2.2338   2.2561
  2.2834   2.3098   2.3516   2.3854   2.4363   2.4515   2.4655   2.5236
  2.5641   2.5828   2.5948   2.6354   2.6612   2.6795   2.6948   2.7239
  2.7434   2.7559   2.7721   2.7820   2.8022   2.8406   2.8640   2.8703
  2.8897   2.9237   2.9259   2.9450   2.9598   2.9827   3.0091   3.0142
  3.0460   3.0548   3.0586   3.0745   3.0952   3.1058   3.1191   3.1308
  3.1524   3.1682   3.1733   3.1905   3.2138   3.2317   3.2594   3.2678
  3.3006   3.3252   3.3297   3.3593   3.3742   3.3938   3.4179   3.4518
  3.4579   3.4881   3.5073   3.5279   3.5401   3.5587   3.5758   3.6151
  3.6400   3.6740   3.6829   3.7236   3.7596   3.7678   3.7822   3.8128
  3.8453   3.8589   3.8650   3.8911   3.9248   3.9532   3.9705   3.9858
  3.9991   4.0148   4.0300   4.0536   4.0806   4.0865   4.0896   4.1148
  4.1419   4.1888   4.2058   4.2286   4.2765   4.2823   4.2968   4.3696
  4.3829   4.4372   4.4431   4.4945   4.4981   4.5202   4.6026   4.6451
  4.6579   4.6675   4.7080   4.7340   4.7487   4.7585   4.8284   4.8375
  4.8693   4.9146   4.9352   4.9707   5.0057   5.0308   5.0778   5.1124
  5.1399   5.1903   5.1960   5.2127   5.2606   5.3037   5.3336   5.3630
  5.3754   5.4059   5.4727   5.4958   5.5388   5.5556   5.6430   5.7334
  5.7979   5.8339   5.9222   6.0857   6.2224   6.2408   6.3066   6.3373
  6.5245   7.7763   9.2409  10.9186  11.5789  12.5030  13.0124  15.9539
 --------------------------------------------------------------
 
          Ground-State Mulliken Net Atomic Charges

     Atom                 Charge (a.u.)    Spin (a.u.)
  --------------------------------------------------------
      1 C                    -0.121834      -0.009634
      2 N                    -0.028403       0.016717
      3 C                    -0.039787      -0.230002
      4 H                     0.120247       0.003938
      5 C                    -0.111257       0.701748
      6 H                     0.141420      -0.006402
      7 C                    -0.221149       0.070286
      8 H                     0.146815      -0.001511
      9 C                     0.017485      -0.101286
     10 H                     0.131196       0.005378
     11 N                    -0.162632       0.550961
     12 H                     0.127899      -0.000195
  --------------------------------------------------------
  Sum of atomic charges =     0.000000
  Sum of spin   charges =     1.000000

 -----------------------------------------------------------------
                    Cartesian Multipole Moments
 -----------------------------------------------------------------
    Charge (ESU x 10^10)
                 0.0000
    Dipole Moment (Debye)
         X      -0.4005      Y      -4.4653      Z       1.7622
       Tot       4.8171
    Quadrupole Moments (Debye-Ang)
        XX     -37.7507     XY       0.2567     YY     -44.7383
        XZ       0.7158     YZ       6.5548     ZZ     -52.3885
    Octopole Moments (Debye-Ang^2)
       XXX       0.3410    XXY     -11.3216    XYY      -4.5256
       YYY     -67.4775    XXZ       2.8986    XYZ       1.3448
       YYZ      37.6059    XZZ      -1.2874    YZZ     -47.1139
       ZZZ      36.5362
    Hexadecapole Moments (Debye-Ang^3)
      XXXX    -186.6040   XXXY     -82.4305   XXYY    -112.9526
      XYYY     -86.6966   YYYY    -575.9865   XXXZ      72.8154
      XXYZ      74.8225   XYYZ      35.5213   YYYZ     268.3387
      XXZZ    -125.4890   XYZZ     -36.7315   YYZZ    -238.2617
      XZZZ      79.1155   YZZZ     264.0499   ZZZZ    -653.9784
 -----------------------------------------------------------------
 Calculating analytic gradient of the SCF energy
 Gradient of SCF Energy
            1           2           3           4           5           6
    1  -0.0084581   0.0124587   0.0060226   0.0066953  -0.0120092  -0.0017148
    2   0.0496211  -0.0363361  -0.0031891  -0.0023623  -0.0027368   0.0019315
    3  -0.0538243   0.0383844   0.0073027   0.0029647  -0.0000119  -0.0034037
            7           8           9          10          11          12
    1   0.0495496  -0.0044872  -0.0519318   0.0003930  -0.0017046   0.0051865
    2   0.0132596  -0.0000702  -0.0138299   0.0030093  -0.0038390  -0.0054579
    3  -0.0204152   0.0053599   0.0302288  -0.0073056   0.0066294  -0.0059092
 Max gradient component =       5.382E-02
 RMS gradient           =       2.096E-02
 Gradient time:  CPU 209.27 s  wall 3.82 s
rPathMan2.  file_steps = 952
 IRC --- Status = 2.  Assess steepest descent step
 IRC --- Previous SD length =   0.150000
 IRC --- Point 1 E =     -302.845763 |G| =   0.090091 G.D1 =  -0.090091
 IRC --- Point 2 E =     -302.857135 |G| =   0.125790 G.D1 =  -0.058329
 IRC --- Angle(G1/G2) =   62.37 Deg.  Curvature =   0.2117
 IRC --- Minimum along SD direction =   0.425462
 IRC --- Corrector step required
 IRC --- equal length displacement: B_eq =   0.155349
 IRC --- chosen bisector length  : B_len =   0.077675
 Adding empirical dispersion correction 
 ----------------------------------------------------------------
 Doing -D3(0) with
 s6  =   1.00000
 s8  =   1.00000
 rs6 =   1.28100
 rs8 =   1.09400
 -D3 energy without 3body term =     -0.0027530775 hartrees
 ----------------------------------------------------------------
             Standard Nuclear Orientation (Angstroms)
    I     Atom           X                Y                Z
 ----------------------------------------------------------------
    1      C       0.7567070641     1.6948964839    -1.6814564723
    2      N       0.3997116497     2.4744610358    -2.4978194117
    3      C      -0.3585554104    -1.4315932898     1.5079120547
    4      H      -0.0118504024    -2.2356453778     2.1591034206
    5      C      -1.0400968064    -1.2966715430     0.2678452952
    6      H      -1.5896018216    -1.8984095293    -0.4477030209
    7      C       1.0316253265     0.7291125972    -0.6655341731
    8      H       1.4914989626     1.1402064297     0.2294436110
    9      C      -0.7002044183     0.1390249657     0.3582272584
   10      H      -1.3376142616     0.9859557991     0.1060924359
   11      N      -0.1632663222    -0.1311660100     1.7220273249
   12      H       1.5216464210    -0.1701713926    -1.0581384394
 ----------------------------------------------------------------
 Nuclear Repulsion Energy =         238.32449731 hartrees
 There are       25 alpha and       24 beta electrons

                       Distance Matrix (Angstroms)
             C (  1)   N (  2)   C (  3)   H (  4)   C (  5)   H (  6)
   N (  2)  1.183898
   C (  3)  4.603349  5.646071
   H (  4)  5.548850  6.636371  1.091217
   C (  5)  3.997219  4.893198  1.421432  2.348578
   H (  6)  4.465329  5.223250  2.357504  3.065692  1.084460
   C (  7)  1.428432  2.608223  3.365282  4.225779  3.044180  3.717816
   H (  8)  2.121117  3.226484  3.416334  4.168935  3.514090  4.380057
   C (  9)  2.950193  3.849816  1.976194  3.058765  1.478148  2.364676
   H ( 10)  2.843257  3.466166  2.961114  4.043664  2.307611  2.947838
   N ( 11)  3.970461  4.991327  1.332327  2.154715  2.059583  3.140909
   H ( 12)  2.110008  3.213332  3.422128  4.119277  3.096734  3.610998
             C (  7)   H (  8)   C (  9)   H ( 10)   N ( 11)
   H (  8)  1.086953
   C (  9)  2.096551  2.412988
   H ( 10)  2.504930  2.835999  1.089566
   N ( 11)  2.805048  2.565627  1.490388  2.288733
   H ( 12)  1.096800  1.837353  2.652982  3.296579  3.251119
 
 Applying Cartesian multipole field
    Component          Value
    ---------          -----
     (2,0,0)        1.00000E-11
     (0,2,0)        2.00000E-11
     (0,0,2)       -3.00000E-11
 Nucleus-field energy     =    -0.0000000033 hartrees
 Requested basis set is cc-pVTZ
 There are 100 shells and 280 basis functions
 A cutoff of  1.0D-11 yielded   4505 shell pairs
 There are     35021 function pairs (     45620 Cartesian)
 Smallest overlap matrix eigenvalue = 2.43E-04
 Guess MOs from SCF MO coefficient file
 Reading MOs from coefficient file
 Reading MOs from coefficient file
 Long-range K will be added via erf
 Coulomb attenuation parameter = 0.25 bohr**(-1)
 An unrestricted hybrid HF-DFT SCF calculation will be
 performed using Pulay DIIS extrapolation
 Exchange:     0.1957 Hartree-Fock + 1.0000 wB97X-D3 + LR-HF
 Correlation:  1.0000 wB97X-D3
 Using SG-2 standard quadrature grid
 Dispersion:   Grimme D3
 SCF converges when DIIS error is below 1.0E-08
 Using Q-Chem read-in guess as SCF_GUESS READ specified.

 using 64 threads for integral computing
 -------------------------------------------------------
 OpenMP Integral computing Module                
 Release: version 1.0, May 2013, Q-Chem Inc. Pittsburgh 
 -------------------------------------------------------
 using 64 threads for integral computing
 -------------------------------------------------------
 OpenMP Integral computing Module                
 Release: version 1.0, May 2013, Q-Chem Inc. Pittsburgh 
 -------------------------------------------------------
 ---------------------------------------
  Cycle       Energy         DIIS Error
 ---------------------------------------
    1    -302.8498145984      1.73E-03
    2    -302.8528577111      3.82E-04
    3    -302.8529028374      4.53E-04
    4    -302.8544466259      8.73E-05
    5    -302.8545102559      2.22E-05
    6    -302.8545165438      8.84E-06
    7    -302.8545183629      2.50E-06
    8    -302.8545193308      1.24E-06
    9    -302.8545198550      7.27E-07
   10    -302.8545204103      4.18E-07
   11    -302.8545207172      2.31E-07
   12    -302.8545208740      8.88E-08
   13    -302.8545209202      4.63E-08
   14    -302.8545209529      3.47E-08
   15    -302.8545209790      3.02E-08
   16    -302.8545210105      1.77E-08
   17    -302.8545210204      5.81E-09 Convergence criterion met
 ---------------------------------------
 <S^2> = 0.7963
 SCF time:  CPU 1483.07 s  wall 25.65 s
 SCF   energy in the final basis set = -302.85452102
 Total energy in the final basis set = -302.85452102
 
 --------------------------------------------------------------
 
                    Orbital Energies (a.u.)
 --------------------------------------------------------------
 
 Alpha MOs
 -- Occupied --
-14.4610 -14.4258 -10.3771 -10.3549 -10.3456 -10.3425 -10.3246  -1.1232
 -1.0109  -0.8760  -0.8518  -0.7921  -0.6585  -0.6328  -0.6193  -0.5742
 -0.5515  -0.5472  -0.4867  -0.4660  -0.4526  -0.4185  -0.4057  -0.3629
 -0.3377
 -- Virtual --
  0.0023   0.0986   0.1089   0.1241   0.1391   0.1429   0.1570   0.1706
  0.1907   0.1997   0.2337   0.2408   0.2581   0.3043   0.3090   0.3433
  0.3729   0.3789   0.3868   0.4091   0.4259   0.4275   0.4442   0.4613
  0.4814   0.4910   0.5053   0.5133   0.5196   0.5203   0.5315   0.5445
  0.5626   0.5722   0.5840   0.5935   0.6227   0.6380   0.6508   0.6687
  0.6822   0.6997   0.7192   0.7409   0.7612   0.7963   0.8155   0.8463
  0.8692   0.8746   0.8892   0.9185   0.9684   0.9801   0.9894   1.0089
  1.0588   1.0614   1.0694   1.0907   1.0959   1.1210   1.1446   1.1549
  1.1776   1.1842   1.1960   1.2127   1.2465   1.2577   1.2841   1.3156
  1.3318   1.3476   1.3639   1.3751   1.3871   1.3936   1.4228   1.4323
  1.4540   1.5084   1.5160   1.5460   1.5662   1.5769   1.5972   1.6217
  1.6624   1.6865   1.7557   1.7948   1.8383   1.8652   1.9182   1.9316
  1.9368   2.0709   2.1197   2.1591   2.2196   2.2316   2.2588   2.2770
  2.3012   2.3398   2.3774   2.4321   2.4472   2.4614   2.5156   2.5556
  2.5756   2.5867   2.6317   2.6580   2.6766   2.6924   2.7126   2.7421
  2.7522   2.7691   2.7784   2.7989   2.8336   2.8570   2.8627   2.8833
  2.9184   2.9209   2.9426   2.9634   2.9755   3.0072   3.0119   3.0403
  3.0476   3.0594   3.0655   3.0911   3.0948   3.1108   3.1160   3.1479
  3.1597   3.1677   3.1866   3.2100   3.2177   3.2496   3.2544   3.2907
  3.3115   3.3291   3.3481   3.3643   3.3828   3.4065   3.4362   3.4452
  3.4728   3.5004   3.5195   3.5261   3.5494   3.5700   3.6083   3.6238
  3.6626   3.6773   3.7185   3.7498   3.7685   3.7746   3.8084   3.8409
  3.8568   3.8605   3.8821   3.9175   3.9432   3.9614   3.9797   4.0004
  4.0104   4.0292   4.0425   4.0693   4.0736   4.0760   4.1004   4.1356
  4.1779   4.1969   4.2220   4.2678   4.2833   4.2937   4.3646   4.3948
  4.4272   4.4401   4.4791   4.5001   4.5125   4.5904   4.6021   4.6169
  4.6339   4.6969   4.7038   4.7120   4.7247   4.8025   4.8232   4.8578
  4.8968   4.9084   4.9657   4.9949   5.0222   5.0663   5.0959   5.1177
  5.1862   5.1899   5.1947   5.2481   5.2864   5.3241   5.3537   5.3678
  5.3927   5.4650   5.4968   5.5270   5.5491   5.6366   5.7285   5.7465
  5.8004   5.9124   6.0636   6.0862   6.1103   6.2215   6.2395   6.5169
  7.9315   9.2180  10.9073  11.6537  12.7993  13.0301  14.6486
 
 Beta MOs
 -- Occupied --
-14.4525 -14.4253 -10.3785 -10.3576 -10.3445 -10.3353 -10.3248  -1.1077
 -1.0099  -0.8729  -0.8217  -0.7916  -0.6599  -0.6190  -0.6156  -0.5713
 -0.5409  -0.5223  -0.4814  -0.4639  -0.4426  -0.4176  -0.3914  -0.3533
 -- Virtual --
 -0.0377   0.0022   0.1094   0.1110   0.1354   0.1426   0.1458   0.1576
  0.1768   0.1923   0.2031   0.2336   0.2411   0.2585   0.3078   0.3095
  0.3513   0.3734   0.3882   0.3903   0.4083   0.4269   0.4367   0.4478
  0.4618   0.4865   0.4922   0.5073   0.5146   0.5216   0.5237   0.5314
  0.5454   0.5636   0.5743   0.5853   0.5971   0.6257   0.6425   0.6551
  0.6715   0.6904   0.7002   0.7218   0.7439   0.7659   0.8002   0.8189
  0.8486   0.8741   0.8762   0.8916   0.9205   0.9722   0.9829   0.9939
  1.0122   1.0606   1.0634   1.0717   1.0930   1.0977   1.1234   1.1470
  1.1576   1.1792   1.1854   1.1981   1.2167   1.2469   1.2591   1.2936
  1.3197   1.3330   1.3485   1.3673   1.3766   1.3875   1.3994   1.4285
  1.4347   1.4615   1.5100   1.5185   1.5478   1.5691   1.5795   1.6020
  1.6314   1.6722   1.6931   1.7652   1.8000   1.8404   1.8675   1.9239
  1.9338   1.9379   2.0717   2.1244   2.1719   2.2229   2.2349   2.2596
  2.2793   2.3093   2.3526   2.3828   2.4377   2.4512   2.4640   2.5237
  2.5605   2.5831   2.5920   2.6341   2.6615   2.6799   2.6963   2.7192
  2.7457   2.7547   2.7728   2.7823   2.8035   2.8386   2.8618   2.8690
  2.8864   2.9241   2.9268   2.9445   2.9653   2.9801   3.0086   3.0141
  3.0473   3.0531   3.0593   3.0728   3.0932   3.1048   3.1172   3.1186
  3.1520   3.1678   3.1698   3.1886   3.2114   3.2220   3.2540   3.2649
  3.2967   3.3199   3.3310   3.3534   3.3700   3.3854   3.4152   3.4440
  3.4480   3.4764   3.5037   3.5266   3.5295   3.5539   3.5736   3.6132
  3.6279   3.6692   3.6837   3.7226   3.7540   3.7702   3.7789   3.8113
  3.8439   3.8607   3.8630   3.8912   3.9233   3.9456   3.9660   3.9859
  4.0040   4.0137   4.0324   4.0465   4.0713   4.0758   4.0810   4.1061
  4.1388   4.1898   4.2051   4.2277   4.2720   4.2846   4.3039   4.3691
  4.3967   4.4373   4.4443   4.4922   4.5067   4.5211   4.6004   4.6058
  4.6189   4.6358   4.7033   4.7062   4.7141   4.7409   4.8248   4.8330
  4.8658   4.8991   4.9355   4.9706   5.0024   5.0286   5.0700   5.1036
  5.1369   5.1877   5.1902   5.1957   5.2525   5.2895   5.3345   5.3617
  5.3713   5.4028   5.4714   5.4987   5.5380   5.5583   5.6448   5.7326
  5.7481   5.8050   5.9136   6.0644   6.0877   6.1115   6.2221   6.2435
  6.5220   7.9318   9.2273  10.9202  11.6569  12.8014  13.0357  14.6493
 --------------------------------------------------------------
 
          Ground-State Mulliken Net Atomic Charges

     Atom                 Charge (a.u.)    Spin (a.u.)
  --------------------------------------------------------
      1 C                    -0.076514      -0.017271
      2 N                    -0.080202       0.028976
      3 C                    -0.038827      -0.231333
      4 H                     0.120493       0.003968
      5 C                    -0.109316       0.704511
      6 H                     0.140824      -0.006957
      7 C                    -0.226346       0.081732
      8 H                     0.149057      -0.002115
      9 C                     0.019782      -0.111011
     10 H                     0.131875       0.005550
     11 N                    -0.160761       0.544544
     12 H                     0.129935      -0.000595
  --------------------------------------------------------
  Sum of atomic charges =     0.000000
  Sum of spin   charges =     1.000000

 -----------------------------------------------------------------
                    Cartesian Multipole Moments
 -----------------------------------------------------------------
    Charge (ESU x 10^10)
                 0.0000
    Dipole Moment (Debye)
         X      -0.4455      Y      -4.5714      Z       1.8787
       Tot       4.9624
    Quadrupole Moments (Debye-Ang)
        XX     -37.8604     XY       0.1892     YY     -44.9613
        XZ       0.7788     YZ       6.6813     ZZ     -52.6229
    Octopole Moments (Debye-Ang^2)
       XXX       0.0220    XXY     -11.7902    XYY      -4.8747
       YYY     -68.8619    XXZ       3.3824    XYZ       1.5926
       YYZ      38.1293    XZZ      -1.6383    YZZ     -47.6193
       ZZZ      37.9148
    Hexadecapole Moments (Debye-Ang^3)
      XXXX    -187.6815   XXXY     -82.8871   XXYY    -114.1083
      XYYY     -87.5669   YYYY    -580.7560   XXXZ      73.3647
      XXYZ      75.9549   XYYZ      36.1436   YYYZ     270.6106
      XXZZ    -126.8409   XYZZ     -37.3224   YYZZ    -239.4816
      XZZZ      80.0317   YZZZ     266.2470   ZZZZ    -659.4141
 -----------------------------------------------------------------
 Calculating analytic gradient of the SCF energy
 Gradient of SCF Energy
            1           2           3           4           5           6
    1   0.0331804  -0.0252717   0.0059847   0.0066745  -0.0097403  -0.0027283
    2  -0.0475582   0.0473766  -0.0004427  -0.0027499   0.0027360   0.0004346
    3   0.0480607  -0.0493398   0.0070560   0.0032465   0.0014121  -0.0045628
            7           8           9          10          11          12
    1   0.0440009  -0.0044611  -0.0509610   0.0002627  -0.0017077   0.0047669
    2   0.0253590   0.0003250  -0.0180494   0.0033786  -0.0058826  -0.0049271
    3  -0.0320477   0.0045655   0.0282617  -0.0070512   0.0065282  -0.0061292
 Max gradient component =       5.096E-02
 RMS gradient           =       2.289E-02
 Gradient time:  CPU 206.74 s  wall 3.99 s
rPathMan2.  file_steps = 952
 IRC --- Status = 3.  Assess initial corrector step
 IRC --- bisector search: b =  0.000000 E =     -302.857135 G.B =  -0.065138
 IRC --- bisector search: b =  0.077675 E =     -302.854521 G.B =   0.122603
 IRC --- performed gradient/energy interpolation
 IRC --- bisector search:  estimate b(min) =   2.560702810372307E-002
 Adding empirical dispersion correction 
 ----------------------------------------------------------------
 Doing -D3(0) with
 s6  =   1.00000
 s8  =   1.00000
 rs6 =   1.28100
 rs8 =   1.09400
 -D3 energy without 3body term =     -0.0027536174 hartrees
 ----------------------------------------------------------------
             Standard Nuclear Orientation (Angstroms)
    I     Atom           X                Y                Z
 ----------------------------------------------------------------
    1      C       0.7509586359     1.7080090406    -1.6951431456
    2      N       0.4049512024     2.4631835285    -2.4860084960
    3      C      -0.3593813467    -1.4327548759     1.5071538161
    4      H      -0.0120135375    -2.2354528400     2.1587938630
    5      C      -1.0403249284    -1.2993689836     0.2683356619
    6      H      -1.5891643126    -1.8980935652    -0.4471722611
    7      C       1.0287354241     0.7260660821    -0.6622929348
    8      H       1.4921831867     1.1403855208     0.2294133140
    9      C      -0.6959769318     0.1423426353     0.3568473222
   10      H      -1.3382036993     0.9859092401     0.1066367200
   11      N      -0.1638133810    -0.1301153549     1.7215995662
   12      H       1.5220496690    -0.1701102589    -1.0581635424
 ----------------------------------------------------------------
 Nuclear Repulsion Energy =         238.72598421 hartrees
 There are       25 alpha and       24 beta electrons

                       Distance Matrix (Angstroms)
             C (  1)   N (  2)   C (  3)   H (  4)   C (  5)   H (  6)
   N (  2)  1.146943
   C (  3)  4.620818  5.630976
   H (  4)  5.566493  6.620063  1.090698
   C (  5)  4.013511  4.881807  1.419911  2.346808
   H (  6)  4.476336  5.210958  2.355482  3.064682  1.082427
   C (  7)  1.451947  2.594730  3.360636  4.220460  3.041294  3.712935
   H (  8)  2.139048  3.210200  3.417889  4.169101  3.516748  4.380049
   C (  9)  2.958986  3.831472  1.979251  3.060838  1.484905  2.368040
   H ( 10)  2.851743  3.455827  2.961330  4.043180  2.310276  2.947398
   N ( 11)  3.986181  4.975204  1.334580  2.155604  2.060923  3.140214
   H ( 12)  2.127829  3.197012  3.422705  4.119200  3.098482  3.610940
             C (  7)   H (  8)   C (  9)   H ( 10)   N ( 11)
   H (  8)  1.087007
   C (  9)  2.086627  2.408397
   H ( 10)  2.502233  2.837257  1.089342
   N ( 11)  2.799672  2.565759  1.489960  2.287533
   H ( 12)  1.096907  1.837429  2.649439  3.297604  3.251279
 
 Applying Cartesian multipole field
    Component          Value
    ---------          -----
     (2,0,0)        1.00000E-11
     (0,2,0)        2.00000E-11
     (0,0,2)       -3.00000E-11
 Nucleus-field energy     =    -0.0000000032 hartrees
 Requested basis set is cc-pVTZ
 There are 100 shells and 280 basis functions
 A cutoff of  1.0D-11 yielded   4505 shell pairs
 There are     34963 function pairs (     45512 Cartesian)
 Smallest overlap matrix eigenvalue = 2.45E-04
 Guess MOs from SCF MO coefficient file
 Reading MOs from coefficient file
 Reading MOs from coefficient file
 Long-range K will be added via erf
 Coulomb attenuation parameter = 0.25 bohr**(-1)
 An unrestricted hybrid HF-DFT SCF calculation will be
 performed using Pulay DIIS extrapolation
 Exchange:     0.1957 Hartree-Fock + 1.0000 wB97X-D3 + LR-HF
 Correlation:  1.0000 wB97X-D3
 Using SG-2 standard quadrature grid
 Dispersion:   Grimme D3
 SCF converges when DIIS error is below 1.0E-08
 Using Q-Chem read-in guess as SCF_GUESS READ specified.

 using 64 threads for integral computing
 -------------------------------------------------------
 OpenMP Integral computing Module                
 Release: version 1.0, May 2013, Q-Chem Inc. Pittsburgh 
 -------------------------------------------------------
 using 64 threads for integral computing
 -------------------------------------------------------
 OpenMP Integral computing Module                
 Release: version 1.0, May 2013, Q-Chem Inc. Pittsburgh 
 -------------------------------------------------------
 ---------------------------------------
  Cycle       Energy         DIIS Error
 ---------------------------------------
    1    -302.8703269378      1.15E-03
    2    -302.8572529608      2.36E-04
    3    -302.8573987903      2.57E-04
    4    -302.8578823040      5.37E-05
    5    -302.8579056289      1.52E-05
    6    -302.8579086720      5.40E-06
    7    -302.8579094702      1.75E-06
    8    -302.8579099298      7.87E-07
    9    -302.8579101848      4.74E-07
   10    -302.8579104365      2.67E-07
   11    -302.8579105670      1.42E-07
   12    -302.8579106241      5.26E-08
   13    -302.8579106404      2.82E-08
   14    -302.8579106511      2.02E-08
   15    -302.8579106587      1.69E-08
   16    -302.8579106673      1.01E-08
   17    -302.8579106708      3.55E-09 Convergence criterion met
 ---------------------------------------
 <S^2> = 0.7948
 SCF time:  CPU 1430.61 s  wall 24.05 s
 SCF   energy in the final basis set = -302.85791067
 Total energy in the final basis set = -302.85791067
 
 --------------------------------------------------------------
 
                    Orbital Energies (a.u.)
 --------------------------------------------------------------
 
 Alpha MOs
 -- Occupied --
-14.4603 -14.4169 -10.3764 -10.3540 -10.3477 -10.3418 -10.3162  -1.1213
 -1.0237  -0.8721  -0.8501  -0.7911  -0.6577  -0.6323  -0.6151  -0.5728
 -0.5503  -0.5458  -0.4865  -0.4649  -0.4557  -0.4281  -0.4049  -0.3654
 -0.3386
 -- Virtual --
  0.0067   0.1018   0.1178   0.1257   0.1397   0.1437   0.1578   0.1736
  0.1921   0.2019   0.2339   0.2423   0.2566   0.3038   0.3101   0.3440
  0.3736   0.3795   0.3857   0.4083   0.4248   0.4271   0.4438   0.4604
  0.4818   0.4915   0.5053   0.5140   0.5203   0.5204   0.5317   0.5451
  0.5639   0.5737   0.5847   0.5945   0.6236   0.6371   0.6514   0.6692
  0.6833   0.7004   0.7193   0.7410   0.7618   0.7980   0.8153   0.8467
  0.8694   0.8769   0.8903   0.9256   0.9711   0.9856   0.9953   1.0114
  1.0594   1.0622   1.0705   1.0932   1.1025   1.1243   1.1513   1.1566
  1.1782   1.1852   1.1994   1.2141   1.2485   1.2567   1.2854   1.3162
  1.3347   1.3480   1.3629   1.3779   1.3913   1.3965   1.4266   1.4351
  1.4549   1.5147   1.5206   1.5488   1.5676   1.5827   1.5976   1.6225
  1.6648   1.6868   1.7574   1.7945   1.8367   1.8613   1.9188   1.9322
  1.9524   2.0974   2.1226   2.1568   2.2176   2.2311   2.2553   2.2783
  2.3013   2.3397   2.3787   2.4309   2.4473   2.4626   2.5154   2.5581
  2.5753   2.5885   2.6326   2.6579   2.6762   2.6911   2.7159   2.7407
  2.7533   2.7690   2.7771   2.7978   2.8350   2.8588   2.8634   2.8852
  2.9174   2.9207   2.9429   2.9598   2.9769   3.0080   3.0118   3.0401
  3.0476   3.0591   3.0662   3.0924   3.0961   3.1117   3.1236   3.1478
  3.1625   3.1682   3.1879   3.2106   3.2243   3.2541   3.2555   3.2933
  3.3145   3.3284   3.3516   3.3671   3.3880   3.4092   3.4402   3.4523
  3.4805   3.5024   3.5219   3.5320   3.5528   3.5714   3.6092   3.6320
  3.6657   3.6768   3.7193   3.7540   3.7666   3.7770   3.8092   3.8417
  3.8560   3.8617   3.8818   3.9184   3.9478   3.9650   3.9797   3.9974
  4.0111   4.0276   4.0463   4.0751   4.0801   4.0832   4.1064   4.1371
  4.1776   4.1968   4.2228   4.2699   4.2821   4.2895   4.3649   4.3856
  4.4276   4.4389   4.4823   4.4954   4.5093   4.5908   4.6288   4.6449
  4.6567   4.7000   4.7183   4.7328   4.7405   4.8046   4.8262   4.8596
  4.9068   4.9087   4.9660   4.9967   5.0234   5.0717   5.1006   5.1206
  5.1902   5.1917   5.2056   5.2539   5.2959   5.3235   5.3545   5.3702
  5.3951   5.4659   5.4947   5.5276   5.5471   5.6355   5.7290   5.7921
  5.8064   5.9189   6.0855   6.1825   6.2214   6.2372   6.2983   6.5186
  7.8244   9.2270  10.9062  11.6013  12.5971  13.0123  15.5246
 
 Beta MOs
 -- Occupied --
-14.4517 -14.4166 -10.3778 -10.3567 -10.3468 -10.3346 -10.3163  -1.1057
 -1.0230  -0.8692  -0.8196  -0.7908  -0.6590  -0.6185  -0.6113  -0.5700
 -0.5394  -0.5213  -0.4819  -0.4627  -0.4461  -0.4273  -0.3905  -0.3570
 -- Virtual --
 -0.0364   0.0070   0.1126   0.1197   0.1368   0.1434   0.1466   0.1587
  0.1793   0.1933   0.2052   0.2339   0.2426   0.2570   0.3074   0.3106
  0.3519   0.3742   0.3869   0.3906   0.4078   0.4250   0.4374   0.4473
  0.4610   0.4867   0.4928   0.5072   0.5153   0.5221   0.5242   0.5317
  0.5459   0.5650   0.5756   0.5860   0.5980   0.6264   0.6418   0.6559
  0.6720   0.6916   0.7008   0.7219   0.7439   0.7668   0.8017   0.8186
  0.8490   0.8742   0.8785   0.8929   0.9280   0.9740   0.9902   0.9985
  1.0147   1.0612   1.0641   1.0726   1.0955   1.1050   1.1262   1.1545
  1.1586   1.1798   1.1868   1.2010   1.2180   1.2484   1.2589   1.2947
  1.3202   1.3359   1.3487   1.3666   1.3793   1.3920   1.4022   1.4322
  1.4371   1.4629   1.5175   1.5218   1.5505   1.5710   1.5848   1.6025
  1.6323   1.6745   1.6936   1.7670   1.7996   1.8385   1.8637   1.9245
  1.9348   1.9531   2.0981   2.1269   2.1699   2.2202   2.2346   2.2566
  2.2815   2.3093   2.3518   2.3843   2.4367   2.4514   2.4650   2.5236
  2.5629   2.5829   2.5939   2.6350   2.6614   2.6798   2.6949   2.7223
  2.7441   2.7557   2.7724   2.7820   2.8026   2.8400   2.8634   2.8698
  2.8885   2.9244   2.9256   2.9448   2.9615   2.9819   3.0093   3.0142
  3.0464   3.0542   3.0587   3.0738   3.0946   3.1055   3.1185   3.1268
  3.1524   3.1680   3.1720   3.1899   3.2133   3.2282   3.2575   3.2666
  3.2994   3.3234   3.3298   3.3574   3.3728   3.3907   3.4167   3.4494
  3.4548   3.4836   3.5061   3.5277   3.5368   3.5566   3.5750   3.6144
  3.6356   3.6724   3.6832   3.7232   3.7587   3.7682   3.7807   3.8120
  3.8449   3.8594   3.8643   3.8911   3.9243   3.9509   3.9688   3.9859
  4.0009   4.0143   4.0308   4.0511   4.0791   4.0825   4.0849   4.1115
  4.1406   4.1891   4.2056   4.2284   4.2750   4.2830   4.2990   4.3695
  4.3874   4.4373   4.4435   4.4951   4.4998   4.5204   4.6024   4.6314
  4.6465   4.6582   4.7064   4.7260   4.7365   4.7486   4.8270   4.8360
  4.8682   4.9090   4.9352   4.9707   5.0046   5.0301   5.0751   5.1092
  5.1389   5.1903   5.1934   5.2066   5.2580   5.2990   5.3339   5.3626
  5.3739   5.4048   5.4723   5.4964   5.5385   5.5565   5.6436   5.7340
  5.7955   5.8083   5.9200   6.0873   6.1834   6.2219   6.2411   6.2987
  6.5236   7.8247   9.2364  10.9192  11.6046  12.5989  13.0181  15.5251
 --------------------------------------------------------------
 
          Ground-State Mulliken Net Atomic Charges

     Atom                 Charge (a.u.)    Spin (a.u.)
  --------------------------------------------------------
      1 C                    -0.105759      -0.011609
      2 N                    -0.046279       0.019922
      3 C                    -0.039500      -0.230270
      4 H                     0.120322       0.003946
      5 C                    -0.110616       0.702710
      6 H                     0.141217      -0.006584
      7 C                    -0.222956       0.073640
      8 H                     0.147478      -0.001680
      9 C                     0.018197      -0.104009
     10 H                     0.131419       0.005430
     11 N                    -0.162021       0.548809
     12 H                     0.128498      -0.000306
  --------------------------------------------------------
  Sum of atomic charges =     0.000000
  Sum of spin   charges =     1.000000

 -----------------------------------------------------------------
                    Cartesian Multipole Moments
 -----------------------------------------------------------------
    Charge (ESU x 10^10)
                 0.0000
    Dipole Moment (Debye)
         X      -0.4151      Y      -4.4985      Z       1.7987
       Tot       4.8625
    Quadrupole Moments (Debye-Ang)
        XX     -37.7894     XY       0.2349     YY     -44.8109
        XZ       0.7361     YZ       6.5933     ZZ     -52.4646
    Octopole Moments (Debye-Ang^2)
       XXX       0.2324    XXY     -11.4778    XYY      -4.6391
       YYY     -67.9322    XXZ       3.0596    XYZ       1.4241
       YYZ      37.7735    XZZ      -1.4019    YZZ     -47.2758
       ZZZ      36.9897
    Hexadecapole Moments (Debye-Ang^3)
      XXXX    -186.9701   XXXY     -82.5885   XXYY    -113.3395
      XYYY     -86.9869   YYYY    -577.5719   XXXZ      73.0037
      XXYZ      75.1980   XYYZ      35.7244   YYYZ     269.0885
      XXZZ    -125.9396   XYZZ     -36.9244   YYZZ    -238.6639
      XZZZ      79.4207   YZZZ     264.7757   ZZZZ    -655.7832
 -----------------------------------------------------------------
 Calculating analytic gradient of the SCF energy
 Gradient of SCF Energy
            1           2           3           4           5           6
    1   0.0067516  -0.0015430   0.0060227   0.0066883  -0.0112657  -0.0020513
    2   0.0144313  -0.0053425  -0.0022864  -0.0024901  -0.0009295   0.0014373
    3  -0.0169434   0.0059138   0.0072375   0.0030584   0.0004367  -0.0037888
            7           8           9          10          11          12
    1   0.0478482  -0.0044859  -0.0516731   0.0003625  -0.0016981   0.0050437
    2   0.0170346   0.0000567  -0.0152381   0.0031296  -0.0045109  -0.0052919
    3  -0.0240269   0.0051086   0.0296096  -0.0072288   0.0066034  -0.0059802
 Max gradient component =       5.167E-02
 RMS gradient           =       1.501E-02
 Gradient time:  CPU 208.60 s  wall 3.93 s
rPathMan2.  file_steps = 952
 IRC --- Status = 4.  Checking bisector search.
 IRC --- Bisector search finished successfully.
 ------------------------------------------------------------------------
 Reaction path following.  The coordinates are cartesian              
 Step   6 E=    -302.857911 |G|=  0.090055 S_lin= 0.6968 S_tot= 0.7044
 ------------------------------------------------------------------------
  IRC -- SD step length =   0.150000000000000     
 Adding empirical dispersion correction 
 ----------------------------------------------------------------
 Doing -D3(0) with
 s6  =   1.00000
 s8  =   1.00000
 rs6 =   1.28100
 rs8 =   1.09400
 -D3 energy without 3body term =     -0.0027032904 hartrees
 ----------------------------------------------------------------
             Standard Nuclear Orientation (Angstroms)
    I     Atom           X                Y                Z
 ----------------------------------------------------------------
    1      C       0.7450076816     1.6952890673    -1.6802089556
    2      N       0.4063112062     2.4678925347    -2.4912210009
    3      C      -0.3646898419    -1.4307395912     1.5007745894
    4      H      -0.0179087524    -2.2332580627     2.1560981144
    5      C      -1.0303951007    -1.2985497413     0.2679507503
    6      H      -1.5873562451    -1.8993604225    -0.4438327599
    7      C       0.9865610967     0.7110514845    -0.6411152219
    8      H       1.4961371403     1.1403355797     0.2249105402
    9      C      -0.6504313350     0.1557737715     0.3307488272
   10      H      -1.3385232387     0.9831507579     0.1130083113
   11      N      -0.1623166834    -0.1261393578     1.7157792034
   12      H       1.5176040532    -0.1654458512    -1.0528925144
 ----------------------------------------------------------------
 Nuclear Repulsion Energy =         239.26021684 hartrees
 There are       25 alpha and       24 beta electrons

                       Distance Matrix (Angstroms)
             C (  1)   N (  2)   C (  3)   H (  4)   C (  5)   H (  6)
   N (  2)  1.170202
   C (  3)  4.595883  5.632921
   H (  4)  5.543715  6.624074  1.092585
   C (  5)  3.988791  4.885002  1.407300  2.337501
   H (  6)  4.459827  5.219139  2.344358  3.055208  1.085272
   C (  7)  1.451478  2.616500  3.316751  4.183578  2.988814  3.671270
   H (  8)  2.121709  3.213643  3.420663  4.171685  3.511891  4.381199
   C (  9)  2.891593  3.798172  1.991892  3.072370  1.504451  2.387757
   H ( 10)  2.839695  3.468561  2.949765  4.032806  2.307619  2.946330
   N ( 11)  3.958987  4.975057  1.337596  2.157472  2.055313  3.136714
   H ( 12)  2.110158  3.199724  3.415438  4.114762  3.085588  3.608073
             C (  7)   H (  8)   C (  9)   H ( 10)   N ( 11)
   H (  8)  1.092682
   C (  9)  1.983078  2.363963
   H ( 10)  2.459422  2.841220  1.097923
   N ( 11)  2.752410  2.564589  1.495339  2.276590
   H ( 12)  1.104452  1.827103  2.591915  3.291817  3.238707
 
 Applying Cartesian multipole field
    Component          Value
    ---------          -----
     (2,0,0)        1.00000E-11
     (0,2,0)        2.00000E-11
     (0,0,2)       -3.00000E-11
 Nucleus-field energy     =    -0.0000000032 hartrees
 Requested basis set is cc-pVTZ
 There are 100 shells and 280 basis functions
 A cutoff of  1.0D-11 yielded   4514 shell pairs
 There are     35066 function pairs (     45676 Cartesian)
 Smallest overlap matrix eigenvalue = 2.44E-04
 Guess MOs from SCF MO coefficient file
 Reading MOs from coefficient file
 Reading MOs from coefficient file
 Long-range K will be added via erf
 Coulomb attenuation parameter = 0.25 bohr**(-1)
 An unrestricted hybrid HF-DFT SCF calculation will be
 performed using Pulay DIIS extrapolation
 Exchange:     0.1957 Hartree-Fock + 1.0000 wB97X-D3 + LR-HF
 Correlation:  1.0000 wB97X-D3
 Using SG-2 standard quadrature grid
 Dispersion:   Grimme D3
 SCF converges when DIIS error is below 1.0E-08
 Using Q-Chem read-in guess as SCF_GUESS READ specified.

 using 64 threads for integral computing
 -------------------------------------------------------
 OpenMP Integral computing Module                
 Release: version 1.0, May 2013, Q-Chem Inc. Pittsburgh 
 -------------------------------------------------------
 using 64 threads for integral computing
 -------------------------------------------------------
 OpenMP Integral computing Module                
 Release: version 1.0, May 2013, Q-Chem Inc. Pittsburgh 
 -------------------------------------------------------
 ---------------------------------------
  Cycle       Energy         DIIS Error
 ---------------------------------------
    1    -302.8732411215      1.21E-03
    2    -302.8688050031      2.72E-04
    3    -302.8691491144      2.72E-04
    4    -302.8697539905      7.20E-05
    5    -302.8698105663      2.25E-05
    6    -302.8698316895      8.82E-06
    7    -302.8698407407      4.85E-06
    8    -302.8698450046      3.02E-06
    9    -302.8698480570      1.61E-06
   10    -302.8698494983      8.21E-07
   11    -302.8698498045      3.53E-07
   12    -302.8698498691      1.35E-07
   13    -302.8698498904      6.04E-08
   14    -302.8698498983      3.07E-08
   15    -302.8698499022      1.76E-08
   16    -302.8698499037      1.13E-08
   17    -302.8698499048      5.60E-09 Convergence criterion met
 ---------------------------------------
 <S^2> = 0.7907
 SCF time:  CPU 1461.17 s  wall 24.58 s
 SCF   energy in the final basis set = -302.86984990
 Total energy in the final basis set = -302.86984990
 
 --------------------------------------------------------------
 
                    Orbital Energies (a.u.)
 --------------------------------------------------------------
 
 Alpha MOs
 -- Occupied --
-14.4587 -14.4250 -10.3761 -10.3515 -10.3514 -10.3403 -10.3242  -1.1184
 -1.0172  -0.8779  -0.8466  -0.7907  -0.6553  -0.6296  -0.6183  -0.5731
 -0.5516  -0.5420  -0.4855  -0.4656  -0.4515  -0.4235  -0.4022  -0.3767
 -0.3396
 -- Virtual --
  0.0182   0.0994   0.1113   0.1235   0.1385   0.1444   0.1552   0.1743
[truncated: 900,319 more chars]
