# Supplementary material for: Reactant Discovery with an Ab Initio Nanoreactor: Exploration of Astrophysical N-Heterocycle Precursors and Formation Pathways
Source: ACS Earth Space Chem. 2024 Aug 9;8(9):1771–83. doi: 10.1021/acsearthspacechem.4c00120 (PMC11418024; doi:10.1021/acsearthspacechem.4c00120)
Supplement: Supplementary file 2 — sp4c00120_si_002.zip [file sp4c00120_si_002.zip › nr-si-data/reaction1/TS1/ccsd_sp.out]

Running Job 1 of 1 qchem.in
qchem qchem.in_1569568.0 ./qchem1569568/ 0
/home/leeping/opt/qchem/5.3.2-openmp/exe/qcprog.exe_s qchem.in_1569568.0 ./qchem1569568/
                  Welcome to Q-Chem
     A Quantum Leap Into The Future Of Chemistry


 Q-Chem 5.3, Q-Chem, Inc., Pleasanton, CA (2020)

 Yihan Shao,  Zhengting Gan,  E. Epifanovsky,  A. T. B. Gilbert,  M. Wormit,  
 J. Kussmann,  A. W. Lange,  A. Behn,  Jia Deng,  Xintian Feng,  D. Ghosh,  
 M. Goldey,  P. R. Horn,  L. D. Jacobson,  I. Kaliman,  T. Kus,  A. Landau,  
 Jie Liu,  E. I. Proynov,  R. M. Richard,  R. P. Steele,  E. J. Sundstrom,  
 H. L. Woodcock III,  P. M. Zimmerman,  D. Zuev,  B. Alam,  B. Albrecht,  
 A. Aldossary,  E. Alguire,  S. A. Baeppler,  D. Barton,  Z. Benda,  
 Y. A. Bernard,  E. J. Berquist,  K. B. Bravaya,  H. Burton,  K. Carter-Fenk,  
 D. Casanova,  Chun-Min Chang,  Yunqing Chen,  A. Chien,  K. D. Closser,  
 M. P. Coons,  S. Coriani,  S. Dasgupta,  A. L. Dempwolff,  M. Diedenhofen,  
 Hainam Do,  R. G. Edgar,  Po-Tung Fang,  S. Faraji,  S. Fatehi,  
 Qingguo Feng,  J. Fosso-Tande,  J. Gayvert,  Qinghui Ge,  A. Ghysels,  
 G. Gidofalvi,  J. Gomes,  J. Gonthier,  S. Gulania,  A. Gunina,  D. Hait,  
 M. W. D. Hanson-Heine,  S. Hammes-Schiffer,  P. H. P. Harbach,  
 A. W. Hauser,  M. F. Herbst,  J. E. Herr,  E. G. Hohenstein,  Z. C. Holden,  
 S. Houck,  Kerwin Hui,  B. C. Huynh,  M. Ivanov,  T.-C. Jagau,  Hyunjun Ji,  
 B. Kaduk,  K. Khistyaev,  Jaehoon Kim,  P. Klunzinger,  K. Koh,  
 D. Kosenkov,  L. Koulias,  T. Kowalczyk,  C. M. Krauter,  A. Kunitsa,  
 Ka Un Lao,  A. Laurent,  K. V. Lawler,  Joonho Lee,  D. Lefrancois,  
 S. Lehtola,  D. S. Levine,  Yi-Pei Li,  You-Sheng Lin,  Fenglai Liu,  
 Kuan-Yu Liu,  E. Livshits,  M. Loipersberger,  A. Luenser,  A. Manjanath,  
 P. Manohar,  E. Mansoor,  S. F. Manzer,  Shan-Ping Mao,  Yuezhi Mao,  
 N. Mardirossian,  A. V. Marenich,  T. Markovich,  L. A. Martinez-Martinez,  
 S. A. Maurer,  N. J. Mayhall,  S. C. McKenzie,  J.-M. Mewes,  P. Morgante,  
 A. F. Morrison,  J. W. Mullinax,  K. Nanda,  T. S. Nguyen-Beck,  
 R. Olivares-Amaya,  K. J. Oosterbaan,  J. A. Parkhill,  S. K. Paul,  
 F. Pavosevic,  Zheng Pei,  T. M. Perrine,  F. Plasser,  P. Pokhilko,  
 S. Prager,  A. Prociuk,  E. Ramos,  B. Rana,  D. R. Rehn,  F. Rob,  
 E. Rossomme,  M. Scheurer,  M. Schneider,  N. Sergueev,  S. M. Sharada,  
 S. Sharma,  W. Skomorowski,  D. W. Small,  T. Stauch,  C. J. Stein,  
 T. Stein,  Yu-Chuan Su,  S. P. Veccham,  Zhen Tao,  A. J. W. Thom,  
 A. Tkatchenko,  T. Tsuchimochi,  N. M. Tubman,  L. Vogt,  M. L. Vidal,  
 O. Vydrov,  M. A. Watson,  J. Wenzel,  M. de Wergifosse,  T. A. Wesolowski,  
 A. White,  J. Witte,  A. Yamada,  Jun Yang,  K. Yao,  S. Yeganeh,  
 S. R. Yost,  Zhi-Qiang You,  A. Zech,  Igor Ying Zhang,  Xing Zhang,  
 Yan Zhao,  Ying Zhu,  B. R. Brooks,  G. K. L. Chan,  C. J. Cramer,  
 M. S. Gordon,  W. J. Hehre,  A. Klamt,  M. W. Schmidt,  C. D. Sherrill,  
 D. G. Truhlar,  A. Aspuru-Guzik,  R. Baer,  A. T. Bell,  N. A. Besley,  
 Jeng-Da Chai,  A. E. DePrince, III,  R. A. DiStasio Jr.,  A. Dreuw,  
 B. D. Dunietz,  T. R. Furlani,  Chao-Ping Hsu,  Yousung Jung,  Jing Kong,  
 D. S. Lambrecht,  WanZhen Liang,  C. Ochsenfeld,  V. A. Rassolov,  
 L. V. Slipchenko,  J. E. Subotnik,  T. Van Voorhis,  J. M. Herbert,  
 A. I. Krylov,  P. M. W. Gill,  M. Head-Gordon

 Contributors to earlier versions of Q-Chem not listed above: 
 R. D. Adamson,  B. Austin,  J. Baker,  G. J. O. Beran,  K. Brandhorst,  
 S. T. Brown,  E. F. C. Byrd,  A. K. Chakraborty,  C.-L. Cheng,  
 Siu Hung Chien,  D. M. Chipman,  D. L. Crittenden,  H. Dachsel,  
 R. J. Doerksen,  A. D. Dutoi,  L. Fusti-Molnar,  W. A. Goddard III,  
 A. Golubeva-Zadorozhnaya,  S. R. Gwaltney,  G. Hawkins,  A. Heyden,  
 S. Hirata,  G. Kedziora,  F. J. Keil,  C. Kelley,  Jihan Kim,  R. A. King,  
 R. Z. Khaliullin,  P. P. Korambath,  W. Kurlancheek,  A. M. Lee,  M. S. Lee,  
 S. V. Levchenko,  Ching Yeh Lin,  D. Liotard,  R. C. Lochan,  I. Lotan,  
 P. E. Maslen,  N. Nair,  D. P. O'Neill,  D. Neuhauser,  E. Neuscamman,  
 C. M. Oana,  R. Olson,  B. Peters,  R. Peverati,  P. A. Pieniazek,  
 Y. M. Rhee,  J. Ritchie,  M. A. Rohrdanz,  E. Rosta,  N. J. Russ,  
 H. F. Schaefer III,  N. E. Schultz,  N. Shenvi,  A. C. Simmonett,  A. Sodt,  
 D. Stuck,  K. S. Thanthiriwatte,  V. Vanovschi,  Tao Wang,  A. Warshel,  
 C. F. Williams,  Q. Wu,  X. Xu,  W. Zhang

 Please cite Q-Chem as follows:
 Y. Shao et al., Mol. Phys. 113, 184-215 (2015)
 DOI: 10.1080/00268976.2014.952696

 Q-Chem 5.3.2 for Intel X86 EM64T Linux

 Parts of Q-Chem use Armadillo 9.800.1 (Horizon Scraper).
 http://arma.sourceforge.net/

 Q-Chem begins on Fri Jun 14 01:23:58 2024  

Host: 
0

     Scratch files written to ./qchem1569568//
 Dec820 |scratch|qcdevops|jenkins|workspace|build_RNUM 5633   
Processing $rem in /home/leeping/opt/qchem/5.3.2-openmp/config/preferences:
Processing $rem in /home/hpark21/.qchemrc:
Core orbitals will be frozen

Checking the input file for inconsistencies... 	...done.

--------------------------------------------------------------
User input:
--------------------------------------------------------------
$molecule
0 2
C         0.7883077593    1.7175637737   -1.7094136097
N         0.3873170764    2.4704824268   -2.4931981955
C        -0.3232694900   -1.4192894956    1.5454691704
H         0.0146553817   -2.2405999772    2.1689973705
C        -1.0915195343   -1.2689834199    0.2511468922
H        -1.6024649435   -1.8948164094   -0.4622259515
C         1.2261751529    0.8040678826   -0.7563220952
H         1.4690403633    1.1368891516    0.2417285107
C        -0.9204548838    0.0551199842    0.4540651871
H        -1.3247025303    0.9813073034    0.0765521890
N        -0.1527548638   -0.1604567377    1.7561707964
H         1.5296704929   -0.1812843044   -1.0729703869
$end

$rem
method                ccsd(t)
basis                 cc-pvtz
unrestricted          true
symmetry              False
sym_ignore            true
scf_convergence       8
thresh                14
jobtype               sp
scf_guess             core
scf_algorithm         diis
max_scf_cycles        100
mem_total             10000
$end
--------------------------------------------------------------
 ----------------------------------------------------------------
             Standard Nuclear Orientation (Angstroms)
    I     Atom           X                Y                Z
 ----------------------------------------------------------------
    1      C       0.7883077593     1.7175637737    -1.7094136097
    2      N       0.3873170764     2.4704824268    -2.4931981955
    3      C      -0.3232694900    -1.4192894956     1.5454691704
    4      H       0.0146553817    -2.2405999772     2.1689973705
    5      C      -1.0915195343    -1.2689834199     0.2511468922
    6      H      -1.6024649435    -1.8948164094    -0.4622259515
    7      C       1.2261751529     0.8040678826    -0.7563220952
    8      H       1.4690403633     1.1368891516     0.2417285107
    9      C      -0.9204548838     0.0551199842     0.4540651871
   10      H      -1.3247025303     0.9813073034     0.0765521890
   11      N      -0.1527548638    -0.1604567377     1.7561707964
   12      H       1.5296704929    -0.1812843044    -1.0729703869
 ----------------------------------------------------------------
 Nuclear Repulsion Energy =         235.66158635 hartrees
 There are       25 alpha and       24 beta electrons
 Requested basis set is cc-pVTZ
 There are 100 shells and 280 basis functions
 Total memory of 10000 MB is distributed as follows: 
   MEM_STATIC is set to 2000 MB
   QALLOC/CCMAN JOB total memory use is  8000 MB
 Warning: actual memory use might exceed 10000 MB

 Total QAlloc Memory Limit  10000 MB
 Mega-Array Size      1956 MB
 MEM_STATIC part      2000 MB

                       Distance Matrix (Angstroms)
             C (  1)   N (  2)   C (  3)   H (  4)   C (  5)   H (  6)
   N (  2)  1.158447
   C (  3)  4.655074  5.652087
   H (  4)  5.595326  6.638467  1.085141
   C (  5)  4.036956  4.868469  1.512637  2.417811
   H (  6)  4.507833  5.209598  2.427613  3.107729  1.077791
   C (  7)  1.390894  2.548992  3.555607  4.392639  3.268676  3.920673
   H (  8)  2.146517  3.229306  3.383218  4.151751  3.513514  4.372749
   C (  9)  3.219352  4.028722  1.929165  3.014258  1.350440  2.259863
   H ( 10)  2.862963  3.428159  2.987214  4.068525  2.269067  2.939306
   N ( 11)  4.052510  5.026993  1.287684  2.127310  2.091700  3.167167
   H ( 12)  2.135487  3.217745  3.438353  4.128729  3.131615  3.622081
             C (  7)   H (  8)   C (  9)   H ( 10)   N ( 11)
   H (  8)  1.079749
   C (  9)  2.575652  2.631539
   H ( 10)  2.689251  2.802943  1.078775
   N ( 11)  3.023967  2.570382  1.526865  2.344825
   H ( 12)  1.078561  1.862711  2.896694  3.289448  3.291660
 
 A cutoff of  1.0D-14 yielded   4659 shell pairs
 There are     36547 function pairs (     47731 Cartesian)
 Smallest overlap matrix eigenvalue = 2.09E-04

 Scale SEOQF with 1.000000e-01/1.000000e-01/1.000000e-01

 Standard Electronic Orientation quadrupole field applied
 Nucleus-field energy     =    -0.0000000034 hartrees
 Guess MOs from core Hamiltonian diagonalization
 An unrestricted Hartree-Fock SCF calculation will be
 performed using Pulay DIIS extrapolation
 SCF converges when DIIS error is below 1.0E-08
 using 8 threads for integral computing
 -------------------------------------------------------
 OpenMP Integral computing Module                
 Release: version 1.0, May 2013, Q-Chem Inc. Pittsburgh 
 -------------------------------------------------------
 ---------------------------------------
  Cycle       Energy         DIIS Error
 ---------------------------------------
    1    -222.3854740078      8.51E-02
    2    -172.0730078065      7.24E-02
    3    -235.6807486606      4.14E-02
    4    -201.2377945556      6.33E-02
    5    -282.9326632111      2.59E-02
    6    -299.0040325989      1.28E-02
    7    -300.2660076982      7.37E-03
    8    -300.8141518700      2.56E-03
    9    -300.9472931883      1.14E-03
   10    -301.0073738178      5.26E-04
   11    -301.0310090036      3.30E-04
   12    -301.0423671339      1.54E-04
   13    -301.0475786425      5.83E-05
   14    -301.0502659310      5.03E-05
   15    -301.0529769198      5.05E-05
   16    -301.0540725740      5.03E-05
   17    -301.0539738065      5.03E-05
   18    -301.0518324913      4.96E-05
   19    -301.0474292322      5.15E-05
   20    -301.0466452632      5.03E-05
   21    -301.0430855139      6.70E-05
   22    -301.0428238442      8.27E-05
   23    -301.0430116874      1.13E-04
   24    -301.0433300409      1.38E-04
   25    -301.0431328296      1.40E-04
   26    -301.0431001213      1.58E-04
   27    -301.0428039657      1.36E-04
   28    -301.0425561325      1.36E-04
   29    -301.0428031635      1.35E-04
   30    -301.0447042163      1.06E-04
   31    -301.0452781885      9.18E-05
   32    -301.0454820249      4.17E-05
   33    -301.0455058642      4.74E-05
   34    -301.0455045930      3.02E-05
   35    -301.0454368107      4.25E-06
   36    -301.0455248083      3.28E-06
   37    -301.0455510287      2.23E-06
   38    -301.0455755802      2.00E-06
   39    -301.0455890545      7.35E-07
   40    -301.0455912445      5.65E-07
   41    -301.0455920750      2.84E-07
   42    -301.0455921259      2.12E-07
   43    -301.0455919916      1.29E-07
   44    -301.0455919191      1.08E-07
   45    -301.0455918985      8.94E-08
   46    -301.0455919142      6.47E-08
   47    -301.0455919233      3.98E-08
   48    -301.0455919277      1.87E-08
   49    -301.0455919289      1.00E-08
   50    -301.0455919301      5.30E-09 Convergence criterion met
 ---------------------------------------
 <S^2> = 1.1449
 SCF time:  CPU 1278.90 s  wall 170.80 s
 SCF   energy in the final basis set = -301.04559193
 Total energy in the final basis set = -301.04559193


 ------------------------------------------------------------------------------

   CCMAN2: suite of methods based on coupled cluster
           and equation of motion theories.

   Components:
   * libvmm-1.3-trunk
     by Evgeny Epifanovsky, Ilya Kaliman.
   * libtensor-2.5-trunk
     by Evgeny Epifanovsky, Michael Wormit, Dmitry Zuev, Sam Manzer, 
        Ilya Kaliman.
   * libcc-2.5-trunk
     by Evgeny Epifanovsky, Arik Landau, Tomasz Kus, Kirill Khistyaev, 
        Dmitry Zuev, Prashant Manohar, Xintian Feng, Anna Krylov, 
        Matthew Goldey, Alec White, Thomas Jagau, Kaushik Nanda, 
        Anastasia Gunina, Alexander Kunitsa, Joonho Lee.

   CCMAN original authors:
   Anna I. Krylov, C. David Sherrill, Steven R. Gwaltney,
   Edward F. C. Byrd (2000)
   Sergey V. Levchenko, Lyudmila V. Slipchenko, Tao Wang,
   Ana-Maria C. Cristian (2003)
   Piotr A. Pieniazek, C. Melania Oana, Evgeny Epifanovsky (2007)
   Prashant Manohar (2009)

 ------------------------------------------------------------------------------


 Allocating and initializing 8000MB of RAM...
 Calculation will run on 8 cores.

 
 Alpha MOs, Unrestricted
 -- Occupied --                  
-15.589 -15.568 -11.310 -11.300 -11.294 -11.267 -11.258  -1.293
  1 A     2 A     3 A     4 A     5 A     6 A     7 A     8 A                  
 -1.248  -1.050  -0.990  -0.886  -0.746  -0.712  -0.693  -0.650
  9 A    10 A    11 A    12 A    13 A    14 A    15 A    16 A                  
 -0.600  -0.585  -0.568  -0.549  -0.532  -0.486  -0.431  -0.417
 17 A    18 A    19 A    20 A    21 A    22 A    23 A    24 A                  
 -0.316
 25 A                                                                          
 -- Virtual --                   
  0.064   0.138   0.159   0.166   0.172   0.183   0.218   0.227
 26 A    27 A    28 A    29 A    30 A    31 A    32 A    33 A                  
  0.235   0.255   0.275   0.293   0.306   0.351   0.368   0.393
 34 A    35 A    36 A    37 A    38 A    39 A    40 A    41 A                  
  0.431   0.440   0.467   0.472   0.485   0.507   0.528   0.536
 42 A    43 A    44 A    45 A    46 A    47 A    48 A    49 A                  
  0.556   0.569   0.580   0.583   0.603   0.611   0.624   0.634
 50 A    51 A    52 A    53 A    54 A    55 A    56 A    57 A                  
  0.643   0.649   0.657   0.671   0.694   0.718   0.736   0.767
 58 A    59 A    60 A    61 A    62 A    63 A    64 A    65 A                  
  0.773   0.777   0.801   0.822   0.841   0.897   0.924   0.930
 66 A    67 A    68 A    69 A    70 A    71 A    72 A    73 A                  
  0.954   0.968   0.976   0.993   1.055   1.062   1.094   1.109
 74 A    75 A    76 A    77 A    78 A    79 A    80 A    81 A                  
  1.141   1.160   1.181   1.197   1.225   1.233   1.254   1.275
 82 A    83 A    84 A    85 A    86 A    87 A    88 A    89 A                  
  1.288   1.306   1.320   1.342   1.358   1.366   1.426   1.449
 90 A    91 A    92 A    93 A    94 A    95 A    96 A    97 A                  
  1.476   1.478   1.511   1.518   1.524   1.541   1.556   1.574
 98 A    99 A   100 A   101 A   102 A   103 A   104 A   105 A                  
  1.625   1.642   1.650   1.674   1.713   1.725   1.765   1.784
106 A   107 A   108 A   109 A   110 A   111 A   112 A   113 A                  
  1.823   1.863   1.907   1.956   2.010   2.040   2.102   2.104
114 A   115 A   116 A   117 A   118 A   119 A   120 A   121 A                  
  2.136   2.252   2.351   2.377   2.434   2.465   2.493   2.518
122 A   123 A   124 A   125 A   126 A   127 A   128 A   129 A                  
  2.524   2.553   2.635   2.670   2.675   2.684   2.715   2.729
130 A   131 A   132 A   133 A   134 A   135 A   136 A   137 A                  
  2.794   2.804   2.813   2.827   2.860   2.893   2.910   2.922
138 A   139 A   140 A   141 A   142 A   143 A   144 A   145 A                  
  2.938   2.969   2.981   3.014   3.059   3.062   3.089   3.112
146 A   147 A   148 A   149 A   150 A   151 A   152 A   153 A                  
  3.130   3.145   3.157   3.175   3.215   3.224   3.246   3.258
154 A   155 A   156 A   157 A   158 A   159 A   160 A   161 A                  
  3.277   3.281   3.299   3.309   3.318   3.327   3.358   3.367
162 A   163 A   164 A   165 A   166 A   167 A   168 A   169 A                  
  3.375   3.389   3.406   3.420   3.424   3.459   3.476   3.502
170 A   171 A   172 A   173 A   174 A   175 A   176 A   177 A                  
  3.522   3.526   3.559   3.572   3.618   3.638   3.648   3.672
178 A   179 A   180 A   181 A   182 A   183 A   184 A   185 A                  
  3.699   3.704   3.743   3.759   3.773   3.791   3.799   3.825
186 A   187 A   188 A   189 A   190 A   191 A   192 A   193 A                  
  3.877   3.909   3.937   3.946   3.961   3.984   4.010   4.039
194 A   195 A   196 A   197 A   198 A   199 A   200 A   201 A                  
  4.091   4.113   4.123   4.127   4.180   4.193   4.230   4.248
202 A   203 A   204 A   205 A   206 A   207 A   208 A   209 A                  
  4.261   4.287   4.305   4.316   4.322   4.341   4.364   4.387
210 A   211 A   212 A   213 A   214 A   215 A   216 A   217 A                  
  4.410   4.444   4.459   4.495   4.528   4.576   4.631   4.663
218 A   219 A   220 A   221 A   222 A   223 A   224 A   225 A                  
  4.696   4.747   4.761   4.779   4.849   4.890   4.924   4.943
226 A   227 A   228 A   229 A   230 A   231 A   232 A   233 A                  
  4.973   5.001   5.007   5.032   5.060   5.088   5.105   5.122
234 A   235 A   236 A   237 A   238 A   239 A   240 A   241 A                  
  5.199   5.223   5.295   5.314   5.364   5.384   5.411   5.440
242 A   243 A   244 A   245 A   246 A   247 A   248 A   249 A                  
  5.492   5.505   5.510   5.526   5.569   5.658   5.701   5.713
250 A   251 A   252 A   253 A   254 A   255 A   256 A   257 A                  
  5.766   5.830   5.911   5.957   5.995   6.002   6.071   6.185
258 A   259 A   260 A   261 A   262 A   263 A   264 A   265 A                  
  6.243   6.295   6.513   6.531   6.581   6.656   6.786   6.892
266 A   267 A   268 A   269 A   270 A   271 A   272 A   273 A                  
  8.670   9.584  11.185  13.306  13.988  14.194  15.954
274 A   275 A   276 A   277 A   278 A   279 A   280 A                          
 
 Beta MOs, Unrestricted
 -- Occupied --                  
-15.584 -15.566 -11.303 -11.299 -11.283 -11.271 -11.253  -1.308
  1 A     2 A     3 A     4 A     5 A     6 A     7 A     8 A                  
 -1.211  -0.997  -0.978  -0.877  -0.739  -0.706  -0.695  -0.644
  9 A    10 A    11 A    12 A    13 A    14 A    15 A    16 A                  
 -0.604  -0.565  -0.548  -0.546  -0.481  -0.460  -0.443  -0.345
 17 A    18 A    19 A    20 A    21 A    22 A    23 A    24 A                  
 -- Virtual --                   
  0.035   0.094   0.144   0.162   0.170   0.175   0.188   0.219
 25 A    26 A    27 A    28 A    29 A    30 A    31 A    32 A                  
  0.223   0.245   0.276   0.289   0.292   0.308   0.369   0.371
 33 A    34 A    35 A    36 A    37 A    38 A    39 A    40 A                  
  0.441   0.445   0.450   0.461   0.479   0.487   0.515   0.536
 41 A    42 A    43 A    44 A    45 A    46 A    47 A    48 A                  
  0.547   0.565   0.577   0.585   0.587   0.612   0.619   0.629
 49 A    50 A    51 A    52 A    53 A    54 A    55 A    56 A                  
  0.641   0.645   0.658   0.661   0.682   0.704   0.732   0.734
 57 A    58 A    59 A    60 A    61 A    62 A    63 A    64 A                  
  0.770   0.784   0.788   0.792   0.823   0.839   0.897   0.930
 65 A    66 A    67 A    68 A    69 A    70 A    71 A    72 A                  
  0.937   0.966   0.970   0.980   0.995   1.063   1.072   1.100
 73 A    74 A    75 A    76 A    77 A    78 A    79 A    80 A                  
  1.112   1.156   1.172   1.188   1.201   1.228   1.243   1.263
 81 A    82 A    83 A    84 A    85 A    86 A    87 A    88 A                  
  1.280   1.296   1.309   1.326   1.356   1.369   1.371   1.427
 89 A    90 A    91 A    92 A    93 A    94 A    95 A    96 A                  
  1.456   1.480   1.492   1.517   1.526   1.535   1.549   1.564
 97 A    98 A    99 A   100 A   101 A   102 A   103 A   104 A                  
  1.584   1.627   1.646   1.661   1.681   1.719   1.724   1.759
105 A   106 A   107 A   108 A   109 A   110 A   111 A   112 A                  
  1.785   1.821   1.858   1.907   1.982   2.018   2.040   2.103
113 A   114 A   115 A   116 A   117 A   118 A   119 A   120 A                  
  2.111   2.133   2.257   2.356   2.391   2.441   2.467   2.493
121 A   122 A   123 A   124 A   125 A   126 A   127 A   128 A                  
  2.510   2.534   2.581   2.654   2.678   2.683   2.700   2.723
129 A   130 A   131 A   132 A   133 A   134 A   135 A   136 A                  
  2.736   2.796   2.814   2.817   2.832   2.864   2.894   2.900
137 A   138 A   139 A   140 A   141 A   142 A   143 A   144 A                  
  2.932   2.945   2.975   2.982   3.015   3.056   3.063   3.090
145 A   146 A   147 A   148 A   149 A   150 A   151 A   152 A                  
  3.122   3.130   3.154   3.162   3.184   3.219   3.222   3.248
153 A   154 A   155 A   156 A   157 A   158 A   159 A   160 A                  
  3.263   3.273   3.281   3.306   3.316   3.323   3.333   3.363
161 A   162 A   163 A   164 A   165 A   166 A   167 A   168 A                  
  3.374   3.381   3.396   3.409   3.430   3.435   3.468   3.485
169 A   170 A   171 A   172 A   173 A   174 A   175 A   176 A                  
  3.505   3.527   3.527   3.577   3.581   3.624   3.642   3.652
177 A   178 A   179 A   180 A   181 A   182 A   183 A   184 A                  
  3.683   3.690   3.709   3.744   3.755   3.777   3.789   3.805
185 A   186 A   187 A   188 A   189 A   190 A   191 A   192 A                  
  3.834   3.879   3.914   3.944   3.951   3.967   3.991   4.018
193 A   194 A   195 A   196 A   197 A   198 A   199 A   200 A                  
  4.044   4.095   4.118   4.122   4.128   4.179   4.194   4.232
201 A   202 A   203 A   204 A   205 A   206 A   207 A   208 A                  
  4.248   4.266   4.288   4.308   4.337   4.346   4.355   4.365
209 A   210 A   211 A   212 A   213 A   214 A   215 A   216 A                  
  4.396   4.411   4.442   4.448   4.491   4.535   4.581   4.642
217 A   218 A   219 A   220 A   221 A   222 A   223 A   224 A                  
  4.668   4.695   4.741   4.763   4.780   4.840   4.913   4.927
225 A   226 A   227 A   228 A   229 A   230 A   231 A   232 A                  
  4.981   4.993   5.008   5.031   5.038   5.070   5.091   5.104
233 A   234 A   235 A   236 A   237 A   238 A   239 A   240 A                  
  5.125   5.199   5.215   5.270   5.309   5.369   5.388   5.409
241 A   242 A   243 A   244 A   245 A   246 A   247 A   248 A                  
  5.424   5.493   5.511   5.518   5.531   5.590   5.654   5.704
249 A   250 A   251 A   252 A   253 A   254 A   255 A   256 A                  
  5.707   5.763   5.828   5.907   5.953   5.993   6.003   6.068
257 A   258 A   259 A   260 A   261 A   262 A   263 A   264 A                  
  6.194   6.246   6.294   6.529   6.535   6.581   6.656   6.793
265 A   266 A   267 A   268 A   269 A   270 A   271 A   272 A                  
  6.892   8.669   9.583  11.182  13.306  13.997  14.200  15.965
273 A   274 A   275 A   276 A   277 A   278 A   279 A   280 A                  

 Occupation and symmetry of molecular orbitals

 Point group: C1 (1 irreducible representation).

                           A     All 
 -------------------------------------
 All molecular orbitals:
  - Alpha                  280   280 
  - Beta                   280   280 
 -------------------------------------
 Alpha orbitals:
  - Frozen occupied        7     7   
  - Active occupied        18    18  
  - Active virtual         255   255 
  - Frozen virtual         0     0   
 -------------------------------------
 Beta orbitals:
  - Frozen occupied        7     7   
  - Active occupied        17    17  
  - Active virtual         256   256 
  - Frozen virtual         0     0   
 -------------------------------------

 Import integrals:   CPU 0.00 s  wall 0.00 s

 Import integrals:   CPU 2442.65 s  wall 963.92 s

 MP2 amplitudes:   CPU 17.39 s  wall 42.04 s

Running a double precision version
           CCSD T amplitudes will be solved using DIIS.

           Start     Size      MaxIter   EConv     TConv     
           3         7         100       1.00e-06  1.00e-04  
 ------------------------------------------------------------------------------
           Energy (a.u.)   Ediff      Tdiff       Comment
 ------------------------------------------------------------------------------
          -302.16542668                           
     1    -302.16780502   2.38e-03   9.90e-01     Step took 10.20.
     2    -302.20654910   3.87e-02   1.18e-01     
     3    -302.20999067   3.44e-03   4.49e-02     
     4    -302.21719617   7.21e-03   1.89e-02     Switched to DIIS steps.
     5    -302.22313187   5.94e-03   2.15e-02     
     6    -302.22487937   1.75e-03   7.61e-03     
     7    -302.22567811   7.99e-04   3.82e-03     
     8    -302.22627813   6.00e-04   3.01e-03     
     9    -302.22650173   2.24e-04   2.09e-03     
    10    -302.22666296   1.61e-04   1.63e-03     
    11    -302.22677422   1.11e-04   1.49e-03     
    12    -302.22681065   3.64e-05   5.10e-04     
    13    -302.22682142   1.08e-05   3.16e-04     
    14    -302.22681894   2.48e-06   2.41e-04     
    15    -302.22681731   1.64e-06   9.35e-05     
    16    -302.22681324   4.07e-06   5.53e-05     
    17    -302.22681016   3.07e-06   3.19e-05     
    18    -302.22680891   1.26e-06   1.65e-05     
    19    -302.22680792   9.88e-07   8.39e-06     
 ------------------------------------------------------------------------------
          -302.22680792                           CCSD T converged.

End of double precision

WARNING: YOUR (T) CALCULATION MAY RUN OUT OF MEMORY
REDUCE CC_MEMORY OR USE CC_BACKEND=XM IF THIS HAPPENS

----------------------------------------
libpt (c) 2016-2019 Ilya Kaliman
Fast Coupled Cluster Triples Corrections
https://github.com/ilyak/libpt
----------------------------------------

 Starting (T) calculation...
 Using double precision libpt code
 Running unrestricted (T) code
 Using 1 integral batch

 (T) calculation completed in 1540.09 sec
 (T) energy is -0.0625280101

 SCF energy                 = -301.04559193
 MP2 energy                 = -302.16542668
 CCSD correlation energy    =   -1.18121599
 CCSD total energy          = -302.22680792
 CCSD(T) correlation energy =   -0.06252801
 CCSD(T) total energy       = -302.28933593

 CCSD  T1^2 = 0.1327  T2^2 = 0.4514  Leading amplitudes:

 Amplitude    Orbitals with energies
 -0.1408       24 (A) B                  ->    25 (A) B                   
              -0.3450                          0.0351                     
  0.0915       18 (A) B                  ->    25 (A) B                   
              -0.5648                          0.0351                     
 -0.0879       25 (A) A                  ->    33 (A) A                   
              -0.3162                          0.2268                     
  0.0838       24 (A) B                  ->    33 (A) B                   
              -0.3450                          0.2235                     

 Amplitude    Orbitals with energies
  0.0838       25 (A) A      24 (A) B    ->    26 (A) A      25 (A) B     
              -0.3162       -0.3450            0.0639        0.0351       
 -0.0838       25 (A) A      24 (A) B    ->    25 (A) B      26 (A) A     
              -0.3162       -0.3450            0.0351        0.0639       
 -0.0838       24 (A) B      25 (A) A    ->    26 (A) A      25 (A) B     
              -0.3450       -0.3162            0.0639        0.0351       
  0.0838       24 (A) B      25 (A) A    ->    25 (A) B      26 (A) A     
              -0.3450       -0.3162            0.0351        0.0639       

 CCSD calculation:   CPU 31944.40 s  wall 13551.91 s

 Total ccman2 time:   CPU 34486.46 s  wall 14574.69 s

 
 --------------------------------------------------------------
 
                    Orbital Energies (a.u.)
 --------------------------------------------------------------
 
 Alpha MOs
 -- Occupied --
-15.5888 -15.5677 -11.3099 -11.2999 -11.2936 -11.2673 -11.2581  -1.2933
 -1.2483  -1.0502  -0.9898  -0.8864  -0.7463  -0.7124  -0.6932  -0.6499
 -0.6002  -0.5849  -0.5678  -0.5491  -0.5319  -0.4865  -0.4311  -0.4171
 -0.3162
 -- Virtual --
  0.0639   0.1379   0.1587   0.1663   0.1725   0.1832   0.2175   0.2268
  0.2347   0.2552   0.2754   0.2928   0.3061   0.3505   0.3683   0.3934
  0.4312   0.4396   0.4672   0.4716   0.4850   0.5072   0.5280   0.5363
  0.5556   0.5689   0.5798   0.5835   0.6028   0.6110   0.6239   0.6337
  0.6432   0.6488   0.6574   0.6713   0.6942   0.7177   0.7360   0.7670
  0.7732   0.7765   0.8008   0.8225   0.8407   0.8967   0.9243   0.9302
  0.9545   0.9681   0.9759   0.9929   1.0554   1.0623   1.0939   1.1090
  1.1409   1.1600   1.1813   1.1972   1.2249   1.2330   1.2536   1.2753
  1.2876   1.3061   1.3201   1.3421   1.3583   1.3658   1.4257   1.4488
  1.4761   1.4783   1.5109   1.5176   1.5236   1.5407   1.5559   1.5742
  1.6248   1.6421   1.6496   1.6744   1.7133   1.7249   1.7652   1.7835
  1.8225   1.8629   1.9069   1.9565   2.0100   2.0398   2.1015   2.1045
  2.1359   2.2524   2.3509   2.3774   2.4344   2.4649   2.4929   2.5179
  2.5237   2.5531   2.6347   2.6705   2.6746   2.6844   2.7152   2.7287
  2.7942   2.8036   2.8126   2.8273   2.8596   2.8927   2.9098   2.9222
  2.9377   2.9689   2.9815   3.0140   3.0589   3.0619   3.0891   3.1115
  3.1299   3.1446   3.1568   3.1751   3.2149   3.2237   3.2457   3.2578
  3.2771   3.2809   3.2991   3.3091   3.3176   3.3273   3.3575   3.3672
  3.3751   3.3889   3.4065   3.4199   3.4237   3.4591   3.4756   3.5022
  3.5224   3.5264   3.5589   3.5715   3.6176   3.6379   3.6485   3.6718
  3.6989   3.7045   3.7428   3.7595   3.7731   3.7906   3.7990   3.8255
  3.8774   3.9092   3.9368   3.9465   3.9610   3.9845   4.0103   4.0389
  4.0912   4.1127   4.1227   4.1271   4.1798   4.1934   4.2298   4.2481
  4.2615   4.2873   4.3049   4.3156   4.3221   4.3407   4.3639   4.3874
  4.4105   4.4437   4.4590   4.4948   4.5283   4.5758   4.6310   4.6627
  4.6963   4.7470   4.7605   4.7791   4.8490   4.8902   4.9237   4.9426
  4.9728   5.0014   5.0066   5.0318   5.0600   5.0883   5.1053   5.1219
  5.1990   5.2227   5.2951   5.3145   5.3636   5.3838   5.4109   5.4402
  5.4922   5.5053   5.5104   5.5263   5.5695   5.6578   5.7010   5.7131
  5.7663   5.8298   5.9108   5.9567   5.9949   6.0018   6.0706   6.1846
  6.2427   6.2946   6.5131   6.5307   6.5813   6.6564   6.7865   6.8917
  8.6699   9.5845  11.1848  13.3059  13.9881  14.1942  15.9541
 
 Beta MOs
 -- Occupied --
-15.5841 -15.5662 -11.3033 -11.2985 -11.2833 -11.2712 -11.2531  -1.3079
 -1.2113  -0.9974  -0.9775  -0.8768  -0.7394  -0.7062  -0.6955  -0.6444
 -0.6040  -0.5648  -0.5483  -0.5463  -0.4809  -0.4600  -0.4427  -0.3450
 -- Virtual --
  0.0351   0.0943   0.1436   0.1623   0.1700   0.1752   0.1876   0.2189
  0.2235   0.2449   0.2755   0.2890   0.2919   0.3079   0.3687   0.3705
  0.4407   0.4453   0.4501   0.4607   0.4788   0.4867   0.5155   0.5356
  0.5474   0.5647   0.5766   0.5850   0.5874   0.6122   0.6187   0.6293
  0.6413   0.6447   0.6577   0.6615   0.6816   0.7039   0.7315   0.7342
  0.7705   0.7838   0.7877   0.7925   0.8234   0.8392   0.8975   0.9300
  0.9372   0.9661   0.9701   0.9800   0.9954   1.0635   1.0719   1.0997
  1.1117   1.1557   1.1721   1.1876   1.2014   1.2279   1.2435   1.2629
  1.2804   1.2959   1.3088   1.3256   1.3561   1.3687   1.3707   1.4266
  1.4557   1.4804   1.4922   1.5173   1.5262   1.5354   1.5488   1.5640
  1.5838   1.6267   1.6456   1.6612   1.6814   1.7188   1.7237   1.7591
  1.7853   1.8212   1.8580   1.9071   1.9823   2.0180   2.0404   2.1028
  2.1111   2.1334   2.2575   2.3558   2.3908   2.4405   2.4667   2.4932
  2.5097   2.5345   2.5808   2.6545   2.6779   2.6827   2.7003   2.7226
  2.7364   2.7956   2.8137   2.8169   2.8324   2.8638   2.8943   2.8996
  2.9317   2.9452   2.9747   2.9824   3.0145   3.0564   3.0625   3.0900
  3.1222   3.1304   3.1536   3.1624   3.1841   3.2189   3.2224   3.2479
  3.2633   3.2733   3.2805   3.3062   3.3162   3.3231   3.3327   3.3633
  3.3741   3.3808   3.3962   3.4086   3.4298   3.4355   3.4683   3.4846
  3.5053   3.5274   3.5274   3.5769   3.5807   3.6242   3.6420   3.6519
  3.6826   3.6904   3.7095   3.7443   3.7553   3.7767   3.7889   3.8053
  3.8337   3.8788   3.9136   3.9442   3.9505   3.9670   3.9913   4.0181
  4.0436   4.0946   4.1179   4.1216   4.1282   4.1788   4.1942   4.2315
  4.2480   4.2660   4.2875   4.3080   4.3370   4.3455   4.3548   4.3647
  4.3955   4.4109   4.4420   4.4479   4.4907   4.5350   4.5814   4.6423
  4.6677   4.6946   4.7406   4.7634   4.7798   4.8399   4.9128   4.9273
  4.9807   4.9933   5.0082   5.0306   5.0379   5.0703   5.0913   5.1035
  5.1248   5.1987   5.2152   5.2701   5.3086   5.3694   5.3880   5.4092
  5.4243   5.4934   5.5114   5.5179   5.5306   5.5904   5.6536   5.7039
  5.7071   5.7627   5.8281   5.9074   5.9533   5.9929   6.0031   6.0682
  6.1937   6.2457   6.2939   6.5293   6.5354   6.5813   6.6562   6.7934
  6.8917   8.6686   9.5825  11.1816  13.3060  13.9969  14.2005  15.9648
 --------------------------------------------------------------
 
          Ground-State Mulliken Net Atomic Charges

     Atom                 Charge (a.u.)    Spin (a.u.)
  --------------------------------------------------------
      1 C                     0.002557      -0.670330
      2 N                    -0.096135       0.742303
      3 C                    -0.025551       0.540865
      4 H                     0.167478      -0.029230
      5 C                    -0.241049       0.224285
      6 H                     0.185863      -0.015300
      7 C                    -0.274099       1.016831
      8 H                     0.192962      -0.060237
      9 C                    -0.037266      -0.178849
     10 H                     0.192034       0.010145
     11 N                    -0.232542      -0.517745
     12 H                     0.165747      -0.062738
  --------------------------------------------------------
  Sum of atomic charges =     0.000000
  Sum of spin   charges =     1.000000

 -----------------------------------------------------------------
                    Cartesian Multipole Moments
 -----------------------------------------------------------------
    Charge (ESU x 10^10)
                 0.0000
    Dipole Moment (Debye)
         X       0.0866      Y      -3.9316      Z       1.2750
       Tot       4.1341
    Quadrupole Moments (Debye-Ang)
        XX     -39.1624     XY      -0.0348     YY     -43.7144
        XZ       0.1800     YZ       5.8579     ZZ     -53.0723
    Octopole Moments (Debye-Ang^2)
       XXX       2.9205    XXY     -10.6857    XYY      -3.9561
       YYY     -67.9996    XXZ       2.6037    XYZ       1.2092
       YYZ      37.0844    XZZ      -1.0426    YZZ     -45.7569
       ZZZ      32.3702
    Hexadecapole Moments (Debye-Ang^3)
      XXXX    -228.4028   XXXY     -90.8997   XXYY    -118.2890
      XYYY     -89.5672   YYYY    -575.8801   XXXZ      81.1387
      XXYZ      76.5543   XYYZ      34.3005   YYYZ     270.4434
      XXZZ    -133.9469   XYZZ     -35.9626   YYZZ    -238.6890
      XZZZ      82.5614   YZZZ     267.7363   ZZZZ    -680.4228
 -----------------------------------------------------------------
Archival summary:
1\1\cpu-5-89\SP\ProcedureUnspecified\BasisUnspecified\255(2)\hpark21\FriJun1405:30:002024FriJun1405:30:002024\0\\#,ProcedureUnspecified,BasisUnspecified,\\0,2\N\C,1,1.28768\H,2,1.08514,1,127.204\C,2,1.51264,1,96.3226,3,179.679,0\H,4,1.07779,2,138.541,1,-175.696,0\C,4,1.35044,2,84.521,1,0.105688,0\H,6,1.07877,4,137.882,2,-165.349,0\H,1,2.57038,2,118.722,3,109.53,0\C,8,1.07975,1,104.307,2,44.9766,0\H,9,1.07856,8,119.32,1,-74.0903,0\C,9,1.39089,8,120.116,1,119.489,0\N,11,1.15845,9,178.097,8,-92.8552,0\\HF=-301.045592\\@

 Total job time:  14762.57s(wall), 35781.71s(cpu) 
 Fri Jun 14 05:30:00 2024

        *************************************************************
        *                                                           *
        *  Thank you very much for using Q-Chem.  Have a nice day.  *
        *                                                           *
        *************************************************************
