# Supplementary material for: Reactant Discovery with an Ab Initio Nanoreactor: Exploration of Astrophysical N-Heterocycle Precursors and Formation Pathways
Source: ACS Earth Space Chem. 2024 Aug 9;8(9):1771–83. doi: 10.1021/acsearthspacechem.4c00120 (PMC11418024; doi:10.1021/acsearthspacechem.4c00120)
Supplement: Supplementary file 2 — sp4c00120_si_002.zip [file sp4c00120_si_002.zip › nr-si-data/reaction1/TS1/irc_result.xyz]

12   
2 Energy -302.824580
C        0.8222882781    1.7135298062   -1.7054346225
N        0.3718898419    2.4832775963   -2.5061233589
C       -0.3198739749   -1.4174196830    1.5380342992
H        0.0355372660   -2.2433837657    2.1706132720
C       -1.1184201566   -1.2536318049    0.2896018169
H       -1.6167875408   -1.9018577390   -0.4759997374
C        1.3008167239    0.8296070795   -0.7837684687
H        1.4687175125    1.1370151996    0.2361295757
C       -0.9624938739    0.0180273793    0.4907345688
H       -1.3437126046    0.9809690945    0.0700976214
N       -0.1758873090   -0.1687489479    1.7571562415
H        1.5379258178   -0.1773840256   -1.0810413356
12   
1 Energy -302.824321
C        0.7997310401    1.7213855704   -1.7138221448
N        0.3826864469    2.4715199326   -2.4942151848
C       -0.3162779879   -1.4166599448    1.5512615051
H        0.0237519714   -2.2411219467    2.1704398157
C       -1.1090439602   -1.2653974103    0.2522364454
H       -1.6072486794   -1.8947033406   -0.4661999837
C        1.2723140016    0.8207853299   -0.7737741216
H        1.4656380405    1.1365027529    0.2420683713
C       -0.9660380882    0.0393619366    0.4727207510
H       -1.3251058510    0.9763474722    0.0713754728
N       -0.1527863462   -0.1663839880    1.7646147932
H        1.5323793930   -0.1816361755   -1.0767058481
12   
1 Energy -302.824321
C        0.7768844785    1.7137419770   -1.7050050746
N        0.3919477059    2.4694449210   -2.4921812062
C       -0.3302609921   -1.4219190464    1.5396768357
H        0.0055587920   -2.2400780077    2.1675549253
C       -1.0739951084   -1.2725694295    0.2500573390
H       -1.5976812076   -1.8949294782   -0.4582519193
C        1.1800363042    0.7873504353   -0.7388700688
H        1.4724426861    1.1372755503    0.2413886501
C       -0.8748716794    0.0708780318    0.4354096232
H       -1.3242992096    0.9862671346    0.0817289052
N       -0.1527233814   -0.1545294874    1.7477267996
H        1.5269615928   -0.1809324333   -1.0692349257
12   
2 Energy -302.825090
C        0.7713615886    1.7086808991   -1.6991092014
N        0.3939179975    2.4710471979   -2.4937902590
C       -0.3383731937   -1.4284666735    1.5279809812
H       -0.0001105048   -2.2394896901    2.1660215859
C       -1.0625017800   -1.2822700546    0.2591364951
H       -1.5955449748   -1.8961621855   -0.4567287139
C        1.1419137056    0.7719617668   -0.7208682985
H        1.4769724901    1.1375902905    0.2377402442
C       -0.8245427349    0.0922198502    0.4188744842
H       -1.3296929688    0.9884107362    0.0883876779
N       -0.1587056877   -0.1452454485    1.7387899330
H        1.5253060439   -0.1782765199   -1.0664350453
12   
3 Energy -302.828494
C        0.7592115874    1.7208819234   -1.7107974615
N        0.4026629488    2.4579649300   -2.4802689837
C       -0.3456484876   -1.4308974971    1.5234927234
H       -0.0042391651   -2.2382587717    2.1628524127
C       -1.0566762889   -1.2917336351    0.2593691405
H       -1.5913454970   -1.8951933373   -0.4509676781
C        1.1024199557    0.7555337759   -0.7015960399
H        1.4832912556    1.1392690504    0.2366187754
C       -0.7803453149    0.1124779397    0.3979467651
H       -1.3329387150    0.9875381826    0.0956405019
N       -0.1618438215   -0.1405262250    1.7320631076
H        1.5254515237   -0.1770561670   -1.0643533799
12   
4 Energy -302.835022
C        0.7628068426    1.7002606468   -1.6883152005
N        0.3971678698    2.4739734654   -2.4970854945
C       -0.3543974883   -1.4318155102    1.5125097440
H       -0.0073565994   -2.2375947752    2.1615432694
C       -1.0462724527   -1.2941216483    0.2686313949
H       -1.5916353933   -1.8981296913   -0.4510673543
C        1.0651116925    0.7420630068   -0.6830823372
H        1.4879577130    1.1400169417    0.2326810970
C       -0.7368777559    0.1254769415    0.3787645351
H       -1.3370384183    0.9883748402    0.1008896876
N       -0.1639241072   -0.1348848763    1.7264173139
H        1.5244580782   -0.1736191721   -1.0618867720
12   
5 Energy -302.845763
C        0.7481315447    1.7144578286   -1.7018742856
N        0.4075280274    2.4576372224   -2.4801998583
C       -0.3597875442   -1.4333261469    1.5067809125
H       -0.0120937677   -2.2353581495    2.1586416219
C       -1.0404371193   -1.3006955915    0.2685768254
H       -1.5889491446   -1.8979381733   -0.4469112321
C        1.0273141630    0.7245677984   -0.6606988858
H        1.4925196898    1.1404735983    0.2293984138
C       -0.6938978434    0.1439742734    0.3561686662
H       -1.3384935862    0.9858863423    0.1069044002
N       -0.1640824259   -0.1295986400    1.7213891934
H        1.5222479874   -0.1700801932   -1.0581758881
12   
6 Energy -302.857911
C        0.7450076816    1.6952890673   -1.6802089556
N        0.4063112062    2.4678925347   -2.4912210009
C       -0.3646898419   -1.4307395912    1.5007745894
H       -0.0179087524   -2.2332580627    2.1560981144
C       -1.0303951007   -1.2985497413    0.2679507503
H       -1.5873562451   -1.8993604225   -0.4438327599
C        0.9865610967    0.7110514845   -0.6411152219
H        1.4961371403    1.1403355797    0.2249105402
C       -0.6504313350    0.1557737715    0.3307488272
H       -1.3385232387    0.9831507579    0.1130083113
N       -0.1623166834   -0.1261393578    1.7157792034
H        1.5176040532   -0.1654458512   -1.0528925144
12   
7 Energy -302.870262
C        0.7267200774    1.7023928290   -1.6857474213
N        0.4171375139    2.4527074444   -2.4756630705
C       -0.3674240949   -1.4272798512    1.4969169603
H       -0.0254646925   -2.2303752314    2.1532822762
C       -1.0197755626   -1.2949099730    0.2612267659
H       -1.5849271300   -1.8997232106   -0.4395107016
C        0.9482313362    0.6945905129   -0.6177333226
H        1.4978753264    1.1389490360    0.2195111665
C       -0.6098338396    0.1678682180    0.3041821509
H       -1.3348036399    0.9779109158    0.1188877832
N       -0.1575276146   -0.1222143253    1.7099902243
H        1.5097923013   -0.1599161956   -1.0453429277
12   
8 Energy -302.881798
C        0.7164715981    1.6809266030   -1.6609500788
N        0.4188667906    2.4601968283   -2.4840321129
C       -0.3694060714   -1.4212727646    1.4918773504
H       -0.0344196770   -2.2272335558    2.1508887833
C       -1.0062159201   -1.2892192854    0.2527854932
H       -1.5826353134   -1.8997988477   -0.4355663711
C        0.9110109257    0.6827811232   -0.5983939234
H        1.4975841799    1.1367710647    0.2136988531
C       -0.5718558296    0.1780583206    0.2791063785
H       -1.3279452790    0.9715660324    0.1237785975
N       -0.1503152560   -0.1185222451    1.7028425402
H        1.4988598333   -0.1542531045   -1.0360356264
12   
9 Energy -302.892184
C        0.6915254367    1.6886267666   -1.6666349679
N        0.4320779736    2.4394326798   -2.4627039642
C       -0.3698419672   -1.4148397005    1.4866562678
H       -0.0454946865   -2.2229050829    2.1482665986
C       -0.9905120332   -1.2830506071    0.2411421727
H       -1.5797482934   -1.8987676981   -0.4314990245
C        0.8791741081    0.6699957409   -0.5777260928
H        1.4948247616    1.1334482894    0.2078391800
C       -0.5388390443    0.1864788569    0.2575732361
H       -1.3174152759    0.9642077501    0.1273742001
N       -0.1401407668   -0.1136870684    1.6941672180
H        1.4843897684   -0.1489397575   -1.0244549403
12   
10 Energy -302.900527
C        0.6766704695    1.6590992066   -1.6327624964
N        0.4341301403    2.4495625163   -2.4741448445
C       -0.3689543877   -1.4068709265    1.4800257803
H       -0.0586638810   -2.2176385866    2.1457419507
C       -0.9723292818   -1.2768942413    0.2282973703
H       -1.5763156310   -1.8966581166   -0.4280159041
C        0.8522276632    0.6644434402   -0.5648678936
H        1.4898732312    1.1299101157    0.2025327118
C       -0.5120313894    0.1919966025    0.2410824178
H       -1.3040500638    0.9567010674    0.1295939931
N       -0.1273763625   -0.1087621671    1.6840139720
H        1.4668194741   -0.1448887412   -1.0114971739
12   
11 Energy -302.907219
C        0.6463785117    1.6753377507   -1.6477171226
N        0.4489993185    2.4183693388   -2.4417269999
C       -0.3659102387   -1.3992874271    1.4734230308
H       -0.0739704152   -2.2110648921    2.1431065921
C       -0.9534066464   -1.2720648624    0.2141403879
H       -1.5718443653   -1.8930517868   -0.4253854665
C        0.8349699579    0.6582394295   -0.5522745138
H        1.4832770680    1.1264496585    0.1988612754
C       -0.4942769981    0.1941290290    0.2316937973
H       -1.2893474175    0.9500585287    0.1304811800
N       -0.1123950782   -0.1035545302    1.6732237626
H        1.4475262846   -0.1435600672   -0.9978260396
12   
12 Energy -302.909834
C        0.6398722508    1.6446841015   -1.6138644412
N        0.4466310799    2.4354895838   -2.4604480626
C       -0.3632733874   -1.3943423750    1.4688498010
H       -0.0842049123   -2.2068464314    2.1418539338
C       -0.9414504904   -1.2697529971    0.2061165014
H       -1.5686991725   -1.8903976679   -0.4246896495
C        0.8251393351    0.6596064965   -0.5502310215
H        1.4789738868    1.1252257161    0.1974869898
C       -0.4849155346    0.1948039203    0.2274466567
H       -1.2808263395    0.9468728696    0.1307704195
N       -0.1026376526   -0.1009562274    1.6666760461
H        1.4353909177   -0.1443868196   -0.9899672897
12   
13 Energy -302.914413
C        0.6109935049    1.6651422853   -1.6346576221
N        0.4584130088    2.4020176538   -2.4254906203
C       -0.3569268638   -1.3873171397    1.4617186225
H       -0.1030127362   -2.1991546559    2.1403330577
C       -0.9220131580   -1.2675018882    0.1928268838
H       -1.5621157068   -1.8847562056   -0.4252014694
C        0.8167147173    0.6565852745   -0.5422562551
H        1.4714823630    1.1242095193    0.1972409477
C       -0.4756958830    0.1942498937    0.2254353880
H       -1.2678541704    0.9432125087    0.1309875312
N       -0.0852640272   -0.0972346708    1.6564493427
H        1.4152789325   -0.1494524056   -0.9773859231
12   
14 Energy -302.915274
C        0.6072789621    1.6360470140   -1.6032952852
N        0.4549182819    2.4207926842   -2.4460260148
C       -0.3536743138   -1.3841663596    1.4582280963
H       -0.1123123869   -2.1957208453    2.1401277983
C       -0.9128182132   -1.2664453601    0.1870557098
H       -1.5586523932   -1.8820031247   -0.4262069892
C        0.8111368366    0.6589060123   -0.5424664467
H        1.4680093345    1.1244557496    0.1973896925
C       -0.4701700188    0.1947108376    0.2237216774
H       -1.2624491238    0.9419510935    0.1313854525
N       -0.0769731662   -0.0958674056    1.6519761342
H        1.4057061818   -0.1526601264   -0.9718899412
12   
15 Energy -302.918395
C        0.5834784829    1.6563121665   -1.6272604212
N        0.4597806731    2.3909072053   -2.4151350795
C       -0.3441026482   -1.3794486315    1.4510558789
H       -0.1363137926   -2.1882459330    2.1422028384
C       -0.8930163760   -1.2650127108    0.1755111334
H       -1.5477581343   -1.8742548269   -0.4328061013
C        0.8053992769    0.6546940126   -0.5344704620
H        1.4604579238    1.1275883787    0.2002278161
C       -0.4609448062    0.1963592552    0.2231425798
H       -1.2539954262    0.9418279400    0.1337957096
N       -0.0573603853   -0.0949175624    1.6443431559
H        1.3843751932   -0.1658091238   -0.9606071641
12   
16 Energy -302.918663
C        0.5819624837    1.6279695585   -1.5980799517
N        0.4549173890    2.4107979058   -2.4370668936
C       -0.3406775834   -1.3777126350    1.4482734524
H       -0.1458279599   -2.1857576388    2.1435232384
C       -0.8854444004   -1.2639656333    0.1711114612
H       -1.5429653273   -1.8711490230   -0.4359401661
C        0.8025433638    0.6575167981   -0.5362499609
H        1.4574521456    1.1290301460    0.2009472445
C       -0.4573495140    0.1972752211    0.2228645816
H       -1.2506730898    0.9416055181    0.1352680881
N       -0.0498041781   -0.0946600465    1.6415816316
H        1.3758666519   -0.1709500010   -0.9562328415
12   
17 Energy -302.920412
C        0.5727156209    1.6463045541   -1.6292335796
N        0.4464091252    2.3844581713   -2.4118749126
C       -0.3345895802   -1.3789052625    1.4451800645
H       -0.1738428846   -2.1826940270    2.1522948215
C       -0.8707210212   -1.2571124259    0.1626315855
H       -1.5213750742   -1.8609393020   -0.4538957370
C        0.8069425935    0.6568345300   -0.5366250363
H        1.4512306905    1.1349383411    0.2004490792
C       -0.4534597052    0.2004368001    0.2289113176
H       -1.2457250108    0.9415962985    0.1470551557
N       -0.0324347688   -0.0972076300    1.6397413757
H        1.3548499960   -0.1877098773   -0.9446342499
12   
18 Energy -302.920485
C        0.5757970080    1.6180107856   -1.6025648826
N        0.4385149310    2.4063185876   -2.4365685864
C       -0.3335800808   -1.3781206549    1.4437141864
H       -0.1823679256   -2.1821053093    2.1549148758
C       -0.8665433791   -1.2559380721    0.1610325102
H       -1.5143346507   -1.8577592341   -0.4599306249
C        0.8045335363    0.6598624216   -0.5391344857
H        1.4502086626    1.1371133762    0.2000390535
C       -0.4494152572    0.2020973093    0.2294216905
H       -1.2447601321    0.9421761308    0.1511731392
N       -0.0274468575   -0.0985448960    1.6395797284
H        1.3493941263   -0.1931102743   -0.9416767200
12   
19 Energy -302.921390
C        0.5708932460    1.6406477061   -1.6391193157
N        0.4257520759    2.3838697102   -2.4219073117
C       -0.3453722654   -1.3753825446    1.4476122860
H       -0.1993922644   -2.1810869459    2.1538299169
C       -0.8661966760   -1.2597769413    0.1672078931
H       -1.4915046348   -1.8517280580   -0.4826482300
C        0.7857841563    0.6464588522   -0.5207843205
H        1.4612849038    1.1425253761    0.1930411069
C       -0.4251544273    0.2104131142    0.2252834611
H       -1.2457328910    0.9475121359    0.1698206589
N       -0.0218918128   -0.1038675585    1.6460594999
H        1.3515305708   -0.1995846754   -0.9383957602
12   
20 Energy -302.921433
C        0.5733223843    1.6119202774   -1.6136207320
N        0.4153322837    2.4033941110   -2.4470875114
C       -0.3498474575   -1.3758681090    1.4499869815
H       -0.2082032062   -2.1813107910    2.1548009283
C       -0.8644551015   -1.2558281339    0.1664561243
H       -1.4811666217   -1.8497866222   -0.4929287781
C        0.7908495190    0.6514334932   -0.5279798448
H        1.4634291894    1.1437339312    0.1884475423
C       -0.4289920205    0.2100022622    0.2308643276
H       -1.2418865402    0.9470558735    0.1781241287
N       -0.0178006052   -0.1042529326    1.6479014518
H        1.3494181575   -0.2004931885   -0.9349647334
12   
21 Energy -302.921655
C        0.5673560781    1.6017528802   -1.6006726335
N        0.4176194114    2.3978619032   -2.4439903230
C       -0.3471999262   -1.3777747777    1.4498714358
H       -0.2105017648   -2.1867560692    2.1613313509
C       -0.8647071485   -1.2404742164    0.1550884419
H       -1.4796958359   -1.8522354531   -0.4911447763
C        0.8301698183    0.6739673615   -0.5597739970
H        1.4565484612    1.1399835482    0.1849268196
C       -0.4656549655    0.1970778888    0.2536347758
H       -1.2319271920    0.9419019004    0.1771018752
N       -0.0161544588   -0.1000995124    1.6450840166
H        1.3441475039   -0.1952052820   -0.9314571011
12   
22 Energy -302.921738
C        0.5648878202    1.6117739184   -1.6187263237
N        0.4079125554    2.3885257294   -2.4415980895
C       -0.3519440347   -1.3766720877    1.4494542101
H       -0.2228288612   -2.1871430798    2.1623037126
C       -0.8667615208   -1.2468304224    0.1617353180
H       -1.4646656701   -1.8484180686   -0.5044613706
C        0.7989663871    0.6593696804   -0.5361697294
H        1.4657572766    1.1467982338    0.1838891075
C       -0.4269081905    0.2114089530    0.2399847013
H       -1.2377493302    0.9508741477    0.1876288606
N       -0.0149204900   -0.1067426294    1.6497886879
H        1.3482540394   -0.2029442030   -0.9338292000
12   
23 Energy -302.922324
C        0.5541579455    1.6329943059   -1.6435270549
N        0.4063922255    2.3638923525   -2.4234420427
C       -0.3577435533   -1.3833277145    1.4530567853
H       -0.2334860220   -2.1817487639    2.1574736417
C       -0.8569971877   -1.2375154563    0.1619585713
H       -1.4577056293   -1.8478789675   -0.5119431289
C        0.8327885130    0.6548140326   -0.5410119969
H        1.4639862680    1.1469834146    0.1769724188
C       -0.4661810028    0.2051056881    0.2550854741
H       -1.2206042929    0.9456708522    0.1930791076
N       -0.0062928053   -0.1061143278    1.6516352289
H        1.3416855226   -0.1928752440   -0.9293371192
12   
24 Energy -302.922392
C        0.5553708120    1.6072438071   -1.6202832141
N        0.3942997812    2.3786560094   -2.4479624139
C       -0.3626970590   -1.3823094359    1.4536726975
H       -0.2451397072   -2.1812593227    2.1564438509
C       -0.8552018474   -1.2359923853    0.1611555430
H       -1.4455914173   -1.8445553872   -0.5197068997
C        0.8363353594    0.6587972537   -0.5442334462
H        1.4671971435    1.1501722626    0.1732583989
C       -0.4694174927    0.2014974307    0.2616571011
H       -1.2142979687    0.9490458428    0.2001804174
N       -0.0017388546   -0.1091268782    1.6545521968
H        1.3408812320   -0.1921690247   -0.9287343463
