# Supplementary material for: Reactant Discovery with an Ab Initio Nanoreactor: Exploration of Astrophysical N-Heterocycle Precursors and Formation Pathways
Source: ACS Earth Space Chem. 2024 Aug 9;8(9):1771–83. doi: 10.1021/acsearthspacechem.4c00120 (PMC11418024; doi:10.1021/acsearthspacechem.4c00120)
Supplement: Supplementary file 2 — sp4c00120_si_002.zip [file sp4c00120_si_002.zip › nr-si-data/reaction1/TS1/freq.out]

qchem qchem.in_65058.0 ./qchem65058/ 0
/home/leeping/opt/qchem/5.3.2-openmp/exe/qcprog.exe_s qchem.in_65058.0 ./qchem65058/
                  Welcome to Q-Chem
     A Quantum Leap Into The Future Of Chemistry


 Q-Chem 5.3, Q-Chem, Inc., Pleasanton, CA (2020)

 Yihan Shao,  Zhengting Gan,  E. Epifanovsky,  A. T. B. Gilbert,  M. Wormit,  
 J. Kussmann,  A. W. Lange,  A. Behn,  Jia Deng,  Xintian Feng,  D. Ghosh,  
 M. Goldey,  P. R. Horn,  L. D. Jacobson,  I. Kaliman,  T. Kus,  A. Landau,  
 Jie Liu,  E. I. Proynov,  R. M. Richard,  R. P. Steele,  E. J. Sundstrom,  
 H. L. Woodcock III,  P. M. Zimmerman,  D. Zuev,  B. Alam,  B. Albrecht,  
 A. Aldossary,  E. Alguire,  S. A. Baeppler,  D. Barton,  Z. Benda,  
 Y. A. Bernard,  E. J. Berquist,  K. B. Bravaya,  H. Burton,  K. Carter-Fenk,  
 D. Casanova,  Chun-Min Chang,  Yunqing Chen,  A. Chien,  K. D. Closser,  
 M. P. Coons,  S. Coriani,  S. Dasgupta,  A. L. Dempwolff,  M. Diedenhofen,  
 Hainam Do,  R. G. Edgar,  Po-Tung Fang,  S. Faraji,  S. Fatehi,  
 Qingguo Feng,  J. Fosso-Tande,  J. Gayvert,  Qinghui Ge,  A. Ghysels,  
 G. Gidofalvi,  J. Gomes,  J. Gonthier,  S. Gulania,  A. Gunina,  D. Hait,  
 M. W. D. Hanson-Heine,  S. Hammes-Schiffer,  P. H. P. Harbach,  
 A. W. Hauser,  M. F. Herbst,  J. E. Herr,  E. G. Hohenstein,  Z. C. Holden,  
 S. Houck,  Kerwin Hui,  B. C. Huynh,  M. Ivanov,  T.-C. Jagau,  Hyunjun Ji,  
 B. Kaduk,  K. Khistyaev,  Jaehoon Kim,  P. Klunzinger,  K. Koh,  
 D. Kosenkov,  L. Koulias,  T. Kowalczyk,  C. M. Krauter,  A. Kunitsa,  
 Ka Un Lao,  A. Laurent,  K. V. Lawler,  Joonho Lee,  D. Lefrancois,  
 S. Lehtola,  D. S. Levine,  Yi-Pei Li,  You-Sheng Lin,  Fenglai Liu,  
 Kuan-Yu Liu,  E. Livshits,  M. Loipersberger,  A. Luenser,  A. Manjanath,  
 P. Manohar,  E. Mansoor,  S. F. Manzer,  Shan-Ping Mao,  Yuezhi Mao,  
 N. Mardirossian,  A. V. Marenich,  T. Markovich,  L. A. Martinez-Martinez,  
 S. A. Maurer,  N. J. Mayhall,  S. C. McKenzie,  J.-M. Mewes,  P. Morgante,  
 A. F. Morrison,  J. W. Mullinax,  K. Nanda,  T. S. Nguyen-Beck,  
 R. Olivares-Amaya,  K. J. Oosterbaan,  J. A. Parkhill,  S. K. Paul,  
 F. Pavosevic,  Zheng Pei,  T. M. Perrine,  F. Plasser,  P. Pokhilko,  
 S. Prager,  A. Prociuk,  E. Ramos,  B. Rana,  D. R. Rehn,  F. Rob,  
 E. Rossomme,  M. Scheurer,  M. Schneider,  N. Sergueev,  S. M. Sharada,  
 S. Sharma,  W. Skomorowski,  D. W. Small,  T. Stauch,  C. J. Stein,  
 T. Stein,  Yu-Chuan Su,  S. P. Veccham,  Zhen Tao,  A. J. W. Thom,  
 A. Tkatchenko,  T. Tsuchimochi,  N. M. Tubman,  L. Vogt,  M. L. Vidal,  
 O. Vydrov,  M. A. Watson,  J. Wenzel,  M. de Wergifosse,  T. A. Wesolowski,  
 A. White,  J. Witte,  A. Yamada,  Jun Yang,  K. Yao,  S. Yeganeh,  
 S. R. Yost,  Zhi-Qiang You,  A. Zech,  Igor Ying Zhang,  Xing Zhang,  
 Yan Zhao,  Ying Zhu,  B. R. Brooks,  G. K. L. Chan,  C. J. Cramer,  
 M. S. Gordon,  W. J. Hehre,  A. Klamt,  M. W. Schmidt,  C. D. Sherrill,  
 D. G. Truhlar,  A. Aspuru-Guzik,  R. Baer,  A. T. Bell,  N. A. Besley,  
 Jeng-Da Chai,  A. E. DePrince, III,  R. A. DiStasio Jr.,  A. Dreuw,  
 B. D. Dunietz,  T. R. Furlani,  Chao-Ping Hsu,  Yousung Jung,  Jing Kong,  
 D. S. Lambrecht,  WanZhen Liang,  C. Ochsenfeld,  V. A. Rassolov,  
 L. V. Slipchenko,  J. E. Subotnik,  T. Van Voorhis,  J. M. Herbert,  
 A. I. Krylov,  P. M. W. Gill,  M. Head-Gordon

 Contributors to earlier versions of Q-Chem not listed above: 
 R. D. Adamson,  B. Austin,  J. Baker,  G. J. O. Beran,  K. Brandhorst,  
 S. T. Brown,  E. F. C. Byrd,  A. K. Chakraborty,  C.-L. Cheng,  
 Siu Hung Chien,  D. M. Chipman,  D. L. Crittenden,  H. Dachsel,  
 R. J. Doerksen,  A. D. Dutoi,  L. Fusti-Molnar,  W. A. Goddard III,  
 A. Golubeva-Zadorozhnaya,  S. R. Gwaltney,  G. Hawkins,  A. Heyden,  
 S. Hirata,  G. Kedziora,  F. J. Keil,  C. Kelley,  Jihan Kim,  R. A. King,  
 R. Z. Khaliullin,  P. P. Korambath,  W. Kurlancheek,  A. M. Lee,  M. S. Lee,  
 S. V. Levchenko,  Ching Yeh Lin,  D. Liotard,  R. C. Lochan,  I. Lotan,  
 P. E. Maslen,  N. Nair,  D. P. O'Neill,  D. Neuhauser,  E. Neuscamman,  
 C. M. Oana,  R. Olson,  B. Peters,  R. Peverati,  P. A. Pieniazek,  
 Y. M. Rhee,  J. Ritchie,  M. A. Rohrdanz,  E. Rosta,  N. J. Russ,  
 H. F. Schaefer III,  N. E. Schultz,  N. Shenvi,  A. C. Simmonett,  A. Sodt,  
 D. Stuck,  K. S. Thanthiriwatte,  V. Vanovschi,  Tao Wang,  A. Warshel,  
 C. F. Williams,  Q. Wu,  X. Xu,  W. Zhang

 Please cite Q-Chem as follows:
 Y. Shao et al., Mol. Phys. 113, 184-215 (2015)
 DOI: 10.1080/00268976.2014.952696

 Q-Chem 5.3.2 for Intel X86 EM64T Linux

 Parts of Q-Chem use Armadillo 9.800.1 (Horizon Scraper).
 http://arma.sourceforge.net/

 Q-Chem begins on Mon Feb 13 12:17:16 2023  

Host: 
0

     Scratch files written to ./qchem65058//
 Dec820 |scratch|qcdevops|jenkins|workspace|build_RNUM 5633   
Processing $rem in /home/leeping/opt/qchem/5.3.2-openmp/config/preferences:
Processing $rem in /home/hpark21/.qchemrc:

Checking the input file for inconsistencies... 	...done.

--------------------------------------------------------------
User input:
--------------------------------------------------------------
$molecule
0 2
C         0.7883077593    1.7175637737   -1.7094136097
N         0.3873170764    2.4704824268   -2.4931981955
C        -0.3232694900   -1.4192894956    1.5454691704
H         0.0146553817   -2.2405999772    2.1689973705
C        -1.0915195343   -1.2689834199    0.2511468922
H        -1.6024649435   -1.8948164094   -0.4622259515
C         1.2261751529    0.8040678826   -0.7563220952
H         1.4690403633    1.1368891516    0.2417285107
C        -0.9204548838    0.0551199842    0.4540651871
H        -1.3247025303    0.9813073034    0.0765521890
N        -0.1527548638   -0.1604567377    1.7561707964
H         1.5296704929   -0.1812843044   -1.0729703869
$end

$rem
method                wB97X-D3
basis                 cc-pvtz
unrestricted          true
symmetry              False
sym_ignore            true
scf_convergence       8
thresh                14
jobtype               freq
scf_guess             core
scf_algorithm         diis
max_scf_cycles        100
geom_opt_max_cycles   100
mem_total             200000
$end

--------------------------------------------------------------
 Adding empirical dispersion correction 
 ----------------------------------------------------------------
 Doing -D3(0) with
 s6  =   1.00000
 s8  =   1.00000
 rs6 =   1.28100
 rs8 =   1.09400
 -D3 energy without 3body term =     -0.0029259966 hartrees
 ----------------------------------------------------------------
             Standard Nuclear Orientation (Angstroms)
    I     Atom           X                Y                Z
 ----------------------------------------------------------------
    1      C       0.7883077593     1.7175637737    -1.7094136097
    2      N       0.3873170764     2.4704824268    -2.4931981955
    3      C      -0.3232694900    -1.4192894956     1.5454691704
    4      H       0.0146553817    -2.2405999772     2.1689973705
    5      C      -1.0915195343    -1.2689834199     0.2511468922
    6      H      -1.6024649435    -1.8948164094    -0.4622259515
    7      C       1.2261751529     0.8040678826    -0.7563220952
    8      H       1.4690403633     1.1368891516     0.2417285107
    9      C      -0.9204548838     0.0551199842     0.4540651871
   10      H      -1.3247025303     0.9813073034     0.0765521890
   11      N      -0.1527548638    -0.1604567377     1.7561707964
   12      H       1.5296704929    -0.1812843044    -1.0729703869
 ----------------------------------------------------------------
 Nuclear Repulsion Energy =         235.65866035 hartrees
 There are       25 alpha and       24 beta electrons
 Requested basis set is cc-pVTZ
 There are 100 shells and 280 basis functions

 Total QAlloc Memory Limit 200000 MB
 Mega-Array Size      1956 MB
 MEM_STATIC part      2000 MB

                       Distance Matrix (Angstroms)
             C (  1)   N (  2)   C (  3)   H (  4)   C (  5)   H (  6)
   N (  2)  1.158447
   C (  3)  4.655074  5.652087
   H (  4)  5.595326  6.638467  1.085141
   C (  5)  4.036956  4.868469  1.512637  2.417811
   H (  6)  4.507833  5.209598  2.427613  3.107729  1.077791
   C (  7)  1.390894  2.548992  3.555607  4.392639  3.268676  3.920673
   H (  8)  2.146517  3.229306  3.383218  4.151751  3.513514  4.372749
   C (  9)  3.219352  4.028722  1.929165  3.014258  1.350440  2.259863
   H ( 10)  2.862963  3.428159  2.987214  4.068525  2.269067  2.939306
   N ( 11)  4.052510  5.026993  1.287684  2.127310  2.091700  3.167167
   H ( 12)  2.135487  3.217745  3.438353  4.128729  3.131615  3.622081
             C (  7)   H (  8)   C (  9)   H ( 10)   N ( 11)
   H (  8)  1.079749
   C (  9)  2.575652  2.631539
   H ( 10)  2.689251  2.802943  1.078775
   N ( 11)  3.023967  2.570382  1.526865  2.344825
   H ( 12)  1.078561  1.862711  2.896694  3.289448  3.291660
 
 A cutoff of  1.0D-14 yielded   4659 shell pairs
 There are     36547 function pairs (     47731 Cartesian)
 Smallest overlap matrix eigenvalue = 2.09E-04
 Guess MOs from core Hamiltonian diagonalization
 Long-range K will be added via erf
 Coulomb attenuation parameter = 0.25 bohr**(-1)
 An unrestricted hybrid HF-DFT SCF calculation will be
 performed using Pulay DIIS extrapolation
 Exchange:     0.1957 Hartree-Fock + 1.0000 wB97X-D3 + LR-HF
 Correlation:  1.0000 wB97X-D3
 Using SG-2 standard quadrature grid
 Dispersion:   Grimme D3
 SCF converges when DIIS error is below 1.0E-08
 using 64 threads for integral computing
 -------------------------------------------------------
 OpenMP Integral computing Module                
 Release: version 1.0, May 2013, Q-Chem Inc. Pittsburgh 
 -------------------------------------------------------
 using 64 threads for integral computing
 -------------------------------------------------------
 OpenMP Integral computing Module                
 Release: version 1.0, May 2013, Q-Chem Inc. Pittsburgh 
 -------------------------------------------------------
 ---------------------------------------
  Cycle       Energy         DIIS Error
 ---------------------------------------
    1    -224.6184807887      8.46E-02
    2    -170.9226672730      7.69E-02
    3    -244.4430138966      4.23E-02
    4    -200.2173066208      6.40E-02
    5    -279.6073278861      3.07E-02
    6    -302.1303943867      7.18E-03
    7    -302.0746828353      7.65E-03
    8    -302.7328227688      1.76E-03
    9    -302.7758753431      1.24E-03
   10    -302.7984306008      3.20E-04
   11    -302.8074614815      1.81E-04
   12    -302.8123439717      1.23E-04
   13    -302.8170174254      9.28E-05
   14    -302.8212850598      7.98E-05
   15    -302.8234617006      5.13E-05
   16    -302.8242457766      1.46E-05
   17    -302.8242854886      6.89E-06
   18    -302.8242962917      4.17E-06
   19    -302.8243057124      2.86E-06
   20    -302.8243124737      1.51E-06
   21    -302.8243161421      7.88E-07
   22    -302.8243181164      5.62E-07
   23    -302.8243193491      4.51E-07
   24    -302.8243205565      2.56E-07
   25    -302.8243210366      1.06E-07
   26    -302.8243210661      5.49E-08
   27    -302.8243210663      3.07E-08
   28    -302.8243210664      1.59E-08
   29    -302.8243210680      5.89E-09 Convergence criterion met
 ---------------------------------------
 <S^2> = 0.9857
 SCF time:  CPU 3559.09 s  wall 67.33 s
 SCF   energy in the final basis set = -302.82432107
 Total energy in the final basis set = -302.82432107
 
 --------------------------------------------------------------
 
                    Orbital Energies (a.u.)
 --------------------------------------------------------------
 
 Alpha MOs
 -- Occupied --
-14.4451 -14.4309 -10.3555 -10.3473 -10.3425 -10.3220 -10.3210  -1.1132
 -1.0350  -0.8909  -0.8568  -0.7683  -0.6570  -0.6336  -0.6238  -0.5865
 -0.5471  -0.5264  -0.4938  -0.4800  -0.4772  -0.4353  -0.3900  -0.3578
 -0.3268
 -- Virtual --
 -0.0063   0.1061   0.1147   0.1364   0.1409   0.1461   0.1535   0.1665
  0.1776   0.2059   0.2365   0.2553   0.2623   0.2959   0.3112   0.3486
  0.3619   0.3724   0.3858   0.4097   0.4167   0.4327   0.4553   0.4612
  0.4830   0.4954   0.5117   0.5176   0.5298   0.5331   0.5422   0.5553
  0.5632   0.5740   0.5769   0.5856   0.6065   0.6278   0.6604   0.6803
  0.6843   0.6998   0.7081   0.7296   0.7394   0.7920   0.8217   0.8393
  0.8420   0.8663   0.8763   0.8904   0.9483   0.9636   0.9864   1.0055
  1.0328   1.0546   1.0641   1.0855   1.0991   1.1148   1.1279   1.1508
  1.1650   1.1783   1.1970   1.2153   1.2297   1.2435   1.2889   1.3077
  1.3502   1.3513   1.3767   1.3834   1.3917   1.4024   1.4260   1.4518
  1.4900   1.5097   1.5236   1.5442   1.5723   1.5805   1.6054   1.6379
  1.6618   1.6981   1.7480   1.8011   1.8539   1.8748   1.9282   1.9304
  1.9501   2.0726   2.1289   2.1542   2.2140   2.2390   2.2676   2.2880
  2.3023   2.3288   2.4149   2.4506   2.4642   2.4762   2.5041   2.5129
  2.5746   2.5877   2.5945   2.6006   2.6387   2.6679   2.6988   2.7058
  2.7180   2.7344   2.7567   2.7839   2.8216   2.8379   2.8576   2.8859
  2.8912   2.9137   2.9289   2.9356   2.9785   2.9920   3.0069   3.0169
  3.0408   3.0458   3.0655   3.0718   3.0823   3.0906   3.1221   3.1340
  3.1439   3.1542   3.1712   3.1849   3.1881   3.2267   3.2402   3.2509
  3.2764   3.2862   3.3158   3.3412   3.3813   3.3895   3.4097   3.4330
  3.4439   3.4639   3.5030   3.5130   3.5386   3.5470   3.5676   3.5880
  3.6432   3.6702   3.6918   3.7012   3.7260   3.7338   3.7642   3.8054
  3.8610   3.8758   3.8871   3.8926   3.9476   3.9568   3.9982   4.0072
  4.0144   4.0450   4.0543   4.0647   4.0710   4.0951   4.1264   4.1419
  4.1663   4.1848   4.2076   4.2385   4.2666   4.3299   4.3646   4.4123
  4.4531   4.4765   4.4996   4.5138   4.5588   4.6066   4.6292   4.6491
  4.6785   4.7138   4.7253   4.7358   4.7707   4.8061   4.8260   4.8683
  4.9113   4.9344   4.9622   5.0224   5.0774   5.0939   5.1207   5.1350
  5.2001   5.2104   5.2277   5.2538   5.2622   5.3397   5.4035   5.4111
  5.4625   5.5243   5.6155   5.6344   5.6727   5.7152   5.7540   5.8417
  5.9512   5.9816   6.1504   6.1936   6.2603   6.3462   6.4773   6.5663
  8.2345   9.1185  10.6494  12.7019  13.3530  13.5469  15.2958
 
 Beta MOs
 -- Occupied --
-14.4407 -14.4258 -10.3584 -10.3514 -10.3346 -10.3242 -10.3164  -1.1097
 -1.0239  -0.8613  -0.8468  -0.7720  -0.6627  -0.6242  -0.6166  -0.5782
 -0.5450  -0.5156  -0.4847  -0.4671  -0.4539  -0.4302  -0.3842  -0.3277
 -- Virtual --
 -0.0518  -0.0043   0.1087   0.1182   0.1397   0.1421   0.1514   0.1563
  0.1754   0.1908   0.2118   0.2371   0.2548   0.2628   0.2992   0.3143
  0.3622   0.3669   0.3777   0.3900   0.4041   0.4146   0.4373   0.4579
  0.4648   0.4860   0.4958   0.5134   0.5192   0.5316   0.5359   0.5459
  0.5589   0.5654   0.5756   0.5796   0.5890   0.6126   0.6315   0.6608
  0.6851   0.6874   0.7022   0.7109   0.7324   0.7407   0.7970   0.8231
  0.8454   0.8478   0.8690   0.8778   0.8921   0.9555   0.9659   0.9899
  1.0078   1.0415   1.0593   1.0663   1.0883   1.1004   1.1176   1.1313
  1.1540   1.1688   1.1792   1.1985   1.2208   1.2326   1.2427   1.2933
  1.3144   1.3522   1.3567   1.3846   1.3877   1.3968   1.4086   1.4316
  1.4526   1.4926   1.5104   1.5295   1.5462   1.5756   1.5861   1.6118
  1.6427   1.6639   1.7023   1.7511   1.8133   1.8562   1.8770   1.9285
  1.9359   1.9529   2.0765   2.1366   2.1539   2.2102   2.2341   2.2728
  2.2869   2.3141   2.3541   2.4271   2.4469   2.4713   2.4931   2.5068
  2.5140   2.5769   2.5930   2.5951   2.6016   2.6428   2.6695   2.7030
  2.7115   2.7251   2.7446   2.7587   2.7861   2.8260   2.8403   2.8627
  2.8907   2.8944   2.9176   2.9343   2.9458   2.9782   2.9926   3.0097
  3.0184   3.0377   3.0464   3.0683   3.0793   3.0819   3.0970   3.1276
  3.1309   3.1411   3.1582   3.1796   3.1913   3.1981   3.2309   3.2475
  3.2562   3.2802   3.2841   3.3304   3.3465   3.3836   3.3929   3.4137
  3.4360   3.4542   3.4681   3.5060   3.5157   3.5403   3.5510   3.5778
  3.5948   3.6447   3.6759   3.6991   3.7065   3.7311   3.7433   3.7675
  3.8075   3.8671   3.8809   3.8937   3.8968   3.9494   3.9593   4.0026
  4.0129   4.0173   4.0468   4.0686   4.0780   4.0849   4.1000   4.1287
  4.1507   4.1688   4.1912   4.2101   4.2417   4.2742   4.3341   4.3785
  4.4169   4.4553   4.4808   4.5033   4.5178   4.5665   4.6249   4.6433
  4.6613   4.6890   4.7185   4.7355   4.7476   4.7807   4.8129   4.8292
  4.8853   4.9185   4.9460   4.9726   5.0246   5.0835   5.1077   5.1337
  5.1426   5.2066   5.2173   5.2314   5.2528   5.2722   5.3437   5.4083
  5.4167   5.4669   5.5268   5.6214   5.6372   5.6756   5.7187   5.7567
  5.8496   5.9576   5.9819   6.1557   6.2078   6.2572   6.3467   6.4825
  6.5690   8.2364   9.1210  10.6518  12.7006  13.3631  13.5556  15.3033
 --------------------------------------------------------------
 
          Ground-State Mulliken Net Atomic Charges

     Atom                 Charge (a.u.)    Spin (a.u.)
  --------------------------------------------------------
      1 C                    -0.039083      -0.158484
      2 N                    -0.061730       0.327841
      3 C                    -0.023784      -0.252347
      4 H                     0.121993       0.004203
      5 C                    -0.147030       0.437481
      6 H                     0.137997      -0.004631
      7 C                    -0.258882       0.753499
      8 H                     0.171679      -0.014641
      9 C                    -0.025673      -0.374531
     10 H                     0.149341       0.007059
     11 N                    -0.175762       0.287967
     12 H                     0.150933      -0.013416
  --------------------------------------------------------
  Sum of atomic charges =     0.000000
  Sum of spin   charges =     1.000000

 -----------------------------------------------------------------
                    Cartesian Multipole Moments
 -----------------------------------------------------------------
    Charge (ESU x 10^10)
                 0.0000
    Dipole Moment (Debye)
         X      -0.1139      Y      -4.1342      Z       1.4403
       Tot       4.3794
    Quadrupole Moments (Debye-Ang)
        XX     -38.4038     XY       0.1574     YY     -43.5290
        XZ       0.2331     YZ       6.0201     ZZ     -52.2255
    Octopole Moments (Debye-Ang^2)
       XXX       1.3370    XXY     -11.3009    XYY      -4.0531
       YYY     -67.3150    XXZ       2.8958    XYZ       1.2097
       YYZ      36.5275    XZZ      -1.1055    YZZ     -45.5568
       ZZZ      33.3036
    Hexadecapole Moments (Debye-Ang^3)
      XXXX    -222.9354   XXXY     -88.5433   XXYY    -117.2600
      XYYY     -88.7719   YYYY    -571.8561   XXXZ      79.4988
      XXYZ      75.9007   XYYZ      34.3914   YYYZ     268.9652
      XXZZ    -132.7756   XYZZ     -35.7730   YYZZ    -237.3210
      XZZZ      81.6329   YZZZ     265.8520   ZZZZ    -671.2069
 -----------------------------------------------------------------
 Calculating MO derivatives via CPSCF
    1     0    39    0.0300084  
    2     0    39    0.0110424  
    3     0    39    0.0036260  
    4     0    39    0.0016734  
    5     0    39    0.0003244  
    6     3    36    0.0000588  
    7    18    21    0.0000086  
    8    37     2    0.0000013  
    9    39     0    0.0000002  Converged
 Time for AOints: 1076.9 s (CPU) 18.6 s (wall)
 ------------------------------------------------------------------------------
                     AOints        : Timing summary (seconds)
 ------------------------------------------------------------------------------
     job step          cpu (% of tot)      sys (% of tot)     wall (% of tot)
 ------------------------------------------------------------------------------
  AOints            0.1077E+04 ( 0.1)   0.7103E-02 ( 5.4)   0.1858E+02 ( 0.1)
 ------------------------------------------------------------------------------
   Grand Totals     0.9552E+06          0.1310E+00          0.1683E+05
 ------------------------------------------------------------------------------
 Polarizability Matrix (a.u.)
            1           2           3
    1 -57.3425968  -8.5239758   2.1090255
    2  -8.5239758 -83.0357486  24.8321725
    3   2.1090255  24.8321725 -74.5900190
 Calculating analytic Hessian of the SCF energy
 
 Direct stationary perturbation theory relativistic correction:
 
 rels  =       0.078629427934
 relv  =      -0.361742035910
 rel2e =       0.000000000000
 E_rel =      -0.283112607976
 
 Hessian of the SCF Energy
            1           2           3           4           5           6
    1   0.2302707  -0.2994263   0.3088689  -0.1622776   0.2364507  -0.2460021
    2  -0.2994263   0.6674721  -0.5744377   0.2372793  -0.4854205   0.4628933
    3   0.3088689  -0.5744377   0.7163995  -0.2468718   0.4630051  -0.5232009
    4  -0.1622776   0.2372793  -0.2468718   0.1557885  -0.2562298   0.2670196
    5   0.2364507  -0.4854205   0.4630051  -0.2562298   0.5044241  -0.5048073
    6  -0.2460021   0.4628933  -0.5232009   0.2670196  -0.5048073   0.5452779
    7  -0.0015411   0.0033070  -0.0034916   0.0009037  -0.0012935   0.0013511
    8  -0.0016077   0.0056946  -0.0055772   0.0011400  -0.0020066   0.0020716
    9  -0.0006699   0.0038204  -0.0042182   0.0009403  -0.0014469   0.0015282
   10   0.0001355  -0.0000999   0.0001045  -0.0000219   0.0001105  -0.0001326
   11   0.0000225   0.0000630  -0.0000525  -0.0000300  -0.0000230   0.0000321
   12  -0.0003030   0.0004129  -0.0003857   0.0001700  -0.0002250   0.0002188
   13  -0.0001357  -0.0011218   0.0010611   0.0000382   0.0001882  -0.0002193
   14  -0.0050624   0.0128475  -0.0127673   0.0031415  -0.0047922   0.0049947
   15   0.0017423  -0.0040895   0.0044439  -0.0011620   0.0016961  -0.0019365
   16   0.0000162  -0.0001111   0.0001913  -0.0000537   0.0000880  -0.0000375
   17  -0.0000160  -0.0000428   0.0000127   0.0000491   0.0000304   0.0000133
   18  -0.0000732   0.0001961  -0.0001643   0.0000505  -0.0001089   0.0000780
   19  -0.0699087   0.0705477  -0.0714393   0.0069186   0.0126738  -0.0136603
   20   0.0504856  -0.1687759   0.0829628   0.0198373  -0.0200264   0.0455450
   21  -0.0500283   0.0816934  -0.1769762  -0.0215045   0.0462071  -0.0240282
   22   0.0005673  -0.0057007  -0.0047071   0.0003544   0.0024891  -0.0015784
   23   0.0067664   0.0081314   0.0247099   0.0004654  -0.0031069  -0.0010649
   24  -0.0063010  -0.0007500  -0.0172887   0.0010491  -0.0012789   0.0028947
   25   0.0064917  -0.0165509   0.0162125  -0.0042593   0.0072515  -0.0072678
   26   0.0053015  -0.0183555   0.0181088  -0.0039539   0.0067002  -0.0068695
   27   0.0001171   0.0030413  -0.0036684   0.0005673  -0.0012017   0.0014372
   28  -0.0017662   0.0020972  -0.0015971   0.0008639  -0.0008926   0.0006756
   29  -0.0005382  -0.0001279   0.0006902   0.0000951   0.0001542  -0.0004986
   30   0.0015359  -0.0009432   0.0007636  -0.0007529   0.0001748  -0.0001787
   31  -0.0018727   0.0042202  -0.0030269   0.0011471  -0.0019430   0.0018157
   32   0.0006001  -0.0041728   0.0047720  -0.0009262   0.0014542  -0.0014767
   33  -0.0005669   0.0033038  -0.0040714   0.0008244  -0.0010759   0.0013575
   34   0.0000206   0.0055592   0.0046954   0.0005981   0.0011071  -0.0019640
   35   0.0070239  -0.0173132  -0.0014269  -0.0008679   0.0026126  -0.0008330
   36  -0.0083197   0.0248593   0.0083669  -0.0003299  -0.0009385  -0.0034481
            7           8           9          10          11          12
    1  -0.0015411  -0.0016077  -0.0006699   0.0001355   0.0000225  -0.0003030
    2   0.0033070   0.0056946   0.0038204  -0.0000999   0.0000630   0.0004129
    3  -0.0034916  -0.0055772  -0.0042182   0.0001045  -0.0000525  -0.0003857
    4   0.0009037   0.0011400   0.0009403  -0.0000219  -0.0000300   0.0001700
    5  -0.0012935  -0.0020066  -0.0014469   0.0001105  -0.0000230  -0.0002250
    6   0.0013511   0.0020716   0.0015282  -0.0001326   0.0000321   0.0002188
    7   0.2066661  -0.0663540   0.1662306  -0.0756092   0.0612559  -0.0663570
    8  -0.0663540   0.7902842  -0.1563138   0.0669292  -0.2095384   0.1206787
    9   0.1662306  -0.1563138   0.4104341  -0.0665180   0.1163698  -0.1585713
   10  -0.0756092   0.0669292  -0.0665180   0.0587566  -0.0710401   0.0674040
   11   0.0612559  -0.2095384   0.1163698  -0.0710401   0.2268672  -0.1340873
   12  -0.0663570   0.1206787  -0.1585713   0.0674040  -0.1340873   0.1436814
   13  -0.0765895   0.0187422  -0.0557775   0.0041296  -0.0024583   0.0002819
   14  -0.0182203  -0.1221989  -0.0090296   0.0048843   0.0051834   0.0050668
   15  -0.0511020   0.0519732  -0.1394188  -0.0022752  -0.0047041   0.0047901
   16   0.0015575  -0.0028825   0.0043047  -0.0008430  -0.0001223  -0.0005580
   17   0.0023912   0.0032981   0.0014224   0.0005238   0.0000342   0.0008904
   18   0.0011272  -0.0084962   0.0046482  -0.0003904  -0.0002197  -0.0013606
   19  -0.0092831  -0.0134682  -0.0130943   0.0002720  -0.0001051  -0.0007867
   20  -0.0065001  -0.0076772  -0.0056736   0.0004243  -0.0000631  -0.0007341
   21   0.0063990   0.0093690   0.0060524  -0.0004288   0.0000599   0.0009365
   22   0.0010798   0.0025309   0.0006300  -0.0000568   0.0000838   0.0002325
   23   0.0000650   0.0003544  -0.0000181   0.0000073   0.0000153   0.0000938
   24  -0.0004398  -0.0015654  -0.0000229  -0.0001091  -0.0000039  -0.0000632
   25   0.0166054   0.0726380  -0.0087225   0.0066866   0.0000284  -0.0038307
   26   0.0724099   0.0147007   0.1128699  -0.0008633  -0.0089026   0.0078418
   27  -0.0278958   0.0733626  -0.0434326  -0.0047182  -0.0003641   0.0009988
   28  -0.0008661  -0.0015221  -0.0083188  -0.0000024   0.0007053   0.0005409
   29  -0.0000021  -0.0081436  -0.0002551   0.0006118   0.0009524   0.0009143
   30  -0.0028400   0.0043967   0.0005255   0.0014489   0.0020118   0.0004838
   31  -0.0641738  -0.0770638  -0.0199812   0.0066690   0.0116376   0.0030995
   32  -0.0474350  -0.4647945  -0.0615622  -0.0014489  -0.0145937  -0.0009525
   33  -0.0226566  -0.0901780  -0.0772067   0.0055462   0.0209367   0.0093505
   34   0.0012502   0.0009180   0.0009765  -0.0001160   0.0000223   0.0001066
   35   0.0003761   0.0000271  -0.0001833  -0.0000389   0.0000055   0.0001002
   36  -0.0003251   0.0002787  -0.0003179   0.0000687   0.0000211  -0.0000791
           13          14          15          16          17          18
    1  -0.0001357  -0.0050624   0.0017423   0.0000162  -0.0000160  -0.0000732
    2  -0.0011218   0.0128475  -0.0040895  -0.0001111  -0.0000428   0.0001961
    3   0.0010611  -0.0127673   0.0044439   0.0001913   0.0000127  -0.0001643
    4   0.0000382   0.0031415  -0.0011620  -0.0000537   0.0000491   0.0000505
    5   0.0001882  -0.0047922   0.0016961   0.0000880   0.0000304  -0.0001089
    6  -0.0002193   0.0049947  -0.0019365  -0.0000375   0.0000133   0.0000780
    7  -0.0765895  -0.0182203  -0.0511020   0.0015575   0.0023912   0.0011272
    8   0.0187422  -0.1221989   0.0519732  -0.0028825   0.0032981  -0.0084962
    9  -0.0557775  -0.0090296  -0.1394188   0.0043047   0.0014224   0.0046482
   10   0.0041296   0.0048843  -0.0022752  -0.0008430   0.0005238  -0.0003904
   11  -0.0024583   0.0051834  -0.0047041  -0.0001223   0.0000342  -0.0002197
   12   0.0002819   0.0050668   0.0047901  -0.0005580   0.0008904  -0.0013606
   13   0.2444811   0.1659968   0.2372320  -0.1028434  -0.0836806  -0.1115673
   14   0.1659968   0.6115918   0.2309559  -0.0850106  -0.1628712  -0.1157948
   15   0.2372320   0.2309559   0.4341203  -0.1138837  -0.1113537  -0.1822868
   16  -0.1028434  -0.0850106  -0.1138837   0.0962629   0.0930742   0.1163055
   17  -0.0836806  -0.1628712  -0.1113537   0.0930742   0.1550759   0.1269033
   18  -0.1115673  -0.1157948  -0.1822868   0.1163055   0.1269033   0.1784251
   19   0.0023681  -0.0344460   0.0127144   0.0002408   0.0001493  -0.0001536
   20   0.0002518  -0.0213159   0.0081727  -0.0000155   0.0001446  -0.0001602
   21  -0.0020654   0.0236284  -0.0082466  -0.0000734  -0.0000953   0.0002125
   22  -0.0006033   0.0056239  -0.0013901   0.0000038  -0.0000034   0.0001523
   23  -0.0001270   0.0017324  -0.0002274   0.0000873   0.0000072   0.0000637
   24  -0.0001498  -0.0033633   0.0000768   0.0000590  -0.0000183  -0.0002014
   25  -0.0742852   0.0310676  -0.0257346   0.0038937  -0.0104191  -0.0021038
   26  -0.0617151  -0.3452265  -0.1081438   0.0007212   0.0034161   0.0037405
   27  -0.0049978  -0.0512064  -0.0511301  -0.0036813  -0.0151352   0.0020931
   28   0.0117253  -0.0155072   0.0024499  -0.0020615   0.0000865   0.0016193
   29   0.0112966  -0.0044297   0.0123905  -0.0004367  -0.0001648   0.0001726
   30  -0.0012400   0.0055916   0.0057301   0.0016071  -0.0003601  -0.0002621
   31  -0.0077887  -0.0557901  -0.0576005   0.0040095  -0.0020721  -0.0050065
   32  -0.0467207   0.0285082  -0.0768610  -0.0053602   0.0010891  -0.0062893
   33  -0.0626974  -0.0776582  -0.0665817  -0.0042424  -0.0022728  -0.0011833
   34  -0.0004963   0.0033225  -0.0009907  -0.0001828  -0.0000830   0.0000400
   35  -0.0006520   0.0009711   0.0001911  -0.0000318  -0.0000168  -0.0000071
   36   0.0001394  -0.0004176   0.0004394   0.0000086  -0.0000068   0.0000018
           19          20          21          22          23          24
    1  -0.0699087   0.0504856  -0.0500283   0.0005673   0.0067664  -0.0063010
    2   0.0705477  -0.1687759   0.0816934  -0.0057007   0.0081314  -0.0007500
    3  -0.0714393   0.0829628  -0.1769762  -0.0047071   0.0247099  -0.0172887
    4   0.0069186   0.0198373  -0.0215045   0.0003544   0.0004654   0.0010491
    5   0.0126738  -0.0200264   0.0462071   0.0024891  -0.0031069  -0.0012789
    6  -0.0136603   0.0455450  -0.0240282  -0.0015784  -0.0010649   0.0028947
    7  -0.0092831  -0.0065001   0.0063990   0.0010798   0.0000650  -0.0004398
    8  -0.0134682  -0.0076772   0.0093690   0.0025309   0.0003544  -0.0015654
    9  -0.0130943  -0.0056736   0.0060524   0.0006300  -0.0000181  -0.0000229
   10   0.0002720   0.0004243  -0.0004288  -0.0000568   0.0000073  -0.0001091
   11  -0.0001051  -0.0000631   0.0000599   0.0000838   0.0000153  -0.0000039
   12  -0.0007867  -0.0007341   0.0009365   0.0002325   0.0000938  -0.0000632
   13   0.0023681   0.0002518  -0.0020654  -0.0006033  -0.0001270  -0.0001498
   14  -0.0344460  -0.0213159   0.0236284   0.0056239   0.0017324  -0.0033633
   15   0.0127144   0.0081727  -0.0082466  -0.0013901  -0.0002274   0.0000768
   16   0.0002408  -0.0000155  -0.0000734   0.0000038   0.0000873   0.0000590
   17   0.0001493   0.0001446  -0.0000953  -0.0000034   0.0000072  -0.0000183
   18  -0.0001536  -0.0001602   0.0002125   0.0001523   0.0000637  -0.0002014
   19   0.1331048  -0.1648266   0.1448683  -0.0350643  -0.0116021  -0.0714080
   20  -0.1648266   0.5695951   0.0595603  -0.0090438  -0.0789912  -0.0939439
   21   0.1448683   0.0595603   0.5822573  -0.0787255  -0.0961089  -0.3044619
   22  -0.0350643  -0.0090438  -0.0787255   0.0339222   0.0119886   0.0768301
   23  -0.0116021  -0.0789912  -0.0961089   0.0119886   0.0771654   0.0946119
   24  -0.0714080  -0.0939439  -0.3044619   0.0768301   0.0946119   0.3209733
   25   0.0319172   0.0250153  -0.0267943  -0.0093213  -0.0028217   0.0037331
   26   0.0441723   0.0226487  -0.0324717  -0.0102785  -0.0025390   0.0047282
   27  -0.0038505  -0.0040305   0.0023426   0.0000823  -0.0004761   0.0009373
   28  -0.0075179  -0.0021684   0.0044586   0.0004755   0.0003315  -0.0003614
   29  -0.0021891   0.0000798   0.0008367   0.0001974   0.0001407  -0.0000078
   30   0.0060169   0.0013046  -0.0027949  -0.0007863  -0.0000185   0.0001501
   31  -0.0089234  -0.0071240   0.0089969   0.0018276   0.0012289  -0.0004683
   32   0.0117462   0.0053627  -0.0046891  -0.0008588  -0.0005029   0.0011732
   33  -0.0065974  -0.0024557   0.0023874   0.0012790   0.0004080  -0.0016518
   34  -0.0441239   0.0936639   0.0148974   0.0068153  -0.0063895  -0.0024338
   35   0.0873477  -0.3009810  -0.0879897   0.0029715  -0.0024069   0.0004183
   36   0.0173904  -0.0905473  -0.0776809   0.0079812  -0.0219732  -0.0013422
           25          26          27          28          29          30
    1   0.0064917   0.0053015   0.0001171  -0.0017662  -0.0005382   0.0015359
    2  -0.0165509  -0.0183555   0.0030413   0.0020972  -0.0001279  -0.0009432
    3   0.0162125   0.0181088  -0.0036684  -0.0015971   0.0006902   0.0007636
    4  -0.0042593  -0.0039539   0.0005673   0.0008639   0.0000951  -0.0007529
    5   0.0072515   0.0067002  -0.0012017  -0.0008926   0.0001542   0.0001748
    6  -0.0072678  -0.0068695   0.0014372   0.0006756  -0.0004986  -0.0001787
    7   0.0166054   0.0724099  -0.0278958  -0.0008661  -0.0000021  -0.0028400
    8   0.0726380   0.0147007   0.0733626  -0.0015221  -0.0081436   0.0043967
    9  -0.0087225   0.1128699  -0.0434326  -0.0083188  -0.0002551   0.0005255
   10   0.0066866  -0.0008633  -0.0047182  -0.0000024   0.0006118   0.0014489
   11   0.0000284  -0.0089026  -0.0003641   0.0007053   0.0009524   0.0020118
   12  -0.0038307   0.0078418   0.0009988   0.0005409   0.0009143   0.0004838
   13  -0.0742852  -0.0617151  -0.0049978   0.0117253   0.0112966  -0.0012400
   14   0.0310676  -0.3452265  -0.0512064  -0.0155072  -0.0044297   0.0055916
   15  -0.0257346  -0.1081438  -0.0511301   0.0024499   0.0123905   0.0057301
   16   0.0038937   0.0007212  -0.0036813  -0.0020615  -0.0004367   0.0016071
   17  -0.0104191   0.0034161  -0.0151352   0.0000865  -0.0001648  -0.0003601
   18  -0.0021038   0.0037405   0.0020931   0.0016193   0.0001726  -0.0002621
   19   0.0319172   0.0441723  -0.0038505  -0.0075179  -0.0021891   0.0060169
   20   0.0250153   0.0226487  -0.0040305  -0.0021684   0.0000798   0.0013046
   21  -0.0267943  -0.0324717   0.0023426   0.0044586   0.0008367  -0.0027949
   22  -0.0093213  -0.0102785   0.0000823   0.0004755   0.0001974  -0.0007863
   23  -0.0028217  -0.0025390  -0.0004761   0.0003315   0.0001407  -0.0000185
   24   0.0037331   0.0047282   0.0009373  -0.0003614  -0.0000078   0.0001501
   25   0.1536678  -0.1808666   0.1336195  -0.0747147   0.0998273  -0.0570885
   26  -0.1808666   0.7344370  -0.0876799   0.1121510  -0.2835381   0.0731789
   27   0.1336195  -0.0876799   0.2871260  -0.0535243   0.0859683  -0.0888306
   28  -0.0747147   0.1121510  -0.0535243   0.0744310  -0.1054159   0.0533031
   29   0.0998273  -0.2835381   0.0859683  -0.1054159   0.2889631  -0.0972655
   30  -0.0570885   0.0731789  -0.0888306   0.0533031  -0.0972655   0.0782934
   31  -0.0504569   0.0260242  -0.0376888  -0.0008372  -0.0034673  -0.0009990
   32  -0.0227299  -0.1224490  -0.0035348   0.0100122   0.0060911   0.0119679
   33  -0.0230598   0.0149975  -0.1074126   0.0008168  -0.0029687   0.0062244
   34  -0.0062250  -0.0031026   0.0019704   0.0002705   0.0000211  -0.0002052
   35  -0.0024399  -0.0008920   0.0012565   0.0001223   0.0000229  -0.0000390
   36   0.0010369  -0.0003009  -0.0004607  -0.0000627   0.0000230  -0.0001046
           31          32          33          34          35          36
    1  -0.0018727   0.0006001  -0.0005669   0.0000206   0.0070239  -0.0083197
    2   0.0042202  -0.0041728   0.0033038   0.0055592  -0.0173132   0.0248593
    3  -0.0030269   0.0047720  -0.0040714   0.0046954  -0.0014269   0.0083669
    4   0.0011471  -0.0009262   0.0008244   0.0005981  -0.0008679  -0.0003299
    5  -0.0019430   0.0014542  -0.0010759   0.0011071   0.0026126  -0.0009385
    6   0.0018157  -0.0014767   0.0013575  -0.0019640  -0.0008330  -0.0034481
    7  -0.0641738  -0.0474350  -0.0226566   0.0012502   0.0003761  -0.0003251
    8  -0.0770638  -0.4647945  -0.0901780   0.0009180   0.0000271   0.0002787
    9  -0.0199812  -0.0615622  -0.0772067   0.0009765  -0.0001833  -0.0003179
   10   0.0066690  -0.0014489   0.0055462  -0.0001160  -0.0000389   0.0000687
   11   0.0116376  -0.0145937   0.0209367   0.0000223   0.0000055   0.0000211
   12   0.0030995  -0.0009525   0.0093505   0.0001066   0.0001002  -0.0000791
   13  -0.0077887  -0.0467207  -0.0626974  -0.0004963  -0.0006520   0.0001394
   14  -0.0557901   0.0285082  -0.0776582   0.0033225   0.0009711  -0.0004176
   15  -0.0576005  -0.0768610  -0.0665817  -0.0009907   0.0001911   0.0004394
   16   0.0040095  -0.0053602  -0.0042424  -0.0001828  -0.0000318   0.0000086
   17  -0.0020721   0.0010891  -0.0022728  -0.0000830  -0.0000168  -0.0000068
   18  -0.0050065  -0.0062893  -0.0011833   0.0000400  -0.0000071   0.0000018
   19  -0.0089234   0.0117462  -0.0065974  -0.0441239   0.0873477   0.0173904
   20  -0.0071240   0.0053627  -0.0024557   0.0936639  -0.3009810  -0.0905473
   21   0.0089969  -0.0046891   0.0023874   0.0148974  -0.0879897  -0.0776809
   22   0.0018276  -0.0008588   0.0012790   0.0068153   0.0029715   0.0079812
   23   0.0012289  -0.0005029   0.0004080  -0.0063895  -0.0024069  -0.0219732
   24  -0.0004683   0.0011732  -0.0016518  -0.0024338   0.0004183  -0.0013422
   25  -0.0504569  -0.0227299  -0.0230598  -0.0062250  -0.0024399   0.0010369
   26   0.0260242  -0.1224490   0.0149975  -0.0031026  -0.0008920  -0.0003009
   27  -0.0376888  -0.0035348  -0.1074126   0.0019704   0.0012565  -0.0004607
   28  -0.0008372   0.0100122   0.0008168   0.0002705   0.0001223  -0.0000627
   29  -0.0034673   0.0060911  -0.0029687   0.0000211   0.0000229   0.0000230
   30  -0.0009990   0.0119679   0.0062244  -0.0002052  -0.0000390  -0.0001046
   31   0.1194106   0.1039356   0.1110869   0.0009889   0.0004137  -0.0002277
   32   0.1039356   0.5638412   0.1372273  -0.0008143   0.0001663   0.0002252
   33   0.1110869   0.1372273   0.2389003   0.0002673  -0.0002640  -0.0001128
   34   0.0009889  -0.0008143   0.0002673   0.0412006  -0.0942248  -0.0173599
   35   0.0004137   0.0001663  -0.0002640  -0.0942248   0.3178045   0.0887769
   36  -0.0002277   0.0002252  -0.0001128  -0.0173599   0.0887769   0.0747382
 **********************************************************************
 **                                                                  **
 **                       VIBRATIONAL ANALYSIS                       **
 **                       --------------------                       **
 **                                                                  **
 **        VIBRATIONAL FREQUENCIES (CM**-1) AND NORMAL MODES         **
 **     FORCE CONSTANTS (mDYN/ANGSTROM) AND REDUCED MASSES (AMU)     **
 **                  INFRARED INTENSITIES (KM/MOL)                   **
 **                                                                  **
 **********************************************************************
 

 Mode:                 1                      2                      3
 Frequency:      -335.33                  39.64                  75.58
 Force Cnst:      0.6115                 0.0038                 0.0201
 Red. Mass:       9.2304                 4.1118                 5.9639
 IR Active:          YES                    YES                    YES
 IR Intens:       30.740                  7.523                  8.735
 Raman Active:       YES                    YES                    YES
               X      Y      Z        X      Y      Z        X      Y      Z
 C         -0.120 -0.042  0.047    0.011  0.009  0.008    0.009  0.108 -0.093
 N          0.046 -0.014  0.013    0.009  0.194  0.186    0.340  0.177 -0.196
 C         -0.131 -0.039 -0.051   -0.015  0.102  0.140    0.130 -0.055  0.033
 H         -0.313 -0.039  0.027   -0.030  0.217  0.300    0.290 -0.021 -0.011
 C          0.193 -0.010 -0.008    0.049 -0.139  0.074   -0.061 -0.130  0.145
 H          0.096  0.023  0.030    0.095 -0.273  0.160   -0.110 -0.182  0.226
 C         -0.497 -0.168  0.208    0.007 -0.201 -0.191   -0.316  0.045 -0.001
 H          0.206  0.074 -0.044    0.080 -0.396 -0.143   -0.354  0.037  0.012
 C          0.520  0.207 -0.170    0.002 -0.098 -0.140   -0.141 -0.107  0.104
 H          0.023  0.127  0.183   -0.017 -0.172 -0.300   -0.274 -0.145  0.154
 N         -0.005  0.049 -0.058   -0.060  0.142 -0.066    0.046 -0.036  0.003
 H         -0.163 -0.040  0.119   -0.068 -0.159 -0.393   -0.391  0.005  0.051
 TransDip  -0.111 -0.094  0.102    0.008 -0.082 -0.030   -0.081 -0.027  0.040

 Mode:                 4                      5                      6
 Frequency:       124.95                 135.09                 374.14
 Force Cnst:      0.0458                 0.0424                 0.0908
 Red. Mass:       4.9771                 3.9450                 1.1005
 IR Active:          YES                    YES                    YES
 IR Intens:        0.070                  5.588                  1.491
 Raman Active:       YES                    YES                    YES
               X      Y      Z        X      Y      Z        X      Y      Z
 C         -0.017 -0.119  0.151   -0.017 -0.063 -0.044   -0.035 -0.043 -0.022
 N          0.013 -0.113  0.142    0.031  0.024  0.014    0.019  0.023  0.014
 C          0.247  0.128 -0.187    0.108  0.007 -0.075   -0.004  0.006  0.000
 H          0.533  0.167 -0.292    0.230 -0.049 -0.213   -0.022 -0.008 -0.007
 C         -0.061  0.036 -0.024    0.210  0.102 -0.130    0.004  0.025 -0.008
 H         -0.110 -0.029  0.068    0.488  0.136 -0.359    0.011  0.041 -0.025
 C         -0.080 -0.120  0.168   -0.056 -0.147 -0.110   -0.022 -0.030 -0.018
 H         -0.156 -0.139  0.193    0.074 -0.208 -0.121   -0.657 -0.111  0.165
 C         -0.188  0.048 -0.060   -0.090  0.089  0.158    0.009  0.008  0.007
 H         -0.297  0.010 -0.041   -0.131  0.102  0.228    0.039  0.019 -0.001
 N          0.083  0.145 -0.191   -0.193  0.001  0.203    0.019 -0.005  0.018
 H         -0.115 -0.140  0.195   -0.241 -0.188 -0.156    0.682  0.206 -0.087
 TransDip  -0.004 -0.004  0.007    0.036 -0.024 -0.062   -0.024 -0.031  0.002

 Mode:                 7                      8                      9
 Frequency:       395.52                 467.78                 493.18
 Force Cnst:      0.2805                 0.9621                 0.3366
 Red. Mass:       3.0433                 7.4624                 2.3488
 IR Active:          YES                    YES                    YES
 IR Intens:        0.396                  1.168                  8.021
 Raman Active:       YES                    YES                    YES
               X      Y      Z        X      Y      Z        X      Y      Z
 C         -0.022  0.252  0.258    0.601  0.179 -0.163    0.073  0.006 -0.008
 N          0.011 -0.144 -0.140   -0.271 -0.061  0.049   -0.034 -0.017  0.018
 C         -0.002  0.006  0.002    0.055 -0.041 -0.061   -0.108  0.042  0.092
 H         -0.011  0.002  0.002    0.235 -0.045 -0.171   -0.434  0.043  0.278
 C          0.006  0.010 -0.006   -0.051 -0.033  0.095    0.108  0.034 -0.122
 H          0.013  0.014 -0.014   -0.171 -0.057  0.202    0.337  0.058 -0.305
 C         -0.008 -0.062 -0.053   -0.175 -0.051  0.011   -0.066  0.000  0.013
 H         -0.034 -0.630  0.139   -0.464 -0.164  0.122   -0.382 -0.117  0.127
 C          0.004  0.001 -0.002    0.048  0.038 -0.003   -0.105 -0.038  0.048
 H          0.019  0.004 -0.011   -0.075  0.013  0.066   -0.045 -0.015  0.036
 N          0.008  0.001  0.007   -0.108  0.000  0.037    0.187 -0.008 -0.058
 H          0.027  0.125 -0.622    0.044  0.010  0.018   -0.429 -0.150  0.144
 TransDip  -0.010  0.006  0.017    0.024 -0.024  0.008   -0.081  0.039  0.014

 Mode:                10                     11                     12
 Frequency:       598.05                 645.46                 771.24
 Force Cnst:      0.2850                 0.3125                 0.7136
 Red. Mass:       1.3527                 1.2731                 2.0363
 IR Active:          YES                    YES                    YES
 IR Intens:       30.740                 43.588                 49.780
 Raman Active:       YES                    YES                    YES
               X      Y      Z        X      Y      Z        X      Y      Z
 C         -0.023 -0.010  0.009    0.015  0.010 -0.005    0.039  0.009 -0.006
 N          0.003  0.001  0.000   -0.003  0.001 -0.001   -0.003 -0.005  0.006
 C          0.053  0.018  0.012   -0.029 -0.021 -0.000    0.023  0.064  0.029
 H          0.171  0.002 -0.065    0.127 -0.012 -0.078   -0.062  0.004  0.013
 C         -0.080  0.047  0.003   -0.082 -0.018  0.085   -0.004  0.041 -0.086
 H          0.147  0.063 -0.174    0.756 -0.114 -0.430   -0.201  0.113 -0.011
 C         -0.010  0.019 -0.001   -0.029 -0.015  0.015   -0.131 -0.038  0.038
 H         -0.338 -0.095  0.116    0.253  0.086 -0.087    0.576  0.207 -0.210
 C          0.057 -0.038 -0.076   -0.022  0.025  0.036   -0.102 -0.064 -0.086
 H          0.573  0.024 -0.469    0.148  0.063 -0.046    0.107 -0.101 -0.409
 N         -0.011 -0.021  0.078    0.017  0.007 -0.059    0.091 -0.034  0.143
 H         -0.400 -0.137  0.126    0.252  0.095 -0.070    0.437  0.189 -0.142
 TransDip   0.106  0.031 -0.139    0.194 -0.010 -0.082    0.138  0.108 -0.143

 Mode:                13                     14                     15
 Frequency:       777.77                 872.63                 915.49
 Force Cnst:      0.9252                 0.6687                 0.7508
 Red. Mass:       2.5959                 1.4904                 1.5203
 IR Active:          YES                    YES                    YES
 IR Intens:       24.442                  1.813                  0.858
 Raman Active:       YES                    YES                    YES
               X      Y      Z        X      Y      Z        X      Y      Z
 C          0.016  0.006  0.001   -0.000  0.000 -0.001   -0.000  0.000  0.004
 N         -0.002 -0.004  0.002   -0.000  0.001 -0.001    0.001 -0.002  0.001
 C          0.093 -0.001  0.127   -0.158 -0.005  0.087   -0.022 -0.004 -0.110
 H          0.189  0.220  0.374    0.801 -0.054 -0.497   -0.350 -0.078 -0.045
 C         -0.070  0.004 -0.165    0.083 -0.003 -0.027    0.093 -0.038  0.035
 H         -0.338  0.344 -0.277   -0.148  0.014  0.125   -0.086 -0.266  0.373
 C         -0.056 -0.015  0.013   -0.002 -0.000  0.002   -0.020 -0.002  0.003
 H          0.147  0.071 -0.064   -0.000 -0.003  0.002    0.044  0.030 -0.022
 C          0.077 -0.098  0.176   -0.021  0.010  0.021   -0.066  0.019  0.118
 H          0.477  0.071  0.185    0.126  0.020 -0.107    0.691  0.166 -0.308
 N         -0.095  0.038 -0.145    0.030 -0.001 -0.035   -0.013  0.032 -0.044
 H          0.154  0.065 -0.039   -0.004  0.000 -0.001    0.045  0.022 -0.010
 TransDip   0.106  0.047  0.108    0.040  0.005 -0.014    0.023 -0.003 -0.019

 Mode:                16                     17                     18
 Frequency:       921.43                1041.63                1044.55
 Force Cnst:      2.3393                 0.9609                 2.7743
 Red. Mass:       4.6763                 1.5032                 4.3156
 IR Active:          YES                    YES                    YES
 IR Intens:       10.957                  0.345                  4.984
 Raman Active:       YES                    YES                    YES
               X      Y      Z        X      Y      Z        X      Y      Z
 C          0.001  0.002 -0.001   -0.000  0.090  0.109    0.061 -0.141  0.097
 N         -0.002  0.001 -0.001    0.009 -0.033 -0.001    0.094 -0.179  0.195
 C         -0.119  0.228 -0.186   -0.002 -0.002 -0.000   -0.008 -0.004 -0.004
 H         -0.083 -0.070 -0.599    0.003 -0.008 -0.010    0.015 -0.018 -0.037
 C         -0.135 -0.184 -0.114    0.001  0.002  0.003    0.000  0.008  0.016
 H          0.032 -0.226 -0.188    0.000  0.009 -0.002    0.039 -0.038  0.030
 C          0.017  0.003 -0.002   -0.006 -0.084 -0.129   -0.149  0.294 -0.254
 H         -0.029 -0.003  0.011   -0.217  0.631 -0.313   -0.123  0.273 -0.276
 C          0.158 -0.214  0.147    0.002  0.002 -0.001    0.026  0.000 -0.007
 H         -0.051 -0.193  0.419   -0.022 -0.012 -0.010   -0.044  0.001  0.072
 N          0.082  0.177  0.159    0.000  0.000  0.000   -0.012  0.000 -0.008
 H         -0.046 -0.023  0.021    0.153 -0.247  0.572   -0.211  0.398 -0.577
 TransDip  -0.032 -0.038 -0.094    0.003  0.016 -0.009   -0.003  0.047 -0.054

 Mode:                19                     20                     21
 Frequency:      1103.34                1215.37                1286.30
 Force Cnst:      0.9394                 1.1535                 1.5203
 Red. Mass:       1.3097                 1.3255                 1.5596
 IR Active:          YES                    YES                    YES
 IR Intens:        3.209                  1.297                 38.469
 Raman Active:       YES                    YES                    YES
               X      Y      Z        X      Y      Z        X      Y      Z
 C         -0.000 -0.002 -0.002   -0.000  0.001  0.001   -0.001 -0.001  0.001
 N          0.001  0.000  0.001   -0.000 -0.000 -0.000    0.002 -0.003  0.003
 C         -0.014 -0.034 -0.038    0.041  0.005  0.066   -0.065  0.038 -0.117
 H         -0.159 -0.183 -0.171   -0.229 -0.432 -0.355    0.255  0.586  0.399
 C          0.054  0.013  0.098    0.030 -0.054  0.045    0.048 -0.118  0.077
 H         -0.139  0.625 -0.284   -0.107  0.314 -0.190   -0.156  0.434 -0.261
 C          0.002  0.003  0.001   -0.001 -0.000  0.000    0.006  0.006 -0.006
 H          0.000 -0.007  0.004    0.006  0.001 -0.002   -0.017  0.005 -0.001
 C          0.018 -0.050  0.060   -0.061 -0.021 -0.104   -0.038  0.029 -0.032
 H         -0.219 -0.373 -0.455    0.298  0.374  0.481    0.180  0.209  0.162
 N         -0.014  0.055 -0.037   -0.005  0.041 -0.002    0.023 -0.047  0.042
 H         -0.010  0.005 -0.018    0.004 -0.001  0.008   -0.013 -0.001 -0.001
 TransDip  -0.040 -0.039 -0.012    0.012  0.034  0.001   -0.036  0.188 -0.054

 Mode:                22                     23                     24
 Frequency:      1387.17                1453.77                1575.14
 Force Cnst:      5.5605                 1.4713                 8.1680
 Red. Mass:       4.9046                 1.1816                 5.5876
 IR Active:          YES                    YES                    YES
 IR Intens:       22.943                  2.080                  5.875
 Raman Active:       YES                    YES                    YES
               X      Y      Z        X      Y      Z        X      Y      Z
 C         -0.004 -0.001 -0.001   -0.003 -0.005  0.006   -0.001  0.001 -0.001
 N          0.005 -0.008  0.009    0.007 -0.011  0.012    0.002 -0.003  0.003
 C          0.050 -0.204  0.083   -0.001 -0.007 -0.000    0.085  0.402  0.112
 H         -0.004 -0.235  0.117    0.005 -0.001  0.006   -0.314 -0.152 -0.488
 C         -0.098 -0.314 -0.170   -0.002 -0.005 -0.002   -0.006 -0.195  0.003
 H         -0.285 -0.063 -0.370   -0.005 -0.000 -0.005   -0.111  0.038 -0.189
 C          0.029  0.013 -0.013   -0.047  0.079 -0.082    0.004  0.007 -0.009
 H         -0.113  0.025  0.011    0.272 -0.641  0.084   -0.022 -0.034  0.009
 C         -0.029  0.325  0.043    0.001  0.005  0.001    0.047  0.196  0.091
 H         -0.144  0.101 -0.558   -0.005 -0.003 -0.011   -0.195 -0.056 -0.393
 N          0.083  0.175  0.103    0.001  0.006  0.003   -0.066 -0.334 -0.097
 H         -0.062  0.004 -0.064    0.239 -0.073  0.655   -0.004 -0.004  0.023
 TransDip  -0.096 -0.104  0.059    0.017 -0.031  0.030   -0.005  0.036  0.068

 Mode:                25                     26                     27
 Frequency:      2233.85                3186.93                3192.63
 Force Cnst:     36.7360                 6.5512                 6.3117
 Red. Mass:      12.4950                 1.0948                 1.0510
 IR Active:          YES                    YES                    YES
 IR Intens:        0.457                 20.044                  1.756
 Raman Active:       YES                    YES                    YES
               X      Y      Z        X      Y      Z        X      Y      Z
 C          0.271 -0.517  0.539    0.000  0.000 -0.000    0.000 -0.001  0.001
 N         -0.201  0.379 -0.395   -0.000  0.000 -0.000    0.001 -0.001  0.001
 C         -0.002 -0.004 -0.002    0.027 -0.067  0.050    0.002 -0.005  0.004
 H          0.003 -0.003 -0.002   -0.308  0.746 -0.568   -0.022  0.052 -0.040
 C         -0.000 -0.013  0.003    0.002  0.007  0.002    0.000  0.000  0.000
 H         -0.005 -0.002 -0.011   -0.048 -0.066 -0.066   -0.006 -0.007 -0.008
 C         -0.043  0.062 -0.065    0.002 -0.002  0.003   -0.030  0.033 -0.043
 H          0.014  0.047 -0.078   -0.012 -0.018 -0.051    0.162  0.235  0.685
 C          0.012  0.016 -0.001   -0.002  0.001 -0.003    0.000  0.001 -0.000
 H         -0.022  0.007  0.003    0.013 -0.029  0.014    0.002 -0.004  0.002
 N         -0.002  0.002 -0.001    0.002  0.004  0.002    0.000  0.000  0.000
 H          0.006  0.077 -0.043   -0.013  0.044  0.014    0.179 -0.607 -0.197
 TransDip   0.010 -0.011  0.016    0.022 -0.106  0.094    0.035  0.016  0.018

 Mode:                28                     29                     30
 Frequency:      3251.03                3279.63                3303.75
 Force Cnst:      6.7633                 7.0526                 7.2004
 Red. Mass:       1.0861                 1.1129                 1.1197
 IR Active:          YES                    YES                    YES
 IR Intens:        0.560                  2.148                  3.675
 Raman Active:       YES                    YES                    YES
               X      Y      Z        X      Y      Z        X      Y      Z
 C         -0.000 -0.000  0.000   -0.000  0.000 -0.000   -0.000 -0.000 -0.000
 N          0.000  0.000 -0.000    0.000 -0.000  0.000    0.000 -0.000 -0.000
 C          0.003 -0.007  0.006   -0.004  0.003 -0.007    0.000 -0.000  0.000
 H         -0.028  0.066 -0.053    0.019 -0.040  0.035   -0.001  0.001 -0.001
 C         -0.025 -0.030 -0.035    0.034  0.047  0.048   -0.000 -0.001 -0.000
 H          0.295  0.361  0.411   -0.364 -0.451 -0.509    0.003  0.003  0.004
 C         -0.001  0.000 -0.000   -0.001 -0.001 -0.000    0.005 -0.074 -0.069
 H          0.002  0.001  0.003    0.003  0.001  0.003    0.150  0.198  0.611
 C          0.025 -0.056  0.023    0.021 -0.055  0.019   -0.000  0.001  0.000
 H         -0.285  0.666 -0.270   -0.231  0.540 -0.216    0.001 -0.004  0.002
 N         -0.000  0.001 -0.001   -0.002  0.001 -0.002    0.000  0.000 -0.000
 H          0.001 -0.003 -0.001   -0.001  0.007  0.002   -0.208  0.683  0.212
 TransDip   0.010 -0.021 -0.004    0.035  0.021  0.023    0.004  0.024  0.056

 STANDARD THERMODYNAMIC QUANTITIES AT   298.15 K  AND     1.00 ATM

   This Molecule has  1 Imaginary Frequencies
   Zero point vibrational energy:       51.698 kcal/mol

   Atom    1 Element C  Has Mass   12.00000
   Atom    2 Element N  Has Mass   14.00307
   Atom    3 Element C  Has Mass   12.00000
   Atom    4 Element H  Has Mass    1.00783
   Atom    5 Element C  Has Mass   12.00000
   Atom    6 Element H  Has Mass    1.00783
   Atom    7 Element C  Has Mass   12.00000
   Atom    8 Element H  Has Mass    1.00783
   Atom    9 Element C  Has Mass   12.00000
   Atom   10 Element H  Has Mass    1.00783
   Atom   11 Element N  Has Mass   14.00307
   Atom   12 Element H  Has Mass    1.00783
   Molecular Mass:    93.045290 amu
   Principal axes and moments of inertia in amu*Bohr^2:
                             1           2           3
    Eigenvalues --      235.86141  1437.07646  1511.20164
          X              -0.26984     0.81782    -0.50828
          Y              -0.64981     0.23488     0.72289
          Z               0.71059     0.52535     0.46805
   Rotational Symmetry Number is   1
   The Molecule is an Asymmetric Top
   Translational Enthalpy:        0.889 kcal/mol
   Rotational Enthalpy:           0.889 kcal/mol
   Vibrational Enthalpy:         54.764 kcal/mol
   gas constant (RT):             0.592 kcal/mol
   Translational Entropy:        39.503  cal/mol.K
   Rotational Entropy:           27.729  cal/mol.K
   Vibrational Entropy:          20.668  cal/mol.K

   Total Enthalpy:               57.134 kcal/mol
   Total Entropy:                87.899  cal/mol.K
Archival summary:
1\1\c8-55\FREQ\ProcedureUnspecified\BasisUnspecified\255(2)\hpark21\MonFeb1317:07:482023MonFeb1317:07:482023\0\\#,FREQ,ProcedureUnspecified,BasisUnspecified,\\0,2\N\C,1,1.28768\H,2,1.08514,1,127.204\C,2,1.51264,1,96.3226,3,179.679,0\H,4,1.07779,2,138.541,1,-175.696,0\C,4,1.35044,2,84.521,1,0.105688,0\H,6,1.07877,4,137.882,2,-165.349,0\H,1,2.57038,2,118.722,3,109.53,0\C,8,1.07975,1,104.307,2,44.9766,0\H,9,1.07856,8,119.32,1,-74.0903,0\C,9,1.39089,8,120.116,1,119.489,0\N,11,1.15845,9,178.097,8,-92.8552,0\\\@

 Total job time:  17431.24s(wall), 962042.05s(cpu) 
 Mon Feb 13 17:07:48 2023

        *************************************************************
        *                                                           *
        *  Thank you very much for using Q-Chem.  Have a nice day.  *
        *                                                           *
        *************************************************************
