# Supplementary material for: Reactant Discovery with an Ab Initio Nanoreactor: Exploration of Astrophysical N-Heterocycle Precursors and Formation Pathways
Source: ACS Earth Space Chem. 2024 Aug 9;8(9):1771–83. doi: 10.1021/acsearthspacechem.4c00120 (PMC11418024; doi:10.1021/acsearthspacechem.4c00120)
Supplement: Supplementary file 2 — sp4c00120_si_002.zip [file sp4c00120_si_002.zip › nr-si-data/reaction1/P1/CN/optimize.out]

Running Job 1 of 1 qchem.in
qchem qchem.in_31684.0 ./qchem31684/ 0
/home/leeping/opt/qchem/5.3.2-openmp/exe/qcprog.exe_s qchem.in_31684.0 ./qchem31684/
                  Welcome to Q-Chem
     A Quantum Leap Into The Future Of Chemistry


 Q-Chem 5.3, Q-Chem, Inc., Pleasanton, CA (2020)

 Yihan Shao,  Zhengting Gan,  E. Epifanovsky,  A. T. B. Gilbert,  M. Wormit,  
 J. Kussmann,  A. W. Lange,  A. Behn,  Jia Deng,  Xintian Feng,  D. Ghosh,  
 M. Goldey,  P. R. Horn,  L. D. Jacobson,  I. Kaliman,  T. Kus,  A. Landau,  
 Jie Liu,  E. I. Proynov,  R. M. Richard,  R. P. Steele,  E. J. Sundstrom,  
 H. L. Woodcock III,  P. M. Zimmerman,  D. Zuev,  B. Alam,  B. Albrecht,  
 A. Aldossary,  E. Alguire,  S. A. Baeppler,  D. Barton,  Z. Benda,  
 Y. A. Bernard,  E. J. Berquist,  K. B. Bravaya,  H. Burton,  K. Carter-Fenk,  
 D. Casanova,  Chun-Min Chang,  Yunqing Chen,  A. Chien,  K. D. Closser,  
 M. P. Coons,  S. Coriani,  S. Dasgupta,  A. L. Dempwolff,  M. Diedenhofen,  
 Hainam Do,  R. G. Edgar,  Po-Tung Fang,  S. Faraji,  S. Fatehi,  
 Qingguo Feng,  J. Fosso-Tande,  J. Gayvert,  Qinghui Ge,  A. Ghysels,  
 G. Gidofalvi,  J. Gomes,  J. Gonthier,  S. Gulania,  A. Gunina,  D. Hait,  
 M. W. D. Hanson-Heine,  S. Hammes-Schiffer,  P. H. P. Harbach,  
 A. W. Hauser,  M. F. Herbst,  J. E. Herr,  E. G. Hohenstein,  Z. C. Holden,  
 S. Houck,  Kerwin Hui,  B. C. Huynh,  M. Ivanov,  T.-C. Jagau,  Hyunjun Ji,  
 B. Kaduk,  K. Khistyaev,  Jaehoon Kim,  P. Klunzinger,  K. Koh,  
 D. Kosenkov,  L. Koulias,  T. Kowalczyk,  C. M. Krauter,  A. Kunitsa,  
 Ka Un Lao,  A. Laurent,  K. V. Lawler,  Joonho Lee,  D. Lefrancois,  
 S. Lehtola,  D. S. Levine,  Yi-Pei Li,  You-Sheng Lin,  Fenglai Liu,  
 Kuan-Yu Liu,  E. Livshits,  M. Loipersberger,  A. Luenser,  A. Manjanath,  
 P. Manohar,  E. Mansoor,  S. F. Manzer,  Shan-Ping Mao,  Yuezhi Mao,  
 N. Mardirossian,  A. V. Marenich,  T. Markovich,  L. A. Martinez-Martinez,  
 S. A. Maurer,  N. J. Mayhall,  S. C. McKenzie,  J.-M. Mewes,  P. Morgante,  
 A. F. Morrison,  J. W. Mullinax,  K. Nanda,  T. S. Nguyen-Beck,  
 R. Olivares-Amaya,  K. J. Oosterbaan,  J. A. Parkhill,  S. K. Paul,  
 F. Pavosevic,  Zheng Pei,  T. M. Perrine,  F. Plasser,  P. Pokhilko,  
 S. Prager,  A. Prociuk,  E. Ramos,  B. Rana,  D. R. Rehn,  F. Rob,  
 E. Rossomme,  M. Scheurer,  M. Schneider,  N. Sergueev,  S. M. Sharada,  
 S. Sharma,  W. Skomorowski,  D. W. Small,  T. Stauch,  C. J. Stein,  
 T. Stein,  Yu-Chuan Su,  S. P. Veccham,  Zhen Tao,  A. J. W. Thom,  
 A. Tkatchenko,  T. Tsuchimochi,  N. M. Tubman,  L. Vogt,  M. L. Vidal,  
 O. Vydrov,  M. A. Watson,  J. Wenzel,  M. de Wergifosse,  T. A. Wesolowski,  
 A. White,  J. Witte,  A. Yamada,  Jun Yang,  K. Yao,  S. Yeganeh,  
 S. R. Yost,  Zhi-Qiang You,  A. Zech,  Igor Ying Zhang,  Xing Zhang,  
 Yan Zhao,  Ying Zhu,  B. R. Brooks,  G. K. L. Chan,  C. J. Cramer,  
 M. S. Gordon,  W. J. Hehre,  A. Klamt,  M. W. Schmidt,  C. D. Sherrill,  
 D. G. Truhlar,  A. Aspuru-Guzik,  R. Baer,  A. T. Bell,  N. A. Besley,  
 Jeng-Da Chai,  A. E. DePrince, III,  R. A. DiStasio Jr.,  A. Dreuw,  
 B. D. Dunietz,  T. R. Furlani,  Chao-Ping Hsu,  Yousung Jung,  Jing Kong,  
 D. S. Lambrecht,  WanZhen Liang,  C. Ochsenfeld,  V. A. Rassolov,  
 L. V. Slipchenko,  J. E. Subotnik,  T. Van Voorhis,  J. M. Herbert,  
 A. I. Krylov,  P. M. W. Gill,  M. Head-Gordon

 Contributors to earlier versions of Q-Chem not listed above: 
 R. D. Adamson,  B. Austin,  J. Baker,  G. J. O. Beran,  K. Brandhorst,  
 S. T. Brown,  E. F. C. Byrd,  A. K. Chakraborty,  C.-L. Cheng,  
 Siu Hung Chien,  D. M. Chipman,  D. L. Crittenden,  H. Dachsel,  
 R. J. Doerksen,  A. D. Dutoi,  L. Fusti-Molnar,  W. A. Goddard III,  
 A. Golubeva-Zadorozhnaya,  S. R. Gwaltney,  G. Hawkins,  A. Heyden,  
 S. Hirata,  G. Kedziora,  F. J. Keil,  C. Kelley,  Jihan Kim,  R. A. King,  
 R. Z. Khaliullin,  P. P. Korambath,  W. Kurlancheek,  A. M. Lee,  M. S. Lee,  
 S. V. Levchenko,  Ching Yeh Lin,  D. Liotard,  R. C. Lochan,  I. Lotan,  
 P. E. Maslen,  N. Nair,  D. P. O'Neill,  D. Neuhauser,  E. Neuscamman,  
 C. M. Oana,  R. Olson,  B. Peters,  R. Peverati,  P. A. Pieniazek,  
 Y. M. Rhee,  J. Ritchie,  M. A. Rohrdanz,  E. Rosta,  N. J. Russ,  
 H. F. Schaefer III,  N. E. Schultz,  N. Shenvi,  A. C. Simmonett,  A. Sodt,  
 D. Stuck,  K. S. Thanthiriwatte,  V. Vanovschi,  Tao Wang,  A. Warshel,  
 C. F. Williams,  Q. Wu,  X. Xu,  W. Zhang

 Please cite Q-Chem as follows:
 Y. Shao et al., Mol. Phys. 113, 184-215 (2015)
 DOI: 10.1080/00268976.2014.952696

 Q-Chem 5.3.2 for Intel X86 EM64T Linux

 Parts of Q-Chem use Armadillo 9.800.1 (Horizon Scraper).
 http://arma.sourceforge.net/

 Q-Chem begins on Thu Feb  2 09:48:07 2023  

Host: 
0

     Scratch files written to ./qchem31684//
 Dec820 |scratch|qcdevops|jenkins|workspace|build_RNUM 5633   
Processing $rem in /home/leeping/opt/qchem/5.3.2-openmp/config/preferences:
Processing $rem in /home/hpark21/.qchemrc:

Checking the input file for inconsistencies... 	...done.

--------------------------------------------------------------
User input:
--------------------------------------------------------------
$molecule
0 2
C       -1.7451852364   -1.6122147318    3.2314963272
N       -2.5277935988   -2.0387887849    3.9898377692
$end

$rem
method                wB97X-D3
basis                 cc-pvtz
unrestricted          true
symmetry              False
sym_ignore            true
scf_convergence       8
thresh                14
jobtype               opt
scf_guess             core
scf_algorithm         diis
max_scf_cycles        100
geom_opt_max_cycles   100
$end
--------------------------------------------------------------
 Adding empirical dispersion correction 
 ----------------------------------------------------------------
 Doing -D3(0) with
 s6  =   1.00000
 s8  =   1.00000
 rs6 =   1.28100
 rs8 =   1.09400
 -D3 energy without 3body term =     -0.0000000905 hartrees
 ----------------------------------------------------------------
             Standard Nuclear Orientation (Angstroms)
    I     Atom           X                Y                Z
 ----------------------------------------------------------------
    1      C      -1.7451852364    -1.6122147318     3.2314963272
    2      N      -2.5277935988    -2.0387887849     3.9898377692
 ----------------------------------------------------------------
 Nuclear Repulsion Energy =          18.99178363 hartrees
 There are        7 alpha and        6 beta electrons
 Requested basis set is cc-pVTZ
 There are 20 shells and 60 basis functions

 Total QAlloc Memory Limit   8000 MB
 Mega-Array Size      1956 MB
 MEM_STATIC part      2000 MB
 A cutoff of  1.0D-14 yielded    210 shell pairs
 There are      1930 function pairs (      2653 Cartesian)
 Smallest overlap matrix eigenvalue = 1.98E-03

 Scale SEOQF with 1.000000e-01/1.000000e-01/1.000000e-01

 Standard Electronic Orientation quadrupole field applied
 Nucleus-field energy     =    -0.0000000132 hartrees
 Guess MOs from core Hamiltonian diagonalization
 Long-range K will be added via erf
 Coulomb attenuation parameter = 0.25 bohr**(-1)
 An unrestricted hybrid HF-DFT SCF calculation will be
 performed using Pulay DIIS extrapolation
 Exchange:     0.1957 Hartree-Fock + 1.0000 wB97X-D3 + LR-HF
 Correlation:  1.0000 wB97X-D3
 Using SG-2 standard quadrature grid
 Dispersion:   Grimme D3
 SCF converges when DIIS error is below 1.0E-08
 using 32 threads for integral computing
 -------------------------------------------------------
 OpenMP Integral computing Module                
 Release: version 1.0, May 2013, Q-Chem Inc. Pittsburgh 
 -------------------------------------------------------
 using 32 threads for integral computing
 -------------------------------------------------------
 OpenMP Integral computing Module                
 Release: version 1.0, May 2013, Q-Chem Inc. Pittsburgh 
 -------------------------------------------------------
 ---------------------------------------
  Cycle       Energy         DIIS Error
 ---------------------------------------
    1     -76.8897807456      2.20E-01
    2     -82.4610999828      9.65E-02
    3     -87.6404712598      9.61E-02
    4     -92.1528649725      3.39E-02
    5     -92.6022752221      1.41E-02
    6     -92.7037738719      1.20E-03
    7     -92.7058320410      9.79E-04
    8     -92.7066365668      3.38E-04
    9     -92.7069657417      1.41E-04
   10     -92.7071206522      3.45E-05
   11     -92.7071472401      5.62E-06
   12     -92.7071525608      3.49E-06
   13     -92.7071556488      2.85E-06
   14     -92.7071573740      6.71E-07
   15     -92.7071574069      9.93E-08
   16     -92.7071574070      2.39E-08
   17     -92.7071574071      7.30E-09 Convergence criterion met
 ---------------------------------------
 <S^2> = 0.7640
 SCF time:  CPU 129.53 s  wall 4.22 s
 SCF   energy in the final basis set = -92.70715741
 Total energy in the final basis set = -92.70715741
 
 --------------------------------------------------------------
 
                    Orbital Energies (a.u.)
 --------------------------------------------------------------
 
 Alpha MOs
 -- Occupied --
-14.4895 -10.4013  -1.0737  -0.6090  -0.5055  -0.4882  -0.4881
 -- Virtual --
  0.0738   0.0738   0.2559   0.3666   0.3774   0.3774   0.5425   0.6199
  0.6199   0.6909   0.7100   0.7100   0.9162   0.9162   0.9779   1.2594
  1.2594   1.3730   1.6098   1.6098   1.8518   2.0805   2.0806   2.3033
  2.7116   2.7116   2.7990   2.7991   2.8498   2.8880   2.8881   2.9996
  2.9998   3.0217   3.0222   3.1932   3.5007   3.5009   3.9807   4.0291
  4.0291   4.4855   4.4860   4.6426   4.6432   4.8984   4.8995   5.0624
  5.4307   5.6193   5.6194   6.0271  12.5292
 
 Beta MOs
 -- Occupied --
-14.4870 -10.3888  -1.0514  -0.5308  -0.4770  -0.4770
 -- Virtual --
 -0.1606   0.0964   0.0964   0.2584   0.3884   0.3884   0.4028   0.5491
  0.6210   0.6210   0.7178   0.7178   0.7358   0.9351   0.9351   0.9863
  1.2578   1.2578   1.3957   1.6186   1.6186   1.8737   2.0981   2.0982
  2.3612   2.7360   2.7360   2.8157   2.8158   2.8883   2.9325   2.9326
  3.0613   3.0614   3.0626   3.0630   3.2787   3.5363   3.5364   4.0101
  4.0219   4.0219   4.4876   4.4882   4.6457   4.6462   4.9145   4.9156
  5.0939   5.4561   5.6440   5.6442   6.0422  12.5449
 --------------------------------------------------------------
 
          Ground-State Mulliken Net Atomic Charges

     Atom                 Charge (a.u.)    Spin (a.u.)
  --------------------------------------------------------
      1 C                     0.022580       0.938338
      2 N                    -0.022580       0.061662
  --------------------------------------------------------
  Sum of atomic charges =    -0.000000
  Sum of spin   charges =     1.000000

 -----------------------------------------------------------------
                    Cartesian Multipole Moments
 -----------------------------------------------------------------
    Charge (ESU x 10^10)
                -0.0000
    Dipole Moment (Debye)
         X       1.0109      Y       0.5511      Z      -0.9796
       Tot       1.5117
    Quadrupole Moments (Debye-Ang)
        XX     -15.0129     XY      -2.8961     YY     -12.8687
        XZ       5.5178     YZ       3.6552     ZZ     -17.7812
    Octopole Moments (Debye-Ang^2)
       XXX      83.2507    XXY      29.6461    XYY      30.6789
       YYY      65.3260    XXZ     -58.1889    XYZ     -13.7612
       YYZ     -49.5510    XZZ      50.0130    YZZ      39.0137
       ZZZ    -155.1197
    Hexadecapole Moments (Debye-Ang^3)
      XXXX    -360.0950   XXXY    -159.9957   XXYY    -114.6427
      XYYY    -148.5640   YYYY    -246.6972   XXXZ     314.8512
      XXYZ     115.3718   XYYZ     118.7668   YYYZ     244.5873
      XXZZ    -282.2019   XYZZ    -105.7550   YYZZ    -232.2601
      XZZZ     380.0281   YZZZ     309.6708   ZZZZ   -1053.6772
 -----------------------------------------------------------------
 Calculating analytic gradient of the SCF energy
 Gradient of SCF Energy
            1           2
    1   0.0161225  -0.0161225
    2   0.0087951  -0.0087951
    3  -0.0156028   0.0156028
 Max gradient component =       1.612E-02
 RMS gradient           =       1.391E-02
 Gradient time:  CPU 22.31 s  wall 6.52 s
 Geometry Optimization Parameters
   NAtoms,    NIC,     NZ,  NCons,   NDum,   NFix, NCnnct, MaxDiis
        2       5       0       0       0       0       0       0


** GEOMETRY OPTIMIZATION IN DELOCALIZED INTERNAL COORDINATES **
   Searching for a Minimum

   Optimization Cycle:   1

                       Coordinates (Angstroms)
     ATOM                X               Y               Z
      1  C        -1.7451852364   -1.6122147318    3.2314963272
      2  N        -2.5277935988   -2.0387887849    3.9898377692
   Point Group: c1    Number of degrees of freedom:     0


   Energy is    -92.707157407


 Attempting to generate delocalized internal coordinates

  ***ERROR*** Wrong Number of Internal Coordinates
              Should be:   0  Found:   1
**WARNING** Problems with Internal Coordinates
  Switching to Cartesian Coordinates

 Translations and Rotations Projected Out of Hessian

  1 Hessian modes will be used to form the next step
  Hessian Eigenvalues:
     1.000000

 Minimum search - taking simple RFO step
 Searching for Lamda that Minimizes Along All modes
 Value Taken    Lamda =  -0.00116012
 Step Taken.  Stepsize is  0.034041

                             Maximum     Tolerance    Cnvgd?
         Gradient           0.016122      0.000300      NO
         Displacement       0.016097      0.001200      NO
         Energy change     *********      0.000001      NO

 Adding empirical dispersion correction 
 ----------------------------------------------------------------
 Doing -D3(0) with
 s6  =   1.00000
 s8  =   1.00000
 rs6 =   1.28100
 rs8 =   1.09400
 -D3 energy without 3body term =     -0.0000000759 hartrees
 ----------------------------------------------------------------
             Standard Nuclear Orientation (Angstroms)
    I     Atom           X                Y                Z
 ----------------------------------------------------------------
    1      C      -1.7537033984    -1.6168577015     3.2397503602
    2      N      -2.5192754368    -2.0341458152     3.9815837362
 ----------------------------------------------------------------
 Nuclear Repulsion Energy =          19.41440904 hartrees
 There are        7 alpha and        6 beta electrons
 Applying Cartesian multipole field
    Component          Value
    ---------          -----
     (2,0,0)        1.00000E-11
     (0,2,0)        2.00000E-11
     (0,0,2)       -3.00000E-11
 Nucleus-field energy     =    -0.0000000132 hartrees
 Requested basis set is cc-pVTZ
 There are 20 shells and 60 basis functions
 A cutoff of  1.0D-14 yielded    210 shell pairs
 There are      1930 function pairs (      2653 Cartesian)
 Smallest overlap matrix eigenvalue = 1.90E-03
 Guess MOs from SCF MO coefficient file
 Reading MOs from coefficient file
 Reading MOs from coefficient file
 Long-range K will be added via erf
 Coulomb attenuation parameter = 0.25 bohr**(-1)
 An unrestricted hybrid HF-DFT SCF calculation will be
 performed using Pulay DIIS extrapolation
 Exchange:     0.1957 Hartree-Fock + 1.0000 wB97X-D3 + LR-HF
 Correlation:  1.0000 wB97X-D3
 Using SG-2 standard quadrature grid
 Dispersion:   Grimme D3
 SCF converges when DIIS error is below 1.0E-08
 Geometry optimization detected.  Setting ReadMinima to 0
 Setting SaveMinima to 0
 using 32 threads for integral computing
 -------------------------------------------------------
 OpenMP Integral computing Module                
 Release: version 1.0, May 2013, Q-Chem Inc. Pittsburgh 
 -------------------------------------------------------
 using 32 threads for integral computing
 -------------------------------------------------------
 OpenMP Integral computing Module                
 Release: version 1.0, May 2013, Q-Chem Inc. Pittsburgh 
 -------------------------------------------------------
 ---------------------------------------
  Cycle       Energy         DIIS Error
 ---------------------------------------
    1     -92.7261179148      3.02E-03
    2     -92.7067886117      5.35E-04
    3     -92.7068125677      6.47E-04
    4     -92.7069554651      1.49E-04
    5     -92.7069674802      5.82E-05
    6     -92.7069724650      2.28E-05
    7     -92.7069756905      9.32E-06
    8     -92.7069764411      8.71E-07
    9     -92.7069765183      4.37E-07
   10     -92.7069765695      2.70E-07
   11     -92.7069765971      4.96E-08
   12     -92.7069765978      1.05E-08
   13     -92.7069765978      3.35E-09 Convergence criterion met
 ---------------------------------------
 <S^2> = 0.7632
 SCF time:  CPU 94.01 s  wall 3.00 s
 SCF   energy in the final basis set = -92.70697660
 Total energy in the final basis set = -92.70697660
 
 --------------------------------------------------------------
 
                    Orbital Energies (a.u.)
 --------------------------------------------------------------
 
 Alpha MOs
 -- Occupied --
-14.4815 -10.3937  -1.0823  -0.6039  -0.5047  -0.4940  -0.4939
 -- Virtual --
  0.0834   0.0834   0.2570   0.3647   0.3766   0.3766   0.5438   0.6215
  0.6215   0.7097   0.7097   0.7186   0.9260   0.9260   0.9835   1.2669
  1.2669   1.4041   1.6204   1.6204   1.8662   2.0753   2.0754   2.3179
  2.7100   2.7100   2.8103   2.8104   2.8442   2.9002   2.9003   3.0005
  3.0007   3.0363   3.0368   3.2107   3.5173   3.5175   4.0376   4.0376
  4.0511   4.5165   4.5172   4.6602   4.6606   4.9168   4.9178   5.1048
  5.4484   5.6890   5.6890   6.1760  12.9745
 
 Beta MOs
 -- Occupied --
-14.4791 -10.3811  -1.0604  -0.5263  -0.4824  -0.4824
 -- Virtual --
 -0.1598   0.1060   0.1060   0.2593   0.3879   0.3880   0.4014   0.5507
  0.6230   0.6230   0.7175   0.7176   0.7609   0.9441   0.9442   0.9914
  1.2654   1.2654   1.4281   1.6288   1.6288   1.8881   2.0929   2.0930
  2.3759   2.7348   2.7348   2.8257   2.8258   2.8811   2.9536   2.9536
  3.0650   3.0652   3.0709   3.0713   3.2968   3.5512   3.5513   4.0307
  4.0307   4.0785   4.5170   4.5178   4.6645   4.6649   4.9316   4.9326
  5.1345   5.4732   5.7139   5.7139   6.1904  12.9902
 --------------------------------------------------------------
 
          Ground-State Mulliken Net Atomic Charges

     Atom                 Charge (a.u.)    Spin (a.u.)
  --------------------------------------------------------
      1 C                     0.005499       0.953128
      2 N                    -0.005499       0.046872
  --------------------------------------------------------
  Sum of atomic charges =    -0.000000
  Sum of spin   charges =     1.000000

 -----------------------------------------------------------------
                    Cartesian Multipole Moments
 -----------------------------------------------------------------
    Charge (ESU x 10^10)
                -0.0000
    Dipole Moment (Debye)
         X       1.0395      Y       0.5667      Z      -1.0073
       Tot       1.5545
    Quadrupole Moments (Debye-Ang)
        XX     -15.0919     XY      -3.0093     YY     -12.8467
        XZ       5.7296     YZ       3.7889     ZZ     -17.9353
    Octopole Moments (Debye-Ang^2)
       XXX      83.4091    XXY      29.9935    XYY      30.8421
       YYY      65.0670    XXZ     -58.8358    XYZ     -14.4337
       YYZ     -49.6752    XZZ      51.0948    YZZ      39.7047
       ZZZ    -155.7442
    Hexadecapole Moments (Debye-Ang^3)
      XXXX    -359.8889   XXXY    -160.8186   XXYY    -115.2176
      XYYY    -148.4443   YYYY    -245.3458   XXXZ     316.3728
      XXYZ     117.4246   XYYZ     119.9354   YYYZ     244.0724
      XXZZ    -285.5807   XYZZ    -109.0063   YYZZ    -233.2122
      XZZZ     384.7440   YZZZ     312.6522   ZZZZ   -1055.3806
 -----------------------------------------------------------------
 Calculating analytic gradient of the SCF energy
 Gradient of SCF Energy
            1           2
    1  -0.0222117   0.0222117
    2  -0.0120829   0.0120829
    3   0.0215170  -0.0215170
 Max gradient component =       2.221E-02
 RMS gradient           =       1.917E-02
 Gradient time:  CPU 21.77 s  wall 0.79 s
 Geometry Optimization Parameters
   NAtoms,    NIC,     NZ,  NCons,   NDum,   NFix, NCnnct, MaxDiis
        2       5       0       0       0       0       0       0

 Cartesian Hessian Update
 Hessian updated using BFGS update


** GEOMETRY OPTIMIZATION IN CARTESIAN COORDINATES **
   Searching for a Minimum

   Optimization Cycle:   2

                       Coordinates (Angstroms)
     ATOM                X               Y               Z
      1  C        -1.7537033984   -1.6168577015    3.2397503602
      2  N        -2.5192754368   -2.0341458152    3.9815837362
   Point Group: c1    Number of degrees of freedom:     0


   Energy is    -92.706976598


 Translations and Rotations Projected Out of Hessian

  1 Hessian modes will be used to form the next step
  Hessian Eigenvalues:
     2.380505

 Minimum search - taking simple RFO step
 Searching for Lamda that Minimizes Along All modes
 Value Taken    Lamda =  -0.00092578
 Step Taken.  Stepsize is  0.019717

                             Maximum     Tolerance    Cnvgd?
         Gradient           0.022212      0.000300      NO
         Displacement       0.009324      0.001200      NO
         Energy change      0.000181      0.000001      NO

 Adding empirical dispersion correction 
 ----------------------------------------------------------------
 Doing -D3(0) with
 s6  =   1.00000
 s8  =   1.00000
 rs6 =   1.28100
 rs8 =   1.09400
 -D3 energy without 3body term =     -0.0000000841 hartrees
 ----------------------------------------------------------------
             Standard Nuclear Orientation (Angstroms)
    I     Atom           X                Y                Z
 ----------------------------------------------------------------
    1      C      -1.7487696075    -1.6141684545     3.2349695550
    2      N      -2.5242092277    -2.0368350622     3.9863645414
 ----------------------------------------------------------------
 Nuclear Repulsion Energy =          19.16735785 hartrees
 There are        7 alpha and        6 beta electrons
 Applying Cartesian multipole field
    Component          Value
    ---------          -----
     (2,0,0)        1.00000E-11
     (0,2,0)        2.00000E-11
     (0,0,2)       -3.00000E-11
 Nucleus-field energy     =    -0.0000000132 hartrees
 Requested basis set is cc-pVTZ
 There are 20 shells and 60 basis functions
 A cutoff of  1.0D-14 yielded    210 shell pairs
 There are      1930 function pairs (      2653 Cartesian)
 Smallest overlap matrix eigenvalue = 1.95E-03
 Guess MOs from SCF MO coefficient file
 Reading MOs from coefficient file
 Reading MOs from coefficient file
 Long-range K will be added via erf
 Coulomb attenuation parameter = 0.25 bohr**(-1)
 An unrestricted hybrid HF-DFT SCF calculation will be
 performed using Pulay DIIS extrapolation
 Exchange:     0.1957 Hartree-Fock + 1.0000 wB97X-D3 + LR-HF
 Correlation:  1.0000 wB97X-D3
 Using SG-2 standard quadrature grid
 Dispersion:   Grimme D3
 SCF converges when DIIS error is below 1.0E-08
 Geometry optimization detected.  Setting ReadMinima to 0
 Setting SaveMinima to 0
 using 32 threads for integral computing
 -------------------------------------------------------
 OpenMP Integral computing Module                
 Release: version 1.0, May 2013, Q-Chem Inc. Pittsburgh 
 -------------------------------------------------------
 using 32 threads for integral computing
 -------------------------------------------------------
 OpenMP Integral computing Module                
 Release: version 1.0, May 2013, Q-Chem Inc. Pittsburgh 
 -------------------------------------------------------
 ---------------------------------------
  Cycle       Energy         DIIS Error
 ---------------------------------------
    1     -92.6967263736      1.77E-03
    2     -92.7073496668      3.21E-04
    3     -92.7073524249      4.02E-04
    4     -92.7074086971      8.81E-05
    5     -92.7074128756      3.28E-05
    6     -92.7074145045      1.29E-05
    7     -92.7074155408      5.31E-06
    8     -92.7074157918      5.21E-07
    9     -92.7074158195      2.60E-07
   10     -92.7074158383      1.64E-07
   11     -92.7074158493      3.07E-08
   12     -92.7074158497      4.58E-09 Convergence criterion met
 ---------------------------------------
 <S^2> = 0.7636
 SCF time:  CPU 80.77 s  wall 2.56 s
 SCF   energy in the final basis set = -92.70741585
 Total energy in the final basis set = -92.70741585
 
 --------------------------------------------------------------
 
                    Orbital Energies (a.u.)
 --------------------------------------------------------------
 
 Alpha MOs
 -- Occupied --
-14.4862 -10.3981  -1.0773  -0.6068  -0.5052  -0.4906  -0.4905
 -- Virtual --
  0.0778   0.0778   0.2564   0.3658   0.3771   0.3771   0.5431   0.6205
  0.6206   0.7026   0.7098   0.7099   0.9203   0.9203   0.9801   1.2625
  1.2625   1.3859   1.6143   1.6143   1.8578   2.0785   2.0786   2.3093
  2.7109   2.7110   2.8037   2.8038   2.8471   2.8934   2.8935   3.0000
  3.0002   3.0273   3.0278   3.2006   3.5077   3.5079   4.0102   4.0326
  4.0326   4.4988   4.4994   4.6495   4.6500   4.9063   4.9074   5.0801
  5.4378   5.6484   5.6485   6.0886  12.7171
 
 Beta MOs
 -- Occupied --
-14.4837 -10.3855  -1.0552  -0.5289  -0.4792  -0.4792
 -- Virtual --
 -0.1603   0.1004   0.1004   0.2588   0.3882   0.3882   0.4022   0.5498
  0.6218   0.6218   0.7177   0.7177   0.7464   0.9389   0.9389   0.9883
  1.2609   1.2610   1.4091   1.6229   1.6229   1.8796   2.0961   2.0961
  2.3672   2.7355   2.7355   2.8199   2.8200   2.8849   2.9415   2.9415
  3.0628   3.0630   3.0657   3.0661   3.2865   3.5426   3.5427   4.0255
  4.0255   4.0388   4.5003   4.5009   4.6531   4.6536   4.9218   4.9229
  5.1109   5.4629   5.6732   5.6733   6.1034  12.7328
 --------------------------------------------------------------
 
          Ground-State Mulliken Net Atomic Charges

     Atom                 Charge (a.u.)    Spin (a.u.)
  --------------------------------------------------------
      1 C                     0.015587       0.944710
      2 N                    -0.015587       0.055290
  --------------------------------------------------------
  Sum of atomic charges =    -0.000000
  Sum of spin   charges =     1.000000

 -----------------------------------------------------------------
                    Cartesian Multipole Moments
 -----------------------------------------------------------------
    Charge (ESU x 10^10)
                -0.0000
    Dipole Moment (Debye)
         X       1.0230      Y       0.5577      Z      -0.9913
       Tot       1.5297
    Quadrupole Moments (Debye-Ang)
        XX     -15.0465     XY      -2.9438     YY     -12.8598
        XZ       5.6070     YZ       3.7115     ZZ     -17.8465
    Octopole Moments (Debye-Ang^2)
       XXX      83.3197    XXY      29.7932    XYY      30.7484
       YYY      65.2187    XXZ     -58.4628    XYZ     -14.0446
       YYZ     -49.6046    XZZ      50.4697    YZZ      39.3055
       ZZZ    -155.3865
    Hexadecapole Moments (Debye-Ang^3)
      XXXX    -360.0174   XXXY    -160.3471   XXYY    -114.8880
      XYYY    -148.5171   YYYY    -246.1342   XXXZ     315.5014
      XXYZ     116.2404   XYYZ     119.2623   YYYZ     244.3765
      XXZZ    -283.6338   XYZZ    -107.1278   YYZZ    -232.6672
      XZZZ     382.0246   YZZZ     310.9347   ZZZZ   -1054.4216
 -----------------------------------------------------------------
 Calculating analytic gradient of the SCF energy
 Gradient of SCF Energy
            1           2
    1   0.0007683  -0.0007683
    2   0.0004320  -0.0004320
    3  -0.0007332   0.0007332
 Max gradient component =       7.683E-04
 RMS gradient           =       6.619E-04
 Gradient time:  CPU 21.40 s  wall 0.75 s
 Geometry Optimization Parameters
   NAtoms,    NIC,     NZ,  NCons,   NDum,   NFix, NCnnct, MaxDiis
        2       5       0       0       0       0       0       0

 Cartesian Hessian Update
 Hessian updated using BFGS update


** GEOMETRY OPTIMIZATION IN CARTESIAN COORDINATES **
   Searching for a Minimum

   Optimization Cycle:   3

                       Coordinates (Angstroms)
     ATOM                X               Y               Z
      1  C        -1.7487696075   -1.6141684545    3.2349695550
      2  N        -2.5242092277   -2.0368350622    3.9863645414
   Point Group: c1    Number of degrees of freedom:     0


   Energy is    -92.707415850


 Translations and Rotations Projected Out of Hessian

  1 Hessian modes will be used to form the next step
  Hessian Eigenvalues:
     2.463655

 Minimum search - taking simple RFO step
 Searching for Lamda that Minimizes Along All modes
 Value Taken    Lamda =  -0.00000107
 Step Taken.  Stepsize is  0.000658

                             Maximum     Tolerance    Cnvgd?
         Gradient           0.000768      0.000300      NO
         Displacement       0.000311      0.001200     YES
         Energy change     -0.000439      0.000001      NO

 Adding empirical dispersion correction 
 ----------------------------------------------------------------
 Doing -D3(0) with
 s6  =   1.00000
 s8  =   1.00000
 rs6 =   1.28100
 rs8 =   1.09400
 -D3 energy without 3body term =     -0.0000000838 hartrees
 ----------------------------------------------------------------
             Standard Nuclear Orientation (Angstroms)
    I     Atom           X                Y                Z
 ----------------------------------------------------------------
    1      C      -1.7489342737    -1.6142582086     3.2351291153
    2      N      -2.5240445615    -2.0367453081     3.9862049811
 ----------------------------------------------------------------
 Nuclear Repulsion Energy =          19.17550176 hartrees
 There are        7 alpha and        6 beta electrons
 Applying Cartesian multipole field
    Component          Value
    ---------          -----
     (2,0,0)        1.00000E-11
     (0,2,0)        2.00000E-11
     (0,0,2)       -3.00000E-11
 Nucleus-field energy     =    -0.0000000132 hartrees
 Requested basis set is cc-pVTZ
 There are 20 shells and 60 basis functions
 A cutoff of  1.0D-14 yielded    210 shell pairs
 There are      1930 function pairs (      2653 Cartesian)
 Smallest overlap matrix eigenvalue = 1.95E-03
 Guess MOs from SCF MO coefficient file
 Reading MOs from coefficient file
 Reading MOs from coefficient file
 Long-range K will be added via erf
 Coulomb attenuation parameter = 0.25 bohr**(-1)
 An unrestricted hybrid HF-DFT SCF calculation will be
 performed using Pulay DIIS extrapolation
 Exchange:     0.1957 Hartree-Fock + 1.0000 wB97X-D3 + LR-HF
 Correlation:  1.0000 wB97X-D3
 Using SG-2 standard quadrature grid
 Dispersion:   Grimme D3
 SCF converges when DIIS error is below 1.0E-08
 Geometry optimization detected.  Setting ReadMinima to 0
 Setting SaveMinima to 0
 using 32 threads for integral computing
 -------------------------------------------------------
 OpenMP Integral computing Module                
 Release: version 1.0, May 2013, Q-Chem Inc. Pittsburgh 
 -------------------------------------------------------
 using 32 threads for integral computing
 -------------------------------------------------------
 OpenMP Integral computing Module                
 Release: version 1.0, May 2013, Q-Chem Inc. Pittsburgh 
 -------------------------------------------------------
 ---------------------------------------
  Cycle       Energy         DIIS Error
 ---------------------------------------
    1     -92.7077803237      5.81E-05
    2     -92.7074163351      1.06E-05
    3     -92.7074163403      1.31E-05
    4     -92.7074163997      2.97E-06
    5     -92.7074164044      1.11E-06
    6     -92.7074164063      4.36E-07
    7     -92.7074164074      1.80E-07
    8     -92.7074164077      1.74E-08
    9     -92.7074164078      8.80E-09 Convergence criterion met
 ---------------------------------------
 <S^2> = 0.7636
 SCF time:  CPU 61.06 s  wall 1.94 s
 SCF   energy in the final basis set = -92.70741641
 Total energy in the final basis set = -92.70741641
 
 --------------------------------------------------------------
 
                    Orbital Energies (a.u.)
 --------------------------------------------------------------
 
 Alpha MOs
 -- Occupied --
-14.4860 -10.3980  -1.0775  -0.6067  -0.5051  -0.4907  -0.4906
 -- Virtual --
  0.0780   0.0780   0.2564   0.3657   0.3770   0.3771   0.5431   0.6206
  0.6206   0.7032   0.7098   0.7099   0.9205   0.9205   0.9802   1.2627
  1.2627   1.3865   1.6145   1.6145   1.8580   2.0784   2.0785   2.3096
  2.7109   2.7109   2.8039   2.8040   2.8470   2.8937   2.8938   3.0000
  3.0002   3.0276   3.0281   3.2010   3.5080   3.5082   4.0115   4.0327
  4.0327   4.4994   4.5000   4.6498   4.6503   4.9066   4.9077   5.0810
  5.4381   5.6497   5.6498   6.0914  12.7257
 
 Beta MOs
 -- Occupied --
-14.4836 -10.3854  -1.0554  -0.5288  -0.4793  -0.4793
 -- Virtual --
 -0.1603   0.1006   0.1006   0.2588   0.3882   0.3882   0.4022   0.5498
  0.6219   0.6219   0.7177   0.7177   0.7469   0.9391   0.9391   0.9884
  1.2611   1.2611   1.4097   1.6231   1.6231   1.8799   2.0960   2.0960
  2.3675   2.7355   2.7355   2.8201   2.8202   2.8848   2.9419   2.9419
  3.0629   3.0631   3.0659   3.0663   3.2869   3.5429   3.5430   4.0256
  4.0257   4.0401   4.5009   4.5015   4.6534   4.6539   4.9221   4.9232
  5.1117   5.4632   5.6745   5.6746   6.1063  12.7414
 --------------------------------------------------------------
 
          Ground-State Mulliken Net Atomic Charges

     Atom                 Charge (a.u.)    Spin (a.u.)
  --------------------------------------------------------
      1 C                     0.015258       0.944975
      2 N                    -0.015258       0.055025
  --------------------------------------------------------
  Sum of atomic charges =    -0.000000
  Sum of spin   charges =     1.000000

 -----------------------------------------------------------------
                    Cartesian Multipole Moments
 -----------------------------------------------------------------
    Charge (ESU x 10^10)
                -0.0000
    Dipole Moment (Debye)
         X       1.0235      Y       0.5580      Z      -0.9918
       Tot       1.5305
    Quadrupole Moments (Debye-Ang)
        XX     -15.0480     XY      -2.9459     YY     -12.8594
        XZ       5.6111     YZ       3.7141     ZZ     -17.8494
    Octopole Moments (Debye-Ang^2)
       XXX      83.3226    XXY      29.7999    XYY      30.7515
       YYY      65.2137    XXZ     -58.4752    XYZ     -14.0575
       YYZ     -49.6069    XZZ      50.4903    YZZ      39.3188
       ZZZ    -155.3983
    Hexadecapole Moments (Debye-Ang^3)
      XXXX    -360.0131   XXXY    -160.3627   XXYY    -114.8990
      XYYY    -148.5147   YYYY    -246.1081   XXXZ     315.5303
      XXYZ     116.2797   XYYZ     119.2846   YYYZ     244.3665
      XXZZ    -283.6983   XYZZ    -107.1902   YYZZ    -232.6854
      XZZZ     382.1147   YZZZ     310.9916   ZZZZ   -1054.4531
 -----------------------------------------------------------------
 Calculating analytic gradient of the SCF energy
 Gradient of SCF Energy
            1           2
    1   0.0000364  -0.0000364
    2   0.0000334  -0.0000334
    3  -0.0000245   0.0000245
 Max gradient component =       3.639E-05
 RMS gradient           =       3.185E-05
 Gradient time:  CPU 21.47 s  wall 0.75 s
 Geometry Optimization Parameters
   NAtoms,    NIC,     NZ,  NCons,   NDum,   NFix, NCnnct, MaxDiis
        2       5       0       0       0       0       0       0

 Cartesian Hessian Update
 Hessian updated using BFGS update


** GEOMETRY OPTIMIZATION IN CARTESIAN COORDINATES **
   Searching for a Minimum

   Optimization Cycle:   4

                       Coordinates (Angstroms)
     ATOM                X               Y               Z
      1  C        -1.7489342737   -1.6142582086    3.2351291153
      2  N        -2.5240445615   -2.0367453081    3.9862049811
   Point Group: c1    Number of degrees of freedom:     0


   Energy is    -92.707416408


 Translations and Rotations Projected Out of Hessian

  1 Hessian modes will be used to form the next step
  Hessian Eigenvalues:
     2.351037

 Minimum search - taking simple RFO step
 Searching for Lamda that Minimizes Along All modes
 Value Taken    Lamda =  -0.00000000
 Step Taken.  Stepsize is  0.000032

                             Maximum     Tolerance    Cnvgd?
         Gradient           0.000036      0.000300     YES
         Displacement       0.000015      0.001200     YES
         Energy change     -0.000001      0.000001     YES


                       Distance Matrix (Angstroms)
             C (  1)
   N (  2)  1.159054
 
 Final energy is   -92.7074164077637     


 ******************************
 **  OPTIMIZATION CONVERGED  **
 ******************************

                       Coordinates (Angstroms)
     ATOM                X               Y               Z
      1  C        -1.7489342737   -1.6142582086    3.2351291153
      2  N        -2.5240445615   -2.0367453081    3.9862049811

Z-matrix Print:
$molecule
0 2
C 
N  1 1.159054
$end

 
 --------------------------------------------------------------
 
                    Orbital Energies (a.u.)
 --------------------------------------------------------------
 
 Alpha MOs
 -- Occupied --
-14.4860 -10.3980  -1.0775  -0.6067  -0.5051  -0.4907  -0.4906
 -- Virtual --
  0.0780   0.0780   0.2564   0.3657   0.3770   0.3771   0.5431   0.6206
  0.6206   0.7032   0.7098   0.7099   0.9205   0.9205   0.9802   1.2627
  1.2627   1.3865   1.6145   1.6145   1.8580   2.0784   2.0785   2.3096
  2.7109   2.7109   2.8039   2.8040   2.8470   2.8937   2.8938   3.0000
  3.0002   3.0276   3.0281   3.2010   3.5080   3.5082   4.0115   4.0327
  4.0327   4.4994   4.5000   4.6498   4.6503   4.9066   4.9077   5.0810
  5.4381   5.6497   5.6498   6.0914  12.7257
 
 Beta MOs
 -- Occupied --
-14.4836 -10.3854  -1.0554  -0.5288  -0.4793  -0.4793
 -- Virtual --
 -0.1603   0.1006   0.1006   0.2588   0.3882   0.3882   0.4022   0.5498
  0.6219   0.6219   0.7177   0.7177   0.7469   0.9391   0.9391   0.9884
  1.2611   1.2611   1.4097   1.6231   1.6231   1.8799   2.0960   2.0960
  2.3675   2.7355   2.7355   2.8201   2.8202   2.8848   2.9419   2.9419
  3.0629   3.0631   3.0659   3.0663   3.2869   3.5429   3.5430   4.0256
  4.0257   4.0401   4.5009   4.5015   4.6534   4.6539   4.9221   4.9232
  5.1117   5.4632   5.6745   5.6746   6.1063  12.7414
 --------------------------------------------------------------
 
          Ground-State Mulliken Net Atomic Charges

     Atom                 Charge (a.u.)    Spin (a.u.)
  --------------------------------------------------------
      1 C                     0.015258       0.944975
      2 N                    -0.015258       0.055025
  --------------------------------------------------------
  Sum of atomic charges =    -0.000000
  Sum of spin   charges =     1.000000

 -----------------------------------------------------------------
                    Cartesian Multipole Moments
 -----------------------------------------------------------------
    Charge (ESU x 10^10)
                -0.0000
    Dipole Moment (Debye)
         X       1.0235      Y       0.5580      Z      -0.9918
       Tot       1.5305
    Quadrupole Moments (Debye-Ang)
        XX     -15.0480     XY      -2.9459     YY     -12.8594
        XZ       5.6111     YZ       3.7141     ZZ     -17.8494
    Octopole Moments (Debye-Ang^2)
       XXX      83.3226    XXY      29.7999    XYY      30.7515
       YYY      65.2137    XXZ     -58.4752    XYZ     -14.0575
       YYZ     -49.6069    XZZ      50.4903    YZZ      39.3188
       ZZZ    -155.3983
    Hexadecapole Moments (Debye-Ang^3)
      XXXX    -360.0131   XXXY    -160.3627   XXYY    -114.8990
      XYYY    -148.5147   YYYY    -246.1081   XXXZ     315.5303
      XXYZ     116.2797   XYYZ     119.2846   YYYZ     244.3665
      XXZZ    -283.6983   XYZZ    -107.1902   YYZZ    -232.6854
      XZZZ     382.1147   YZZZ     310.9916   ZZZZ   -1054.4531
 -----------------------------------------------------------------
Archival summary:
1\1\c8-55\OPT\ProcedureUnspecified\BasisUnspecified\11(2)\hpark21\ThuFeb209:48:292023ThuFeb209:48:292023\0\\#,OPT,ProcedureUnspecified,BasisUnspecified,\\0,2\C\N,1,1.15905\\\@

 Total job time:  22.39s(wall), 489.21s(cpu) 
 Thu Feb  2 09:48:29 2023

        *************************************************************
        *                                                           *
        *  Thank you very much for using Q-Chem.  Have a nice day.  *
        *                                                           *
        *************************************************************
