# Supplementary material for: Reactant Discovery with an Ab Initio Nanoreactor: Exploration of Astrophysical N-Heterocycle Precursors and Formation Pathways
Source: ACS Earth Space Chem. 2024 Aug 9;8(9):1771–83. doi: 10.1021/acsearthspacechem.4c00120 (PMC11418024; doi:10.1021/acsearthspacechem.4c00120)
Supplement: Supplementary file 2 — sp4c00120_si_002.zip [file sp4c00120_si_002.zip › nr-si-data/reaction1/P1/CN/freq.out]

Running Job 1 of 1 qchem.in
qchem qchem.in_34131.0 ./qchem34131/ 0
/home/leeping/opt/qchem/5.3.2-openmp/exe/qcprog.exe_s qchem.in_34131.0 ./qchem34131/
                  Welcome to Q-Chem
     A Quantum Leap Into The Future Of Chemistry


 Q-Chem 5.3, Q-Chem, Inc., Pleasanton, CA (2020)

 Yihan Shao,  Zhengting Gan,  E. Epifanovsky,  A. T. B. Gilbert,  M. Wormit,  
 J. Kussmann,  A. W. Lange,  A. Behn,  Jia Deng,  Xintian Feng,  D. Ghosh,  
 M. Goldey,  P. R. Horn,  L. D. Jacobson,  I. Kaliman,  T. Kus,  A. Landau,  
 Jie Liu,  E. I. Proynov,  R. M. Richard,  R. P. Steele,  E. J. Sundstrom,  
 H. L. Woodcock III,  P. M. Zimmerman,  D. Zuev,  B. Alam,  B. Albrecht,  
 A. Aldossary,  E. Alguire,  S. A. Baeppler,  D. Barton,  Z. Benda,  
 Y. A. Bernard,  E. J. Berquist,  K. B. Bravaya,  H. Burton,  K. Carter-Fenk,  
 D. Casanova,  Chun-Min Chang,  Yunqing Chen,  A. Chien,  K. D. Closser,  
 M. P. Coons,  S. Coriani,  S. Dasgupta,  A. L. Dempwolff,  M. Diedenhofen,  
 Hainam Do,  R. G. Edgar,  Po-Tung Fang,  S. Faraji,  S. Fatehi,  
 Qingguo Feng,  J. Fosso-Tande,  J. Gayvert,  Qinghui Ge,  A. Ghysels,  
 G. Gidofalvi,  J. Gomes,  J. Gonthier,  S. Gulania,  A. Gunina,  D. Hait,  
 M. W. D. Hanson-Heine,  S. Hammes-Schiffer,  P. H. P. Harbach,  
 A. W. Hauser,  M. F. Herbst,  J. E. Herr,  E. G. Hohenstein,  Z. C. Holden,  
 S. Houck,  Kerwin Hui,  B. C. Huynh,  M. Ivanov,  T.-C. Jagau,  Hyunjun Ji,  
 B. Kaduk,  K. Khistyaev,  Jaehoon Kim,  P. Klunzinger,  K. Koh,  
 D. Kosenkov,  L. Koulias,  T. Kowalczyk,  C. M. Krauter,  A. Kunitsa,  
 Ka Un Lao,  A. Laurent,  K. V. Lawler,  Joonho Lee,  D. Lefrancois,  
 S. Lehtola,  D. S. Levine,  Yi-Pei Li,  You-Sheng Lin,  Fenglai Liu,  
 Kuan-Yu Liu,  E. Livshits,  M. Loipersberger,  A. Luenser,  A. Manjanath,  
 P. Manohar,  E. Mansoor,  S. F. Manzer,  Shan-Ping Mao,  Yuezhi Mao,  
 N. Mardirossian,  A. V. Marenich,  T. Markovich,  L. A. Martinez-Martinez,  
 S. A. Maurer,  N. J. Mayhall,  S. C. McKenzie,  J.-M. Mewes,  P. Morgante,  
 A. F. Morrison,  J. W. Mullinax,  K. Nanda,  T. S. Nguyen-Beck,  
 R. Olivares-Amaya,  K. J. Oosterbaan,  J. A. Parkhill,  S. K. Paul,  
 F. Pavosevic,  Zheng Pei,  T. M. Perrine,  F. Plasser,  P. Pokhilko,  
 S. Prager,  A. Prociuk,  E. Ramos,  B. Rana,  D. R. Rehn,  F. Rob,  
 E. Rossomme,  M. Scheurer,  M. Schneider,  N. Sergueev,  S. M. Sharada,  
 S. Sharma,  W. Skomorowski,  D. W. Small,  T. Stauch,  C. J. Stein,  
 T. Stein,  Yu-Chuan Su,  S. P. Veccham,  Zhen Tao,  A. J. W. Thom,  
 A. Tkatchenko,  T. Tsuchimochi,  N. M. Tubman,  L. Vogt,  M. L. Vidal,  
 O. Vydrov,  M. A. Watson,  J. Wenzel,  M. de Wergifosse,  T. A. Wesolowski,  
 A. White,  J. Witte,  A. Yamada,  Jun Yang,  K. Yao,  S. Yeganeh,  
 S. R. Yost,  Zhi-Qiang You,  A. Zech,  Igor Ying Zhang,  Xing Zhang,  
 Yan Zhao,  Ying Zhu,  B. R. Brooks,  G. K. L. Chan,  C. J. Cramer,  
 M. S. Gordon,  W. J. Hehre,  A. Klamt,  M. W. Schmidt,  C. D. Sherrill,  
 D. G. Truhlar,  A. Aspuru-Guzik,  R. Baer,  A. T. Bell,  N. A. Besley,  
 Jeng-Da Chai,  A. E. DePrince, III,  R. A. DiStasio Jr.,  A. Dreuw,  
 B. D. Dunietz,  T. R. Furlani,  Chao-Ping Hsu,  Yousung Jung,  Jing Kong,  
 D. S. Lambrecht,  WanZhen Liang,  C. Ochsenfeld,  V. A. Rassolov,  
 L. V. Slipchenko,  J. E. Subotnik,  T. Van Voorhis,  J. M. Herbert,  
 A. I. Krylov,  P. M. W. Gill,  M. Head-Gordon

 Contributors to earlier versions of Q-Chem not listed above: 
 R. D. Adamson,  B. Austin,  J. Baker,  G. J. O. Beran,  K. Brandhorst,  
 S. T. Brown,  E. F. C. Byrd,  A. K. Chakraborty,  C.-L. Cheng,  
 Siu Hung Chien,  D. M. Chipman,  D. L. Crittenden,  H. Dachsel,  
 R. J. Doerksen,  A. D. Dutoi,  L. Fusti-Molnar,  W. A. Goddard III,  
 A. Golubeva-Zadorozhnaya,  S. R. Gwaltney,  G. Hawkins,  A. Heyden,  
 S. Hirata,  G. Kedziora,  F. J. Keil,  C. Kelley,  Jihan Kim,  R. A. King,  
 R. Z. Khaliullin,  P. P. Korambath,  W. Kurlancheek,  A. M. Lee,  M. S. Lee,  
 S. V. Levchenko,  Ching Yeh Lin,  D. Liotard,  R. C. Lochan,  I. Lotan,  
 P. E. Maslen,  N. Nair,  D. P. O'Neill,  D. Neuhauser,  E. Neuscamman,  
 C. M. Oana,  R. Olson,  B. Peters,  R. Peverati,  P. A. Pieniazek,  
 Y. M. Rhee,  J. Ritchie,  M. A. Rohrdanz,  E. Rosta,  N. J. Russ,  
 H. F. Schaefer III,  N. E. Schultz,  N. Shenvi,  A. C. Simmonett,  A. Sodt,  
 D. Stuck,  K. S. Thanthiriwatte,  V. Vanovschi,  Tao Wang,  A. Warshel,  
 C. F. Williams,  Q. Wu,  X. Xu,  W. Zhang

 Please cite Q-Chem as follows:
 Y. Shao et al., Mol. Phys. 113, 184-215 (2015)
 DOI: 10.1080/00268976.2014.952696

 Q-Chem 5.3.2 for Intel X86 EM64T Linux

 Parts of Q-Chem use Armadillo 9.800.1 (Horizon Scraper).
 http://arma.sourceforge.net/

 Q-Chem begins on Thu Feb  2 12:14:55 2023  

Host: 
0

     Scratch files written to ./qchem34131//
 Dec820 |scratch|qcdevops|jenkins|workspace|build_RNUM 5633   
Processing $rem in /home/leeping/opt/qchem/5.3.2-openmp/config/preferences:
Processing $rem in /home/hpark21/.qchemrc:

Checking the input file for inconsistencies... 	...done.

--------------------------------------------------------------
User input:
--------------------------------------------------------------
$molecule
0 2
C        -1.7489342737   -1.6142582086    3.2351291153
N        -2.5240445615   -2.0367453081    3.9862049811
$end

$rem
method                wB97X-D3
basis                 cc-pvtz
unrestricted          true
symmetry              False
sym_ignore            true
scf_convergence       8
thresh                14
jobtype               freq
scf_guess             core
scf_algorithm         diis
max_scf_cycles        100
geom_opt_max_cycles   100
mem_total             200000
$end
--------------------------------------------------------------
 Adding empirical dispersion correction 
 ----------------------------------------------------------------
 Doing -D3(0) with
 s6  =   1.00000
 s8  =   1.00000
 rs6 =   1.28100
 rs8 =   1.09400
 -D3 energy without 3body term =     -0.0000000838 hartrees
 ----------------------------------------------------------------
             Standard Nuclear Orientation (Angstroms)
    I     Atom           X                Y                Z
 ----------------------------------------------------------------
    1      C      -1.7489342737    -1.6142582086     3.2351291153
    2      N      -2.5240445615    -2.0367453081     3.9862049811
 ----------------------------------------------------------------
 Nuclear Repulsion Energy =          19.17550176 hartrees
 There are        7 alpha and        6 beta electrons
 Requested basis set is cc-pVTZ
 There are 20 shells and 60 basis functions

 Total QAlloc Memory Limit 200000 MB
 Mega-Array Size      1956 MB
 MEM_STATIC part      2000 MB

                       Distance Matrix (Angstroms)
             C (  1)
   N (  2)  1.159054
 
 A cutoff of  1.0D-14 yielded    210 shell pairs
 There are      1930 function pairs (      2653 Cartesian)
 Smallest overlap matrix eigenvalue = 1.95E-03
 Guess MOs from core Hamiltonian diagonalization
 Long-range K will be added via erf
 Coulomb attenuation parameter = 0.25 bohr**(-1)
 An unrestricted hybrid HF-DFT SCF calculation will be
 performed using Pulay DIIS extrapolation
 Exchange:     0.1957 Hartree-Fock + 1.0000 wB97X-D3 + LR-HF
 Correlation:  1.0000 wB97X-D3
 Using SG-2 standard quadrature grid
 Dispersion:   Grimme D3
 SCF converges when DIIS error is below 1.0E-08
 using 64 threads for integral computing
 -------------------------------------------------------
 OpenMP Integral computing Module                
 Release: version 1.0, May 2013, Q-Chem Inc. Pittsburgh 
 -------------------------------------------------------
 using 64 threads for integral computing
 -------------------------------------------------------
 OpenMP Integral computing Module                
 Release: version 1.0, May 2013, Q-Chem Inc. Pittsburgh 
 -------------------------------------------------------
 ---------------------------------------
  Cycle       Energy         DIIS Error
 ---------------------------------------
    1     -76.9064754725      2.20E-01
    2     -82.4550287798      9.67E-02
    3     -87.7155480403      9.57E-02
    4     -92.1801890193      3.32E-02
    5     -92.6048270641      1.40E-02
    6     -92.7040203935      1.14E-03
    7     -92.7061185909      9.62E-04
    8     -92.7069085899      3.26E-04
    9     -92.7072331061      1.43E-04
   10     -92.7073854739      2.93E-05
   11     -92.7074081528      4.86E-06
   12     -92.7074126720      3.26E-06
   13     -92.7074152620      2.41E-06
   14     -92.7074163908      5.88E-07
   15     -92.7074164079      5.60E-08
   16     -92.7074164079      2.09E-08
   17     -92.7074164079      6.27E-09 Convergence criterion met
 ---------------------------------------
 <S^2> = 0.7636
 SCF time:  CPU 281.43 s  wall 4.76 s
 SCF   energy in the final basis set = -92.70741641
 Total energy in the final basis set = -92.70741641
 
 --------------------------------------------------------------
 
                    Orbital Energies (a.u.)
 --------------------------------------------------------------
 
 Alpha MOs
 -- Occupied --
-14.4860 -10.3980  -1.0775  -0.6067  -0.5051  -0.4907  -0.4906
 -- Virtual --
  0.0780   0.0780   0.2564   0.3657   0.3770   0.3771   0.5431   0.6206
  0.6206   0.7032   0.7098   0.7099   0.9205   0.9205   0.9802   1.2627
  1.2627   1.3865   1.6145   1.6145   1.8580   2.0784   2.0785   2.3096
  2.7109   2.7109   2.8039   2.8040   2.8470   2.8937   2.8938   3.0000
  3.0002   3.0276   3.0281   3.2010   3.5080   3.5082   4.0115   4.0327
  4.0327   4.4994   4.5000   4.6498   4.6503   4.9066   4.9077   5.0810
  5.4381   5.6497   5.6498   6.0914  12.7257
 
 Beta MOs
 -- Occupied --
-14.4836 -10.3854  -1.0554  -0.5288  -0.4793  -0.4793
 -- Virtual --
 -0.1603   0.1006   0.1006   0.2588   0.3882   0.3882   0.4022   0.5498
  0.6219   0.6219   0.7177   0.7177   0.7469   0.9391   0.9391   0.9884
  1.2611   1.2611   1.4097   1.6231   1.6231   1.8799   2.0960   2.0960
  2.3675   2.7355   2.7355   2.8201   2.8202   2.8848   2.9419   2.9419
  3.0629   3.0631   3.0659   3.0663   3.2869   3.5429   3.5430   4.0256
  4.0257   4.0401   4.5009   4.5015   4.6534   4.6539   4.9221   4.9232
  5.1117   5.4632   5.6745   5.6746   6.1063  12.7414
 --------------------------------------------------------------
 
          Ground-State Mulliken Net Atomic Charges

     Atom                 Charge (a.u.)    Spin (a.u.)
  --------------------------------------------------------
      1 C                     0.015259       0.945001
      2 N                    -0.015259       0.054999
  --------------------------------------------------------
  Sum of atomic charges =    -0.000000
  Sum of spin   charges =     1.000000

 -----------------------------------------------------------------
                    Cartesian Multipole Moments
 -----------------------------------------------------------------
    Charge (ESU x 10^10)
                 0.0000
    Dipole Moment (Debye)
         X       1.0235      Y       0.5580      Z      -0.9918
       Tot       1.5305
    Quadrupole Moments (Debye-Ang)
        XX     -15.0481     XY      -2.9459     YY     -12.8593
        XZ       5.6111     YZ       3.7141     ZZ     -17.8495
    Octopole Moments (Debye-Ang^2)
       XXX      83.3228    XXY      29.7999    XYY      30.7516
       YYY      65.2137    XXZ     -58.4754    XYZ     -14.0576
       YYZ     -49.6069    XZZ      50.4907    YZZ      39.3189
       ZZZ    -155.3988
    Hexadecapole Moments (Debye-Ang^3)
      XXXX    -360.0136   XXXY    -160.3630   XXYY    -114.8991
      XYYY    -148.5147   YYYY    -246.1080   XXXZ     315.5310
      XXYZ     116.2802   XYYZ     119.2848   YYYZ     244.3665
      XXZZ    -283.6994   XYZZ    -107.1908   YYZZ    -232.6856
      XZZZ     382.1163   YZZZ     310.9925   ZZZZ   -1054.4555
 -----------------------------------------------------------------
 Calculating MO derivatives via CPSCF
    1     0     9    0.0578228  
    2     0     9    0.0274710  
    3     0     9    0.0252146  
    4     0     9    0.0077426  
    5     0     9    0.0033735  
    6     0     9    0.0006692  
    7     0     9    0.0000561  
    8     6     3    0.0000075  
    9     9     0    0.0000008  Converged
 Time for AOints: 13.7 s (CPU) 0.2 s (wall)
 ------------------------------------------------------------------------------
                     AOints        : Timing summary (seconds)
 ------------------------------------------------------------------------------
     job step          cpu (% of tot)      sys (% of tot)     wall (% of tot)
 ------------------------------------------------------------------------------
  AOints            0.1371E+02 ( 4.5)   0.1510E-03 ( 5.5)   0.2200E+00 ( 3.0)
 ------------------------------------------------------------------------------
   Grand Totals     0.3075E+03          0.2759E-02          0.7403E+01
 ------------------------------------------------------------------------------
 Polarizability Matrix (a.u.)
            1           2           3
    1 -19.2669910  -2.0832145   3.6993019
    2  -2.0832145 -16.5673309   2.0187499
    3   3.6993019   2.0187499 -19.0323074
 Calculating analytic Hessian of the SCF energy
 
 Direct stationary perturbation theory relativistic correction:
 
 rels  =       0.026088087297
 relv  =      -0.101875795557
 rel2e =       0.000000000000
 E_rel =      -0.075787708260
 
 Hessian of the SCF Energy
            1           2           3           4           5           6
    1   0.5271073   0.2869640  -0.5101578  -0.5271073  -0.2869640   0.5101578
    2   0.2869640   0.1565295  -0.2777530  -0.2869640  -0.1565295   0.2777530
    3  -0.5101578  -0.2777530   0.4941973   0.5101578   0.2777530  -0.4941973
    4  -0.5271073  -0.2869640   0.5101578   0.5271073   0.2869640  -0.5101578
    5  -0.2869640  -0.1565295   0.2777530   0.2869640   0.1565295  -0.2777530
    6   0.5101578   0.2777530  -0.4941973  -0.5101578  -0.2777530   0.4941973
 **********************************************************************
 **                                                                  **
 **                       VIBRATIONAL ANALYSIS                       **
 **                       --------------------                       **
 **                                                                  **
 **        VIBRATIONAL FREQUENCIES (CM**-1) AND NORMAL MODES         **
 **     FORCE CONSTANTS (mDYN/ANGSTROM) AND REDUCED MASSES (AMU)     **
 **                  INFRARED INTENSITIES (KM/MOL)                   **
 **                                                                  **
 **********************************************************************
 

 Mode:                 1
 Frequency:      2194.13
 Force Cnst:     36.4432
 Red. Mass:      12.8481
 IR Active:          YES
 IR Intens:       18.487
 Raman Active:       YES
               X      Y      Z        X      Y      Z        X      Y      Z
 C          0.508  0.277 -0.492
 N         -0.435 -0.237  0.422
 TransDip  -0.092 -0.050  0.089

 STANDARD THERMODYNAMIC QUANTITIES AT   298.15 K  AND     1.00 ATM

   This Molecule has  0 Imaginary Frequencies
   Zero point vibrational energy:        3.137 kcal/mol


 Q-Chem warning in module 0, line  389:

  SYM_IGNORE is turned on for a linear molecule

    We detect a C*h symmetry
   Atom    1 Element C  Has Mass   12.00000
   Atom    2 Element N  Has Mass   14.00307
   Molecular Mass:    26.003070 amu
   Principal axes and moments of inertia in amu*Bohr^2:
                             1           2           3
    Eigenvalues --        0.00000    31.00166    31.00166
          X               0.66874    -0.47859     0.56898
          Y               0.36451     0.87804     0.31013
          Z              -0.64801     0.00000     0.76163
   Rotational Symmetry Number is   1
   The Molecule is a Symmetric Top
   Translational Enthalpy:        0.889 kcal/mol
   Rotational Enthalpy:           0.889 kcal/mol
   Vibrational Enthalpy:          3.137 kcal/mol
   gas constant (RT):             0.592 kcal/mol
   Translational Entropy:        35.703  cal/mol.K
   Rotational Entropy:           11.268  cal/mol.K
   Vibrational Entropy:           0.001  cal/mol.K

   Total Enthalpy:                5.507 kcal/mol
   Total Entropy:                46.971  cal/mol.K
Archival summary:
1\1\c8-55\FREQ\ProcedureUnspecified\BasisUnspecified\11(2)\hpark21\ThuFeb212:15:132023ThuFeb212:15:132023\0\\#,FREQ,ProcedureUnspecified,BasisUnspecified,\\0,2\C\N,1,1.15905\\\@

 Total job time:  17.51s(wall), 662.49s(cpu) 
 Thu Feb  2 12:15:13 2023

        *************************************************************
        *                                                           *
        *  Thank you very much for using Q-Chem.  Have a nice day.  *
        *                                                           *
        *************************************************************
