# Supplementary material for: Reactant Discovery with an Ab Initio Nanoreactor: Exploration of Astrophysical N-Heterocycle Precursors and Formation Pathways
Source: ACS Earth Space Chem. 2024 Aug 9;8(9):1771–83. doi: 10.1021/acsearthspacechem.4c00120 (PMC11418024; doi:10.1021/acsearthspacechem.4c00120)
Supplement: Supplementary file 2 — sp4c00120_si_002.zip [file sp4c00120_si_002.zip › nr-si-data/reaction1/P1/Pyrrole/optimized.xyz]

10

C         0.4079851888   -0.8076398902   -0.9211302140
H         0.3915550491   -1.8705862266   -1.0954020261
C         0.6279787736   -0.1986998558    0.2841468570
H         0.8204896624   -0.6129891811    1.2590237210
C         0.2084785425    0.2174896962   -1.8822399497
H         0.0106432928    0.0889326520   -2.9333200589
C         0.3137116696    1.4147606381   -1.2283701962
H         0.2290717165    2.4253683134   -1.5897588666
N         0.5687271861    1.1509175230    0.0866065517
H         0.6943377551    1.8434498482    0.7991100860
