# Supplementary material for: Reactant Discovery with an Ab Initio Nanoreactor: Exploration of Astrophysical N-Heterocycle Precursors and Formation Pathways
Source: ACS Earth Space Chem. 2024 Aug 9;8(9):1771–83. doi: 10.1021/acsearthspacechem.4c00120 (PMC11418024; doi:10.1021/acsearthspacechem.4c00120)
Supplement: Supplementary file 2 — sp4c00120_si_002.zip [file sp4c00120_si_002.zip › nr-si-data/reaction1/P1/Pyrrole/optimize.out]

Running Job 1 of 1 qchem.in
qchem qchem.in_31795.0 ./qchem31795/ 0
/home/leeping/opt/qchem/5.3.2-openmp/exe/qcprog.exe_s qchem.in_31795.0 ./qchem31795/
                  Welcome to Q-Chem
     A Quantum Leap Into The Future Of Chemistry


 Q-Chem 5.3, Q-Chem, Inc., Pleasanton, CA (2020)

 Yihan Shao,  Zhengting Gan,  E. Epifanovsky,  A. T. B. Gilbert,  M. Wormit,  
 J. Kussmann,  A. W. Lange,  A. Behn,  Jia Deng,  Xintian Feng,  D. Ghosh,  
 M. Goldey,  P. R. Horn,  L. D. Jacobson,  I. Kaliman,  T. Kus,  A. Landau,  
 Jie Liu,  E. I. Proynov,  R. M. Richard,  R. P. Steele,  E. J. Sundstrom,  
 H. L. Woodcock III,  P. M. Zimmerman,  D. Zuev,  B. Alam,  B. Albrecht,  
 A. Aldossary,  E. Alguire,  S. A. Baeppler,  D. Barton,  Z. Benda,  
 Y. A. Bernard,  E. J. Berquist,  K. B. Bravaya,  H. Burton,  K. Carter-Fenk,  
 D. Casanova,  Chun-Min Chang,  Yunqing Chen,  A. Chien,  K. D. Closser,  
 M. P. Coons,  S. Coriani,  S. Dasgupta,  A. L. Dempwolff,  M. Diedenhofen,  
 Hainam Do,  R. G. Edgar,  Po-Tung Fang,  S. Faraji,  S. Fatehi,  
 Qingguo Feng,  J. Fosso-Tande,  J. Gayvert,  Qinghui Ge,  A. Ghysels,  
 G. Gidofalvi,  J. Gomes,  J. Gonthier,  S. Gulania,  A. Gunina,  D. Hait,  
 M. W. D. Hanson-Heine,  S. Hammes-Schiffer,  P. H. P. Harbach,  
 A. W. Hauser,  M. F. Herbst,  J. E. Herr,  E. G. Hohenstein,  Z. C. Holden,  
 S. Houck,  Kerwin Hui,  B. C. Huynh,  M. Ivanov,  T.-C. Jagau,  Hyunjun Ji,  
 B. Kaduk,  K. Khistyaev,  Jaehoon Kim,  P. Klunzinger,  K. Koh,  
 D. Kosenkov,  L. Koulias,  T. Kowalczyk,  C. M. Krauter,  A. Kunitsa,  
 Ka Un Lao,  A. Laurent,  K. V. Lawler,  Joonho Lee,  D. Lefrancois,  
 S. Lehtola,  D. S. Levine,  Yi-Pei Li,  You-Sheng Lin,  Fenglai Liu,  
 Kuan-Yu Liu,  E. Livshits,  M. Loipersberger,  A. Luenser,  A. Manjanath,  
 P. Manohar,  E. Mansoor,  S. F. Manzer,  Shan-Ping Mao,  Yuezhi Mao,  
 N. Mardirossian,  A. V. Marenich,  T. Markovich,  L. A. Martinez-Martinez,  
 S. A. Maurer,  N. J. Mayhall,  S. C. McKenzie,  J.-M. Mewes,  P. Morgante,  
 A. F. Morrison,  J. W. Mullinax,  K. Nanda,  T. S. Nguyen-Beck,  
 R. Olivares-Amaya,  K. J. Oosterbaan,  J. A. Parkhill,  S. K. Paul,  
 F. Pavosevic,  Zheng Pei,  T. M. Perrine,  F. Plasser,  P. Pokhilko,  
 S. Prager,  A. Prociuk,  E. Ramos,  B. Rana,  D. R. Rehn,  F. Rob,  
 E. Rossomme,  M. Scheurer,  M. Schneider,  N. Sergueev,  S. M. Sharada,  
 S. Sharma,  W. Skomorowski,  D. W. Small,  T. Stauch,  C. J. Stein,  
 T. Stein,  Yu-Chuan Su,  S. P. Veccham,  Zhen Tao,  A. J. W. Thom,  
 A. Tkatchenko,  T. Tsuchimochi,  N. M. Tubman,  L. Vogt,  M. L. Vidal,  
 O. Vydrov,  M. A. Watson,  J. Wenzel,  M. de Wergifosse,  T. A. Wesolowski,  
 A. White,  J. Witte,  A. Yamada,  Jun Yang,  K. Yao,  S. Yeganeh,  
 S. R. Yost,  Zhi-Qiang You,  A. Zech,  Igor Ying Zhang,  Xing Zhang,  
 Yan Zhao,  Ying Zhu,  B. R. Brooks,  G. K. L. Chan,  C. J. Cramer,  
 M. S. Gordon,  W. J. Hehre,  A. Klamt,  M. W. Schmidt,  C. D. Sherrill,  
 D. G. Truhlar,  A. Aspuru-Guzik,  R. Baer,  A. T. Bell,  N. A. Besley,  
 Jeng-Da Chai,  A. E. DePrince, III,  R. A. DiStasio Jr.,  A. Dreuw,  
 B. D. Dunietz,  T. R. Furlani,  Chao-Ping Hsu,  Yousung Jung,  Jing Kong,  
 D. S. Lambrecht,  WanZhen Liang,  C. Ochsenfeld,  V. A. Rassolov,  
 L. V. Slipchenko,  J. E. Subotnik,  T. Van Voorhis,  J. M. Herbert,  
 A. I. Krylov,  P. M. W. Gill,  M. Head-Gordon

 Contributors to earlier versions of Q-Chem not listed above: 
 R. D. Adamson,  B. Austin,  J. Baker,  G. J. O. Beran,  K. Brandhorst,  
 S. T. Brown,  E. F. C. Byrd,  A. K. Chakraborty,  C.-L. Cheng,  
 Siu Hung Chien,  D. M. Chipman,  D. L. Crittenden,  H. Dachsel,  
 R. J. Doerksen,  A. D. Dutoi,  L. Fusti-Molnar,  W. A. Goddard III,  
 A. Golubeva-Zadorozhnaya,  S. R. Gwaltney,  G. Hawkins,  A. Heyden,  
 S. Hirata,  G. Kedziora,  F. J. Keil,  C. Kelley,  Jihan Kim,  R. A. King,  
 R. Z. Khaliullin,  P. P. Korambath,  W. Kurlancheek,  A. M. Lee,  M. S. Lee,  
 S. V. Levchenko,  Ching Yeh Lin,  D. Liotard,  R. C. Lochan,  I. Lotan,  
 P. E. Maslen,  N. Nair,  D. P. O'Neill,  D. Neuhauser,  E. Neuscamman,  
 C. M. Oana,  R. Olson,  B. Peters,  R. Peverati,  P. A. Pieniazek,  
 Y. M. Rhee,  J. Ritchie,  M. A. Rohrdanz,  E. Rosta,  N. J. Russ,  
 H. F. Schaefer III,  N. E. Schultz,  N. Shenvi,  A. C. Simmonett,  A. Sodt,  
 D. Stuck,  K. S. Thanthiriwatte,  V. Vanovschi,  Tao Wang,  A. Warshel,  
 C. F. Williams,  Q. Wu,  X. Xu,  W. Zhang

 Please cite Q-Chem as follows:
 Y. Shao et al., Mol. Phys. 113, 184-215 (2015)
 DOI: 10.1080/00268976.2014.952696

 Q-Chem 5.3.2 for Intel X86 EM64T Linux

 Parts of Q-Chem use Armadillo 9.800.1 (Horizon Scraper).
 http://arma.sourceforge.net/

 Q-Chem begins on Thu Feb  2 09:49:06 2023  

Host: 
0

     Scratch files written to ./qchem31795//
 Dec820 |scratch|qcdevops|jenkins|workspace|build_RNUM 5633   
Processing $rem in /home/leeping/opt/qchem/5.3.2-openmp/config/preferences:
Processing $rem in /home/hpark21/.qchemrc:

Checking the input file for inconsistencies... 	...done.

--------------------------------------------------------------
User input:
--------------------------------------------------------------
$molecule
0 1
C        0.3912056665   -0.8181470893   -0.9647067710
H        0.3765996915   -1.8870644874   -1.1153853868
C        0.6274658586   -0.1755582124    0.2956845178
H        0.8466965265   -0.5974956323    1.2647580166
C        0.2054440691    0.1724180872   -1.8946863850
H        0.0199903876    0.0696388723   -2.9530018910
C        0.3154264434    1.4221543582   -1.2053564711
H        0.2387352465    2.4339210666   -1.5772358048
N        0.5620322569    1.1651048862    0.1045079344
H        0.6893826899    1.8660316680    0.8240881450
$end

$rem
method                wB97X-D3
basis                 cc-pvtz
unrestricted          true
symmetry              False
sym_ignore            true
scf_convergence       8
thresh                14
jobtype               opt
scf_guess             core
scf_algorithm         diis
max_scf_cycles        100
geom_opt_max_cycles   100
$end
--------------------------------------------------------------
 Adding empirical dispersion correction 
 ----------------------------------------------------------------
 Doing -D3(0) with
 s6  =   1.00000
 s8  =   1.00000
 rs6 =   1.28100
 rs8 =   1.09400
 -D3 energy without 3body term =     -0.0014796774 hartrees
 ----------------------------------------------------------------
             Standard Nuclear Orientation (Angstroms)
    I     Atom           X                Y                Z
 ----------------------------------------------------------------
    1      C       0.3912056665    -0.8181470893    -0.9647067710
    2      H       0.3765996915    -1.8870644874    -1.1153853868
    3      C       0.6274658586    -0.1755582124     0.2956845178
    4      H       0.8466965265    -0.5974956323     1.2647580166
    5      C       0.2054440691     0.1724180872    -1.8946863850
    6      H       0.0199903876     0.0696388723    -2.9530018910
    7      C       0.3154264434     1.4221543582    -1.2053564711
    8      H       0.2387352465     2.4339210666    -1.5772358048
    9      N       0.5620322569     1.1651048862     0.1045079344
   10      H       0.6893826899     1.8660316680     0.8240881450
 ----------------------------------------------------------------
 Nuclear Repulsion Energy =         160.44248102 hartrees
 There are       18 alpha and       18 beta electrons
 Requested basis set is cc-pVTZ
 There are 80 shells and 220 basis functions

 Total QAlloc Memory Limit   8000 MB
 Mega-Array Size      1956 MB
 MEM_STATIC part      2000 MB
 A cutoff of  1.0D-14 yielded   3172 shell pairs
 There are     24208 function pairs (     31382 Cartesian)
 Smallest overlap matrix eigenvalue = 1.19E-04

 Scale SEOQF with 1.000000e+00/1.000000e-01/1.000000e-01

 Standard Electronic Orientation quadrupole field applied
 Guess MOs from core Hamiltonian diagonalization
 Long-range K will be added via erf
 Coulomb attenuation parameter = 0.25 bohr**(-1)
 An unrestricted hybrid HF-DFT SCF calculation will be
 performed using Pulay DIIS extrapolation
 Exchange:     0.1957 Hartree-Fock + 1.0000 wB97X-D3 + LR-HF
 Correlation:  1.0000 wB97X-D3
 Using SG-2 standard quadrature grid
 Dispersion:   Grimme D3
 SCF converges when DIIS error is below 1.0E-08
 using 32 threads for integral computing
 -------------------------------------------------------
 OpenMP Integral computing Module                
 Release: version 1.0, May 2013, Q-Chem Inc. Pittsburgh 
 -------------------------------------------------------
 using 32 threads for integral computing
 -------------------------------------------------------
 OpenMP Integral computing Module                
 Release: version 1.0, May 2013, Q-Chem Inc. Pittsburgh 
 -------------------------------------------------------
 ---------------------------------------
  Cycle       Energy         DIIS Error
 ---------------------------------------
    1    -162.7843436872      9.28E-02
    2    -158.3509944266      5.58E-02
    3    -182.1388386651      5.41E-02
    4    -206.4966122685      2.59E-02
    5    -209.1673738811      1.24E-02
    6    -210.1266227838      2.12E-03
    7    -210.1709836526      3.27E-04
    8    -210.1720504209      2.14E-04
    9    -210.1723541471      7.92E-05
   10    -210.1724135569      2.72E-05
   11    -210.1724212224      6.89E-06
   12    -210.1724221286      4.28E-06
   13    -210.1724224029      1.01E-06
   14    -210.1724224218      2.03E-07
   15    -210.1724224223      8.28E-08
   16    -210.1724224224      2.52E-08
   17    -210.1724224224      4.69E-09 Convergence criterion met
 ---------------------------------------
 <S^2> = 0.0000
 SCF time:  CPU 855.06 s  wall 27.00 s
 SCF   energy in the final basis set = -210.17242242
 Total energy in the final basis set = -210.17242242
 
 --------------------------------------------------------------
 
                    Orbital Energies (a.u.)
 --------------------------------------------------------------
 
 Alpha MOs
 -- Occupied --
-14.4766 -10.2961 -10.2959 -10.2607 -10.2600  -1.0974  -0.8875  -0.8230
 -0.7026  -0.6656  -0.6431  -0.5291  -0.5169  -0.5133  -0.4708  -0.4657
 -0.3410  -0.2853
 -- Virtual --
  0.1095   0.1145   0.1571   0.1614   0.1674   0.1837   0.1899   0.2768
  0.2924   0.2929   0.3211   0.3441   0.3770   0.4167   0.4313   0.4338
  0.4441   0.4529   0.4861   0.4909   0.5146   0.5316   0.5321   0.5423
  0.5826   0.5913   0.6055   0.6081   0.6321   0.6468   0.6511   0.7179
  0.7803   0.7867   0.7968   0.8075   0.8347   0.8378   0.8549   0.8670
  0.9472   0.9868   1.0130   1.0588   1.0641   1.0844   1.0961   1.1070
  1.1363   1.1992   1.2187   1.2407   1.2646   1.2663   1.2736   1.3257
  1.3512   1.3546   1.3765   1.3824   1.4178   1.4264   1.4491   1.4604
  1.5443   1.5658   1.6198   1.6607   1.7017   1.7114   1.7229   1.8239
  1.8498   1.9533   1.9903   2.0163   2.1188   2.1443   2.2082   2.2324
  2.2844   2.3726   2.4442   2.4580   2.4698   2.5507   2.5561   2.5843
  2.6009   2.6501   2.7271   2.7289   2.7475   2.8248   2.8715   2.8766
  2.8991   2.9173   2.9406   2.9609   2.9641   2.9875   2.9899   3.0129
  3.0214   3.0571   3.0808   3.0905   3.1118   3.1375   3.1573   3.1831
  3.1949   3.2081   3.2486   3.2524   3.2816   3.3064   3.3150   3.3463
  3.3662   3.4142   3.4729   3.4736   3.4979   3.5075   3.5489   3.5549
  3.5719   3.6310   3.6373   3.6887   3.7101   3.7278   3.7651   3.8093
  3.8247   3.8413   3.8669   3.8788   3.9030   3.9266   3.9400   3.9684
  4.0465   4.0491   4.0769   4.1055   4.1368   4.1877   4.2868   4.2938
  4.3115   4.3188   4.3394   4.3850   4.3906   4.4204   4.4320   4.4436
  4.4497   4.4782   4.6053   4.6448   4.6488   4.7116   4.7479   4.7619
  4.8063   4.8267   4.8500   4.9258   5.0035   5.0556   5.0759   5.0811
  5.0925   5.1796   5.1897   5.2624   5.2701   5.4011   5.5111   5.5216
  5.5839   5.7074   5.7257   5.8414   5.8804   5.8818   6.0040   6.1187
  6.1914   6.3057   6.6563   6.9256   6.9641   9.6462  12.0310  12.0908
 13.5802  13.8140
 
 Beta MOs
 -- Occupied --
-14.4766 -10.2961 -10.2959 -10.2607 -10.2600  -1.0974  -0.8875  -0.8230
 -0.7026  -0.6656  -0.6431  -0.5291  -0.5169  -0.5133  -0.4708  -0.4657
 -0.3410  -0.2853
 -- Virtual --
  0.1095   0.1145   0.1571   0.1614   0.1674   0.1837   0.1899   0.2768
  0.2924   0.2929   0.3211   0.3441   0.3770   0.4167   0.4313   0.4338
  0.4441   0.4529   0.4861   0.4909   0.5146   0.5316   0.5321   0.5423
  0.5826   0.5913   0.6055   0.6081   0.6321   0.6468   0.6511   0.7179
  0.7803   0.7867   0.7968   0.8075   0.8347   0.8378   0.8549   0.8670
  0.9472   0.9868   1.0130   1.0588   1.0641   1.0844   1.0961   1.1070
  1.1363   1.1992   1.2187   1.2407   1.2646   1.2663   1.2736   1.3257
  1.3512   1.3546   1.3765   1.3824   1.4178   1.4264   1.4491   1.4604
  1.5443   1.5658   1.6198   1.6607   1.7017   1.7114   1.7229   1.8239
  1.8498   1.9533   1.9903   2.0163   2.1188   2.1443   2.2082   2.2324
  2.2844   2.3726   2.4442   2.4580   2.4698   2.5507   2.5561   2.5843
  2.6009   2.6501   2.7271   2.7289   2.7475   2.8248   2.8715   2.8766
  2.8991   2.9173   2.9406   2.9609   2.9641   2.9875   2.9899   3.0129
  3.0214   3.0571   3.0808   3.0905   3.1118   3.1375   3.1573   3.1831
  3.1949   3.2081   3.2486   3.2524   3.2816   3.3064   3.3150   3.3463
  3.3662   3.4142   3.4729   3.4736   3.4979   3.5075   3.5489   3.5549
  3.5719   3.6310   3.6373   3.6887   3.7101   3.7278   3.7651   3.8093
  3.8247   3.8413   3.8669   3.8788   3.9030   3.9266   3.9400   3.9684
  4.0465   4.0491   4.0769   4.1055   4.1368   4.1877   4.2868   4.2938
  4.3115   4.3188   4.3394   4.3850   4.3906   4.4204   4.4320   4.4436
  4.4497   4.4782   4.6053   4.6448   4.6488   4.7116   4.7479   4.7619
  4.8063   4.8267   4.8500   4.9258   5.0035   5.0556   5.0759   5.0811
  5.0925   5.1796   5.1897   5.2624   5.2701   5.4011   5.5111   5.5216
  5.5839   5.7074   5.7257   5.8414   5.8804   5.8818   6.0040   6.1187
  6.1914   6.3057   6.6563   6.9256   6.9641   9.6462  12.0310  12.0908
 13.5802  13.8140
 --------------------------------------------------------------
 
          Ground-State Mulliken Net Atomic Charges

     Atom                 Charge (a.u.)    Spin (a.u.)
  --------------------------------------------------------
      1 C                    -0.169608      -0.000000
      2 H                     0.128625      -0.000000
      3 C                    -0.179207       0.000000
      4 H                     0.124610      -0.000000
      5 C                    -0.168823       0.000000
      6 H                     0.128747       0.000000
      7 C                    -0.178403      -0.000000
      8 H                     0.124355      -0.000000
      9 N                     0.030543      -0.000000
     10 H                     0.159161       0.000000
  --------------------------------------------------------
  Sum of atomic charges =     0.000000
  Sum of spin   charges =    -0.000000

 -----------------------------------------------------------------
                    Cartesian Multipole Moments
 -----------------------------------------------------------------
    Charge (ESU x 10^10)
                 0.0000
    Dipole Moment (Debye)
         X       0.2945      Y       1.3982      Z       1.4266
       Tot       2.0191
    Quadrupole Moments (Debye-Ang)
        XX     -33.2998     XY       0.9477     YY     -24.0886
        XZ       2.0253     YZ       1.5756     ZZ     -27.2612
    Octopole Moments (Debye-Ang^2)
       XXX     -41.7626    XXY     -10.4804    XYY      -9.3309
       YYY     -20.9132    XXZ      27.0375    XYZ       1.3061
       YYZ      22.5358    XZZ     -12.8509    YZZ      -8.6559
       ZZZ      62.9020
    Hexadecapole Moments (Debye-Ang^3)
      XXXX     -79.5832   XXXY     -11.6732   XXYY     -50.3637
      XYYY      -6.4140   YYYY    -175.7948   XXXZ      16.7511
      XXYZ       9.9330   XYYZ       7.4263   YYYZ      24.6124
      XXZZ     -66.4048   XYZZ      -3.7412   YYZZ     -73.5870
      XZZZ      20.2715   YZZZ      23.0334   ZZZZ    -260.0413
 -----------------------------------------------------------------
 Calculating analytic gradient of the SCF energy
 Gradient of SCF Energy
            1           2           3           4           5           6
    1  -0.0123762  -0.0004052   0.0054940   0.0015610   0.0000164   0.0002985
    2  -0.0022160  -0.0016266   0.0272608  -0.0004454  -0.0583055  -0.0002595
    3  -0.0584685  -0.0004754   0.0260733   0.0018116  -0.0052000  -0.0016144
            7           8           9          10
    1   0.0048149   0.0002389  -0.0005889   0.0009468
    2   0.0226607   0.0028595   0.0034287   0.0066433
    3   0.0264579  -0.0007698   0.0052804   0.0069049
 Max gradient component =       5.847E-02
 RMS gradient           =       1.812E-02
 Gradient time:  CPU 153.84 s  wall 5.48 s
 Geometry Optimization Parameters
   NAtoms,    NIC,     NZ,  NCons,   NDum,   NFix, NCnnct, MaxDiis
       10      65       0       0       0       0       0       0


** GEOMETRY OPTIMIZATION IN DELOCALIZED INTERNAL COORDINATES **
   Searching for a Minimum

   Optimization Cycle:   1

                       Coordinates (Angstroms)
     ATOM                X               Y               Z
      1  C         0.3912056665   -0.8181470893   -0.9647067710
      2  H         0.3765996915   -1.8870644874   -1.1153853868
      3  C         0.6274658586   -0.1755582124    0.2956845178
      4  H         0.8466965265   -0.5974956323    1.2647580166
      5  C         0.2054440691    0.1724180872   -1.8946863850
      6  H         0.0199903876    0.0696388723   -2.9530018910
      7  C         0.3154264434    1.4221543582   -1.2053564711
      8  H         0.2387352465    2.4339210666   -1.5772358048
      9  N         0.5620322569    1.1651048862    0.1045079344
     10  H         0.6893826899    1.8660316680    0.8240881450
   Point Group: c1    Number of degrees of freedom:    24


   Energy is   -210.172422422


 Attempting to generate delocalized internal coordinates
 Initial Hessian constructed with Jon Baker's OPTIMIZE code

 24 Hessian modes will be used to form the next step
  Hessian Eigenvalues:
     0.019198    0.019510    0.020030    0.021384    0.021424    0.022000
     0.023526    0.159940    0.159981    0.159987    0.159994    0.159995
     0.219993    0.219998    0.359135    0.360446    0.360617    0.360734
     0.369179    0.399815    0.455438    0.460295    0.520057    0.523111

 Minimum search - taking simple RFO step
 Searching for Lamda that Minimizes Along All modes
 Value Taken    Lamda =  -0.01386167
 Step Taken.  Stepsize is  0.196904

                             Maximum     Tolerance    Cnvgd?
         Gradient           0.043884      0.000300      NO
         Displacement       0.111303      0.001200      NO
         Energy change     *********      0.000001      NO


 New Cartesian Coordinates Obtained by Inverse Iteration

 Displacement from previous Coordinates is:  0.234642
 Adding empirical dispersion correction 
 ----------------------------------------------------------------
 Doing -D3(0) with
 s6  =   1.00000
 s8  =   1.00000
 rs6 =   1.28100
 rs8 =   1.09400
 -D3 energy without 3body term =     -0.0014715170 hartrees
 ----------------------------------------------------------------
             Standard Nuclear Orientation (Angstroms)
    I     Atom           X                Y                Z
 ----------------------------------------------------------------
    1      C       0.4086146158    -0.8002966754    -0.9253704509
    2      H       0.3952666603    -1.8660630266    -1.0813670535
    3      C       0.6221030042    -0.2008742684     0.2934893711
    4      H       0.8247605106    -0.6210200424     1.2636193548
    5      C       0.2078125772     0.2129837419    -1.8742672773
    6      H       0.0135992970     0.1033975760    -2.9280794538
    7      C       0.3115065349     1.4231417685    -1.2298182129
    8      H       0.2281592860     2.4314778896    -1.5975246092
    9      N       0.5669322114     1.1376720724     0.0729301020
   10      H       0.6942241391     1.8305844815     0.7850541338
 ----------------------------------------------------------------
 Nuclear Repulsion Energy =         162.14944812 hartrees
 There are       18 alpha and       18 beta electrons
 Applying Cartesian multipole field
    Component          Value
    ---------          -----
     (2,0,0)        1.00000E-10
     (0,2,0)        2.00000E-11
     (0,0,2)       -3.00000E-11
 Nucleus-field energy     =     0.0000000002 hartrees
 Requested basis set is cc-pVTZ
 There are 80 shells and 220 basis functions
 A cutoff of  1.0D-14 yielded   3177 shell pairs
 There are     24245 function pairs (     31432 Cartesian)
 Smallest overlap matrix eigenvalue = 1.08E-04
 Guess MOs from SCF MO coefficient file
 Reading MOs from coefficient file
 Reading MOs from coefficient file
 Long-range K will be added via erf
 Coulomb attenuation parameter = 0.25 bohr**(-1)
 An unrestricted hybrid HF-DFT SCF calculation will be
 performed using Pulay DIIS extrapolation
 Exchange:     0.1957 Hartree-Fock + 1.0000 wB97X-D3 + LR-HF
 Correlation:  1.0000 wB97X-D3
 Using SG-2 standard quadrature grid
 Dispersion:   Grimme D3
 SCF converges when DIIS error is below 1.0E-08
 Geometry optimization detected.  Setting ReadMinima to 0
 Setting SaveMinima to 0
 using 32 threads for integral computing
 -------------------------------------------------------
 OpenMP Integral computing Module                
 Release: version 1.0, May 2013, Q-Chem Inc. Pittsburgh 
 -------------------------------------------------------
 using 32 threads for integral computing
 -------------------------------------------------------
 OpenMP Integral computing Module                
 Release: version 1.0, May 2013, Q-Chem Inc. Pittsburgh 
 -------------------------------------------------------
 ---------------------------------------
  Cycle       Energy         DIIS Error
 ---------------------------------------
    1    -210.1947895829      2.11E-03
    2    -210.1783518517      3.44E-04
    3    -210.1787926255      2.72E-04
    4    -210.1791566403      3.89E-05
    5    -210.1791712973      1.52E-05
    6    -210.1791758587      1.05E-05
    7    -210.1791770969      2.90E-06
    8    -210.1791772281      1.34E-06
    9    -210.1791772463      1.40E-07
   10    -210.1791772465      1.96E-08
   11    -210.1791772465      6.50E-09 Convergence criterion met
 ---------------------------------------
 <S^2> = 0.0000
 SCF time:  CPU 536.90 s  wall 16.86 s
 SCF   energy in the final basis set = -210.17917725
 Total energy in the final basis set = -210.17917725
 
 --------------------------------------------------------------
 
                    Orbital Energies (a.u.)
 --------------------------------------------------------------
 
 Alpha MOs
 -- Occupied --
-14.4661 -10.2915 -10.2914 -10.2540 -10.2535  -1.0987  -0.8858  -0.8351
 -0.6927  -0.6688  -0.6503  -0.5222  -0.5177  -0.5150  -0.4754  -0.4703
 -0.3333  -0.2980
 -- Virtual --
  0.1176   0.1181   0.1622   0.1628   0.1659   0.1854   0.1910   0.2762
  0.2896   0.3008   0.3227   0.3459   0.3734   0.4179   0.4268   0.4429
  0.4486   0.4650   0.4833   0.4903   0.5201   0.5342   0.5373   0.5458
  0.5812   0.5975   0.6115   0.6129   0.6337   0.6483   0.6720   0.7273
  0.7854   0.7961   0.8027   0.8175   0.8287   0.8511   0.8623   0.8716
  0.9506   0.9849   1.0257   1.0641   1.0738   1.0894   1.0974   1.1190
  1.1378   1.2014   1.2157   1.2489   1.2676   1.2725   1.2773   1.3285
  1.3520   1.3663   1.3821   1.4043   1.4220   1.4481   1.4510   1.4562
  1.5361   1.5623   1.6130   1.6650   1.7140   1.7158   1.7335   1.8403
  1.8504   1.9375   1.9896   2.0391   2.1420   2.1466   2.2054   2.2479
  2.3046   2.3775   2.4541   2.4653   2.5018   2.5470   2.5703   2.5928
  2.6186   2.6528   2.7277   2.7450   2.7527   2.8494   2.8775   2.8838
  2.9014   2.9254   2.9388   2.9746   2.9787   2.9993   3.0000   3.0056
  3.0471   3.0489   3.0801   3.0931   3.1032   3.1253   3.1625   3.1906
  3.1981   3.2148   3.2625   3.2649   3.2733   3.3122   3.3263   3.3682
  3.3802   3.4030   3.4759   3.4861   3.4951   3.5375   3.5515   3.5732
  3.6020   3.6517   3.6614   3.7049   3.7268   3.7602   3.7857   3.8227
  3.8536   3.8842   3.8898   3.9000   3.9113   3.9213   3.9578   4.0134
  4.0487   4.0652   4.0830   4.1346   4.1753   4.2199   4.3032   4.3137
  4.3272   4.3531   4.3708   4.4292   4.4419   4.4471   4.4672   4.4801
  4.4859   4.5129   4.6173   4.6506   4.6676   4.7438   4.7694   4.7843
  4.8154   4.8475   4.8774   4.9390   5.0235   5.0745   5.1118   5.1284
  5.1317   5.1919   5.2222   5.2438   5.3438   5.3825   5.5583   5.5798
  5.6450   5.6952   5.7031   5.8722   5.9275   5.9436   6.0639   6.1530
  6.3194   6.3810   6.7035   6.9531   7.0005   9.6917  12.1224  12.7698
 13.7662  14.1810
 
 Beta MOs
 -- Occupied --
-14.4661 -10.2915 -10.2914 -10.2540 -10.2535  -1.0987  -0.8858  -0.8351
 -0.6927  -0.6688  -0.6503  -0.5222  -0.5177  -0.5150  -0.4754  -0.4703
 -0.3333  -0.2980
 -- Virtual --
  0.1176   0.1181   0.1622   0.1628   0.1659   0.1854   0.1910   0.2762
  0.2896   0.3008   0.3227   0.3459   0.3734   0.4179   0.4268   0.4429
  0.4486   0.4650   0.4833   0.4903   0.5201   0.5342   0.5373   0.5458
  0.5812   0.5975   0.6115   0.6129   0.6337   0.6483   0.6720   0.7273
  0.7854   0.7961   0.8027   0.8175   0.8287   0.8511   0.8623   0.8716
  0.9506   0.9849   1.0257   1.0641   1.0738   1.0894   1.0974   1.1190
  1.1378   1.2014   1.2157   1.2489   1.2676   1.2725   1.2773   1.3285
  1.3520   1.3663   1.3821   1.4043   1.4220   1.4481   1.4510   1.4562
  1.5361   1.5623   1.6130   1.6650   1.7140   1.7158   1.7335   1.8403
  1.8504   1.9375   1.9896   2.0391   2.1420   2.1466   2.2054   2.2479
  2.3046   2.3775   2.4541   2.4653   2.5018   2.5470   2.5703   2.5928
  2.6186   2.6528   2.7277   2.7450   2.7527   2.8494   2.8775   2.8838
  2.9014   2.9254   2.9388   2.9746   2.9787   2.9993   3.0000   3.0056
  3.0471   3.0489   3.0801   3.0931   3.1032   3.1253   3.1625   3.1906
  3.1981   3.2148   3.2625   3.2649   3.2733   3.3122   3.3263   3.3682
  3.3802   3.4030   3.4759   3.4861   3.4951   3.5375   3.5515   3.5732
  3.6020   3.6517   3.6614   3.7049   3.7268   3.7602   3.7857   3.8227
  3.8536   3.8842   3.8898   3.9000   3.9113   3.9213   3.9578   4.0134
  4.0487   4.0652   4.0830   4.1346   4.1753   4.2199   4.3032   4.3137
  4.3272   4.3531   4.3708   4.4292   4.4419   4.4471   4.4672   4.4801
  4.4859   4.5129   4.6173   4.6506   4.6676   4.7438   4.7694   4.7843
  4.8154   4.8475   4.8774   4.9390   5.0235   5.0745   5.1118   5.1284
  5.1317   5.1919   5.2222   5.2438   5.3438   5.3825   5.5583   5.5798
  5.6450   5.6952   5.7031   5.8722   5.9275   5.9436   6.0639   6.1530
  6.3194   6.3810   6.7035   6.9531   7.0005   9.6917  12.1224  12.7698
 13.7662  14.1810
 --------------------------------------------------------------
 
          Ground-State Mulliken Net Atomic Charges

     Atom                 Charge (a.u.)    Spin (a.u.)
  --------------------------------------------------------
      1 C                    -0.170232       0.000000
      2 H                     0.124960      -0.000000
      3 C                    -0.169561       0.000000
      4 H                     0.124797       0.000000
      5 C                    -0.169961      -0.000000
      6 H                     0.124787       0.000000
      7 C                    -0.170007       0.000000
      8 H                     0.125136       0.000000
      9 N                     0.034080      -0.000000
     10 H                     0.146001       0.000000
  --------------------------------------------------------
  Sum of atomic charges =    -0.000000
  Sum of spin   charges =    -0.000000

 -----------------------------------------------------------------
                    Cartesian Multipole Moments
 -----------------------------------------------------------------
    Charge (ESU x 10^10)
                -0.0000
    Dipole Moment (Debye)
         X       0.2656      Y       1.3747      Z       1.4106
       Tot       1.9875
    Quadrupole Moments (Debye-Ang)
        XX     -33.0630     XY       0.8119     YY     -24.1179
        XZ       1.9798     YZ       0.9054     ZZ     -27.3424
    Octopole Moments (Debye-Ang^2)
       XXX     -41.7008    XXY     -10.4870    XYY      -9.5771
       YYY     -20.7748    XXZ      26.7809    XYZ       1.1130
       YYZ      21.5939    XZZ     -12.9840    YZZ      -8.2882
       ZZZ      63.3518
    Hexadecapole Moments (Debye-Ang^3)
      XXXX     -78.9571   XXXY     -11.1154   XXYY     -49.6196
      XYYY      -6.3983   YYYY    -173.1795   XXXZ      17.0063
      XXYZ      10.8526   XYYZ       7.1864   YYYZ      24.9843
      XXZZ     -65.3623   XYZZ      -3.7336   YYZZ     -72.0281
      XZZZ      20.6824   YZZZ      24.6042   ZZZZ    -258.2799
 -----------------------------------------------------------------
 Calculating analytic gradient of the SCF energy
 Gradient of SCF Energy
            1           2           3           4           5           6
    1  -0.0006703   0.0004036  -0.0000403   0.0004237   0.0015063   0.0001811
    2   0.0108315   0.0000642   0.0026594  -0.0014004  -0.0112707   0.0024750
    3  -0.0108630   0.0024025   0.0118626  -0.0001386   0.0105982   0.0001872
            7           8           9          10
    1  -0.0000357  -0.0002236  -0.0015267  -0.0000181
    2   0.0117865   0.0000958  -0.0146661  -0.0005753
    3   0.0029943  -0.0013448  -0.0150183  -0.0006800
 Max gradient component =       1.502E-02
 RMS gradient           =       6.411E-03
 Gradient time:  CPU 153.02 s  wall 5.00 s
 Geometry Optimization Parameters
   NAtoms,    NIC,     NZ,  NCons,   NDum,   NFix, NCnnct, MaxDiis
       10      65       0       0       0       0       0       0

 Cartesian Hessian Update
 Hessian updated using BFGS update


** GEOMETRY OPTIMIZATION IN DELOCALIZED INTERNAL COORDINATES **
   Searching for a Minimum

   Optimization Cycle:   2

                       Coordinates (Angstroms)
     ATOM                X               Y               Z
      1  C         0.4086146158   -0.8002966754   -0.9253704509
      2  H         0.3952666603   -1.8660630266   -1.0813670535
      3  C         0.6221030042   -0.2008742684    0.2934893711
      4  H         0.8247605106   -0.6210200424    1.2636193548
      5  C         0.2078125772    0.2129837419   -1.8742672773
      6  H         0.0135992970    0.1033975760   -2.9280794538
      7  C         0.3115065349    1.4231417685   -1.2298182129
      8  H         0.2281592860    2.4314778896   -1.5975246092
      9  N         0.5669322114    1.1376720724    0.0729301020
     10  H         0.6942241391    1.8305844815    0.7850541338
   Point Group: c1    Number of degrees of freedom:    24


   Energy is   -210.179177247

 Hessian updated using BFGS update

 24 Hessian modes will be used to form the next step
  Hessian Eigenvalues:
     0.019189    0.019512    0.020122    0.021384    0.021528    0.022074
     0.023532    0.159164    0.159949    0.159983    0.159993    0.160007
     0.219987    0.241687    0.358815    0.360350    0.360527    0.360782
     0.369304    0.406486    0.446190    0.456736    0.520703    0.531400

 Minimum search - taking simple RFO step
 Searching for Lamda that Minimizes Along All modes
 Value Taken    Lamda =  -0.00157998
 Step Taken.  Stepsize is  0.092709

                             Maximum     Tolerance    Cnvgd?
         Gradient           0.014869      0.000300      NO
         Displacement       0.061722      0.001200      NO
         Energy change     -0.006755      0.000001      NO


 New Cartesian Coordinates Obtained by Inverse Iteration

 Displacement from previous Coordinates is:  0.075339
 Adding empirical dispersion correction 
 ----------------------------------------------------------------
 Doing -D3(0) with
 s6  =   1.00000
 s8  =   1.00000
 rs6 =   1.28100
 rs8 =   1.09400
 -D3 energy without 3body term =     -0.0014715691 hartrees
 ----------------------------------------------------------------
             Standard Nuclear Orientation (Angstroms)
    I     Atom           X                Y                Z
 ----------------------------------------------------------------
    1      C       0.4061285916    -0.8055139561    -0.9223262616
    2      H       0.3851000993    -1.8701556748    -1.0869429240
    3      C       0.6309891402    -0.1975951164     0.2821714195
    4      H       0.8276158980    -0.6136488930     1.2541572219
    5      C       0.2114582678     0.2158157893    -1.8805938466
    6      H       0.0128444137     0.0959309894    -2.9328563100
    7      C       0.3161550726     1.4135825177    -1.2278692060
    8      H       0.2294738446     2.4220821975    -1.5906398881
    9      N       0.5664125024     1.1490616415     0.0850731518
   10      H       0.6868010062     1.8414440220     0.7984925472
 ----------------------------------------------------------------
 Nuclear Repulsion Energy =         161.98196767 hartrees
 There are       18 alpha and       18 beta electrons
 Applying Cartesian multipole field
    Component          Value
    ---------          -----
     (2,0,0)        1.00000E-10
     (0,2,0)        2.00000E-11
     (0,0,2)       -3.00000E-11
 Nucleus-field energy     =     0.0000000002 hartrees
 Requested basis set is cc-pVTZ
 There are 80 shells and 220 basis functions
 A cutoff of  1.0D-14 yielded   3178 shell pairs
 There are     24270 function pairs (     31468 Cartesian)
 Smallest overlap matrix eigenvalue = 1.10E-04
 Guess MOs from SCF MO coefficient file
 Reading MOs from coefficient file
 Reading MOs from coefficient file
 Long-range K will be added via erf
 Coulomb attenuation parameter = 0.25 bohr**(-1)
 An unrestricted hybrid HF-DFT SCF calculation will be
 performed using Pulay DIIS extrapolation
 Exchange:     0.1957 Hartree-Fock + 1.0000 wB97X-D3 + LR-HF
 Correlation:  1.0000 wB97X-D3
 Using SG-2 standard quadrature grid
 Dispersion:   Grimme D3
 SCF converges when DIIS error is below 1.0E-08
 Geometry optimization detected.  Setting ReadMinima to 0
 Setting SaveMinima to 0
 using 32 threads for integral computing
 -------------------------------------------------------
 OpenMP Integral computing Module                
 Release: version 1.0, May 2013, Q-Chem Inc. Pittsburgh 
 -------------------------------------------------------
 using 32 threads for integral computing
 -------------------------------------------------------
 OpenMP Integral computing Module                
 Release: version 1.0, May 2013, Q-Chem Inc. Pittsburgh 
 -------------------------------------------------------
 ---------------------------------------
  Cycle       Energy         DIIS Error
 ---------------------------------------
    1    -210.1802650084      6.09E-04
    2    -210.1799899554      5.57E-05
    3    -210.1800195121      3.30E-05
    4    -210.1800260031      1.62E-05
    5    -210.1800280790      3.95E-06
    6    -210.1800285084      1.64E-06
    7    -210.1800285508      6.41E-07
    8    -210.1800285590      9.05E-08
    9    -210.1800285592      3.58E-08
   10    -210.1800285592      1.40E-08
   11    -210.1800285592      1.46E-09 Convergence criterion met
 ---------------------------------------
 <S^2> = 0.0000
 SCF time:  CPU 536.10 s  wall 16.85 s
 SCF   energy in the final basis set = -210.18002856
 Total energy in the final basis set = -210.18002856
 
 --------------------------------------------------------------
 
                    Orbital Energies (a.u.)
 --------------------------------------------------------------
 
 Alpha MOs
 -- Occupied --
-14.4654 -10.2913 -10.2912 -10.2548 -10.2543  -1.0964  -0.8866  -0.8335
 -0.6938  -0.6691  -0.6487  -0.5233  -0.5166  -0.5138  -0.4792  -0.4668
 -0.3333  -0.2989
 -- Virtual --
  0.1179   0.1184   0.1623   0.1625   0.1663   0.1854   0.1911   0.2786
  0.2881   0.3037   0.3207   0.3449   0.3738   0.4180   0.4267   0.4404
  0.4495   0.4649   0.4813   0.4933   0.5186   0.5338   0.5381   0.5448
  0.5828   0.5963   0.6117   0.6154   0.6341   0.6435   0.6705   0.7341
  0.7856   0.7954   0.7986   0.8173   0.8323   0.8474   0.8604   0.8701
  0.9511   0.9881   1.0246   1.0654   1.0739   1.0890   1.0985   1.1162
  1.1414   1.2008   1.2215   1.2505   1.2667   1.2676   1.2747   1.3298
  1.3554   1.3647   1.3872   1.3989   1.4233   1.4394   1.4491   1.4585
  1.5396   1.5636   1.6171   1.6693   1.7145   1.7154   1.7303   1.8365
  1.8550   1.9421   1.9899   2.0432   2.1314   2.1465   2.2043   2.2467
  2.3045   2.3768   2.4614   2.4637   2.4938   2.5547   2.5674   2.5982
  2.6114   2.6474   2.7309   2.7403   2.7571   2.8416   2.8723   2.8841
  2.8979   2.9304   2.9403   2.9658   2.9749   3.0037   3.0064   3.0088
  3.0424   3.0447   3.0799   3.0973   3.1076   3.1322   3.1629   3.1867
  3.1959   3.2168   3.2615   3.2628   3.2718   3.3080   3.3270   3.3654
  3.3792   3.4094   3.4826   3.4906   3.5021   3.5321   3.5460   3.5679
  3.6019   3.6488   3.6565   3.7050   3.7305   3.7578   3.7888   3.8213
  3.8584   3.8765   3.8978   3.9055   3.9069   3.9208   3.9555   4.0097
  4.0533   4.0601   4.0831   4.1345   4.1852   4.2239   4.3047   4.3159
  4.3218   4.3603   4.3752   4.4182   4.4380   4.4520   4.4640   4.4843
  4.4874   4.5187   4.6355   4.6574   4.6617   4.7335   4.7654   4.7760
  4.8260   4.8334   4.8766   4.9425   5.0211   5.0777   5.1053   5.1062
  5.1215   5.1939   5.2079   5.2681   5.3109   5.4031   5.5575   5.5624
  5.6184   5.7059   5.7224   5.9000   5.9307   5.9360   6.0679   6.1597
  6.2792   6.3753   6.7036   6.9574   7.0108   9.6807  12.0463  12.8143
 13.7363  14.1808
 
 Beta MOs
 -- Occupied --
-14.4654 -10.2913 -10.2912 -10.2548 -10.2543  -1.0964  -0.8866  -0.8335
 -0.6938  -0.6691  -0.6487  -0.5233  -0.5166  -0.5138  -0.4792  -0.4668
 -0.3333  -0.2989
 -- Virtual --
  0.1179   0.1184   0.1623   0.1625   0.1663   0.1854   0.1911   0.2786
  0.2881   0.3037   0.3207   0.3449   0.3738   0.4180   0.4267   0.4404
  0.4495   0.4649   0.4813   0.4933   0.5186   0.5338   0.5381   0.5448
  0.5828   0.5963   0.6117   0.6154   0.6341   0.6435   0.6705   0.7341
  0.7856   0.7954   0.7986   0.8173   0.8323   0.8474   0.8604   0.8701
  0.9511   0.9881   1.0246   1.0654   1.0739   1.0890   1.0985   1.1162
  1.1414   1.2008   1.2215   1.2505   1.2667   1.2676   1.2747   1.3298
  1.3554   1.3647   1.3872   1.3989   1.4233   1.4394   1.4491   1.4585
  1.5396   1.5636   1.6171   1.6693   1.7145   1.7154   1.7303   1.8365
  1.8550   1.9421   1.9899   2.0432   2.1314   2.1465   2.2043   2.2467
  2.3045   2.3768   2.4614   2.4637   2.4938   2.5547   2.5674   2.5982
  2.6114   2.6474   2.7309   2.7403   2.7571   2.8416   2.8723   2.8841
  2.8979   2.9304   2.9403   2.9658   2.9749   3.0037   3.0064   3.0088
  3.0424   3.0447   3.0799   3.0973   3.1076   3.1322   3.1629   3.1867
  3.1959   3.2168   3.2615   3.2628   3.2718   3.3080   3.3270   3.3654
  3.3792   3.4094   3.4826   3.4906   3.5021   3.5321   3.5460   3.5679
  3.6019   3.6488   3.6565   3.7050   3.7305   3.7578   3.7888   3.8213
  3.8584   3.8765   3.8978   3.9055   3.9069   3.9208   3.9555   4.0097
  4.0533   4.0601   4.0831   4.1345   4.1852   4.2239   4.3047   4.3159
  4.3218   4.3603   4.3752   4.4182   4.4380   4.4520   4.4640   4.4843
  4.4874   4.5187   4.6355   4.6574   4.6617   4.7335   4.7654   4.7760
  4.8260   4.8334   4.8766   4.9425   5.0211   5.0777   5.1053   5.1062
  5.1215   5.1939   5.2079   5.2681   5.3109   5.4031   5.5575   5.5624
  5.6184   5.7059   5.7224   5.9000   5.9307   5.9360   6.0679   6.1597
  6.2792   6.3753   6.7036   6.9574   7.0108   9.6807  12.0463  12.8143
 13.7363  14.1808
 --------------------------------------------------------------
 
          Ground-State Mulliken Net Atomic Charges

     Atom                 Charge (a.u.)    Spin (a.u.)
  --------------------------------------------------------
      1 C                    -0.172295       0.000000
      2 H                     0.126587      -0.000000
      3 C                    -0.161216       0.000000
      4 H                     0.122189       0.000000
      5 C                    -0.172068      -0.000000
      6 H                     0.126394       0.000000
      7 C                    -0.161501       0.000000
      8 H                     0.122560       0.000000
      9 N                     0.019452      -0.000000
     10 H                     0.149898       0.000000
  --------------------------------------------------------
  Sum of atomic charges =    -0.000000
  Sum of spin   charges =    -0.000000

 -----------------------------------------------------------------
                    Cartesian Multipole Moments
 -----------------------------------------------------------------
    Charge (ESU x 10^10)
                -0.0000
    Dipole Moment (Debye)
         X       0.2350      Y       1.3507      Z       1.3922
       Tot       1.9540
    Quadrupole Moments (Debye-Ang)
        XX     -33.0887     XY       0.8261     YY     -24.1357
        XZ       1.9854     YZ       1.1260     ZZ     -27.2872
    Octopole Moments (Debye-Ang^2)
       XXX     -41.9719    XXY     -10.5051    XYY      -9.7246
       YYY     -20.9732    XXZ      26.7664    XYZ       1.1524
       YYZ      21.8599    XZZ     -13.1118    YZZ      -8.4891
       ZZZ      63.1783
    Hexadecapole Moments (Debye-Ang^3)
      XXXX     -79.3968   XXXY     -11.3563   XXYY     -49.7909
      XYYY      -6.5732   YYYY    -173.5523   XXXZ      17.1191
      XXYZ      10.6363   XYYZ       7.3253   YYYZ      25.5660
      XXZZ     -65.4969   XYZZ      -3.7102   YYZZ     -72.3088
      XZZZ      20.8680   YZZZ      24.9213   ZZZZ    -257.9141
 -----------------------------------------------------------------
 Calculating analytic gradient of the SCF energy
 Gradient of SCF Energy
            1           2           3           4           5           6
    1  -0.0011263  -0.0001866   0.0009802   0.0001224   0.0012335  -0.0000696
    2   0.0039719  -0.0002260   0.0011900   0.0001459  -0.0024548   0.0008251
    3  -0.0019333   0.0008534  -0.0004666  -0.0009200   0.0037936  -0.0002171
            7           8           9          10
    1   0.0006915  -0.0000059  -0.0013010  -0.0003382
    2   0.0000747  -0.0009752  -0.0024237  -0.0001281
    3   0.0010417   0.0001864  -0.0022647  -0.0000734
 Max gradient component =       3.972E-03
 RMS gradient           =       1.451E-03
 Gradient time:  CPU 153.42 s  wall 5.01 s
 Geometry Optimization Parameters
   NAtoms,    NIC,     NZ,  NCons,   NDum,   NFix, NCnnct, MaxDiis
       10      65       0       0       0       0       0       0

 Cartesian Hessian Update
 Hessian updated using BFGS update


** GEOMETRY OPTIMIZATION IN DELOCALIZED INTERNAL COORDINATES **
   Searching for a Minimum

   Optimization Cycle:   3

                       Coordinates (Angstroms)
     ATOM                X               Y               Z
      1  C         0.4061285916   -0.8055139561   -0.9223262616
      2  H         0.3851000993   -1.8701556748   -1.0869429240
      3  C         0.6309891402   -0.1975951164    0.2821714195
      4  H         0.8276158980   -0.6136488930    1.2541572219
      5  C         0.2114582678    0.2158157893   -1.8805938466
      6  H         0.0128444137    0.0959309894   -2.9328563100
      7  C         0.3161550726    1.4135825177   -1.2278692060
      8  H         0.2294738446    2.4220821975   -1.5906398881
      9  N         0.5664125024    1.1490616415    0.0850731518
     10  H         0.6868010062    1.8414440220    0.7984925472
   Point Group: c1    Number of degrees of freedom:    24


   Energy is   -210.180028559

 Hessian updated using BFGS update

 24 Hessian modes will be used to form the next step
  Hessian Eigenvalues:
     0.019101    0.019494    0.020625    0.021377    0.021954    0.022932
     0.023536    0.146931    0.159956    0.159985    0.159990    0.160173
     0.219991    0.243428    0.359644    0.360474    0.360731    0.362392
     0.369239    0.405392    0.442286    0.457165    0.491953    0.520780

 Minimum search - taking simple RFO step
 Searching for Lamda that Minimizes Along All modes
 Value Taken    Lamda =  -0.00019123
 Step Taken.  Stepsize is  0.066984

                             Maximum     Tolerance    Cnvgd?
         Gradient           0.004531      0.000300      NO
         Displacement       0.045848      0.001200      NO
         Energy change     -0.000851      0.000001      NO


 New Cartesian Coordinates Obtained by Inverse Iteration

 Displacement from previous Coordinates is:  0.066829
 Adding empirical dispersion correction 
 ----------------------------------------------------------------
 Doing -D3(0) with
 s6  =   1.00000
 s8  =   1.00000
 rs6 =   1.28100
 rs8 =   1.09400
 -D3 energy without 3body term =     -0.0014733314 hartrees
 ----------------------------------------------------------------
             Standard Nuclear Orientation (Angstroms)
    I     Atom           X                Y                Z
 ----------------------------------------------------------------
    1      C       0.4119884388    -0.8083800995    -0.9226815570
    2      H       0.4001707170    -1.8716485461    -1.0959470953
    3      C       0.6213011724    -0.1981676910     0.2847020710
    4      H       0.8108862277    -0.6130212451     1.2599754482
    5      C       0.2053811860     0.2166755647    -1.8826173689
    6      H       0.0076282364     0.0900423576    -2.9340595759
    7      C       0.3117830458     1.4139096576    -1.2274345676
    8      H       0.2268463598     2.4243735947    -1.5893057892
    9      N       0.5741219525     1.1523272856     0.0870435111
   10      H       0.7028715002     1.8448926387     0.7989908276
 ----------------------------------------------------------------
 Nuclear Repulsion Energy =         161.69483141 hartrees
 There are       18 alpha and       18 beta electrons
 Applying Cartesian multipole field
    Component          Value
    ---------          -----
     (2,0,0)        1.00000E-10
     (0,2,0)        2.00000E-11
     (0,0,2)       -3.00000E-11
 Nucleus-field energy     =     0.0000000002 hartrees
 Requested basis set is cc-pVTZ
 There are 80 shells and 220 basis functions
 A cutoff of  1.0D-14 yielded   3178 shell pairs
 There are     24270 function pairs (     31468 Cartesian)
 Smallest overlap matrix eigenvalue = 1.13E-04
 Guess MOs from SCF MO coefficient file
 Reading MOs from coefficient file
 Reading MOs from coefficient file
 Long-range K will be added via erf
 Coulomb attenuation parameter = 0.25 bohr**(-1)
 An unrestricted hybrid HF-DFT SCF calculation will be
 performed using Pulay DIIS extrapolation
 Exchange:     0.1957 Hartree-Fock + 1.0000 wB97X-D3 + LR-HF
 Correlation:  1.0000 wB97X-D3
 Using SG-2 standard quadrature grid
 Dispersion:   Grimme D3
 SCF converges when DIIS error is below 1.0E-08
 Geometry optimization detected.  Setting ReadMinima to 0
 Setting SaveMinima to 0
 using 32 threads for integral computing
 -------------------------------------------------------
 OpenMP Integral computing Module                
 Release: version 1.0, May 2013, Q-Chem Inc. Pittsburgh 
 -------------------------------------------------------
 using 32 threads for integral computing
 -------------------------------------------------------
 OpenMP Integral computing Module                
 Release: version 1.0, May 2013, Q-Chem Inc. Pittsburgh 
 -------------------------------------------------------
 ---------------------------------------
  Cycle       Energy         DIIS Error
 ---------------------------------------
    1    -210.1790143398      3.36E-04
    2    -210.1800313518      3.82E-05
    3    -210.1800434213      2.68E-05
    4    -210.1800470668      9.14E-06
    5    -210.1800476571      2.72E-06
    6    -210.1800477227      1.09E-06
    7    -210.1800477334      2.56E-07
    8    -210.1800477346      1.15E-07
    9    -210.1800477347      3.85E-08
   10    -210.1800477348      9.51E-09 Convergence criterion met
 ---------------------------------------
 <S^2> = 0.0000
 SCF time:  CPU 488.97 s  wall 15.34 s
 SCF   energy in the final basis set = -210.18004773
 Total energy in the final basis set = -210.18004773
 
 --------------------------------------------------------------
 
                    Orbital Energies (a.u.)
 --------------------------------------------------------------
 
 Alpha MOs
 -- Occupied --
-14.4655 -10.2922 -10.2922 -10.2557 -10.2553  -1.0947  -0.8860  -0.8327
 -0.6938  -0.6687  -0.6478  -0.5242  -0.5155  -0.5126  -0.4804  -0.4655
 -0.3330  -0.2990
 -- Virtual --
  0.1176   0.1180   0.1613   0.1624   0.1663   0.1849   0.1911   0.2791
  0.2869   0.3041   0.3197   0.3444   0.3741   0.4176   0.4269   0.4395
  0.4498   0.4644   0.4804   0.4923   0.5173   0.5334   0.5383   0.5439
  0.5830   0.5958   0.6114   0.6151   0.6340   0.6409   0.6694   0.7342
  0.7849   0.7940   0.7958   0.8160   0.8321   0.8462   0.8593   0.8697
  0.9502   0.9890   1.0229   1.0650   1.0725   1.0881   1.0982   1.1148
  1.1428   1.2000   1.2219   1.2503   1.2643   1.2665   1.2732   1.3295
  1.3556   1.3633   1.3864   1.3963   1.4231   1.4347   1.4476   1.4591
  1.5405   1.5636   1.6181   1.6688   1.7119   1.7151   1.7276   1.8342
  1.8531   1.9446   1.9888   2.0423   2.1258   2.1463   2.2040   2.2461
  2.3030   2.3766   2.4578   2.4638   2.4910   2.5532   2.5653   2.5980
  2.6100   2.6462   2.7311   2.7408   2.7583   2.8362   2.8695   2.8823
  2.8936   2.9297   2.9385   2.9620   2.9733   3.0026   3.0057   3.0100
  3.0402   3.0446   3.0795   3.0953   3.1087   3.1336   3.1638   3.1869
  3.1956   3.2170   3.2603   3.2611   3.2718   3.3068   3.3278   3.3630
  3.3768   3.4092   3.4780   3.4907   3.5015   3.5297   3.5426   3.5644
  3.5991   3.6473   3.6506   3.7024   3.7286   3.7536   3.7862   3.8179
  3.8570   3.8714   3.8928   3.9036   3.9061   3.9194   3.9537   4.0038
  4.0525   4.0578   4.0818   4.1297   4.1834   4.2223   4.3019   4.3110
  4.3188   4.3574   4.3711   4.4106   4.4323   4.4490   4.4530   4.4803
  4.4888   4.5145   4.6363   4.6550   4.6577   4.7269   4.7618   4.7739
  4.8272   4.8308   4.8723   4.9391   5.0176   5.0723   5.0960   5.1035
  5.1146   5.1888   5.2024   5.2651   5.2997   5.4005   5.5527   5.5566
  5.6093   5.6984   5.7264   5.9037   5.9273   5.9289   6.0604   6.1512
  6.2623   6.3677   6.6940   6.9497   7.0026   9.6722  11.9825  12.7778
 13.6861  14.1265
 
 Beta MOs
 -- Occupied --
-14.4655 -10.2922 -10.2922 -10.2557 -10.2553  -1.0947  -0.8860  -0.8327
 -0.6938  -0.6687  -0.6478  -0.5242  -0.5155  -0.5126  -0.4804  -0.4655
 -0.3330  -0.2990
 -- Virtual --
  0.1176   0.1180   0.1613   0.1624   0.1663   0.1849   0.1911   0.2791
  0.2869   0.3041   0.3197   0.3444   0.3741   0.4176   0.4269   0.4395
  0.4498   0.4644   0.4804   0.4923   0.5173   0.5334   0.5383   0.5439
  0.5830   0.5958   0.6114   0.6151   0.6340   0.6409   0.6694   0.7342
  0.7849   0.7940   0.7958   0.8160   0.8321   0.8462   0.8593   0.8697
  0.9502   0.9890   1.0229   1.0650   1.0725   1.0881   1.0982   1.1148
  1.1428   1.2000   1.2219   1.2503   1.2643   1.2665   1.2732   1.3295
  1.3556   1.3633   1.3864   1.3963   1.4231   1.4347   1.4476   1.4591
  1.5405   1.5636   1.6181   1.6688   1.7119   1.7151   1.7276   1.8342
  1.8531   1.9446   1.9888   2.0423   2.1258   2.1463   2.2040   2.2461
  2.3030   2.3766   2.4578   2.4638   2.4910   2.5532   2.5653   2.5980
  2.6100   2.6462   2.7311   2.7408   2.7583   2.8362   2.8695   2.8823
  2.8936   2.9297   2.9385   2.9620   2.9733   3.0026   3.0057   3.0100
  3.0402   3.0446   3.0795   3.0953   3.1087   3.1336   3.1638   3.1869
  3.1956   3.2170   3.2603   3.2611   3.2718   3.3068   3.3278   3.3630
  3.3768   3.4092   3.4780   3.4907   3.5015   3.5297   3.5426   3.5644
  3.5991   3.6473   3.6506   3.7024   3.7286   3.7536   3.7862   3.8179
  3.8570   3.8714   3.8928   3.9036   3.9061   3.9194   3.9537   4.0038
  4.0525   4.0578   4.0818   4.1297   4.1834   4.2223   4.3019   4.3110
  4.3188   4.3574   4.3711   4.4106   4.4323   4.4490   4.4530   4.4803
  4.4888   4.5145   4.6363   4.6550   4.6577   4.7269   4.7618   4.7739
  4.8272   4.8308   4.8723   4.9391   5.0176   5.0723   5.0960   5.1035
  5.1146   5.1888   5.2024   5.2651   5.2997   5.4005   5.5527   5.5566
  5.6093   5.6984   5.7264   5.9037   5.9273   5.9289   6.0604   6.1512
  6.2623   6.3677   6.6940   6.9497   7.0026   9.6722  11.9825  12.7778
 13.6861  14.1265
 --------------------------------------------------------------
 
          Ground-State Mulliken Net Atomic Charges

     Atom                 Charge (a.u.)    Spin (a.u.)
  --------------------------------------------------------
      1 C                    -0.173117      -0.000000
      2 H                     0.127445      -0.000000
      3 C                    -0.159117       0.000000
      4 H                     0.121831       0.000000
      5 C                    -0.172873       0.000000
      6 H                     0.127311      -0.000000
      7 C                    -0.159330      -0.000000
      8 H                     0.122121      -0.000000
      9 N                     0.014968       0.000000
     10 H                     0.150762      -0.000000
  --------------------------------------------------------
  Sum of atomic charges =     0.000000
  Sum of spin   charges =     0.000000

 -----------------------------------------------------------------
                    Cartesian Multipole Moments
 -----------------------------------------------------------------
    Charge (ESU x 10^10)
                 0.0000
    Dipole Moment (Debye)
         X       0.2490      Y       1.3420      Z       1.3798
       Tot       1.9408
    Quadrupole Moments (Debye-Ang)
        XX     -33.1073     XY       0.8473     YY     -24.1345
        XZ       1.9774     YZ       1.1743     ZZ     -27.2536
    Octopole Moments (Debye-Ang^2)
       XXX     -41.8856    XXY     -10.4626    XYY      -9.5455
       YYY     -20.9736    XXZ      26.7535    XYZ       1.2691
       YYZ      21.8337    XZZ     -13.0810    YZZ      -8.6253
       ZZZ      63.0963
    Hexadecapole Moments (Debye-Ang^3)
      XXXX     -79.3590   XXXY     -11.2770   XXYY     -49.7367
      XYYY      -6.4416   YYYY    -173.9719   XXXZ      16.9057
      XXYZ      10.7213   XYYZ       7.2831   YYYZ      25.6418
      XXZZ     -65.5711   XYZZ      -3.7544   YYZZ     -72.4362
      XZZZ      20.7589   YZZZ      25.1576   ZZZZ    -258.1335
 -----------------------------------------------------------------
 Calculating analytic gradient of the SCF energy
 Gradient of SCF Energy
            1           2           3           4           5           6
    1   0.0016754   0.0003151  -0.0025261  -0.0001846  -0.0009610   0.0000173
    2  -0.0005580  -0.0000993   0.0003266   0.0000418  -0.0006310   0.0001201
    3  -0.0009698   0.0000315   0.0000333  -0.0000091  -0.0004933  -0.0001249
            7           8           9          10
    1  -0.0006993  -0.0000670   0.0021368   0.0002934
    2  -0.0005051  -0.0000473   0.0012903   0.0000620
    3   0.0004486   0.0000678   0.0009826   0.0000333
 Max gradient component =       2.526E-03
 RMS gradient           =       8.273E-04
 Gradient time:  CPU 153.42 s  wall 4.98 s
 Geometry Optimization Parameters
   NAtoms,    NIC,     NZ,  NCons,   NDum,   NFix, NCnnct, MaxDiis
       10      65       0       0       0       0       0       0

 Cartesian Hessian Update
 Hessian updated using BFGS update


** GEOMETRY OPTIMIZATION IN DELOCALIZED INTERNAL COORDINATES **
   Searching for a Minimum

   Optimization Cycle:   4

                       Coordinates (Angstroms)
     ATOM                X               Y               Z
      1  C         0.4119884388   -0.8083800995   -0.9226815570
      2  H         0.4001707170   -1.8716485461   -1.0959470953
      3  C         0.6213011724   -0.1981676910    0.2847020710
      4  H         0.8108862277   -0.6130212451    1.2599754482
      5  C         0.2053811860    0.2166755647   -1.8826173689
      6  H         0.0076282364    0.0900423576   -2.9340595759
      7  C         0.3117830458    1.4139096576   -1.2274345676
      8  H         0.2268463598    2.4243735947   -1.5893057892
      9  N         0.5741219525    1.1523272856    0.0870435111
     10  H         0.7028715002    1.8448926387    0.7989908276
   Point Group: c1    Number of degrees of freedom:    24


   Energy is   -210.180047735

 Hessian updated using BFGS update

 24 Hessian modes will be used to form the next step
  Hessian Eigenvalues:
     0.019078    0.019449    0.020826    0.021319    0.021913    0.023471
     0.048891    0.131076    0.159956    0.159985    0.159991    0.160124
     0.219996    0.250940    0.356254    0.360115    0.360499    0.360800
     0.369257    0.403090    0.421208    0.457012    0.485575    0.520770

 Minimum search - taking simple RFO step
 Searching for Lamda that Minimizes Along All modes
 Value Taken    Lamda =  -0.00010558
 Step Taken.  Stepsize is  0.043964

                             Maximum     Tolerance    Cnvgd?
         Gradient           0.001518      0.000300      NO
         Displacement       0.030166      0.001200      NO
         Energy change     -0.000019      0.000001      NO


 New Cartesian Coordinates Obtained by Inverse Iteration

 Displacement from previous Coordinates is:  0.040364
 Adding empirical dispersion correction 
 ----------------------------------------------------------------
 Doing -D3(0) with
 s6  =   1.00000
 s8  =   1.00000
 rs6 =   1.28100
 rs8 =   1.09400
 -D3 energy without 3body term =     -0.0014735716 hartrees
 ----------------------------------------------------------------
             Standard Nuclear Orientation (Angstroms)
    I     Atom           X                Y                Z
 ----------------------------------------------------------------
    1      C       0.4073509156    -0.8082719525    -0.9210263155
    2      H       0.3909112018    -1.8712066113    -1.0951974483
    3      C       0.6286714954    -0.1989692059     0.2844984287
    4      H       0.8219019430    -0.6135747650     1.2595425043
    5      C       0.2082782922     0.2175239205    -1.8828894394
    6      H       0.0108437324     0.0891260243    -2.9340252207
    7      C       0.3138928297     1.4151258575    -1.2286814750
    8      H       0.2295608588     2.4260769415    -1.5904914020
    9      N       0.5683330416     1.1513351784     0.0871628190
   10      H       0.6932345260     1.8438381296     0.7997734529
 ----------------------------------------------------------------
 Nuclear Repulsion Energy =         161.67718535 hartrees
 There are       18 alpha and       18 beta electrons
 Applying Cartesian multipole field
    Component          Value
    ---------          -----
     (2,0,0)        1.00000E-10
     (0,2,0)        2.00000E-11
     (0,0,2)       -3.00000E-11
 Nucleus-field energy     =     0.0000000002 hartrees
 Requested basis set is cc-pVTZ
 There are 80 shells and 220 basis functions
 A cutoff of  1.0D-14 yielded   3177 shell pairs
 There are     24245 function pairs (     31432 Cartesian)
 Smallest overlap matrix eigenvalue = 1.12E-04
 Guess MOs from SCF MO coefficient file
 Reading MOs from coefficient file
 Reading MOs from coefficient file
 Long-range K will be added via erf
 Coulomb attenuation parameter = 0.25 bohr**(-1)
 An unrestricted hybrid HF-DFT SCF calculation will be
 performed using Pulay DIIS extrapolation
 Exchange:     0.1957 Hartree-Fock + 1.0000 wB97X-D3 + LR-HF
 Correlation:  1.0000 wB97X-D3
 Using SG-2 standard quadrature grid
 Dispersion:   Grimme D3
 SCF converges when DIIS error is below 1.0E-08
 Geometry optimization detected.  Setting ReadMinima to 0
 Setting SaveMinima to 0
 using 32 threads for integral computing
 -------------------------------------------------------
 OpenMP Integral computing Module                
 Release: version 1.0, May 2013, Q-Chem Inc. Pittsburgh 
 -------------------------------------------------------
 using 32 threads for integral computing
 -------------------------------------------------------
 OpenMP Integral computing Module                
 Release: version 1.0, May 2013, Q-Chem Inc. Pittsburgh 
 -------------------------------------------------------
 ---------------------------------------
  Cycle       Energy         DIIS Error
 ---------------------------------------
    1    -210.1797744110      2.19E-04
    2    -210.1800888525      2.07E-05
    3    -210.1800942510      9.77E-06
    4    -210.1800948178      5.38E-06
    5    -210.1800950030      9.37E-07
    6    -210.1800950099      5.14E-07
    7    -210.1800950116      1.20E-07
    8    -210.1800950118      2.90E-08
    9    -210.1800950118      5.05E-09 Convergence criterion met
 ---------------------------------------
 <S^2> = 0.0000
 SCF time:  CPU 436.43 s  wall 13.74 s
 SCF   energy in the final basis set = -210.18009501
 Total energy in the final basis set = -210.18009501
 
 --------------------------------------------------------------
 
                    Orbital Energies (a.u.)
 --------------------------------------------------------------
 
 Alpha MOs
 -- Occupied --
-14.4654 -10.2924 -10.2923 -10.2557 -10.2553  -1.0945  -0.8858  -0.8329
 -0.6936  -0.6687  -0.6479  -0.5237  -0.5159  -0.5126  -0.4806  -0.4654
 -0.3328  -0.2992
 -- Virtual --
  0.1176   0.1180   0.1613   0.1625   0.1662   0.1847   0.1911   0.2789
  0.2867   0.3041   0.3197   0.3444   0.3742   0.4175   0.4268   0.4398
  0.4499   0.4644   0.4805   0.4917   0.5172   0.5334   0.5384   0.5439
  0.5828   0.5961   0.6114   0.6148   0.6340   0.6407   0.6697   0.7338
  0.7849   0.7939   0.7957   0.8160   0.8316   0.8468   0.8589   0.8699
  0.9500   0.9889   1.0229   1.0650   1.0723   1.0879   1.0981   1.1149
  1.1431   1.1997   1.2215   1.2503   1.2652   1.2654   1.2732   1.3294
  1.3555   1.3635   1.3860   1.3967   1.4231   1.4349   1.4471   1.4588
  1.5402   1.5635   1.6179   1.6684   1.7120   1.7148   1.7270   1.8341
  1.8525   1.9458   1.9883   2.0422   2.1261   2.1460   2.2038   2.2464
  2.3031   2.3767   2.4588   2.4622   2.4919   2.5524   2.5652   2.5978
  2.6108   2.6465   2.7309   2.7418   2.7581   2.8356   2.8697   2.8819
  2.8932   2.9286   2.9381   2.9626   2.9741   3.0025   3.0047   3.0087
  3.0407   3.0446   3.0790   3.0949   3.1081   3.1331   3.1640   3.1879
  3.1959   3.2169   3.2602   3.2611   3.2719   3.3068   3.3286   3.3632
  3.3764   3.4082   3.4762   3.4905   3.5006   3.5306   3.5426   3.5645
  3.5993   3.6480   3.6497   3.7019   3.7282   3.7535   3.7855   3.8178
  3.8569   3.8714   3.8917   3.9036   3.9060   3.9189   3.9536   4.0030
  4.0521   4.0581   4.0818   4.1291   4.1829   4.2223   4.3019   4.3132
  4.3156   4.3567   4.3704   4.4102   4.4325   4.4495   4.4509   4.4816
  4.4884   4.5139   4.6353   4.6550   4.6570   4.7267   4.7621   4.7746
  4.8271   4.8318   4.8718   4.9383   5.0173   5.0712   5.0968   5.1045
  5.1147   5.1876   5.2034   5.2619   5.3014   5.3982   5.5538   5.5564
  5.6108   5.6953   5.7243   5.9031   5.9269   5.9294   6.0596   6.1492
  6.2643   6.3679   6.6939   6.9484   7.0006   9.6713  11.9742  12.7795
 13.6828  14.1252
 
 Beta MOs
 -- Occupied --
-14.4654 -10.2924 -10.2923 -10.2557 -10.2553  -1.0945  -0.8858  -0.8329
 -0.6936  -0.6687  -0.6479  -0.5237  -0.5159  -0.5126  -0.4806  -0.4654
 -0.3328  -0.2992
 -- Virtual --
  0.1176   0.1180   0.1613   0.1625   0.1662   0.1847   0.1911   0.2789
  0.2867   0.3041   0.3197   0.3444   0.3742   0.4175   0.4268   0.4398
  0.4499   0.4644   0.4805   0.4917   0.5172   0.5334   0.5384   0.5439
  0.5828   0.5961   0.6114   0.6148   0.6340   0.6407   0.6697   0.7338
  0.7849   0.7939   0.7957   0.8160   0.8316   0.8468   0.8589   0.8699
  0.9500   0.9889   1.0229   1.0650   1.0723   1.0879   1.0981   1.1149
  1.1431   1.1997   1.2215   1.2503   1.2652   1.2654   1.2732   1.3294
  1.3555   1.3635   1.3860   1.3967   1.4231   1.4349   1.4471   1.4588
  1.5402   1.5635   1.6179   1.6684   1.7120   1.7148   1.7270   1.8341
  1.8525   1.9458   1.9883   2.0422   2.1261   2.1460   2.2038   2.2464
  2.3031   2.3767   2.4588   2.4622   2.4919   2.5524   2.5652   2.5978
  2.6108   2.6465   2.7309   2.7418   2.7581   2.8356   2.8697   2.8819
  2.8932   2.9286   2.9381   2.9626   2.9741   3.0025   3.0047   3.0087
  3.0407   3.0446   3.0790   3.0949   3.1081   3.1331   3.1640   3.1879
  3.1959   3.2169   3.2602   3.2611   3.2719   3.3068   3.3286   3.3632
  3.3764   3.4082   3.4762   3.4905   3.5006   3.5306   3.5426   3.5645
  3.5993   3.6480   3.6497   3.7019   3.7282   3.7535   3.7855   3.8178
  3.8569   3.8714   3.8917   3.9036   3.9060   3.9189   3.9536   4.0030
  4.0521   4.0581   4.0818   4.1291   4.1829   4.2223   4.3019   4.3132
  4.3156   4.3567   4.3704   4.4102   4.4325   4.4495   4.4509   4.4816
  4.4884   4.5139   4.6353   4.6550   4.6570   4.7267   4.7621   4.7746
  4.8271   4.8318   4.8718   4.9383   5.0173   5.0712   5.0968   5.1045
  5.1147   5.1876   5.2034   5.2619   5.3014   5.3982   5.5538   5.5564
  5.6108   5.6953   5.7243   5.9031   5.9269   5.9294   6.0596   6.1492
  6.2643   6.3679   6.6939   6.9484   7.0006   9.6713  11.9742  12.7795
 13.6828  14.1252
 --------------------------------------------------------------
 
          Ground-State Mulliken Net Atomic Charges

     Atom                 Charge (a.u.)    Spin (a.u.)
  --------------------------------------------------------
      1 C                    -0.172998       0.000000
      2 H                     0.127455      -0.000000
      3 C                    -0.159520      -0.000000
      4 H                     0.121989      -0.000000
      5 C                    -0.172805      -0.000000
      6 H                     0.127289      -0.000000
      7 C                    -0.159617       0.000000
      8 H                     0.122270       0.000000
      9 N                     0.015567      -0.000000
     10 H                     0.150371       0.000000
  --------------------------------------------------------
  Sum of atomic charges =    -0.000000
  Sum of spin   charges =    -0.000000

 -----------------------------------------------------------------
                    Cartesian Multipole Moments
 -----------------------------------------------------------------
    Charge (ESU x 10^10)
                -0.0000
    Dipole Moment (Debye)
         X       0.2441      Y       1.3414      Z       1.3800
       Tot       1.9400
    Quadrupole Moments (Debye-Ang)
        XX     -33.1144     XY       0.8370     YY     -24.1325
        XZ       1.9803     YZ       1.1578     ZZ     -27.2532
    Octopole Moments (Debye-Ang^2)
       XXX     -41.9296    XXY     -10.5014    XYY      -9.6320
       YYY     -20.9546    XXZ      26.7687    XYZ       1.1923
       YYZ      21.8019    XZZ     -13.0735    YZZ      -8.6055
       ZZZ      63.1055
    Hexadecapole Moments (Debye-Ang^3)
      XXXX     -79.4212   XXXY     -11.3121   XXYY     -49.8553
      XYYY      -6.4725   YYYY    -173.9920   XXXZ      16.9584
      XXYZ      10.6865   XYYZ       7.2562   YYYZ      25.6247
      XXZZ     -65.5948   XYZZ      -3.7109   YYZZ     -72.3980
      XZZZ      20.7372   YZZZ      25.2199   ZZZZ    -258.1990
 -----------------------------------------------------------------
 Calculating analytic gradient of the SCF energy
 Gradient of SCF Energy
            1           2           3           4           5           6
    1  -0.0001883   0.0000102   0.0002924   0.0001049  -0.0001033   0.0000249
    2  -0.0006895   0.0000021  -0.0002258  -0.0001419   0.0000364   0.0000787
    3  -0.0000262   0.0000554   0.0002588   0.0001939  -0.0006977   0.0000034
            7           8           9          10
    1   0.0000283  -0.0000316  -0.0000413  -0.0000962
    2   0.0002043   0.0002416   0.0005177  -0.0000235
    3  -0.0002431  -0.0001257   0.0005678   0.0000136
 Max gradient component =       6.977E-04
 RMS gradient           =       2.628E-04
 Gradient time:  CPU 153.41 s  wall 5.04 s
 Geometry Optimization Parameters
   NAtoms,    NIC,     NZ,  NCons,   NDum,   NFix, NCnnct, MaxDiis
       10      65       0       0       0       0       0       0

 Cartesian Hessian Update
 Hessian updated using BFGS update


** GEOMETRY OPTIMIZATION IN DELOCALIZED INTERNAL COORDINATES **
   Searching for a Minimum

   Optimization Cycle:   5

                       Coordinates (Angstroms)
     ATOM                X               Y               Z
      1  C         0.4073509156   -0.8082719525   -0.9210263155
      2  H         0.3909112018   -1.8712066113   -1.0951974483
      3  C         0.6286714954   -0.1989692059    0.2844984287
      4  H         0.8219019430   -0.6135747650    1.2595425043
      5  C         0.2082782922    0.2175239205   -1.8828894394
      6  H         0.0108437324    0.0891260243   -2.9340252207
      7  C         0.3138928297    1.4151258575   -1.2286814750
      8  H         0.2295608588    2.4260769415   -1.5904914020
      9  N         0.5683330416    1.1513351784    0.0871628190
     10  H         0.6932345260    1.8438381296    0.7997734529
   Point Group: c1    Number of degrees of freedom:    24


   Energy is   -210.180095012

 Hessian updated using BFGS update

 24 Hessian modes will be used to form the next step
  Hessian Eigenvalues:
     0.019078    0.019450    0.020821    0.021289    0.021928    0.023472
     0.055585    0.131105    0.159957    0.159984    0.159990    0.160184
     0.219982    0.246426    0.358300    0.360313    0.360533    0.360861
     0.369208    0.409829    0.416225    0.457623    0.475338    0.520768

 Minimum search - taking simple RFO step
 Searching for Lamda that Minimizes Along All modes
 Value Taken    Lamda =  -0.00000528
 Step Taken.  Stepsize is  0.005548

                             Maximum     Tolerance    Cnvgd?
         Gradient           0.001101      0.000300      NO
         Displacement       0.003704      0.001200      NO
         Energy change     -0.000047      0.000001      NO


 New Cartesian Coordinates Obtained by Inverse Iteration

 Displacement from previous Coordinates is:  0.005965
 Adding empirical dispersion correction 
 ----------------------------------------------------------------
 Doing -D3(0) with
 s6  =   1.00000
 s8  =   1.00000
 rs6 =   1.28100
 rs8 =   1.09400
 -D3 energy without 3body term =     -0.0014730495 hartrees
 ----------------------------------------------------------------
             Standard Nuclear Orientation (Angstroms)
    I     Atom           X                Y                Z
 ----------------------------------------------------------------
    1      C       0.4079851888    -0.8076398902    -0.9211302140
    2      H       0.3915550491    -1.8705862266    -1.0954020261
    3      C       0.6279787736    -0.1986998558     0.2841468570
    4      H       0.8204896624    -0.6129891811     1.2590237210
    5      C       0.2084785425     0.2174896962    -1.8822399497
    6      H       0.0106432928     0.0889326520    -2.9333200589
    7      C       0.3137116696     1.4147606381    -1.2283701962
    8      H       0.2290717165     2.4253683134    -1.5897588666
    9      N       0.5687271861     1.1509175230     0.0866065517
   10      H       0.6943377551     1.8434498482     0.7991100860
 ----------------------------------------------------------------
 Nuclear Repulsion Energy =         161.74830939 hartrees
 There are       18 alpha and       18 beta electrons
 Applying Cartesian multipole field
    Component          Value
    ---------          -----
     (2,0,0)        1.00000E-10
     (0,2,0)        2.00000E-11
     (0,0,2)       -3.00000E-11
 Nucleus-field energy     =     0.0000000002 hartrees
 Requested basis set is cc-pVTZ
 There are 80 shells and 220 basis functions
 A cutoff of  1.0D-14 yielded   3178 shell pairs
 There are     24270 function pairs (     31468 Cartesian)
 Smallest overlap matrix eigenvalue = 1.12E-04
 Guess MOs from SCF MO coefficient file
 Reading MOs from coefficient file
 Reading MOs from coefficient file
 Long-range K will be added via erf
 Coulomb attenuation parameter = 0.25 bohr**(-1)
 An unrestricted hybrid HF-DFT SCF calculation will be
 performed using Pulay DIIS extrapolation
 Exchange:     0.1957 Hartree-Fock + 1.0000 wB97X-D3 + LR-HF
 Correlation:  1.0000 wB97X-D3
 Using SG-2 standard quadrature grid
 Dispersion:   Grimme D3
 SCF converges when DIIS error is below 1.0E-08
 Geometry optimization detected.  Setting ReadMinima to 0
 Setting SaveMinima to 0
 using 32 threads for integral computing
 -------------------------------------------------------
 OpenMP Integral computing Module                
 Release: version 1.0, May 2013, Q-Chem Inc. Pittsburgh 
 -------------------------------------------------------
 using 32 threads for integral computing
 -------------------------------------------------------
 OpenMP Integral computing Module                
 Release: version 1.0, May 2013, Q-Chem Inc. Pittsburgh 
 -------------------------------------------------------
 ---------------------------------------
  Cycle       Energy         DIIS Error
 ---------------------------------------
    1    -210.1803522930      3.52E-05
    2    -210.1800970354      5.83E-06
    3    -210.1800971305      5.29E-06
    4    -210.1800972708      8.46E-07
    5    -210.1800972751      3.74E-07
    6    -210.1800972762      1.05E-07
    7    -210.1800972764      2.73E-08
    8    -210.1800972764      1.25E-08
    9    -210.1800972764      4.30E-09 Convergence criterion met
 ---------------------------------------
 <S^2> = 0.0000
 SCF time:  CPU 441.38 s  wall 14.03 s
 SCF   energy in the final basis set = -210.18009728
 Total energy in the final basis set = -210.18009728
 
 --------------------------------------------------------------
 
                    Orbital Energies (a.u.)
 --------------------------------------------------------------
 
 Alpha MOs
 -- Occupied --
-14.4654 -10.2921 -10.2921 -10.2555 -10.2550  -1.0949  -0.8859  -0.8331
 -0.6936  -0.6687  -0.6480  -0.5237  -0.5160  -0.5128  -0.4805  -0.4655
 -0.3328  -0.2992
 -- Virtual --
  0.1178   0.1180   0.1615   0.1625   0.1663   0.1848   0.1912   0.2789
  0.2869   0.3042   0.3198   0.3445   0.3741   0.4177   0.4268   0.4399
  0.4498   0.4644   0.4809   0.4921   0.5175   0.5335   0.5383   0.5441
  0.5828   0.5962   0.6115   0.6150   0.6341   0.6411   0.6701   0.7340
  0.7852   0.7943   0.7962   0.8162   0.8318   0.8470   0.8591   0.8701
  0.9503   0.9887   1.0233   1.0652   1.0726   1.0881   1.0983   1.1151
  1.1433   1.1997   1.2217   1.2505   1.2654   1.2655   1.2734   1.3297
  1.3556   1.3638   1.3865   1.3972   1.4233   1.4354   1.4473   1.4588
  1.5402   1.5637   1.6178   1.6687   1.7124   1.7150   1.7276   1.8342
  1.8528   1.9463   1.9884   2.0428   2.1270   2.1461   2.2039   2.2465
  2.3034   2.3768   2.4595   2.4628   2.4923   2.5529   2.5655   2.5982
  2.6111   2.6466   2.7312   2.7414   2.7582   2.8362   2.8700   2.8823
  2.8942   2.9288   2.9387   2.9631   2.9743   3.0028   3.0052   3.0086
  3.0409   3.0445   3.0790   3.0958   3.1081   3.1330   3.1639   3.1880
  3.1959   3.2169   3.2604   3.2611   3.2719   3.3069   3.3290   3.3636
  3.3767   3.4088   3.4773   3.4906   3.5012   3.5316   3.5432   3.5650
  3.6002   3.6482   3.6507   3.7026   3.7292   3.7544   3.7862   3.8187
  3.8572   3.8724   3.8928   3.9038   3.9070   3.9199   3.9542   4.0036
  4.0525   4.0585   4.0822   4.1304   4.1841   4.2232   4.3024   4.3141
  4.3168   4.3576   4.3715   4.4115   4.4339   4.4506   4.4525   4.4824
  4.4893   4.5152   4.6362   4.6554   4.6581   4.7277   4.7633   4.7750
  4.8274   4.8322   4.8729   4.9396   5.0183   5.0724   5.0984   5.1055
  5.1162   5.1891   5.2047   5.2639   5.3023   5.3998   5.5554   5.5571
  5.6119   5.6969   5.7243   5.9045   5.9277   5.9314   6.0616   6.1517
  6.2666   6.3700   6.6964   6.9502   7.0030   9.6732  11.9875  12.7903
 13.6964  14.1399
 
 Beta MOs
 -- Occupied --
-14.4654 -10.2921 -10.2921 -10.2555 -10.2550  -1.0949  -0.8859  -0.8331
 -0.6936  -0.6687  -0.6480  -0.5237  -0.5160  -0.5128  -0.4805  -0.4655
 -0.3328  -0.2992
 -- Virtual --
  0.1178   0.1180   0.1615   0.1625   0.1663   0.1848   0.1912   0.2789
  0.2869   0.3042   0.3198   0.3445   0.3741   0.4177   0.4268   0.4399
  0.4498   0.4644   0.4809   0.4921   0.5175   0.5335   0.5383   0.5441
  0.5828   0.5962   0.6115   0.6150   0.6341   0.6411   0.6701   0.7340
  0.7852   0.7943   0.7962   0.8162   0.8318   0.8470   0.8591   0.8701
  0.9503   0.9887   1.0233   1.0652   1.0726   1.0881   1.0983   1.1151
  1.1433   1.1997   1.2217   1.2505   1.2654   1.2655   1.2734   1.3297
  1.3556   1.3638   1.3865   1.3972   1.4233   1.4354   1.4473   1.4588
  1.5402   1.5637   1.6178   1.6687   1.7124   1.7150   1.7276   1.8342
  1.8528   1.9463   1.9884   2.0428   2.1270   2.1461   2.2039   2.2465
  2.3034   2.3768   2.4595   2.4628   2.4923   2.5529   2.5655   2.5982
  2.6111   2.6466   2.7312   2.7414   2.7582   2.8362   2.8700   2.8823
  2.8942   2.9288   2.9387   2.9631   2.9743   3.0028   3.0052   3.0086
  3.0409   3.0445   3.0790   3.0958   3.1081   3.1330   3.1639   3.1880
  3.1959   3.2169   3.2604   3.2611   3.2719   3.3069   3.3290   3.3636
  3.3767   3.4088   3.4773   3.4906   3.5012   3.5316   3.5432   3.5650
  3.6002   3.6482   3.6507   3.7026   3.7292   3.7544   3.7862   3.8187
  3.8572   3.8724   3.8928   3.9038   3.9070   3.9199   3.9542   4.0036
  4.0525   4.0585   4.0822   4.1304   4.1841   4.2232   4.3024   4.3141
  4.3168   4.3576   4.3715   4.4115   4.4339   4.4506   4.4525   4.4824
  4.4893   4.5152   4.6362   4.6554   4.6581   4.7277   4.7633   4.7750
  4.8274   4.8322   4.8729   4.9396   5.0183   5.0724   5.0984   5.1055
  5.1162   5.1891   5.2047   5.2639   5.3023   5.3998   5.5554   5.5571
  5.6119   5.6969   5.7243   5.9045   5.9277   5.9314   6.0616   6.1517
  6.2666   6.3700   6.6964   6.9502   7.0030   9.6732  11.9875  12.7903
 13.6964  14.1399
 --------------------------------------------------------------
 
          Ground-State Mulliken Net Atomic Charges

     Atom                 Charge (a.u.)    Spin (a.u.)
  --------------------------------------------------------
      1 C                    -0.172827       0.000000
      2 H                     0.127321       0.000000
      3 C                    -0.159813      -0.000000
      4 H                     0.121936       0.000000
      5 C                    -0.172636      -0.000000
      6 H                     0.127136      -0.000000
      7 C                    -0.159964       0.000000
      8 H                     0.122242       0.000000
      9 N                     0.016330       0.000000
     10 H                     0.150273      -0.000000
  --------------------------------------------------------
  Sum of atomic charges =     0.000000
  Sum of spin   charges =     0.000000

 -----------------------------------------------------------------
                    Cartesian Multipole Moments
 -----------------------------------------------------------------
    Charge (ESU x 10^10)
                -0.0000
    Dipole Moment (Debye)
         X       0.2439      Y       1.3425      Z       1.3814
       Tot       1.9417
    Quadrupole Moments (Debye-Ang)
        XX     -33.1058     XY       0.8398     YY     -24.1335
        XZ       1.9803     YZ       1.1593     ZZ     -27.2589
    Octopole Moments (Debye-Ang^2)
       XXX     -41.9245    XXY     -10.4927    XYY      -9.6294
       YYY     -20.9564    XXZ      26.7617    XYZ       1.2004
       YYZ      21.8046    XZZ     -13.0797    YZZ      -8.6131
       ZZZ      63.1197
    Hexadecapole Moments (Debye-Ang^3)
      XXXX     -79.3928   XXXY     -11.3012   XXYY     -49.8122
      XYYY      -6.4679   YYYY    -173.8904   XXXZ      16.9757
      XXYZ      10.6879   XYYZ       7.2692   YYYZ      25.6196
      XXZZ     -65.5603   XYZZ      -3.7160   YYZZ     -72.3721
      XZZZ      20.7616   YZZZ      25.2220   ZZZZ    -258.1261
 -----------------------------------------------------------------
 Calculating analytic gradient of the SCF energy
 Gradient of SCF Energy
            1           2           3           4           5           6
    1   0.0000055   0.0000208  -0.0000369   0.0000214   0.0000421   0.0000077
    2   0.0001757  -0.0000080  -0.0000341  -0.0000065   0.0000351   0.0000675
    3   0.0000557   0.0000475  -0.0001465  -0.0000547   0.0001810  -0.0000080
            7           8           9          10
    1  -0.0000328  -0.0000192   0.0000417  -0.0000503
    2  -0.0001084  -0.0000444  -0.0000717  -0.0000053
    3  -0.0000137   0.0000119  -0.0000880   0.0000149
 Max gradient component =       1.810E-04
 RMS gradient           =       6.773E-05
 Gradient time:  CPU 153.72 s  wall 5.06 s
 Geometry Optimization Parameters
   NAtoms,    NIC,     NZ,  NCons,   NDum,   NFix, NCnnct, MaxDiis
       10      65       0       0       0       0       0       0

 Cartesian Hessian Update
 Hessian updated using BFGS update


** GEOMETRY OPTIMIZATION IN DELOCALIZED INTERNAL COORDINATES **
   Searching for a Minimum

   Optimization Cycle:   6

                       Coordinates (Angstroms)
     ATOM                X               Y               Z
      1  C         0.4079851888   -0.8076398902   -0.9211302140
      2  H         0.3915550491   -1.8705862266   -1.0954020261
      3  C         0.6279787736   -0.1986998558    0.2841468570
      4  H         0.8204896624   -0.6129891811    1.2590237210
      5  C         0.2084785425    0.2174896962   -1.8822399497
      6  H         0.0106432928    0.0889326520   -2.9333200589
      7  C         0.3137116696    1.4147606381   -1.2283701962
      8  H         0.2290717165    2.4253683134   -1.5897588666
      9  N         0.5687271861    1.1509175230    0.0866065517
     10  H         0.6943377551    1.8434498482    0.7991100860
   Point Group: c1    Number of degrees of freedom:    24


   Energy is   -210.180097276

 Hessian updated using BFGS update

 24 Hessian modes will be used to form the next step
  Hessian Eigenvalues:
     0.019075    0.019449    0.020690    0.021070    0.022036    0.023476
     0.053220    0.131733    0.159956    0.159983    0.159992    0.160125
     0.220090    0.239617    0.359756    0.360451    0.360743    0.365685
     0.369691    0.404280    0.443986    0.457662    0.520632    0.547396

 Minimum search - taking simple RFO step
 Searching for Lamda that Minimizes Along All modes
 Value Taken    Lamda =  -0.00000037
 Step Taken.  Stepsize is  0.002028

                             Maximum     Tolerance    Cnvgd?
         Gradient           0.000256      0.000300     YES
         Displacement       0.001087      0.001200     YES
         Energy change     -0.000002      0.000001      NO


                       Distance Matrix (Angstroms)
             C (  1)   H (  2)   C (  3)   H (  4)   C (  5)   H (  6)
   H (  2)  1.077263
   C (  3)  1.368173  2.180425
   H (  4)  2.227357  2.703490  1.076606
   C (  5)  1.419305  2.238904  2.245535  3.306326
   H (  6)  2.238444  2.713439  3.288758  4.327157  1.077235
   C (  7)  2.245517  3.288958  2.233770  3.248957  1.368239  2.180946
   H (  8)  3.306269  4.327357  3.249059  4.206775  2.227262  2.704034
   N (  9)  2.208465  3.249311  1.365284  2.132912  2.208489  3.249496
   H ( 10)  3.173248  4.180301  2.107123  2.502304  3.173239  4.180527
             C (  7)   H (  8)   N (  9)
   H (  8)  1.076612
   N (  9)  1.365214  2.133024
   H ( 10)  2.106971  2.502358  1.001519
 
 Final energy is   -210.180097276395     


 ******************************
 **  OPTIMIZATION CONVERGED  **
 ******************************

                       Coordinates (Angstroms)
     ATOM                X               Y               Z
      1  C         0.4079851888   -0.8076398902   -0.9211302140
      2  H         0.3915550491   -1.8705862266   -1.0954020261
      3  C         0.6279787736   -0.1986998558    0.2841468570
      4  H         0.8204896624   -0.6129891811    1.2590237210
      5  C         0.2084785425    0.2174896962   -1.8822399497
      6  H         0.0106432928    0.0889326520   -2.9333200589
      7  C         0.3137116696    1.4147606381   -1.2283701962
      8  H         0.2290717165    2.4253683134   -1.5897588666
      9  N         0.5687271861    1.1509175230    0.0866065517
     10  H         0.6943377551    1.8434498482    0.7991100860

Z-matrix Print:
$molecule
0 1
N 
H  1 1.001519
C  1 1.365214 2 125.102077
H  3 1.076612 1 121.293234 2 -0.027260 0
C  1 1.365284 2 125.111524 3 179.937558 0
H  5 1.076606 1 121.276689 2 0.057017 0
C  5 1.368173 1 107.789960 2 -179.939374 0
H  7 1.077263 5 125.741170 1 -179.985666 0
C  3 1.368239 1 107.791872 2 179.931242 0
H  9 1.077235 3 125.791769 1 -179.968439 0
$end

 
 --------------------------------------------------------------
 
                    Orbital Energies (a.u.)
 --------------------------------------------------------------
 
 Alpha MOs
 -- Occupied --
-14.4654 -10.2921 -10.2921 -10.2555 -10.2550  -1.0949  -0.8859  -0.8331
 -0.6936  -0.6687  -0.6480  -0.5237  -0.5160  -0.5128  -0.4805  -0.4655
 -0.3328  -0.2992
 -- Virtual --
  0.1178   0.1180   0.1615   0.1625   0.1663   0.1848   0.1912   0.2789
  0.2869   0.3042   0.3198   0.3445   0.3741   0.4177   0.4268   0.4399
  0.4498   0.4644   0.4809   0.4921   0.5175   0.5335   0.5383   0.5441
  0.5828   0.5962   0.6115   0.6150   0.6341   0.6411   0.6701   0.7340
  0.7852   0.7943   0.7962   0.8162   0.8318   0.8470   0.8591   0.8701
  0.9503   0.9887   1.0233   1.0652   1.0726   1.0881   1.0983   1.1151
  1.1433   1.1997   1.2217   1.2505   1.2654   1.2655   1.2734   1.3297
  1.3556   1.3638   1.3865   1.3972   1.4233   1.4354   1.4473   1.4588
  1.5402   1.5637   1.6178   1.6687   1.7124   1.7150   1.7276   1.8342
  1.8528   1.9463   1.9884   2.0428   2.1270   2.1461   2.2039   2.2465
  2.3034   2.3768   2.4595   2.4628   2.4923   2.5529   2.5655   2.5982
  2.6111   2.6466   2.7312   2.7414   2.7582   2.8362   2.8700   2.8823
  2.8942   2.9288   2.9387   2.9631   2.9743   3.0028   3.0052   3.0086
  3.0409   3.0445   3.0790   3.0958   3.1081   3.1330   3.1639   3.1880
  3.1959   3.2169   3.2604   3.2611   3.2719   3.3069   3.3290   3.3636
  3.3767   3.4088   3.4773   3.4906   3.5012   3.5316   3.5432   3.5650
  3.6002   3.6482   3.6507   3.7026   3.7292   3.7544   3.7862   3.8187
  3.8572   3.8724   3.8928   3.9038   3.9070   3.9199   3.9542   4.0036
  4.0525   4.0585   4.0822   4.1304   4.1841   4.2232   4.3024   4.3141
  4.3168   4.3576   4.3715   4.4115   4.4339   4.4506   4.4525   4.4824
  4.4893   4.5152   4.6362   4.6554   4.6581   4.7277   4.7633   4.7750
  4.8274   4.8322   4.8729   4.9396   5.0183   5.0724   5.0984   5.1055
  5.1162   5.1891   5.2047   5.2639   5.3023   5.3998   5.5554   5.5571
  5.6119   5.6969   5.7243   5.9045   5.9277   5.9314   6.0616   6.1517
  6.2666   6.3700   6.6964   6.9502   7.0030   9.6732  11.9875  12.7903
 13.6964  14.1399
 
 Beta MOs
 -- Occupied --
-14.4654 -10.2921 -10.2921 -10.2555 -10.2550  -1.0949  -0.8859  -0.8331
 -0.6936  -0.6687  -0.6480  -0.5237  -0.5160  -0.5128  -0.4805  -0.4655
 -0.3328  -0.2992
 -- Virtual --
  0.1178   0.1180   0.1615   0.1625   0.1663   0.1848   0.1912   0.2789
  0.2869   0.3042   0.3198   0.3445   0.3741   0.4177   0.4268   0.4399
  0.4498   0.4644   0.4809   0.4921   0.5175   0.5335   0.5383   0.5441
  0.5828   0.5962   0.6115   0.6150   0.6341   0.6411   0.6701   0.7340
  0.7852   0.7943   0.7962   0.8162   0.8318   0.8470   0.8591   0.8701
  0.9503   0.9887   1.0233   1.0652   1.0726   1.0881   1.0983   1.1151
  1.1433   1.1997   1.2217   1.2505   1.2654   1.2655   1.2734   1.3297
  1.3556   1.3638   1.3865   1.3972   1.4233   1.4354   1.4473   1.4588
  1.5402   1.5637   1.6178   1.6687   1.7124   1.7150   1.7276   1.8342
  1.8528   1.9463   1.9884   2.0428   2.1270   2.1461   2.2039   2.2465
  2.3034   2.3768   2.4595   2.4628   2.4923   2.5529   2.5655   2.5982
  2.6111   2.6466   2.7312   2.7414   2.7582   2.8362   2.8700   2.8823
  2.8942   2.9288   2.9387   2.9631   2.9743   3.0028   3.0052   3.0086
  3.0409   3.0445   3.0790   3.0958   3.1081   3.1330   3.1639   3.1880
  3.1959   3.2169   3.2604   3.2611   3.2719   3.3069   3.3290   3.3636
  3.3767   3.4088   3.4773   3.4906   3.5012   3.5316   3.5432   3.5650
  3.6002   3.6482   3.6507   3.7026   3.7292   3.7544   3.7862   3.8187
  3.8572   3.8724   3.8928   3.9038   3.9070   3.9199   3.9542   4.0036
  4.0525   4.0585   4.0822   4.1304   4.1841   4.2232   4.3024   4.3141
  4.3168   4.3576   4.3715   4.4115   4.4339   4.4506   4.4525   4.4824
  4.4893   4.5152   4.6362   4.6554   4.6581   4.7277   4.7633   4.7750
  4.8274   4.8322   4.8729   4.9396   5.0183   5.0724   5.0984   5.1055
  5.1162   5.1891   5.2047   5.2639   5.3023   5.3998   5.5554   5.5571
  5.6119   5.6969   5.7243   5.9045   5.9277   5.9314   6.0616   6.1517
  6.2666   6.3700   6.6964   6.9502   7.0030   9.6732  11.9875  12.7903
 13.6964  14.1399
 --------------------------------------------------------------
 
          Ground-State Mulliken Net Atomic Charges

     Atom                 Charge (a.u.)    Spin (a.u.)
  --------------------------------------------------------
      1 C                    -0.172827       0.000000
      2 H                     0.127321       0.000000
      3 C                    -0.159813      -0.000000
      4 H                     0.121936       0.000000
      5 C                    -0.172636      -0.000000
      6 H                     0.127136      -0.000000
      7 C                    -0.159964       0.000000
      8 H                     0.122242       0.000000
      9 N                     0.016330       0.000000
     10 H                     0.150273      -0.000000
  --------------------------------------------------------
  Sum of atomic charges =     0.000000
  Sum of spin   charges =     0.000000

 -----------------------------------------------------------------
                    Cartesian Multipole Moments
 -----------------------------------------------------------------
    Charge (ESU x 10^10)
                -0.0000
    Dipole Moment (Debye)
         X       0.2439      Y       1.3425      Z       1.3814
       Tot       1.9417
    Quadrupole Moments (Debye-Ang)
        XX     -33.1058     XY       0.8398     YY     -24.1335
        XZ       1.9803     YZ       1.1593     ZZ     -27.2589
    Octopole Moments (Debye-Ang^2)
       XXX     -41.9245    XXY     -10.4927    XYY      -9.6294
       YYY     -20.9564    XXZ      26.7617    XYZ       1.2004
       YYZ      21.8046    XZZ     -13.0797    YZZ      -8.6131
       ZZZ      63.1197
    Hexadecapole Moments (Debye-Ang^3)
      XXXX     -79.3928   XXXY     -11.3012   XXYY     -49.8122
      XYYY      -6.4679   YYYY    -173.8904   XXXZ      16.9757
      XXYZ      10.6879   XYYZ       7.2692   YYYZ      25.6196
      XXZZ     -65.5603   XYZZ      -3.7160   YYZZ     -72.3721
      XZZZ      20.7616   YZZZ      25.2220   ZZZZ    -258.1261
 -----------------------------------------------------------------
Archival summary:
1\1\c8-55\OPT\ProcedureUnspecified\BasisUnspecified\145\hpark21\ThuFeb209:51:262023ThuFeb209:51:262023\0\\#,OPT,ProcedureUnspecified,BasisUnspecified,\\0,1\N\H,1,1.00152\C,1,1.36521,2,125.102\H,3,1.07661,1,121.293,2,-0.0272605,0\C,1,1.36528,2,125.112,3,179.938,0\H,5,1.07661,1,121.277,2,0.057017,0\C,5,1.36817,1,107.79,2,-179.939,0\H,7,1.07726,5,125.741,1,-179.986,0\C,3,1.36824,1,107.792,2,179.931,0\H,9,1.07723,3,125.792,1,-179.968,0\\\@

 Total job time:  139.57s(wall), 4318.26s(cpu) 
 Thu Feb  2 09:51:26 2023

        *************************************************************
        *                                                           *
        *  Thank you very much for using Q-Chem.  Have a nice day.  *
        *                                                           *
        *************************************************************
