# Supplementary material for: Reactant Discovery with an Ab Initio Nanoreactor: Exploration of Astrophysical N-Heterocycle Precursors and Formation Pathways
Source: ACS Earth Space Chem. 2024 Aug 9;8(9):1771–83. doi: 10.1021/acsearthspacechem.4c00120 (PMC11418024; doi:10.1021/acsearthspacechem.4c00120)
Supplement: Supplementary file 2 — sp4c00120_si_002.zip [file sp4c00120_si_002.zip › nr-si-data/reaction1/P1/Pyrrole/freq.out]

Running Job 1 of 1 qchem.in
qchem qchem.in_34298.0 ./qchem34298/ 0
/home/leeping/opt/qchem/5.3.2-openmp/exe/qcprog.exe_s qchem.in_34298.0 ./qchem34298/
                  Welcome to Q-Chem
     A Quantum Leap Into The Future Of Chemistry


 Q-Chem 5.3, Q-Chem, Inc., Pleasanton, CA (2020)

 Yihan Shao,  Zhengting Gan,  E. Epifanovsky,  A. T. B. Gilbert,  M. Wormit,  
 J. Kussmann,  A. W. Lange,  A. Behn,  Jia Deng,  Xintian Feng,  D. Ghosh,  
 M. Goldey,  P. R. Horn,  L. D. Jacobson,  I. Kaliman,  T. Kus,  A. Landau,  
 Jie Liu,  E. I. Proynov,  R. M. Richard,  R. P. Steele,  E. J. Sundstrom,  
 H. L. Woodcock III,  P. M. Zimmerman,  D. Zuev,  B. Alam,  B. Albrecht,  
 A. Aldossary,  E. Alguire,  S. A. Baeppler,  D. Barton,  Z. Benda,  
 Y. A. Bernard,  E. J. Berquist,  K. B. Bravaya,  H. Burton,  K. Carter-Fenk,  
 D. Casanova,  Chun-Min Chang,  Yunqing Chen,  A. Chien,  K. D. Closser,  
 M. P. Coons,  S. Coriani,  S. Dasgupta,  A. L. Dempwolff,  M. Diedenhofen,  
 Hainam Do,  R. G. Edgar,  Po-Tung Fang,  S. Faraji,  S. Fatehi,  
 Qingguo Feng,  J. Fosso-Tande,  J. Gayvert,  Qinghui Ge,  A. Ghysels,  
 G. Gidofalvi,  J. Gomes,  J. Gonthier,  S. Gulania,  A. Gunina,  D. Hait,  
 M. W. D. Hanson-Heine,  S. Hammes-Schiffer,  P. H. P. Harbach,  
 A. W. Hauser,  M. F. Herbst,  J. E. Herr,  E. G. Hohenstein,  Z. C. Holden,  
 S. Houck,  Kerwin Hui,  B. C. Huynh,  M. Ivanov,  T.-C. Jagau,  Hyunjun Ji,  
 B. Kaduk,  K. Khistyaev,  Jaehoon Kim,  P. Klunzinger,  K. Koh,  
 D. Kosenkov,  L. Koulias,  T. Kowalczyk,  C. M. Krauter,  A. Kunitsa,  
 Ka Un Lao,  A. Laurent,  K. V. Lawler,  Joonho Lee,  D. Lefrancois,  
 S. Lehtola,  D. S. Levine,  Yi-Pei Li,  You-Sheng Lin,  Fenglai Liu,  
 Kuan-Yu Liu,  E. Livshits,  M. Loipersberger,  A. Luenser,  A. Manjanath,  
 P. Manohar,  E. Mansoor,  S. F. Manzer,  Shan-Ping Mao,  Yuezhi Mao,  
 N. Mardirossian,  A. V. Marenich,  T. Markovich,  L. A. Martinez-Martinez,  
 S. A. Maurer,  N. J. Mayhall,  S. C. McKenzie,  J.-M. Mewes,  P. Morgante,  
 A. F. Morrison,  J. W. Mullinax,  K. Nanda,  T. S. Nguyen-Beck,  
 R. Olivares-Amaya,  K. J. Oosterbaan,  J. A. Parkhill,  S. K. Paul,  
 F. Pavosevic,  Zheng Pei,  T. M. Perrine,  F. Plasser,  P. Pokhilko,  
 S. Prager,  A. Prociuk,  E. Ramos,  B. Rana,  D. R. Rehn,  F. Rob,  
 E. Rossomme,  M. Scheurer,  M. Schneider,  N. Sergueev,  S. M. Sharada,  
 S. Sharma,  W. Skomorowski,  D. W. Small,  T. Stauch,  C. J. Stein,  
 T. Stein,  Yu-Chuan Su,  S. P. Veccham,  Zhen Tao,  A. J. W. Thom,  
 A. Tkatchenko,  T. Tsuchimochi,  N. M. Tubman,  L. Vogt,  M. L. Vidal,  
 O. Vydrov,  M. A. Watson,  J. Wenzel,  M. de Wergifosse,  T. A. Wesolowski,  
 A. White,  J. Witte,  A. Yamada,  Jun Yang,  K. Yao,  S. Yeganeh,  
 S. R. Yost,  Zhi-Qiang You,  A. Zech,  Igor Ying Zhang,  Xing Zhang,  
 Yan Zhao,  Ying Zhu,  B. R. Brooks,  G. K. L. Chan,  C. J. Cramer,  
 M. S. Gordon,  W. J. Hehre,  A. Klamt,  M. W. Schmidt,  C. D. Sherrill,  
 D. G. Truhlar,  A. Aspuru-Guzik,  R. Baer,  A. T. Bell,  N. A. Besley,  
 Jeng-Da Chai,  A. E. DePrince, III,  R. A. DiStasio Jr.,  A. Dreuw,  
 B. D. Dunietz,  T. R. Furlani,  Chao-Ping Hsu,  Yousung Jung,  Jing Kong,  
 D. S. Lambrecht,  WanZhen Liang,  C. Ochsenfeld,  V. A. Rassolov,  
 L. V. Slipchenko,  J. E. Subotnik,  T. Van Voorhis,  J. M. Herbert,  
 A. I. Krylov,  P. M. W. Gill,  M. Head-Gordon

 Contributors to earlier versions of Q-Chem not listed above: 
 R. D. Adamson,  B. Austin,  J. Baker,  G. J. O. Beran,  K. Brandhorst,  
 S. T. Brown,  E. F. C. Byrd,  A. K. Chakraborty,  C.-L. Cheng,  
 Siu Hung Chien,  D. M. Chipman,  D. L. Crittenden,  H. Dachsel,  
 R. J. Doerksen,  A. D. Dutoi,  L. Fusti-Molnar,  W. A. Goddard III,  
 A. Golubeva-Zadorozhnaya,  S. R. Gwaltney,  G. Hawkins,  A. Heyden,  
 S. Hirata,  G. Kedziora,  F. J. Keil,  C. Kelley,  Jihan Kim,  R. A. King,  
 R. Z. Khaliullin,  P. P. Korambath,  W. Kurlancheek,  A. M. Lee,  M. S. Lee,  
 S. V. Levchenko,  Ching Yeh Lin,  D. Liotard,  R. C. Lochan,  I. Lotan,  
 P. E. Maslen,  N. Nair,  D. P. O'Neill,  D. Neuhauser,  E. Neuscamman,  
 C. M. Oana,  R. Olson,  B. Peters,  R. Peverati,  P. A. Pieniazek,  
 Y. M. Rhee,  J. Ritchie,  M. A. Rohrdanz,  E. Rosta,  N. J. Russ,  
 H. F. Schaefer III,  N. E. Schultz,  N. Shenvi,  A. C. Simmonett,  A. Sodt,  
 D. Stuck,  K. S. Thanthiriwatte,  V. Vanovschi,  Tao Wang,  A. Warshel,  
 C. F. Williams,  Q. Wu,  X. Xu,  W. Zhang

 Please cite Q-Chem as follows:
 Y. Shao et al., Mol. Phys. 113, 184-215 (2015)
 DOI: 10.1080/00268976.2014.952696

 Q-Chem 5.3.2 for Intel X86 EM64T Linux

 Parts of Q-Chem use Armadillo 9.800.1 (Horizon Scraper).
 http://arma.sourceforge.net/

 Q-Chem begins on Thu Feb  2 12:17:25 2023  

Host: 
0

     Scratch files written to ./qchem34298//
 Dec820 |scratch|qcdevops|jenkins|workspace|build_RNUM 5633   
Processing $rem in /home/leeping/opt/qchem/5.3.2-openmp/config/preferences:
Processing $rem in /home/hpark21/.qchemrc:

Checking the input file for inconsistencies... 	...done.

--------------------------------------------------------------
User input:
--------------------------------------------------------------
$molecule
0 1
C         0.4079851888   -0.8076398902   -0.9211302140
H         0.3915550491   -1.8705862266   -1.0954020261
C         0.6279787736   -0.1986998558    0.2841468570
H         0.8204896624   -0.6129891811    1.2590237210
C         0.2084785425    0.2174896962   -1.8822399497
H         0.0106432928    0.0889326520   -2.9333200589
C         0.3137116696    1.4147606381   -1.2283701962
H         0.2290717165    2.4253683134   -1.5897588666
N         0.5687271861    1.1509175230    0.0866065517
H         0.6943377551    1.8434498482    0.7991100860
$end

$rem
method                wB97X-D3
basis                 cc-pvtz
unrestricted          true
symmetry              False
sym_ignore            true
scf_convergence       8
thresh                14
jobtype               freq
scf_guess             core
scf_algorithm         diis
max_scf_cycles        100
geom_opt_max_cycles   100
mem_total             200000
$end
--------------------------------------------------------------
 Adding empirical dispersion correction 
 ----------------------------------------------------------------
 Doing -D3(0) with
 s6  =   1.00000
 s8  =   1.00000
 rs6 =   1.28100
 rs8 =   1.09400
 -D3 energy without 3body term =     -0.0014730495 hartrees
 ----------------------------------------------------------------
             Standard Nuclear Orientation (Angstroms)
    I     Atom           X                Y                Z
 ----------------------------------------------------------------
    1      C       0.4079851888    -0.8076398902    -0.9211302140
    2      H       0.3915550491    -1.8705862266    -1.0954020261
    3      C       0.6279787736    -0.1986998558     0.2841468570
    4      H       0.8204896624    -0.6129891811     1.2590237210
    5      C       0.2084785425     0.2174896962    -1.8822399497
    6      H       0.0106432928     0.0889326520    -2.9333200589
    7      C       0.3137116696     1.4147606381    -1.2283701962
    8      H       0.2290717165     2.4253683134    -1.5897588666
    9      N       0.5687271861     1.1509175230     0.0866065517
   10      H       0.6943377551     1.8434498482     0.7991100860
 ----------------------------------------------------------------
 Nuclear Repulsion Energy =         161.74830939 hartrees
 There are       18 alpha and       18 beta electrons
 Requested basis set is cc-pVTZ
 There are 80 shells and 220 basis functions

 Total QAlloc Memory Limit 200000 MB
 Mega-Array Size      1956 MB
 MEM_STATIC part      2000 MB

                       Distance Matrix (Angstroms)
             C (  1)   H (  2)   C (  3)   H (  4)   C (  5)   H (  6)
   H (  2)  1.077263
   C (  3)  1.368173  2.180425
   H (  4)  2.227357  2.703490  1.076606
   C (  5)  1.419305  2.238904  2.245535  3.306326
   H (  6)  2.238444  2.713439  3.288758  4.327157  1.077235
   C (  7)  2.245517  3.288958  2.233770  3.248957  1.368239  2.180946
   H (  8)  3.306269  4.327357  3.249059  4.206775  2.227262  2.704034
   N (  9)  2.208465  3.249311  1.365284  2.132912  2.208489  3.249496
   H ( 10)  3.173248  4.180301  2.107123  2.502304  3.173239  4.180527
             C (  7)   H (  8)   N (  9)
   H (  8)  1.076612
   N (  9)  1.365214  2.133024
   H ( 10)  2.106971  2.502358  1.001519
 
 A cutoff of  1.0D-14 yielded   3178 shell pairs
 There are     24270 function pairs (     31468 Cartesian)
 Smallest overlap matrix eigenvalue = 1.12E-04
 Guess MOs from core Hamiltonian diagonalization
 Long-range K will be added via erf
 Coulomb attenuation parameter = 0.25 bohr**(-1)
 An unrestricted hybrid HF-DFT SCF calculation will be
 performed using Pulay DIIS extrapolation
 Exchange:     0.1957 Hartree-Fock + 1.0000 wB97X-D3 + LR-HF
 Correlation:  1.0000 wB97X-D3
 Using SG-2 standard quadrature grid
 Dispersion:   Grimme D3
 SCF converges when DIIS error is below 1.0E-08
 using 64 threads for integral computing
 -------------------------------------------------------
 OpenMP Integral computing Module                
 Release: version 1.0, May 2013, Q-Chem Inc. Pittsburgh 
 -------------------------------------------------------
 using 64 threads for integral computing
 -------------------------------------------------------
 OpenMP Integral computing Module                
 Release: version 1.0, May 2013, Q-Chem Inc. Pittsburgh 
 -------------------------------------------------------
 ---------------------------------------
  Cycle       Energy         DIIS Error
 ---------------------------------------
    1    -163.0102098405      9.31E-02
    2    -160.2610811691      5.53E-02
    3    -183.9897605586      5.45E-02
    4    -206.5265431348      2.59E-02
    5    -209.2051654153      1.23E-02
    6    -210.1310239929      2.25E-03
    7    -210.1789062775      3.03E-04
    8    -210.1798805273      1.43E-04
    9    -210.1800732196      4.45E-05
   10    -210.1800928680      2.23E-05
   11    -210.1800966236      5.08E-06
   12    -210.1800972221      1.36E-06
   13    -210.1800972684      8.03E-07
   14    -210.1800972738      1.89E-07
   15    -210.1800972742      3.36E-08
   16    -210.1800972742      5.16E-09 Convergence criterion met
 ---------------------------------------
 <S^2> = 0.0000
 SCF time:  CPU 1229.52 s  wall 20.61 s
 SCF   energy in the final basis set = -210.18009727
 Total energy in the final basis set = -210.18009727
 
 --------------------------------------------------------------
 
                    Orbital Energies (a.u.)
 --------------------------------------------------------------
 
 Alpha MOs
 -- Occupied --
-14.4654 -10.2921 -10.2921 -10.2555 -10.2550  -1.0949  -0.8859  -0.8331
 -0.6936  -0.6687  -0.6480  -0.5237  -0.5160  -0.5128  -0.4805  -0.4655
 -0.3328  -0.2992
 -- Virtual --
  0.1178   0.1180   0.1615   0.1625   0.1663   0.1848   0.1912   0.2789
  0.2869   0.3042   0.3198   0.3445   0.3741   0.4177   0.4268   0.4399
  0.4498   0.4644   0.4809   0.4921   0.5175   0.5335   0.5383   0.5441
  0.5828   0.5962   0.6115   0.6150   0.6341   0.6411   0.6701   0.7340
  0.7852   0.7943   0.7962   0.8162   0.8318   0.8470   0.8591   0.8701
  0.9503   0.9887   1.0233   1.0652   1.0726   1.0881   1.0983   1.1151
  1.1433   1.1997   1.2217   1.2505   1.2654   1.2655   1.2734   1.3297
  1.3556   1.3638   1.3865   1.3972   1.4233   1.4354   1.4473   1.4588
  1.5402   1.5637   1.6178   1.6687   1.7124   1.7150   1.7276   1.8342
  1.8528   1.9463   1.9884   2.0428   2.1270   2.1461   2.2039   2.2465
  2.3034   2.3768   2.4595   2.4628   2.4923   2.5529   2.5655   2.5982
  2.6111   2.6466   2.7312   2.7414   2.7582   2.8362   2.8700   2.8823
  2.8942   2.9288   2.9387   2.9631   2.9743   3.0028   3.0052   3.0086
  3.0409   3.0445   3.0790   3.0958   3.1081   3.1330   3.1639   3.1880
  3.1959   3.2169   3.2604   3.2611   3.2719   3.3069   3.3290   3.3636
  3.3767   3.4088   3.4773   3.4906   3.5012   3.5316   3.5432   3.5650
  3.6002   3.6482   3.6507   3.7026   3.7292   3.7544   3.7862   3.8187
  3.8572   3.8724   3.8928   3.9038   3.9070   3.9199   3.9542   4.0036
  4.0525   4.0585   4.0822   4.1304   4.1841   4.2232   4.3024   4.3141
  4.3168   4.3576   4.3715   4.4115   4.4339   4.4506   4.4525   4.4824
  4.4893   4.5152   4.6362   4.6554   4.6581   4.7277   4.7633   4.7750
  4.8274   4.8322   4.8729   4.9396   5.0183   5.0724   5.0984   5.1055
  5.1162   5.1891   5.2047   5.2639   5.3023   5.3998   5.5554   5.5571
  5.6119   5.6969   5.7243   5.9045   5.9277   5.9314   6.0616   6.1517
  6.2666   6.3700   6.6964   6.9502   7.0030   9.6732  11.9875  12.7903
 13.6964  14.1399
 
 Beta MOs
 -- Occupied --
-14.4654 -10.2921 -10.2921 -10.2555 -10.2550  -1.0949  -0.8859  -0.8331
 -0.6936  -0.6687  -0.6480  -0.5237  -0.5160  -0.5128  -0.4805  -0.4655
 -0.3328  -0.2992
 -- Virtual --
  0.1178   0.1180   0.1615   0.1625   0.1663   0.1848   0.1912   0.2789
  0.2869   0.3042   0.3198   0.3445   0.3741   0.4177   0.4268   0.4399
  0.4498   0.4644   0.4809   0.4921   0.5175   0.5335   0.5383   0.5441
  0.5828   0.5962   0.6115   0.6150   0.6341   0.6411   0.6701   0.7340
  0.7852   0.7943   0.7962   0.8162   0.8318   0.8470   0.8591   0.8701
  0.9503   0.9887   1.0233   1.0652   1.0726   1.0881   1.0983   1.1151
  1.1433   1.1997   1.2217   1.2505   1.2654   1.2655   1.2734   1.3297
  1.3556   1.3638   1.3865   1.3972   1.4233   1.4354   1.4473   1.4588
  1.5402   1.5637   1.6178   1.6687   1.7124   1.7150   1.7276   1.8342
  1.8528   1.9463   1.9884   2.0428   2.1270   2.1461   2.2039   2.2465
  2.3034   2.3768   2.4595   2.4628   2.4923   2.5529   2.5655   2.5982
  2.6111   2.6466   2.7312   2.7414   2.7582   2.8362   2.8700   2.8823
  2.8942   2.9288   2.9387   2.9631   2.9743   3.0028   3.0052   3.0086
  3.0409   3.0445   3.0790   3.0958   3.1081   3.1330   3.1639   3.1880
  3.1959   3.2169   3.2604   3.2611   3.2719   3.3069   3.3290   3.3636
  3.3767   3.4088   3.4773   3.4906   3.5012   3.5316   3.5432   3.5650
  3.6002   3.6482   3.6507   3.7026   3.7292   3.7544   3.7862   3.8187
  3.8572   3.8724   3.8928   3.9038   3.9070   3.9199   3.9542   4.0036
  4.0525   4.0585   4.0822   4.1304   4.1841   4.2232   4.3024   4.3141
  4.3168   4.3576   4.3715   4.4115   4.4339   4.4506   4.4525   4.4824
  4.4893   4.5152   4.6362   4.6554   4.6581   4.7277   4.7633   4.7750
  4.8274   4.8322   4.8729   4.9396   5.0183   5.0724   5.0984   5.1055
  5.1162   5.1891   5.2047   5.2639   5.3023   5.3998   5.5554   5.5571
  5.6119   5.6969   5.7243   5.9045   5.9277   5.9314   6.0616   6.1517
  6.2666   6.3700   6.6964   6.9502   7.0030   9.6732  11.9875  12.7903
 13.6964  14.1399
 --------------------------------------------------------------
 
          Ground-State Mulliken Net Atomic Charges

     Atom                 Charge (a.u.)    Spin (a.u.)
  --------------------------------------------------------
      1 C                    -0.172827       0.000000
      2 H                     0.127321      -0.000000
      3 C                    -0.159813      -0.000000
      4 H                     0.121936      -0.000000
      5 C                    -0.172636      -0.000000
      6 H                     0.127136       0.000000
      7 C                    -0.159964       0.000000
      8 H                     0.122242       0.000000
      9 N                     0.016330       0.000000
     10 H                     0.150273      -0.000000
  --------------------------------------------------------
  Sum of atomic charges =     0.000000
  Sum of spin   charges =     0.000000

 -----------------------------------------------------------------
                    Cartesian Multipole Moments
 -----------------------------------------------------------------
    Charge (ESU x 10^10)
                 0.0000
    Dipole Moment (Debye)
         X       0.2439      Y       1.3425      Z       1.3814
       Tot       1.9417
    Quadrupole Moments (Debye-Ang)
        XX     -33.1058     XY       0.8398     YY     -24.1335
        XZ       1.9803     YZ       1.1593     ZZ     -27.2589
    Octopole Moments (Debye-Ang^2)
       XXX     -41.9245    XXY     -10.4927    XYY      -9.6294
       YYY     -20.9564    XXZ      26.7617    XYZ       1.2004
       YYZ      21.8046    XZZ     -13.0797    YZZ      -8.6131
       ZZZ      63.1197
    Hexadecapole Moments (Debye-Ang^3)
      XXXX     -79.3928   XXXY     -11.3012   XXYY     -49.8122
      XYYY      -6.4679   YYYY    -173.8904   XXXZ      16.9757
      XXYZ      10.6879   XYYZ       7.2692   YYYZ      25.6196
      XXZZ     -65.5603   XYZZ      -3.7160   YYZZ     -72.3721
      XZZZ      20.7616   YZZZ      25.2220   ZZZZ    -258.1261
 -----------------------------------------------------------------
 Calculating MO derivatives via CPSCF
    1     0    33    0.0344109  
    2     0    33    0.0090795  
    3     0    33    0.0018463  
    4     0    33    0.0002997  
    5     0    33    0.0000390  
    6    30     3    0.0000033  
    7    33     0    0.0000003  Converged
 Time for AOints: 437.1 s (CPU) 7.9 s (wall)
 ------------------------------------------------------------------------------
                     AOints        : Timing summary (seconds)
 ------------------------------------------------------------------------------
     job step          cpu (% of tot)      sys (% of tot)     wall (% of tot)
 ------------------------------------------------------------------------------
  AOints            0.4371E+03 ( 0.2)   0.3350E-02 ( 6.6)   0.7947E+01 ( 0.2)
 ------------------------------------------------------------------------------
   Grand Totals     0.2068E+06          0.5063E-01          0.3850E+04
 ------------------------------------------------------------------------------
 Polarizability Matrix (a.u.)
            1           2           3
    1 -30.4575593   0.5173912  -5.0024145
    2   0.5173912 -56.7014886   0.4350780
    3  -5.0024145   0.4350780 -55.7061160
 Calculating analytic Hessian of the SCF energy
 
 Direct stationary perturbation theory relativistic correction:
 
 rels  =       0.052466823318
 relv  =      -0.241061491266
 rel2e =       0.000000000000
 E_rel =      -0.188594667947
 
 Hessian of the SCF Energy
            1           2           3           4           5           6
    1   0.1407350   0.0066662   0.0897768  -0.0287748  -0.0044880  -0.0063725
    2   0.0066662   0.8436611   0.0954008  -0.0039526  -0.3515509  -0.0473018
    3   0.0897768   0.0954008   0.6038546  -0.0062974  -0.0500910  -0.0659711
    4  -0.0287748  -0.0039526  -0.0062974   0.0233177   0.0047811   0.0056735
    5  -0.0044880  -0.3515509  -0.0500910   0.0047811   0.3674931   0.0533043
    6  -0.0063725  -0.0473018  -0.0659711   0.0056735   0.0533043   0.0575970
    7  -0.0766639  -0.0226863  -0.0487719  -0.0001997   0.0008296   0.0014860
    8  -0.0189033  -0.1661607  -0.1076110  -0.0047102  -0.0044653  -0.0249872
    9  -0.0483057  -0.1277612  -0.3325819   0.0010096   0.0040058   0.0051037
   10   0.0016182   0.0024559  -0.0017612  -0.0033441  -0.0001557   0.0006702
   11  -0.0021874   0.0130944  -0.0105215   0.0001213  -0.0000772   0.0009042
   12  -0.0021772   0.0138998  -0.0082705   0.0006861  -0.0005325   0.0001217
   13  -0.0683417   0.0221524  -0.0259735  -0.0001502  -0.0013906   0.0018102
   14   0.0158189  -0.2059518   0.0703982   0.0038143  -0.0092389   0.0193096
   15  -0.0264103   0.1039511  -0.1930323   0.0022296  -0.0079471   0.0105991
   16  -0.0008060  -0.0015152  -0.0018404  -0.0021809   0.0000323   0.0004964
   17   0.0036766   0.0104581   0.0202693  -0.0002592   0.0003182  -0.0011653
   18  -0.0013926  -0.0070672  -0.0084090   0.0004663   0.0004020   0.0001997
   19   0.0127119  -0.0016988   0.0027892   0.0032986   0.0005771  -0.0015131
   20   0.0096716  -0.0646239   0.0446700   0.0008208  -0.0021001   0.0038698
   21   0.0036491  -0.0152869   0.0304592  -0.0014925   0.0025427  -0.0039786
   22   0.0045145  -0.0006018  -0.0010381   0.0012029  -0.0000799  -0.0000549
   23  -0.0003572  -0.0036664  -0.0025806   0.0001844  -0.0004686   0.0008233
   24  -0.0010052  -0.0038478  -0.0009604  -0.0000330  -0.0005523   0.0009842
   25   0.0129009  -0.0016507  -0.0066944   0.0045294  -0.0001803  -0.0019070
   26  -0.0105558  -0.0681327  -0.0626266  -0.0006049   0.0001994  -0.0035229
   27  -0.0075487  -0.0155438  -0.0264469  -0.0019294  -0.0013144  -0.0053976
   28   0.0021058   0.0008309  -0.0001891   0.0023010   0.0000745  -0.0002889
   29   0.0006583  -0.0071272   0.0026923  -0.0001951  -0.0001098  -0.0012340
   30  -0.0002137   0.0035569   0.0013583  -0.0003128   0.0001825   0.0007420
            7           8           9          10          11          12
    1  -0.0766639  -0.0189033  -0.0483057   0.0016182  -0.0021874  -0.0021772
    2  -0.0226863  -0.1661607  -0.1277612   0.0024559   0.0130944   0.0138998
    3  -0.0487719  -0.1076110  -0.3325819  -0.0017612  -0.0105215  -0.0082705
    4  -0.0001997  -0.0047102   0.0010096  -0.0033441   0.0001213   0.0006861
    5   0.0008296  -0.0044653   0.0040058  -0.0001557  -0.0000772  -0.0005325
    6   0.0014860  -0.0249872   0.0051037   0.0006702   0.0009042   0.0001217
    7   0.1476298  -0.0200090   0.1418993  -0.0341007   0.0201086  -0.0563349
    8  -0.0200090   0.6362851  -0.0581656   0.0219155  -0.1015120   0.1052539
    9   0.1418993  -0.0581656   0.8596785  -0.0561985   0.0957563  -0.3095925
   10  -0.0341007   0.0219155  -0.0561985   0.0307723  -0.0236180   0.0587194
   11   0.0201086  -0.1015120   0.0957563  -0.0236180   0.1021426  -0.1138404
   12  -0.0563349   0.1052539  -0.3095925   0.0587194  -0.1138404   0.3175185
   13   0.0093889  -0.0022996  -0.0147102   0.0043936  -0.0006218  -0.0015477
   14   0.0090029   0.0295620   0.0489003  -0.0003633  -0.0008599  -0.0024617
   15  -0.0137673  -0.0106573  -0.0607788  -0.0015246  -0.0037125  -0.0036491
   16   0.0034044   0.0005913  -0.0010587   0.0011538  -0.0000898  -0.0003217
   17   0.0008448  -0.0045480   0.0037419   0.0001729   0.0009609   0.0008888
   18  -0.0010367   0.0024397  -0.0016277  -0.0002966  -0.0004875  -0.0003940
   19   0.0135985   0.0114291  -0.0130758   0.0021299  -0.0003662  -0.0002464
   20   0.0059182  -0.0562193   0.0249261  -0.0000424  -0.0063462  -0.0009417
   21  -0.0135261   0.0534645  -0.0502357  -0.0002412  -0.0025990   0.0008054
   22   0.0018811  -0.0004164  -0.0015932   0.0021741   0.0003013  -0.0003857
   23  -0.0000938   0.0008930  -0.0005978   0.0000342   0.0000907  -0.0000031
   24  -0.0015515  -0.0022748  -0.0061833  -0.0004053   0.0013896   0.0002291
   25  -0.0588825   0.0114016  -0.0116922  -0.0029982   0.0064416   0.0012870
   26   0.0111040  -0.3254060   0.0356103  -0.0005075  -0.0082328  -0.0030458
   27  -0.0116377   0.0375269  -0.1144358   0.0007009   0.0333845   0.0033743
   28  -0.0060561   0.0010010   0.0037255  -0.0017989  -0.0000896   0.0003210
   29  -0.0050189  -0.0084288  -0.0264160   0.0001083   0.0007395   0.0007826
   30   0.0032407   0.0050109   0.0106535   0.0003369  -0.0002738  -0.0001429
           13          14          15          16          17          18
    1  -0.0683417   0.0158189  -0.0264103  -0.0008060   0.0036766  -0.0013926
    2   0.0221524  -0.2059518   0.1039511  -0.0015152   0.0104581  -0.0070672
    3  -0.0259735   0.0703982  -0.1930323  -0.0018404   0.0202693  -0.0084090
    4  -0.0001502   0.0038143   0.0022296  -0.0021809  -0.0002592   0.0004663
    5  -0.0013906  -0.0092389  -0.0079471   0.0000323   0.0003182   0.0004020
    6   0.0018102   0.0193096   0.0105991   0.0004964  -0.0011653   0.0001997
    7   0.0093889   0.0090029  -0.0137673   0.0034044   0.0008448  -0.0010367
    8  -0.0022996   0.0295620  -0.0106573   0.0005913  -0.0045480   0.0024397
    9  -0.0147102   0.0489003  -0.0607788  -0.0010587   0.0037419  -0.0016277
   10   0.0043936  -0.0003633  -0.0015246   0.0011538   0.0001729  -0.0002966
   11  -0.0006218  -0.0008599  -0.0037125  -0.0000898   0.0009609  -0.0004875
   12  -0.0015477  -0.0024617  -0.0036491  -0.0003217   0.0008888  -0.0003940
   13   0.1500382   0.0081343   0.1326076  -0.0399366  -0.0058538  -0.0594866
   14   0.0081343   0.6122564   0.0853006  -0.0063594  -0.0634079  -0.0371604
   15   0.1326076   0.0853006   0.8260522  -0.0595115  -0.0344673  -0.3440175
   16  -0.0399366  -0.0063594  -0.0595115   0.0352514   0.0068205   0.0634396
   17  -0.0058538  -0.0634079  -0.0344673   0.0068205   0.0544845   0.0392560
   18  -0.0594866  -0.0371604  -0.3440175   0.0634396   0.0392560   0.3595653
   19  -0.0708952  -0.0176780  -0.0183163  -0.0005469  -0.0047853  -0.0009835
   20  -0.0216024  -0.3302945  -0.1356709   0.0007480   0.0062867   0.0044870
   21  -0.0186150  -0.1153620  -0.1735099  -0.0005011  -0.0244773  -0.0052266
   22   0.0024049  -0.0020636   0.0018771  -0.0033671   0.0001394   0.0006353
   23   0.0026287  -0.0087367   0.0128892  -0.0001685   0.0002387  -0.0005179
   24   0.0022543  -0.0115111   0.0128071   0.0005927   0.0009180  -0.0001751
   25   0.0112912  -0.0109071  -0.0154732   0.0047492  -0.0005550  -0.0008800
   26  -0.0019148  -0.0243409  -0.0136120  -0.0001260  -0.0055214  -0.0015722
   27  -0.0146478  -0.0604771  -0.0679796  -0.0008514  -0.0037687   0.0001529
   28   0.0018069   0.0006010  -0.0017110   0.0022786  -0.0002009  -0.0004650
   29   0.0007676   0.0010123   0.0039263   0.0000668   0.0007303   0.0002205
   30  -0.0016913   0.0030636  -0.0064913  -0.0004439  -0.0011954  -0.0000679
           19          20          21          22          23          24
    1   0.0127119   0.0096716   0.0036491   0.0045145  -0.0003572  -0.0010052
    2  -0.0016988  -0.0646239  -0.0152869  -0.0006018  -0.0036664  -0.0038478
    3   0.0027892   0.0446700   0.0304592  -0.0010381  -0.0025806  -0.0009604
    4   0.0032986   0.0008208  -0.0014925   0.0012029   0.0001844  -0.0000330
    5   0.0005771  -0.0021001   0.0025427  -0.0000799  -0.0004686  -0.0005523
    6  -0.0015131   0.0038698  -0.0039786  -0.0000549   0.0008233   0.0009842
    7   0.0135985   0.0059182  -0.0135261   0.0018811  -0.0000938  -0.0015515
    8   0.0114291  -0.0562193   0.0534645  -0.0004164   0.0008930  -0.0022748
    9  -0.0130758   0.0249261  -0.0502357  -0.0015932  -0.0005978  -0.0061833
   10   0.0021299  -0.0000424  -0.0002412   0.0021741   0.0000342  -0.0004053
   11  -0.0003662  -0.0063462  -0.0025990   0.0003013   0.0000907   0.0013896
   12  -0.0002464  -0.0009417   0.0008054  -0.0003857  -0.0000031   0.0002291
   13  -0.0708952  -0.0216024  -0.0186150   0.0024049   0.0026287   0.0022543
   14  -0.0176780  -0.3302945  -0.1153620  -0.0020636  -0.0087367  -0.0115111
   15  -0.0183163  -0.1356709  -0.1735099   0.0018771   0.0128892   0.0128071
   16  -0.0005469   0.0007480  -0.0005011  -0.0033671  -0.0001685   0.0005927
   17  -0.0047853   0.0062867  -0.0244773   0.0001394   0.0002387   0.0009180
   18  -0.0009835   0.0044870  -0.0052266   0.0006353  -0.0005179  -0.0001751
   19   0.1395851  -0.0207973   0.0954320  -0.0269728   0.0228022  -0.0144157
   20  -0.0207973   0.8915323  -0.0465384   0.0209376  -0.3293393   0.0859080
   21   0.0954320  -0.0465384   0.6132878  -0.0145642   0.0954183  -0.0896917
   22  -0.0269728   0.0209376  -0.0145642   0.0232906  -0.0245692   0.0152760
   23   0.0228022  -0.3293393   0.0954183  -0.0245692   0.3389365  -0.1035906
   24  -0.0144157   0.0859080  -0.0896917   0.0152760  -0.1035906   0.0889754
   25  -0.0661317   0.0094830  -0.0495710  -0.0033437  -0.0005691  -0.0012044
   26   0.0096744  -0.1211346   0.0468780   0.0064358   0.0021531   0.0338739
   27  -0.0495579   0.0447406  -0.3125815  -0.0006265  -0.0025839  -0.0066477
   28  -0.0067773  -0.0051371  -0.0005700  -0.0017845   0.0001082   0.0004920
   29   0.0008428   0.0122389   0.0059600  -0.0000832  -0.0001009  -0.0003129
   30  -0.0001125  -0.0254504  -0.0093284   0.0004741   0.0007430   0.0006625
           25          26          27          28          29          30
    1   0.0129009  -0.0105558  -0.0075487   0.0021058   0.0006583  -0.0002137
    2  -0.0016507  -0.0681327  -0.0155438   0.0008309  -0.0071272   0.0035569
    3  -0.0066944  -0.0626266  -0.0264469  -0.0001891   0.0026923   0.0013583
    4   0.0045294  -0.0006049  -0.0019294   0.0023010  -0.0001951  -0.0003128
    5  -0.0001803   0.0001994  -0.0013144   0.0000745  -0.0001098   0.0001825
    6  -0.0019070  -0.0035229  -0.0053976  -0.0002889  -0.0012340   0.0007420
    7  -0.0588825   0.0111040  -0.0116377  -0.0060561  -0.0050189   0.0032407
    8   0.0114016  -0.3254060   0.0375269   0.0010010  -0.0084288   0.0050109
    9  -0.0116922   0.0356103  -0.1144358   0.0037255  -0.0264160   0.0106535
   10  -0.0029982  -0.0005075   0.0007009  -0.0017989   0.0001083   0.0003369
   11   0.0064416  -0.0082328   0.0333845  -0.0000896   0.0007395  -0.0002738
   12   0.0012870  -0.0030458   0.0033743   0.0003210   0.0007826  -0.0001429
   13   0.0112912  -0.0019148  -0.0146478   0.0018069   0.0007676  -0.0016913
   14  -0.0109071  -0.0243409  -0.0604771   0.0006010   0.0010123   0.0030636
   15  -0.0154732  -0.0136120  -0.0679796  -0.0017110   0.0039263  -0.0064913
   16   0.0047492  -0.0001260  -0.0008514   0.0022786   0.0000668  -0.0004439
   17  -0.0005550  -0.0055214  -0.0037687  -0.0002009   0.0007303  -0.0011954
   18  -0.0008800  -0.0015722   0.0001529  -0.0004650   0.0002205  -0.0000679
   19  -0.0661317   0.0096744  -0.0495579  -0.0067773   0.0008428  -0.0001125
   20   0.0094830  -0.1211346   0.0447406  -0.0051371   0.0122389  -0.0254504
   21  -0.0495710   0.0468780  -0.3125815  -0.0005700   0.0059600  -0.0093284
   22  -0.0033437   0.0064358  -0.0006265  -0.0017845  -0.0000832   0.0004741
   23  -0.0005691   0.0021531  -0.0025839   0.0001082  -0.0001009   0.0007430
   24  -0.0012044   0.0338739  -0.0066477   0.0004920  -0.0003129   0.0006625
   25   0.1099981   0.0203504   0.1353293  -0.0121127  -0.0338143  -0.0491941
   26   0.0203504   0.8175443   0.1658974  -0.0338557  -0.2671285  -0.1978800
   27   0.1353293   0.1658974   0.8057508  -0.0492308  -0.1978616  -0.2757889
   28  -0.0121127  -0.0338557  -0.0492308   0.0200372   0.0366677   0.0479164
   29  -0.0338143  -0.2671285  -0.1978616   0.0366677   0.2681741   0.2122427
   30  -0.0491941  -0.1978800  -0.2757889   0.0479164   0.2122427   0.2784031
 **********************************************************************
 **                                                                  **
 **                       VIBRATIONAL ANALYSIS                       **
 **                       --------------------                       **
 **                                                                  **
 **        VIBRATIONAL FREQUENCIES (CM**-1) AND NORMAL MODES         **
 **     FORCE CONSTANTS (mDYN/ANGSTROM) AND REDUCED MASSES (AMU)     **
 **                  INFRARED INTENSITIES (KM/MOL)                   **
 **                                                                  **
 **********************************************************************
 

 Mode:                 1                      2                      3
 Frequency:       518.02                 638.37                 651.52
 Force Cnst:      0.2329                 0.7034                 0.5162
 Red. Mass:       1.4729                 2.9294                 2.0641
 IR Active:          YES                    YES                    YES
 IR Intens:       76.535                  0.001                  0.000
 Raman Active:       YES                    YES                    YES
               X      Y      Z        X      Y      Z        X      Y      Z
 C          0.008  0.000 -0.002   -0.253 -0.004  0.048    0.089  0.002 -0.017
 H         -0.087 -0.001  0.016   -0.473 -0.007  0.088   -0.088 -0.001  0.017
 C          0.048  0.001 -0.009    0.142  0.002 -0.027   -0.156 -0.002  0.030
 H          0.172  0.004 -0.032    0.433  0.011 -0.080   -0.454 -0.011  0.085
 C          0.009  0.000 -0.002    0.253  0.004 -0.049    0.089  0.001 -0.018
 H         -0.082 -0.001  0.016    0.464  0.008 -0.089   -0.052 -0.002  0.010
 C          0.048  0.001 -0.009   -0.142 -0.002  0.027   -0.167 -0.003  0.032
 H          0.166  0.002 -0.033   -0.411 -0.005  0.083   -0.406 -0.006  0.081
 N         -0.175 -0.003  0.033   -0.000 -0.000 -0.000    0.145  0.002 -0.028
 H          0.926  0.015 -0.178   -0.012 -0.000  0.001    0.703  0.012 -0.136
 TransDip   0.275  0.004 -0.054   -0.001  0.001  0.000   -0.000 -0.000 -0.000

 Mode:                 4                      5                      6
 Frequency:       717.91                 748.87                 866.60
 Force Cnst:      0.3976                 0.3995                 0.5618
 Red. Mass:       1.3094                 1.2092                 1.2698
 IR Active:          YES                    YES                    YES
 IR Intens:        6.426                136.945                  1.121
 Raman Active:       YES                    YES                    YES
               X      Y      Z        X      Y      Z        X      Y      Z
 C         -0.030 -0.001  0.006   -0.032 -0.002  0.005   -0.089  0.007  0.017
 H          0.417  0.006 -0.078    0.465  0.005 -0.086    0.547  0.014 -0.087
 C         -0.132 -0.003  0.026   -0.053 -0.001  0.009    0.082  0.003 -0.012
 H          0.685  0.023 -0.125    0.288  0.009 -0.054   -0.519 -0.029  0.093
 C          0.021  0.001 -0.004   -0.038 -0.000  0.008   -0.058 -0.003  0.000
 H         -0.197 -0.004  0.037    0.566  0.015 -0.108    0.368  0.007 -0.081
 C          0.086  0.002 -0.017   -0.100 -0.001  0.020    0.070 -0.007 -0.012
 H         -0.503 -0.003  0.106    0.549  0.005 -0.115   -0.461 -0.009  0.104
 N          0.015 -0.001 -0.004    0.045  0.001 -0.008   -0.011 -0.000  0.006
 H          0.053 -0.001 -0.011    0.161  0.002 -0.029    0.154  0.012 -0.034
 TransDip   0.080  0.003 -0.014    0.368  0.006 -0.071    0.033  0.001 -0.006

 Mode:                 7                      8                      9
 Frequency:       886.24                 907.39                 911.16
 Force Cnst:      2.3758                 1.7046                 0.6731
 Red. Mass:       5.1341                 3.5139                 1.3760
 IR Active:          YES                    YES                    YES
 IR Intens:        1.448                  0.410                  0.143
 Raman Active:       YES                    YES                    YES
               X      Y      Z        X      Y      Z        X      Y      Z
 C          0.007  0.352  0.021   -0.052 -0.069 -0.093    0.093 -0.009 -0.033
 H         -0.024  0.333  0.163    0.252 -0.139  0.286   -0.531 -0.029  0.146
 C          0.034 -0.016  0.229   -0.025  0.126 -0.181   -0.044  0.019 -0.019
 H          0.088 -0.323  0.089   -0.113 -0.210 -0.313    0.202 -0.020 -0.085
 C         -0.061 -0.010 -0.350    0.037 -0.097 -0.074   -0.119 -0.017  0.012
 H         -0.099 -0.133 -0.332   -0.310  0.328 -0.064    0.686  0.068 -0.151
 C         -0.003 -0.238  0.011    0.003 -0.182  0.119    0.060 -0.028  0.007
 H          0.125 -0.124  0.303    0.085 -0.317 -0.258   -0.331 -0.051  0.037
 N          0.017 -0.075  0.076    0.036  0.201  0.205    0.005  0.030  0.030
 H         -0.064  0.241 -0.217    0.024  0.199  0.216    0.027  0.031  0.026
 TransDip  -0.004  0.028 -0.026   -0.007 -0.014 -0.013    0.011 -0.001 -0.005

 Mode:                10                     11                     12
 Frequency:      1047.70                1083.92                1102.68
 Force Cnst:      0.8915                 0.9129                 1.0646
 Red. Mass:       1.3784                 1.3187                 1.4861
 IR Active:          YES                    YES                    YES
 IR Intens:       29.139                 24.409                  8.896
 Raman Active:       YES                    YES                    YES
               X      Y      Z        X      Y      Z        X      Y      Z
 C          0.011 -0.088  0.048   -0.007 -0.033 -0.036   -0.016  0.004 -0.080
 H          0.106 -0.180  0.561   -0.094  0.045 -0.529   -0.072  0.061 -0.404
 C         -0.001  0.048 -0.005    0.019 -0.038  0.091   -0.008  0.113 -0.038
 H          0.010  0.331  0.113    0.028  0.241  0.216    0.008  0.556  0.141
 C         -0.016  0.052 -0.083    0.006  0.042  0.034    0.002 -0.079  0.005
 H         -0.045  0.570 -0.148   -0.018  0.575 -0.024    0.012 -0.367  0.041
 C          0.008 -0.005  0.046    0.007 -0.092  0.027    0.021 -0.050  0.112
 H          0.072  0.104  0.337   -0.057 -0.215 -0.278    0.111  0.105  0.542
 N         -0.011 -0.061 -0.062   -0.008  0.040 -0.038   -0.004 -0.015 -0.020
 H         -0.013 -0.066 -0.066   -0.048  0.248 -0.234   -0.006 -0.007 -0.032
 TransDip   0.020  0.119  0.124   -0.025  0.113 -0.108    0.012  0.070  0.064

 Mode:                13                     14                     15
 Frequency:      1171.22                1197.16                1325.13
 Force Cnst:      1.0055                 3.4061                 1.4180
 Red. Mass:       1.2441                 4.0337                 1.3706
 IR Active:          YES                    YES                    YES
 IR Intens:        3.124                  3.280                  1.617
 Raman Active:       YES                    YES                    YES
               X      Y      Z        X      Y      Z        X      Y      Z
 C          0.002 -0.038  0.004   -0.002  0.260  0.008    0.015 -0.010  0.080
 H          0.009 -0.050  0.049    0.059  0.239  0.346   -0.086  0.084 -0.459
 C         -0.001 -0.057 -0.005   -0.032  0.108 -0.153    0.001  0.097  0.015
 H         -0.018 -0.465 -0.177   -0.053 -0.230 -0.328   -0.024 -0.390 -0.191
 C          0.007 -0.006  0.035    0.049 -0.004  0.256    0.003 -0.082  0.008
 H          0.008 -0.050  0.044    0.043  0.325  0.252   -0.022  0.475 -0.060
 C          0.009  0.004  0.053    0.023 -0.159  0.102   -0.019 -0.011 -0.097
 H          0.093  0.157  0.455   -0.043 -0.315 -0.224    0.078  0.174  0.386
 N         -0.014  0.076 -0.068   -0.030 -0.164 -0.171    0.000 -0.000  0.001
 H         -0.099  0.503 -0.468   -0.034 -0.174 -0.193    0.052 -0.267  0.251
 TransDip  -0.006  0.039 -0.040    0.007  0.040  0.041    0.007 -0.030  0.027

 Mode:                16                     17                     18
 Frequency:      1450.73                1489.83                1528.48
 Force Cnst:      5.2626                 4.1655                 4.0961
 Red. Mass:       4.2440                 3.1853                 2.9758
 IR Active:          YES                    YES                    YES
 IR Intens:        3.724                  6.211                  9.498
 Raman Active:       YES                    YES                    YES
               X      Y      Z        X      Y      Z        X      Y      Z
 C          0.061 -0.113  0.315    0.012  0.063  0.067   -0.005 -0.111 -0.038
 H         -0.099  0.028 -0.534    0.000  0.079  0.006   -0.033 -0.118 -0.181
 C         -0.033  0.045 -0.170    0.004 -0.188  0.002    0.022  0.213  0.139
 H         -0.043 -0.034 -0.233    0.014 -0.022  0.079   -0.019 -0.571 -0.180
 C         -0.024  0.324 -0.095   -0.012 -0.066 -0.066   -0.021 -0.035 -0.111
 H          0.012 -0.542  0.003   -0.015 -0.002 -0.079   -0.020 -0.175 -0.125
 C          0.010 -0.174  0.036    0.036 -0.010  0.185    0.040  0.133  0.215
 H         -0.005 -0.234 -0.041    0.003 -0.081  0.017   -0.111 -0.151 -0.561
 N         -0.002 -0.013 -0.014   -0.043  0.220 -0.207   -0.016 -0.091 -0.093
 H         -0.004 -0.027 -0.024    0.126 -0.643  0.603   -0.019 -0.098 -0.106
 TransDip  -0.007 -0.043 -0.044    0.011 -0.057  0.054    0.012  0.068  0.070

 Mode:                19                     20                     21
 Frequency:      1607.65                3262.43                3272.89
 Force Cnst:      5.0402                 6.8237                 6.8989
 Red. Mass:       3.3099                 1.0881                 1.0931
 IR Active:          YES                    YES                    YES
 IR Intens:        3.038                  2.424                  3.351
 Raman Active:       YES                    YES                    YES
               X      Y      Z        X      Y      Z        X      Y      Z
 C          0.038  0.090  0.211   -0.001 -0.054 -0.010   -0.000 -0.044 -0.005
 H         -0.059  0.210 -0.300    0.010  0.629  0.106    0.007  0.485  0.077
 C         -0.034 -0.094 -0.188   -0.005  0.012 -0.025   -0.008  0.019 -0.038
 H         -0.020  0.330 -0.058    0.059 -0.130  0.299    0.088 -0.193  0.446
 C         -0.015 -0.210 -0.097    0.010  0.008  0.052   -0.009 -0.004 -0.048
 H         -0.043  0.316 -0.191   -0.114 -0.078 -0.608    0.102  0.064  0.538
 C          0.016  0.186  0.100   -0.002  0.023 -0.009    0.004 -0.036  0.016
 H         -0.064  0.076 -0.315    0.024 -0.277  0.102   -0.036  0.421 -0.154
 N          0.014 -0.071  0.067    0.000 -0.000  0.000    0.000  0.000  0.000
 H         -0.077  0.392 -0.368   -0.001  0.003 -0.003   -0.002 -0.009 -0.009
 TransDip  -0.008  0.040 -0.038    0.007 -0.037  0.033   -0.008 -0.037 -0.044

 Mode:                22                     23                     24
 Frequency:      3286.49                3294.05                3724.50
 Force Cnst:      7.0108                 7.0872                 8.8360
 Red. Mass:       1.1017                 1.1086                 1.0811
 IR Active:          YES                    YES                    YES
 IR Intens:        4.019                  0.245                 70.095
 Raman Active:       YES                    YES                    YES
               X      Y      Z        X      Y      Z        X      Y      Z
 C          0.002  0.034  0.011    0.001  0.043  0.008    0.000  0.000  0.001
 H         -0.007 -0.370 -0.066   -0.007 -0.442 -0.074   -0.000 -0.001 -0.000
 C         -0.011  0.020 -0.055   -0.008  0.015 -0.041   -0.000  0.003 -0.002
 H          0.117 -0.249  0.590    0.083 -0.177  0.420    0.002 -0.007  0.010
 C         -0.004 -0.008 -0.022    0.009  0.007  0.046    0.000  0.001  0.000
 H          0.045  0.034  0.239   -0.089 -0.060 -0.475   -0.000 -0.000 -0.001
 C         -0.004  0.053 -0.016    0.004 -0.053  0.016    0.001 -0.002  0.002
 H          0.047 -0.568  0.202   -0.045  0.546 -0.193   -0.001  0.011 -0.006
 N          0.000 -0.003  0.002   -0.000 -0.000 -0.001   -0.009 -0.052 -0.053
 H         -0.001  0.006 -0.007   -0.002 -0.014 -0.013    0.125  0.689  0.709
 TransDip  -0.008  0.049 -0.040    0.003  0.007  0.014    0.034  0.185  0.191

 STANDARD THERMODYNAMIC QUANTITIES AT   298.15 K  AND     1.00 ATM

   This Molecule has  0 Imaginary Frequencies
   Zero point vibrational energy:       52.452 kcal/mol

   Atom    1 Element C  Has Mass   12.00000
   Atom    2 Element H  Has Mass    1.00783
   Atom    3 Element C  Has Mass   12.00000
   Atom    4 Element H  Has Mass    1.00783
   Atom    5 Element C  Has Mass   12.00000
   Atom    6 Element H  Has Mass    1.00783
   Atom    7 Element C  Has Mass   12.00000
   Atom    8 Element H  Has Mass    1.00783
   Atom    9 Element N  Has Mass   14.00307
   Atom   10 Element H  Has Mass    1.00783
   Molecular Mass:    67.042220 amu
   Principal axes and moments of inertia in amu*Bohr^2:
                             1           2           3
    Eigenvalues --      195.16895   197.79071   392.95965
          X               0.12443    -0.14075     0.98219
          Y               0.69218     0.72155     0.01572
          Z               0.71092    -0.67790    -0.18721
   Rotational Symmetry Number is   1
   The Molecule is an Asymmetric Top
   Translational Enthalpy:        0.889 kcal/mol
   Rotational Enthalpy:           0.889 kcal/mol
   Vibrational Enthalpy:         53.114 kcal/mol
   gas constant (RT):             0.592 kcal/mol
   Translational Entropy:        38.526  cal/mol.K
   Rotational Entropy:           24.232  cal/mol.K
   Vibrational Entropy:           2.850  cal/mol.K

   Total Enthalpy:               55.483 kcal/mol
   Total Entropy:                65.607  cal/mol.K
Archival summary:
1\1\c8-55\FREQ\ProcedureUnspecified\BasisUnspecified\145\hpark21\ThuFeb213:26:002023ThuFeb213:26:002023\0\\#,FREQ,ProcedureUnspecified,BasisUnspecified,\\0,1\N\H,1,1.00152\C,1,1.36521,2,125.102\H,3,1.07661,1,121.293,2,-0.0272605,0\C,1,1.36528,2,125.112,3,179.938,0\H,5,1.07661,1,121.277,2,0.057017,0\C,5,1.36817,1,107.79,2,-179.939,0\H,7,1.07726,5,125.741,1,-179.986,0\C,3,1.36824,1,107.792,2,179.931,0\H,9,1.07723,3,125.792,1,-179.968,0\\\@

 Total job time:  4114.84s(wall), 209753.16s(cpu) 
 Thu Feb  2 13:26:00 2023

        *************************************************************
        *                                                           *
        *  Thank you very much for using Q-Chem.  Have a nice day.  *
        *                                                           *
        *************************************************************
