# Supplementary material for: Reactant Discovery with an Ab Initio Nanoreactor: Exploration of Astrophysical N-Heterocycle Precursors and Formation Pathways
Source: ACS Earth Space Chem. 2024 Aug 9;8(9):1771–83. doi: 10.1021/acsearthspacechem.4c00120 (PMC11418024; doi:10.1021/acsearthspacechem.4c00120)
Supplement: Supplementary file 2 — sp4c00120_si_002.zip [file sp4c00120_si_002.zip › nr-si-data/reaction1/TS5/optimized.xyz]

12

C        -0.6997047555    1.5411289255   -1.0090729524
N        -0.6152505984    2.6562705834   -1.2654881246
C         1.3329909866   -0.2938217070    0.3633132460
H         2.4046612924   -0.3335031520    0.4627158616
C         0.4501960020   -0.7400819540   -0.6491926387
H         0.6773380268   -1.4463079651   -1.4356194162
C        -0.8002693916    0.1159421107   -0.7019661630
H        -1.5998515718   -0.3553300732   -1.2631733479
C        -0.7146532877   -0.3645975034    0.6843502130
H        -1.4789939796   -0.9136072760    1.2123699732
N         0.4368326227    0.2107754780    1.3257479065
H         0.6067046539   -0.0768674537    2.2760154508
