# Supplementary material for: Reactant Discovery with an Ab Initio Nanoreactor: Exploration of Astrophysical N-Heterocycle Precursors and Formation Pathways
Source: ACS Earth Space Chem. 2024 Aug 9;8(9):1771–83. doi: 10.1021/acsearthspacechem.4c00120 (PMC11418024; doi:10.1021/acsearthspacechem.4c00120)
Supplement: Supplementary file 2 — sp4c00120_si_002.zip [file sp4c00120_si_002.zip › nr-si-data/reaction1/TS5/optimize.out]

Running Job 1 of 1 qchem.in
qchem qchem.in_55929.0 ./qchem55929/ 0
/home/leeping/opt/qchem/5.3.2-openmp/exe/qcprog.exe_s qchem.in_55929.0 ./qchem55929/
                  Welcome to Q-Chem
     A Quantum Leap Into The Future Of Chemistry


 Q-Chem 5.3, Q-Chem, Inc., Pleasanton, CA (2020)

 Yihan Shao,  Zhengting Gan,  E. Epifanovsky,  A. T. B. Gilbert,  M. Wormit,  
 J. Kussmann,  A. W. Lange,  A. Behn,  Jia Deng,  Xintian Feng,  D. Ghosh,  
 M. Goldey,  P. R. Horn,  L. D. Jacobson,  I. Kaliman,  T. Kus,  A. Landau,  
 Jie Liu,  E. I. Proynov,  R. M. Richard,  R. P. Steele,  E. J. Sundstrom,  
 H. L. Woodcock III,  P. M. Zimmerman,  D. Zuev,  B. Alam,  B. Albrecht,  
 A. Aldossary,  E. Alguire,  S. A. Baeppler,  D. Barton,  Z. Benda,  
 Y. A. Bernard,  E. J. Berquist,  K. B. Bravaya,  H. Burton,  K. Carter-Fenk,  
 D. Casanova,  Chun-Min Chang,  Yunqing Chen,  A. Chien,  K. D. Closser,  
 M. P. Coons,  S. Coriani,  S. Dasgupta,  A. L. Dempwolff,  M. Diedenhofen,  
 Hainam Do,  R. G. Edgar,  Po-Tung Fang,  S. Faraji,  S. Fatehi,  
 Qingguo Feng,  J. Fosso-Tande,  J. Gayvert,  Qinghui Ge,  A. Ghysels,  
 G. Gidofalvi,  J. Gomes,  J. Gonthier,  S. Gulania,  A. Gunina,  D. Hait,  
 M. W. D. Hanson-Heine,  S. Hammes-Schiffer,  P. H. P. Harbach,  
 A. W. Hauser,  M. F. Herbst,  J. E. Herr,  E. G. Hohenstein,  Z. C. Holden,  
 S. Houck,  Kerwin Hui,  B. C. Huynh,  M. Ivanov,  T.-C. Jagau,  Hyunjun Ji,  
 B. Kaduk,  K. Khistyaev,  Jaehoon Kim,  P. Klunzinger,  K. Koh,  
 D. Kosenkov,  L. Koulias,  T. Kowalczyk,  C. M. Krauter,  A. Kunitsa,  
 Ka Un Lao,  A. Laurent,  K. V. Lawler,  Joonho Lee,  D. Lefrancois,  
 S. Lehtola,  D. S. Levine,  Yi-Pei Li,  You-Sheng Lin,  Fenglai Liu,  
 Kuan-Yu Liu,  E. Livshits,  M. Loipersberger,  A. Luenser,  A. Manjanath,  
 P. Manohar,  E. Mansoor,  S. F. Manzer,  Shan-Ping Mao,  Yuezhi Mao,  
 N. Mardirossian,  A. V. Marenich,  T. Markovich,  L. A. Martinez-Martinez,  
 S. A. Maurer,  N. J. Mayhall,  S. C. McKenzie,  J.-M. Mewes,  P. Morgante,  
 A. F. Morrison,  J. W. Mullinax,  K. Nanda,  T. S. Nguyen-Beck,  
 R. Olivares-Amaya,  K. J. Oosterbaan,  J. A. Parkhill,  S. K. Paul,  
 F. Pavosevic,  Zheng Pei,  T. M. Perrine,  F. Plasser,  P. Pokhilko,  
 S. Prager,  A. Prociuk,  E. Ramos,  B. Rana,  D. R. Rehn,  F. Rob,  
 E. Rossomme,  M. Scheurer,  M. Schneider,  N. Sergueev,  S. M. Sharada,  
 S. Sharma,  W. Skomorowski,  D. W. Small,  T. Stauch,  C. J. Stein,  
 T. Stein,  Yu-Chuan Su,  S. P. Veccham,  Zhen Tao,  A. J. W. Thom,  
 A. Tkatchenko,  T. Tsuchimochi,  N. M. Tubman,  L. Vogt,  M. L. Vidal,  
 O. Vydrov,  M. A. Watson,  J. Wenzel,  M. de Wergifosse,  T. A. Wesolowski,  
 A. White,  J. Witte,  A. Yamada,  Jun Yang,  K. Yao,  S. Yeganeh,  
 S. R. Yost,  Zhi-Qiang You,  A. Zech,  Igor Ying Zhang,  Xing Zhang,  
 Yan Zhao,  Ying Zhu,  B. R. Brooks,  G. K. L. Chan,  C. J. Cramer,  
 M. S. Gordon,  W. J. Hehre,  A. Klamt,  M. W. Schmidt,  C. D. Sherrill,  
 D. G. Truhlar,  A. Aspuru-Guzik,  R. Baer,  A. T. Bell,  N. A. Besley,  
 Jeng-Da Chai,  A. E. DePrince, III,  R. A. DiStasio Jr.,  A. Dreuw,  
 B. D. Dunietz,  T. R. Furlani,  Chao-Ping Hsu,  Yousung Jung,  Jing Kong,  
 D. S. Lambrecht,  WanZhen Liang,  C. Ochsenfeld,  V. A. Rassolov,  
 L. V. Slipchenko,  J. E. Subotnik,  T. Van Voorhis,  J. M. Herbert,  
 A. I. Krylov,  P. M. W. Gill,  M. Head-Gordon

 Contributors to earlier versions of Q-Chem not listed above: 
 R. D. Adamson,  B. Austin,  J. Baker,  G. J. O. Beran,  K. Brandhorst,  
 S. T. Brown,  E. F. C. Byrd,  A. K. Chakraborty,  C.-L. Cheng,  
 Siu Hung Chien,  D. M. Chipman,  D. L. Crittenden,  H. Dachsel,  
 R. J. Doerksen,  A. D. Dutoi,  L. Fusti-Molnar,  W. A. Goddard III,  
 A. Golubeva-Zadorozhnaya,  S. R. Gwaltney,  G. Hawkins,  A. Heyden,  
 S. Hirata,  G. Kedziora,  F. J. Keil,  C. Kelley,  Jihan Kim,  R. A. King,  
 R. Z. Khaliullin,  P. P. Korambath,  W. Kurlancheek,  A. M. Lee,  M. S. Lee,  
 S. V. Levchenko,  Ching Yeh Lin,  D. Liotard,  R. C. Lochan,  I. Lotan,  
 P. E. Maslen,  N. Nair,  D. P. O'Neill,  D. Neuhauser,  E. Neuscamman,  
 C. M. Oana,  R. Olson,  B. Peters,  R. Peverati,  P. A. Pieniazek,  
 Y. M. Rhee,  J. Ritchie,  M. A. Rohrdanz,  E. Rosta,  N. J. Russ,  
 H. F. Schaefer III,  N. E. Schultz,  N. Shenvi,  A. C. Simmonett,  A. Sodt,  
 D. Stuck,  K. S. Thanthiriwatte,  V. Vanovschi,  Tao Wang,  A. Warshel,  
 C. F. Williams,  Q. Wu,  X. Xu,  W. Zhang

 Please cite Q-Chem as follows:
 Y. Shao et al., Mol. Phys. 113, 184-215 (2015)
 DOI: 10.1080/00268976.2014.952696

 Q-Chem 5.3.2 for Intel X86 EM64T Linux

 Parts of Q-Chem use Armadillo 9.800.1 (Horizon Scraper).
 http://arma.sourceforge.net/

 Q-Chem begins on Tue Jan 31 12:05:31 2023  

Host: 
0

     Scratch files written to ./qchem55929//
 Dec820 |scratch|qcdevops|jenkins|workspace|build_RNUM 5633   
Processing $rem in /home/leeping/opt/qchem/5.3.2-openmp/config/preferences:
Processing $rem in /home/hpark21/.qchemrc:

Checking the input file for inconsistencies... 	...done.

--------------------------------------------------------------
User input:
--------------------------------------------------------------
$molecule
0 2
C       -0.6988695724    1.5382337542   -1.0090942946
N       -0.6024506181    2.6531285068   -1.2614378979
C        1.3309408836   -0.2886525933    0.3611208393
H        2.4009972485   -0.3358993347    0.4644434088
C        0.4443670897   -0.7415132091   -0.6472169240
H        0.6809121464   -1.4378116847   -1.4405382794
C       -0.8049956015    0.1151627362   -0.7023614266
H       -1.6037417165   -0.3587790335   -1.2613532327
C       -0.7127233421   -0.3700942719    0.6822427395
H       -1.4752582835   -0.9179579012    1.2147441457
N        0.4346014940    0.2134382458    1.3239068171
H        0.6062202717   -0.0692552014    2.2755441132
$end

$rem
method                wB97X-D3
basis                 cc-pvtz
unrestricted          true
symmetry              False
sym_ignore            true
scf_convergence       8
thresh                14
jobtype               ts
scf_guess             core
scf_algorithm         diis
max_scf_cycles        100
geom_opt_max_cycles   100
$end
--------------------------------------------------------------
 Adding empirical dispersion correction 
 ----------------------------------------------------------------
 Doing -D3(0) with
 s6  =   1.00000
 s8  =   1.00000
 rs6 =   1.28100
 rs8 =   1.09400
 -D3 energy without 3body term =     -0.0026332700 hartrees
 ----------------------------------------------------------------
             Standard Nuclear Orientation (Angstroms)
    I     Atom           X                Y                Z
 ----------------------------------------------------------------
    1      C      -0.6988695724     1.5382337542    -1.0090942946
    2      N      -0.6024506181     2.6531285068    -1.2614378979
    3      C       1.3309408836    -0.2886525933     0.3611208393
    4      H       2.4009972485    -0.3358993347     0.4644434088
    5      C       0.4443670897    -0.7415132091    -0.6472169240
    6      H       0.6809121464    -1.4378116847    -1.4405382794
    7      C      -0.8049956015     0.1151627362    -0.7023614266
    8      H      -1.6037417165    -0.3587790335    -1.2613532327
    9      C      -0.7127233421    -0.3700942719     0.6822427395
   10      H      -1.4752582835    -0.9179579012     1.2147441457
   11      N       0.4346014940     0.2134382458     1.3239068171
   12      H       0.6062202717    -0.0692552014     2.2755441132
 ----------------------------------------------------------------
 Nuclear Repulsion Energy =         264.24812139 hartrees
 There are       25 alpha and       24 beta electrons
 Requested basis set is cc-pVTZ
 There are 100 shells and 280 basis functions

 Total QAlloc Memory Limit   8000 MB
 Mega-Array Size      1956 MB
 MEM_STATIC part      2000 MB
 A cutoff of  1.0D-14 yielded   4876 shell pairs
 There are     38562 function pairs (     50510 Cartesian)
 Smallest overlap matrix eigenvalue = 2.50E-04

 Scale SEOQF with 1.000000e-01/1.000000e-01/1.000000e-01

 Standard Electronic Orientation quadrupole field applied
 Nucleus-field energy     =     0.0000000012 hartrees
 Guess MOs from core Hamiltonian diagonalization
 Long-range K will be added via erf
 Coulomb attenuation parameter = 0.25 bohr**(-1)
 An unrestricted hybrid HF-DFT SCF calculation will be
 performed using Pulay DIIS extrapolation
 Exchange:     0.1957 Hartree-Fock + 1.0000 wB97X-D3 + LR-HF
 Correlation:  1.0000 wB97X-D3
 Using SG-2 standard quadrature grid
 Dispersion:   Grimme D3
 SCF converges when DIIS error is below 1.0E-08
 using 64 threads for integral computing
 -------------------------------------------------------
 OpenMP Integral computing Module                
 Release: version 1.0, May 2013, Q-Chem Inc. Pittsburgh 
 -------------------------------------------------------
 using 64 threads for integral computing
 -------------------------------------------------------
 OpenMP Integral computing Module                
 Release: version 1.0, May 2013, Q-Chem Inc. Pittsburgh 
 -------------------------------------------------------
 ---------------------------------------
  Cycle       Energy         DIIS Error
 ---------------------------------------
    1    -232.4733674183      8.55E-02
    2    -168.6434989445      8.48E-02
    3    -263.5474220243      3.60E-02
    4    -184.9236782473      8.50E-02
    5    -225.1017812017      7.26E-02
    6    -239.9328308719      6.10E-02
    7    -263.4640227528      5.29E-02
    8    -278.0846141952      4.13E-02
    9    -288.2051043863      3.08E-02
   10    -296.6887602054      1.88E-02
   11    -302.4680782326      5.55E-03
   12    -302.6283536141      4.93E-03
   13    -302.8595675635      9.06E-04
   14    -302.8724631052      3.60E-04
   15    -302.8760499063      1.84E-04
   16    -302.8768187478      6.36E-05
   17    -302.8773019122      4.34E-05
   18    -302.8775290418      2.44E-05
   19    -302.8776884793      1.05E-05
   20    -302.8777413076      7.50E-06
   21    -302.8777684039      4.21E-06
   22    -302.8777806621      1.49E-06
   23    -302.8777812854      9.06E-07
   24    -302.8777813603      3.97E-07
   25    -302.8777813791      1.28E-07
   26    -302.8777813824      3.87E-08
   27    -302.8777813831      1.36E-08
   28    -302.8777813833      7.36E-09 Convergence criterion met
 ---------------------------------------
 <S^2> = 0.7846
 SCF time:  CPU 3841.22 s  wall 67.59 s
 SCF   energy in the final basis set = -302.87778138
 Total energy in the final basis set = -302.87778138
 
 --------------------------------------------------------------
 
                    Orbital Energies (a.u.)
 --------------------------------------------------------------
 
 Alpha MOs
 -- Occupied --
-14.4518 -14.4100 -10.3591 -10.3412 -10.3280 -10.3169 -10.3055  -1.1175
 -1.0153  -0.9472  -0.8422  -0.7679  -0.6931  -0.6758  -0.6334  -0.5702
 -0.5398  -0.5228  -0.5033  -0.4857  -0.4565  -0.4246  -0.4136  -0.3211
 -0.2644
 -- Virtual --
  0.0775   0.1013   0.1219   0.1270   0.1438   0.1602   0.1647   0.1735
  0.2142   0.2456   0.2662   0.2886   0.3051   0.3240   0.3324   0.3494
  0.3662   0.3852   0.3998   0.4055   0.4316   0.4554   0.4602   0.4757
  0.4808   0.4898   0.5052   0.5169   0.5385   0.5526   0.5580   0.5715
  0.5877   0.5923   0.6095   0.6276   0.6530   0.6640   0.6802   0.7113
  0.7220   0.7322   0.7417   0.7819   0.8102   0.8411   0.8479   0.8728
  0.8960   0.9392   0.9549   0.9827   0.9878   1.0121   1.0437   1.0505
  1.0650   1.0830   1.1172   1.1263   1.1376   1.1656   1.1762   1.1974
  1.2246   1.2323   1.2367   1.2700   1.2914   1.3054   1.3223   1.3357
  1.3399   1.3539   1.4083   1.4184   1.4444   1.4612   1.4854   1.4862
  1.5112   1.5149   1.5589   1.5749   1.6141   1.6505   1.6778   1.7430
  1.7616   1.8137   1.8296   1.8668   1.9049   1.9203   1.9560   1.9726
  1.9930   2.1103   2.1694   2.2098   2.2391   2.2572   2.3071   2.3201
  2.3569   2.3969   2.4932   2.5095   2.5307   2.5499   2.5667   2.6231
  2.6616   2.6737   2.7154   2.7304   2.7557   2.7649   2.7715   2.7893
  2.8114   2.8484   2.8587   2.8790   2.9015   2.9086   2.9484   2.9650
  2.9832   3.0027   3.0259   3.0274   3.0492   3.0508   3.0657   3.0834
  3.1095   3.1159   3.1408   3.1491   3.1785   3.1856   3.2130   3.2258
  3.2352   3.2466   3.2754   3.2977   3.3056   3.3264   3.3475   3.3764
  3.4022   3.4300   3.4359   3.4626   3.4867   3.5143   3.5280   3.5647
  3.5754   3.6015   3.6096   3.6519   3.6650   3.7015   3.7123   3.7351
  3.7692   3.7917   3.8185   3.8378   3.8451   3.8507   3.8801   3.9038
  3.9370   3.9607   3.9901   4.0111   4.0417   4.0485   4.0636   4.0854
  4.0882   4.1002   4.1323   4.1393   4.1557   4.1762   4.1900   4.2072
  4.2530   4.2955   4.3151   4.3274   4.3707   4.3803   4.4217   4.4640
  4.5160   4.5363   4.5616   4.5971   4.6303   4.6703   4.6752   4.6871
  4.7082   4.7764   4.7924   4.8075   4.8502   4.8726   4.8971   4.9421
  4.9719   5.0196   5.0438   5.0709   5.1060   5.1226   5.1600   5.2079
  5.2328   5.2613   5.3008   5.3444   5.3759   5.4393   5.5003   5.5433
  5.5583   5.6180   5.7242   5.7602   5.8280   5.8609   5.9202   6.0097
  6.0630   6.1942   6.2257   6.2471   6.3113   6.3563   6.3950   6.7132
  8.1083  10.4607  11.2529  12.2339  12.8249  13.0251  15.8837
 
 Beta MOs
 -- Occupied --
-14.4517 -14.4100 -10.3539 -10.3402 -10.3202 -10.3192 -10.3054  -1.1077
 -1.0147  -0.9436  -0.8262  -0.7574  -0.6905  -0.6613  -0.6285  -0.5637
 -0.5288  -0.5152  -0.4959  -0.4682  -0.4527  -0.4232  -0.4089  -0.3168
 -- Virtual --
  0.0166   0.0929   0.1039   0.1279   0.1324   0.1445   0.1630   0.1702
  0.1746   0.2158   0.2480   0.2691   0.2921   0.3074   0.3258   0.3344
  0.3499   0.3736   0.3934   0.4035   0.4109   0.4371   0.4631   0.4674
  0.4782   0.4826   0.4926   0.5096   0.5209   0.5419   0.5556   0.5603
  0.5744   0.5916   0.5947   0.6108   0.6288   0.6569   0.6690   0.6832
  0.7124   0.7222   0.7350   0.7427   0.7854   0.8128   0.8424   0.8517
  0.8751   0.8989   0.9414   0.9576   0.9844   0.9918   1.0149   1.0449
  1.0532   1.0670   1.0865   1.1197   1.1280   1.1421   1.1697   1.1787
  1.2011   1.2286   1.2384   1.2406   1.2733   1.2945   1.3101   1.3246
  1.3389   1.3449   1.3573   1.4129   1.4209   1.4461   1.4664   1.4893
  1.4916   1.5132   1.5168   1.5630   1.5798   1.6173   1.6523   1.6810
  1.7474   1.7630   1.8176   1.8334   1.8690   1.9069   1.9227   1.9597
  1.9743   1.9960   2.1140   2.1767   2.2336   2.2452   2.2608   2.3114
  2.3275   2.3658   2.4043   2.5002   2.5226   2.5378   2.5575   2.5726
  2.6315   2.6669   2.6805   2.7211   2.7337   2.7603   2.7675   2.7779
  2.7961   2.8175   2.8548   2.8681   2.8847   2.9073   2.9223   2.9560
  2.9699   2.9891   3.0065   3.0340   3.0378   3.0583   3.0683   3.0720
  3.0916   3.1150   3.1234   3.1496   3.1605   3.1815   3.1972   3.2202
  3.2322   3.2437   3.2567   3.2861   3.3054   3.3113   3.3334   3.3547
  3.3850   3.4102   3.4355   3.4415   3.4662   3.4909   3.5185   3.5324
  3.5698   3.5808   3.6059   3.6127   3.6552   3.6705   3.7040   3.7158
  3.7401   3.7732   3.7950   3.8236   3.8427   3.8489   3.8546   3.8830
  3.9093   3.9415   3.9625   3.9947   4.0146   4.0439   4.0512   4.0673
  4.0865   4.0884   4.1019   4.1356   4.1424   4.1597   4.1802   4.1923
  4.2125   4.2553   4.2988   4.3177   4.3307   4.3740   4.3838   4.4255
  4.4686   4.5197   4.5434   4.5669   4.6016   4.6348   4.6723   4.6774
  4.6892   4.7102   4.7782   4.7945   4.8089   4.8531   4.8763   4.9035
  4.9488   4.9760   5.0226   5.0509   5.0731   5.1103   5.1268   5.1645
  5.2106   5.2351   5.2630   5.3050   5.3474   5.3800   5.4423   5.5037
  5.5461   5.5612   5.6241   5.7282   5.7631   5.8301   5.8622   5.9225
  6.0122   6.0679   6.1961   6.2279   6.2479   6.3137   6.3575   6.3980
  6.7156   8.1087  10.4671  11.2598  12.2368  12.8336  13.0292  15.8838
 --------------------------------------------------------------
 
          Ground-State Mulliken Net Atomic Charges

     Atom                 Charge (a.u.)    Spin (a.u.)
  --------------------------------------------------------
      1 C                    -0.101718       0.009822
      2 N                    -0.055532       0.001375
      3 C                    -0.116139       0.682250
      4 H                     0.138680      -0.006693
      5 C                    -0.171103      -0.195832
      6 H                     0.136881       0.015676
      7 C                    -0.037310       0.050395
      8 H                     0.133275      -0.001792
      9 C                    -0.072771       0.434756
     10 H                     0.139299       0.002409
     11 N                    -0.113351      -0.002707
     12 H                     0.119788       0.010341
  --------------------------------------------------------
  Sum of atomic charges =     0.000000
  Sum of spin   charges =     1.000000

 -----------------------------------------------------------------
                    Cartesian Multipole Moments
 -----------------------------------------------------------------
    Charge (ESU x 10^10)
                 0.0000
    Dipole Moment (Debye)
         X       0.1186      Y      -4.8555      Z       1.9816
       Tot       5.2457
    Quadrupole Moments (Debye-Ang)
        XX     -36.2508     XY       2.1625     YY     -54.0805
        XZ       0.5947     YZ       4.4213     ZZ     -37.3151
    Octopole Moments (Debye-Ang^2)
       XXX      12.4506    XXY     -20.2022    XYY       8.3647
       YYY     -82.4864    XXZ       8.5666    XYZ      -1.9382
       YYZ      19.4355    XZZ       4.4776    YZZ     -27.8926
       ZZZ      32.6627
    Hexadecapole Moments (Debye-Ang^3)
      XXXX    -194.8526   XXXY      53.1131   XXYY    -108.2939
      XYYY      72.8609   YYYY    -520.5515   XXXZ     -34.3734
      XXYZ      26.5605   XYYZ     -26.1123   YYYZ     125.4643
      XXZZ     -75.5388   XYZZ      21.5224   YYZZ    -134.1686
      XZZZ     -34.6010   YZZZ      83.1610   ZZZZ    -241.8726
 -----------------------------------------------------------------
 Calculating analytic gradient of the SCF energy
 Gradient of SCF Energy
            1           2           3           4           5           6
    1   0.0000565   0.0001912  -0.0004576  -0.0006135  -0.0001639   0.0008473
    2  -0.0002861  -0.0004822  -0.0002886  -0.0003000   0.0000465   0.0005981
    3  -0.0003549   0.0003195  -0.0002600   0.0002405  -0.0005493  -0.0007251
            7           8           9          10          11          12
    1  -0.0000834   0.0003050  -0.0001495   0.0000665  -0.0000858   0.0000872
    2  -0.0000782  -0.0001378   0.0006782   0.0000148   0.0001530   0.0000824
    3   0.0002861   0.0003382   0.0003351   0.0004184  -0.0002477   0.0001993
 Max gradient component =       8.473E-04
 RMS gradient           =       3.590E-04
 Gradient time:  CPU 334.41 s  wall 6.90 s
 Geometry Optimization Parameters
   NAtoms,    NIC,     NZ,  NCons,   NDum,   NFix, NCnnct, MaxDiis
       12     105       0       0       0       0       0       0


** GEOMETRY OPTIMIZATION IN DELOCALIZED INTERNAL COORDINATES **
   Searching for a Transition State

   Optimization Cycle:   1

                       Coordinates (Angstroms)
     ATOM                X               Y               Z
      1  C        -0.6988695724    1.5382337542   -1.0090942946
      2  N        -0.6024506181    2.6531285068   -1.2614378979
      3  C         1.3309408836   -0.2886525933    0.3611208393
      4  H         2.4009972485   -0.3358993347    0.4644434088
      5  C         0.4443670897   -0.7415132091   -0.6472169240
      6  H         0.6809121464   -1.4378116847   -1.4405382794
      7  C        -0.8049956015    0.1151627362   -0.7023614266
      8  H        -1.6037417165   -0.3587790335   -1.2613532327
      9  C        -0.7127233421   -0.3700942719    0.6822427395
     10  H        -1.4752582835   -0.9179579012    1.2147441457
     11  N         0.4346014940    0.2134382458    1.3239068171
     12  H         0.6062202717   -0.0692552014    2.2755441132
   Point Group: c1    Number of degrees of freedom:    30


   Energy is   -302.877781383


 Attempting to generate delocalized internal coordinates
 Initial Hessian constructed with Jon Baker's OPTIMIZE code

 30 Hessian modes will be used to form the next step
  Hessian Eigenvalues:
     0.013562    0.016350    0.018285    0.022417    0.030674    0.035359
     0.038145    0.049399    0.060175    0.068000    0.074910    0.081907
     0.084881    0.159360    0.163694    0.176591    0.200000    0.200000
     0.250733    0.302189    0.341631    0.355136    0.357859    0.360631
     0.364733    0.370124    0.386713    0.415811    0.463999    1.365822
**WARNING** Hessian does not have the desired local structure
**WARNING** Hessian does not have the desired local structure

 Transition state search - taking P-RFO step
 Searching for Lamda that Maximizes Along the Lowest mode
 Value Taken    Lamda =   0.01358669
 Searching for Lamda that Minimizes Along All other modes
 Value Taken    Lamda =  -0.00004609
 Calculated Step too Large.  Step scaled by  0.012787
 Step Taken.  Stepsize is  0.300000

                             Maximum     Tolerance    Cnvgd?
         Gradient           0.001241      0.000300      NO
         Displacement       0.182465      0.001200      NO
         Energy change     *********      0.000001      NO


 New Cartesian Coordinates Obtained by Inverse Iteration

 Displacement from previous Coordinates is:  0.214316
 Adding empirical dispersion correction 
 ----------------------------------------------------------------
 Doing -D3(0) with
 s6  =   1.00000
 s8  =   1.00000
 rs6 =   1.28100
 rs8 =   1.09400
 -D3 energy without 3body term =     -0.0026286628 hartrees
 ----------------------------------------------------------------
             Standard Nuclear Orientation (Angstroms)
    I     Atom           X                Y                Z
 ----------------------------------------------------------------
    1      C      -0.7047144878     1.5379281128    -1.0106595589
    2      N      -0.6124875658     2.6526711438    -1.2652423083
    3      C       1.3314594468    -0.3265675885     0.3782536374
    4      H       2.4003024483    -0.3835689197     0.4890544351
    5      C       0.4484613433    -0.7395499465    -0.6507428737
    6      H       0.6788160233    -1.3955833405    -1.4794088114
    7      C      -0.8055709333     0.1150613233    -0.7011501898
    8      H      -1.6064600658    -0.3614748775    -1.2548574650
    9      C      -0.7097712614    -0.3703249550     0.6806623183
   10      H      -1.4476528284    -0.9397709212     1.2251141965
   11      N       0.4352932240     0.2272876097     1.3120266904
   12      H       0.5923246566    -0.0161076275     2.2769499378
 ----------------------------------------------------------------
 Nuclear Repulsion Energy =         264.19072115 hartrees
 There are       25 alpha and       24 beta electrons
 Applying Cartesian multipole field
    Component          Value
    ---------          -----
     (2,0,0)        1.00000E-11
     (0,2,0)        2.00000E-11
     (0,0,2)       -3.00000E-11
 Nucleus-field energy     =     0.0000000012 hartrees
 Requested basis set is cc-pVTZ
 There are 100 shells and 280 basis functions
 A cutoff of  1.0D-14 yielded   4872 shell pairs
 There are     38536 function pairs (     50480 Cartesian)
 Smallest overlap matrix eigenvalue = 2.50E-04
 Guess MOs from SCF MO coefficient file
 Reading MOs from coefficient file
 Reading MOs from coefficient file
 Long-range K will be added via erf
 Coulomb attenuation parameter = 0.25 bohr**(-1)
 An unrestricted hybrid HF-DFT SCF calculation will be
 performed using Pulay DIIS extrapolation
 Exchange:     0.1957 Hartree-Fock + 1.0000 wB97X-D3 + LR-HF
 Correlation:  1.0000 wB97X-D3
 Using SG-2 standard quadrature grid
 Dispersion:   Grimme D3
 SCF converges when DIIS error is below 1.0E-08
 Geometry optimization detected.  Setting ReadMinima to 0
 Setting SaveMinima to 0
 using 64 threads for integral computing
 -------------------------------------------------------
 OpenMP Integral computing Module                
 Release: version 1.0, May 2013, Q-Chem Inc. Pittsburgh 
 -------------------------------------------------------
 using 64 threads for integral computing
 -------------------------------------------------------
 OpenMP Integral computing Module                
 Release: version 1.0, May 2013, Q-Chem Inc. Pittsburgh 
 -------------------------------------------------------
 ---------------------------------------
  Cycle       Energy         DIIS Error
 ---------------------------------------
    1    -302.8742672791      5.70E-04
    2    -302.8768576982      7.69E-05
    3    -302.8769938564      4.94E-05
    4    -302.8770278985      1.99E-05
    5    -302.8770435312      8.66E-06
    6    -302.8770487682      5.53E-06
    7    -302.8770520744      3.22E-06
    8    -302.8770542117      2.03E-06
    9    -302.8770553349      7.72E-07
   10    -302.8770555391      3.23E-07
   11    -302.8770555639      1.35E-07
   12    -302.8770555700      4.98E-08
   13    -302.8770555722      2.23E-08
   14    -302.8770555731      1.49E-08
   15    -302.8770555735      6.15E-09 Convergence criterion met
 ---------------------------------------
 <S^2> = 0.7862
 SCF time:  CPU 1949.68 s  wall 33.13 s
 SCF   energy in the final basis set = -302.87705557
 Total energy in the final basis set = -302.87705557
 
 --------------------------------------------------------------
 
                    Orbital Energies (a.u.)
 --------------------------------------------------------------
 
 Alpha MOs
 -- Occupied --
-14.4524 -14.4100 -10.3587 -10.3408 -10.3287 -10.3173 -10.3057  -1.1184
 -1.0153  -0.9471  -0.8422  -0.7683  -0.6930  -0.6762  -0.6332  -0.5720
 -0.5389  -0.5241  -0.5021  -0.4847  -0.4565  -0.4247  -0.4131  -0.3235
 -0.2617
 -- Virtual --
  0.0769   0.1007   0.1217   0.1266   0.1440   0.1597   0.1642   0.1740
  0.2141   0.2463   0.2644   0.2884   0.3048   0.3239   0.3340   0.3498
  0.3658   0.3841   0.3996   0.4075   0.4307   0.4555   0.4588   0.4754
  0.4785   0.4888   0.5041   0.5174   0.5382   0.5533   0.5593   0.5734
  0.5862   0.5927   0.6084   0.6277   0.6514   0.6669   0.6819   0.7165
  0.7223   0.7315   0.7428   0.7779   0.8104   0.8417   0.8451   0.8680
  0.8964   0.9424   0.9504   0.9791   0.9874   1.0188   1.0432   1.0494
  1.0625   1.0814   1.1186   1.1251   1.1380   1.1645   1.1806   1.1948
  1.2219   1.2302   1.2397   1.2705   1.2909   1.3012   1.3238   1.3391
  1.3421   1.3585   1.4046   1.4161   1.4474   1.4606   1.4825   1.4876
  1.5129   1.5142   1.5591   1.5777   1.6154   1.6456   1.6749   1.7372
  1.7678   1.8164   1.8326   1.8675   1.9058   1.9192   1.9541   1.9712
  1.9890   2.1131   2.1720   2.2081   2.2399   2.2617   2.2995   2.3236
  2.3564   2.4017   2.4861   2.5070   2.5333   2.5473   2.5667   2.6239
  2.6589   2.6756   2.7190   2.7331   2.7545   2.7639   2.7756   2.7870
  2.8118   2.8491   2.8567   2.8809   2.9004   2.9120   2.9459   2.9669
  2.9821   3.0081   3.0215   3.0277   3.0451   3.0514   3.0647   3.0825
  3.1095   3.1177   3.1403   3.1496   3.1793   3.1888   3.2145   3.2226
  3.2308   3.2478   3.2746   3.2939   3.3046   3.3231   3.3477   3.3761
  3.4037   3.4211   3.4361   3.4620   3.4822   3.5132   3.5279   3.5643
  3.5753   3.5996   3.6123   3.6559   3.6648   3.6986   3.7159   3.7382
  3.7712   3.7933   3.8161   3.8322   3.8380   3.8515   3.8825   3.8985
  3.9407   3.9620   3.9899   4.0167   4.0426   4.0534   4.0632   4.0843
  4.0883   4.1008   4.1284   4.1436   4.1540   4.1770   4.1965   4.2142
  4.2472   4.2967   4.3167   4.3235   4.3718   4.3780   4.4121   4.4704
  4.5256   4.5362   4.5689   4.6012   4.6233   4.6718   4.6732   4.6902
  4.7054   4.7791   4.7921   4.8103   4.8474   4.8607   4.8986   4.9441
  4.9729   5.0210   5.0387   5.0692   5.1039   5.1227   5.1620   5.2063
  5.2344   5.2601   5.3055   5.3414   5.3813   5.4338   5.4981   5.5437
  5.5455   5.6144   5.7219   5.7578   5.8320   5.8688   5.9268   6.0129
  6.0561   6.2050   6.2332   6.2462   6.3084   6.3571   6.4043   6.7218
  8.1122  10.4606  11.2439  12.2397  12.8274  13.0402  15.8838
 
 Beta MOs
 -- Occupied --
-14.4523 -14.4100 -10.3531 -10.3399 -10.3211 -10.3197 -10.3055  -1.1084
 -1.0147  -0.9434  -0.8266  -0.7572  -0.6907  -0.6618  -0.6282  -0.5647
 -0.5287  -0.5162  -0.4948  -0.4677  -0.4527  -0.4232  -0.4082  -0.3192
 -- Virtual --
  0.0190   0.0930   0.1031   0.1276   0.1317   0.1448   0.1627   0.1701
  0.1748   0.2157   0.2487   0.2670   0.2921   0.3071   0.3258   0.3362
  0.3505   0.3735   0.3926   0.4038   0.4123   0.4356   0.4630   0.4664
  0.4783   0.4800   0.4917   0.5081   0.5220   0.5414   0.5565   0.5618
  0.5765   0.5900   0.5949   0.6097   0.6288   0.6553   0.6714   0.6855
  0.7171   0.7231   0.7344   0.7438   0.7816   0.8132   0.8430   0.8488
  0.8704   0.8996   0.9443   0.9532   0.9828   0.9900   1.0209   1.0445
  1.0520   1.0647   1.0849   1.1209   1.1273   1.1427   1.1687   1.1828
  1.1986   1.2256   1.2372   1.2437   1.2742   1.2936   1.3054   1.3259
  1.3429   1.3475   1.3616   1.4086   1.4192   1.4492   1.4658   1.4863
  1.4930   1.5147   1.5162   1.5640   1.5817   1.6190   1.6473   1.6782
  1.7419   1.7688   1.8204   1.8363   1.8696   1.9081   1.9216   1.9576
  1.9734   1.9921   2.1172   2.1791   2.2315   2.2467   2.2663   2.3030
  2.3309   2.3638   2.4103   2.4943   2.5194   2.5411   2.5546   2.5715
  2.6321   2.6638   2.6830   2.7240   2.7374   2.7589   2.7661   2.7813
  2.7940   2.8180   2.8568   2.8650   2.8871   2.9075   2.9243   2.9542
  2.9713   2.9882   3.0115   3.0299   3.0366   3.0601   3.0624   3.0722
  3.0908   3.1150   3.1247   3.1514   3.1597   3.1825   3.1991   3.2215
  3.2281   3.2404   3.2602   3.2839   3.3009   3.3109   3.3304   3.3539
  3.3850   3.4103   3.4272   3.4421   3.4659   3.4863   3.5180   3.5321
  3.5703   3.5800   3.6041   3.6155   3.6601   3.6696   3.7013   3.7188
  3.7433   3.7751   3.7968   3.8209   3.8372   3.8416   3.8569   3.8855
  3.9032   3.9451   3.9638   3.9944   4.0203   4.0450   4.0560   4.0672
  4.0853   4.0886   4.1024   4.1326   4.1455   4.1579   4.1810   4.1993
  4.2197   4.2496   4.2998   4.3193   4.3267   4.3751   4.3811   4.4161
  4.4751   4.5290   4.5433   4.5741   4.6056   4.6281   4.6732   4.6753
  4.6931   4.7072   4.7811   4.7943   4.8118   4.8504   4.8641   4.9052
  4.9495   4.9781   5.0240   5.0458   5.0714   5.1083   5.1275   5.1665
  5.2093   5.2366   5.2617   5.3095   5.3444   5.3854   5.4366   5.5014
  5.5465   5.5485   5.6204   5.7259   5.7608   5.8341   5.8701   5.9292
  6.0155   6.0609   6.2065   6.2358   6.2472   6.3107   6.3584   6.4074
  6.7242   8.1127  10.4667  11.2510  12.2428  12.8364  13.0441  15.8839
 --------------------------------------------------------------
 
          Ground-State Mulliken Net Atomic Charges

     Atom                 Charge (a.u.)    Spin (a.u.)
  --------------------------------------------------------
      1 C                    -0.101286       0.010709
      2 N                    -0.055579       0.001820
      3 C                    -0.118760       0.662721
      4 H                     0.138005      -0.003967
      5 C                    -0.168075      -0.200044
      6 H                     0.137074       0.015285
      7 C                    -0.038827       0.048045
      8 H                     0.133708      -0.001911
      9 C                    -0.073129       0.460771
     10 H                     0.139484       0.001566
     11 N                    -0.110809      -0.004574
     12 H                     0.118194       0.009579
  --------------------------------------------------------
  Sum of atomic charges =    -0.000000
  Sum of spin   charges =     1.000000

 -----------------------------------------------------------------
                    Cartesian Multipole Moments
 -----------------------------------------------------------------
    Charge (ESU x 10^10)
                 0.0000
    Dipole Moment (Debye)
         X       0.1197      Y      -4.7973      Z       2.0332
       Tot       5.2118
    Quadrupole Moments (Debye-Ang)
        XX     -36.3992     XY       2.2555     YY     -54.1697
        XZ       0.5945     YZ       4.5512     ZZ     -37.1074
    Octopole Moments (Debye-Ang^2)
       XXX      12.6870    XXY     -20.2074    XYY       8.3859
       YYY     -81.8469    XXZ       8.5984    XYZ      -1.9302
       YYZ      19.7051    XZZ       4.6137    YZZ     -27.4230
       ZZZ      32.8587
    Hexadecapole Moments (Debye-Ang^3)
      XXXX    -195.8662   XXXY      54.1668   XXYY    -108.5592
      XYYY      75.1968   YYYY    -521.7328   XXXZ     -34.5300
      XXYZ      26.6320   XYYZ     -26.5874   YYYZ     125.3513
      XXZZ     -75.9282   XYZZ      22.4568   YYZZ    -134.4598
      XZZZ     -35.6782   YZZZ      84.8442   ZZZZ    -241.1851
 -----------------------------------------------------------------
 Calculating analytic gradient of the SCF energy
 Gradient of SCF Energy
            1           2           3           4           5           6
    1   0.0001141   0.0001597   0.0013517  -0.0009337  -0.0038372  -0.0006257
    2  -0.0001986  -0.0004506  -0.0034086  -0.0003423  -0.0006875   0.0027861
    3  -0.0013710   0.0005219   0.0060941   0.0006870   0.0008705  -0.0026367
            7           8           9          10          11          12
    1  -0.0003909  -0.0003377   0.0038880   0.0011119  -0.0003890  -0.0001112
    2   0.0011374   0.0000129  -0.0036125  -0.0006380   0.0048617   0.0005400
    3  -0.0001039   0.0012055  -0.0041004   0.0012747  -0.0025651   0.0001236
 Max gradient component =       6.094E-03
 RMS gradient           =       2.157E-03
 Gradient time:  CPU 335.28 s  wall 6.58 s
 Geometry Optimization Parameters
   NAtoms,    NIC,     NZ,  NCons,   NDum,   NFix, NCnnct, MaxDiis
       12     105       0       0       0       0       0       0

 Cartesian Hessian Update
 Hessian updated using Powell/Murtagh-Sargent update
  Mixing factors:     0.003235 Powell                      0.996765 Murtagh-Sargent


** GEOMETRY OPTIMIZATION IN DELOCALIZED INTERNAL COORDINATES **
   Searching for a Transition State

   Optimization Cycle:   2

                       Coordinates (Angstroms)
     ATOM                X               Y               Z
      1  C        -0.7047144878    1.5379281128   -1.0106595589
      2  N        -0.6124875658    2.6526711438   -1.2652423083
      3  C         1.3314594468   -0.3265675885    0.3782536374
      4  H         2.4003024483   -0.3835689197    0.4890544351
      5  C         0.4484613433   -0.7395499465   -0.6507428737
      6  H         0.6788160233   -1.3955833405   -1.4794088114
      7  C        -0.8055709333    0.1150613233   -0.7011501898
      8  H        -1.6064600658   -0.3614748775   -1.2548574650
      9  C        -0.7097712614   -0.3703249550    0.6806623183
     10  H        -1.4476528284   -0.9397709212    1.2251141965
     11  N         0.4352932240    0.2272876097    1.3120266904
     12  H         0.5923246566   -0.0161076275    2.2769499378
   Point Group: c1    Number of degrees of freedom:    30


   Energy is   -302.877055574

 Hessian updated using Powell/Murtagh-Sargent update
  Mixing factors:     0.997466 Powell                      0.002534 Murtagh-Sargent

 30 Hessian modes will be used to form the next step
  Hessian Eigenvalues:
     0.003436    0.017716    0.018332    0.023984    0.031374    0.035948
     0.040370    0.049400    0.060221    0.068000    0.074947    0.081996
     0.084903    0.159372    0.164527    0.176594    0.200000    0.200003
     0.250760    0.302189    0.341666    0.355136    0.357859    0.360631
     0.364733    0.370125    0.386715    0.415886    0.463999    1.365822
**WARNING** Hessian does not have the desired local structure
**WARNING** Hessian does not have the desired local structure

 Transition state search - taking P-RFO step
 Searching for Lamda that Maximizes Along the Lowest mode
 Value Taken    Lamda =   0.00395533
 Searching for Lamda that Minimizes Along All other modes
 Value Taken    Lamda =  -0.00097162
 Calculated Step too Large.  Step scaled by  0.108540
 Step Taken.  Stepsize is  0.300000

                             Maximum     Tolerance    Cnvgd?
         Gradient           0.003969      0.000300      NO
         Displacement       0.221924      0.001200      NO
         Energy change      0.000726      0.000001      NO


 New Cartesian Coordinates Obtained by Inverse Iteration

 Displacement from previous Coordinates is:  0.147787
 Adding empirical dispersion correction 
 ----------------------------------------------------------------
 Doing -D3(0) with
 s6  =   1.00000
 s8  =   1.00000
 rs6 =   1.28100
 rs8 =   1.09400
 -D3 energy without 3body term =     -0.0026330299 hartrees
 ----------------------------------------------------------------
             Standard Nuclear Orientation (Angstroms)
    I     Atom           X                Y                Z
 ----------------------------------------------------------------
    1      C      -0.7057584830     1.5347877412    -1.0217473457
    2      N      -0.6132379789     2.6466232509    -1.2887767453
    3      C       1.3306538360    -0.3462437288     0.3860295049
    4      H       2.4008090417    -0.4004381886     0.4898719094
    5      C       0.4505911266    -0.7396923758    -0.6449748968
    6      H       0.6827473021    -1.3485415311    -1.5085861930
    7      C      -0.8068238289     0.1154912982    -0.6975185820
    8      H      -1.6041174164    -0.3668056146    -1.2516333788
    9      C      -0.7237602550    -0.3542373520     0.6890124623
   10      H      -1.4341471585    -0.9492077764     1.2424217714
   11      N       0.4372010863     0.2165017901     1.3174655623
   12      H       0.5858427278    -0.0082374999     2.2884359398
 ----------------------------------------------------------------
 Nuclear Repulsion Energy =         263.89696399 hartrees
 There are       25 alpha and       24 beta electrons
 Applying Cartesian multipole field
    Component          Value
    ---------          -----
     (2,0,0)        1.00000E-11
     (0,2,0)        2.00000E-11
     (0,0,2)       -3.00000E-11
 Nucleus-field energy     =     0.0000000011 hartrees
 Requested basis set is cc-pVTZ
 There are 100 shells and 280 basis functions
 A cutoff of  1.0D-14 yielded   4874 shell pairs
 There are     38566 function pairs (     50516 Cartesian)
 Smallest overlap matrix eigenvalue = 2.55E-04
 Guess MOs from SCF MO coefficient file
 Reading MOs from coefficient file
 Reading MOs from coefficient file
 Long-range K will be added via erf
 Coulomb attenuation parameter = 0.25 bohr**(-1)
 An unrestricted hybrid HF-DFT SCF calculation will be
 performed using Pulay DIIS extrapolation
 Exchange:     0.1957 Hartree-Fock + 1.0000 wB97X-D3 + LR-HF
 Correlation:  1.0000 wB97X-D3
 Using SG-2 standard quadrature grid
 Dispersion:   Grimme D3
 SCF converges when DIIS error is below 1.0E-08
 Geometry optimization detected.  Setting ReadMinima to 0
 Setting SaveMinima to 0
 using 64 threads for integral computing
 -------------------------------------------------------
 OpenMP Integral computing Module                
 Release: version 1.0, May 2013, Q-Chem Inc. Pittsburgh 
 -------------------------------------------------------
 using 64 threads for integral computing
 -------------------------------------------------------
 OpenMP Integral computing Module                
 Release: version 1.0, May 2013, Q-Chem Inc. Pittsburgh 
 -------------------------------------------------------
 ---------------------------------------
  Cycle       Energy         DIIS Error
 ---------------------------------------
    1    -302.8724007729      4.92E-04
    2    -302.8764245855      7.28E-05
    3    -302.8765548086      4.73E-05
    4    -302.8766028969      1.90E-05
    5    -302.8766335554      1.00E-05
    6    -302.8766496536      8.00E-06
    7    -302.8766598259      4.90E-06
    8    -302.8766660746      2.29E-06
    9    -302.8766670839      8.44E-07
   10    -302.8766672184      3.38E-07
   11    -302.8766672390      1.56E-07
   12    -302.8766672444      6.58E-08
   13    -302.8766672470      4.10E-08
   14    -302.8766672479      1.36E-08
   15    -302.8766672482      6.31E-09 Convergence criterion met
 ---------------------------------------
 <S^2> = 0.7908
 SCF time:  CPU 1950.74 s  wall 33.20 s
 SCF   energy in the final basis set = -302.87666725
 Total energy in the final basis set = -302.87666725
 
 --------------------------------------------------------------
 
                    Orbital Energies (a.u.)
 --------------------------------------------------------------
 
 Alpha MOs
 -- Occupied --
-14.4531 -14.4105 -10.3580 -10.3410 -10.3304 -10.3146 -10.3062  -1.1171
 -1.0158  -0.9460  -0.8435  -0.7686  -0.6926  -0.6760  -0.6336  -0.5734
 -0.5387  -0.5249  -0.5024  -0.4829  -0.4569  -0.4251  -0.4135  -0.3219
 -0.2624
 -- Virtual --
  0.0737   0.1005   0.1217   0.1259   0.1443   0.1587   0.1640   0.1754
  0.2138   0.2479   0.2634   0.2899   0.3041   0.3234   0.3355   0.3491
  0.3655   0.3833   0.4005   0.4087   0.4310   0.4531   0.4584   0.4751
  0.4786   0.4880   0.5035   0.5188   0.5380   0.5543   0.5597   0.5736
  0.5860   0.5929   0.6071   0.6275   0.6499   0.6667   0.6818   0.7178
  0.7274   0.7310   0.7447   0.7780   0.8105   0.8391   0.8415   0.8650
  0.8930   0.9459   0.9479   0.9737   0.9901   1.0237   1.0409   1.0471
  1.0611   1.0777   1.1195   1.1243   1.1370   1.1659   1.1849   1.1938
  1.2200   1.2238   1.2384   1.2695   1.2919   1.2999   1.3230   1.3420
  1.3434   1.3633   1.4040   1.4116   1.4498   1.4596   1.4785   1.4884
  1.5138   1.5184   1.5565   1.5826   1.6123   1.6424   1.6717   1.7365
  1.7698   1.8163   1.8425   1.8677   1.9056   1.9172   1.9530   1.9702
  1.9876   2.1164   2.1734   2.2086   2.2374   2.2681   2.2973   2.3286
  2.3574   2.4037   2.4775   2.5029   2.5382   2.5440   2.5699   2.6239
  2.6535   2.6769   2.7197   2.7312   2.7529   2.7591   2.7778   2.7902
  2.8107   2.8518   2.8556   2.8890   2.8949   2.9175   2.9444   2.9675
  2.9805   3.0077   3.0141   3.0274   3.0415   3.0511   3.0675   3.0771
  3.1120   3.1151   3.1393   3.1514   3.1788   3.1910   3.2148   3.2170
  3.2255   3.2426   3.2747   3.2821   3.3044   3.3215   3.3491   3.3770
  3.4021   3.4124   3.4352   3.4575   3.4781   3.5056   3.5257   3.5614
  3.5818   3.5934   3.6174   3.6554   3.6670   3.6911   3.7148   3.7412
  3.7727   3.7908   3.8129   3.8259   3.8367   3.8575   3.8828   3.8973
  3.9418   3.9618   3.9889   4.0134   4.0483   4.0571   4.0625   4.0845
  4.0879   4.1020   4.1285   4.1473   4.1543   4.1741   4.2044   4.2206
  4.2471   4.2951   4.3155   4.3191   4.3713   4.3787   4.4036   4.4662
  4.5154   4.5336   4.5765   4.6043   4.6224   4.6714   4.6738   4.6951
  4.7041   4.7801   4.7914   4.8143   4.8449   4.8538   4.8938   4.9457
  4.9766   5.0200   5.0298   5.0642   5.0991   5.1203   5.1633   5.2007
  5.2349   5.2563   5.3046   5.3410   5.3829   5.4311   5.4950   5.5349
  5.5364   5.6037   5.7234   5.7528   5.8391   5.8737   5.9339   6.0064
  6.0471   6.2068   6.2343   6.2474   6.3098   6.3567   6.4119   6.7227
  8.1179  10.4426  11.2185  12.2443  12.8696  13.0580  15.8844
 
 Beta MOs
 -- Occupied --
-14.4531 -14.4105 -10.3519 -10.3401 -10.3232 -10.3171 -10.3060  -1.1069
 -1.0152  -0.9422  -0.8281  -0.7567  -0.6904  -0.6620  -0.6280  -0.5657
 -0.5289  -0.5173  -0.4946  -0.4667  -0.4527  -0.4236  -0.4082  -0.3185
 -- Virtual --
  0.0175   0.0913   0.1028   0.1269   0.1316   0.1450   0.1619   0.1702
  0.1759   0.2153   0.2502   0.2660   0.2940   0.3065   0.3255   0.3380
  0.3499   0.3734   0.3917   0.4043   0.4135   0.4355   0.4606   0.4664
  0.4781   0.4804   0.4910   0.5071   0.5234   0.5409   0.5573   0.5618
  0.5774   0.5894   0.5948   0.6084   0.6285   0.6538   0.6707   0.6864
  0.7182   0.7285   0.7337   0.7455   0.7812   0.8137   0.8415   0.8436
  0.8676   0.8965   0.9467   0.9514   0.9785   0.9925   1.0256   1.0424
  1.0495   1.0636   1.0811   1.1216   1.1268   1.1421   1.1698   1.1873
  1.1979   1.2235   1.2315   1.2421   1.2737   1.2943   1.3037   1.3250
  1.3457   1.3497   1.3655   1.4081   1.4147   1.4513   1.4648   1.4825
  1.4935   1.5160   1.5201   1.5616   1.5862   1.6162   1.6440   1.6753
  1.7406   1.7710   1.8203   1.8462   1.8697   1.9078   1.9195   1.9567
  1.9723   1.9907   2.1212   2.1812   2.2310   2.2446   2.2721   2.3007
  2.3357   2.3642   2.4126   2.4870   2.5149   2.5458   2.5515   2.5747
  2.6310   2.6583   2.6844   2.7245   2.7377   2.7574   2.7605   2.7827
  2.7964   2.8167   2.8605   2.8623   2.8964   2.9026   2.9294   2.9531
  2.9734   2.9862   3.0126   3.0238   3.0336   3.0565   3.0607   3.0754
  3.0857   3.1175   3.1225   3.1516   3.1599   3.1832   3.1997   3.2204
  3.2221   3.2359   3.2560   3.2828   3.2899   3.3108   3.3292   3.3553
  3.3862   3.4075   3.4196   3.4412   3.4622   3.4822   3.5103   3.5296
  3.5672   3.5865   3.5981   3.6207   3.6606   3.6713   3.6936   3.7177
  3.7459   3.7765   3.7945   3.8170   3.8322   3.8395   3.8638   3.8863
  3.9009   3.9458   3.9636   3.9934   4.0168   4.0508   4.0596   4.0670
  4.0853   4.0883   4.1038   4.1321   4.1490   4.1579   4.1781   4.2077
  4.2258   4.2497   4.2982   4.3176   4.3232   4.3739   4.3826   4.4077
  4.4712   4.5201   4.5394   4.5815   4.6080   4.6274   4.6734   4.6749
  4.6983   4.7061   4.7823   4.7936   4.8159   4.8478   4.8572   4.9002
  4.9501   4.9826   5.0237   5.0363   5.0669   5.1031   5.1250   5.1681
  5.2040   5.2370   5.2577   5.3082   5.3438   5.3872   5.4338   5.4980
  5.5380   5.5398   5.6092   5.7273   5.7558   5.8412   5.8751   5.9364
  6.0093   6.0513   6.2081   6.2364   6.2487   6.3121   6.3580   6.4151
  6.7249   8.1184  10.4481  11.2265  12.2475  12.8782  13.0622  15.8846
 --------------------------------------------------------------
 
          Ground-State Mulliken Net Atomic Charges

     Atom                 Charge (a.u.)    Spin (a.u.)
  --------------------------------------------------------
      1 C                    -0.100598       0.012242
      2 N                    -0.055706       0.001582
      3 C                    -0.115063       0.624596
      4 H                     0.138197      -0.002437
      5 C                    -0.172222      -0.210069
      6 H                     0.135558       0.015798
      7 C                    -0.037155       0.047226
      8 H                     0.134248      -0.002031
      9 C                    -0.078212       0.514223
     10 H                     0.141190      -0.001368
     11 N                    -0.110006      -0.008332
     12 H                     0.119771       0.008569
  --------------------------------------------------------
  Sum of atomic charges =    -0.000000
  Sum of spin   charges =     1.000000

 -----------------------------------------------------------------
                    Cartesian Multipole Moments
 -----------------------------------------------------------------
    Charge (ESU x 10^10)
                -0.0000
    Dipole Moment (Debye)
         X       0.1535      Y      -4.7033      Z       2.1068
       Tot       5.1559
    Quadrupole Moments (Debye-Ang)
        XX     -36.4058     XY       2.3074     YY     -54.2060
        XZ       0.6345     YZ       4.5855     ZZ     -37.0587
    Octopole Moments (Debye-Ang^2)
       XXX      13.3404    XXY     -20.0933    XYY       8.2796
       YYY     -80.8078    XXZ       8.6142    XYZ      -2.0054
       YYZ      20.2527    XZZ       4.7411    YZZ     -27.4734
       ZZZ      33.3323
    Hexadecapole Moments (Debye-Ang^3)
      XXXX    -196.2711   XXXY      54.6091   XXYY    -108.3032
      XYYY      76.0201   YYYY    -519.3401   XXXZ     -34.4569
      XXYZ      27.0451   XYYZ     -26.7196   YYYZ     126.9746
      XXZZ     -76.9444   XYZZ      22.9893   YYZZ    -135.6760
      XZZZ     -36.0430   YZZZ      87.1694   ZZZZ    -244.3050
 -----------------------------------------------------------------
 Calculating analytic gradient of the SCF energy
 Gradient of SCF Energy
            1           2           3           4           5           6
    1  -0.0000982   0.0001176   0.0066922  -0.0006741  -0.0087306  -0.0023051
    2  -0.0005332  -0.0003799  -0.0031933   0.0001203  -0.0026706   0.0041766
    3  -0.0018658   0.0005899   0.0068968   0.0002531   0.0092767  -0.0033086
            7           8           9          10          11          12
    1  -0.0010036  -0.0003088   0.0038008   0.0025063   0.0001262  -0.0001227
    2   0.0043422  -0.0001161  -0.0057357  -0.0014983   0.0045489   0.0009391
    3  -0.0025213   0.0012389  -0.0125758   0.0024756  -0.0014300   0.0009706
 Max gradient component =       1.258E-02
 RMS gradient           =       4.025E-03
 Gradient time:  CPU 344.44 s  wall 6.57 s
 Geometry Optimization Parameters
   NAtoms,    NIC,     NZ,  NCons,   NDum,   NFix, NCnnct, MaxDiis
       12     105       0       0       0       0       0       0

 Cartesian Hessian Update
 Hessian updated using Powell/Murtagh-Sargent update
  Mixing factors:     0.462722 Powell                      0.537278 Murtagh-Sargent


** GEOMETRY OPTIMIZATION IN DELOCALIZED INTERNAL COORDINATES **
   Searching for a Transition State

   Optimization Cycle:   3

                       Coordinates (Angstroms)
     ATOM                X               Y               Z
      1  C        -0.7057584830    1.5347877412   -1.0217473457
      2  N        -0.6132379789    2.6466232509   -1.2887767453
      3  C         1.3306538360   -0.3462437288    0.3860295049
      4  H         2.4008090417   -0.4004381886    0.4898719094
      5  C         0.4505911266   -0.7396923758   -0.6449748968
      6  H         0.6827473021   -1.3485415311   -1.5085861930
      7  C        -0.8068238289    0.1154912982   -0.6975185820
      8  H        -1.6041174164   -0.3668056146   -1.2516333788
      9  C        -0.7237602550   -0.3542373520    0.6890124623
     10  H        -1.4341471585   -0.9492077764    1.2424217714
     11  N         0.4372010863    0.2165017901    1.3174655623
     12  H         0.5858427278   -0.0082374999    2.2884359398
   Point Group: c1    Number of degrees of freedom:    30


   Energy is   -302.876667248

 Hessian updated using Powell/Murtagh-Sargent update
  Mixing factors:     0.994324 Powell                      0.005676 Murtagh-Sargent

 30 Hessian modes will be used to form the next step
  Hessian Eigenvalues:
    -0.005091    0.017968    0.018332    0.024860    0.031870    0.035944
     0.040368    0.049500    0.060429    0.068076    0.075000    0.082143
     0.084904    0.159384    0.165733    0.177193    0.200000    0.200003
     0.250756    0.302192    0.341665    0.355136    0.357860    0.360631
     0.364734    0.370125    0.386733    0.415798    0.463997    1.365822

 Transition state search - taking P-RFO step
 Searching for Lamda that Maximizes Along the Lowest mode
 Value Taken    Lamda =   0.00001760
 Searching for Lamda that Minimizes Along All other modes
 Value Taken    Lamda =  -0.00145560
 Step Taken.  Stepsize is  0.160979

                             Maximum     Tolerance    Cnvgd?
         Gradient           0.004672      0.000300      NO
         Displacement       0.097160      0.001200      NO
         Energy change      0.000388      0.000001      NO


 New Cartesian Coordinates Obtained by Inverse Iteration

 Displacement from previous Coordinates is:  0.133885
 Adding empirical dispersion correction 
 ----------------------------------------------------------------
 Doing -D3(0) with
 s6  =   1.00000
 s8  =   1.00000
 rs6 =   1.28100
 rs8 =   1.09400
 -D3 energy without 3body term =     -0.0026404288 hartrees
 ----------------------------------------------------------------
             Standard Nuclear Orientation (Angstroms)
    I     Atom           X                Y                Z
 ----------------------------------------------------------------
    1      C      -0.7045275999     1.5329767838    -1.0240797143
    2      N      -0.6139167472     2.6438482494    -1.2965351379
    3      C       1.3293632831    -0.3290939709     0.3755699060
    4      H       2.4011085554    -0.3776852163     0.4740203360
    5      C       0.4552731475    -0.7393731606    -0.6456925076
    6      H       0.6928336145    -1.3612204500    -1.4986465344
    7      C      -0.8039941064     0.1137677735    -0.6945976572
    8      H      -1.5992756974    -0.3692949643    -1.2518920380
    9      C      -0.7332443742    -0.3398126819     0.6987692778
   10      H      -1.4561909458    -0.9278364478     1.2422009077
   11      N       0.4388443172     0.2015426250     1.3288456873
   12      H       0.5937265529    -0.0478185266     2.2920374831
 ----------------------------------------------------------------
 Nuclear Repulsion Energy =         263.75021828 hartrees
 There are       25 alpha and       24 beta electrons
 Applying Cartesian multipole field
    Component          Value
    ---------          -----
     (2,0,0)        1.00000E-11
     (0,2,0)        2.00000E-11
     (0,0,2)       -3.00000E-11
 Nucleus-field energy     =     0.0000000010 hartrees
 Requested basis set is cc-pVTZ
 There are 100 shells and 280 basis functions
 A cutoff of  1.0D-14 yielded   4872 shell pairs
 There are     38540 function pairs (     50485 Cartesian)
 Smallest overlap matrix eigenvalue = 2.57E-04
 Guess MOs from SCF MO coefficient file
 Reading MOs from coefficient file
 Reading MOs from coefficient file
 Long-range K will be added via erf
 Coulomb attenuation parameter = 0.25 bohr**(-1)
 An unrestricted hybrid HF-DFT SCF calculation will be
 performed using Pulay DIIS extrapolation
 Exchange:     0.1957 Hartree-Fock + 1.0000 wB97X-D3 + LR-HF
 Correlation:  1.0000 wB97X-D3
 Using SG-2 standard quadrature grid
 Dispersion:   Grimme D3
 SCF converges when DIIS error is below 1.0E-08
 Geometry optimization detected.  Setting ReadMinima to 0
 Setting SaveMinima to 0
 using 64 threads for integral computing
 -------------------------------------------------------
 OpenMP Integral computing Module                
 Release: version 1.0, May 2013, Q-Chem Inc. Pittsburgh 
 -------------------------------------------------------
 using 64 threads for integral computing
 -------------------------------------------------------
 OpenMP Integral computing Module                
 Release: version 1.0, May 2013, Q-Chem Inc. Pittsburgh 
 -------------------------------------------------------
 ---------------------------------------
  Cycle       Energy         DIIS Error
 ---------------------------------------
    1    -302.8760049654      4.50E-04
    2    -302.8777321642      6.66E-05
    3    -302.8778234182      4.98E-05
    4    -302.8778592460      1.75E-05
    5    -302.8778767037      7.40E-06
    6    -302.8778849324      5.13E-06
    7    -302.8778893790      3.77E-06
    8    -302.8778926711      2.06E-06
    9    -302.8778937234      8.37E-07
   10    -302.8778938907      3.27E-07
   11    -302.8778939090      1.29E-07
   12    -302.8778939101      3.59E-08
   13    -302.8778939103      1.20E-08
   14    -302.8778939103      5.01E-09 Convergence criterion met
 ---------------------------------------
 <S^2> = 0.7950
 SCF time:  CPU 1799.12 s  wall 30.74 s
 SCF   energy in the final basis set = -302.87789391
 Total energy in the final basis set = -302.87789391
 
 --------------------------------------------------------------
 
                    Orbital Energies (a.u.)
 --------------------------------------------------------------
 
 Alpha MOs
 -- Occupied --
-14.4534 -14.4109 -10.3570 -10.3411 -10.3314 -10.3119 -10.3065  -1.1159
 -1.0159  -0.9450  -0.8450  -0.7678  -0.6925  -0.6759  -0.6337  -0.5717
 -0.5401  -0.5245  -0.5036  -0.4837  -0.4571  -0.4251  -0.4143  -0.3181
 -0.2659
 -- Virtual --
  0.0710   0.1008   0.1223   0.1261   0.1444   0.1583   0.1642   0.1755
  0.2139   0.2494   0.2644   0.2912   0.3036   0.3228   0.3350   0.3480
  0.3647   0.3834   0.4011   0.4080   0.4323   0.4528   0.4590   0.4757
  0.4801   0.4882   0.5036   0.5189   0.5388   0.5542   0.5591   0.5718
  0.5877   0.5944   0.6068   0.6274   0.6503   0.6654   0.6802   0.7180
  0.7252   0.7316   0.7448   0.7804   0.8099   0.8382   0.8408   0.8661
  0.8910   0.9447   0.9491   0.9758   0.9905   1.0203   1.0412   1.0478
  1.0617   1.0773   1.1186   1.1255   1.1363   1.1672   1.1840   1.1943
  1.2188   1.2234   1.2359   1.2703   1.2938   1.3032   1.3208   1.3393
  1.3411   1.3610   1.4057   1.4100   1.4482   1.4597   1.4801   1.4879
  1.5142   1.5187   1.5557   1.5811   1.6106   1.6423   1.6728   1.7380
  1.7672   1.8155   1.8439   1.8678   1.9053   1.9185   1.9557   1.9705
  1.9910   2.1143   2.1709   2.2102   2.2367   2.2672   2.2995   2.3280
  2.3602   2.4004   2.4778   2.5013   2.5377   2.5454   2.5699   2.6240
  2.6520   2.6757   2.7174   2.7277   2.7556   2.7599   2.7755   2.7900
  2.8090   2.8547   2.8579   2.8870   2.8955   2.9183   2.9467   2.9645
  2.9818   3.0063   3.0119   3.0233   3.0445   3.0500   3.0699   3.0743
  3.1096   3.1118   3.1396   3.1510   3.1805   3.1907   3.2129   3.2177
  3.2237   3.2407   3.2754   3.2828   3.3039   3.3223   3.3497   3.3810
  3.3980   3.4142   3.4354   3.4561   3.4780   3.5039   3.5254   3.5653
  3.5759   3.5904   3.6173   3.6540   3.6652   3.6916   3.7122   3.7389
  3.7716   3.7888   3.8179   3.8268   3.8373   3.8610   3.8812   3.8958
  3.9429   3.9633   3.9855   4.0093   4.0478   4.0558   4.0616   4.0853
  4.0876   4.1019   4.1341   4.1463   4.1559   4.1756   4.1977   4.2175
  4.2498   4.2931   4.3109   4.3230   4.3709   4.3837   4.4044   4.4607
  4.5003   4.5280   4.5732   4.6041   4.6236   4.6721   4.6746   4.6960
  4.7049   4.7799   4.7914   4.8136   4.8427   4.8605   4.8864   4.9432
  4.9783   5.0159   5.0307   5.0648   5.0999   5.1165   5.1624   5.2006
  5.2342   5.2551   5.2997   5.3430   5.3767   5.4349   5.4953   5.5269
  5.5404   5.6020   5.7264   5.7533   5.8386   5.8688   5.9282   6.0085
  6.0462   6.2012   6.2287   6.2463   6.3158   6.3552   6.4097   6.7172
  8.1062  10.4293  11.2095  12.2632  12.9000  13.0680  15.8804
 
 Beta MOs
 -- Occupied --
-14.4535 -14.4108 -10.3506 -10.3403 -10.3245 -10.3144 -10.3062  -1.1057
 -1.0154  -0.9412  -0.8296  -0.7556  -0.6903  -0.6620  -0.6277  -0.5643
 -0.5300  -0.5175  -0.4959  -0.4671  -0.4530  -0.4238  -0.4093  -0.3155
 -- Virtual --
  0.0146   0.0895   0.1031   0.1269   0.1324   0.1450   0.1616   0.1704
  0.1760   0.2153   0.2518   0.2672   0.2953   0.3062   0.3251   0.3376
  0.3484   0.3727   0.3914   0.4045   0.4132   0.4370   0.4607   0.4672
  0.4781   0.4818   0.4914   0.5072   0.5230   0.5418   0.5572   0.5607
  0.5762   0.5910   0.5964   0.6082   0.6285   0.6541   0.6694   0.6847
  0.7184   0.7262   0.7342   0.7456   0.7833   0.8132   0.8405   0.8429
  0.8688   0.8943   0.9468   0.9512   0.9804   0.9932   1.0223   1.0426
  1.0503   1.0640   1.0808   1.1208   1.1278   1.1416   1.1708   1.1866
  1.1984   1.2254   1.2284   1.2396   1.2742   1.2965   1.3071   1.3228
  1.3424   1.3484   1.3629   1.4103   1.4123   1.4496   1.4652   1.4841
  1.4931   1.5165   1.5203   1.5606   1.5850   1.6141   1.6439   1.6765
  1.7412   1.7692   1.8195   1.8476   1.8698   1.9073   1.9208   1.9596
  1.9723   1.9941   2.1196   2.1797   2.2326   2.2424   2.2707   2.3037
  2.3351   2.3677   2.4083   2.4882   2.5138   2.5454   2.5521   2.5753
  2.6307   2.6570   2.6831   2.7219   2.7352   2.7596   2.7617   2.7804
  2.7962   2.8147   2.8616   2.8665   2.8965   2.9014   2.9308   2.9554
  2.9715   2.9868   3.0104   3.0222   3.0304   3.0585   3.0609   3.0756
  3.0839   3.1157   3.1190   3.1519   3.1590   3.1840   3.2013   3.2174
  3.2232   3.2344   3.2532   3.2834   3.2910   3.3102   3.3302   3.3563
  3.3905   3.4054   3.4190   3.4413   3.4613   3.4825   3.5081   3.5293
  3.5707   3.5808   3.5950   3.6207   3.6588   3.6694   3.6941   3.7153
  3.7438   3.7754   3.7925   3.8229   3.8328   3.8395   3.8669   3.8849
  3.8995   3.9469   3.9647   3.9899   4.0127   4.0502   4.0584   4.0660
  4.0860   4.0879   4.1038   4.1368   4.1489   4.1599   4.1793   4.2007
  4.2228   4.2522   4.2963   4.3131   4.3273   4.3735   4.3880   4.4083
  4.4656   4.5049   4.5344   4.5782   4.6071   4.6285   4.6738   4.6757
  4.6993   4.7070   4.7820   4.7936   4.8152   4.8454   4.8643   4.8925
  4.9488   4.9840   5.0194   5.0366   5.0674   5.1038   5.1208   5.1673
  5.2039   5.2364   5.2565   5.3031   5.3457   5.3813   5.4375   5.4981
  5.5307   5.5432   5.6072   5.7301   5.7562   5.8408   5.8701   5.9306
  6.0114   6.0504   6.2027   6.2305   6.2474   6.3182   6.3564   6.4128
  6.7192   8.1067  10.4345  11.2181  12.2665  12.9077  13.0727  15.8805
 --------------------------------------------------------------
 
          Ground-State Mulliken Net Atomic Charges

     Atom                 Charge (a.u.)    Spin (a.u.)
  --------------------------------------------------------
      1 C                    -0.101642       0.014072
      2 N                    -0.055262      -0.000092
      3 C                    -0.107867       0.602356
      4 H                     0.138727      -0.003618
      5 C                    -0.180943      -0.218162
      6 H                     0.134663       0.015720
      7 C                    -0.033665       0.044299
      8 H                     0.133836      -0.001850
      9 C                    -0.082133       0.553796
     10 H                     0.142447      -0.002675
     11 N                    -0.109700      -0.012010
     12 H                     0.121541       0.008164
  --------------------------------------------------------
  Sum of atomic charges =    -0.000000
  Sum of spin   charges =     1.000000

 -----------------------------------------------------------------
                    Cartesian Multipole Moments
 -----------------------------------------------------------------
    Charge (ESU x 10^10)
                -0.0000
    Dipole Moment (Debye)
         X       0.1906      Y      -4.6996      Z       2.1212
       Tot       5.1596
    Quadrupole Moments (Debye-Ang)
        XX     -36.2972     XY       2.2955     YY     -54.1460
        XZ       0.6727     YZ       4.5019     ZZ     -37.2115
    Octopole Moments (Debye-Ang^2)
       XXX      13.5525    XXY     -20.1231    XYY       8.3611
       YYY     -80.8355    XXZ       8.6864    XYZ      -2.1154
       YYZ      20.2320    XZZ       4.7497    YZZ     -27.9060
       ZZZ      33.4514
    Hexadecapole Moments (Debye-Ang^3)
      XXXX    -196.2001   XXXY      54.7049   XXYY    -108.1378
      XYYY      75.6306   YYYY    -516.8504   XXXZ     -34.1581
      XXYZ      27.1130   XYYZ     -26.5224   YYYZ     127.5947
      XXZZ     -77.3811   XYZZ      22.7493   YYZZ    -135.9447
      XZZZ     -35.2393   YZZZ      86.6864   ZZZZ    -246.5420
 -----------------------------------------------------------------
 Calculating analytic gradient of the SCF energy
 Gradient of SCF Energy
            1           2           3           4           5           6
    1  -0.0007983   0.0002533   0.0078601   0.0000692  -0.0109997  -0.0025527
    2  -0.0007914   0.0000873   0.0008613   0.0007169  -0.0039693   0.0019113
    3  -0.0008395   0.0002545   0.0036782  -0.0004238   0.0136849  -0.0018845
            7           8           9          10          11          12
    1  -0.0012003   0.0001068   0.0045229   0.0020051   0.0011210  -0.0003874
    2   0.0069042  -0.0003916  -0.0056093  -0.0014245   0.0009274   0.0007777
    3  -0.0035483   0.0003154  -0.0149630   0.0014501   0.0014821   0.0007937
 Max gradient component =       1.496E-02
 RMS gradient           =       4.619E-03
 Gradient time:  CPU 332.27 s  wall 6.44 s
 Geometry Optimization Parameters
   NAtoms,    NIC,     NZ,  NCons,   NDum,   NFix, NCnnct, MaxDiis
       12     105       0       0       0       0       0       0

 Cartesian Hessian Update
 Hessian updated using Powell/Murtagh-Sargent update
  Mixing factors:     0.505453 Powell                      0.494547 Murtagh-Sargent


** GEOMETRY OPTIMIZATION IN DELOCALIZED INTERNAL COORDINATES **
   Searching for a Transition State

   Optimization Cycle:   4

                       Coordinates (Angstroms)
     ATOM                X               Y               Z
      1  C        -0.7045275999    1.5329767838   -1.0240797143
      2  N        -0.6139167472    2.6438482494   -1.2965351379
      3  C         1.3293632831   -0.3290939709    0.3755699060
      4  H         2.4011085554   -0.3776852163    0.4740203360
      5  C         0.4552731475   -0.7393731606   -0.6456925076
      6  H         0.6928336145   -1.3612204500   -1.4986465344
      7  C        -0.8039941064    0.1137677735   -0.6945976572
      8  H        -1.5992756974   -0.3692949643   -1.2518920380
      9  C        -0.7332443742   -0.3398126819    0.6987692778
     10  H        -1.4561909458   -0.9278364478    1.2422009077
     11  N         0.4388443172    0.2015426250    1.3288456873
     12  H         0.5937265529   -0.0478185266    2.2920374831
   Point Group: c1    Number of degrees of freedom:    30


   Energy is   -302.877893910

 Hessian updated using Powell/Murtagh-Sargent update
  Mixing factors:     0.845140 Powell                      0.154860 Murtagh-Sargent

 30 Hessian modes will be used to form the next step
  Hessian Eigenvalues:
    -0.012504    0.007219    0.018338    0.019526    0.030820    0.036021
     0.040971    0.049793    0.059485    0.067839    0.074572    0.080896
     0.084902    0.133724    0.159451    0.175645    0.199970    0.200009
     0.250578    0.302177    0.341478    0.355133    0.357852    0.360618
     0.364737    0.370035    0.385880    0.406987    0.463949    1.365823

 Transition state search - taking P-RFO step
 Searching for Lamda that Maximizes Along the Lowest mode
 Value Taken    Lamda =   0.00545996
 Searching for Lamda that Minimizes Along All other modes
 Value Taken    Lamda =  -0.00209015
 Calculated Step too Large.  Step scaled by  0.454346
 Step Taken.  Stepsize is  0.300000

                             Maximum     Tolerance    Cnvgd?
         Gradient           0.006277      0.000300      NO
         Displacement       0.160034      0.001200      NO
         Energy change     -0.001227      0.000001      NO


 New Cartesian Coordinates Obtained by Inverse Iteration

 Displacement from previous Coordinates is:  0.256774
 Adding empirical dispersion correction 
 ----------------------------------------------------------------
 Doing -D3(0) with
 s6  =   1.00000
 s8  =   1.00000
 rs6 =   1.28100
 rs8 =   1.09400
 -D3 energy without 3body term =     -0.0026350889 hartrees
 ----------------------------------------------------------------
             Standard Nuclear Orientation (Angstroms)
    I     Atom           X                Y                Z
 ----------------------------------------------------------------
    1      C      -0.6934961320     1.5381714546    -0.9980100602
    2      N      -0.5918548030     2.6543975743    -1.2432840010
    3      C       1.3302605014    -0.3212100008     0.3706902854
    4      H       2.4019669074    -0.3626271795     0.4713402888
    5      C       0.4442660196    -0.7520510940    -0.6442627417
    6      H       0.6703924417    -1.4126601014    -1.4700280211
    7      C      -0.8068804830     0.1130250543    -0.7017479320
    8      H      -1.6057877224    -0.3570797978    -1.2646880050
    9      C      -0.7150472902    -0.3822402714     0.6765628632
   10      H      -1.4446167617    -0.9570126979     1.2261226388
   11      N       0.4268770280     0.2290910046     1.3031773686
   12      H       0.5839202940     0.0101960682     2.2741273246
 ----------------------------------------------------------------
 Nuclear Repulsion Energy =         264.44116585 hartrees
 There are       25 alpha and       24 beta electrons
 Applying Cartesian multipole field
    Component          Value
    ---------          -----
     (2,0,0)        1.00000E-11
     (0,2,0)        2.00000E-11
     (0,0,2)       -3.00000E-11
 Nucleus-field energy     =     0.0000000013 hartrees
 Requested basis set is cc-pVTZ
 There are 100 shells and 280 basis functions
 A cutoff of  1.0D-14 yielded   4875 shell pairs
 There are     38549 function pairs (     50495 Cartesian)
 Smallest overlap matrix eigenvalue = 2.46E-04
 Guess MOs from SCF MO coefficient file
 Reading MOs from coefficient file
 Reading MOs from coefficient file
 Long-range K will be added via erf
 Coulomb attenuation parameter = 0.25 bohr**(-1)
 An unrestricted hybrid HF-DFT SCF calculation will be
 performed using Pulay DIIS extrapolation
 Exchange:     0.1957 Hartree-Fock + 1.0000 wB97X-D3 + LR-HF
 Correlation:  1.0000 wB97X-D3
 Using SG-2 standard quadrature grid
 Dispersion:   Grimme D3
 SCF converges when DIIS error is below 1.0E-08
 Geometry optimization detected.  Setting ReadMinima to 0
 Setting SaveMinima to 0
 using 64 threads for integral computing
 -------------------------------------------------------
 OpenMP Integral computing Module                
 Release: version 1.0, May 2013, Q-Chem Inc. Pittsburgh 
 -------------------------------------------------------
 using 64 threads for integral computing
 -------------------------------------------------------
 OpenMP Integral computing Module                
 Release: version 1.0, May 2013, Q-Chem Inc. Pittsburgh 
 -------------------------------------------------------
 ---------------------------------------
  Cycle       Energy         DIIS Error
 ---------------------------------------
    1    -302.8740996427      9.76E-04
    2    -302.8759859305      1.63E-04
    3    -302.8765021510      1.37E-04
    4    -302.8767670861      3.95E-05
    5    -302.8769025082      2.46E-05
    6    -302.8769755917      1.60E-05
    7    -302.8770212221      1.03E-05
    8    -302.8770490205      5.05E-06
    9    -302.8770560368      1.43E-06
   10    -302.8770566175      7.46E-07
   11    -302.8770567676      2.95E-07
   12    -302.8770568120      1.18E-07
   13    -302.8770568322      6.89E-08
   14    -302.8770568405      3.04E-08
   15    -302.8770568431      1.29E-08
   16    -302.8770568436      4.53E-09 Convergence criterion met
 ---------------------------------------
 <S^2> = 0.7835
 SCF time:  CPU 2084.14 s  wall 35.67 s
 SCF   energy in the final basis set = -302.87705684
 Total energy in the final basis set = -302.87705684
 
 --------------------------------------------------------------
 
                    Orbital Energies (a.u.)
 --------------------------------------------------------------
 
 Alpha MOs
 -- Occupied --
-14.4515 -14.4098 -10.3589 -10.3408 -10.3278 -10.3175 -10.3057  -1.1178
 -1.0148  -0.9458  -0.8424  -0.7680  -0.6929  -0.6755  -0.6329  -0.5721
 -0.5378  -0.5240  -0.5014  -0.4849  -0.4562  -0.4243  -0.4129  -0.3238
 -0.2610
 -- Virtual --
  0.0786   0.1011   0.1216   0.1270   0.1441   0.1597   0.1641   0.1740
  0.2141   0.2454   0.2641   0.2880   0.3049   0.3234   0.3333   0.3499
  0.3668   0.3845   0.3986   0.4088   0.4319   0.4556   0.4587   0.4744
  0.4782   0.4884   0.5045   0.5176   0.5383   0.5537   0.5603   0.5746
  0.5870   0.5911   0.6090   0.6296   0.6513   0.6656   0.6828   0.7156
  0.7225   0.7313   0.7411   0.7795   0.8096   0.8438   0.8467   0.8706
  0.9001   0.9426   0.9531   0.9794   0.9887   1.0193   1.0459   1.0472
  1.0640   1.0821   1.1188   1.1252   1.1376   1.1638   1.1796   1.1957
  1.2204   1.2307   1.2412   1.2681   1.2900   1.3008   1.3237   1.3400
  1.3429   1.3579   1.4047   1.4202   1.4465   1.4621   1.4830   1.4875
  1.5134   1.5137   1.5596   1.5779   1.6152   1.6446   1.6745   1.7379
  1.7693   1.8165   1.8347   1.8676   1.9052   1.9189   1.9545   1.9724
  1.9867   2.1149   2.1730   2.2069   2.2393   2.2635   2.2999   2.3244
  2.3557   2.4007   2.4867   2.5092   2.5345   2.5496   2.5655   2.6225
  2.6604   2.6779   2.7197   2.7323   2.7553   2.7620   2.7739   2.7855
  2.8140   2.8480   2.8576   2.8822   2.8980   2.9120   2.9474   2.9675
  2.9844   3.0088   3.0228   3.0286   3.0441   3.0509   3.0638   3.0843
  3.1102   3.1221   3.1411   3.1503   3.1790   3.1898   3.2134   3.2245
  3.2318   3.2453   3.2747   3.2916   3.3043   3.3251   3.3458   3.3738
  3.4059   3.4205   3.4385   3.4697   3.4844   3.5159   3.5310   3.5643
  3.5798   3.5971   3.6119   3.6560   3.6654   3.6997   3.7163   3.7386
  3.7712   3.7944   3.8152   3.8365   3.8367   3.8517   3.8834   3.8982
  3.9344   3.9605   3.9937   4.0166   4.0428   4.0531   4.0646   4.0861
  4.0885   4.1033   4.1270   4.1425   4.1508   4.1740   4.1973   4.2189
  4.2478   4.2972   4.3177   4.3235   4.3702   4.3750   4.4112   4.4715
  4.5316   4.5345   4.5684   4.5993   4.6286   4.6688   4.6715   4.6903
  4.7049   4.7795   4.7934   4.8084   4.8487   4.8602   4.8943   4.9474
  4.9730   5.0182   5.0348   5.0660   5.1004   5.1253   5.1615   5.2048
  5.2298   5.2595   5.3043   5.3429   5.3871   5.4342   5.4957   5.5418
  5.5457   5.6076   5.7204   5.7572   5.8334   5.8728   5.9271   6.0172
  6.0482   6.2070   6.2354   6.2457   6.3123   6.3556   6.4075   6.7274
  8.1082  10.4724  11.2453  12.2310  12.8338  13.0268  15.8784
 
 Beta MOs
 -- Occupied --
-14.4514 -14.4098 -10.3536 -10.3399 -10.3202 -10.3197 -10.3055  -1.1079
 -1.0142  -0.9421  -0.8268  -0.7572  -0.6906  -0.6609  -0.6280  -0.5645
 -0.5285  -0.5159  -0.4939  -0.4674  -0.4522  -0.4227  -0.4079  -0.3194
 -- Virtual --
  0.0191   0.0938   0.1036   0.1281   0.1319   0.1449   0.1626   0.1702
  0.1748   0.2158   0.2475   0.2670   0.2918   0.3072   0.3253   0.3353
  0.3505   0.3742   0.3934   0.4036   0.4127   0.4370   0.4629   0.4665
  0.4773   0.4798   0.4914   0.5085   0.5220   0.5415   0.5566   0.5630
  0.5775   0.5908   0.5936   0.6102   0.6305   0.6555   0.6699   0.6865
  0.7163   0.7230   0.7343   0.7420   0.7835   0.8121   0.8451   0.8501
  0.8735   0.9034   0.9444   0.9559   0.9832   0.9911   1.0214   1.0473
  1.0498   1.0661   1.0854   1.1210   1.1275   1.1423   1.1679   1.1820
  1.1994   1.2238   1.2377   1.2449   1.2721   1.2926   1.3051   1.3259
  1.3441   1.3474   1.3613   1.4086   1.4232   1.4484   1.4664   1.4871
  1.4929   1.5152   1.5160   1.5645   1.5819   1.6189   1.6464   1.6778
  1.7425   1.7703   1.8205   1.8387   1.8697   1.9076   1.9211   1.9580
  1.9747   1.9895   2.1187   2.1803   2.2308   2.2456   2.2679   2.3035
  2.3315   2.3631   2.4094   2.4946   2.5213   2.5418   2.5580   2.5703
  2.6305   2.6653   2.6851   2.7245   2.7368   2.7599   2.7641   2.7799
  2.7923   2.8204   2.8565   2.8648   2.8882   2.9042   2.9254   2.9558
  2.9718   2.9901   3.0127   3.0334   3.0350   3.0588   3.0634   3.0713
  3.0915   3.1159   3.1289   3.1512   3.1610   3.1829   3.1992   3.2206
  3.2289   3.2417   3.2576   3.2845   3.2991   3.3110   3.3315   3.3521
  3.3828   3.4128   3.4259   3.4444   3.4741   3.4884   3.5205   3.5351
  3.5703   3.5844   3.6018   3.6151   3.6599   3.6707   3.7022   3.7193
  3.7435   3.7752   3.7979   3.8199   3.8393   3.8423   3.8576   3.8863
  3.9024   3.9388   3.9625   3.9983   4.0201   4.0450   4.0556   4.0687
  4.0871   4.0888   4.1052   4.1310   4.1445   4.1545   4.1782   4.2002
  4.2243   4.2502   4.3004   4.3201   4.3269   4.3744   4.3776   4.4148
  4.4762   4.5349   4.5411   4.5738   4.6041   4.6332   4.6715   4.6727
  4.6928   4.7068   4.7816   4.7954   4.8100   4.8519   4.8635   4.9009
  4.9525   4.9786   5.0213   5.0417   5.0685   5.1046   5.1305   5.1659
  5.2078   5.2319   5.2610   5.3084   5.3455   5.3911   5.4372   5.4991
  5.5447   5.5486   5.6135   5.7244   5.7602   5.8355   5.8742   5.9296
  6.0199   6.0528   6.2084   6.2375   6.2471   6.3147   6.3569   6.4106
  6.7299   8.1086  10.4787  11.2521  12.2340  12.8424  13.0311  15.8785
 --------------------------------------------------------------
 
          Ground-State Mulliken Net Atomic Charges

     Atom                 Charge (a.u.)    Spin (a.u.)
  --------------------------------------------------------
      1 C                    -0.101247       0.009614
      2 N                    -0.055970       0.002628
      3 C                    -0.120500       0.673499
      4 H                     0.137673      -0.004653
      5 C                    -0.164381      -0.193349
      6 H                     0.136865       0.015191
      7 C                    -0.037191       0.053068
      8 H                     0.132683      -0.001892
      9 C                    -0.072249       0.436237
     10 H                     0.139542       0.001871
     11 N                    -0.113812      -0.001972
     12 H                     0.118587       0.009757
  --------------------------------------------------------
  Sum of atomic charges =     0.000000
  Sum of spin   charges =     1.000000

 -----------------------------------------------------------------
                    Cartesian Multipole Moments
 -----------------------------------------------------------------
    Charge (ESU x 10^10)
                -0.0000
    Dipole Moment (Debye)
         X       0.0900      Y      -4.7802      Z       2.0004
       Tot       5.1826
    Quadrupole Moments (Debye-Ang)
        XX     -36.3752     XY       2.2440     YY     -54.1686
        XZ       0.5744     YZ       4.5715     ZZ     -36.9930
    Octopole Moments (Debye-Ang^2)
       XXX      12.5173    XXY     -19.9078    XYY       8.0180
       YYY     -81.8130    XXZ       8.3245    XYZ      -1.5913
       YYZ      19.3302    XZZ       4.3347    YZZ     -26.8721
       ZZZ      32.4652
    Hexadecapole Moments (Debye-Ang^3)
      XXXX    -194.2849   XXXY      52.7340   XXYY    -108.2295
      XYYY      72.7922   YYYY    -523.4441   XXXZ     -33.4977
      XXYZ      26.1108   XYYZ     -25.7139   YYYZ     123.2270
      XXZZ     -74.9352   XYZZ      21.8714   YYZZ    -133.1139
      XZZZ     -34.3593   YZZZ      83.4830   ZZZZ    -236.5769
 -----------------------------------------------------------------
 Calculating analytic gradient of the SCF energy
 Gradient of SCF Energy
            1           2           3           4           5           6
    1   0.0005092   0.0001739  -0.0004201   0.0000145   0.0021333  -0.0002423
    2   0.0000810   0.0000695  -0.0042826  -0.0007024  -0.0013841   0.0030136
    3  -0.0011456   0.0004158   0.0005260   0.0003245   0.0019177  -0.0026427
            7           8           9          10          11          12
    1   0.0008897  -0.0006299  -0.0012062   0.0016138  -0.0023075  -0.0005286
    2   0.0015397  -0.0003063  -0.0028420  -0.0006883   0.0045797   0.0009221
    3   0.0015526   0.0011477  -0.0013557   0.0018386  -0.0033114   0.0007325
 Max gradient component =       4.580E-03
 RMS gradient           =       1.761E-03
 Gradient time:  CPU 336.35 s  wall 6.41 s
 Geometry Optimization Parameters
   NAtoms,    NIC,     NZ,  NCons,   NDum,   NFix, NCnnct, MaxDiis
       12     105       0       0       0       0       0       0

 Cartesian Hessian Update
 Hessian updated using Powell/Murtagh-Sargent update
  Mixing factors:     0.810756 Powell                      0.189244 Murtagh-Sargent


** GEOMETRY OPTIMIZATION IN DELOCALIZED INTERNAL COORDINATES **
   Searching for a Transition State

   Optimization Cycle:   5

                       Coordinates (Angstroms)
     ATOM                X               Y               Z
      1  C        -0.6934961320    1.5381714546   -0.9980100602
      2  N        -0.5918548030    2.6543975743   -1.2432840010
      3  C         1.3302605014   -0.3212100008    0.3706902854
      4  H         2.4019669074   -0.3626271795    0.4713402888
      5  C         0.4442660196   -0.7520510940   -0.6442627417
      6  H         0.6703924417   -1.4126601014   -1.4700280211
      7  C        -0.8068804830    0.1130250543   -0.7017479320
      8  H        -1.6057877224   -0.3570797978   -1.2646880050
      9  C        -0.7150472902   -0.3822402714    0.6765628632
     10  H        -1.4446167617   -0.9570126979    1.2261226388
     11  N         0.4268770280    0.2290910046    1.3031773686
     12  H         0.5839202940    0.0101960682    2.2741273246
   Point Group: c1    Number of degrees of freedom:    30


   Energy is   -302.877056844

 Hessian updated using Powell/Murtagh-Sargent update
  Mixing factors:     0.940618 Powell                      0.059382 Murtagh-Sargent

 30 Hessian modes will be used to form the next step
  Hessian Eigenvalues:
    -0.040010    0.008286    0.018332    0.019544    0.030960    0.036021
     0.040719    0.049797    0.059889    0.067909    0.074786    0.081653
     0.084909    0.139939    0.159461    0.175728    0.199964    0.200009
     0.250565    0.302160    0.341471    0.355133    0.357851    0.360617
     0.364736    0.370026    0.385889    0.406573    0.463945    1.365823

 Transition state search - taking P-RFO step
 Searching for Lamda that Maximizes Along the Lowest mode
 Value Taken    Lamda =   0.00000430
 Searching for Lamda that Minimizes Along All other modes
 Value Taken    Lamda =  -0.00134971
 Calculated Step too Large.  Step scaled by  0.895131
 Step Taken.  Stepsize is  0.300000

                             Maximum     Tolerance    Cnvgd?
         Gradient           0.003677      0.000300      NO
         Displacement       0.199886      0.001200      NO
         Energy change      0.000837      0.000001      NO


 New Cartesian Coordinates Obtained by Inverse Iteration

 Displacement from previous Coordinates is:  0.183137
 Adding empirical dispersion correction 
 ----------------------------------------------------------------
 Doing -D3(0) with
 s6  =   1.00000
 s8  =   1.00000
 rs6 =   1.28100
 rs8 =   1.09400
 -D3 energy without 3body term =     -0.0026357660 hartrees
 ----------------------------------------------------------------
             Standard Nuclear Orientation (Angstroms)
    I     Atom           X                Y                Z
 ----------------------------------------------------------------
    1      C      -0.7003096143     1.5402617816    -1.0005407605
    2      N      -0.6068892185     2.6568774548    -1.2471744563
    3      C       1.3323649329    -0.2993075669     0.3627026514
    4      H       2.4032862777    -0.3433790588     0.4660823005
    5      C       0.4485058175    -0.7422222736    -0.6508711181
    6      H       0.6776926057    -1.4475625322    -1.4370740844
    7      C      -0.8060077516     0.1139255041    -0.7048765010
    8      H      -1.6028722386    -0.3552205587    -1.2714943136
    9      C      -0.7134640387    -0.3730826545     0.6798448791
   10      H      -1.4715777430    -0.9250023765     1.2135204178
   11      N       0.4344506522     0.2168578350     1.3159543455
   12      H       0.6048203187    -0.0421455411     2.2739266480
 ----------------------------------------------------------------
 Nuclear Repulsion Energy =         264.19998913 hartrees
 There are       25 alpha and       24 beta electrons
 Applying Cartesian multipole field
    Component          Value
    ---------          -----
     (2,0,0)        1.00000E-11
     (0,2,0)        2.00000E-11
     (0,0,2)       -3.00000E-11
 Nucleus-field energy     =     0.0000000012 hartrees
 Requested basis set is cc-pVTZ
 There are 100 shells and 280 basis functions
 A cutoff of  1.0D-14 yielded   4874 shell pairs
 There are     38544 function pairs (     50489 Cartesian)
 Smallest overlap matrix eigenvalue = 2.49E-04
 Guess MOs from SCF MO coefficient file
 Reading MOs from coefficient file
 Reading MOs from coefficient file
 Long-range K will be added via erf
 Coulomb attenuation parameter = 0.25 bohr**(-1)
 An unrestricted hybrid HF-DFT SCF calculation will be
 performed using Pulay DIIS extrapolation
 Exchange:     0.1957 Hartree-Fock + 1.0000 wB97X-D3 + LR-HF
 Correlation:  1.0000 wB97X-D3
 Using SG-2 standard quadrature grid
 Dispersion:   Grimme D3
 SCF converges when DIIS error is below 1.0E-08
 Geometry optimization detected.  Setting ReadMinima to 0
 Setting SaveMinima to 0
 using 64 threads for integral computing
 -------------------------------------------------------
 OpenMP Integral computing Module                
 Release: version 1.0, May 2013, Q-Chem Inc. Pittsburgh 
 -------------------------------------------------------
 using 64 threads for integral computing
 -------------------------------------------------------
 OpenMP Integral computing Module                
 Release: version 1.0, May 2013, Q-Chem Inc. Pittsburgh 
 -------------------------------------------------------
 ---------------------------------------
  Cycle       Energy         DIIS Error
 ---------------------------------------
    1    -302.8778832535      4.79E-04
    2    -302.8776537403      6.94E-05
    3    -302.8777204299      5.21E-05
    4    -302.8777450013      1.52E-05
    5    -302.8777497304      3.95E-06
    6    -302.8777504349      2.77E-06
    7    -302.8777506256      9.71E-07
    8    -302.8777507023      5.17E-07
    9    -302.8777507327      1.85E-07
   10    -302.8777507443      8.05E-08
   11    -302.8777507493      4.22E-08
   12    -302.8777507512      1.52E-08
   13    -302.8777507516      6.92E-09 Convergence criterion met
 ---------------------------------------
 <S^2> = 0.7852
 SCF time:  CPU 1661.62 s  wall 28.33 s
 SCF   energy in the final basis set = -302.87775075
 Total energy in the final basis set = -302.87775075
 
 --------------------------------------------------------------
 
                    Orbital Energies (a.u.)
 --------------------------------------------------------------
 
 Alpha MOs
 -- Occupied --
-14.4517 -14.4098 -10.3586 -10.3415 -10.3281 -10.3171 -10.3055  -1.1171
 -1.0149  -0.9462  -0.8424  -0.7678  -0.6930  -0.6756  -0.6326  -0.5709
 -0.5387  -0.5229  -0.5032  -0.4864  -0.4563  -0.4244  -0.4134  -0.3208
 -0.2637
 -- Virtual --
  0.0775   0.1015   0.1219   0.1272   0.1441   0.1600   0.1643   0.1735
  0.2140   0.2459   0.2657   0.2886   0.3044   0.3237   0.3329   0.3493
  0.3660   0.3843   0.3996   0.4063   0.4317   0.4561   0.4600   0.4750
  0.4801   0.4893   0.5047   0.5166   0.5385   0.5528   0.5592   0.5726
  0.5872   0.5921   0.6099   0.6282   0.6530   0.6644   0.6811   0.7094
  0.7217   0.7322   0.7416   0.7808   0.8101   0.8418   0.8484   0.8730
  0.8967   0.9379   0.9538   0.9848   0.9886   1.0126   1.0448   1.0500
  1.0659   1.0832   1.1172   1.1272   1.1371   1.1644   1.1747   1.1970
  1.2232   1.2326   1.2380   1.2694   1.2920   1.3039   1.3227   1.3352
  1.3397   1.3536   1.4070   1.4202   1.4448   1.4617   1.4842   1.4858
  1.5110   1.5141   1.5586   1.5723   1.6151   1.6506   1.6769   1.7406
  1.7627   1.8152   1.8306   1.8675   1.9055   1.9209   1.9562   1.9720
  1.9901   2.1115   2.1690   2.2078   2.2408   2.2573   2.3055   2.3214
  2.3544   2.3962   2.4911   2.5079   2.5297   2.5515   2.5655   2.6246
  2.6608   2.6750   2.7148   2.7300   2.7556   2.7642   2.7697   2.7861
  2.8121   2.8489   2.8564   2.8793   2.9023   2.9104   2.9494   2.9662
  2.9827   3.0040   3.0248   3.0271   3.0471   3.0492   3.0653   3.0842
  3.1102   3.1178   3.1404   3.1493   3.1785   3.1874   3.2119   3.2266
  3.2343   3.2458   3.2736   3.2985   3.3042   3.3280   3.3472   3.3757
  3.4026   3.4281   3.4378   3.4669   3.4871   3.5143   3.5285   3.5628
  3.5742   3.6009   3.6090   3.6510   3.6644   3.7012   3.7129   3.7370
  3.7705   3.7944   3.8170   3.8372   3.8421   3.8460   3.8794   3.9057
  3.9357   3.9590   3.9918   4.0127   4.0398   4.0473   4.0646   4.0867
  4.0885   4.1019   4.1311   4.1368   4.1530   4.1756   4.1892   4.2083
  4.2499   4.2940   4.3148   4.3265   4.3690   4.3789   4.4192   4.4628
  4.5154   4.5340   4.5598   4.5947   4.6307   4.6705   4.6726   4.6886
  4.7063   4.7766   4.7931   4.8065   4.8507   4.8711   4.8963   4.9435
  4.9716   5.0181   5.0427   5.0688   5.1026   5.1203   5.1585   5.2063
  5.2308   5.2611   5.3018   5.3435   5.3749   5.4368   5.4980   5.5409
  5.5556   5.6135   5.7232   5.7581   5.8276   5.8614   5.9202   6.0124
  6.0582   6.1990   6.2285   6.2456   6.3129   6.3536   6.3919   6.7184
  8.0976  10.4648  11.2518  12.2341  12.8194  13.0112  15.8770
 
 Beta MOs
 -- Occupied --
-14.4516 -14.4098 -10.3533 -10.3406 -10.3204 -10.3194 -10.3053  -1.1072
 -1.0144  -0.9426  -0.8266  -0.7571  -0.6905  -0.6611  -0.6277  -0.5642
 -0.5283  -0.5153  -0.4958  -0.4683  -0.4527  -0.4229  -0.4088  -0.3163
 -- Virtual --
  0.0172   0.0930   0.1038   0.1282   0.1324   0.1448   0.1629   0.1697
  0.1745   0.2156   0.2482   0.2686   0.2921   0.3069   0.3256   0.3349
  0.3497   0.3735   0.3927   0.4039   0.4110   0.4372   0.4636   0.4673
  0.4776   0.4819   0.4924   0.5090   0.5205   0.5418   0.5557   0.5618
  0.5756   0.5913   0.5944   0.6111   0.6294   0.6571   0.6690   0.6840
  0.7108   0.7219   0.7350   0.7426   0.7845   0.8126   0.8432   0.8523
  0.8754   0.8997   0.9401   0.9567   0.9867   0.9924   1.0152   1.0460
  1.0526   1.0679   1.0866   1.1197   1.1289   1.1416   1.1685   1.1773
  1.2005   1.2273   1.2391   1.2417   1.2729   1.2950   1.3083   1.3250
  1.3388   1.3446   1.3571   1.4116   1.4228   1.4465   1.4669   1.4892
  1.4902   1.5126   1.5161   1.5630   1.5770   1.6183   1.6524   1.6801
  1.7451   1.7639   1.8192   1.8344   1.8697   1.9075   1.9233   1.9599
  1.9739   1.9932   2.1152   2.1758   2.2326   2.2463   2.2612   2.3095
  2.3290   2.3631   2.4036   2.4983   2.5208   2.5366   2.5589   2.5712
  2.6332   2.6660   2.6820   2.7202   2.7333   2.7605   2.7669   2.7761
  2.7928   2.8180   2.8558   2.8662   2.8840   2.9083   2.9242   2.9571
  2.9711   2.9885   3.0073   3.0334   3.0365   3.0576   3.0668   3.0718
  3.0917   3.1158   3.1249   3.1497   3.1599   3.1815   3.1989   3.2192
  3.2331   3.2426   3.2562   3.2844   3.3062   3.3103   3.3350   3.3540
  3.3845   3.4102   3.4332   3.4436   3.4705   3.4915   3.5185   3.5332
  3.5682   3.5794   3.6054   3.6120   3.6544   3.6697   3.7035   3.7164
  3.7420   3.7745   3.7977   3.8221   3.8411   3.8471   3.8496   3.8824
  3.9110   3.9403   3.9608   3.9964   4.0163   4.0420   4.0500   4.0682
  4.0877   4.0888   4.1036   4.1334   4.1408   4.1571   4.1796   4.1918
  4.2138   4.2521   4.2973   4.3174   4.3298   4.3726   4.3819   4.4232
  4.4672   4.5190   4.5411   4.5651   4.5992   4.6352   4.6721   4.6751
  4.6909   4.7082   4.7784   4.7951   4.8080   4.8537   4.8747   4.9029
  4.9500   4.9758   5.0210   5.0496   5.0711   5.1069   5.1248   5.1630
  5.2092   5.2331   5.2627   5.3062   5.3462   5.3791   5.4400   5.5015
  5.5437   5.5585   5.6195   5.7272   5.7611   5.8297   5.8626   5.9226
  6.0149   6.0631   6.2007   6.2308   6.2464   6.3154   6.3549   6.3948
  6.7208   8.0981  10.4710  11.2588  12.2370  12.8278  13.0156  15.8772
 --------------------------------------------------------------
 
          Ground-State Mulliken Net Atomic Charges

     Atom                 Charge (a.u.)    Spin (a.u.)
  --------------------------------------------------------
      1 C                    -0.102549       0.009853
      2 N                    -0.055442       0.001512
      3 C                    -0.116190       0.677139
      4 H                     0.138263      -0.006148
      5 C                    -0.171587      -0.197488
      6 H                     0.137842       0.015423
      7 C                    -0.036245       0.050493
      8 H                     0.133246      -0.001790
      9 C                    -0.073308       0.440907
     10 H                     0.139641       0.002314
     11 N                    -0.113359      -0.002201
     12 H                     0.119687       0.009986
  --------------------------------------------------------
  Sum of atomic charges =     0.000000
  Sum of spin   charges =     1.000000

 -----------------------------------------------------------------
                    Cartesian Multipole Moments
 -----------------------------------------------------------------
    Charge (ESU x 10^10)
                 0.0000
    Dipole Moment (Debye)
         X       0.1274      Y      -4.8441      Z       1.9816
       Tot       5.2353
    Quadrupole Moments (Debye-Ang)
        XX     -36.2815     XY       2.2117     YY     -54.1043
        XZ       0.6330     YZ       4.4752     ZZ     -37.2099
    Octopole Moments (Debye-Ang^2)
       XXX      12.5523    XXY     -20.1878    XYY       8.4688
       YYY     -82.6584    XXZ       8.5112    XYZ      -1.8645
       YYZ      19.2213    XZZ       4.4352    YZZ     -27.4467
       ZZZ      32.5739
    Hexadecapole Moments (Debye-Ang^3)
      XXXX    -195.4489   XXXY      53.6426   XXYY    -108.7065
      XYYY      73.7205   YYYY    -522.5874   XXXZ     -34.1692
      XXYZ      26.3161   XYYZ     -26.1501   YYYZ     124.3428
      XXZZ     -75.2591   XYZZ      21.8453   YYZZ    -133.5247
      XZZZ     -34.3074   YZZZ      82.6188   ZZZZ    -239.1388
 -----------------------------------------------------------------
 Calculating analytic gradient of the SCF energy
 Gradient of SCF Energy
            1           2           3           4           5           6
    1  -0.0000452   0.0002168  -0.0003932  -0.0001664   0.0015233   0.0004705
    2  -0.0001126  -0.0000581  -0.0014543  -0.0002350   0.0000857   0.0005108
    3   0.0001791   0.0000896   0.0001809   0.0002950  -0.0009393  -0.0001273
            7           8           9          10          11          12
    1  -0.0014207  -0.0001080  -0.0001523   0.0002481  -0.0003550   0.0001821
    2   0.0003364   0.0000839  -0.0006074   0.0001249   0.0008724   0.0004532
    3  -0.0001884  -0.0001552   0.0010950   0.0002360  -0.0006172  -0.0000482
 Max gradient component =       1.523E-03
 RMS gradient           =       5.708E-04
 Gradient time:  CPU 334.03 s  wall 6.43 s
 Geometry Optimization Parameters
   NAtoms,    NIC,     NZ,  NCons,   NDum,   NFix, NCnnct, MaxDiis
       12     105       0       0       0       0       0       0

 Cartesian Hessian Update
 Hessian updated using Powell/Murtagh-Sargent update
  Mixing factors:     0.898016 Powell                      0.101984 Murtagh-Sargent


** GEOMETRY OPTIMIZATION IN DELOCALIZED INTERNAL COORDINATES **
   Searching for a Transition State

   Optimization Cycle:   6

                       Coordinates (Angstroms)
     ATOM                X               Y               Z
      1  C        -0.7003096143    1.5402617816   -1.0005407605
      2  N        -0.6068892185    2.6568774548   -1.2471744563
      3  C         1.3323649329   -0.2993075669    0.3627026514
      4  H         2.4032862777   -0.3433790588    0.4660823005
      5  C         0.4485058175   -0.7422222736   -0.6508711181
      6  H         0.6776926057   -1.4475625322   -1.4370740844
      7  C        -0.8060077516    0.1139255041   -0.7048765010
      8  H        -1.6028722386   -0.3552205587   -1.2714943136
      9  C        -0.7134640387   -0.3730826545    0.6798448791
     10  H        -1.4715777430   -0.9250023765    1.2135204178
     11  N         0.4344506522    0.2168578350    1.3159543455
     12  H         0.6048203187   -0.0421455411    2.2739266480
   Point Group: c1    Number of degrees of freedom:    30


   Energy is   -302.877750752

 Hessian updated using Powell/Murtagh-Sargent update
  Mixing factors:     0.988969 Powell                      0.011031 Murtagh-Sargent

 30 Hessian modes will be used to form the next step
  Hessian Eigenvalues:
    -0.040126    0.009794    0.018321    0.019575    0.030816    0.036079
     0.040568    0.049777    0.059860    0.067904    0.074832    0.081583
     0.085115    0.139681    0.159477    0.175732    0.199961    0.200021
     0.250702    0.302327    0.341503    0.355136    0.357857    0.360623
     0.364741    0.370044    0.385892    0.406560    0.463954    1.365824

 Transition state search - taking P-RFO step
 Searching for Lamda that Maximizes Along the Lowest mode
 Value Taken    Lamda =   0.00000564
 Searching for Lamda that Minimizes Along All other modes
 Value Taken    Lamda =  -0.00007537
 Step Taken.  Stepsize is  0.057720

                             Maximum     Tolerance    Cnvgd?
         Gradient           0.001215      0.000300      NO
         Displacement       0.034144      0.001200      NO
         Energy change     -0.000694      0.000001      NO


 New Cartesian Coordinates Obtained by Inverse Iteration

 Displacement from previous Coordinates is:  0.052239
 Adding empirical dispersion correction 
 ----------------------------------------------------------------
 Doing -D3(0) with
 s6  =   1.00000
 s8  =   1.00000
 rs6 =   1.28100
 rs8 =   1.09400
 -D3 energy without 3body term =     -0.0026356952 hartrees
 ----------------------------------------------------------------
             Standard Nuclear Orientation (Angstroms)
    I     Atom           X                Y                Z
 ----------------------------------------------------------------
    1      C      -0.6989965537     1.5404225424    -1.0037539079
    2      N      -0.6084320999     2.6563814855    -1.2544856201
    3      C       1.3322839133    -0.2925669898     0.3606230748
    4      H       2.4036314470    -0.3348432651     0.4619653483
    5      C       0.4495622867    -0.7404100517    -0.6510936202
    6      H       0.6776180531    -1.4509469509    -1.4332543340
    7      C      -0.8028909703     0.1142993097    -0.7032033977
    8      H      -1.6014009146    -0.3554321435    -1.2666180440
    9      C      -0.7144380593    -0.3698820876     0.6823063409
   10      H      -1.4781264956    -0.9186757495     1.2116477207
   11      N       0.4351921597     0.2120653513     1.3208244152
   12      H       0.6059972334    -0.0604114376     2.2750420323
 ----------------------------------------------------------------
 Nuclear Repulsion Energy =         264.17380125 hartrees
 There are       25 alpha and       24 beta electrons
 Applying Cartesian multipole field
    Component          Value
    ---------          -----
     (2,0,0)        1.00000E-11
     (0,2,0)        2.00000E-11
     (0,0,2)       -3.00000E-11
 Nucleus-field energy     =     0.0000000012 hartrees
 Requested basis set is cc-pVTZ
 There are 100 shells and 280 basis functions
 A cutoff of  1.0D-14 yielded   4876 shell pairs
 There are     38562 function pairs (     50510 Cartesian)
 Smallest overlap matrix eigenvalue = 2.49E-04
 Guess MOs from SCF MO coefficient file
 Reading MOs from coefficient file
 Reading MOs from coefficient file
 Long-range K will be added via erf
 Coulomb attenuation parameter = 0.25 bohr**(-1)
 An unrestricted hybrid HF-DFT SCF calculation will be
 performed using Pulay DIIS extrapolation
 Exchange:     0.1957 Hartree-Fock + 1.0000 wB97X-D3 + LR-HF
 Correlation:  1.0000 wB97X-D3
 Using SG-2 standard quadrature grid
 Dispersion:   Grimme D3
 SCF converges when DIIS error is below 1.0E-08
 Geometry optimization detected.  Setting ReadMinima to 0
 Setting SaveMinima to 0
 using 64 threads for integral computing
 -------------------------------------------------------
 OpenMP Integral computing Module                
 Release: version 1.0, May 2013, Q-Chem Inc. Pittsburgh 
 -------------------------------------------------------
 using 64 threads for integral computing
 -------------------------------------------------------
 OpenMP Integral computing Module                
 Release: version 1.0, May 2013, Q-Chem Inc. Pittsburgh 
 -------------------------------------------------------
 ---------------------------------------
  Cycle       Energy         DIIS Error
 ---------------------------------------
    1    -302.8780472962      1.68E-04
    2    -302.8777794442      2.18E-05
    3    -302.8777874664      1.45E-05
    4    -302.8777896523      5.52E-06
    5    -302.8777903018      1.49E-06
    6    -302.8777904456      7.30E-07
    7    -302.8777904956      3.47E-07
    8    -302.8777905287      2.47E-07
    9    -302.8777905416      1.54E-07
   10    -302.8777905525      9.04E-08
   11    -302.8777905561      4.09E-08
   12    -302.8777905568      1.50E-08
   13    -302.8777905568      5.60E-09 Convergence criterion met
 ---------------------------------------
 <S^2> = 0.7861
 SCF time:  CPU 1651.15 s  wall 28.31 s
 SCF   energy in the final basis set = -302.87779056
 Total energy in the final basis set = -302.87779056
 
 --------------------------------------------------------------
 
                    Orbital Energies (a.u.)
 --------------------------------------------------------------
 
 Alpha MOs
 -- Occupied --
-14.4518 -14.4100 -10.3585 -10.3413 -10.3283 -10.3166 -10.3056  -1.1171
 -1.0150  -0.9464  -0.8426  -0.7675  -0.6931  -0.6757  -0.6327  -0.5703
 -0.5393  -0.5229  -0.5037  -0.4865  -0.4564  -0.4245  -0.4137  -0.3199
 -0.2647
 -- Virtual --
  0.0768   0.1014   0.1221   0.1273   0.1441   0.1600   0.1643   0.1733
  0.2140   0.2462   0.2663   0.2891   0.3045   0.3236   0.3326   0.3492
  0.3659   0.3844   0.3998   0.4060   0.4319   0.4559   0.4602   0.4751
  0.4809   0.4894   0.5047   0.5166   0.5387   0.5525   0.5587   0.5720
  0.5877   0.5923   0.6101   0.6278   0.6533   0.6638   0.6808   0.7088
  0.7219   0.7325   0.7419   0.7814   0.8101   0.8417   0.8485   0.8735
  0.8959   0.9367   0.9544   0.9847   0.9891   1.0115   1.0444   1.0506
  1.0660   1.0831   1.1168   1.1276   1.1373   1.1648   1.1743   1.1971
  1.2238   1.2325   1.2367   1.2702   1.2921   1.3048   1.3218   1.3341
  1.3396   1.3526   1.4077   1.4202   1.4443   1.4614   1.4845   1.4867
  1.5111   1.5145   1.5583   1.5724   1.6145   1.6516   1.6770   1.7420
  1.7606   1.8145   1.8303   1.8677   1.9054   1.9211   1.9570   1.9719
  1.9914   2.1108   2.1679   2.2086   2.2404   2.2564   2.3073   2.3207
  2.3554   2.3954   2.4925   2.5079   2.5293   2.5519   2.5664   2.6253
  2.6608   2.6748   2.7144   2.7299   2.7554   2.7655   2.7690   2.7867
  2.8115   2.8497   2.8571   2.8794   2.9027   2.9103   2.9494   2.9664
  2.9817   3.0027   3.0252   3.0268   3.0484   3.0496   3.0657   3.0836
  3.1096   3.1165   3.1405   3.1489   3.1769   3.1873   3.2121   3.2267
  3.2347   3.2455   3.2740   3.2976   3.3054   3.3284   3.3477   3.3758
  3.4019   3.4291   3.4379   3.4659   3.4879   3.5137   3.5274   3.5618
  3.5742   3.6010   3.6093   3.6506   3.6645   3.7010   3.7132   3.7356
  3.7693   3.7931   3.8174   3.8374   3.8437   3.8462   3.8789   3.9067
  3.9359   3.9611   3.9911   4.0126   4.0393   4.0473   4.0645   4.0868
  4.0885   4.1014   4.1309   4.1384   4.1533   4.1759   4.1890   4.2074
  4.2520   4.2940   4.3146   4.3273   4.3694   4.3800   4.4204   4.4616
  4.5124   4.5336   4.5597   4.5943   4.6312   4.6701   4.6738   4.6878
  4.7071   4.7756   4.7929   4.8071   4.8506   4.8726   4.8958   4.9413
  4.9718   5.0177   5.0434   5.0700   5.1037   5.1200   5.1595   5.2083
  5.2319   5.2604   5.3013   5.3446   5.3724   5.4391   5.4990   5.5417
  5.5581   5.6155   5.7233   5.7592   5.8280   5.8582   5.9183   6.0117
  6.0599   6.1956   6.2273   6.2457   6.3127   6.3543   6.3903   6.7153
  8.0966  10.4606  11.2505  12.2389  12.8235  13.0207  15.8785
 
 Beta MOs
 -- Occupied --
-14.4517 -14.4099 -10.3531 -10.3404 -10.3207 -10.3189 -10.3054  -1.1072
 -1.0145  -0.9429  -0.8267  -0.7568  -0.6906  -0.6613  -0.6278  -0.5637
 -0.5287  -0.5155  -0.4962  -0.4684  -0.4527  -0.4231  -0.4092  -0.3155
 -- Virtual --
  0.0163   0.0925   0.1039   0.1282   0.1325   0.1448   0.1629   0.1697
  0.1744   0.2156   0.2486   0.2692   0.2926   0.3070   0.3255   0.3346
  0.3495   0.3733   0.3927   0.4040   0.4110   0.4375   0.4635   0.4674
  0.4777   0.4827   0.4924   0.5092   0.5204   0.5421   0.5554   0.5611
  0.5751   0.5918   0.5945   0.6113   0.6290   0.6573   0.6685   0.6837
  0.7101   0.7220   0.7353   0.7429   0.7849   0.8126   0.8431   0.8523
  0.8758   0.8988   0.9390   0.9572   0.9865   0.9931   1.0142   1.0456
  1.0532   1.0680   1.0866   1.1192   1.1292   1.1418   1.1689   1.1768
  1.2006   1.2281   1.2388   1.2403   1.2735   1.2952   1.3093   1.3242
  1.3377   1.3445   1.3560   1.4122   1.4228   1.4460   1.4667   1.4902
  1.4904   1.5128   1.5165   1.5627   1.5773   1.6176   1.6534   1.6803
  1.7464   1.7619   1.8185   1.8340   1.8699   1.9074   1.9236   1.9607
  1.9737   1.9944   2.1146   2.1749   2.2333   2.2459   2.2600   2.3114
  2.3283   2.3644   2.4025   2.4997   2.5211   2.5361   2.5593   2.5724
  2.6339   2.6661   2.6817   2.7199   2.7332   2.7603   2.7681   2.7755
  2.7934   2.8173   2.8564   2.8668   2.8844   2.9088   2.9241   2.9568
  2.9716   2.9876   3.0060   3.0336   3.0368   3.0581   3.0674   3.0722
  3.0912   3.1153   3.1237   3.1493   3.1600   3.1801   3.1987   3.2194
  3.2337   3.2428   3.2555   3.2848   3.3054   3.3112   3.3356   3.3547
  3.3844   3.4099   3.4342   3.4436   3.4694   3.4923   3.5178   3.5321
  3.5670   3.5795   3.6054   3.6124   3.6540   3.6697   3.7034   3.7168
  3.7406   3.7732   3.7965   3.8226   3.8420   3.8482   3.8496   3.8819
  3.9122   3.9405   3.9628   3.9957   4.0161   4.0415   4.0501   4.0681
  4.0878   4.0888   4.1031   4.1331   4.1426   4.1576   4.1799   4.1913
  4.2128   4.2542   4.2974   4.3171   4.3306   4.3729   4.3833   4.4244
  4.4660   4.5161   4.5407   4.5651   4.5986   4.6357   4.6720   4.6763
  4.6900   4.7090   4.7774   4.7950   4.8086   4.8535   4.8764   4.9022
  4.9481   4.9758   5.0207   5.0504   5.0721   5.1080   5.1245   5.1640
  5.2110   5.2342   5.2620   5.3057   5.3474   5.3766   5.4422   5.5025
  5.5445   5.5610   5.6214   5.7272   5.7622   5.8301   5.8594   5.9206
  6.0142   6.0649   6.1975   6.2295   6.2465   6.3152   6.3556   6.3933
  6.7178   8.0970  10.4669  11.2577  12.2418  12.8318  13.0251  15.8786
 --------------------------------------------------------------
 
          Ground-State Mulliken Net Atomic Charges

     Atom                 Charge (a.u.)    Spin (a.u.)
  --------------------------------------------------------
      1 C                    -0.102779       0.010190
      2 N                    -0.055280       0.001038
      3 C                    -0.114818       0.676554
      4 H                     0.138426      -0.006550
      5 C                    -0.173133      -0.199443
      6 H                     0.137752       0.015586
      7 C                    -0.035954       0.049484
      8 H                     0.133138      -0.001741
      9 C                    -0.073937       0.445676
     10 H                     0.139766       0.002109
     11 N                    -0.113177      -0.002978
     12 H                     0.119998       0.010076
  --------------------------------------------------------
  Sum of atomic charges =    -0.000000
  Sum of spin   charges =     1.000000

 -----------------------------------------------------------------
                    Cartesian Multipole Moments
 -----------------------------------------------------------------
    Charge (ESU x 10^10)
                -0.0000
    Dipole Moment (Debye)
         X       0.1339      Y      -4.8534      Z       1.9863
       Tot       5.2458
    Quadrupole Moments (Debye-Ang)
        XX     -36.2589     XY       2.2111     YY     -54.0778
        XZ       0.6137     YZ       4.4482     ZZ     -37.2996
    Octopole Moments (Debye-Ang^2)
       XXX      12.5112    XXY     -20.2206    XYY       8.4927
       YYY     -82.7356    XXZ       8.5654    XYZ      -1.9402
       YYZ      19.3110    XZZ       4.4351    YZZ     -27.7087
       ZZZ      32.6761
    Hexadecapole Moments (Debye-Ang^3)
      XXXX    -195.2687   XXXY      53.6910   XXYY    -108.6726
      XYYY      73.6523   YYYY    -521.8518   XXXZ     -34.2710
      XXYZ      26.4712   XYYZ     -26.1966   YYYZ     125.1281
      XXZZ     -75.5228   XYZZ      21.7763   YYZZ    -133.9078
      XZZZ     -34.3306   YZZZ      82.8244   ZZZZ    -240.6524
 -----------------------------------------------------------------
 Calculating analytic gradient of the SCF energy
 Gradient of SCF Energy
            1           2           3           4           5           6
    1  -0.0000818   0.0001866  -0.0006077  -0.0000076   0.0009291   0.0002504
    2  -0.0000305   0.0000104  -0.0002390  -0.0001364   0.0004535  -0.0000716
    3   0.0001405   0.0000443  -0.0004599   0.0000850  -0.0004444   0.0001179
            7           8           9          10          11          12
    1  -0.0003938   0.0000894  -0.0001094  -0.0000834  -0.0001036  -0.0000682
    2  -0.0000006   0.0000549  -0.0001939   0.0000716  -0.0001864   0.0002680
    3  -0.0000253   0.0000474   0.0008879   0.0000301  -0.0004388   0.0000154
 Max gradient component =       9.291E-04
 RMS gradient           =       3.078E-04
 Gradient time:  CPU 335.43 s  wall 6.59 s
 Geometry Optimization Parameters
   NAtoms,    NIC,     NZ,  NCons,   NDum,   NFix, NCnnct, MaxDiis
       12     105       0       0       0       0       0       0

 Cartesian Hessian Update
 Hessian updated using Powell/Murtagh-Sargent update
  Mixing factors:     0.774606 Powell                      0.225394 Murtagh-Sargent


** GEOMETRY OPTIMIZATION IN DELOCALIZED INTERNAL COORDINATES **
   Searching for a Transition State

   Optimization Cycle:   7

                       Coordinates (Angstroms)
     ATOM                X               Y               Z
      1  C        -0.6989965537    1.5404225424   -1.0037539079
      2  N        -0.6084320999    2.6563814855   -1.2544856201
      3  C         1.3322839133   -0.2925669898    0.3606230748
      4  H         2.4036314470   -0.3348432651    0.4619653483
      5  C         0.4495622867   -0.7404100517   -0.6510936202
      6  H         0.6776180531   -1.4509469509   -1.4332543340
      7  C        -0.8028909703    0.1142993097   -0.7032033977
      8  H        -1.6014009146   -0.3554321435   -1.2666180440
      9  C        -0.7144380593   -0.3698820876    0.6823063409
     10  H        -1.4781264956   -0.9186757495    1.2116477207
     11  N         0.4351921597    0.2120653513    1.3208244152
     12  H         0.6059972334   -0.0604114376    2.2750420323
   Point Group: c1    Number of degrees of freedom:    30


   Energy is   -302.877790557

 Hessian updated using Powell/Murtagh-Sargent update
  Mixing factors:     0.983897 Powell                      0.016103 Murtagh-Sargent

 30 Hessian modes will be used to form the next step
  Hessian Eigenvalues:
    -0.038379    0.010719    0.018181    0.019204    0.029574    0.036080
     0.042188    0.049759    0.059468    0.067851    0.074264    0.080829
     0.084348    0.135507    0.159432    0.175762    0.199781    0.199999
     0.250495    0.302177    0.341407    0.355149    0.357861    0.360628
     0.364743    0.370028    0.385732    0.405797    0.463941    1.365824

 Transition state search - taking P-RFO step
 Searching for Lamda that Maximizes Along the Lowest mode
 Value Taken    Lamda =   0.00000412
 Searching for Lamda that Minimizes Along All other modes
 Value Taken    Lamda =  -0.00001312
 Step Taken.  Stepsize is  0.020510

                             Maximum     Tolerance    Cnvgd?
         Gradient           0.000679      0.000300      NO
         Displacement       0.011003      0.001200      NO
         Energy change     -0.000040      0.000001      NO


 New Cartesian Coordinates Obtained by Inverse Iteration

 Displacement from previous Coordinates is:  0.025330
 Adding empirical dispersion correction 
 ----------------------------------------------------------------
 Doing -D3(0) with
 s6  =   1.00000
 s8  =   1.00000
 rs6 =   1.28100
 rs8 =   1.09400
 -D3 energy without 3body term =     -0.0026345624 hartrees
 ----------------------------------------------------------------
             Standard Nuclear Orientation (Angstroms)
    I     Atom           X                Y                Z
 ----------------------------------------------------------------
    1      C      -0.6999704460     1.5408077036    -1.0066482284
    2      N      -0.6122657163     2.6563561392    -1.2601766770
    3      C       1.3328664422    -0.2923951497     0.3619118788
    4      H       2.4042302272    -0.3347624626     0.4629252996
    5      C       0.4501997402    -0.7393647817    -0.6507954964
    6      H       0.6773978735    -1.4490732448    -1.4339674525
    7      C      -0.8015828759     0.1150238904    -0.7027000960
    8      H      -1.6007851034    -0.3555964533    -1.2647932808
    9      C      -0.7143744743    -0.3672346516     0.6832940604
   10      H      -1.4793521126    -0.9153844072     1.2112988247
   11      N       0.4364014650     0.2105884998     1.3237082548
   12      H       0.6072349800    -0.0689650687     2.2759429212
 ----------------------------------------------------------------
 Nuclear Repulsion Energy =         264.09724098 hartrees
 There are       25 alpha and       24 beta electrons
 Applying Cartesian multipole field
    Component          Value
    ---------          -----
     (2,0,0)        1.00000E-11
     (0,2,0)        2.00000E-11
     (0,0,2)       -3.00000E-11
 Nucleus-field energy     =     0.0000000012 hartrees
 Requested basis set is cc-pVTZ
 There are 100 shells and 280 basis functions
 A cutoff of  1.0D-14 yielded   4874 shell pairs
 There are     38544 function pairs (     50489 Cartesian)
 Smallest overlap matrix eigenvalue = 2.51E-04
 Guess MOs from SCF MO coefficient file
 Reading MOs from coefficient file
 Reading MOs from coefficient file
 Long-range K will be added via erf
 Coulomb attenuation parameter = 0.25 bohr**(-1)
 An unrestricted hybrid HF-DFT SCF calculation will be
 performed using Pulay DIIS extrapolation
 Exchange:     0.1957 Hartree-Fock + 1.0000 wB97X-D3 + LR-HF
 Correlation:  1.0000 wB97X-D3
 Using SG-2 standard quadrature grid
 Dispersion:   Grimme D3
 SCF converges when DIIS error is below 1.0E-08
 Geometry optimization detected.  Setting ReadMinima to 0
 Setting SaveMinima to 0
 using 64 threads for integral computing
 -------------------------------------------------------
 OpenMP Integral computing Module                
 Release: version 1.0, May 2013, Q-Chem Inc. Pittsburgh 
 -------------------------------------------------------
 using 64 threads for integral computing
 -------------------------------------------------------
 OpenMP Integral computing Module                
 Release: version 1.0, May 2013, Q-Chem Inc. Pittsburgh 
 -------------------------------------------------------
 ---------------------------------------
  Cycle       Energy         DIIS Error
 ---------------------------------------
    1    -302.8778116227      9.09E-05
    2    -302.8777943298      1.05E-05
    3    -302.8777959279      6.77E-06
    4    -302.8777963831      2.69E-06
    5    -302.8777965284      7.54E-07
    6    -302.8777965693      4.12E-07
    7    -302.8777965873      2.49E-07
    8    -302.8777966011      1.90E-07
    9    -302.8777966092      9.38E-08
   10    -302.8777966135      4.30E-08
   11    -302.8777966140      1.48E-08
   12    -302.8777966140      6.47E-09 Convergence criterion met
 ---------------------------------------
 <S^2> = 0.7866
 SCF time:  CPU 1524.05 s  wall 26.09 s
 SCF   energy in the final basis set = -302.87779661
 Total energy in the final basis set = -302.87779661
 
 --------------------------------------------------------------
 
                    Orbital Energies (a.u.)
 --------------------------------------------------------------
 
 Alpha MOs
 -- Occupied --
-14.4519 -14.4101 -10.3585 -10.3414 -10.3286 -10.3165 -10.3056  -1.1170
 -1.0151  -0.9466  -0.8426  -0.7675  -0.6932  -0.6758  -0.6327  -0.5701
 -0.5396  -0.5229  -0.5038  -0.4863  -0.4564  -0.4245  -0.4138  -0.3198
 -0.2650
 -- Virtual --
  0.0765   0.1013   0.1220   0.1272   0.1441   0.1600   0.1643   0.1733
  0.2139   0.2463   0.2663   0.2893   0.3046   0.3236   0.3327   0.3491
  0.3659   0.3843   0.3997   0.4058   0.4318   0.4557   0.4601   0.4752
  0.4811   0.4894   0.5047   0.5166   0.5387   0.5524   0.5583   0.5716
  0.5877   0.5924   0.6099   0.6273   0.6532   0.6637   0.6807   0.7090
  0.7219   0.7326   0.7422   0.7814   0.8102   0.8413   0.8480   0.8732
  0.8949   0.9363   0.9541   0.9845   0.9890   1.0114   1.0438   1.0508
  1.0658   1.0828   1.1166   1.1275   1.1373   1.1650   1.1744   1.1968
  1.2238   1.2323   1.2360   1.2705   1.2922   1.3050   1.3217   1.3337
  1.3395   1.3527   1.4076   1.4196   1.4441   1.4609   1.4848   1.4869
  1.5114   1.5146   1.5581   1.5725   1.6142   1.6516   1.6772   1.7422
  1.7600   1.8142   1.8299   1.8677   1.9051   1.9210   1.9568   1.9715
  1.9919   2.1105   2.1673   2.2088   2.2402   2.2563   2.3072   2.3206
  2.3557   2.3954   2.4925   2.5073   2.5293   2.5518   2.5671   2.6255
  2.6606   2.6745   2.7142   2.7301   2.7550   2.7658   2.7690   2.7871
  2.8111   2.8499   2.8571   2.8794   2.9029   2.9104   2.9491   2.9660
  2.9810   3.0023   3.0245   3.0265   3.0487   3.0498   3.0656   3.0829
  3.1090   3.1157   3.1402   3.1487   3.1760   3.1870   3.2121   3.2262
  3.2344   3.2457   3.2741   3.2968   3.3059   3.3281   3.3475   3.3759
  3.4015   3.4287   3.4378   3.4647   3.4877   3.5129   3.5263   3.5616
  3.5738   3.6009   3.6094   3.6506   3.6644   3.7010   3.7127   3.7349
  3.7687   3.7923   3.8175   3.8372   3.8439   3.8457   3.8784   3.9064
  3.9366   3.9614   3.9903   4.0124   4.0395   4.0472   4.0639   4.0867
  4.0883   4.1009   4.1309   4.1385   4.1534   4.1762   4.1889   4.2067
  4.2525   4.2940   4.3142   4.3271   4.3695   4.3805   4.4202   4.4612
  4.5111   4.5331   4.5599   4.5948   4.6307   4.6698   4.6742   4.6873
  4.7073   4.7755   4.7925   4.8075   4.8500   4.8730   4.8958   4.9405
  4.9713   5.0179   5.0433   5.0704   5.1040   5.1188   5.1598   5.2087
  5.2326   5.2599   5.3013   5.3442   5.3713   5.4396   5.4991   5.5421
  5.5588   5.6161   5.7231   5.7595   5.8283   5.8565   5.9174   6.0103
  6.0604   6.1942   6.2261   6.2458   6.3113   6.3546   6.3900   6.7131
  8.0963  10.4567  11.2483  12.2365  12.8211  13.0203  15.8790
 
 Beta MOs
 -- Occupied --
-14.4518 -14.4100 -10.3532 -10.3405 -10.3209 -10.3188 -10.3055  -1.1071
 -1.0146  -0.9431  -0.8267  -0.7568  -0.6906  -0.6614  -0.6278  -0.5637
 -0.5288  -0.5155  -0.4964  -0.4684  -0.4527  -0.4232  -0.4094  -0.3155
 -- Virtual --
  0.0161   0.0923   0.1038   0.1282   0.1324   0.1447   0.1628   0.1697
  0.1744   0.2155   0.2487   0.2692   0.2928   0.3070   0.3256   0.3347
  0.3494   0.3732   0.3925   0.4037   0.4111   0.4374   0.4634   0.4673
  0.4777   0.4828   0.4924   0.5092   0.5204   0.5422   0.5553   0.5607
  0.5747   0.5917   0.5946   0.6111   0.6287   0.6572   0.6684   0.6836
  0.7103   0.7220   0.7354   0.7432   0.7848   0.8127   0.8427   0.8519
  0.8755   0.8979   0.9386   0.9570   0.9862   0.9929   1.0141   1.0450
  1.0534   1.0678   1.0863   1.1190   1.1292   1.1419   1.1691   1.1769
  1.2004   1.2283   1.2384   1.2397   1.2738   1.2953   1.3095   1.3241
  1.3371   1.3445   1.3559   1.4122   1.4221   1.4458   1.4663   1.4903
  1.4909   1.5131   1.5166   1.5624   1.5774   1.6172   1.6534   1.6804
  1.7465   1.7613   1.8182   1.8336   1.8700   1.9070   1.9236   1.9605
  1.9732   1.9950   2.1143   2.1744   2.2333   2.2459   2.2599   2.3114
  2.3283   2.3649   2.4024   2.4997   2.5205   2.5360   2.5591   2.5730
  2.6342   2.6659   2.6813   2.7197   2.7335   2.7599   2.7685   2.7755
  2.7938   2.8169   2.8565   2.8669   2.8844   2.9089   2.9240   2.9565
  2.9713   2.9869   3.0055   3.0330   3.0364   3.0583   3.0674   3.0722
  3.0905   3.1147   3.1228   3.1489   3.1599   3.1793   3.1984   3.2193
  3.2334   3.2425   3.2556   3.2848   3.3045   3.3117   3.3354   3.3545
  3.3845   3.4095   3.4339   3.4434   3.4682   3.4921   3.5171   3.5310
  3.5667   3.5791   3.6053   3.6125   3.6541   3.6695   3.7034   3.7163
  3.7400   3.7726   3.7956   3.8227   3.8419   3.8480   3.8492   3.8814
  3.9119   3.9412   3.9631   3.9948   4.0159   4.0417   4.0500   4.0675
  4.0876   4.0886   4.1026   4.1330   4.1426   4.1578   4.1801   4.1912
  4.2120   4.2548   4.2973   4.3167   4.3304   4.3730   4.3838   4.4242
  4.4656   4.5148   4.5403   4.5653   4.5990   4.6352   4.6717   4.6766
  4.6894   4.7092   4.7772   4.7945   4.8090   4.8529   4.8768   4.9022
  4.9473   4.9753   5.0209   5.0503   5.0725   5.1083   5.1232   5.1643
  5.2115   5.2349   5.2615   5.3057   5.3470   5.3756   5.4426   5.5026
  5.5449   5.5616   5.6220   5.7270   5.7625   5.8304   5.8577   5.9197
  6.0128   6.0653   6.1961   6.2283   6.2466   6.3137   6.3557   6.3930
  6.7155   8.0967  10.4629  11.2555  12.2394  12.8296  13.0247  15.8791
 --------------------------------------------------------------
 
          Ground-State Mulliken Net Atomic Charges

     Atom                 Charge (a.u.)    Spin (a.u.)
  --------------------------------------------------------
      1 C                    -0.102665       0.010319
      2 N                    -0.055177       0.000944
      3 C                    -0.114515       0.675839
      4 H                     0.138529      -0.006527
      5 C                    -0.173583      -0.200463
      6 H                     0.137739       0.015633
      7 C                    -0.036563       0.049094
      8 H                     0.133234      -0.001745
      9 C                    -0.073861       0.448240
     10 H                     0.139878       0.001978
     11 N                    -0.113046      -0.003411
     12 H                     0.120029       0.010098
  --------------------------------------------------------
  Sum of atomic charges =     0.000000
  Sum of spin   charges =     1.000000

 -----------------------------------------------------------------
                    Cartesian Multipole Moments
 -----------------------------------------------------------------
    Charge (ESU x 10^10)
                 0.0000
    Dipole Moment (Debye)
         X       0.1391      Y      -4.8575      Z       1.9892
       Tot       5.2508
    Quadrupole Moments (Debye-Ang)
        XX     -36.2610     XY       2.2202     YY     -54.0758
        XZ       0.6025     YZ       4.4404     ZZ     -37.3400
    Octopole Moments (Debye-Ang^2)
       XXX      12.5427    XXY     -20.2605    XYY       8.5513
       YYY     -82.7501    XXZ       8.6065    XYZ      -2.0104
       YYZ      19.3988    XZZ       4.4700    YZZ     -27.8679
       ZZZ      32.7282
    Hexadecapole Moments (Debye-Ang^3)
      XXXX    -195.4796   XXXY      53.9716   XXYY    -108.7695
      XYYY      74.0714   YYYY    -521.6521   XXXZ     -34.5124
      XXYZ      26.6155   XYYZ     -26.3747   YYYZ     125.7251
      XXZZ     -75.7592   XYZZ      21.8748   YYZZ    -134.2615
      XZZZ     -34.6021   YZZZ      83.1552   ZZZZ    -241.7848
 -----------------------------------------------------------------
 Calculating analytic gradient of the SCF energy
 Gradient of SCF Energy
            1           2           3           4           5           6
    1  -0.0001755   0.0001611  -0.0002517  -0.0000214   0.0003434   0.0000693
    2   0.0000179  -0.0000078   0.0001130  -0.0000879   0.0003129  -0.0000809
    3   0.0000439   0.0000443   0.0000069   0.0000497  -0.0004347   0.0000983
            7           8           9          10          11          12
    1  -0.0001313   0.0000113  -0.0000260  -0.0000837   0.0000963   0.0000082
    2  -0.0001643   0.0000308  -0.0000886   0.0000900  -0.0003078   0.0001726
    3  -0.0000290  -0.0000143   0.0004084  -0.0000571  -0.0000911  -0.0000252
 Max gradient component =       4.347E-04
 RMS gradient           =       1.630E-04
 Gradient time:  CPU 335.55 s  wall 6.39 s
 Geometry Optimization Parameters
   NAtoms,    NIC,     NZ,  NCons,   NDum,   NFix, NCnnct, MaxDiis
       12     105       0       0       0       0       0       0

 Cartesian Hessian Update
 Hessian updated using Powell/Murtagh-Sargent update
  Mixing factors:     0.855417 Powell                      0.144583 Murtagh-Sargent


** GEOMETRY OPTIMIZATION IN DELOCALIZED INTERNAL COORDINATES **
   Searching for a Transition State

   Optimization Cycle:   8

                       Coordinates (Angstroms)
     ATOM                X               Y               Z
      1  C        -0.6999704460    1.5408077036   -1.0066482284
      2  N        -0.6122657163    2.6563561392   -1.2601766770
      3  C         1.3328664422   -0.2923951497    0.3619118788
      4  H         2.4042302272   -0.3347624626    0.4629252996
      5  C         0.4501997402   -0.7393647817   -0.6507954964
      6  H         0.6773978735   -1.4490732448   -1.4339674525
      7  C        -0.8015828759    0.1150238904   -0.7027000960
      8  H        -1.6007851034   -0.3555964533   -1.2647932808
      9  C        -0.7143744743   -0.3672346516    0.6832940604
     10  H        -1.4793521126   -0.9153844072    1.2112988247
     11  N         0.4364014650    0.2105884998    1.3237082548
     12  H         0.6072349800   -0.0689650687    2.2759429212
   Point Group: c1    Number of degrees of freedom:    30


   Energy is   -302.877796614

 Hessian updated using Powell/Murtagh-Sargent update
  Mixing factors:     0.918110 Powell                      0.081890 Murtagh-Sargent

 30 Hessian modes will be used to form the next step
  Hessian Eigenvalues:
    -0.030940    0.010822    0.015917    0.018719    0.026805    0.036067
     0.040614    0.049793    0.058698    0.068044    0.073449    0.079645
     0.083271    0.127664    0.159424    0.175776    0.198330    0.199988
     0.250451    0.302034    0.341118    0.355132    0.357861    0.360630
     0.364741    0.370012    0.384716    0.405726    0.463798    1.365822

 Transition state search - taking P-RFO step
 Searching for Lamda that Maximizes Along the Lowest mode
 Value Taken    Lamda =   0.00000090
 Searching for Lamda that Minimizes Along All other modes
 Value Taken    Lamda =  -0.00000586
 Step Taken.  Stepsize is  0.019237

                             Maximum     Tolerance    Cnvgd?
         Gradient           0.000279      0.000300     YES
         Displacement       0.008186      0.001200      NO
         Energy change     -0.000006      0.000001      NO


 New Cartesian Coordinates Obtained by Inverse Iteration

 Displacement from previous Coordinates is:  0.016319
 Adding empirical dispersion correction 
 ----------------------------------------------------------------
 Doing -D3(0) with
 s6  =   1.00000
 s8  =   1.00000
 rs6 =   1.28100
 rs8 =   1.09400
 -D3 energy without 3body term =     -0.0026335067 hartrees
 ----------------------------------------------------------------
             Standard Nuclear Orientation (Angstroms)
    I     Atom           X                Y                Z
 ----------------------------------------------------------------
    1      C      -0.6998877308     1.5411783135    -1.0084180371
    2      N      -0.6143700690     2.6564490355    -1.2639307726
    3      C       1.3330480674    -0.2927739177     0.3627416896
    4      H       2.4045926222    -0.3336791360     0.4627842128
    5      C       0.4502997306    -0.7396783753    -0.6497785722
    6      H       0.6771280610    -1.4477423039    -1.4345892661
    7      C      -0.8004236456     0.1157162238    -0.7021545530
    8      H      -1.6001250152    -0.3553599415    -1.2632617252
    9      C      -0.7143987426    -0.3657009391     0.6839022792
   10      H      -1.4794662080    -0.9139739623     1.2117107172
   11      N       0.4366746560     0.2104617008     1.3251138943
   12      H       0.6069282739    -0.0748966845     2.2758801416
 ----------------------------------------------------------------
 Nuclear Repulsion Energy =         264.06412414 hartrees
 There are       25 alpha and       24 beta electrons
 Applying Cartesian multipole field
    Component          Value
    ---------          -----
     (2,0,0)        1.00000E-11
     (0,2,0)        2.00000E-11
     (0,0,2)       -3.00000E-11
 Nucleus-field energy     =     0.0000000012 hartrees
 Requested basis set is cc-pVTZ
 There are 100 shells and 280 basis functions
 A cutoff of  1.0D-14 yielded   4874 shell pairs
 There are     38544 function pairs (     50489 Cartesian)
 Smallest overlap matrix eigenvalue = 2.51E-04
 Guess MOs from SCF MO coefficient file
 Reading MOs from coefficient file
 Reading MOs from coefficient file
 Long-range K will be added via erf
 Coulomb attenuation parameter = 0.25 bohr**(-1)
 An unrestricted hybrid HF-DFT SCF calculation will be
 performed using Pulay DIIS extrapolation
 Exchange:     0.1957 Hartree-Fock + 1.0000 wB97X-D3 + LR-HF
 Correlation:  1.0000 wB97X-D3
 Using SG-2 standard quadrature grid
 Dispersion:   Grimme D3
 SCF converges when DIIS error is below 1.0E-08
 Geometry optimization detected.  Setting ReadMinima to 0
 Setting SaveMinima to 0
 using 64 threads for integral computing
 -------------------------------------------------------
 OpenMP Integral computing Module                
 Release: version 1.0, May 2013, Q-Chem Inc. Pittsburgh 
 -------------------------------------------------------
 using 64 threads for integral computing
 -------------------------------------------------------
 OpenMP Integral computing Module                
 Release: version 1.0, May 2013, Q-Chem Inc. Pittsburgh 
 -------------------------------------------------------
 ---------------------------------------
  Cycle       Energy         DIIS Error
 ---------------------------------------
    1    -302.8777680637      6.41E-05
    2    -302.8777988337      7.05E-06
    3    -302.8777996050      3.35E-06
    4    -302.8777997430      1.74E-06
    5    -302.8777997919      7.80E-07
    6    -302.8777998050      3.79E-07
    7    -302.8777998109      1.38E-07
    8    -302.8777998137      9.32E-08
    9    -302.8777998151      4.57E-08
   10    -302.8777998159      2.07E-08
   11    -302.8777998161      1.20E-08
   12    -302.8777998161      5.69E-09 Convergence criterion met
 ---------------------------------------
 <S^2> = 0.7867
 SCF time:  CPU 1527.35 s  wall 26.29 s
 SCF   energy in the final basis set = -302.87779982
 Total energy in the final basis set = -302.87779982
 
 --------------------------------------------------------------
 
                    Orbital Energies (a.u.)
 --------------------------------------------------------------
 
 Alpha MOs
 -- Occupied --
-14.4520 -14.4101 -10.3586 -10.3414 -10.3286 -10.3165 -10.3057  -1.1171
 -1.0152  -0.9467  -0.8427  -0.7675  -0.6931  -0.6758  -0.6328  -0.5699
 -0.5399  -0.5229  -0.5038  -0.4861  -0.4565  -0.4246  -0.4140  -0.3199
 -0.2653
 -- Virtual --
  0.0763   0.1013   0.1220   0.1272   0.1441   0.1599   0.1644   0.1733
  0.2139   0.2463   0.2663   0.2894   0.3046   0.3235   0.3327   0.3492
  0.3659   0.3842   0.3997   0.4057   0.4319   0.4556   0.4600   0.4752
  0.4811   0.4893   0.5048   0.5166   0.5388   0.5522   0.5580   0.5714
  0.5877   0.5924   0.6098   0.6271   0.6531   0.6636   0.6806   0.7093
  0.7220   0.7327   0.7424   0.7814   0.8101   0.8411   0.8476   0.8731
  0.8945   0.9360   0.9538   0.9845   0.9887   1.0115   1.0434   1.0510
  1.0656   1.0826   1.1165   1.1273   1.1373   1.1649   1.1745   1.1968
  1.2238   1.2321   1.2356   1.2707   1.2922   1.3051   1.3216   1.3335
  1.3396   1.3528   1.4076   1.4190   1.4440   1.4606   1.4854   1.4870
  1.5117   1.5147   1.5581   1.5728   1.6139   1.6514   1.6773   1.7423
  1.7597   1.8138   1.8293   1.8677   1.9047   1.9210   1.9567   1.9713
  1.9923   2.1104   2.1671   2.2088   2.2401   2.2564   2.3069   2.3206
  2.3561   2.3955   2.4924   2.5070   2.5296   2.5517   2.5675   2.6257
  2.6605   2.6745   2.7142   2.7304   2.7549   2.7660   2.7692   2.7873
  2.8111   2.8498   2.8574   2.8794   2.9029   2.9105   2.9488   2.9657
  2.9806   3.0020   3.0237   3.0265   3.0487   3.0502   3.0652   3.0823
  3.1082   3.1150   3.1399   3.1487   3.1755   3.1866   3.2119   3.2258
  3.2340   3.2459   3.2741   3.2962   3.3063   3.3277   3.3471   3.3761
  3.4012   3.4285   3.4379   3.4638   3.4876   3.5125   3.5256   3.5623
  3.5735   3.6008   3.6094   3.6507   3.6641   3.7012   3.7123   3.7346
  3.7684   3.7916   3.8175   3.8373   3.8440   3.8456   3.8783   3.9058
  3.9374   3.9620   3.9896   4.0124   4.0397   4.0471   4.0634   4.0865
  4.0882   4.1006   4.1310   4.1387   4.1535   4.1763   4.1891   4.2062
  4.2532   4.2943   4.3143   4.3269   4.3698   4.3808   4.4201   4.4614
  4.5111   4.5330   4.5605   4.5953   4.6302   4.6693   4.6743   4.6868
  4.7076   4.7754   4.7920   4.8077   4.8495   4.8731   4.8953   4.9403
  4.9708   5.0181   5.0429   5.0708   5.1049   5.1182   5.1600   5.2094
  5.2335   5.2594   5.3017   5.3439   5.3714   5.4405   5.4995   5.5429
  5.5596   5.6163   5.7229   5.7603   5.8289   5.8553   5.9169   6.0092
  6.0608   6.1932   6.2247   6.2456   6.3094   6.3549   6.3907   6.7112
  8.0969  10.4553  11.2454  12.2363  12.8206  13.0208  15.8791
 
 Beta MOs
 -- Occupied --
-14.4519 -14.4101 -10.3532 -10.3405 -10.3210 -10.3189 -10.3055  -1.1072
 -1.0147  -0.9432  -0.8267  -0.7568  -0.6905  -0.6614  -0.6279  -0.5635
 -0.5291  -0.5155  -0.4964  -0.4683  -0.4528  -0.4232  -0.4095  -0.3156
 -- Virtual --
  0.0159   0.0922   0.1037   0.1281   0.1323   0.1447   0.1628   0.1697
  0.1743   0.2154   0.2488   0.2692   0.2929   0.3071   0.3256   0.3347
  0.3495   0.3732   0.3924   0.4036   0.4111   0.4374   0.4632   0.4672
  0.4777   0.4828   0.4923   0.5092   0.5205   0.5422   0.5551   0.5603
  0.5745   0.5917   0.5945   0.6110   0.6285   0.6571   0.6683   0.6835
  0.7106   0.7222   0.7354   0.7433   0.7848   0.8127   0.8425   0.8516
  0.8754   0.8974   0.9383   0.9568   0.9863   0.9927   1.0141   1.0446
  1.0536   1.0676   1.0861   1.1189   1.1290   1.1419   1.1691   1.1769
  1.2003   1.2284   1.2381   1.2392   1.2740   1.2953   1.3096   1.3241
  1.3369   1.3447   1.3560   1.4122   1.4216   1.4457   1.4659   1.4904
  1.4914   1.5134   1.5167   1.5624   1.5777   1.6169   1.6532   1.6806
  1.7466   1.7611   1.8178   1.8330   1.8699   1.9066   1.9235   1.9605
  1.9729   1.9954   2.1142   2.1742   2.2331   2.2459   2.2600   2.3111
  2.3282   2.3653   2.4026   2.4997   2.5201   2.5364   2.5589   2.5735
  2.6343   2.6658   2.6813   2.7197   2.7339   2.7597   2.7686   2.7758
  2.7939   2.8169   2.8562   2.8671   2.8846   2.9090   2.9241   2.9561
  2.9710   2.9866   3.0053   3.0326   3.0362   3.0586   3.0673   3.0719
  3.0899   3.1140   3.1222   3.1486   3.1600   3.1789   3.1980   3.2192
  3.2330   3.2422   3.2558   3.2848   3.3039   3.3120   3.3350   3.3542
  3.3848   3.4093   3.4337   3.4436   3.4674   3.4921   3.5167   3.5302
  3.5673   3.5788   3.6051   3.6125   3.6542   3.6693   3.7036   3.7158
  3.7396   3.7723   3.7950   3.8227   3.8419   3.8482   3.8491   3.8813
  3.9113   3.9420   3.9637   3.9941   4.0159   4.0419   4.0499   4.0669
  4.0874   4.0884   4.1023   4.1332   4.1426   4.1579   4.1802   4.1914
  4.2115   4.2554   4.2976   4.3168   4.3302   4.3732   4.3843   4.4241
  4.4658   4.5147   4.5402   4.5659   4.5994   4.6348   4.6713   4.6767
  4.6888   4.7095   4.7772   4.7940   4.8093   4.8524   4.8769   4.9017
  4.9470   4.9749   5.0211   5.0500   5.0728   5.1092   5.1225   5.1645
  5.2122   5.2358   5.2610   5.3060   5.3467   5.3756   5.4435   5.5029
  5.5458   5.5624   5.6222   5.7268   5.7632   5.8310   5.8565   5.9192
  6.0117   6.0656   6.1950   6.2269   6.2465   6.3118   6.3560   6.3937
  6.7136   8.0973  10.4616  11.2525  12.2392  12.8291  13.0251  15.8792
 --------------------------------------------------------------
 
          Ground-State Mulliken Net Atomic Charges

     Atom                 Charge (a.u.)    Spin (a.u.)
  --------------------------------------------------------
      1 C                    -0.102456       0.010371
      2 N                    -0.055120       0.000938
      3 C                    -0.114489       0.675859
      4 H                     0.138584      -0.006465
      5 C                    -0.173506      -0.200711
      6 H                     0.137671       0.015644
      7 C                    -0.037102       0.049138
      8 H                     0.133256      -0.001743
      9 C                    -0.073617       0.448775
     10 H                     0.139927       0.001878
     11 N                    -0.113005      -0.003834
     12 H                     0.119858       0.010151
  --------------------------------------------------------
  Sum of atomic charges =    -0.000000
  Sum of spin   charges =     1.000000

 -----------------------------------------------------------------
                    Cartesian Multipole Moments
 -----------------------------------------------------------------
    Charge (ESU x 10^10)
                -0.0000
    Dipole Moment (Debye)
         X       0.1406      Y      -4.8607      Z       1.9876
       Tot       5.2533
    Quadrupole Moments (Debye-Ang)
        XX     -36.2655     XY       2.2277     YY     -54.0741
        XZ       0.5835     YZ       4.4301     ZZ     -37.3710
    Octopole Moments (Debye-Ang^2)
       XXX      12.5582    XXY     -20.2734    XYY       8.5761
       YYY     -82.7499    XXZ       8.6196    XYZ      -2.0488
       YYZ      19.4542    XZZ       4.4780    YZZ     -27.9798
       ZZZ      32.7270
    Hexadecapole Moments (Debye-Ang^3)
      XXXX    -195.5176   XXXY      54.1409   XXYY    -108.8259
      XYYY      74.3060   YYYY    -521.6317   XXXZ     -34.6574
      XXYZ      26.7098   XYYZ     -26.4787   YYYZ     126.1007
      XXZZ     -75.8951   XYZZ      21.9286   YYZZ    -134.4929
      XZZZ     -34.7952   YZZZ      83.3543   ZZZZ    -242.4911
 -----------------------------------------------------------------
 Calculating analytic gradient of the SCF energy
 Gradient of SCF Energy
            1           2           3           4           5           6
    1  -0.0002228   0.0001284  -0.0001893  -0.0000069   0.0002160  -0.0000053
    2   0.0000468   0.0000121   0.0001653  -0.0000601   0.0001325  -0.0000216
    3  -0.0000582   0.0000477   0.0000425   0.0000102  -0.0002168   0.0000247
            7           8           9          10          11          12
    1   0.0001936  -0.0000013  -0.0000692  -0.0000644   0.0000333  -0.0000121
    2  -0.0001280   0.0000086  -0.0000127   0.0000408  -0.0002279   0.0000442
    3   0.0000932   0.0000309   0.0002071  -0.0000158  -0.0001298  -0.0000358
 Max gradient component =       2.279E-04
 RMS gradient           =       1.113E-04
 Gradient time:  CPU 338.11 s  wall 6.91 s
 Geometry Optimization Parameters
   NAtoms,    NIC,     NZ,  NCons,   NDum,   NFix, NCnnct, MaxDiis
       12     105       0       0       0       0       0       0

 Cartesian Hessian Update
 Hessian updated using Powell/Murtagh-Sargent update
  Mixing factors:     0.896701 Powell                      0.103299 Murtagh-Sargent


** GEOMETRY OPTIMIZATION IN DELOCALIZED INTERNAL COORDINATES **
   Searching for a Transition State

   Optimization Cycle:   9

                       Coordinates (Angstroms)
     ATOM                X               Y               Z
      1  C        -0.6998877308    1.5411783135   -1.0084180371
      2  N        -0.6143700690    2.6564490355   -1.2639307726
      3  C         1.3330480674   -0.2927739177    0.3627416896
      4  H         2.4045926222   -0.3336791360    0.4627842128
      5  C         0.4502997306   -0.7396783753   -0.6497785722
      6  H         0.6771280610   -1.4477423039   -1.4345892661
      7  C        -0.8004236456    0.1157162238   -0.7021545530
      8  H        -1.6001250152   -0.3553599415   -1.2632617252
      9  C        -0.7143987426   -0.3657009391    0.6839022792
     10  H        -1.4794662080   -0.9139739623    1.2117107172
     11  N         0.4366746560    0.2104617008    1.3251138943
     12  H         0.6069282739   -0.0748966845    2.2758801416
   Point Group: c1    Number of degrees of freedom:    30


   Energy is   -302.877799816

 Hessian updated using Powell/Murtagh-Sargent update
  Mixing factors:     0.957086 Powell                      0.042914 Murtagh-Sargent

 30 Hessian modes will be used to form the next step
  Hessian Eigenvalues:
    -0.028626    0.007785    0.015011    0.018836    0.025796    0.036030
     0.040027    0.049782    0.058696    0.067759    0.073513    0.079576
     0.083364    0.125716    0.159422    0.175783    0.197177    0.199988
     0.250443    0.302040    0.341131    0.355123    0.357861    0.360628
     0.364740    0.369977    0.383742    0.405708    0.463704    1.365821

 Transition state search - taking P-RFO step
 Searching for Lamda that Maximizes Along the Lowest mode
 Value Taken    Lamda =   0.00000064
 Searching for Lamda that Minimizes Along All other modes
 Value Taken    Lamda =  -0.00000206
 Step Taken.  Stepsize is  0.013949

                             Maximum     Tolerance    Cnvgd?
         Gradient           0.000160      0.000300     YES
         Displacement       0.007281      0.001200      NO
         Energy change     -0.000003      0.000001      NO


 New Cartesian Coordinates Obtained by Inverse Iteration

 Displacement from previous Coordinates is:  0.007510
 Adding empirical dispersion correction 
 ----------------------------------------------------------------
 Doing -D3(0) with
 s6  =   1.00000
 s8  =   1.00000
 rs6 =   1.28100
 rs8 =   1.09400
 -D3 energy without 3body term =     -0.0026331913 hartrees
 ----------------------------------------------------------------
             Standard Nuclear Orientation (Angstroms)
    I     Atom           X                Y                Z
 ----------------------------------------------------------------
    1      C      -0.6997047555     1.5411289255    -1.0090729524
    2      N      -0.6152505984     2.6562705834    -1.2654881246
    3      C       1.3329909866    -0.2938217070     0.3633132460
    4      H       2.4046612924    -0.3335031520     0.4627158616
    5      C       0.4501960020    -0.7400819540    -0.6491926387
    6      H       0.6773380268    -1.4463079651    -1.4356194162
    7      C      -0.8002693916     0.1159421107    -0.7019661630
    8      H      -1.5998515718    -0.3553300732    -1.2631733479
    9      C      -0.7146532877    -0.3645975034     0.6843502130
   10      H      -1.4789939796    -0.9136072760     1.2123699732
   11      N       0.4368326227     0.2107754780     1.3257479065
   12      H       0.6067046539    -0.0768674537     2.2760154508
 ----------------------------------------------------------------
 Nuclear Repulsion Energy =         264.04304574 hartrees
 There are       25 alpha and       24 beta electrons
 Applying Cartesian multipole field
    Component          Value
    ---------          -----
     (2,0,0)        1.00000E-11
     (0,2,0)        2.00000E-11
     (0,0,2)       -3.00000E-11
 Nucleus-field energy     =     0.0000000012 hartrees
 Requested basis set is cc-pVTZ
 There are 100 shells and 280 basis functions
 A cutoff of  1.0D-14 yielded   4874 shell pairs
 There are     38544 function pairs (     50489 Cartesian)
 Smallest overlap matrix eigenvalue = 2.51E-04
 Guess MOs from SCF MO coefficient file
 Reading MOs from coefficient file
 Reading MOs from coefficient file
 Long-range K will be added via erf
 Coulomb attenuation parameter = 0.25 bohr**(-1)
 An unrestricted hybrid HF-DFT SCF calculation will be
 performed using Pulay DIIS extrapolation
 Exchange:     0.1957 Hartree-Fock + 1.0000 wB97X-D3 + LR-HF
 Correlation:  1.0000 wB97X-D3
 Using SG-2 standard quadrature grid
 Dispersion:   Grimme D3
 SCF converges when DIIS error is below 1.0E-08
 Geometry optimization detected.  Setting ReadMinima to 0
 Setting SaveMinima to 0
 using 64 threads for integral computing
 -------------------------------------------------------
 OpenMP Integral computing Module                
 Release: version 1.0, May 2013, Q-Chem Inc. Pittsburgh 
 -------------------------------------------------------
 using 64 threads for integral computing
 -------------------------------------------------------
 OpenMP Integral computing Module                
 Release: version 1.0, May 2013, Q-Chem Inc. Pittsburgh 
 -------------------------------------------------------
 ---------------------------------------
  Cycle       Energy         DIIS Error
 ---------------------------------------
    1    -302.8776194584      3.37E-05
    2    -302.8778001853      3.41E-06
    3    -302.8778004846      1.42E-06
    4    -302.8778005484      9.92E-07
    5    -302.8778005797      5.18E-07
    6    -302.8778005977      2.59E-07
    7    -302.8778006085      1.54E-07
    8    -302.8778006166      6.55E-08
    9    -302.8778006185      4.08E-08
   10    -302.8778006188      1.21E-08
   11    -302.8778006189      6.73E-09 Convergence criterion met
 ---------------------------------------
 <S^2> = 0.7868
 SCF time:  CPU 1405.32 s  wall 24.06 s
 SCF   energy in the final basis set = -302.87780062
 Total energy in the final basis set = -302.87780062
 
 --------------------------------------------------------------
 
                    Orbital Energies (a.u.)
 --------------------------------------------------------------
 
 Alpha MOs
 -- Occupied --
-14.4520 -14.4102 -10.3586 -10.3415 -10.3287 -10.3165 -10.3057  -1.1170
 -1.0153  -0.9467  -0.8427  -0.7675  -0.6931  -0.6758  -0.6328  -0.5699
 -0.5400  -0.5228  -0.5038  -0.4859  -0.4565  -0.4246  -0.4140  -0.3200
 -0.2653
 -- Virtual --
  0.0762   0.1012   0.1219   0.1272   0.1441   0.1598   0.1644   0.1733
  0.2138   0.2464   0.2662   0.2894   0.3046   0.3235   0.3327   0.3492
  0.3659   0.3841   0.3996   0.4057   0.4319   0.4554   0.4599   0.4752
  0.4810   0.4892   0.5049   0.5166   0.5388   0.5522   0.5579   0.5713
  0.5876   0.5924   0.6097   0.6271   0.6529   0.6635   0.6805   0.7096
  0.7221   0.7326   0.7425   0.7814   0.8101   0.8410   0.8474   0.8730
  0.8943   0.9360   0.9536   0.9846   0.9885   1.0116   1.0432   1.0511
  1.0654   1.0826   1.1165   1.1272   1.1373   1.1649   1.1746   1.1968
  1.2237   1.2319   1.2354   1.2707   1.2923   1.3051   1.3217   1.3336
  1.3397   1.3529   1.4075   1.4186   1.4440   1.4604   1.4856   1.4870
  1.5119   1.5148   1.5580   1.5730   1.6137   1.6511   1.6774   1.7422
  1.7597   1.8137   1.8291   1.8676   1.9044   1.9210   1.9566   1.9712
  1.9924   2.1102   2.1670   2.2087   2.2400   2.2566   2.3066   2.3208
  2.3563   2.3955   2.4922   2.5066   2.5300   2.5516   2.5676   2.6257
  2.6604   2.6744   2.7142   2.7307   2.7548   2.7658   2.7694   2.7874
  2.8111   2.8496   2.8574   2.8794   2.9028   2.9108   2.9485   2.9655
  2.9803   3.0020   3.0231   3.0265   3.0486   3.0504   3.0650   3.0819
  3.1079   3.1147   3.1396   3.1487   3.1755   3.1866   3.2119   3.2255
  3.2335   3.2460   3.2741   3.2959   3.3064   3.3275   3.3468   3.3764
  3.4010   3.4284   3.4381   3.4634   3.4875   3.5121   3.5253   3.5629
  3.5733   3.6005   3.6092   3.6508   3.6639   3.7013   3.7119   3.7345
  3.7684   3.7913   3.8174   3.8373   3.8439   3.8457   3.8784   3.9053
  3.9379   3.9622   3.9892   4.0121   4.0400   4.0471   4.0629   4.0863
  4.0881   4.1006   4.1311   4.1386   4.1535   4.1762   4.1892   4.2060
  4.2534   4.2943   4.3143   4.3266   4.3699   4.3809   4.4198   4.4615
  4.5109   4.5328   4.5607   4.5954   4.6298   4.6690   4.6741   4.6866
  4.7078   4.7754   4.7916   4.8078   4.8490   4.8731   4.8947   4.9403
  4.9705   5.0183   5.0423   5.0708   5.1051   5.1177   5.1599   5.2096
  5.2338   5.2591   5.3019   5.3435   5.3715   5.4407   5.4995   5.5430
  5.5597   5.6160   5.7228   5.7605   5.8293   5.8548   5.9168   6.0085
  6.0605   6.1926   6.2237   6.2456   6.3081   6.3550   6.3911   6.7100
  8.0976  10.4547  11.2430  12.2351  12.8203  13.0201  15.8794
 
 Beta MOs
 -- Occupied --
-14.4519 -14.4102 -10.3533 -10.3406 -10.3210 -10.3188 -10.3056  -1.1071
 -1.0147  -0.9432  -0.8268  -0.7568  -0.6905  -0.6614  -0.6279  -0.5634
 -0.5292  -0.5155  -0.4964  -0.4682  -0.4528  -0.4233  -0.4095  -0.3158
 -- Virtual --
  0.0158   0.0921   0.1037   0.1281   0.1323   0.1448   0.1627   0.1697
  0.1743   0.2154   0.2488   0.2691   0.2930   0.3070   0.3256   0.3347
  0.3495   0.3732   0.3923   0.4035   0.4111   0.4375   0.4631   0.4671
  0.4776   0.4827   0.4922   0.5093   0.5205   0.5423   0.5551   0.5602
  0.5744   0.5916   0.5945   0.6109   0.6284   0.6569   0.6683   0.6834
  0.7109   0.7222   0.7353   0.7434   0.7848   0.8126   0.8423   0.8513
  0.8753   0.8972   0.9383   0.9565   0.9864   0.9924   1.0143   1.0444
  1.0537   1.0675   1.0861   1.1189   1.1289   1.1419   1.1691   1.1770
  1.2003   1.2283   1.2379   1.2391   1.2740   1.2954   1.3096   1.3241
  1.3369   1.3449   1.3561   1.4121   1.4211   1.4457   1.4657   1.4904
  1.4916   1.5136   1.5168   1.5624   1.5778   1.6168   1.6529   1.6807
  1.7466   1.7610   1.8176   1.8327   1.8698   1.9064   1.9235   1.9603
  1.9728   1.9954   2.1141   2.1741   2.2329   2.2459   2.2602   2.3108
  2.3284   2.3655   2.4028   2.4996   2.5197   2.5368   2.5588   2.5736
  2.6342   2.6657   2.6812   2.7196   2.7343   2.7596   2.7684   2.7760
  2.7940   2.8169   2.8560   2.8671   2.8847   2.9088   2.9242   2.9559
  2.9707   2.9863   3.0053   3.0323   3.0360   3.0587   3.0672   3.0717
  3.0894   3.1137   3.1218   3.1485   3.1599   3.1788   3.1979   3.2191
  3.2326   3.2419   3.2560   3.2847   3.3035   3.3122   3.3348   3.3539
  3.3851   3.4091   3.4335   3.4438   3.4669   3.4919   3.5164   3.5298
  3.5680   3.5786   3.6048   3.6124   3.6543   3.6690   3.7038   3.7154
  3.7396   3.7723   3.7947   3.8225   3.8418   3.8482   3.8493   3.8813
  3.9108   3.9425   3.9639   3.9937   4.0156   4.0422   4.0499   4.0665
  4.0873   4.0883   4.1023   4.1333   4.1425   4.1580   4.1801   4.1915
  4.2113   4.2556   4.2977   4.3168   4.3300   4.3732   4.3844   4.4238
  4.4659   4.5145   4.5401   4.5661   4.5995   4.6344   4.6711   4.6765
  4.6886   4.7097   4.7771   4.7937   4.8094   4.8520   4.8768   4.9010
  4.9470   4.9746   5.0212   5.0495   5.0728   5.1095   5.1220   5.1644
  5.2123   5.2361   5.2607   5.3062   5.3464   5.3757   5.4436   5.5029
  5.5458   5.5625   5.6218   5.7267   5.7635   5.8314   5.8560   5.9190
  6.0110   6.0653   6.1945   6.2260   6.2464   6.3105   6.3561   6.3941
  6.7124   8.0981  10.4609  11.2502  12.2380  12.8288  13.0244  15.8796
 --------------------------------------------------------------
 
          Ground-State Mulliken Net Atomic Charges

     Atom                 Charge (a.u.)    Spin (a.u.)
  --------------------------------------------------------
      1 C                    -0.102353       0.010416
      2 N                    -0.055120       0.000948
      3 C                    -0.114396       0.675093
      4 H                     0.138602      -0.006350
      5 C                    -0.173604      -0.201121
      6 H                     0.137605       0.015644
      7 C                    -0.037188       0.049189
      8 H                     0.133298      -0.001742
      9 C                    -0.073543       0.450190
     10 H                     0.139995       0.001771
     11 N                    -0.113087      -0.004191
     12 H                     0.119790       0.010153
  --------------------------------------------------------
  Sum of atomic charges =     0.000000
  Sum of spin   charges =     1.000000

 -----------------------------------------------------------------
                    Cartesian Multipole Moments
 -----------------------------------------------------------------
    Charge (ESU x 10^10)
                 0.0000
    Dipole Moment (Debye)
         X       0.1410      Y      -4.8604      Z       1.9862
       Tot       5.2525
    Quadrupole Moments (Debye-Ang)
        XX     -36.2692     XY       2.2325     YY     -54.0758
        XZ       0.5764     YZ       4.4252     ZZ     -37.3795
    Octopole Moments (Debye-Ang^2)
       XXX      12.5792    XXY     -20.2718    XYY       8.5835
       YYY     -82.7211    XXZ       8.6162    XYZ      -2.0635
       YYZ      19.4746    XZZ       4.4813    YZZ     -28.0209
       ZZZ      32.7117
    Hexadecapole Moments (Debye-Ang^3)
      XXXX    -195.5461   XXXY      54.2256   XXYY    -108.8416
      XYYY      74.4204   YYYY    -521.5681   XXXZ     -34.7128
      XXYZ      26.7440   XYYZ     -26.5237   YYYZ     126.2154
      XXZZ     -75.9550   XYZZ      21.9585   YYZZ    -134.5861
      XZZZ     -34.8766   YZZZ      83.4296   ZZZZ    -242.7859
 -----------------------------------------------------------------
 Calculating analytic gradient of the SCF energy
 Gradient of SCF Energy
            1           2           3           4           5           6
    1  -0.0001979   0.0000953  -0.0000334  -0.0000099   0.0000399  -0.0000188
    2   0.0000049   0.0000089   0.0000855  -0.0000245  -0.0000455   0.0000416
    3  -0.0000574   0.0000473   0.0000430   0.0000086  -0.0000060  -0.0000419
            7           8           9          10          11          12
    1   0.0001402  -0.0000022  -0.0000419  -0.0000046   0.0000301   0.0000032
    2   0.0000137  -0.0000080  -0.0000206   0.0000098  -0.0000538  -0.0000120
    3   0.0000458  -0.0000092  -0.0000329   0.0000047  -0.0000006  -0.0000015
 Max gradient component =       1.979E-04
 RMS gradient           =       5.321E-05
 Gradient time:  CPU 335.28 s  wall 6.41 s
 Geometry Optimization Parameters
   NAtoms,    NIC,     NZ,  NCons,   NDum,   NFix, NCnnct, MaxDiis
       12     105       0       0       0       0       0       0

 Cartesian Hessian Update
 Hessian updated using Powell/Murtagh-Sargent update
  Mixing factors:     0.917343 Powell                      0.082657 Murtagh-Sargent


** GEOMETRY OPTIMIZATION IN DELOCALIZED INTERNAL COORDINATES **
   Searching for a Transition State

   Optimization Cycle:  10

                       Coordinates (Angstroms)
     ATOM                X               Y               Z
      1  C        -0.6997047555    1.5411289255   -1.0090729524
      2  N        -0.6152505984    2.6562705834   -1.2654881246
      3  C         1.3329909866   -0.2938217070    0.3633132460
      4  H         2.4046612924   -0.3335031520    0.4627158616
      5  C         0.4501960020   -0.7400819540   -0.6491926387
      6  H         0.6773380268   -1.4463079651   -1.4356194162
      7  C        -0.8002693916    0.1159421107   -0.7019661630
      8  H        -1.5998515718   -0.3553300732   -1.2631733479
      9  C        -0.7146532877   -0.3645975034    0.6843502130
     10  H        -1.4789939796   -0.9136072760    1.2123699732
     11  N         0.4368326227    0.2107754780    1.3257479065
     12  H         0.6067046539   -0.0768674537    2.2760154508
   Point Group: c1    Number of degrees of freedom:    30


   Energy is   -302.877800619

 Hessian updated using Powell/Murtagh-Sargent update
  Mixing factors:     0.992572 Powell                      0.007428 Murtagh-Sargent

 30 Hessian modes will be used to form the next step
  Hessian Eigenvalues:
    -0.027592    0.006748    0.014901    0.018939    0.025528    0.036050
     0.040145    0.049706    0.058722    0.067564    0.073506    0.079600
     0.083347    0.125649    0.159401    0.175799    0.195934    0.199987
     0.250408    0.302041    0.341132    0.355125    0.357860    0.360629
     0.364738    0.369978    0.383624    0.405676    0.463701    1.365821

 Transition state search - taking P-RFO step
 Searching for Lamda that Maximizes Along the Lowest mode
 Value Taken    Lamda =   0.00000001
 Searching for Lamda that Minimizes Along All other modes
 Value Taken    Lamda =  -0.00000022
 Step Taken.  Stepsize is  0.003514

                             Maximum     Tolerance    Cnvgd?
         Gradient           0.000059      0.000300     YES
         Displacement       0.002080      0.001200      NO
         Energy change     -0.000001      0.000001     YES


                       Distance Matrix (Angstroms)
             C (  1)   N (  2)   C (  3)   H (  4)   C (  5)   H (  6)
   N (  2)  1.147354
   C (  3)  3.063061  3.892516
   H (  4)  3.913757  4.587516  1.077002
   C (  5)  2.579866  3.612507  1.415501  2.285078
   H (  6)  3.317072  4.304751  2.234785  2.797438  1.081118
   C (  7)  1.461364  2.608651  2.419406  3.439486  1.516320  2.272047
   H (  8)  2.114566  3.168467  3.354222  4.360653  2.174328  2.530921
   C (  9)  2.549451  3.596859  2.073866  3.127333  1.810027  2.757174
   H ( 10)  3.401151  4.430560  3.002048  3.997659  2.686503  3.456210
   N ( 11)  2.917695  3.715081  1.408545  2.216622  2.191962  3.229384
   H ( 12)  3.887985  4.637399  2.057423  2.566430  3.003530  3.956841
             C (  7)   H (  8)   C (  9)   H ( 10)   N ( 11)
   H (  8)  1.084612
   C (  9)  1.469735  2.139278
   H ( 10)  2.277130  2.540589  1.079089
   N ( 11)  2.377191  3.342315  1.438181  2.224294
   H ( 12)  3.299261  4.179987  2.088582  2.486285  1.007275
 
 Final energy is   -302.877800618864     


 ******************************
 **  OPTIMIZATION CONVERGED  **
 ******************************

                       Coordinates (Angstroms)
     ATOM                X               Y               Z
      1  C        -0.6997047555    1.5411289255   -1.0090729524
      2  N        -0.6152505984    2.6562705834   -1.2654881246
      3  C         1.3329909866   -0.2938217070    0.3633132460
      4  H         2.4046612924   -0.3335031520    0.4627158616
      5  C         0.4501960020   -0.7400819540   -0.6491926387
      6  H         0.6773380268   -1.4463079651   -1.4356194162
      7  C        -0.8002693916    0.1159421107   -0.7019661630
      8  H        -1.5998515718   -0.3553300732   -1.2631733479
      9  C        -0.7146532877   -0.3645975034    0.6843502130
     10  H        -1.4789939796   -0.9136072760    1.2123699732
     11  N         0.4368326227    0.2107754780    1.3257479065
     12  H         0.6067046539   -0.0768674537    2.2760154508

Z-matrix Print:
$molecule
0 2
N 
H  1 1.007275
C  1 1.408545 2 115.786178
H  3 1.077002 1 125.677021 2 -44.787837 0
C  3 1.415501 1 101.823626 2 132.979678 0
H  5 1.081118 3 126.529405 1 -160.800626 0
C  1 1.438181 2 116.200785 3 108.280540 0
H  7 1.079089 1 123.534415 2 12.071404 0
C  7 1.469735 1 109.663808 2 -178.133159 0
H  9 1.084612 7 112.888431 1 174.796716 0
C  9 1.461364 7 120.868997 1 -49.569798 0
N  11 1.147354 9 179.166232 7 154.421648 0
$end

 
 --------------------------------------------------------------
 
                    Orbital Energies (a.u.)
 --------------------------------------------------------------
 
 Alpha MOs
 -- Occupied --
-14.4520 -14.4102 -10.3586 -10.3415 -10.3287 -10.3165 -10.3057  -1.1170
 -1.0153  -0.9467  -0.8427  -0.7675  -0.6931  -0.6758  -0.6328  -0.5699
 -0.5400  -0.5228  -0.5038  -0.4859  -0.4565  -0.4246  -0.4140  -0.3200
 -0.2653
 -- Virtual --
  0.0762   0.1012   0.1219   0.1272   0.1441   0.1598   0.1644   0.1733
  0.2138   0.2464   0.2662   0.2894   0.3046   0.3235   0.3327   0.3492
  0.3659   0.3841   0.3996   0.4057   0.4319   0.4554   0.4599   0.4752
  0.4810   0.4892   0.5049   0.5166   0.5388   0.5522   0.5579   0.5713
  0.5876   0.5924   0.6097   0.6271   0.6529   0.6635   0.6805   0.7096
  0.7221   0.7326   0.7425   0.7814   0.8101   0.8410   0.8474   0.8730
  0.8943   0.9360   0.9536   0.9846   0.9885   1.0116   1.0432   1.0511
  1.0654   1.0826   1.1165   1.1272   1.1373   1.1649   1.1746   1.1968
  1.2237   1.2319   1.2354   1.2707   1.2923   1.3051   1.3217   1.3336
  1.3397   1.3529   1.4075   1.4186   1.4440   1.4604   1.4856   1.4870
  1.5119   1.5148   1.5580   1.5730   1.6137   1.6511   1.6774   1.7422
  1.7597   1.8137   1.8291   1.8676   1.9044   1.9210   1.9566   1.9712
  1.9924   2.1102   2.1670   2.2087   2.2400   2.2566   2.3066   2.3208
  2.3563   2.3955   2.4922   2.5066   2.5300   2.5516   2.5676   2.6257
  2.6604   2.6744   2.7142   2.7307   2.7548   2.7658   2.7694   2.7874
  2.8111   2.8496   2.8574   2.8794   2.9028   2.9108   2.9485   2.9655
  2.9803   3.0020   3.0231   3.0265   3.0486   3.0504   3.0650   3.0819
  3.1079   3.1147   3.1396   3.1487   3.1755   3.1866   3.2119   3.2255
  3.2335   3.2460   3.2741   3.2959   3.3064   3.3275   3.3468   3.3764
  3.4010   3.4284   3.4381   3.4634   3.4875   3.5121   3.5253   3.5629
  3.5733   3.6005   3.6092   3.6508   3.6639   3.7013   3.7119   3.7345
  3.7684   3.7913   3.8174   3.8373   3.8439   3.8457   3.8784   3.9053
  3.9379   3.9622   3.9892   4.0121   4.0400   4.0471   4.0629   4.0863
  4.0881   4.1006   4.1311   4.1386   4.1535   4.1762   4.1892   4.2060
  4.2534   4.2943   4.3143   4.3266   4.3699   4.3809   4.4198   4.4615
  4.5109   4.5328   4.5607   4.5954   4.6298   4.6690   4.6741   4.6866
  4.7078   4.7754   4.7916   4.8078   4.8490   4.8731   4.8947   4.9403
  4.9705   5.0183   5.0423   5.0708   5.1051   5.1177   5.1599   5.2096
  5.2338   5.2591   5.3019   5.3435   5.3715   5.4407   5.4995   5.5430
  5.5597   5.6160   5.7228   5.7605   5.8293   5.8548   5.9168   6.0085
  6.0605   6.1926   6.2237   6.2456   6.3081   6.3550   6.3911   6.7100
  8.0976  10.4547  11.2430  12.2351  12.8203  13.0201  15.8794
 
 Beta MOs
 -- Occupied --
-14.4519 -14.4102 -10.3533 -10.3406 -10.3210 -10.3188 -10.3056  -1.1071
 -1.0147  -0.9432  -0.8268  -0.7568  -0.6905  -0.6614  -0.6279  -0.5634
 -0.5292  -0.5155  -0.4964  -0.4682  -0.4528  -0.4233  -0.4095  -0.3158
 -- Virtual --
  0.0158   0.0921   0.1037   0.1281   0.1323   0.1448   0.1627   0.1697
  0.1743   0.2154   0.2488   0.2691   0.2930   0.3070   0.3256   0.3347
  0.3495   0.3732   0.3923   0.4035   0.4111   0.4375   0.4631   0.4671
  0.4776   0.4827   0.4922   0.5093   0.5205   0.5423   0.5551   0.5602
  0.5744   0.5916   0.5945   0.6109   0.6284   0.6569   0.6683   0.6834
  0.7109   0.7222   0.7353   0.7434   0.7848   0.8126   0.8423   0.8513
  0.8753   0.8972   0.9383   0.9565   0.9864   0.9924   1.0143   1.0444
  1.0537   1.0675   1.0861   1.1189   1.1289   1.1419   1.1691   1.1770
  1.2003   1.2283   1.2379   1.2391   1.2740   1.2954   1.3096   1.3241
  1.3369   1.3449   1.3561   1.4121   1.4211   1.4457   1.4657   1.4904
  1.4916   1.5136   1.5168   1.5624   1.5778   1.6168   1.6529   1.6807
  1.7466   1.7610   1.8176   1.8327   1.8698   1.9064   1.9235   1.9603
  1.9728   1.9954   2.1141   2.1741   2.2329   2.2459   2.2602   2.3108
  2.3284   2.3655   2.4028   2.4996   2.5197   2.5368   2.5588   2.5736
  2.6342   2.6657   2.6812   2.7196   2.7343   2.7596   2.7684   2.7760
  2.7940   2.8169   2.8560   2.8671   2.8847   2.9088   2.9242   2.9559
  2.9707   2.9863   3.0053   3.0323   3.0360   3.0587   3.0672   3.0717
  3.0894   3.1137   3.1218   3.1485   3.1599   3.1788   3.1979   3.2191
  3.2326   3.2419   3.2560   3.2847   3.3035   3.3122   3.3348   3.3539
  3.3851   3.4091   3.4335   3.4438   3.4669   3.4919   3.5164   3.5298
  3.5680   3.5786   3.6048   3.6124   3.6543   3.6690   3.7038   3.7154
  3.7396   3.7723   3.7947   3.8225   3.8418   3.8482   3.8493   3.8813
  3.9108   3.9425   3.9639   3.9937   4.0156   4.0422   4.0499   4.0665
  4.0873   4.0883   4.1023   4.1333   4.1425   4.1580   4.1801   4.1915
  4.2113   4.2556   4.2977   4.3168   4.3300   4.3732   4.3844   4.4238
  4.4659   4.5145   4.5401   4.5661   4.5995   4.6344   4.6711   4.6765
  4.6886   4.7097   4.7771   4.7937   4.8094   4.8520   4.8768   4.9010
  4.9470   4.9746   5.0212   5.0495   5.0728   5.1095   5.1220   5.1644
  5.2123   5.2361   5.2607   5.3062   5.3464   5.3757   5.4436   5.5029
  5.5458   5.5625   5.6218   5.7267   5.7635   5.8314   5.8560   5.9190
  6.0110   6.0653   6.1945   6.2260   6.2464   6.3105   6.3561   6.3941
  6.7124   8.0981  10.4609  11.2502  12.2380  12.8288  13.0244  15.8796
 --------------------------------------------------------------
 
          Ground-State Mulliken Net Atomic Charges

     Atom                 Charge (a.u.)    Spin (a.u.)
  --------------------------------------------------------
      1 C                    -0.102353       0.010416
      2 N                    -0.055120       0.000948
      3 C                    -0.114396       0.675093
      4 H                     0.138602      -0.006350
      5 C                    -0.173604      -0.201121
      6 H                     0.137605       0.015644
      7 C                    -0.037188       0.049189
      8 H                     0.133298      -0.001742
      9 C                    -0.073543       0.450190
     10 H                     0.139995       0.001771
     11 N                    -0.113087      -0.004191
     12 H                     0.119790       0.010153
  --------------------------------------------------------
  Sum of atomic charges =     0.000000
  Sum of spin   charges =     1.000000

 -----------------------------------------------------------------
                    Cartesian Multipole Moments
 -----------------------------------------------------------------
    Charge (ESU x 10^10)
                 0.0000
    Dipole Moment (Debye)
         X       0.1410      Y      -4.8604      Z       1.9862
       Tot       5.2525
    Quadrupole Moments (Debye-Ang)
        XX     -36.2692     XY       2.2325     YY     -54.0758
        XZ       0.5764     YZ       4.4252     ZZ     -37.3795
    Octopole Moments (Debye-Ang^2)
       XXX      12.5792    XXY     -20.2718    XYY       8.5835
       YYY     -82.7211    XXZ       8.6162    XYZ      -2.0635
       YYZ      19.4746    XZZ       4.4813    YZZ     -28.0209
       ZZZ      32.7117
    Hexadecapole Moments (Debye-Ang^3)
      XXXX    -195.5461   XXXY      54.2256   XXYY    -108.8416
      XYYY      74.4204   YYYY    -521.5681   XXXZ     -34.7128
      XXYZ      26.7440   XYYZ     -26.5237   YYYZ     126.2154
      XXZZ     -75.9550   XYZZ      21.9585   YYZZ    -134.5861
      XZZZ     -34.8766   YZZZ      83.4296   ZZZZ    -242.7859
 -----------------------------------------------------------------
Archival summary:
1\1\c8-64\TS\ProcedureUnspecified\BasisUnspecified\255(2)\hpark21\TueJan3112:12:202023TueJan3112:12:202023\0\\#,TS,ProcedureUnspecified,BasisUnspecified,\\0,2\N\H,1,1.00728\C,1,1.40854,2,115.786\H,3,1.077,1,125.677,2,-44.7878,0\C,3,1.4155,1,101.824,2,132.98,0\H,5,1.08112,3,126.529,1,-160.801,0\C,1,1.43818,2,116.201,3,108.281,0\H,7,1.07909,1,123.534,2,12.0714,0\C,7,1.46974,1,109.664,2,-178.133,0\H,9,1.08461,7,112.888,1,174.797,0\C,9,1.46136,7,120.869,1,-49.5698,0\N,11,1.14735,9,179.166,7,154.422,0\\\@

 Total job time:  408.30s(wall), 23217.85s(cpu) 
 Tue Jan 31 12:12:20 2023

        *************************************************************
        *                                                           *
        *  Thank you very much for using Q-Chem.  Have a nice day.  *
        *                                                           *
        *************************************************************
