# Supplementary material for: Reactant Discovery with an Ab Initio Nanoreactor: Exploration of Astrophysical N-Heterocycle Precursors and Formation Pathways
Source: ACS Earth Space Chem. 2024 Aug 9;8(9):1771–83. doi: 10.1021/acsearthspacechem.4c00120 (PMC11418024; doi:10.1021/acsearthspacechem.4c00120)
Supplement: Supplementary file 2 — sp4c00120_si_002.zip [file sp4c00120_si_002.zip › nr-si-data/reaction1/TS5/irc.out]

Running Job 1 of 2 qchem.in
qchem qchem.in_21983.0 ./qchem21983/ 0
/home/leeping/opt/qchem/5.3.2-openmp/exe/qcprog.exe_s qchem.in_21983.0 ./qchem21983/
                  Welcome to Q-Chem
     A Quantum Leap Into The Future Of Chemistry


 Q-Chem 5.3, Q-Chem, Inc., Pleasanton, CA (2020)

 Yihan Shao,  Zhengting Gan,  E. Epifanovsky,  A. T. B. Gilbert,  M. Wormit,  
 J. Kussmann,  A. W. Lange,  A. Behn,  Jia Deng,  Xintian Feng,  D. Ghosh,  
 M. Goldey,  P. R. Horn,  L. D. Jacobson,  I. Kaliman,  T. Kus,  A. Landau,  
 Jie Liu,  E. I. Proynov,  R. M. Richard,  R. P. Steele,  E. J. Sundstrom,  
 H. L. Woodcock III,  P. M. Zimmerman,  D. Zuev,  B. Alam,  B. Albrecht,  
 A. Aldossary,  E. Alguire,  S. A. Baeppler,  D. Barton,  Z. Benda,  
 Y. A. Bernard,  E. J. Berquist,  K. B. Bravaya,  H. Burton,  K. Carter-Fenk,  
 D. Casanova,  Chun-Min Chang,  Yunqing Chen,  A. Chien,  K. D. Closser,  
 M. P. Coons,  S. Coriani,  S. Dasgupta,  A. L. Dempwolff,  M. Diedenhofen,  
 Hainam Do,  R. G. Edgar,  Po-Tung Fang,  S. Faraji,  S. Fatehi,  
 Qingguo Feng,  J. Fosso-Tande,  J. Gayvert,  Qinghui Ge,  A. Ghysels,  
 G. Gidofalvi,  J. Gomes,  J. Gonthier,  S. Gulania,  A. Gunina,  D. Hait,  
 M. W. D. Hanson-Heine,  S. Hammes-Schiffer,  P. H. P. Harbach,  
 A. W. Hauser,  M. F. Herbst,  J. E. Herr,  E. G. Hohenstein,  Z. C. Holden,  
 S. Houck,  Kerwin Hui,  B. C. Huynh,  M. Ivanov,  T.-C. Jagau,  Hyunjun Ji,  
 B. Kaduk,  K. Khistyaev,  Jaehoon Kim,  P. Klunzinger,  K. Koh,  
 D. Kosenkov,  L. Koulias,  T. Kowalczyk,  C. M. Krauter,  A. Kunitsa,  
 Ka Un Lao,  A. Laurent,  K. V. Lawler,  Joonho Lee,  D. Lefrancois,  
 S. Lehtola,  D. S. Levine,  Yi-Pei Li,  You-Sheng Lin,  Fenglai Liu,  
 Kuan-Yu Liu,  E. Livshits,  M. Loipersberger,  A. Luenser,  A. Manjanath,  
 P. Manohar,  E. Mansoor,  S. F. Manzer,  Shan-Ping Mao,  Yuezhi Mao,  
 N. Mardirossian,  A. V. Marenich,  T. Markovich,  L. A. Martinez-Martinez,  
 S. A. Maurer,  N. J. Mayhall,  S. C. McKenzie,  J.-M. Mewes,  P. Morgante,  
 A. F. Morrison,  J. W. Mullinax,  K. Nanda,  T. S. Nguyen-Beck,  
 R. Olivares-Amaya,  K. J. Oosterbaan,  J. A. Parkhill,  S. K. Paul,  
 F. Pavosevic,  Zheng Pei,  T. M. Perrine,  F. Plasser,  P. Pokhilko,  
 S. Prager,  A. Prociuk,  E. Ramos,  B. Rana,  D. R. Rehn,  F. Rob,  
 E. Rossomme,  M. Scheurer,  M. Schneider,  N. Sergueev,  S. M. Sharada,  
 S. Sharma,  W. Skomorowski,  D. W. Small,  T. Stauch,  C. J. Stein,  
 T. Stein,  Yu-Chuan Su,  S. P. Veccham,  Zhen Tao,  A. J. W. Thom,  
 A. Tkatchenko,  T. Tsuchimochi,  N. M. Tubman,  L. Vogt,  M. L. Vidal,  
 O. Vydrov,  M. A. Watson,  J. Wenzel,  M. de Wergifosse,  T. A. Wesolowski,  
 A. White,  J. Witte,  A. Yamada,  Jun Yang,  K. Yao,  S. Yeganeh,  
 S. R. Yost,  Zhi-Qiang You,  A. Zech,  Igor Ying Zhang,  Xing Zhang,  
 Yan Zhao,  Ying Zhu,  B. R. Brooks,  G. K. L. Chan,  C. J. Cramer,  
 M. S. Gordon,  W. J. Hehre,  A. Klamt,  M. W. Schmidt,  C. D. Sherrill,  
 D. G. Truhlar,  A. Aspuru-Guzik,  R. Baer,  A. T. Bell,  N. A. Besley,  
 Jeng-Da Chai,  A. E. DePrince, III,  R. A. DiStasio Jr.,  A. Dreuw,  
 B. D. Dunietz,  T. R. Furlani,  Chao-Ping Hsu,  Yousung Jung,  Jing Kong,  
 D. S. Lambrecht,  WanZhen Liang,  C. Ochsenfeld,  V. A. Rassolov,  
 L. V. Slipchenko,  J. E. Subotnik,  T. Van Voorhis,  J. M. Herbert,  
 A. I. Krylov,  P. M. W. Gill,  M. Head-Gordon

 Contributors to earlier versions of Q-Chem not listed above: 
 R. D. Adamson,  B. Austin,  J. Baker,  G. J. O. Beran,  K. Brandhorst,  
 S. T. Brown,  E. F. C. Byrd,  A. K. Chakraborty,  C.-L. Cheng,  
 Siu Hung Chien,  D. M. Chipman,  D. L. Crittenden,  H. Dachsel,  
 R. J. Doerksen,  A. D. Dutoi,  L. Fusti-Molnar,  W. A. Goddard III,  
 A. Golubeva-Zadorozhnaya,  S. R. Gwaltney,  G. Hawkins,  A. Heyden,  
 S. Hirata,  G. Kedziora,  F. J. Keil,  C. Kelley,  Jihan Kim,  R. A. King,  
 R. Z. Khaliullin,  P. P. Korambath,  W. Kurlancheek,  A. M. Lee,  M. S. Lee,  
 S. V. Levchenko,  Ching Yeh Lin,  D. Liotard,  R. C. Lochan,  I. Lotan,  
 P. E. Maslen,  N. Nair,  D. P. O'Neill,  D. Neuhauser,  E. Neuscamman,  
 C. M. Oana,  R. Olson,  B. Peters,  R. Peverati,  P. A. Pieniazek,  
 Y. M. Rhee,  J. Ritchie,  M. A. Rohrdanz,  E. Rosta,  N. J. Russ,  
 H. F. Schaefer III,  N. E. Schultz,  N. Shenvi,  A. C. Simmonett,  A. Sodt,  
 D. Stuck,  K. S. Thanthiriwatte,  V. Vanovschi,  Tao Wang,  A. Warshel,  
 C. F. Williams,  Q. Wu,  X. Xu,  W. Zhang

 Please cite Q-Chem as follows:
 Y. Shao et al., Mol. Phys. 113, 184-215 (2015)
 DOI: 10.1080/00268976.2014.952696

 Q-Chem 5.3.2 for Intel X86 EM64T Linux

 Parts of Q-Chem use Armadillo 9.800.1 (Horizon Scraper).
 http://arma.sourceforge.net/

 Q-Chem begins on Fri Feb  3 18:20:48 2023  

Host: 
0

     Scratch files written to ./qchem21983//
 Dec820 |scratch|qcdevops|jenkins|workspace|build_RNUM 5633   
Processing $rem in /home/leeping/opt/qchem/5.3.2-openmp/config/preferences:
Processing $rem in /home/hpark21/.qchemrc:

Checking the input file for inconsistencies... 	...done.

--------------------------------------------------------------
User input:
--------------------------------------------------------------
$molecule
0 2
C        -0.6997047555    1.5411289255   -1.0090729524
N        -0.6152505984    2.6562705834   -1.2654881246
C         1.3329909866   -0.2938217070    0.3633132460
H         2.4046612924   -0.3335031520    0.4627158616
C         0.4501960020   -0.7400819540   -0.6491926387
H         0.6773380268   -1.4463079651   -1.4356194162
C        -0.8002693916    0.1159421107   -0.7019661630
H        -1.5998515718   -0.3553300732   -1.2631733479
C        -0.7146532877   -0.3645975034    0.6843502130
H        -1.4789939796   -0.9136072760    1.2123699732
N         0.4368326227    0.2107754780    1.3257479065
H         0.6067046539   -0.0768674537    2.2760154508
$end

$rem
method                wB97X-D3
basis                 cc-pvtz
unrestricted          true
symmetry              False
sym_ignore            true
scf_convergence       8
thresh                14
jobtype               freq
scf_guess             core
scf_algorithm         diis
max_scf_cycles        100
geom_opt_max_cycles   100
mem_total             200000
$end

--------------------------------------------------------------
 Adding empirical dispersion correction 
 ----------------------------------------------------------------
 Doing -D3(0) with
 s6  =   1.00000
 s8  =   1.00000
 rs6 =   1.28100
 rs8 =   1.09400
 -D3 energy without 3body term =     -0.0026331913 hartrees
 ----------------------------------------------------------------
             Standard Nuclear Orientation (Angstroms)
    I     Atom           X                Y                Z
 ----------------------------------------------------------------
    1      C      -0.6997047555     1.5411289255    -1.0090729524
    2      N      -0.6152505984     2.6562705834    -1.2654881246
    3      C       1.3329909866    -0.2938217070     0.3633132460
    4      H       2.4046612924    -0.3335031520     0.4627158616
    5      C       0.4501960020    -0.7400819540    -0.6491926387
    6      H       0.6773380268    -1.4463079651    -1.4356194162
    7      C      -0.8002693916     0.1159421107    -0.7019661630
    8      H      -1.5998515718    -0.3553300732    -1.2631733479
    9      C      -0.7146532877    -0.3645975034     0.6843502130
   10      H      -1.4789939796    -0.9136072760     1.2123699732
   11      N       0.4368326227     0.2107754780     1.3257479065
   12      H       0.6067046539    -0.0768674537     2.2760154508
 ----------------------------------------------------------------
 Nuclear Repulsion Energy =         264.04304574 hartrees
 There are       25 alpha and       24 beta electrons
 Requested basis set is cc-pVTZ
 There are 100 shells and 280 basis functions

 Total QAlloc Memory Limit 200000 MB
 Mega-Array Size      1956 MB
 MEM_STATIC part      2000 MB

                       Distance Matrix (Angstroms)
             C (  1)   N (  2)   C (  3)   H (  4)   C (  5)   H (  6)
   N (  2)  1.147354
   C (  3)  3.063061  3.892516
   H (  4)  3.913757  4.587516  1.077002
   C (  5)  2.579866  3.612507  1.415501  2.285078
   H (  6)  3.317072  4.304751  2.234785  2.797438  1.081118
   C (  7)  1.461364  2.608651  2.419406  3.439486  1.516320  2.272047
   H (  8)  2.114566  3.168467  3.354222  4.360653  2.174328  2.530921
   C (  9)  2.549451  3.596859  2.073866  3.127333  1.810027  2.757174
   H ( 10)  3.401151  4.430560  3.002048  3.997659  2.686503  3.456210
   N ( 11)  2.917695  3.715081  1.408545  2.216622  2.191962  3.229384
   H ( 12)  3.887985  4.637399  2.057423  2.566430  3.003530  3.956841
             C (  7)   H (  8)   C (  9)   H ( 10)   N ( 11)
   H (  8)  1.084612
   C (  9)  1.469735  2.139278
   H ( 10)  2.277130  2.540589  1.079089
   N ( 11)  2.377191  3.342315  1.438181  2.224294
   H ( 12)  3.299261  4.179987  2.088582  2.486285  1.007275
 
 A cutoff of  1.0D-14 yielded   4874 shell pairs
 There are     38544 function pairs (     50489 Cartesian)
 Smallest overlap matrix eigenvalue = 2.51E-04
 Guess MOs from core Hamiltonian diagonalization
 Long-range K will be added via erf
 Coulomb attenuation parameter = 0.25 bohr**(-1)
 An unrestricted hybrid HF-DFT SCF calculation will be
 performed using Pulay DIIS extrapolation
 Exchange:     0.1957 Hartree-Fock + 1.0000 wB97X-D3 + LR-HF
 Correlation:  1.0000 wB97X-D3
 Using SG-2 standard quadrature grid
 Dispersion:   Grimme D3
 SCF converges when DIIS error is below 1.0E-08
 using 64 threads for integral computing
 -------------------------------------------------------
 OpenMP Integral computing Module                
 Release: version 1.0, May 2013, Q-Chem Inc. Pittsburgh 
 -------------------------------------------------------
 using 64 threads for integral computing
 -------------------------------------------------------
 OpenMP Integral computing Module                
 Release: version 1.0, May 2013, Q-Chem Inc. Pittsburgh 
 -------------------------------------------------------
 ---------------------------------------
  Cycle       Energy         DIIS Error
 ---------------------------------------
    1    -232.5030706471      8.55E-02
    2    -168.6040029358      8.48E-02
    3    -263.5072114146      3.61E-02
    4    -184.9453511651      8.49E-02
    5    -224.9644176163      7.26E-02
    6    -240.0254774017      6.09E-02
    7    -263.6754876304      5.27E-02
    8    -278.3933108835      4.11E-02
    9    -288.4127281345      3.05E-02
   10    -296.8440527032      1.84E-02
   11    -302.4758226021      5.58E-03
   12    -302.6421104542      4.85E-03
   13    -302.8631371991      8.45E-04
   14    -302.8731752370      3.43E-04
   15    -302.8760961982      1.72E-04
   16    -302.8768182677      6.36E-05
   17    -302.8772951396      3.89E-05
   18    -302.8775120509      2.37E-05
   19    -302.8776980152      1.10E-05
   20    -302.8777639275      7.45E-06
   21    -302.8777904087      4.02E-06
   22    -302.8777998982      1.54E-06
   23    -302.8778005177      9.28E-07
   24    -302.8778005946      3.88E-07
   25    -302.8778006147      1.03E-07
   26    -302.8778006177      3.20E-08
   27    -302.8778006184      1.15E-08
   28    -302.8778006186      6.31E-09 Convergence criterion met
 ---------------------------------------
 <S^2> = 0.7868
 SCF time:  CPU 3754.15 s  wall 66.60 s
 SCF   energy in the final basis set = -302.87780062
 Total energy in the final basis set = -302.87780062
 
 --------------------------------------------------------------
 
                    Orbital Energies (a.u.)
 --------------------------------------------------------------
 
 Alpha MOs
 -- Occupied --
-14.4520 -14.4102 -10.3586 -10.3415 -10.3287 -10.3165 -10.3057  -1.1170
 -1.0153  -0.9467  -0.8427  -0.7675  -0.6931  -0.6758  -0.6328  -0.5699
 -0.5400  -0.5228  -0.5038  -0.4859  -0.4565  -0.4246  -0.4140  -0.3200
 -0.2653
 -- Virtual --
  0.0762   0.1012   0.1219   0.1272   0.1441   0.1598   0.1644   0.1733
  0.2138   0.2464   0.2662   0.2894   0.3046   0.3235   0.3327   0.3492
  0.3659   0.3841   0.3996   0.4057   0.4319   0.4554   0.4599   0.4752
  0.4810   0.4892   0.5049   0.5166   0.5388   0.5522   0.5579   0.5713
  0.5876   0.5924   0.6097   0.6271   0.6529   0.6635   0.6805   0.7096
  0.7221   0.7326   0.7425   0.7814   0.8101   0.8410   0.8474   0.8730
  0.8943   0.9360   0.9536   0.9846   0.9885   1.0116   1.0432   1.0511
  1.0654   1.0826   1.1165   1.1272   1.1373   1.1649   1.1746   1.1968
  1.2237   1.2319   1.2354   1.2707   1.2923   1.3051   1.3217   1.3336
  1.3397   1.3529   1.4075   1.4186   1.4440   1.4604   1.4856   1.4870
  1.5119   1.5148   1.5580   1.5730   1.6137   1.6511   1.6774   1.7422
  1.7597   1.8137   1.8291   1.8676   1.9044   1.9210   1.9566   1.9712
  1.9924   2.1102   2.1670   2.2087   2.2400   2.2566   2.3066   2.3208
  2.3563   2.3955   2.4922   2.5066   2.5300   2.5516   2.5676   2.6257
  2.6604   2.6744   2.7142   2.7307   2.7548   2.7658   2.7694   2.7874
  2.8111   2.8496   2.8574   2.8794   2.9028   2.9108   2.9485   2.9655
  2.9803   3.0020   3.0231   3.0265   3.0486   3.0504   3.0650   3.0819
  3.1079   3.1147   3.1396   3.1487   3.1755   3.1866   3.2119   3.2255
  3.2335   3.2460   3.2741   3.2959   3.3064   3.3275   3.3468   3.3764
  3.4010   3.4284   3.4381   3.4634   3.4875   3.5121   3.5253   3.5629
  3.5733   3.6005   3.6092   3.6508   3.6639   3.7013   3.7119   3.7345
  3.7684   3.7913   3.8174   3.8373   3.8439   3.8457   3.8784   3.9053
  3.9379   3.9622   3.9892   4.0121   4.0400   4.0471   4.0629   4.0863
  4.0881   4.1006   4.1311   4.1386   4.1535   4.1762   4.1892   4.2060
  4.2534   4.2943   4.3143   4.3266   4.3699   4.3809   4.4198   4.4615
  4.5109   4.5328   4.5607   4.5954   4.6298   4.6690   4.6741   4.6866
  4.7078   4.7754   4.7916   4.8078   4.8490   4.8731   4.8947   4.9403
  4.9705   5.0183   5.0423   5.0708   5.1051   5.1177   5.1599   5.2096
  5.2338   5.2591   5.3019   5.3435   5.3715   5.4407   5.4995   5.5430
  5.5597   5.6160   5.7228   5.7605   5.8293   5.8548   5.9168   6.0085
  6.0605   6.1926   6.2237   6.2456   6.3081   6.3550   6.3911   6.7100
  8.0976  10.4547  11.2430  12.2351  12.8203  13.0201  15.8794
 
 Beta MOs
 -- Occupied --
-14.4519 -14.4102 -10.3533 -10.3406 -10.3210 -10.3188 -10.3056  -1.1071
 -1.0147  -0.9432  -0.8268  -0.7568  -0.6905  -0.6614  -0.6279  -0.5634
 -0.5292  -0.5155  -0.4964  -0.4682  -0.4528  -0.4233  -0.4095  -0.3158
 -- Virtual --
  0.0158   0.0921   0.1037   0.1281   0.1323   0.1448   0.1627   0.1697
  0.1743   0.2154   0.2488   0.2691   0.2930   0.3070   0.3256   0.3347
  0.3495   0.3732   0.3923   0.4035   0.4111   0.4375   0.4631   0.4671
  0.4776   0.4827   0.4922   0.5093   0.5205   0.5423   0.5551   0.5602
  0.5744   0.5916   0.5945   0.6109   0.6284   0.6569   0.6683   0.6834
  0.7109   0.7222   0.7353   0.7434   0.7848   0.8126   0.8423   0.8513
  0.8753   0.8972   0.9383   0.9565   0.9864   0.9924   1.0143   1.0444
  1.0537   1.0675   1.0861   1.1189   1.1289   1.1419   1.1691   1.1770
  1.2003   1.2283   1.2379   1.2391   1.2740   1.2954   1.3096   1.3241
  1.3369   1.3449   1.3561   1.4121   1.4211   1.4457   1.4657   1.4904
  1.4916   1.5136   1.5168   1.5624   1.5778   1.6168   1.6529   1.6807
  1.7466   1.7610   1.8176   1.8327   1.8698   1.9064   1.9235   1.9603
  1.9728   1.9954   2.1141   2.1741   2.2329   2.2459   2.2602   2.3108
  2.3284   2.3655   2.4028   2.4996   2.5197   2.5368   2.5588   2.5736
  2.6342   2.6657   2.6812   2.7196   2.7343   2.7596   2.7684   2.7760
  2.7940   2.8169   2.8560   2.8671   2.8847   2.9088   2.9242   2.9559
  2.9707   2.9863   3.0053   3.0323   3.0360   3.0587   3.0672   3.0717
  3.0894   3.1137   3.1218   3.1485   3.1599   3.1788   3.1979   3.2191
  3.2326   3.2419   3.2560   3.2847   3.3035   3.3122   3.3348   3.3539
  3.3851   3.4091   3.4335   3.4438   3.4669   3.4919   3.5164   3.5298
  3.5680   3.5786   3.6048   3.6124   3.6543   3.6690   3.7038   3.7154
  3.7396   3.7723   3.7947   3.8225   3.8418   3.8482   3.8493   3.8813
  3.9108   3.9425   3.9639   3.9937   4.0156   4.0422   4.0499   4.0665
  4.0873   4.0883   4.1023   4.1333   4.1425   4.1580   4.1801   4.1915
  4.2113   4.2556   4.2977   4.3168   4.3300   4.3732   4.3844   4.4238
  4.4659   4.5145   4.5401   4.5661   4.5995   4.6344   4.6711   4.6765
  4.6886   4.7097   4.7771   4.7937   4.8094   4.8520   4.8768   4.9010
  4.9470   4.9746   5.0212   5.0495   5.0728   5.1095   5.1220   5.1644
  5.2123   5.2361   5.2607   5.3062   5.3464   5.3757   5.4436   5.5029
  5.5458   5.5625   5.6219   5.7267   5.7635   5.8314   5.8560   5.9190
  6.0110   6.0653   6.1945   6.2260   6.2464   6.3105   6.3561   6.3941
  6.7124   8.0981  10.4609  11.2502  12.2380  12.8288  13.0244  15.8796
 --------------------------------------------------------------
 
          Ground-State Mulliken Net Atomic Charges

     Atom                 Charge (a.u.)    Spin (a.u.)
  --------------------------------------------------------
      1 C                    -0.102353       0.010413
      2 N                    -0.055120       0.000951
      3 C                    -0.114396       0.675099
      4 H                     0.138602      -0.006351
      5 C                    -0.173602      -0.201156
      6 H                     0.137605       0.015645
      7 C                    -0.037188       0.049189
      8 H                     0.133298      -0.001742
      9 C                    -0.073543       0.450215
     10 H                     0.139995       0.001770
     11 N                    -0.113088      -0.004185
     12 H                     0.119790       0.010153
  --------------------------------------------------------
  Sum of atomic charges =     0.000000
  Sum of spin   charges =     1.000000

 -----------------------------------------------------------------
                    Cartesian Multipole Moments
 -----------------------------------------------------------------
    Charge (ESU x 10^10)
                 0.0000
    Dipole Moment (Debye)
         X       0.1410      Y      -4.8604      Z       1.9862
       Tot       5.2525
    Quadrupole Moments (Debye-Ang)
        XX     -36.2692     XY       2.2325     YY     -54.0758
        XZ       0.5764     YZ       4.4252     ZZ     -37.3795
    Octopole Moments (Debye-Ang^2)
       XXX      12.5792    XXY     -20.2718    XYY       8.5835
       YYY     -82.7211    XXZ       8.6162    XYZ      -2.0635
       YYZ      19.4747    XZZ       4.4813    YZZ     -28.0209
       ZZZ      32.7117
    Hexadecapole Moments (Debye-Ang^3)
      XXXX    -195.5461   XXXY      54.2256   XXYY    -108.8417
      XYYY      74.4204   YYYY    -521.5680   XXXZ     -34.7127
      XXYZ      26.7440   XYYZ     -26.5237   YYYZ     126.2154
      XXZZ     -75.9550   XYZZ      21.9585   YYZZ    -134.5861
      XZZZ     -34.8766   YZZZ      83.4296   ZZZZ    -242.7859
 -----------------------------------------------------------------
 Calculating MO derivatives via CPSCF
    1     0    39    0.0265020  
    2     0    39    0.0104669  
    3     0    39    0.0027754  
    4     0    39    0.0005745  
    5     0    39    0.0001006  
    6    11    28    0.0000202  
    7    30     9    0.0000039  
    8    39     0    0.0000006  Converged
 Time for AOints: 1410.4 s (CPU) 25.3 s (wall)
 ------------------------------------------------------------------------------
                     AOints        : Timing summary (seconds)
 ------------------------------------------------------------------------------
     job step          cpu (% of tot)      sys (% of tot)     wall (% of tot)
 ------------------------------------------------------------------------------
  AOints            0.1410E+04 ( 6.9)   0.9065E-02 ( 8.1)   0.2530E+02 ( 1.1)
 ------------------------------------------------------------------------------
   Grand Totals     0.2054E+05          0.1115E+00          0.2208E+04
 ------------------------------------------------------------------------------
 Polarizability Matrix (a.u.)
            1           2           3
    1 -63.1037621   3.0674285  -1.4418341
    2   3.0674285 -63.5501688   3.2718685
    3  -1.4418341   3.2718685 -61.5918450
 Calculating analytic Hessian of the SCF energy
 
 Direct stationary perturbation theory relativistic correction:
 
 rels  =       0.078585150436
 relv  =      -0.371039934101
 rel2e =       0.000000000000
 E_rel =      -0.292454783665
 
 Hessian of the SCF Energy
            1           2           3           4           5           6
    1   0.1141863   0.1067234  -0.0240819  -0.0421766  -0.0871405   0.0218883
    2   0.1067234   1.5244761  -0.3274007  -0.0896367  -1.2292635   0.2753800
    3  -0.0240819  -0.3274007   0.1794713   0.0225313   0.2759796  -0.0987241
    4  -0.0421766  -0.0896367   0.0225313   0.0238473   0.0905134  -0.0214980
    5  -0.0871405  -1.2292635   0.2759796   0.0905134   1.2302299  -0.2791690
    6   0.0218883   0.2753800  -0.0987241  -0.0214980  -0.2791690   0.0811499
    7   0.0037566  -0.0048318  -0.0001981  -0.0004034   0.0003632   0.0002011
    8   0.0044471  -0.0015351   0.0027932  -0.0006128  -0.0006226  -0.0004212
    9   0.0061517  -0.0041459   0.0018011  -0.0015901  -0.0017175  -0.0004502
   10   0.0002151   0.0000092   0.0000633   0.0000327   0.0000885  -0.0000211
   11   0.0005636   0.0000995   0.0002199  -0.0002968  -0.0002488  -0.0000216
   12   0.0000543  -0.0003884  -0.0001402   0.0001472   0.0003137  -0.0000308
   13  -0.0032229   0.0203577  -0.0109325   0.0000491  -0.0017940   0.0018922
   14   0.0244931  -0.0240766  -0.0006584  -0.0028045   0.0016022   0.0002121
   15  -0.0015133   0.0120757  -0.0029477  -0.0007893  -0.0024773   0.0013603
   16  -0.0015080  -0.0016306   0.0012142   0.0003617   0.0007824  -0.0003622
   17   0.0014285   0.0003153  -0.0020815  -0.0004478  -0.0005929   0.0006993
   18  -0.0007657  -0.0000806   0.0012962   0.0002932   0.0004113  -0.0004858
   19  -0.0765436  -0.0339425   0.0041624   0.0197129  -0.0000509  -0.0003258
   20  -0.0173187  -0.2379890   0.0317867  -0.0015224  -0.0014273   0.0040980
   21   0.0005991   0.0221008  -0.0817395   0.0001823   0.0063479   0.0194874
   22   0.0001086  -0.0034302   0.0012581   0.0000171   0.0010619  -0.0007364
   23  -0.0241252  -0.0190631  -0.0159033   0.0026479  -0.0006145   0.0026297
   24   0.0075159   0.0030613   0.0053509  -0.0012352   0.0013741  -0.0009914
   25   0.0008817   0.0080863   0.0068888  -0.0003967  -0.0045586  -0.0013542
   26  -0.0071603  -0.0135188   0.0366021   0.0007832  -0.0008879  -0.0042783
   27  -0.0103885   0.0223260  -0.0057592   0.0020726  -0.0028159  -0.0010123
   28   0.0011409  -0.0000300  -0.0025901  -0.0002348   0.0008412   0.0004297
   29  -0.0015195  -0.0006082   0.0028673   0.0003484  -0.0006296  -0.0005066
   30   0.0010799  -0.0026104  -0.0010941  -0.0001739   0.0008155   0.0000909
   31   0.0031136  -0.0007706   0.0013097  -0.0007830  -0.0002584  -0.0001510
   32  -0.0004365   0.0007505  -0.0042928   0.0010471   0.0028767   0.0015053
   33  -0.0004784  -0.0001029   0.0022087   0.0000203   0.0011369  -0.0004058
   34   0.0000484  -0.0009042   0.0003747  -0.0000263   0.0001518   0.0000373
   35   0.0000451   0.0004129   0.0000878  -0.0000190  -0.0004219  -0.0001276
   36  -0.0000614  -0.0002149   0.0002765   0.0000397  -0.0001994   0.0000118
            7           8           9          10          11          12
    1   0.0037566   0.0044471   0.0061517   0.0002151   0.0005636   0.0000543
    2  -0.0048318  -0.0015351  -0.0041459   0.0000092   0.0000995  -0.0003884
    3  -0.0001981   0.0027932   0.0018011   0.0000633   0.0002199  -0.0001402
    4  -0.0004034  -0.0006128  -0.0015901   0.0000327  -0.0002968   0.0001472
    5   0.0003632  -0.0006226  -0.0017175   0.0000885  -0.0002488   0.0003137
    6   0.0002011  -0.0004212  -0.0004502  -0.0000211  -0.0000216  -0.0000308
    7   0.7829015  -0.0433827   0.0421135  -0.3591906   0.0077644  -0.0362449
    8  -0.0433827   0.1303218   0.1426619   0.0201062  -0.0235415  -0.0214292
    9   0.0421135   0.1426619   0.4304147  -0.0340708  -0.0278192  -0.0516164
   10  -0.3591906   0.0201062  -0.0340708   0.3727830  -0.0174702   0.0327733
   11   0.0077644  -0.0235415  -0.0278192  -0.0174702   0.0146104   0.0155570
   12  -0.0362449  -0.0214292  -0.0516164   0.0327733   0.0155570   0.0444009
   13  -0.1118938   0.0015979  -0.0661434  -0.0029474   0.0048277  -0.0183437
   14  -0.0186504  -0.0722002  -0.0756723   0.0013803   0.0068284   0.0067758
   15  -0.1310087  -0.0896926  -0.2178156   0.0033290  -0.0006905   0.0071045
   16   0.0205704  -0.0066226  -0.0037437  -0.0003172   0.0003302   0.0003095
   17   0.0102551   0.0020592   0.0098805  -0.0001381  -0.0005380  -0.0002393
   18   0.0009584  -0.0095120  -0.0169513  -0.0002742   0.0004628  -0.0001554
   19  -0.0320098   0.0054446  -0.0271813   0.0004091   0.0021021  -0.0037601
   20  -0.0307193  -0.0065348  -0.0208811  -0.0017515  -0.0029022  -0.0012332
   21  -0.0092373   0.0146351   0.0081946   0.0010300   0.0003916  -0.0012713
   22  -0.0052352   0.0026157   0.0000129  -0.0001038  -0.0000408  -0.0010429
   23   0.0036671  -0.0005593   0.0009371   0.0001502   0.0001657   0.0006715
   24   0.0033300  -0.0013604  -0.0002911   0.0001360   0.0000250   0.0003387
   25  -0.1389495  -0.0325544  -0.0048813  -0.0029678  -0.0081089   0.0037925
   26   0.0393915   0.0338155   0.0269546  -0.0003033   0.0029418  -0.0031583
   27   0.0668524   0.0356771   0.0540719   0.0010949   0.0040223  -0.0062800
   28  -0.0027161  -0.0012902  -0.0032402  -0.0008012  -0.0003423   0.0010589
   29   0.0033580  -0.0024372  -0.0009037   0.0004804   0.0012541  -0.0000782
   30   0.0009136  -0.0019680  -0.0016725  -0.0002641   0.0014712   0.0003147
   31  -0.1663804   0.0575931   0.0662434  -0.0070541   0.0110408   0.0215917
   32   0.0321724  -0.0517853  -0.0266804  -0.0022304   0.0014302   0.0024353
   33   0.0664375  -0.0741541  -0.1827227  -0.0038576   0.0067961   0.0063517
   34   0.0095503  -0.0073419   0.0263294  -0.0000579  -0.0003698  -0.0003357
   35   0.0006126  -0.0069803  -0.0226139  -0.0003212  -0.0000994   0.0007732
   36  -0.0041175   0.0027703  -0.0229625   0.0000614  -0.0004145   0.0009836
           13          14          15          16          17          18
    1  -0.0032229   0.0244931  -0.0015133  -0.0015080   0.0014285  -0.0007657
    2   0.0203577  -0.0240766   0.0120757  -0.0016306   0.0003153  -0.0000806
    3  -0.0109325  -0.0006584  -0.0029477   0.0012142  -0.0020815   0.0012962
    4   0.0000491  -0.0028045  -0.0007893   0.0003617  -0.0004478   0.0002932
    5  -0.0017940   0.0016022  -0.0024773   0.0007824  -0.0005929   0.0004113
    6   0.0018922   0.0002121   0.0013603  -0.0003622   0.0006993  -0.0004858
    7  -0.1118938  -0.0186504  -0.1310087   0.0205704   0.0102551   0.0009584
    8   0.0015979  -0.0722002  -0.0896926  -0.0066226   0.0020592  -0.0095120
    9  -0.0661434  -0.0756723  -0.2178156  -0.0037437   0.0098805  -0.0169513
   10  -0.0029474   0.0013803   0.0033290  -0.0003172  -0.0001381  -0.0002742
   11   0.0048277   0.0068284  -0.0006905   0.0003302  -0.0005380   0.0004628
   12  -0.0183437   0.0067758   0.0071045   0.0003095  -0.0002393  -0.0001554
   13   0.2777532  -0.1067668   0.1256156  -0.0764186   0.0243250   0.0508623
   14  -0.1067668   0.3885615   0.3020452   0.0396448  -0.1680207  -0.1540301
   15   0.1256156   0.3020452   0.4961466   0.0463575  -0.1488213  -0.2024449
   16  -0.0764186   0.0396448   0.0463575   0.0569792  -0.0514592  -0.0373558
   17   0.0243250  -0.1680207  -0.1488213  -0.0514592   0.1688172   0.1621930
   18   0.0508623  -0.1540301  -0.2024449  -0.0373558   0.1621930   0.2057246
   19  -0.1318293   0.0659971   0.0156065  -0.0095308   0.0009016  -0.0008002
   20   0.1205797  -0.0977826  -0.0674634   0.0214537  -0.0048517   0.0030375
   21  -0.0398483  -0.0216368  -0.0308720   0.0156716  -0.0098138   0.0062882
   22  -0.0166144  -0.0097818  -0.0175550   0.0015516  -0.0005642   0.0006982
   23   0.0097297   0.0063475   0.0110385  -0.0003212   0.0006233  -0.0001940
   24   0.0065334   0.0032150   0.0052347  -0.0008695   0.0005965   0.0002054
   25   0.0487235   0.0239303  -0.0273505   0.0042017   0.0092771  -0.0091401
   26  -0.0721663  -0.0258056   0.0389065  -0.0021220  -0.0046684   0.0050112
   27  -0.0685765  -0.0182947   0.0152871  -0.0167938  -0.0130006   0.0098749
   28  -0.0000549  -0.0034998  -0.0006081   0.0008675   0.0006140   0.0001026
   29  -0.0017089   0.0092087   0.0016078  -0.0018447  -0.0011720   0.0008847
   30  -0.0052870   0.0042676   0.0003080  -0.0006879  -0.0016958   0.0010500
   31   0.0204243  -0.0155350  -0.0159593   0.0023560   0.0052116  -0.0044541
   32  -0.0012923  -0.0230739  -0.0537506   0.0021337   0.0077399  -0.0063808
   33   0.0186654  -0.0469849  -0.0702794  -0.0030097   0.0026340  -0.0046751
   34  -0.0039687   0.0015930   0.0038756   0.0008866   0.0005963  -0.0001246
   35   0.0023106  -0.0015888  -0.0027779  -0.0003444   0.0002888  -0.0018030
   36   0.0055625   0.0007615  -0.0010817  -0.0007301  -0.0003511   0.0002732
           19          20          21          22          23          24
    1  -0.0765436  -0.0173187   0.0005991   0.0001086  -0.0241252   0.0075159
    2  -0.0339425  -0.2379890   0.0221008  -0.0034302  -0.0190631   0.0030613
    3   0.0041624   0.0317867  -0.0817395   0.0012581  -0.0159033   0.0053509
    4   0.0197129  -0.0015224   0.0001823   0.0000171   0.0026479  -0.0012352
    5  -0.0000509  -0.0014273   0.0063479   0.0010619  -0.0006145   0.0013741
    6  -0.0003258   0.0040980   0.0194874  -0.0007364   0.0026297  -0.0009914
    7  -0.0320098  -0.0307193  -0.0092373  -0.0052352   0.0036671   0.0033300
    8   0.0054446  -0.0065348   0.0146351   0.0026157  -0.0005593  -0.0013604
    9  -0.0271813  -0.0208811   0.0081946   0.0000129   0.0009371  -0.0002911
   10   0.0004091  -0.0017515   0.0010300  -0.0001038   0.0001502   0.0001360
   11   0.0021021  -0.0029022   0.0003916  -0.0000408   0.0001657   0.0000250
   12  -0.0037601  -0.0012332  -0.0012713  -0.0010429   0.0006715   0.0003387
   13  -0.1318293   0.1205797  -0.0398483  -0.0166144   0.0097297   0.0065334
   14   0.0659971  -0.0977826  -0.0216368  -0.0097818   0.0063475   0.0032150
   15   0.0156065  -0.0674634  -0.0308720  -0.0175550   0.0110385   0.0052347
   16  -0.0095308   0.0214537   0.0156716   0.0015516  -0.0003212  -0.0008695
   17   0.0009016  -0.0048517  -0.0098138  -0.0005642   0.0006233   0.0005965
   18  -0.0008002   0.0030375   0.0062882   0.0006982  -0.0001940   0.0002054
   19   0.4812079   0.0805783   0.1447988  -0.1957032  -0.0969862  -0.1122123
   20   0.0805783   0.4969944  -0.0086896  -0.0927765  -0.1053378  -0.0578186
   21   0.1447988  -0.0086896   0.4929471  -0.1145452  -0.0639705  -0.1194087
   22  -0.1957032  -0.0927765  -0.1145452   0.2106661   0.0981958   0.1231376
   23  -0.0969862  -0.1053378  -0.0639705   0.0981958   0.1163709   0.0636600
   24  -0.1122123  -0.0578186  -0.1194087   0.1231376   0.0636600   0.1287129
   25  -0.0398531  -0.0679990   0.0108628   0.0042867   0.0055190  -0.0248071
   26  -0.0242275  -0.0459167   0.0533409   0.0048019   0.0014097  -0.0152180
   27  -0.0101454   0.1295878  -0.2639446   0.0062879  -0.0002878  -0.0136251
   28   0.0067348   0.0071221  -0.0026888  -0.0000712   0.0001650   0.0012334
   29  -0.0055804  -0.0028105  -0.0030185   0.0006126   0.0001319  -0.0007600
   30   0.0155399   0.0117412  -0.0100661  -0.0006656   0.0003563   0.0009167
   31  -0.0158463  -0.0145049  -0.0042554   0.0005720   0.0011321  -0.0010376
   32   0.0048363   0.0099665   0.0093679  -0.0005330   0.0001860   0.0033929
   33  -0.0254635  -0.0222213  -0.0206366   0.0027631   0.0010263  -0.0061824
   34  -0.0067485  -0.0031415  -0.0025696   0.0005256   0.0002258  -0.0017246
   35   0.0009274  -0.0014085   0.0009450  -0.0001613   0.0003398  -0.0001679
   36  -0.0002191  -0.0019439   0.0010215   0.0003874   0.0000363  -0.0002606
           25          26          27          28          29          30
    1   0.0008817  -0.0071603  -0.0103885   0.0011409  -0.0015195   0.0010799
    2   0.0080863  -0.0135188   0.0223260  -0.0000300  -0.0006082  -0.0026104
    3   0.0068888   0.0366021  -0.0057592  -0.0025901   0.0028673  -0.0010941
    4  -0.0003967   0.0007832   0.0020726  -0.0002348   0.0003484  -0.0001739
    5  -0.0045586  -0.0008879  -0.0028159   0.0008412  -0.0006296   0.0008155
    6  -0.0013542  -0.0042783  -0.0010123   0.0004297  -0.0005066   0.0000909
    7  -0.1389495   0.0393915   0.0668524  -0.0027161   0.0033580   0.0009136
    8  -0.0325544   0.0338155   0.0356771  -0.0012902  -0.0024372  -0.0019680
    9  -0.0048813   0.0269546   0.0540719  -0.0032402  -0.0009037  -0.0016725
   10  -0.0029678  -0.0003033   0.0010949  -0.0008012   0.0004804  -0.0002641
   11  -0.0081089   0.0029418   0.0040223  -0.0003423   0.0012541   0.0014712
   12   0.0037925  -0.0031583  -0.0062800   0.0010589  -0.0000782   0.0003147
   13   0.0487235  -0.0721663  -0.0685765  -0.0000549  -0.0017089  -0.0052870
   14   0.0239303  -0.0258056  -0.0182947  -0.0034998   0.0092087   0.0042676
   15  -0.0273505   0.0389065   0.0152871  -0.0006081   0.0016078   0.0003080
   16   0.0042017  -0.0021220  -0.0167938   0.0008675  -0.0018447  -0.0006879
   17   0.0092771  -0.0046684  -0.0130006   0.0006140  -0.0011720  -0.0016958
   18  -0.0091401   0.0050112   0.0098749   0.0001026   0.0008847   0.0010500
   19  -0.0398531  -0.0242275  -0.0101454   0.0067348  -0.0055804   0.0155399
   20  -0.0679990  -0.0459167   0.1295878   0.0071221  -0.0028105   0.0117412
   21   0.0108628   0.0533409  -0.2639446  -0.0026888  -0.0030185  -0.0100661
   22   0.0042867   0.0048019   0.0062879  -0.0000712   0.0006126  -0.0006656
   23   0.0055190   0.0014097  -0.0002878   0.0001650   0.0001319   0.0003563
   24  -0.0248071  -0.0152180  -0.0136251   0.0012334  -0.0007600   0.0009167
   25   0.4791805   0.2552286   0.0120356  -0.1936301  -0.1204282   0.1081834
   26   0.2552286   0.2397903  -0.2069337  -0.1306018  -0.1107960   0.0823870
   27   0.0120356  -0.2069337   0.4816458   0.1001667   0.0791865  -0.1289782
   28  -0.1936301  -0.1306018   0.1001667   0.2002272   0.1318044  -0.1049040
   29  -0.1204282  -0.1107960   0.0791865   0.1318044   0.1094189  -0.0876171
   30   0.1081834   0.0823870  -0.1289782  -0.1049040  -0.0876171   0.1236471
   31  -0.1618043  -0.0792036  -0.0515389  -0.0120182  -0.0051933  -0.0143759
   32  -0.0682495  -0.0746258  -0.0149960  -0.0050375  -0.0023852  -0.0069742
   33  -0.0756352  -0.0197266  -0.1360983   0.0108299   0.0080763   0.0142462
   34   0.0003274   0.0155797  -0.0310670   0.0005562  -0.0003288   0.0006415
   35  -0.0001428  -0.0017381  -0.0144711   0.0002549   0.0008250  -0.0001733
   36   0.0014053   0.0061124  -0.0051819   0.0002099   0.0002615   0.0012372
           31          32          33          34          35          36
    1   0.0031136  -0.0004365  -0.0004784   0.0000484   0.0000451  -0.0000614
    2  -0.0007706   0.0007505  -0.0001029  -0.0009042   0.0004129  -0.0002149
    3   0.0013097  -0.0042928   0.0022087   0.0003747   0.0000878   0.0002765
    4  -0.0007830   0.0010471   0.0000203  -0.0000263  -0.0000190   0.0000397
    5  -0.0002584   0.0028767   0.0011369   0.0001518  -0.0004219  -0.0001994
    6  -0.0001510   0.0015053  -0.0004058   0.0000373  -0.0001276   0.0000118
    7  -0.1663804   0.0321724   0.0664375   0.0095503   0.0006126  -0.0041175
    8   0.0575931  -0.0517853  -0.0741541  -0.0073419  -0.0069803   0.0027703
    9   0.0662434  -0.0266804  -0.1827227   0.0263294  -0.0226139  -0.0229625
   10  -0.0070541  -0.0022304  -0.0038576  -0.0000579  -0.0003212   0.0000614
   11   0.0110408   0.0014302   0.0067961  -0.0003698  -0.0000994  -0.0004145
   12   0.0215917   0.0024353   0.0063517  -0.0003357   0.0007732   0.0009836
   13   0.0204243  -0.0012923   0.0186654  -0.0039687   0.0023106   0.0055625
   14  -0.0155350  -0.0230739  -0.0469849   0.0015930  -0.0015888   0.0007615
   15  -0.0159593  -0.0537506  -0.0702794   0.0038756  -0.0027779  -0.0010817
   16   0.0023560   0.0021337  -0.0030097   0.0008866  -0.0003444  -0.0007301
   17   0.0052116   0.0077399   0.0026340   0.0005963   0.0002888  -0.0003511
   18  -0.0044541  -0.0063808  -0.0046751  -0.0001246  -0.0018030   0.0002732
   19  -0.0158463   0.0048363  -0.0254635  -0.0067485   0.0009274  -0.0002191
   20  -0.0145049   0.0099665  -0.0222213  -0.0031415  -0.0014085  -0.0019439
   21  -0.0042554   0.0093679  -0.0206366  -0.0025696   0.0009450   0.0010215
   22   0.0005720  -0.0005330   0.0027631   0.0005256  -0.0001613   0.0003874
   23   0.0011321   0.0001860   0.0010263   0.0002258   0.0003398   0.0000363
   24  -0.0010376   0.0033929  -0.0061824  -0.0017246  -0.0001679  -0.0002606
   25  -0.1618043  -0.0682495  -0.0756352   0.0003274  -0.0001428   0.0014053
   26  -0.0792036  -0.0746258  -0.0197266   0.0155797  -0.0017381   0.0061124
   27  -0.0515389  -0.0149960  -0.1360983  -0.0310670  -0.0144711  -0.0051819
   28  -0.0120182  -0.0050375   0.0108299   0.0005562   0.0002549   0.0002099
   29  -0.0051933  -0.0023852   0.0080763  -0.0003288   0.0008250   0.0002615
   30  -0.0143759  -0.0069742   0.0142462   0.0006415  -0.0001733   0.0012372
   31   0.4088385   0.0257531   0.0715809  -0.0714180   0.0147352  -0.0689536
   32   0.0257531   0.1662753  -0.0096164   0.0118366  -0.0373548   0.1059898
   33   0.0715809  -0.0096164   0.8000046  -0.0618528   0.1531366  -0.4018110
   34  -0.0714180   0.0118366  -0.0618528   0.0703250  -0.0178970   0.0664157
   35   0.0147352  -0.0373548   0.1531366  -0.0178970   0.0477252  -0.1128081
   36  -0.0689536   0.1059898  -0.4018110   0.0664157  -0.1128081   0.4274940
 **********************************************************************
 **                                                                  **
 **                       VIBRATIONAL ANALYSIS                       **
 **                       --------------------                       **
 **                                                                  **
 **        VIBRATIONAL FREQUENCIES (CM**-1) AND NORMAL MODES         **
 **     FORCE CONSTANTS (mDYN/ANGSTROM) AND REDUCED MASSES (AMU)     **
 **                  INFRARED INTENSITIES (KM/MOL)                   **
 **                                                                  **
 **********************************************************************
 

 Mode:                 1                      2                      3
 Frequency:      -793.05                 146.52                 175.18
 Force Cnst:      1.3838                 0.0873                 0.0839
 Red. Mass:       3.7343                 6.9005                 4.6384
 IR Active:          YES                    YES                    YES
 IR Intens:       22.753                  2.101                  0.942
 Raman Active:       YES                    YES                    YES
               X      Y      Z        X      Y      Z        X      Y      Z
 C          0.008 -0.036  0.005   -0.030 -0.170  0.036    0.086 -0.027 -0.090
 N         -0.005 -0.028  0.005    0.329 -0.134  0.315   -0.204  0.072  0.248
 C         -0.089 -0.078 -0.063   -0.057  0.254 -0.131    0.017 -0.174  0.051
 H         -0.105 -0.304  0.123   -0.044  0.475 -0.185   -0.002 -0.395  0.160
 C          0.231  0.080 -0.198   -0.024 -0.028 -0.029    0.012 -0.188  0.065
 H          0.451  0.386 -0.401    0.056 -0.050  0.014   -0.064 -0.377  0.214
 C          0.036 -0.116  0.067   -0.126 -0.174 -0.046    0.118 -0.041 -0.136
 H          0.010 -0.067  0.061   -0.113 -0.210 -0.028    0.110 -0.035 -0.130
 C         -0.180  0.188  0.202   -0.036 -0.040 -0.004   -0.016  0.164 -0.060
 H         -0.132  0.179  0.241    0.057 -0.067  0.100   -0.106  0.357  0.011
 N         -0.021 -0.018 -0.015   -0.093  0.231 -0.150    0.028  0.162 -0.118
 H          0.063 -0.022 -0.035    0.018  0.403 -0.118   -0.069  0.384 -0.035
 TransDip   0.099  0.071  0.092   -0.029  0.024 -0.028    0.023 -0.002 -0.020

 Mode:                 4                      5                      6
 Frequency:       393.63                 409.63                 424.43
 Force Cnst:      0.7454                 0.1739                 0.1720
 Red. Mass:       8.1649                 1.7589                 1.6206
 IR Active:          YES                    YES                    YES
 IR Intens:        4.204                 15.375                 53.974
 Raman Active:       YES                    YES                    YES
               X      Y      Z        X      Y      Z        X      Y      Z
 C          0.437  0.062  0.458    0.124 -0.031 -0.104   -0.043  0.027  0.060
 N         -0.166 -0.039 -0.170   -0.052  0.016  0.041    0.013  0.004 -0.026
 C         -0.070  0.118 -0.133   -0.029  0.064 -0.039    0.012 -0.178  0.092
 H         -0.091  0.035  0.004    0.034  0.770 -0.377    0.094  0.715 -0.330
 C         -0.021 -0.149 -0.026   -0.037 -0.073  0.013    0.031  0.019 -0.017
 H          0.013 -0.042 -0.109    0.047  0.031 -0.060    0.034  0.078 -0.068
 C          0.095 -0.002  0.094    0.035 -0.009 -0.007   -0.011  0.007  0.010
 H          0.035  0.397 -0.150   -0.045  0.037  0.066    0.023  0.003 -0.035
 C         -0.078 -0.175  0.010   -0.027  0.067  0.039   -0.018  0.014 -0.003
 H         -0.187  0.054  0.092   -0.154  0.238  0.034    0.123 -0.204 -0.033
 N         -0.131  0.109 -0.155    0.002 -0.086  0.067   -0.002  0.013 -0.068
 H          0.038  0.319 -0.124    0.038 -0.318 -0.006   -0.085  0.480  0.081
 TransDip   0.046  0.032  0.034    0.024  0.110 -0.057   -0.004  0.223  0.074

 Mode:                 7                      8                      9
 Frequency:       569.11                 598.46                 685.06
 Force Cnst:      0.3444                 0.4382                 1.0422
 Red. Mass:       1.8046                 2.0764                 3.7692
 IR Active:          YES                    YES                    YES
 IR Intens:       58.392                 81.299                 20.169
 Raman Active:       YES                    YES                    YES
               X      Y      Z        X      Y      Z        X      Y      Z
 C         -0.148  0.067  0.032    0.117 -0.010 -0.173   -0.081  0.169 -0.118
 N          0.046  0.048 -0.026   -0.029  0.055  0.033    0.038  0.224 -0.030
 C          0.049  0.054 -0.004   -0.001  0.063  0.004   -0.066 -0.016 -0.061
 H          0.040  0.070  0.070   -0.024 -0.174  0.114   -0.066  0.067 -0.019
 C          0.042 -0.103  0.053   -0.033  0.055  0.006    0.056 -0.229  0.012
 H          0.142  0.054 -0.059   -0.002  0.095 -0.017    0.184 -0.114 -0.063
 C          0.035 -0.004  0.009   -0.042  0.013  0.060    0.070 -0.095  0.074
 H          0.079 -0.053 -0.016   -0.035  0.009  0.053    0.045 -0.080  0.095
 C         -0.021 -0.064 -0.010   -0.024 -0.101  0.076    0.005 -0.134  0.130
 H         -0.461  0.742  0.218    0.045 -0.201  0.077    0.345 -0.653  0.076
 N          0.004 -0.083 -0.060    0.010 -0.114 -0.043   -0.071  0.116  0.003
 H          0.027  0.266  0.031    0.081  0.865  0.215    0.130 -0.309 -0.146
 TransDip   0.067  0.198  0.128    0.087  0.163  0.222    0.023 -0.129 -0.060

 Mode:                10                     11                     12
 Frequency:       695.40                 830.22                 851.81
 Force Cnst:      0.7999                 0.5939                 0.9759
 Red. Mass:       2.8075                 1.4625                 2.2828
 IR Active:          YES                    YES                    YES
 IR Intens:       18.081                  8.198                 44.894
 Raman Active:       YES                    YES                    YES
               X      Y      Z        X      Y      Z        X      Y      Z
 C         -0.072  0.035  0.110    0.007 -0.015  0.004   -0.038 -0.001  0.046
 N          0.018 -0.003 -0.028   -0.005 -0.019  0.005    0.007 -0.021 -0.006
 C          0.034  0.143 -0.053    0.037  0.001 -0.019   -0.147  0.024  0.015
 H          0.013 -0.004  0.093    0.032 -0.135 -0.022   -0.156 -0.084  0.032
 C          0.018 -0.098  0.043   -0.052 -0.062  0.157   -0.053 -0.107 -0.097
 H         -0.131 -0.401  0.276    0.297  0.728 -0.461    0.332  0.186 -0.263
 C          0.058 -0.032 -0.074   -0.035  0.031 -0.030    0.069  0.004 -0.076
 H          0.075 -0.016 -0.111    0.098 -0.021 -0.174   -0.364  0.137  0.424
 C         -0.126  0.214  0.009   -0.024  0.040 -0.019    0.190  0.051 -0.034
 H          0.303 -0.576 -0.222    0.154 -0.186 -0.004    0.097  0.054 -0.182
 N          0.038 -0.170 -0.011    0.024  0.001 -0.034   -0.015 -0.008  0.113
 H          0.022  0.276  0.106   -0.054 -0.072 -0.040   -0.047  0.448  0.247
 TransDip   0.014 -0.003  0.135    0.036  0.072 -0.044   -0.027  0.142  0.159

 Mode:                13                     14                     15
 Frequency:       891.33                 894.08                1057.86
 Force Cnst:      2.0144                 1.1098                 0.9370
 Red. Mass:       4.3034                 2.3563                 1.4211
 IR Active:          YES                    YES                    YES
 IR Intens:        0.960                 20.203                  3.804
 Raman Active:       YES                    YES                    YES
               X      Y      Z        X      Y      Z        X      Y      Z
 C         -0.119 -0.101 -0.081   -0.038  0.008  0.025    0.010  0.014  0.015
 N          0.016 -0.125  0.051    0.011 -0.004 -0.008    0.001  0.019 -0.008
 C          0.002 -0.008 -0.079   -0.132 -0.014 -0.032    0.002  0.010  0.021
 H         -0.011  0.026  0.037   -0.104 -0.110 -0.427   -0.021  0.125  0.309
 C         -0.057 -0.012 -0.018   -0.098  0.090  0.019   -0.082  0.012 -0.060
 H         -0.470  0.116 -0.245    0.034  0.060  0.087   -0.394  0.081 -0.211
 C          0.335  0.223  0.229    0.147 -0.045 -0.118    0.027 -0.066 -0.017
 H          0.396  0.151  0.211    0.458 -0.126 -0.495    0.348 -0.262 -0.303
 C         -0.021  0.014  0.001   -0.070 -0.089  0.053    0.105  0.043  0.045
 H         -0.127 -0.174 -0.362   -0.166 -0.005  0.016    0.315  0.135  0.436
 N         -0.120  0.015 -0.064    0.112  0.048  0.105   -0.054 -0.036 -0.013
 H         -0.023  0.050 -0.074    0.346  0.184  0.108   -0.235 -0.020  0.019
 TransDip   0.006  0.023 -0.020    0.092 -0.016 -0.110    0.011  0.025  0.056

 Mode:                16                     17                     18
 Frequency:      1071.67                1112.44                1123.16
 Force Cnst:      1.0973                 1.7259                 1.3620
 Red. Mass:       1.6216                 2.3670                 1.8325
 IR Active:          YES                    YES                    YES
 IR Intens:        4.416                 10.046                  2.818
 Raman Active:       YES                    YES                    YES
               X      Y      Z        X      Y      Z        X      Y      Z
 C         -0.014 -0.021 -0.011   -0.002 -0.004 -0.007   -0.022 -0.032 -0.024
 N         -0.001 -0.033  0.009   -0.001 -0.002  0.001   -0.003 -0.052  0.017
 C         -0.095  0.020  0.101    0.170  0.006 -0.011   -0.047 -0.001 -0.046
 H         -0.142  0.329  0.682    0.173  0.063  0.195   -0.031 -0.092 -0.268
 C         -0.006 -0.038 -0.042    0.021 -0.119 -0.129    0.107 -0.076 -0.016
 H          0.027 -0.002 -0.068   -0.483  0.071 -0.466    0.236 -0.228  0.153
 C         -0.006  0.081 -0.034   -0.081  0.014 -0.030   -0.087  0.177  0.007
 H         -0.058  0.242 -0.101    0.011  0.136 -0.279    0.219  0.342 -0.564
 C         -0.039 -0.034  0.010   -0.087 -0.032  0.021    0.057 -0.003  0.029
 H          0.053 -0.071  0.108   -0.286 -0.067 -0.279    0.254  0.049  0.369
 N          0.115  0.002 -0.063    0.024  0.088  0.176   -0.043 -0.013  0.043
 H          0.453 -0.154 -0.165    0.030  0.209  0.224   -0.129  0.071  0.080
 TransDip   0.025  0.041  0.047   -0.042  0.004 -0.092    0.029  0.023 -0.039

 Mode:                19                     20                     21
 Frequency:      1186.51                1277.04                1309.96
 Force Cnst:      1.5616                 1.9615                 1.5743
 Red. Mass:       1.8827                 2.0414                 1.5571
 IR Active:          YES                    YES                    YES
 IR Intens:        0.832                  9.127                 11.415
 Raman Active:       YES                    YES                    YES
               X      Y      Z        X      Y      Z        X      Y      Z
 C         -0.034 -0.009 -0.004   -0.003  0.000  0.012    0.009  0.000  0.014
 N          0.004 -0.024  0.004    0.000 -0.007 -0.002   -0.002 -0.004 -0.002
 C          0.125 -0.002  0.018    0.085 -0.081 -0.117   -0.032 -0.019 -0.009
 H          0.148 -0.059 -0.093    0.052  0.206  0.443   -0.025 -0.061 -0.168
 C         -0.064  0.041 -0.009   -0.076  0.045  0.025    0.120  0.010  0.087
 H          0.031  0.019  0.033    0.438 -0.056  0.266   -0.555  0.096 -0.166
 C          0.112  0.010 -0.152   -0.029  0.020 -0.071   -0.022  0.033 -0.097
 H         -0.457  0.542  0.197    0.076 -0.011 -0.197   -0.109 -0.133  0.164
 C         -0.070 -0.054  0.097    0.104  0.024  0.160    0.041  0.008  0.015
 H          0.195 -0.036  0.528   -0.281 -0.014 -0.437    0.066  0.040  0.080
 N         -0.048  0.008 -0.008   -0.111 -0.012 -0.006   -0.102 -0.025  0.007
 H         -0.140 -0.069 -0.010    0.285  0.034 -0.067    0.699  0.068 -0.114
 TransDip   0.010  0.008  0.026    0.092  0.014  0.026    0.107  0.014 -0.009

 Mode:                22                     23                     24
 Frequency:      1377.91                1427.51                1456.83
 Force Cnst:      1.6275                 2.2900                 3.3045
 Red. Mass:       1.4549                 1.9074                 2.6427
 IR Active:          YES                    YES                    YES
 IR Intens:        8.499                 11.659                  7.191
 Raman Active:       YES                    YES                    YES
               X      Y      Z        X      Y      Z        X      Y      Z
 C         -0.025 -0.001 -0.018   -0.008  0.000 -0.013    0.012  0.000  0.017
 N          0.005  0.017 -0.002    0.002  0.011  0.000   -0.003 -0.015 -0.000
 C         -0.055  0.022  0.034    0.083  0.026  0.115    0.023  0.098  0.219
 H         -0.057 -0.051 -0.108    0.129 -0.167 -0.247    0.087 -0.298 -0.527
 C          0.041  0.024  0.053   -0.099 -0.014 -0.081   -0.035 -0.068 -0.111
 H         -0.321  0.081 -0.086    0.304 -0.011  0.014    0.044 -0.074 -0.118
 C          0.004 -0.115  0.024    0.004 -0.090  0.114   -0.034  0.105 -0.083
 H         -0.175  0.670 -0.387    0.057  0.273 -0.263    0.160 -0.416  0.071
 C          0.084  0.017  0.060    0.003  0.065 -0.100    0.040 -0.009  0.185
 H         -0.184  0.012 -0.352    0.146  0.060  0.064   -0.257 -0.102 -0.323
 N          0.019 -0.020 -0.058   -0.085 -0.012  0.010    0.002 -0.015 -0.118
 H         -0.183 -0.058 -0.039    0.727  0.021 -0.127   -0.095 -0.200 -0.158
 TransDip  -0.010 -0.061  0.070    0.106  0.023 -0.012    0.037  0.011  0.077

 Mode:                25                     26                     27
 Frequency:      2396.11                3174.82                3213.89
 Force Cnst:     42.8279                 6.4480                 6.6488
 Red. Mass:      12.6609                 1.0858                 1.0925
 IR Active:          YES                    YES                    YES
 IR Intens:        8.257                  0.532                  2.481
 Raman Active:       YES                    YES                    YES
               X      Y      Z        X      Y      Z        X      Y      Z
 C          0.058  0.774 -0.178   -0.000  0.000 -0.000   -0.000  0.000 -0.000
 N         -0.043 -0.578  0.133   -0.000  0.000 -0.000   -0.000 -0.000  0.000
 C         -0.001 -0.000 -0.001    0.000 -0.000  0.000   -0.007  0.002  0.002
 H         -0.003  0.002 -0.002    0.002  0.000  0.001    0.105 -0.006  0.006
 C          0.005 -0.004  0.008   -0.001  0.005  0.005    0.015 -0.058 -0.063
 H         -0.022  0.004 -0.012    0.018 -0.059 -0.067   -0.197  0.647  0.715
 C         -0.014 -0.087  0.016   -0.061 -0.036 -0.044   -0.006 -0.002 -0.004
 H         -0.020 -0.051 -0.002    0.726  0.435  0.513    0.065  0.035  0.044
 C          0.007 -0.004  0.002    0.004  0.003 -0.002    0.005  0.003 -0.003
 H         -0.012 -0.007 -0.018   -0.051 -0.036  0.033   -0.054 -0.042  0.037
 N          0.000 -0.000 -0.000    0.000 -0.000  0.000    0.000  0.001  0.001
 H         -0.004  0.003  0.002    0.001  0.000 -0.001   -0.001 -0.002 -0.001
 TransDip  -0.018  0.084 -0.034   -0.019 -0.013  0.001    0.013 -0.039 -0.030

 Mode:                28                     29                     30
 Frequency:      3245.07                3276.55                3633.62
 Force Cnst:      6.7811                 6.9396                 8.3795
 Red. Mass:       1.0930                 1.0971                 1.0772
 IR Active:          YES                    YES                    YES
 IR Intens:        0.519                  0.685                 28.272
 Raman Active:       YES                    YES                    YES
               X      Y      Z        X      Y      Z        X      Y      Z
 C         -0.000  0.001 -0.000   -0.000  0.000  0.000   -0.000 -0.000  0.000
 N         -0.000 -0.000  0.000    0.000  0.000 -0.000    0.000  0.000  0.000
 C         -0.007  0.001 -0.001   -0.088  0.004 -0.010   -0.002  0.001 -0.000
 H          0.098 -0.004  0.010    0.981 -0.041  0.097    0.008 -0.002  0.001
 C          0.001 -0.004 -0.003   -0.000  0.007  0.011    0.000  0.001  0.001
 H         -0.015  0.039  0.045    0.015 -0.071 -0.077   -0.001 -0.001  0.002
 C         -0.005 -0.000 -0.006    0.002  0.000  0.001    0.000 -0.000  0.000
 H          0.054  0.030  0.042   -0.012 -0.007 -0.009    0.001 -0.000 -0.000
 C         -0.060 -0.047  0.042    0.007  0.003 -0.005    0.002  0.002  0.000
 H          0.694  0.511 -0.480   -0.062 -0.044  0.041   -0.009 -0.007  0.006
 N          0.001  0.001 -0.000    0.002 -0.001 -0.001   -0.013  0.016 -0.070
 H         -0.004 -0.004  0.015   -0.005  0.003 -0.010    0.169 -0.266  0.946
 TransDip   0.008 -0.021  0.006   -0.023  0.012  0.007    0.028 -0.030  0.165

 STANDARD THERMODYNAMIC QUANTITIES AT   298.15 K  AND     1.00 ATM

   This Molecule has  1 Imaginary Frequencies
   Zero point vibrational energy:       55.619 kcal/mol

   Atom    1 Element C  Has Mass   12.00000
   Atom    2 Element N  Has Mass   14.00307
   Atom    3 Element C  Has Mass   12.00000
   Atom    4 Element H  Has Mass    1.00783
   Atom    5 Element C  Has Mass   12.00000
   Atom    6 Element H  Has Mass    1.00783
   Atom    7 Element C  Has Mass   12.00000
   Atom    8 Element H  Has Mass    1.00783
   Atom    9 Element C  Has Mass   12.00000
   Atom   10 Element H  Has Mass    1.00783
   Atom   11 Element N  Has Mass   14.00307
   Atom   12 Element H  Has Mass    1.00783
   Molecular Mass:    93.045290 amu
   Principal axes and moments of inertia in amu*Bohr^2:
                             1           2           3
    Eigenvalues --      318.88681   795.91737   824.72191
          X              -0.37997     0.39501     0.83641
          Y               0.74693     0.66441     0.02555
          Z              -0.54563     0.63445    -0.54750
   Rotational Symmetry Number is   1
   The Molecule is an Asymmetric Top
   Translational Enthalpy:        0.889 kcal/mol
   Rotational Enthalpy:           0.889 kcal/mol
   Vibrational Enthalpy:         57.586 kcal/mol
   gas constant (RT):             0.592 kcal/mol
   Translational Entropy:        39.503  cal/mol.K
   Rotational Entropy:           26.839  cal/mol.K
   Vibrational Entropy:          10.532  cal/mol.K

   Total Enthalpy:               59.956 kcal/mol
   Total Entropy:                76.875  cal/mol.K
Archival summary:
1\1\c8-57\FREQ\ProcedureUnspecified\BasisUnspecified\255(2)\hpark21\FriFeb319:09:062023FriFeb319:09:062023\0\\#,FREQ,ProcedureUnspecified,BasisUnspecified,\\0,2\N\H,1,1.00728\C,1,1.40854,2,115.786\H,3,1.077,1,125.677,2,-44.7878,0\C,3,1.4155,1,101.824,2,132.98,0\H,5,1.08112,3,126.529,1,-160.801,0\C,1,1.43818,2,116.201,3,108.281,0\H,7,1.07909,1,123.534,2,12.0714,0\C,7,1.46974,1,109.664,2,-178.133,0\H,9,1.08461,7,112.888,1,174.797,0\C,9,1.46136,7,120.869,1,-49.5698,0\N,11,1.14735,9,179.166,7,154.422,0\\\@

 Total job time:  2897.33s(wall), 28089.57s(cpu) 
 Fri Feb  3 19:09:06 2023

        *************************************************************
        *                                                           *
        *  Thank you very much for using Q-Chem.  Have a nice day.  *
        *                                                           *
        *************************************************************


Running Job 2 of 2 qchem.in
qchem qchem.in_21983.1 ./qchem21983/ 0
/home/leeping/opt/qchem/5.3.2-openmp/exe/qcprog.exe_s qchem.in_21983.1 ./qchem21983/
                  Welcome to Q-Chem
     A Quantum Leap Into The Future Of Chemistry


 Q-Chem 5.3, Q-Chem, Inc., Pleasanton, CA (2020)

 Yihan Shao,  Zhengting Gan,  E. Epifanovsky,  A. T. B. Gilbert,  M. Wormit,  
 J. Kussmann,  A. W. Lange,  A. Behn,  Jia Deng,  Xintian Feng,  D. Ghosh,  
 M. Goldey,  P. R. Horn,  L. D. Jacobson,  I. Kaliman,  T. Kus,  A. Landau,  
 Jie Liu,  E. I. Proynov,  R. M. Richard,  R. P. Steele,  E. J. Sundstrom,  
 H. L. Woodcock III,  P. M. Zimmerman,  D. Zuev,  B. Alam,  B. Albrecht,  
 A. Aldossary,  E. Alguire,  S. A. Baeppler,  D. Barton,  Z. Benda,  
 Y. A. Bernard,  E. J. Berquist,  K. B. Bravaya,  H. Burton,  K. Carter-Fenk,  
 D. Casanova,  Chun-Min Chang,  Yunqing Chen,  A. Chien,  K. D. Closser,  
 M. P. Coons,  S. Coriani,  S. Dasgupta,  A. L. Dempwolff,  M. Diedenhofen,  
 Hainam Do,  R. G. Edgar,  Po-Tung Fang,  S. Faraji,  S. Fatehi,  
 Qingguo Feng,  J. Fosso-Tande,  J. Gayvert,  Qinghui Ge,  A. Ghysels,  
 G. Gidofalvi,  J. Gomes,  J. Gonthier,  S. Gulania,  A. Gunina,  D. Hait,  
 M. W. D. Hanson-Heine,  S. Hammes-Schiffer,  P. H. P. Harbach,  
 A. W. Hauser,  M. F. Herbst,  J. E. Herr,  E. G. Hohenstein,  Z. C. Holden,  
 S. Houck,  Kerwin Hui,  B. C. Huynh,  M. Ivanov,  T.-C. Jagau,  Hyunjun Ji,  
 B. Kaduk,  K. Khistyaev,  Jaehoon Kim,  P. Klunzinger,  K. Koh,  
 D. Kosenkov,  L. Koulias,  T. Kowalczyk,  C. M. Krauter,  A. Kunitsa,  
 Ka Un Lao,  A. Laurent,  K. V. Lawler,  Joonho Lee,  D. Lefrancois,  
 S. Lehtola,  D. S. Levine,  Yi-Pei Li,  You-Sheng Lin,  Fenglai Liu,  
 Kuan-Yu Liu,  E. Livshits,  M. Loipersberger,  A. Luenser,  A. Manjanath,  
 P. Manohar,  E. Mansoor,  S. F. Manzer,  Shan-Ping Mao,  Yuezhi Mao,  
 N. Mardirossian,  A. V. Marenich,  T. Markovich,  L. A. Martinez-Martinez,  
 S. A. Maurer,  N. J. Mayhall,  S. C. McKenzie,  J.-M. Mewes,  P. Morgante,  
 A. F. Morrison,  J. W. Mullinax,  K. Nanda,  T. S. Nguyen-Beck,  
 R. Olivares-Amaya,  K. J. Oosterbaan,  J. A. Parkhill,  S. K. Paul,  
 F. Pavosevic,  Zheng Pei,  T. M. Perrine,  F. Plasser,  P. Pokhilko,  
 S. Prager,  A. Prociuk,  E. Ramos,  B. Rana,  D. R. Rehn,  F. Rob,  
 E. Rossomme,  M. Scheurer,  M. Schneider,  N. Sergueev,  S. M. Sharada,  
 S. Sharma,  W. Skomorowski,  D. W. Small,  T. Stauch,  C. J. Stein,  
 T. Stein,  Yu-Chuan Su,  S. P. Veccham,  Zhen Tao,  A. J. W. Thom,  
 A. Tkatchenko,  T. Tsuchimochi,  N. M. Tubman,  L. Vogt,  M. L. Vidal,  
 O. Vydrov,  M. A. Watson,  J. Wenzel,  M. de Wergifosse,  T. A. Wesolowski,  
 A. White,  J. Witte,  A. Yamada,  Jun Yang,  K. Yao,  S. Yeganeh,  
 S. R. Yost,  Zhi-Qiang You,  A. Zech,  Igor Ying Zhang,  Xing Zhang,  
 Yan Zhao,  Ying Zhu,  B. R. Brooks,  G. K. L. Chan,  C. J. Cramer,  
 M. S. Gordon,  W. J. Hehre,  A. Klamt,  M. W. Schmidt,  C. D. Sherrill,  
 D. G. Truhlar,  A. Aspuru-Guzik,  R. Baer,  A. T. Bell,  N. A. Besley,  
 Jeng-Da Chai,  A. E. DePrince, III,  R. A. DiStasio Jr.,  A. Dreuw,  
 B. D. Dunietz,  T. R. Furlani,  Chao-Ping Hsu,  Yousung Jung,  Jing Kong,  
 D. S. Lambrecht,  WanZhen Liang,  C. Ochsenfeld,  V. A. Rassolov,  
 L. V. Slipchenko,  J. E. Subotnik,  T. Van Voorhis,  J. M. Herbert,  
 A. I. Krylov,  P. M. W. Gill,  M. Head-Gordon

 Contributors to earlier versions of Q-Chem not listed above: 
 R. D. Adamson,  B. Austin,  J. Baker,  G. J. O. Beran,  K. Brandhorst,  
 S. T. Brown,  E. F. C. Byrd,  A. K. Chakraborty,  C.-L. Cheng,  
 Siu Hung Chien,  D. M. Chipman,  D. L. Crittenden,  H. Dachsel,  
 R. J. Doerksen,  A. D. Dutoi,  L. Fusti-Molnar,  W. A. Goddard III,  
 A. Golubeva-Zadorozhnaya,  S. R. Gwaltney,  G. Hawkins,  A. Heyden,  
 S. Hirata,  G. Kedziora,  F. J. Keil,  C. Kelley,  Jihan Kim,  R. A. King,  
 R. Z. Khaliullin,  P. P. Korambath,  W. Kurlancheek,  A. M. Lee,  M. S. Lee,  
 S. V. Levchenko,  Ching Yeh Lin,  D. Liotard,  R. C. Lochan,  I. Lotan,  
 P. E. Maslen,  N. Nair,  D. P. O'Neill,  D. Neuhauser,  E. Neuscamman,  
 C. M. Oana,  R. Olson,  B. Peters,  R. Peverati,  P. A. Pieniazek,  
 Y. M. Rhee,  J. Ritchie,  M. A. Rohrdanz,  E. Rosta,  N. J. Russ,  
 H. F. Schaefer III,  N. E. Schultz,  N. Shenvi,  A. C. Simmonett,  A. Sodt,  
 D. Stuck,  K. S. Thanthiriwatte,  V. Vanovschi,  Tao Wang,  A. Warshel,  
 C. F. Williams,  Q. Wu,  X. Xu,  W. Zhang

 Please cite Q-Chem as follows:
 Y. Shao et al., Mol. Phys. 113, 184-215 (2015)
 DOI: 10.1080/00268976.2014.952696

 Q-Chem 5.3.2 for Intel X86 EM64T Linux

 Parts of Q-Chem use Armadillo 9.800.1 (Horizon Scraper).
 http://arma.sourceforge.net/

 Q-Chem begins on Fri Feb  3 19:09:07 2023  

Host: 
0

     Scratch files written to ./qchem21983//
 Dec820 |scratch|qcdevops|jenkins|workspace|build_RNUM 5633   
Processing $rem in /home/leeping/opt/qchem/5.3.2-openmp/config/preferences:
Processing $rem in /home/hpark21/.qchemrc:
The previous job contains 0 fragments, simply inherited here

Checking the input file for inconsistencies... 	...done.

--------------------------------------------------------------
User input:
--------------------------------------------------------------

$molecule
read
$end

$rem
jobtype                rpath
method                 wB97X-D3
basis                  cc-pvtz
unrestricted           true
scf_guess              read
rpath_max_stepsize     100
rpath_max_cycles       500
rpath_tol_displacement 1000
mem_total              200000
$end
--------------------------------------------------------------
 Adding empirical dispersion correction 
 ----------------------------------------------------------------
 Doing -D3(0) with
 s6  =   1.00000
 s8  =   1.00000
 rs6 =   1.28100
 rs8 =   1.09400
 -D3 energy without 3body term =     -0.0026331913 hartrees
 ----------------------------------------------------------------
             Standard Nuclear Orientation (Angstroms)
    I     Atom           X                Y                Z
 ----------------------------------------------------------------
    1      C      -0.6997047555     1.5411289255    -1.0090729524
    2      N      -0.6152505984     2.6562705834    -1.2654881246
    3      C       1.3329909866    -0.2938217070     0.3633132460
    4      H       2.4046612924    -0.3335031520     0.4627158616
    5      C       0.4501960020    -0.7400819540    -0.6491926387
    6      H       0.6773380268    -1.4463079651    -1.4356194162
    7      C      -0.8002693916     0.1159421107    -0.7019661630
    8      H      -1.5998515718    -0.3553300732    -1.2631733479
    9      C      -0.7146532877    -0.3645975034     0.6843502130
   10      H      -1.4789939796    -0.9136072760     1.2123699732
   11      N       0.4368326227     0.2107754780     1.3257479065
   12      H       0.6067046539    -0.0768674537     2.2760154508
 ----------------------------------------------------------------
 Nuclear Repulsion Energy =         264.04304574 hartrees
 There are       25 alpha and       24 beta electrons
 Requested basis set is cc-pVTZ
 There are 100 shells and 280 basis functions

 Total QAlloc Memory Limit 200000 MB
 Mega-Array Size      1956 MB
 MEM_STATIC part      2000 MB
 Starting direction for rxn path = 1

                       Distance Matrix (Angstroms)
             C (  1)   N (  2)   C (  3)   H (  4)   C (  5)   H (  6)
   N (  2)  1.147354
   C (  3)  3.063061  3.892516
   H (  4)  3.913757  4.587516  1.077002
   C (  5)  2.579866  3.612507  1.415501  2.285078
   H (  6)  3.317072  4.304751  2.234785  2.797438  1.081118
   C (  7)  1.461364  2.608651  2.419406  3.439486  1.516320  2.272047
   H (  8)  2.114566  3.168467  3.354222  4.360653  2.174328  2.530921
   C (  9)  2.549451  3.596859  2.073866  3.127333  1.810027  2.757174
   H ( 10)  3.401151  4.430560  3.002048  3.997659  2.686503  3.456210
   N ( 11)  2.917695  3.715081  1.408545  2.216622  2.191962  3.229384
   H ( 12)  3.887985  4.637399  2.057423  2.566430  3.003530  3.956841
             C (  7)   H (  8)   C (  9)   H ( 10)   N ( 11)
   H (  8)  1.084612
   C (  9)  1.469735  2.139278
   H ( 10)  2.277130  2.540589  1.079089
   N ( 11)  2.377191  3.342315  1.438181  2.224294
   H ( 12)  3.299261  4.179987  2.088582  2.486285  1.007275
 
 A cutoff of  1.0D-11 yielded   4745 shell pairs
 There are     37391 function pairs (     48942 Cartesian)
 Smallest overlap matrix eigenvalue = 2.51E-04

 Scale SEOQF with 1.000000e-01/1.000000e-01/1.000000e-01

 Standard Electronic Orientation quadrupole field applied
 Nucleus-field energy     =     0.0000000012 hartrees
 Guess MOs from SCF MO coefficient file
 Reading MOs from coefficient file
 Reading MOs from coefficient file
 Long-range K will be added via erf
 Coulomb attenuation parameter = 0.25 bohr**(-1)
 An unrestricted hybrid HF-DFT SCF calculation will be
 performed using Pulay DIIS extrapolation
 Exchange:     0.1957 Hartree-Fock + 1.0000 wB97X-D3 + LR-HF
 Correlation:  1.0000 wB97X-D3
 Using SG-2 standard quadrature grid
 Dispersion:   Grimme D3
 SCF converges when DIIS error is below 1.0E-08
 Using Q-Chem read-in guess as SCF_GUESS READ specified.

 using 64 threads for integral computing
 -------------------------------------------------------
 OpenMP Integral computing Module                
 Release: version 1.0, May 2013, Q-Chem Inc. Pittsburgh 
 -------------------------------------------------------
 using 64 threads for integral computing
 -------------------------------------------------------
 OpenMP Integral computing Module                
 Release: version 1.0, May 2013, Q-Chem Inc. Pittsburgh 
 -------------------------------------------------------
 ---------------------------------------
  Cycle       Energy         DIIS Error
 ---------------------------------------
    1    -302.8778006198      3.11E-09
    2    -302.8778006198      2.16E-09 Convergence criterion met
 ---------------------------------------
 <S^2> = 0.7868
 SCF time:  CPU 266.42 s  wall 4.87 s
 SCF   energy in the final basis set = -302.87780062
 Total energy in the final basis set = -302.87780062
 
 --------------------------------------------------------------
 
                    Orbital Energies (a.u.)
 --------------------------------------------------------------
 
 Alpha MOs
 -- Occupied --
-14.4520 -14.4102 -10.3586 -10.3415 -10.3287 -10.3165 -10.3057  -1.1170
 -1.0153  -0.9467  -0.8427  -0.7675  -0.6931  -0.6758  -0.6328  -0.5699
 -0.5400  -0.5228  -0.5038  -0.4859  -0.4565  -0.4246  -0.4140  -0.3200
 -0.2653
 -- Virtual --
  0.0762   0.1012   0.1219   0.1272   0.1441   0.1598   0.1644   0.1733
  0.2138   0.2464   0.2662   0.2894   0.3046   0.3235   0.3327   0.3492
  0.3659   0.3841   0.3996   0.4057   0.4319   0.4554   0.4599   0.4752
  0.4810   0.4892   0.5049   0.5166   0.5388   0.5522   0.5579   0.5713
  0.5876   0.5924   0.6097   0.6271   0.6529   0.6635   0.6805   0.7096
  0.7221   0.7326   0.7425   0.7814   0.8101   0.8410   0.8474   0.8730
  0.8943   0.9360   0.9536   0.9846   0.9885   1.0116   1.0432   1.0511
  1.0654   1.0826   1.1165   1.1272   1.1373   1.1649   1.1746   1.1968
  1.2237   1.2319   1.2354   1.2707   1.2923   1.3051   1.3217   1.3336
  1.3397   1.3529   1.4075   1.4186   1.4440   1.4604   1.4856   1.4870
  1.5119   1.5148   1.5580   1.5730   1.6137   1.6511   1.6774   1.7422
  1.7597   1.8137   1.8291   1.8676   1.9044   1.9210   1.9566   1.9712
  1.9924   2.1102   2.1670   2.2087   2.2400   2.2566   2.3066   2.3208
  2.3563   2.3955   2.4922   2.5066   2.5300   2.5516   2.5676   2.6257
  2.6604   2.6744   2.7142   2.7307   2.7548   2.7658   2.7694   2.7874
  2.8111   2.8496   2.8574   2.8794   2.9028   2.9108   2.9485   2.9655
  2.9803   3.0020   3.0231   3.0265   3.0486   3.0504   3.0650   3.0819
  3.1079   3.1147   3.1396   3.1487   3.1755   3.1866   3.2119   3.2255
  3.2335   3.2460   3.2741   3.2959   3.3064   3.3275   3.3468   3.3764
  3.4010   3.4284   3.4381   3.4634   3.4875   3.5121   3.5253   3.5629
  3.5733   3.6005   3.6092   3.6508   3.6639   3.7013   3.7119   3.7345
  3.7684   3.7913   3.8174   3.8373   3.8439   3.8457   3.8784   3.9053
  3.9379   3.9622   3.9892   4.0121   4.0400   4.0471   4.0629   4.0863
  4.0881   4.1006   4.1311   4.1386   4.1535   4.1762   4.1892   4.2060
  4.2534   4.2943   4.3143   4.3266   4.3699   4.3809   4.4198   4.4615
  4.5109   4.5328   4.5607   4.5954   4.6298   4.6690   4.6741   4.6866
  4.7078   4.7754   4.7916   4.8078   4.8490   4.8731   4.8947   4.9403
  4.9705   5.0183   5.0423   5.0708   5.1051   5.1177   5.1599   5.2096
  5.2338   5.2591   5.3019   5.3435   5.3715   5.4407   5.4995   5.5430
  5.5597   5.6160   5.7228   5.7605   5.8293   5.8548   5.9168   6.0085
  6.0605   6.1926   6.2237   6.2456   6.3081   6.3550   6.3911   6.7100
  8.0976  10.4547  11.2430  12.2351  12.8203  13.0201  15.8794
 
 Beta MOs
 -- Occupied --
-14.4519 -14.4102 -10.3533 -10.3406 -10.3210 -10.3188 -10.3056  -1.1071
 -1.0147  -0.9432  -0.8268  -0.7568  -0.6905  -0.6614  -0.6279  -0.5634
 -0.5292  -0.5155  -0.4964  -0.4682  -0.4528  -0.4233  -0.4095  -0.3158
 -- Virtual --
  0.0158   0.0921   0.1037   0.1281   0.1323   0.1448   0.1627   0.1697
  0.1743   0.2154   0.2488   0.2691   0.2930   0.3070   0.3256   0.3347
  0.3495   0.3732   0.3923   0.4035   0.4111   0.4375   0.4631   0.4671
  0.4776   0.4827   0.4922   0.5093   0.5205   0.5423   0.5551   0.5602
  0.5744   0.5916   0.5945   0.6109   0.6284   0.6569   0.6683   0.6834
  0.7109   0.7222   0.7353   0.7434   0.7848   0.8126   0.8423   0.8513
  0.8753   0.8972   0.9383   0.9565   0.9864   0.9924   1.0143   1.0444
  1.0537   1.0675   1.0861   1.1189   1.1289   1.1419   1.1691   1.1770
  1.2003   1.2283   1.2379   1.2391   1.2740   1.2954   1.3096   1.3241
  1.3369   1.3449   1.3561   1.4121   1.4211   1.4457   1.4657   1.4904
  1.4916   1.5136   1.5168   1.5624   1.5778   1.6168   1.6529   1.6807
  1.7466   1.7610   1.8176   1.8327   1.8698   1.9064   1.9235   1.9603
  1.9728   1.9954   2.1141   2.1741   2.2329   2.2459   2.2602   2.3108
  2.3284   2.3655   2.4028   2.4996   2.5197   2.5368   2.5588   2.5736
  2.6342   2.6657   2.6812   2.7196   2.7343   2.7596   2.7684   2.7760
  2.7940   2.8169   2.8560   2.8671   2.8847   2.9088   2.9242   2.9559
  2.9707   2.9863   3.0053   3.0323   3.0360   3.0587   3.0672   3.0717
  3.0894   3.1137   3.1218   3.1485   3.1599   3.1788   3.1979   3.2191
  3.2326   3.2419   3.2560   3.2847   3.3035   3.3122   3.3348   3.3539
  3.3851   3.4091   3.4335   3.4438   3.4669   3.4919   3.5164   3.5298
  3.5680   3.5786   3.6048   3.6124   3.6543   3.6690   3.7038   3.7154
  3.7396   3.7723   3.7947   3.8225   3.8418   3.8482   3.8493   3.8813
  3.9108   3.9425   3.9639   3.9937   4.0156   4.0422   4.0499   4.0665
  4.0873   4.0883   4.1023   4.1333   4.1425   4.1580   4.1801   4.1915
  4.2113   4.2556   4.2977   4.3168   4.3300   4.3732   4.3844   4.4238
  4.4659   4.5145   4.5401   4.5661   4.5995   4.6344   4.6711   4.6765
  4.6886   4.7097   4.7771   4.7937   4.8094   4.8520   4.8768   4.9010
  4.9470   4.9746   5.0212   5.0495   5.0728   5.1095   5.1220   5.1644
  5.2123   5.2361   5.2607   5.3062   5.3464   5.3757   5.4436   5.5029
  5.5458   5.5625   5.6219   5.7267   5.7635   5.8314   5.8560   5.9190
  6.0110   6.0653   6.1945   6.2260   6.2464   6.3105   6.3561   6.3941
  6.7124   8.0981  10.4609  11.2502  12.2380  12.8288  13.0244  15.8796
 --------------------------------------------------------------
 
          Ground-State Mulliken Net Atomic Charges

     Atom                 Charge (a.u.)    Spin (a.u.)
  --------------------------------------------------------
      1 C                    -0.102353       0.010415
      2 N                    -0.055120       0.000950
      3 C                    -0.114396       0.675096
      4 H                     0.138602      -0.006351
      5 C                    -0.173603      -0.201147
      6 H                     0.137605       0.015645
      7 C                    -0.037188       0.049189
      8 H                     0.133298      -0.001742
      9 C                    -0.073543       0.450210
     10 H                     0.139995       0.001770
     11 N                    -0.113088      -0.004186
     12 H                     0.119790       0.010153
  --------------------------------------------------------
  Sum of atomic charges =    -0.000000
  Sum of spin   charges =     1.000000

 -----------------------------------------------------------------
                    Cartesian Multipole Moments
 -----------------------------------------------------------------
    Charge (ESU x 10^10)
                -0.0000
    Dipole Moment (Debye)
         X       0.1410      Y      -4.8604      Z       1.9862
       Tot       5.2525
    Quadrupole Moments (Debye-Ang)
        XX     -36.2692     XY       2.2325     YY     -54.0758
        XZ       0.5764     YZ       4.4252     ZZ     -37.3795
    Octopole Moments (Debye-Ang^2)
       XXX      12.5792    XXY     -20.2718    XYY       8.5835
       YYY     -82.7211    XXZ       8.6162    XYZ      -2.0635
       YYZ      19.4746    XZZ       4.4813    YZZ     -28.0209
       ZZZ      32.7117
    Hexadecapole Moments (Debye-Ang^3)
      XXXX    -195.5461   XXXY      54.2256   XXYY    -108.8416
      XYYY      74.4204   YYYY    -521.5680   XXXZ     -34.7127
      XXYZ      26.7440   XYYZ     -26.5237   YYYZ     126.2154
      XXZZ     -75.9550   XYZZ      21.9585   YYZZ    -134.5861
      XZZZ     -34.8766   YZZZ      83.4296   ZZZZ    -242.7859
 -----------------------------------------------------------------
 Calculating analytic gradient of the SCF energy
 Gradient of SCF Energy
            1           2           3           4           5           6
    1  -0.0001979   0.0000953  -0.0000332  -0.0000099   0.0000390  -0.0000189
    2   0.0000050   0.0000089   0.0000856  -0.0000244  -0.0000456   0.0000415
    3  -0.0000574   0.0000474   0.0000433   0.0000085  -0.0000052  -0.0000418
            7           8           9          10          11          12
    1   0.0001401  -0.0000022  -0.0000409  -0.0000046   0.0000299   0.0000032
    2   0.0000141  -0.0000080  -0.0000209   0.0000097  -0.0000538  -0.0000120
    3   0.0000458  -0.0000092  -0.0000338   0.0000047  -0.0000006  -0.0000015
 Max gradient component =       1.979E-04
 RMS gradient           =       5.319E-05
 Gradient time:  CPU 265.45 s  wall 5.60 s
rPathMan2.  file_steps = 951
 ------------------------------------------------------------------------
 Reaction path following.  The coordinates are cartesian              
 Step   1 E=    -302.877801 |G|=  0.000319 S_lin= 0.0000 S_tot= 0.0000
 ------------------------------------------------------------------------
 IRC -- neg. force constant =  -0.184651899033879     
 IRC -- max trans/rot const =   1.236138390301957E-004
 In first_irc_step: ISign =            1
 Adding empirical dispersion correction 
 ----------------------------------------------------------------
 Doing -D3(0) with
 s6  =   1.00000
 s8  =   1.00000
 rs6 =   1.28100
 rs8 =   1.09400
 -D3 energy without 3body term =     -0.0026473418 hartrees
 ----------------------------------------------------------------
             Standard Nuclear Orientation (Angstroms)
    I     Atom           X                Y                Z
 ----------------------------------------------------------------
    1      C      -0.6983562781     1.5367609930    -1.0087437455
    2      N      -0.6159268859     2.6525833997    -1.2648763211
    3      C       1.3254636210    -0.3031781365     0.3585868642
    4      H       2.3996388806    -0.3379350049     0.4639500446
    5      C       0.4707000238    -0.7312213930    -0.6677715468
    6      H       0.6878527847    -1.4428094024    -1.4465557310
    7      C      -0.7970267135     0.1049707788    -0.6956800675
    8      H      -1.5993233622    -0.3573937572    -1.2610802430
    9      C      -0.7327689727    -0.3419137844     0.7032691030
   10      H      -1.4833676419    -0.9133023235     1.2198344788
   11      N       0.4348721366     0.2100348467     1.3245397165
   12      H       0.6082424076    -0.0765962033     2.2745274566
 ----------------------------------------------------------------
 Nuclear Repulsion Energy =         263.81841165 hartrees
 There are       25 alpha and       24 beta electrons

                       Distance Matrix (Angstroms)
             C (  1)   N (  2)   C (  3)   H (  4)   C (  5)   H (  6)
   N (  2)  1.147806
   C (  3)  3.057910  3.891164
   H (  4)  3.909077  4.585377  1.079890
   C (  5)  2.574238  3.603807  1.402588  2.270743
   H (  6)  3.315282  4.301754  2.227969  2.793025  1.077041
   C (  7)  1.468934  2.616699  2.404793  3.429224  1.518923  2.272511
   H (  8)  2.112638  3.166551  3.343746  4.355205  2.185580  2.538445
   C (  9)  2.541966  3.585284  2.087254  3.141539  1.865382  2.802121
   H ( 10)  3.403765  4.431905  3.000589  3.997518  2.722975  3.479111
   N ( 11)  2.913524  3.711509  1.410534  2.213864  2.203758  3.236489
   H ( 12)  3.884584  4.634047  2.058294  2.560389  3.017379  3.964762
             C (  7)   H (  8)   C (  9)   H ( 10)   N ( 11)
   H (  8)  1.084960
   C (  9)  1.469998  2.147050
   H ( 10)  2.275333  2.545077  1.075511
   N ( 11)  2.368523  3.338466  1.433182  2.225420
   H ( 12)  3.290878  4.177645  2.082680  2.487426  1.007319
 
 Applying Cartesian multipole field
    Component          Value
    ---------          -----
     (2,0,0)        1.00000E-11
     (0,2,0)        2.00000E-11
     (0,0,2)       -3.00000E-11
 Nucleus-field energy     =     0.0000000011 hartrees
 Requested basis set is cc-pVTZ
 There are 100 shells and 280 basis functions
 A cutoff of  1.0D-11 yielded   4746 shell pairs
 There are     37410 function pairs (     48970 Cartesian)
 Smallest overlap matrix eigenvalue = 2.52E-04
 Guess MOs from SCF MO coefficient file
 Reading MOs from coefficient file
 Reading MOs from coefficient file
 Long-range K will be added via erf
 Coulomb attenuation parameter = 0.25 bohr**(-1)
 An unrestricted hybrid HF-DFT SCF calculation will be
 performed using Pulay DIIS extrapolation
 Exchange:     0.1957 Hartree-Fock + 1.0000 wB97X-D3 + LR-HF
 Correlation:  1.0000 wB97X-D3
 Using SG-2 standard quadrature grid
 Dispersion:   Grimme D3
 SCF converges when DIIS error is below 1.0E-08
 Using Q-Chem read-in guess as SCF_GUESS READ specified.

 using 64 threads for integral computing
 -------------------------------------------------------
 OpenMP Integral computing Module                
 Release: version 1.0, May 2013, Q-Chem Inc. Pittsburgh 
 -------------------------------------------------------
 using 64 threads for integral computing
 -------------------------------------------------------
 OpenMP Integral computing Module                
 Release: version 1.0, May 2013, Q-Chem Inc. Pittsburgh 
 -------------------------------------------------------
 ---------------------------------------
  Cycle       Energy         DIIS Error
 ---------------------------------------
    1    -302.8706740512      7.75E-04
    2    -302.8777505345      1.19E-04
    3    -302.8782149926      8.91E-05
    4    -302.8784163903      3.94E-05
    5    -302.8785647854      2.51E-05
    6    -302.8786858726      1.77E-05
    7    -302.8787646388      9.62E-06
    8    -302.8788000177      3.77E-06
    9    -302.8788023353      1.59E-06
   10    -302.8788025113      5.63E-07
   11    -302.8788025522      2.81E-07
   12    -302.8788025593      1.16E-07
   13    -302.8788025622      5.26E-08
   14    -302.8788025632      2.18E-08
   15    -302.8788025639      9.07E-09 Convergence criterion met
 ---------------------------------------
 <S^2> = 0.8005
 SCF time:  CPU 1637.12 s  wall 28.99 s
 SCF   energy in the final basis set = -302.87880256
 Total energy in the final basis set = -302.87880256
 
 --------------------------------------------------------------
 
                    Orbital Energies (a.u.)
 --------------------------------------------------------------
 
 Alpha MOs
 -- Occupied --
-14.4534 -14.4105 -10.3548 -10.3419 -10.3320 -10.3114 -10.3064  -1.1155
 -1.0151  -0.9435  -0.8459  -0.7655  -0.6927  -0.6765  -0.6311  -0.5674
 -0.5419  -0.5244  -0.5052  -0.4875  -0.4565  -0.4245  -0.4151  -0.3147
 -0.2690
 -- Virtual --
  0.0686   0.1013   0.1235   0.1278   0.1443   0.1587   0.1636   0.1736
  0.2134   0.2503   0.2654   0.2942   0.3021   0.3214   0.3330   0.3458
  0.3639   0.3822   0.4018   0.4073   0.4334   0.4546   0.4606   0.4746
  0.4818   0.4879   0.5037   0.5168   0.5405   0.5527   0.5595   0.5708
  0.5892   0.5948   0.6099   0.6276   0.6529   0.6647   0.6807   0.7083
  0.7201   0.7329   0.7436   0.7798   0.8095   0.8395   0.8456   0.8721
  0.8920   0.9335   0.9504   0.9856   0.9913   1.0132   1.0435   1.0522
  1.0658   1.0834   1.1156   1.1313   1.1360   1.1650   1.1738   1.1957
  1.2167   1.2296   1.2338   1.2736   1.2983   1.3029   1.3144   1.3329
  1.3405   1.3520   1.4037   1.4160   1.4460   1.4607   1.4835   1.4872
  1.5122   1.5156   1.5558   1.5692   1.6144   1.6505   1.6754   1.7401
  1.7579   1.8132   1.8342   1.8710   1.9066   1.9244   1.9592   1.9696
  1.9894   2.1060   2.1610   2.2116   2.2370   2.2538   2.3040   2.3246
  2.3584   2.3974   2.4836   2.5014   2.5297   2.5562   2.5651   2.6289
  2.6537   2.6753   2.7126   2.7273   2.7544   2.7607   2.7676   2.7850
  2.8118   2.8527   2.8576   2.8831   2.9039   2.9166   2.9486   2.9650
  2.9758   2.9997   3.0164   3.0263   3.0437   3.0533   3.0653   3.0797
  3.1084   3.1119   3.1386   3.1456   3.1688   3.1935   3.2120   3.2232
  3.2267   3.2459   3.2701   3.2902   3.3071   3.3306   3.3506   3.3793
  3.3992   3.4256   3.4407   3.4666   3.4865   3.5088   3.5211   3.5538
  3.5674   3.5965   3.6107   3.6466   3.6635   3.6991   3.7122   3.7323
  3.7628   3.7960   3.8131   3.8304   3.8403   3.8456   3.8783   3.9048
  3.9447   3.9702   3.9880   4.0152   4.0385   4.0471   4.0629   4.0860
  4.0885   4.0998   4.1190   4.1457   4.1494   4.1815   4.1867   4.2091
  4.2523   4.2899   4.3114   4.3256   4.3714   4.3862   4.4068   4.4568
  4.4832   4.5247   4.5595   4.5966   4.6272   4.6718   4.6726   4.6914
  4.6999   4.7742   4.7884   4.8094   4.8474   4.8688   4.8850   4.9390
  4.9777   5.0142   5.0345   5.0708   5.1014   5.1080   5.1661   5.2145
  5.2389   5.2552   5.3042   5.3460   5.3603   5.4424   5.5007   5.5299
  5.5571   5.6036   5.7268   5.7622   5.8327   5.8440   5.9134   6.0141
  6.0530   6.1870   6.2254   6.2411   6.3079   6.3487   6.3882   6.7034
  8.0448  10.4366  11.2248  12.2887  12.8487  13.0742  15.8701
 
 Beta MOs
 -- Occupied --
-14.4535 -14.4105 -10.3480 -10.3412 -10.3251 -10.3139 -10.3061  -1.1052
 -1.0146  -0.9400  -0.8305  -0.7531  -0.6907  -0.6625  -0.6251  -0.5608
 -0.5320  -0.5178  -0.4979  -0.4689  -0.4533  -0.4232  -0.4112  -0.3118
 -- Virtual --
  0.0140   0.0878   0.1034   0.1286   0.1329   0.1449   0.1618   0.1689
  0.1745   0.2147   0.2527   0.2683   0.2979   0.3054   0.3241   0.3359
  0.3459   0.3716   0.3903   0.4055   0.4120   0.4386   0.4625   0.4678
  0.4770   0.4831   0.4921   0.5078   0.5202   0.5439   0.5555   0.5611
  0.5750   0.5931   0.5965   0.6112   0.6290   0.6567   0.6685   0.6841
  0.7096   0.7203   0.7354   0.7444   0.7827   0.8125   0.8414   0.8487
  0.8744   0.8949   0.9364   0.9531   0.9886   0.9950   1.0154   1.0447
  1.0548   1.0677   1.0869   1.1179   1.1331   1.1412   1.1677   1.1775
  1.1990   1.2244   1.2339   1.2376   1.2768   1.3007   1.3070   1.3172
  1.3371   1.3462   1.3544   1.4081   1.4182   1.4472   1.4670   1.4887
  1.4914   1.5141   1.5174   1.5609   1.5736   1.6169   1.6522   1.6793
  1.7432   1.7600   1.8174   1.8377   1.8731   1.9084   1.9270   1.9631
  1.9710   1.9929   2.1120   2.1683   2.2333   2.2441   2.2568   2.3081
  2.3328   2.3674   2.4030   2.4939   2.5148   2.5358   2.5619   2.5717
  2.6367   2.6590   2.6826   2.7173   2.7327   2.7614   2.7641   2.7709
  2.7914   2.8167   2.8633   2.8641   2.8889   2.9119   2.9285   2.9560
  2.9734   2.9807   3.0019   3.0264   3.0352   3.0570   3.0671   3.0741
  3.0845   3.1151   3.1183   3.1490   3.1554   3.1722   3.2062   3.2186
  3.2296   3.2346   3.2565   3.2802   3.2977   3.3129   3.3397   3.3577
  3.3881   3.4080   3.4293   3.4466   3.4709   3.4913   3.5124   3.5263
  3.5586   3.5725   3.6003   3.6146   3.6506   3.6673   3.7018   3.7152
  3.7385   3.7664   3.7993   3.8184   3.8345   3.8455   3.8483   3.8814
  3.9111   3.9488   3.9719   3.9921   4.0187   4.0409   4.0500   4.0666
  4.0866   4.0886   4.1015   4.1207   4.1505   4.1537   4.1847   4.1889
  4.2145   4.2543   4.2934   4.3136   4.3295   4.3746   4.3906   4.4106
  4.4615   4.4876   4.5313   4.5651   4.5993   4.6315   4.6734   4.6749
  4.6943   4.7016   4.7759   4.7904   4.8111   4.8505   4.8726   4.8910
  4.9458   4.9817   5.0170   5.0411   5.0725   5.1055   5.1125   5.1707
  5.2173   5.2410   5.2564   5.3082   5.3491   5.3657   5.4450   5.5039
  5.5331   5.5598   5.6084   5.7303   5.7651   5.8350   5.8451   5.9155
  6.0165   6.0578   6.1888   6.2273   6.2418   6.3105   6.3498   6.3913
  6.7054   8.0453  10.4419  11.2337  12.2919  12.8560  13.0790  15.8701
 --------------------------------------------------------------
 
          Ground-State Mulliken Net Atomic Charges

     Atom                 Charge (a.u.)    Spin (a.u.)
  --------------------------------------------------------
      1 C                    -0.107478       0.016091
      2 N                    -0.053232      -0.002707
      3 C                    -0.100469       0.597053
      4 H                     0.137875      -0.004790
      5 C                    -0.191924      -0.228251
      6 H                     0.139473       0.014666
      7 C                    -0.026020       0.035556
      8 H                     0.132286      -0.001214
      9 C                    -0.085227       0.581698
     10 H                     0.144131      -0.002311
     11 N                    -0.109714      -0.014032
     12 H                     0.120299       0.008242
  --------------------------------------------------------
  Sum of atomic charges =    -0.000000
  Sum of spin   charges =     1.000000

 -----------------------------------------------------------------
                    Cartesian Multipole Moments
 -----------------------------------------------------------------
    Charge (ESU x 10^10)
                -0.0000
    Dipole Moment (Debye)
         X       0.1983      Y      -4.8363      Z       2.0479
       Tot       5.2558
    Quadrupole Moments (Debye-Ang)
        XX     -36.2574     XY       2.3008     YY     -53.9772
        XZ       0.7814     YZ       4.3685     ZZ     -37.4531
    Octopole Moments (Debye-Ang^2)
       XXX      13.0288    XXY     -20.2704    XYY       8.5873
       YYY     -82.6415    XXZ       8.7445    XYZ      -2.0920
       YYZ      19.4402    XZZ       4.4877    YZZ     -28.0107
       ZZZ      32.8914
    Hexadecapole Moments (Debye-Ang^3)
      XXXX    -195.8064   XXXY      54.7490   XXYY    -108.5156
      XYYY      74.8784   YYYY    -518.5329   XXXZ     -32.9656
      XXYZ      26.3774   XYYZ     -26.0593   YYYZ     125.3976
      XXZZ     -76.6599   XYZZ      22.1357   YYZZ    -134.3151
      XZZZ     -33.1595   YZZZ      82.7559   ZZZZ    -244.2505
 -----------------------------------------------------------------
 Calculating analytic gradient of the SCF energy
 Gradient of SCF Energy
            1           2           3           4           5           6
    1  -0.0008071   0.0003693   0.0029223   0.0017606  -0.0084075  -0.0037624
    2   0.0017253   0.0013164   0.0035733   0.0017094  -0.0036251  -0.0012171
    3  -0.0003161  -0.0001514   0.0028467  -0.0004960   0.0062959   0.0037820
            7           8           9          10          11          12
    1  -0.0009638  -0.0001678   0.0073896   0.0012482   0.0009453  -0.0005265
    2   0.0044336   0.0006757  -0.0091094   0.0000565   0.0005806  -0.0001193
    3  -0.0022913  -0.0007415  -0.0075553  -0.0024179   0.0005878   0.0004570
 Max gradient component =       9.109E-03
 RMS gradient           =       3.439E-03
 Gradient time:  CPU 260.16 s  wall 5.02 s
rPathMan2.  file_steps = 951
 IRC --- Status = 2.  Assess steepest descent step
 IRC --- Previous SD length =   0.100000
 IRC --- Point 1 E =     -302.877801 |G| =   0.000319 G.D1 =   0.000004
 IRC --- Point 2 E =     -302.878803 |G| =   0.020633 G.D1 =  -0.020544
 IRC --- Angle(G1/G2) =    5.33 Deg.  Curvature =  -0.2055
 IRC --- Corrector step required
 IRC --- equal length displacement: B_eq =   0.009291
 IRC --- chosen bisector length  : B_len =   0.010000
 Adding empirical dispersion correction 
 ----------------------------------------------------------------
 Doing -D3(0) with
 s6  =   1.00000
 s8  =   1.00000
 rs6 =   1.28100
 rs8 =   1.09400
 -D3 energy without 3body term =     -0.0026466616 hartrees
 ----------------------------------------------------------------
             Standard Nuclear Orientation (Angstroms)
    I     Atom           X                Y                Z
 ----------------------------------------------------------------
    1      C      -0.6975796954     1.5366996177    -1.0082255803
    2      N      -0.6162182960     2.6529181179    -1.2651168345
    3      C       1.3254987851    -0.3029713978     0.3558156875
    4      H       2.4001846340    -0.3378836263     0.4639907219
    5      C       0.4718394677    -0.7307514430    -0.6651539429
    6      H       0.6869212128    -1.4432153814    -1.4452245322
    7      C      -0.7978563315     0.1045407820    -0.6961211121
    8      H      -1.5994286643    -0.3570376649    -1.2612861223
    9      C      -0.7336691253    -0.3411828233     0.7037620401
   10      H      -1.4821055991    -0.9137865222     1.2184747446
   11      N       0.4343728277     0.2092291948     1.3242175384
   12      H       0.6080407841    -0.0765588401     2.2748674002
 ----------------------------------------------------------------
 Nuclear Repulsion Energy =         263.84564747 hartrees
 There are       25 alpha and       24 beta electrons

                       Distance Matrix (Angstroms)
             C (  1)   N (  2)   C (  3)   H (  4)   C (  5)   H (  6)
   N (  2)  1.148284
   C (  3)  3.055789  3.890369
   H (  4)  3.908661  4.586218  1.080681
   C (  5)  2.574213  3.604587  1.397894  2.268883
   H (  6)  3.314771  4.302200  2.225238  2.793230  1.078135
   C (  7)  1.469198  2.617437  2.404428  3.430607  1.520131  2.271843
   H (  8)  2.112726  3.166473  3.342625  4.355899  2.187507  2.537915
   C (  9)  2.541387  3.585376  2.088708  3.143015  1.865193  2.801909
   H ( 10)  3.402728  4.431633  2.999986  3.996635  2.720195  3.475668
   N ( 11)  2.912694  3.712144  1.412182  2.214439  2.200583  3.234836
   H ( 12)  3.884063  4.634689  2.061254  2.561122  3.015003  3.963970
             C (  7)   H (  8)   C (  9)   H ( 10)   N ( 11)
   H (  8)  1.083967
   C (  9)  1.470531  2.147372
   H ( 10)  2.273954  2.544199  1.073760
   N ( 11)  2.368780  3.337939  1.432564  2.223789
   H ( 12)  3.291826  4.178034  2.082927  2.487092  1.007755
 
 Applying Cartesian multipole field
    Component          Value
    ---------          -----
     (2,0,0)        1.00000E-11
     (0,2,0)        2.00000E-11
     (0,0,2)       -3.00000E-11
 Nucleus-field energy     =     0.0000000011 hartrees
 Requested basis set is cc-pVTZ
 There are 100 shells and 280 basis functions
 A cutoff of  1.0D-11 yielded   4746 shell pairs
 There are     37410 function pairs (     48970 Cartesian)
 Smallest overlap matrix eigenvalue = 2.50E-04
 Guess MOs from SCF MO coefficient file
 Reading MOs from coefficient file
 Reading MOs from coefficient file
 Long-range K will be added via erf
 Coulomb attenuation parameter = 0.25 bohr**(-1)
 An unrestricted hybrid HF-DFT SCF calculation will be
 performed using Pulay DIIS extrapolation
 Exchange:     0.1957 Hartree-Fock + 1.0000 wB97X-D3 + LR-HF
 Correlation:  1.0000 wB97X-D3
 Using SG-2 standard quadrature grid
 Dispersion:   Grimme D3
 SCF converges when DIIS error is below 1.0E-08
 Using Q-Chem read-in guess as SCF_GUESS READ specified.

 using 64 threads for integral computing
 -------------------------------------------------------
 OpenMP Integral computing Module                
 Release: version 1.0, May 2013, Q-Chem Inc. Pittsburgh 
 -------------------------------------------------------
 using 64 threads for integral computing
 -------------------------------------------------------
 OpenMP Integral computing Module                
 Release: version 1.0, May 2013, Q-Chem Inc. Pittsburgh 
 -------------------------------------------------------
 ---------------------------------------
  Cycle       Energy         DIIS Error
 ---------------------------------------
    1    -302.8777495857      1.15E-04
    2    -302.8787809144      1.59E-05
    3    -302.8787832146      1.35E-05
    4    -302.8787848710      3.12E-06
    5    -302.8787852027      1.50E-06
    6    -302.8787854250      1.17E-06
    7    -302.8787855992      6.18E-07
    8    -302.8787856993      3.87E-07
    9    -302.8787857483      1.21E-07
   10    -302.8787857525      5.47E-08
   11    -302.8787857532      2.40E-08
   12    -302.8787857534      8.81E-09 Convergence criterion met
 ---------------------------------------
 <S^2> = 0.8001
 SCF time:  CPU 1154.87 s  wall 19.61 s
 SCF   energy in the final basis set = -302.87878575
 Total energy in the final basis set = -302.87878575
 
 --------------------------------------------------------------
 
                    Orbital Energies (a.u.)
 --------------------------------------------------------------
 
 Alpha MOs
 -- Occupied --
-14.4531 -14.4106 -10.3545 -10.3419 -10.3318 -10.3111 -10.3066  -1.1154
 -1.0149  -0.9431  -0.8467  -0.7656  -0.6923  -0.6766  -0.6312  -0.5674
 -0.5420  -0.5244  -0.5050  -0.4880  -0.4565  -0.4244  -0.4150  -0.3146
 -0.2691
 -- Virtual --
  0.0688   0.1014   0.1234   0.1277   0.1443   0.1586   0.1638   0.1735
  0.2135   0.2506   0.2649   0.2941   0.3021   0.3215   0.3330   0.3456
  0.3639   0.3822   0.4019   0.4072   0.4336   0.4546   0.4606   0.4745
  0.4817   0.4881   0.5038   0.5168   0.5405   0.5529   0.5598   0.5708
  0.5895   0.5951   0.6101   0.6276   0.6529   0.6657   0.6806   0.7086
  0.7202   0.7331   0.7436   0.7800   0.8093   0.8396   0.8458   0.8724
  0.8920   0.9337   0.9507   0.9855   0.9915   1.0139   1.0433   1.0519
  1.0655   1.0834   1.1158   1.1315   1.1358   1.1652   1.1739   1.1956
  1.2165   1.2295   1.2337   1.2735   1.2986   1.3033   1.3138   1.3332
  1.3404   1.3524   1.4039   1.4163   1.4461   1.4613   1.4832   1.4876
  1.5121   1.5156   1.5552   1.5696   1.6145   1.6509   1.6755   1.7403
  1.7579   1.8139   1.8353   1.8708   1.9063   1.9251   1.9592   1.9697
  1.9895   2.1067   2.1605   2.2120   2.2371   2.2546   2.3046   2.3250
  2.3587   2.3973   2.4833   2.5016   2.5306   2.5564   2.5649   2.6286
  2.6542   2.6756   2.7124   2.7272   2.7545   2.7602   2.7670   2.7850
  2.8118   2.8522   2.8576   2.8833   2.9040   2.9164   2.9490   2.9655
  2.9764   2.9999   3.0162   3.0257   3.0435   3.0534   3.0654   3.0795
  3.1088   3.1120   3.1389   3.1455   3.1689   3.1937   3.2120   3.2227
  3.2271   3.2456   3.2705   3.2900   3.3073   3.3305   3.3508   3.3801
  3.3990   3.4256   3.4408   3.4665   3.4867   3.5093   3.5212   3.5541
  3.5677   3.5969   3.6117   3.6467   3.6632   3.6995   3.7124   3.7328
  3.7633   3.7967   3.8124   3.8313   3.8410   3.8460   3.8789   3.9040
  3.9445   3.9715   3.9880   4.0155   4.0386   4.0493   4.0633   4.0862
  4.0885   4.1003   4.1187   4.1470   4.1501   4.1809   4.1872   4.2091
  4.2529   4.2913   4.3112   4.3255   4.3726   4.3878   4.4074   4.4568
  4.4836   4.5255   4.5629   4.5959   4.6286   4.6713   4.6728   4.6929
  4.7007   4.7742   4.7896   4.8094   4.8471   4.8699   4.8823   4.9390
  4.9794   5.0134   5.0353   5.0714   5.1008   5.1096   5.1656   5.2152
  5.2388   5.2554   5.3039   5.3458   5.3615   5.4431   5.5003   5.5287
  5.5549   5.6045   5.7284   5.7630   5.8327   5.8437   5.9138   6.0149
  6.0521   6.1881   6.2255   6.2392   6.3082   6.3475   6.3912   6.7030
  8.0430  10.4312  11.2279  12.2979  12.8582  13.0984  15.8578
 
 Beta MOs
 -- Occupied --
-14.4532 -14.4107 -10.3477 -10.3412 -10.3250 -10.3136 -10.3063  -1.1051
 -1.0144  -0.9397  -0.8313  -0.7530  -0.6903  -0.6626  -0.6251  -0.5606
 -0.5322  -0.5180  -0.4977  -0.4692  -0.4534  -0.4231  -0.4110  -0.3117
 -- Virtual --
  0.0138   0.0878   0.1035   0.1285   0.1330   0.1449   0.1618   0.1691
  0.1744   0.2148   0.2531   0.2680   0.2978   0.3054   0.3241   0.3359
  0.3457   0.3716   0.3903   0.4056   0.4117   0.4388   0.4624   0.4678
  0.4769   0.4830   0.4924   0.5080   0.5200   0.5438   0.5557   0.5613
  0.5750   0.5933   0.5968   0.6115   0.6290   0.6567   0.6695   0.6840
  0.7100   0.7204   0.7357   0.7443   0.7829   0.8124   0.8415   0.8489
  0.8747   0.8949   0.9366   0.9534   0.9885   0.9952   1.0160   1.0446
  1.0545   1.0674   1.0869   1.1180   1.1334   1.1411   1.1680   1.1776
  1.1990   1.2241   1.2339   1.2375   1.2768   1.3010   1.3074   1.3166
  1.3374   1.3459   1.3548   1.4084   1.4184   1.4473   1.4674   1.4884
  1.4918   1.5141   1.5174   1.5602   1.5739   1.6170   1.6526   1.6795
  1.7433   1.7601   1.8180   1.8388   1.8729   1.9082   1.9276   1.9631
  1.9712   1.9930   2.1127   2.1679   2.2335   2.2440   2.2576   2.3089
  2.3331   2.3676   2.4028   2.4936   2.5149   2.5367   2.5622   2.5714
  2.6364   2.6596   2.6829   2.7170   2.7330   2.7611   2.7635   2.7705
  2.7914   2.8167   2.8628   2.8642   2.8892   2.9118   2.9290   2.9564
  2.9740   2.9812   3.0020   3.0263   3.0347   3.0568   3.0670   3.0742
  3.0842   3.1155   3.1185   3.1493   3.1551   3.1724   3.2066   3.2185
  3.2298   3.2345   3.2561   3.2805   3.2975   3.3131   3.3398   3.3580
  3.3887   3.4078   3.4293   3.4467   3.4708   3.4914   3.5129   3.5265
  3.5589   3.5727   3.6007   3.6157   3.6507   3.6670   3.7022   3.7155
  3.7390   3.7670   3.8000   3.8177   3.8353   3.8459   3.8491   3.8819
  3.9103   3.9485   3.9732   3.9922   4.0189   4.0410   4.0520   4.0671
  4.0868   4.0885   4.1020   4.1203   4.1519   4.1542   4.1842   4.1895
  4.2144   4.2550   4.2948   4.3134   4.3295   4.3756   4.3924   4.4111
  4.4616   4.4880   4.5319   4.5687   4.5985   4.6328   4.6732   4.6746
  4.6960   4.7025   4.7760   4.7916   4.8111   4.8501   4.8737   4.8883
  4.9458   4.9834   5.0162   5.0417   5.0731   5.1050   5.1140   5.1702
  5.2180   5.2409   5.2567   5.3078   5.3490   5.3670   5.4459   5.5035
  5.5319   5.5576   5.6092   5.7318   5.7660   5.8350   5.8448   5.9160
  6.0172   6.0569   6.1897   6.2275   6.2399   6.3108   6.3486   6.3943
  6.7050   8.0435  10.4365  11.2368  12.3012  12.8652  13.1035  15.8579
 --------------------------------------------------------------
 
          Ground-State Mulliken Net Atomic Charges

     Atom                 Charge (a.u.)    Spin (a.u.)
  --------------------------------------------------------
      1 C                    -0.107291       0.016409
      2 N                    -0.053639      -0.002749
      3 C                    -0.100142       0.592196
      4 H                     0.137656      -0.005002
      5 C                    -0.190201      -0.227108
      6 H                     0.138705       0.014779
      7 C                    -0.026009       0.036121
      8 H                     0.132506      -0.001190
      9 C                    -0.085874       0.585570
     10 H                     0.144649      -0.002328
     11 N                    -0.110869      -0.014788
     12 H                     0.120506       0.008089
  --------------------------------------------------------
  Sum of atomic charges =    -0.000000
  Sum of spin   charges =     1.000000

 -----------------------------------------------------------------
                    Cartesian Multipole Moments
 -----------------------------------------------------------------
    Charge (ESU x 10^10)
                -0.0000
    Dipole Moment (Debye)
         X       0.2009      Y      -4.8405      Z       2.0457
       Tot       5.2589
    Quadrupole Moments (Debye-Ang)
        XX     -36.2460     XY       2.3074     YY     -53.9697
        XZ       0.7948     YZ       4.3630     ZZ     -37.4676
    Octopole Moments (Debye-Ang^2)
       XXX      13.0707    XXY     -20.2780    XYY       8.5869
       YYY     -82.6806    XXZ       8.7518    XYZ      -2.1063
       YYZ      19.4488    XZZ       4.4843    YZZ     -28.0120
       ZZZ      32.9051
    Hexadecapole Moments (Debye-Ang^3)
      XXXX    -195.7526   XXXY      54.7701   XXYY    -108.5352
      XYYY      74.9229   YYYY    -518.5172   XXXZ     -32.8309
      XXYZ      26.3810   XYYZ     -26.0287   YYYZ     125.4196
      XXZZ     -76.6540   XYZZ      22.1536   YYZZ    -134.3167
      XZZZ     -33.0708   YZZZ      82.7800   ZZZZ    -244.1110
 -----------------------------------------------------------------
 Calculating analytic gradient of the SCF energy
 Gradient of SCF Energy
            1           2           3           4           5           6
    1  -0.0006639   0.0003731   0.0017761   0.0023383  -0.0068979  -0.0038591
    2   0.0008489   0.0024535   0.0026157   0.0018520  -0.0019797  -0.0017984
    3   0.0000766  -0.0004608  -0.0006143  -0.0002279   0.0105044   0.0033355
            7           8           9          10          11          12
    1  -0.0019815   0.0001658   0.0068493   0.0020984   0.0003456  -0.0005442
    2   0.0040834   0.0010078  -0.0098238   0.0007054   0.0001719  -0.0001369
    3  -0.0035038  -0.0003762  -0.0070812  -0.0030767   0.0004462   0.0009782
 Max gradient component =       1.050E-02
 RMS gradient           =       3.581E-03
 Gradient time:  CPU 264.98 s  wall 4.98 s
rPathMan2.  file_steps = 951
 IRC --- Status = 3.  Assess initial corrector step
 IRC --- bisector search: b =  0.000000 E =     -302.878803 G.B =  -0.000958
 IRC --- bisector search: b =  0.010000 E =     -302.878786 G.B =   0.004332
 IRC --- performed gradient/energy interpolation
 IRC --- bisector search:  estimate b(min) =   1.815611071519941E-003
 Adding empirical dispersion correction 
 ----------------------------------------------------------------
 Doing -D3(0) with
 s6  =   1.00000
 s8  =   1.00000
 rs6 =   1.28100
 rs8 =   1.09400
 -D3 energy without 3body term =     -0.0026472181 hartrees
 ----------------------------------------------------------------
             Standard Nuclear Orientation (Angstroms)
    I     Atom           X                Y                Z
 ----------------------------------------------------------------
    1      C      -0.6982152809     1.5367498497    -1.0086496669
    2      N      -0.6159797946     2.6526441715    -1.2649199890
    3      C       1.3254700054    -0.3031406008     0.3580837263
    4      H       2.3997379682    -0.3379256765     0.4639574300
    5      C       0.4709069025    -0.7311360684    -0.6672962918
    6      H       0.6876836475    -1.4428831124    -1.4463140371
    7      C      -0.7971773399     0.1048927081    -0.6957601440
    8      H      -1.5993424810    -0.3573291047    -1.2611176227
    9      C      -0.7329324054    -0.3417810703     0.7033586012
   10      H      -1.4831385040    -0.9133902351     1.2195876040
   11      N       0.4347814815     0.2098885717     1.3244812215
   12      H       0.6082058006    -0.0765894196     2.2745891771
 ----------------------------------------------------------------
 Nuclear Repulsion Energy =         263.82334880 hartrees
 There are       25 alpha and       24 beta electrons

                       Distance Matrix (Angstroms)
             C (  1)   N (  2)   C (  3)   H (  4)   C (  5)   H (  6)
   N (  2)  1.147893
   C (  3)  3.057525  3.891019
   H (  4)  3.909002  4.585529  1.080033
   C (  5)  2.574233  3.603949  1.401735  2.270405
   H (  6)  3.315189  4.301835  2.227473  2.793062  1.077239
   C (  7)  1.468982  2.616833  2.404727  3.429475  1.519142  2.272389
   H (  8)  2.112654  3.166537  3.343543  4.355331  2.185930  2.538349
   C (  9)  2.541861  3.585301  2.087517  3.141807  1.865347  2.802083
   H ( 10)  3.403576  4.431856  3.000479  3.997357  2.722470  3.478486
   N ( 11)  2.913373  3.711624  1.410833  2.213968  2.203182  3.236189
   H ( 12)  3.884489  4.634164  2.058831  2.560522  3.016948  3.964618
             C (  7)   H (  8)   C (  9)   H ( 10)   N ( 11)
   H (  8)  1.084780
   C (  9)  1.470095  2.147109
   H ( 10)  2.275082  2.544918  1.075192
   N ( 11)  2.368570  3.338370  1.433070  2.225124
   H ( 12)  3.291050  4.177715  2.082725  2.487365  1.007398
 
 Applying Cartesian multipole field
    Component          Value
    ---------          -----
     (2,0,0)        1.00000E-11
     (0,2,0)        2.00000E-11
     (0,0,2)       -3.00000E-11
 Nucleus-field energy     =     0.0000000011 hartrees
 Requested basis set is cc-pVTZ
 There are 100 shells and 280 basis functions
 A cutoff of  1.0D-11 yielded   4746 shell pairs
 There are     37410 function pairs (     48970 Cartesian)
 Smallest overlap matrix eigenvalue = 2.52E-04
 Guess MOs from SCF MO coefficient file
 Reading MOs from coefficient file
 Reading MOs from coefficient file
 Long-range K will be added via erf
 Coulomb attenuation parameter = 0.25 bohr**(-1)
 An unrestricted hybrid HF-DFT SCF calculation will be
 performed using Pulay DIIS extrapolation
 Exchange:     0.1957 Hartree-Fock + 1.0000 wB97X-D3 + LR-HF
 Correlation:  1.0000 wB97X-D3
 Using SG-2 standard quadrature grid
 Dispersion:   Grimme D3
 SCF converges when DIIS error is below 1.0E-08
 Using Q-Chem read-in guess as SCF_GUESS READ specified.

 using 64 threads for integral computing
 -------------------------------------------------------
 OpenMP Integral computing Module                
 Release: version 1.0, May 2013, Q-Chem Inc. Pittsburgh 
 -------------------------------------------------------
 using 64 threads for integral computing
 -------------------------------------------------------
 OpenMP Integral computing Module                
 Release: version 1.0, May 2013, Q-Chem Inc. Pittsburgh 
 -------------------------------------------------------
 ---------------------------------------
  Cycle       Energy         DIIS Error
 ---------------------------------------
    1    -302.8797176122      9.39E-05
    2    -302.8788001782      1.30E-05
    3    -302.8788017230      1.11E-05
    4    -302.8788028433      2.57E-06
    5    -302.8788030665      1.24E-06
    6    -302.8788032151      9.56E-07
    7    -302.8788033333      5.06E-07
    8    -302.8788034009      3.17E-07
    9    -302.8788034342      9.91E-08
   10    -302.8788034370      4.49E-08
   11    -302.8788034372      1.99E-08
   12    -302.8788034371      7.25E-09 Convergence criterion met
 ---------------------------------------
 <S^2> = 0.8005
 SCF time:  CPU 1151.83 s  wall 19.50 s
 SCF   energy in the final basis set = -302.87880344
 Total energy in the final basis set = -302.87880344
 
 --------------------------------------------------------------
 
                    Orbital Energies (a.u.)
 --------------------------------------------------------------
 
 Alpha MOs
 -- Occupied --
-14.4533 -14.4105 -10.3547 -10.3419 -10.3319 -10.3113 -10.3064  -1.1155
 -1.0150  -0.9434  -0.8461  -0.7655  -0.6926  -0.6765  -0.6311  -0.5674
 -0.5419  -0.5244  -0.5052  -0.4876  -0.4565  -0.4244  -0.4151  -0.3147
 -0.2690
 -- Virtual --
  0.0687   0.1013   0.1235   0.1278   0.1443   0.1587   0.1637   0.1736
  0.2134   0.2503   0.2653   0.2942   0.3021   0.3214   0.3330   0.3458
  0.3639   0.3822   0.4018   0.4073   0.4335   0.4546   0.4606   0.4746
  0.4818   0.4880   0.5037   0.5168   0.5405   0.5527   0.5595   0.5708
  0.5892   0.5949   0.6099   0.6276   0.6529   0.6648   0.6807   0.7083
  0.7201   0.7329   0.7436   0.7799   0.8094   0.8395   0.8456   0.8722
  0.8920   0.9335   0.9505   0.9856   0.9913   1.0133   1.0434   1.0522
  1.0658   1.0834   1.1157   1.1313   1.1360   1.1650   1.1738   1.1956
  1.2167   1.2295   1.2338   1.2736   1.2983   1.3029   1.3143   1.3329
  1.3405   1.3521   1.4037   1.4161   1.4461   1.4608   1.4835   1.4872
  1.5122   1.5156   1.5557   1.5693   1.6145   1.6506   1.6754   1.7401
  1.7579   1.8134   1.8344   1.8709   1.9065   1.9245   1.9592   1.9696
  1.9894   2.1061   2.1609   2.2117   2.2370   2.2540   2.3041   2.3247
  2.3584   2.3974   2.4836   2.5015   2.5299   2.5562   2.5651   2.6288
  2.6538   2.6753   2.7125   2.7273   2.7544   2.7606   2.7675   2.7850
  2.8118   2.8526   2.8576   2.8831   2.9039   2.9166   2.9487   2.9651
  2.9759   2.9997   3.0163   3.0262   3.0437   3.0533   3.0653   3.0796
  3.1085   3.1119   3.1387   3.1455   3.1688   3.1935   3.2120   3.2231
  3.2267   3.2459   3.2702   3.2902   3.3071   3.3306   3.3507   3.3794
  3.3992   3.4256   3.4407   3.4665   3.4866   3.5089   3.5211   3.5539
  3.5674   3.5966   3.6108   3.6466   3.6635   3.6992   3.7122   3.7324
  3.7629   3.7961   3.8130   3.8306   3.8404   3.8456   3.8784   3.9047
  3.9447   3.9704   3.9880   4.0153   4.0385   4.0475   4.0629   4.0860
  4.0885   4.0999   4.1190   4.1460   4.1495   4.1814   4.1868   4.2091
  4.2524   4.2901   4.3114   4.3256   4.3716   4.3865   4.4069   4.4568
  4.4833   4.5249   4.5601   4.5965   4.6275   4.6717   4.6727   4.6917
  4.7001   4.7742   4.7886   4.8094   4.8474   4.8690   4.8845   4.9390
  4.9780   5.0141   5.0347   5.0709   5.1013   5.1083   5.1660   5.2146
  5.2389   5.2552   5.3041   5.3460   5.3605   5.4425   5.5007   5.5297
  5.5567   5.6037   5.7271   5.7623   5.8327   5.8440   5.9135   6.0143
  6.0528   6.1873   6.2254   6.2407   6.3080   6.3485   6.3887   6.7033
  8.0445  10.4356  11.2253  12.2905  12.8505  13.0782  15.8678
 
 Beta MOs
 -- Occupied --
-14.4534 -14.4105 -10.3480 -10.3412 -10.3251 -10.3138 -10.3061  -1.1052
 -1.0145  -0.9400  -0.8306  -0.7531  -0.6906  -0.6625  -0.6251  -0.5607
 -0.5320  -0.5178  -0.4979  -0.4689  -0.4533  -0.4232  -0.4112  -0.3118
 -- Virtual --
  0.0140   0.0878   0.1034   0.1286   0.1329   0.1449   0.1618   0.1689
  0.1745   0.2147   0.2528   0.2682   0.2979   0.3054   0.3241   0.3359
  0.3458   0.3716   0.3903   0.4055   0.4119   0.4386   0.4625   0.4678
  0.4769   0.4831   0.4922   0.5078   0.5201   0.5439   0.5555   0.5611
  0.5750   0.5931   0.5966   0.6112   0.6290   0.6567   0.6687   0.6841
  0.7097   0.7203   0.7355   0.7444   0.7827   0.8125   0.8414   0.8487
  0.8745   0.8949   0.9364   0.9531   0.9886   0.9950   1.0155   1.0447
  1.0547   1.0677   1.0869   1.1179   1.1332   1.1412   1.1677   1.1775
  1.1990   1.2244   1.2339   1.2376   1.2768   1.3007   1.3071   1.3171
  1.3372   1.3462   1.3545   1.4082   1.4182   1.4472   1.4671   1.4887
  1.4915   1.5141   1.5174   1.5607   1.5736   1.6170   1.6523   1.6793
  1.7432   1.7600   1.8175   1.8379   1.8731   1.9083   1.9271   1.9631
  1.9711   1.9929   2.1122   2.1682   2.2333   2.2441   2.2569   2.3082
  2.3328   2.3674   2.4030   2.4939   2.5148   2.5359   2.5620   2.5717
  2.6366   2.6591   2.6827   2.7172   2.7328   2.7613   2.7640   2.7708
  2.7914   2.8167   2.8632   2.8641   2.8889   2.9118   2.9286   2.9561
  2.9735   2.9808   3.0019   3.0264   3.0351   3.0569   3.0671   3.0742
  3.0844   3.1152   3.1183   3.1491   3.1554   3.1722   3.2063   3.2186
  3.2297   3.2346   3.2564   3.2803   3.2976   3.3130   3.3397   3.3578
  3.3882   3.4079   3.4293   3.4466   3.4709   3.4913   3.5125   3.5264
  3.5587   3.5725   3.6004   3.6148   3.6506   3.6673   3.7019   3.7153
  3.7386   3.7665   3.7994   3.8183   3.8346   3.8456   3.8485   3.8814
  3.9109   3.9488   3.9721   3.9921   4.0188   4.0409   4.0503   4.0667
  4.0867   4.0886   4.1016   4.1207   4.1507   4.1538   4.1846   4.1890
  4.2145   4.2544   4.2937   4.3136   4.3295   4.3747   4.3910   4.4107
  4.4615   4.4877   4.5314   4.5657   4.5991   4.6317   4.6734   4.6748
  4.6946   4.7018   4.7759   4.7906   4.8111   4.8504   4.8728   4.8905
  4.9458   4.9820   5.0168   5.0412   5.0726   5.1054   5.1128   5.1706
  5.2175   5.2410   5.2565   5.3081   5.3491   5.3660   5.4452   5.5038
  5.5329   5.5594   5.6086   5.7306   5.7653   5.8350   5.8450   5.9156
  6.0166   6.0576   6.1890   6.2273   6.2414   6.3105   6.3495   6.3919
  6.7053   8.0449  10.4410  11.2342  12.2937  12.8578  13.0831  15.8679
 --------------------------------------------------------------
 
          Ground-State Mulliken Net Atomic Charges

     Atom                 Charge (a.u.)    Spin (a.u.)
  --------------------------------------------------------
      1 C                    -0.107444       0.016166
      2 N                    -0.053306      -0.002733
      3 C                    -0.100407       0.596188
      4 H                     0.137835      -0.004830
      5 C                    -0.191612      -0.228078
      6 H                     0.139333       0.014688
      7 C                    -0.026018       0.035657
      8 H                     0.132326      -0.001209
      9 C                    -0.085343       0.582417
     10 H                     0.144225      -0.002315
     11 N                    -0.109924      -0.014165
     12 H                     0.120336       0.008215
  --------------------------------------------------------
  Sum of atomic charges =    -0.000000
  Sum of spin   charges =     1.000000

 -----------------------------------------------------------------
                    Cartesian Multipole Moments
 -----------------------------------------------------------------
    Charge (ESU x 10^10)
                -0.0000
    Dipole Moment (Debye)
         X       0.1988      Y      -4.8371      Z       2.0475
       Tot       5.2563
    Quadrupole Moments (Debye-Ang)
        XX     -36.2553     XY       2.3020     YY     -53.9759
        XZ       0.7838     YZ       4.3675     ZZ     -37.4557
    Octopole Moments (Debye-Ang^2)
       XXX      13.0364    XXY     -20.2718    XYY       8.5872
       YYY     -82.6486    XXZ       8.7458    XYZ      -2.0947
       YYZ      19.4418    XZZ       4.4871    YZZ     -28.0109
       ZZZ      32.8939
    Hexadecapole Moments (Debye-Ang^3)
      XXXX    -195.7965   XXXY      54.7528   XXYY    -108.5191
      XYYY      74.8865   YYYY    -518.5301   XXXZ     -32.9411
      XXYZ      26.3780   XYYZ     -26.0537   YYYZ     125.4016
      XXZZ     -76.6588   XYZZ      22.1389   YYZZ    -134.3154
      XZZZ     -33.1434   YZZZ      82.7603   ZZZZ    -244.2251
 -----------------------------------------------------------------
 Calculating analytic gradient of the SCF energy
 Gradient of SCF Energy
            1           2           3           4           5           6
    1  -0.0007813   0.0003701   0.0027190   0.0018654  -0.0081371  -0.0037797
    2   0.0015661   0.0015229   0.0034005   0.0017354  -0.0033284  -0.0013227
    3  -0.0002449  -0.0002075   0.0022218  -0.0004475   0.0070562   0.0037007
            7           8           9          10          11          12
    1  -0.0011488  -0.0001075   0.0072923   0.0014022   0.0008352  -0.0005298
    2   0.0043703   0.0007359  -0.0092382   0.0001736   0.0005071  -0.0001225
    3  -0.0025111  -0.0006754  -0.0074695  -0.0025374   0.0005628   0.0005518
 Max gradient component =       9.238E-03
 RMS gradient           =       3.437E-03
 Gradient time:  CPU 262.73 s  wall 5.11 s
rPathMan2.  file_steps = 951
 IRC --- Status = 4.  Checking bisector search.
 IRC --- Bisector search finished successfully.
 ------------------------------------------------------------------------
 Reaction path following.  The coordinates are cartesian              
 Step   2 E=    -302.878803 |G|=  0.020625 S_lin= 0.0999 S_tot= 0.0999
 ------------------------------------------------------------------------
  IRC -- SD step length =   0.100000000000000     
 Adding empirical dispersion correction 
 ----------------------------------------------------------------
 Doing -D3(0) with
 s6  =   1.00000
 s8  =   1.00000
 rs6 =   1.28100
 rs8 =   1.09400
 -D3 energy without 3body term =     -0.0026631142 hartrees
 ----------------------------------------------------------------
             Standard Nuclear Orientation (Angstroms)
    I     Atom           X                Y                Z
 ----------------------------------------------------------------
    1      C      -0.6962107562     1.5327315269    -1.0080213435
    2      N      -0.6169294813     2.6487368867    -1.2643875960
    3      C       1.3184938138    -0.3118654795     0.3523832123
    4      H       2.3949518148    -0.3423783428     0.4651054840
    5      C       0.4917847345    -0.7225962623    -0.6854008196
    6      H       0.6973814569    -1.4394894797    -1.4558092169
    7      C      -0.7942298216     0.0936795762    -0.6893172378
    8      H      -1.5990666207    -0.3592171369    -1.2593847837
    9      C      -0.7516427446    -0.3180781437     0.7225236242
   10      H      -1.4867361411    -0.9138355283     1.2260979155
   11      N       0.4326386003     0.2085875102     1.3230372762
   12      H       0.6095651451    -0.0762751134     2.2731734942
 ----------------------------------------------------------------
 Nuclear Repulsion Energy =         263.58679272 hartrees
 There are       25 alpha and       24 beta electrons

                       Distance Matrix (Angstroms)
             C (  1)   N (  2)   C (  3)   H (  4)   C (  5)   H (  6)
   N (  2)  1.147814
   C (  3)  3.051602  3.889084
   H (  4)  3.904027  4.583595  1.082774
   C (  5)  2.569420  3.595881  1.388936  2.256164
   H (  6)  3.313112  4.298564  2.219657  2.788425  1.072257
   C (  7)  1.477177  2.624968  2.390232  3.419608  1.523206  2.272228
   H (  8)  2.111351  3.164239  3.333496  4.350441  2.198445  2.545436
   C (  9)  2.534434  3.573228  2.102976  3.157200  1.921457  2.846466
   H ( 10)  3.406158  4.432945  2.999177  3.996645  2.757706  3.498472
   N ( 11)  2.908864  3.708192  1.413428  2.211399  2.214594  3.241641
   H ( 12)  3.880746  4.630801  2.060951  2.554902  3.030638  3.971319
             C (  7)   H (  8)   C (  9)   H ( 10)   N ( 11)
   H (  8)  1.085290
   C (  9)  1.471276  2.155871
   H ( 10)  2.272326  2.549087  1.071856
   N ( 11)  2.359657  3.334536  1.428466  2.225585
   H ( 12)  3.282663  4.175773  2.077467  2.488444  1.007576
 
 Applying Cartesian multipole field
    Component          Value
    ---------          -----
     (2,0,0)        1.00000E-11
     (0,2,0)        2.00000E-11
     (0,0,2)       -3.00000E-11
 Nucleus-field energy     =     0.0000000011 hartrees
 Requested basis set is cc-pVTZ
 There are 100 shells and 280 basis functions
 A cutoff of  1.0D-11 yielded   4746 shell pairs
 There are     37416 function pairs (     48979 Cartesian)
 Smallest overlap matrix eigenvalue = 2.52E-04
 Guess MOs from SCF MO coefficient file
 Reading MOs from coefficient file
 Reading MOs from coefficient file
 Long-range K will be added via erf
 Coulomb attenuation parameter = 0.25 bohr**(-1)
 An unrestricted hybrid HF-DFT SCF calculation will be
 performed using Pulay DIIS extrapolation
 Exchange:     0.1957 Hartree-Fock + 1.0000 wB97X-D3 + LR-HF
 Correlation:  1.0000 wB97X-D3
 Using SG-2 standard quadrature grid
 Dispersion:   Grimme D3
 SCF converges when DIIS error is below 1.0E-08
 Using Q-Chem read-in guess as SCF_GUESS READ specified.

 using 64 threads for integral computing
 -------------------------------------------------------
 OpenMP Integral computing Module                
 Release: version 1.0, May 2013, Q-Chem Inc. Pittsburgh 
 -------------------------------------------------------
 using 64 threads for integral computing
 -------------------------------------------------------
 OpenMP Integral computing Module                
 Release: version 1.0, May 2013, Q-Chem Inc. Pittsburgh 
 -------------------------------------------------------
 ---------------------------------------
  Cycle       Energy         DIIS Error
 ---------------------------------------
    1    -302.8743352002      7.56E-04
    2    -302.8808334448      1.05E-04
    3    -302.8813260284      7.61E-05
    4    -302.8815215444      3.96E-05
    5    -302.8816885115      2.48E-05
    6    -302.8818100044      1.74E-05
    7    -302.8818818449      9.04E-06
    8    -302.8819100473      3.50E-06
    9    -302.8819120775      1.45E-06
   10    -302.8819126219      5.10E-07
   11    -302.8819129069      2.92E-07
   12    -302.8819130126      1.47E-07
   13    -302.8819130743      7.59E-08
   14    -302.8819131030      4.64E-08
   15    -302.8819131105      2.38E-08
   16    -302.8819131122      1.12E-08
   17    -302.8819131127      4.03E-09 Convergence criterion met
 ---------------------------------------
 <S^2> = 0.8024
 SCF time:  CPU 1711.87 s  wall 29.20 s
 SCF   energy in the final basis set = -302.88191311
 Total energy in the final basis set = -302.88191311
 
 --------------------------------------------------------------
 
                    Orbital Energies (a.u.)
 --------------------------------------------------------------
 
 Alpha MOs
 -- Occupied --
-14.4547 -14.4108 -10.3499 -10.3423 -10.3346 -10.3072 -10.3061  -1.1136
 -1.0151  -0.9401  -0.8491  -0.7634  -0.6925  -0.6766  -0.6293  -0.5644
 -0.5440  -0.5256  -0.5061  -0.4885  -0.4565  -0.4245  -0.4162  -0.3111
 -0.2736
 -- Virtual --
  0.0632   0.1016   0.1250   0.1284   0.1446   0.1578   0.1636   0.1740
  0.2127   0.2539   0.2640   0.2973   0.3017   0.3188   0.3335   0.3431
  0.3628   0.3804   0.4040   0.4088   0.4346   0.4534   0.4617   0.4742
  0.4825   0.4870   0.5028   0.5174   0.5419   0.5531   0.5602   0.5709
  0.5911   0.5971   0.6098   0.6278   0.6529   0.6669   0.6808   0.7069
  0.7184   0.7340   0.7449   0.7784   0.8085   0.8366   0.8438   0.8716
  0.8897   0.9320   0.9483   0.9850   0.9952   1.0147   1.0426   1.0539
  1.0658   1.0842   1.1155   1.1349   1.1360   1.1642   1.1739   1.1934
  1.2067   1.2278   1.2342   1.2758   1.2977   1.3036   1.3104   1.3339
  1.3417   1.3522   1.3997   1.4142   1.4462   1.4622   1.4804   1.4876
  1.5109   1.5203   1.5526   1.5671   1.6162   1.6507   1.6745   1.7354
  1.7585   1.8134   1.8388   1.8737   1.9061   1.9287   1.9581   1.9690
  1.9873   2.1006   2.1587   2.2160   2.2355   2.2541   2.3021   2.3315
  2.3627   2.4016   2.4722   2.4990   2.5269   2.5598   2.5654   2.6254
  2.6544   2.6753   2.7101   2.7227   2.7420   2.7593   2.7685   2.7848
  2.8145   2.8500   2.8649   2.8850   2.9051   2.9191   2.9477   2.9589
  2.9769   2.9947   3.0088   3.0280   3.0370   3.0604   3.0642   3.0804
  3.1080   3.1109   3.1359   3.1422   3.1628   3.1929   3.2146   3.2176
  3.2246   3.2465   3.2652   3.2839   3.3053   3.3326   3.3550   3.3807
  3.3992   3.4244   3.4432   3.4675   3.4857   3.5018   3.5209   3.5443
  3.5604   3.5928   3.6128   3.6413   3.6640   3.6965   3.7144   3.7316
  3.7593   3.8011   3.8058   3.8167   3.8429   3.8447   3.8760   3.9017
  3.9505   3.9791   3.9882   4.0201   4.0365   4.0473   4.0672   4.0833
  4.0885   4.0974   4.1034   4.1443   4.1538   4.1849   4.1911   4.2136
  4.2515   4.2832   4.3062   4.3242   4.3702   4.3759   4.4084   4.4499
  4.4647   4.5184   4.5576   4.6023   4.6266   4.6662   4.6751   4.6962
  4.6993   4.7723   4.7867   4.8125   4.8473   4.8640   4.8729   4.9416
  4.9851   5.0102   5.0273   5.0748   5.0952   5.0985   5.1735   5.2181
  5.2432   5.2530   5.3065   5.3368   5.3593   5.4436   5.5009   5.5158
  5.5538   5.6015   5.7267   5.7636   5.8275   5.8451   5.9119   6.0199
  6.0449   6.1797   6.2252   6.2377   6.3108   6.3441   6.3877   6.6957
  7.9916  10.4220  11.2122  12.3318  12.8441  13.1697  15.8696
 
 Beta MOs
 -- Occupied --
-14.4548 -14.4109 -10.3421 -10.3417 -10.3287 -10.3084 -10.3069  -1.1032
 -1.0147  -0.9366  -0.8343  -0.7494  -0.6908  -0.6632  -0.6221  -0.5576
 -0.5349  -0.5200  -0.4991  -0.4696  -0.4538  -0.4233  -0.4127  -0.3095
 -- Virtual --
  0.0133   0.0834   0.1035   0.1290   0.1342   0.1451   0.1609   0.1687
  0.1748   0.2138   0.2563   0.2669   0.3006   0.3059   0.3222   0.3375
  0.3438   0.3706   0.3881   0.4072   0.4127   0.4396   0.4610   0.4686
  0.4766   0.4838   0.4925   0.5063   0.5203   0.5452   0.5555   0.5612
  0.5759   0.5947   0.5987   0.6113   0.6294   0.6562   0.6699   0.6846
  0.7083   0.7186   0.7364   0.7454   0.7808   0.8121   0.8394   0.8460
  0.8739   0.8926   0.9352   0.9506   0.9891   0.9986   1.0166   1.0439
  1.0563   1.0675   1.0875   1.1176   1.1374   1.1414   1.1661   1.1784
  1.1974   1.2156   1.2318   1.2379   1.2786   1.3023   1.3052   1.3137
  1.3385   1.3476   1.3539   1.4039   1.4161   1.4472   1.4691   1.4848
  1.4922   1.5132   1.5221   1.5581   1.5709   1.6185   1.6525   1.6789
  1.7375   1.7613   1.8176   1.8421   1.8757   1.9082   1.9313   1.9620
  1.9703   1.9913   2.1099   2.1655   2.2333   2.2433   2.2576   2.3064
  2.3399   2.3711   2.4058   2.4852   2.5125   2.5325   2.5646   2.5720
  2.6322   2.6596   2.6834   2.7142   2.7308   2.7478   2.7619   2.7721
  2.7912   2.8190   2.8606   2.8715   2.8917   2.9146   2.9303   2.9556
  2.9685   2.9813   2.9971   3.0196   3.0374   3.0509   3.0714   3.0742
  3.0835   3.1157   3.1172   3.1471   3.1497   3.1669   3.2073   3.2207
  3.2279   3.2297   3.2557   3.2752   3.2908   3.3123   3.3422   3.3622
  3.3889   3.4076   3.4274   3.4492   3.4730   3.4901   3.5054   3.5263
  3.5489   3.5648   3.5969   3.6177   3.6451   3.6672   3.6992   3.7173
  3.7388   3.7629   3.8039   3.8100   3.8217   3.8460   3.8491   3.8792
  3.9094   3.9542   3.9808   3.9920   4.0235   4.0390   4.0504   4.0707
  4.0844   4.0885   4.0992   4.1047   4.1492   4.1576   4.1874   4.1935
  4.2186   4.2534   4.2871   4.3085   4.3292   4.3736   4.3816   4.4100
  4.4556   4.4700   4.5235   4.5628   4.6046   4.6303   4.6695   4.6756
  4.6975   4.7026   4.7742   4.7886   4.8145   4.8505   4.8677   4.8786
  4.9482   4.9887   5.0133   5.0327   5.0770   5.1001   5.1024   5.1782
  5.2210   5.2452   5.2541   5.3099   5.3430   5.3635   5.4461   5.5035
  5.5196   5.5567   5.6050   5.7297   5.7668   5.8292   5.8468   5.9139
  6.0222   6.0494   6.1814   6.2268   6.2383   6.3134   6.3452   6.3909
  6.6975   7.9921  10.4265  11.2226  12.3354  12.8510  13.1741  15.8697
 --------------------------------------------------------------
 
          Ground-State Mulliken Net Atomic Charges

     Atom                 Charge (a.u.)    Spin (a.u.)
  --------------------------------------------------------
      1 C                    -0.111552       0.021873
      2 N                    -0.051546      -0.005951
      3 C                    -0.088834       0.498859
      4 H                     0.137259      -0.003244
      5 C                    -0.208037      -0.223355
      6 H                     0.141545       0.013029
      7 C                    -0.015731       0.021118
      8 H                     0.131461      -0.000481
      9 C                    -0.096427       0.697024
     10 H                     0.147937      -0.006473
     11 N                    -0.107016      -0.018655
     12 H                     0.120941       0.006257
  --------------------------------------------------------
  Sum of atomic charges =    -0.000000
  Sum of spin   charges =     1.000000

 -----------------------------------------------------------------
                    Cartesian Multipole Moments
 -----------------------------------------------------------------
    Charge (ESU x 10^10)
                -0.0000
    Dipole Moment (Debye)
         X       0.2555      Y      -4.8266      Z       2.0947
       Tot       5.2678
    Quadrupole Moments (Debye-Ang)
        XX     -36.2836     XY       2.3704     YY     -53.8264
        XZ       1.0092     YZ       4.3147     ZZ     -37.5358
    Octopole Moments (Debye-Ang^2)
       XXX      13.4654    XXY     -20.2681    XYY       8.5893
       YYY     -82.6309    XXZ       8.8452    XYZ      -2.1110
       YYZ      19.3956    XZZ       4.5195    YZZ     -28.0017
       ZZZ      33.0129
    Hexadecapole Moments (Debye-Ang^3)
      XXXX    -196.3234   XXXY      55.2846   XXYY    -108.2393
      XYYY      75.3441   YYYY    -515.2100   XXXZ     -31.0804
      XXYZ      26.0110   XYYZ     -25.5569   YYYZ     124.5699
      XXZZ     -77.4432   XYZZ      22.3135   YYZZ    -133.9992
      XZZZ     -31.3372   YZZZ      82.1057   ZZZZ    -245.6979
 -----------------------------------------------------------------
 Calculating analytic gradient of the SCF energy
 Gradient of SCF Energy
            1           2           3           4           5           6
    1  -0.0012691   0.0005391   0.0056025   0.0035648  -0.0158240  -0.0076217
    2   0.0051665   0.0015858   0.0065546   0.0036566  -0.0079281  -0.0019625
    3  -0.0010212  -0.0001051   0.0055906  -0.0010303   0.0116779   0.0079549
            7           8           9          10          11          12
    1  -0.0026323  -0.0003228   0.0149289   0.0023730   0.0017076  -0.0010460
    2   0.0087499   0.0013513  -0.0193104   0.0007800   0.0016410  -0.0002847
    3  -0.0047229  -0.0014330  -0.0145161  -0.0047173   0.0012864   0.0010362
 Max gradient component =       1.931E-02
 RMS gradient           =       6.860E-03
 Gradient time:  CPU 259.27 s  wall 4.89 s
rPathMan2.  file_steps = 951
 IRC --- Status = 2.  Assess steepest descent step
 IRC --- Previous SD length =   0.100000
 IRC --- Point 1 E =     -302.878803 |G| =   0.020625 G.D1 =  -0.020625
 IRC --- Point 2 E =     -302.881913 |G| =   0.041158 G.D1 =  -0.040929
 IRC --- Angle(G1/G2) =    6.05 Deg.  Curvature =  -0.2030
 IRC --- Corrector step required
 IRC --- equal length displacement: B_eq =   0.010559
 IRC --- chosen bisector length  : B_len =   0.010000
 Adding empirical dispersion correction 
 ----------------------------------------------------------------
 Doing -D3(0) with
 s6  =   1.00000
 s8  =   1.00000
 rs6 =   1.28100
 rs8 =   1.09400
 -D3 energy without 3body term =     -0.0026613782 hartrees
 ----------------------------------------------------------------
             Standard Nuclear Orientation (Angstroms)
    I     Atom           X                Y                Z
 ----------------------------------------------------------------
    1      C      -0.6965638157     1.5302461423    -1.0073729679
    2      N      -0.6166864380     2.6505064231    -1.2647638121
    3      C       1.3182788272    -0.3115836179     0.3509745647
    4      H       2.3951439058    -0.3426138892     0.4652727126
    5      C       0.4912800821    -0.7210303978    -0.6824741210
    6      H       0.6974774980    -1.4403138183    -1.4565029110
    7      C      -0.7938161154     0.0936448683    -0.6896682199
    8      H      -1.5989348035    -0.3590744624    -1.2592810633
    9      C      -0.7521009878    -0.3170130694     0.7220486273
   10      H      -1.4862183923    -0.9143635837     1.2256762395
   11      N       0.4325888177     0.2078215002     1.3228384432
   12      H       0.6095514219    -0.0762260819     2.2732525167
 ----------------------------------------------------------------
 Nuclear Repulsion Energy =         263.62543998 hartrees
 There are       25 alpha and       24 beta electrons

                       Distance Matrix (Angstroms)
             C (  1)   N (  2)   C (  3)   H (  4)   C (  5)   H (  6)
   N (  2)  1.152221
   C (  3)  3.049104  3.889560
   H (  4)  3.903197  4.585076  1.083358
   C (  5)  2.566082  3.596375  1.385493  2.255043
   H (  6)  3.311993  4.301000  2.219550  2.789308  1.076572
   C (  7)  1.474523  2.626719  2.389161  3.419602  1.521585  2.272668
   H (  8)  2.108854  3.165820  3.332464  4.350520  2.198344  2.545876
   C (  9)  2.531077  3.573784  2.103378  3.157806  1.918831  2.847660
   H ( 10)  3.403848  4.434713  2.998942  3.996259  2.754799  3.498462
   N ( 11)  2.907521  3.709902  1.413771  2.211339  2.210767  3.242106
   H ( 12)  3.879329  4.632093  2.062242  2.555013  3.027554  3.972347
             C (  7)   H (  8)   C (  9)   H ( 10)   N ( 11)
   H (  8)  1.085186
   C (  9)  1.470824  2.155125
   H ( 10)  2.272454  2.548738  1.072099
   N ( 11)  2.359510  3.334037  1.428247  2.224986
   H ( 12)  3.282864  4.175669  2.078054  2.488401  1.007614
 
 Applying Cartesian multipole field
    Component          Value
    ---------          -----
     (2,0,0)        1.00000E-11
     (0,2,0)        2.00000E-11
     (0,0,2)       -3.00000E-11
 Nucleus-field energy     =     0.0000000011 hartrees
 Requested basis set is cc-pVTZ
 There are 100 shells and 280 basis functions
 A cutoff of  1.0D-11 yielded   4745 shell pairs
 There are     37401 function pairs (     48961 Cartesian)
 Smallest overlap matrix eigenvalue = 2.49E-04
 Guess MOs from SCF MO coefficient file
 Reading MOs from coefficient file
 Reading MOs from coefficient file
 Long-range K will be added via erf
 Coulomb attenuation parameter = 0.25 bohr**(-1)
 An unrestricted hybrid HF-DFT SCF calculation will be
 performed using Pulay DIIS extrapolation
 Exchange:     0.1957 Hartree-Fock + 1.0000 wB97X-D3 + LR-HF
 Correlation:  1.0000 wB97X-D3
 Using SG-2 standard quadrature grid
 Dispersion:   Grimme D3
 SCF converges when DIIS error is below 1.0E-08
 Using Q-Chem read-in guess as SCF_GUESS READ specified.

 using 64 threads for integral computing
 -------------------------------------------------------
 OpenMP Integral computing Module                
 Release: version 1.0, May 2013, Q-Chem Inc. Pittsburgh 
 -------------------------------------------------------
 using 64 threads for integral computing
 -------------------------------------------------------
 OpenMP Integral computing Module                
 Release: version 1.0, May 2013, Q-Chem Inc. Pittsburgh 
 -------------------------------------------------------
 ---------------------------------------
  Cycle       Energy         DIIS Error
 ---------------------------------------
    1    -302.8810645341      1.67E-04
    2    -302.8818475264      2.96E-05
    3    -302.8818498263      3.16E-05
    4    -302.8818570461      7.36E-06
    5    -302.8818574968      1.83E-06
    6    -302.8818575568      6.21E-07
    7    -302.8818575744      2.84E-07
    8    -302.8818575855      1.38E-07
    9    -302.8818575923      9.36E-08
   10    -302.8818575986      5.89E-08
   11    -302.8818576012      2.55E-08
   12    -302.8818576020      1.65E-08
   13    -302.8818576023      5.31E-09 Convergence criterion met
 ---------------------------------------
 <S^2> = 0.8016
 SCF time:  CPU 1258.81 s  wall 22.16 s
 SCF   energy in the final basis set = -302.88185760
 Total energy in the final basis set = -302.88185760
 
 --------------------------------------------------------------
 
                    Orbital Energies (a.u.)
 --------------------------------------------------------------
 
 Alpha MOs
 -- Occupied --
-14.4544 -14.4120 -10.3499 -10.3420 -10.3343 -10.3084 -10.3062  -1.1139
 -1.0137  -0.9404  -0.8496  -0.7640  -0.6921  -0.6767  -0.6298  -0.5647
 -0.5439  -0.5256  -0.5061  -0.4888  -0.4568  -0.4235  -0.4152  -0.3111
 -0.2736
 -- Virtual --
  0.0634   0.1011   0.1240   0.1278   0.1442   0.1575   0.1636   0.1736
  0.2129   0.2541   0.2639   0.2970   0.3015   0.3189   0.3335   0.3434
  0.3628   0.3806   0.4041   0.4086   0.4347   0.4534   0.4616   0.4744
  0.4826   0.4871   0.5027   0.5169   0.5421   0.5532   0.5604   0.5709
  0.5911   0.5972   0.6101   0.6278   0.6531   0.6679   0.6805   0.7072
  0.7183   0.7339   0.7448   0.7788   0.8088   0.8367   0.8440   0.8717
  0.8888   0.9321   0.9482   0.9848   0.9952   1.0149   1.0408   1.0537
  1.0654   1.0842   1.1148   1.1336   1.1359   1.1645   1.1741   1.1927
  1.2069   1.2277   1.2339   1.2755   1.2975   1.3041   1.3099   1.3339
  1.3416   1.3522   1.4003   1.4140   1.4460   1.4622   1.4798   1.4877
  1.5106   1.5186   1.5521   1.5666   1.6159   1.6499   1.6740   1.7349
  1.7584   1.8137   1.8389   1.8740   1.9069   1.9298   1.9584   1.9682
  1.9877   2.0996   2.1572   2.2163   2.2364   2.2551   2.3028   2.3317
  2.3631   2.4026   2.4725   2.4995   2.5278   2.5597   2.5653   2.6256
  2.6549   2.6752   2.7097   2.7229   2.7429   2.7591   2.7688   2.7852
  2.8149   2.8501   2.8646   2.8854   2.9052   2.9189   2.9482   2.9587
  2.9772   2.9960   3.0088   3.0276   3.0372   3.0605   3.0646   3.0805
  3.1079   3.1112   3.1355   3.1425   3.1628   3.1929   3.2145   3.2174
  3.2247   3.2463   3.2654   3.2836   3.3054   3.3322   3.3548   3.3813
  3.3988   3.4242   3.4430   3.4674   3.4859   3.5029   3.5214   3.5448
  3.5607   3.5933   3.6128   3.6412   3.6624   3.6962   3.7144   3.7307
  3.7593   3.8017   3.8056   3.8165   3.8428   3.8455   3.8761   3.9017
  3.9507   3.9795   3.9880   4.0204   4.0352   4.0490   4.0672   4.0825
  4.0873   4.0968   4.1032   4.1444   4.1551   4.1840   4.1913   4.2138
  4.2514   4.2835   4.3043   4.3250   4.3695   4.3771   4.4097   4.4493
  4.4643   4.5188   4.5595   4.6011   4.6266   4.6666   4.6734   4.6943
  4.6994   4.7702   4.7858   4.8098   4.8435   4.8618   4.8709   4.9381
  4.9848   5.0086   5.0273   5.0738   5.0934   5.0971   5.1720   5.2175
  5.2418   5.2514   5.3045   5.3339   5.3581   5.4425   5.4991   5.5140
  5.5520   5.6022   5.7252   5.7620   5.8253   5.8446   5.9109   6.0198
  6.0444   6.1751   6.2185   6.2241   6.3088   6.3349   6.3881   6.6963
  8.0065  10.4115  11.2112  12.3370  12.8668  13.1969  15.7566
 
 Beta MOs
 -- Occupied --
-14.4546 -14.4121 -10.3421 -10.3416 -10.3285 -10.3085 -10.3081  -1.1035
 -1.0133  -0.9369  -0.8349  -0.7499  -0.6904  -0.6633  -0.6226  -0.5579
 -0.5348  -0.5200  -0.4991  -0.4699  -0.4541  -0.4223  -0.4118  -0.3094
 -- Virtual --
  0.0131   0.0833   0.1030   0.1283   0.1335   0.1447   0.1606   0.1688
  0.1745   0.2140   0.2565   0.2668   0.3003   0.3057   0.3222   0.3376
  0.3440   0.3706   0.3883   0.4073   0.4125   0.4397   0.4610   0.4685
  0.4767   0.4839   0.4925   0.5063   0.5198   0.5454   0.5556   0.5614
  0.5759   0.5948   0.5988   0.6116   0.6294   0.6565   0.6709   0.6844
  0.7086   0.7185   0.7364   0.7454   0.7812   0.8124   0.8395   0.8463
  0.8739   0.8916   0.9354   0.9504   0.9889   0.9987   1.0168   1.0421
  1.0562   1.0672   1.0875   1.1169   1.1365   1.1410   1.1663   1.1786
  1.1967   1.2157   1.2318   1.2375   1.2783   1.3021   1.3056   1.3132
  1.3384   1.3473   1.3539   1.4045   1.4159   1.4470   1.4691   1.4843
  1.4923   1.5128   1.5204   1.5574   1.5704   1.6181   1.6518   1.6784
  1.7369   1.7612   1.8178   1.8422   1.8760   1.9090   1.9323   1.9623
  1.9696   1.9917   2.1085   2.1646   2.2342   2.2435   2.2586   2.3073
  2.3401   2.3716   2.4067   2.4855   2.5129   2.5334   2.5645   2.5718
  2.6324   2.6601   2.6832   2.7138   2.7312   2.7486   2.7617   2.7725
  2.7916   2.8194   2.8605   2.8713   2.8922   2.9144   2.9304   2.9561
  2.9684   2.9816   2.9984   3.0197   3.0372   3.0507   3.0716   3.0745
  3.0836   3.1157   3.1173   3.1474   3.1492   3.1671   3.2071   3.2203
  3.2277   3.2300   3.2555   3.2754   3.2906   3.3123   3.3418   3.3619
  3.3893   3.4074   3.4272   3.4490   3.4730   3.4902   3.5065   3.5269
  3.5494   3.5650   3.5974   3.6177   3.6449   3.6657   3.6990   3.7174
  3.7379   3.7628   3.8046   3.8099   3.8215   3.8460   3.8498   3.8792
  3.9093   3.9543   3.9812   3.9918   4.0238   4.0377   4.0522   4.0706
  4.0835   4.0873   4.0988   4.1046   4.1492   4.1589   4.1865   4.1937
  4.2188   4.2535   4.2874   4.3067   4.3300   4.3729   4.3829   4.4113
  4.4550   4.4695   4.5237   4.5648   4.6035   4.6303   4.6699   4.6739
  4.6958   4.7027   4.7720   4.7876   4.8118   4.8466   4.8657   4.8768
  4.9446   4.9882   5.0118   5.0327   5.0761   5.0980   5.1013   5.1767
  5.2204   5.2438   5.2527   5.3079   5.3403   5.3623   5.4449   5.5017
  5.5178   5.5547   5.6058   5.7282   5.7651   5.8269   5.8464   5.9130
  6.0221   6.0490   6.1765   6.2200   6.2249   6.3114   6.3360   6.3914
  6.6981   8.0070  10.4159  11.2217  12.3407  12.8736  13.2013  15.7566
 --------------------------------------------------------------
 
          Ground-State Mulliken Net Atomic Charges

     Atom                 Charge (a.u.)    Spin (a.u.)
  --------------------------------------------------------
      1 C                    -0.108529       0.021961
      2 N                    -0.055550      -0.005999
      3 C                    -0.088984       0.496669
      4 H                     0.137096      -0.003374
      5 C                    -0.205541      -0.221442
      6 H                     0.139764       0.013425
      7 C                    -0.014792       0.021414
      8 H                     0.131760      -0.000493
      9 C                    -0.096607       0.697152
     10 H                     0.147878      -0.006601
     11 N                    -0.107514      -0.018898
     12 H                     0.121019       0.006187
  --------------------------------------------------------
  Sum of atomic charges =    -0.000000
  Sum of spin   charges =     1.000000

 -----------------------------------------------------------------
                    Cartesian Multipole Moments
 -----------------------------------------------------------------
    Charge (ESU x 10^10)
                -0.0000
    Dipole Moment (Debye)
         X       0.2565      Y      -4.8315      Z       2.0941
       Tot       5.2720
    Quadrupole Moments (Debye-Ang)
        XX     -36.2862     XY       2.3758     YY     -53.8320
        XZ       1.0157     YZ       4.3086     ZZ     -37.5568
    Octopole Moments (Debye-Ang^2)
       XXX      13.5206    XXY     -20.3078    XYY       8.5999
       YYY     -82.6866    XXZ       8.8624    XYZ      -2.1205
       YYZ      19.4026    XZZ       4.5293    YZZ     -28.0285
       ZZZ      33.0583
    Hexadecapole Moments (Debye-Ang^3)
      XXXX    -196.2762   XXXY      55.3322   XXYY    -108.3134
      XYYY      75.3707   YYYY    -515.3019   XXXZ     -31.0416
      XXYZ      26.0417   XYYZ     -25.5477   YYYZ     124.5652
      XXZZ     -77.4387   XYZZ      22.3349   YYZZ    -134.0394
      XZZZ     -31.3392   YZZZ      82.2068   ZZZZ    -245.6998
 -----------------------------------------------------------------
 Calculating analytic gradient of the SCF energy
 Gradient of SCF Energy
            1           2           3           4           5           6
    1  -0.0021763   0.0012992   0.0042602   0.0039930  -0.0159977  -0.0070707
    2  -0.0066486   0.0119463   0.0057638   0.0037267  -0.0041394  -0.0039738
    3   0.0018181  -0.0025098   0.0029587  -0.0007965   0.0169950   0.0058153
            7           8           9          10          11          12
    1  -0.0017874  -0.0003733   0.0150284   0.0022939   0.0015422  -0.0010116
    2   0.0091171   0.0015416  -0.0188146   0.0007063   0.0010149  -0.0002402
    3  -0.0051771  -0.0013390  -0.0153747  -0.0045476   0.0009862   0.0011714
 Max gradient component =       1.881E-02
 RMS gradient           =       7.307E-03
 Gradient time:  CPU 262.57 s  wall 5.01 s
rPathMan2.  file_steps = 951
 IRC --- Status = 3.  Assess initial corrector step
 IRC --- bisector search: b =  0.000000 E =     -302.881913 G.B =  -0.002173
 IRC --- bisector search: b =  0.010000 E =     -302.881858 G.B =   0.013230
 IRC --- performed gradient/energy interpolation
 IRC --- bisector search:  estimate b(min) =   1.406602879233710E-003
 Adding empirical dispersion correction 
 ----------------------------------------------------------------
 Doing -D3(0) with
 s6  =   1.00000
 s8  =   1.00000
 rs6 =   1.28100
 rs8 =   1.09400
 -D3 energy without 3body term =     -0.0026628687 hartrees
 ----------------------------------------------------------------
             Standard Nuclear Orientation (Angstroms)
    I     Atom           X                Y                Z
 ----------------------------------------------------------------
    1      C      -0.6962604177     1.5323819320    -1.0079301428
    2      N      -0.6168952948     2.6489857902    -1.2644405147
    3      C       1.3184635737    -0.3118258327     0.3521850715
    4      H       2.3949788344    -0.3424114748     0.4651290064
    5      C       0.4917137500    -0.7223760073    -0.6849891494
    6      H       0.6973949661    -1.4396054314    -1.4559067921
    7      C      -0.7941716296     0.0936746942    -0.6893666070
    8      H      -1.5990480793    -0.3591970682    -1.2593701944
    9      C      -0.7517072012    -0.3179283300     0.7224568110
   10      H      -1.4866633144    -0.9139098048     1.2260386024
   11      N       0.4326315979     0.2084797630     1.3230093083
   12      H       0.6095632148    -0.0762682166     2.2731846095
 ----------------------------------------------------------------
 Nuclear Repulsion Energy =         263.59217590 hartrees
 There are       25 alpha and       24 beta electrons

                       Distance Matrix (Angstroms)
             C (  1)   N (  2)   C (  3)   H (  4)   C (  5)   H (  6)
   N (  2)  1.148434
   C (  3)  3.051250  3.889151
   H (  4)  3.903910  4.583803  1.082856
   C (  5)  2.568951  3.595950  1.388451  2.256006
   H (  6)  3.312954  4.298906  2.219642  2.788549  1.072864
   C (  7)  1.476803  2.625215  2.390081  3.419607  1.522977  2.272290
   H (  8)  2.110999  3.164461  3.333351  4.350452  2.198431  2.545498
   C (  9)  2.533962  3.573306  2.103032  3.157285  1.921088  2.846634
   H ( 10)  3.405833  4.433194  2.999144  3.996591  2.757297  3.498471
   N ( 11)  2.908675  3.708433  1.413477  2.211390  2.214055  3.241706
   H ( 12)  3.880547  4.630983  2.061132  2.554918  3.030204  3.971464
             C (  7)   H (  8)   C (  9)   H ( 10)   N ( 11)
   H (  8)  1.085276
   C (  9)  1.471212  2.155766
   H ( 10)  2.272344  2.549038  1.071890
   N ( 11)  2.359636  3.334466  1.428435  2.225501
   H ( 12)  3.282691  4.175758  2.077550  2.488438  1.007581
 
 Applying Cartesian multipole field
    Component          Value
    ---------          -----
     (2,0,0)        1.00000E-11
     (0,2,0)        2.00000E-11
     (0,0,2)       -3.00000E-11
 Nucleus-field energy     =     0.0000000011 hartrees
 Requested basis set is cc-pVTZ
 There are 100 shells and 280 basis functions
 A cutoff of  1.0D-11 yielded   4746 shell pairs
 There are     37416 function pairs (     48979 Cartesian)
 Smallest overlap matrix eigenvalue = 2.52E-04
 Guess MOs from SCF MO coefficient file
 Reading MOs from coefficient file
 Reading MOs from coefficient file
 Long-range K will be added via erf
 Coulomb attenuation parameter = 0.25 bohr**(-1)
 An unrestricted hybrid HF-DFT SCF calculation will be
 performed using Pulay DIIS extrapolation
 Exchange:     0.1957 Hartree-Fock + 1.0000 wB97X-D3 + LR-HF
 Correlation:  1.0000 wB97X-D3
 Using SG-2 standard quadrature grid
 Dispersion:   Grimme D3
 SCF converges when DIIS error is below 1.0E-08
 Using Q-Chem read-in guess as SCF_GUESS READ specified.

 using 64 threads for integral computing
 -------------------------------------------------------
 OpenMP Integral computing Module                
 Release: version 1.0, May 2013, Q-Chem Inc. Pittsburgh 
 -------------------------------------------------------
 using 64 threads for integral computing
 -------------------------------------------------------
 OpenMP Integral computing Module                
 Release: version 1.0, May 2013, Q-Chem Inc. Pittsburgh 
 -------------------------------------------------------
 ---------------------------------------
  Cycle       Energy         DIIS Error
 ---------------------------------------
    1    -302.8827377101      1.43E-04
    2    -302.8819072407      2.54E-05
    3    -302.8819090357      2.69E-05
    4    -302.8819142299      6.26E-06
    5    -302.8819145556      1.58E-06
    6    -302.8819146001      5.32E-07
    7    -302.8819146132      2.43E-07
    8    -302.8819146210      1.19E-07
    9    -302.8819146258      8.03E-08
   10    -302.8819146302      5.07E-08
   11    -302.8819146316      2.20E-08
   12    -302.8819146316      1.43E-08
   13    -302.8819146315      4.62E-09 Convergence criterion met
 ---------------------------------------
 <S^2> = 0.8023
 SCF time:  CPU 1239.48 s  wall 21.18 s
 SCF   energy in the final basis set = -302.88191463
 Total energy in the final basis set = -302.88191463
 
 --------------------------------------------------------------
 
                    Orbital Energies (a.u.)
 --------------------------------------------------------------
 
 Alpha MOs
 -- Occupied --
-14.4546 -14.4110 -10.3499 -10.3422 -10.3345 -10.3074 -10.3061  -1.1136
 -1.0149  -0.9401  -0.8492  -0.7635  -0.6925  -0.6766  -0.6294  -0.5644
 -0.5440  -0.5256  -0.5061  -0.4885  -0.4566  -0.4244  -0.4160  -0.3111
 -0.2736
 -- Virtual --
  0.0632   0.1015   0.1249   0.1283   0.1445   0.1577   0.1636   0.1739
  0.2128   0.2539   0.2640   0.2973   0.3017   0.3188   0.3335   0.3431
  0.3628   0.3804   0.4040   0.4088   0.4346   0.4534   0.4617   0.4743
  0.4825   0.4870   0.5028   0.5173   0.5420   0.5531   0.5602   0.5709
  0.5911   0.5971   0.6098   0.6278   0.6529   0.6670   0.6807   0.7069
  0.7184   0.7340   0.7449   0.7784   0.8086   0.8366   0.8438   0.8716
  0.8896   0.9320   0.9483   0.9850   0.9952   1.0147   1.0423   1.0539
  1.0657   1.0842   1.1154   1.1347   1.1360   1.1643   1.1740   1.1933
  1.2068   1.2278   1.2342   1.2758   1.2977   1.3037   1.3104   1.3339
  1.3417   1.3522   1.3998   1.4142   1.4462   1.4622   1.4803   1.4876
  1.5109   1.5201   1.5525   1.5671   1.6162   1.6505   1.6744   1.7353
  1.7585   1.8135   1.8388   1.8737   1.9062   1.9289   1.9581   1.9689
  1.9874   2.1004   2.1585   2.2160   2.2356   2.2542   2.3022   2.3316
  2.3627   2.4018   2.4723   2.4991   2.5270   2.5598   2.5654   2.6254
  2.6545   2.6753   2.7100   2.7227   2.7421   2.7593   2.7685   2.7849
  2.8146   2.8500   2.8648   2.8851   2.9051   2.9190   2.9478   2.9588
  2.9769   2.9949   3.0088   3.0280   3.0370   3.0604   3.0642   3.0804
  3.1080   3.1110   3.1358   3.1422   3.1628   3.1929   3.2146   3.2176
  3.2246   3.2464   3.2652   3.2839   3.3053   3.3325   3.3549   3.3808
  3.3991   3.4243   3.4432   3.4675   3.4857   3.5019   3.5209   3.5444
  3.5605   3.5929   3.6128   3.6413   3.6638   3.6965   3.7144   3.7315
  3.7593   3.8012   3.8057   3.8166   3.8429   3.8448   3.8760   3.9017
  3.9505   3.9791   3.9882   4.0201   4.0363   4.0475   4.0672   4.0832
  4.0883   4.0973   4.1033   4.1443   4.1540   4.1847   4.1912   4.2136
  4.2515   4.2832   4.3059   4.3243   4.3701   4.3761   4.4085   4.4498
  4.4647   4.5185   4.5579   4.6021   4.6266   4.6663   4.6748   4.6959
  4.6993   4.7720   4.7866   4.8121   4.8468   4.8636   4.8726   4.9411
  4.9851   5.0100   5.0273   5.0747   5.0950   5.0982   5.1733   5.2180
  5.2430   5.2528   5.3062   5.3364   5.3591   5.4435   5.5006   5.5155
  5.5535   5.6016   5.7265   5.7634   5.8272   5.8450   5.9118   6.0199
  6.0448   6.1792   6.2243   6.2357   6.3105   6.3428   6.3877   6.6958
  7.9937  10.4205  11.2120  12.3326  12.8472  13.1735  15.8537
 
 Beta MOs
 -- Occupied --
-14.4548 -14.4110 -10.3421 -10.3417 -10.3287 -10.3084 -10.3070  -1.1032
 -1.0145  -0.9367  -0.8344  -0.7494  -0.6907  -0.6632  -0.6221  -0.5576
 -0.5349  -0.5200  -0.4991  -0.4696  -0.4539  -0.4232  -0.4125  -0.3094
 -- Virtual --
  0.0132   0.0834   0.1034   0.1289   0.1341   0.1450   0.1608   0.1687
  0.1748   0.2139   0.2563   0.2669   0.3005   0.3059   0.3222   0.3375
  0.3438   0.3706   0.3881   0.4072   0.4126   0.4396   0.4610   0.4686
  0.4766   0.4838   0.4925   0.5063   0.5202   0.5453   0.5556   0.5612
  0.5759   0.5947   0.5987   0.6113   0.6294   0.6563   0.6701   0.6845
  0.7084   0.7186   0.7364   0.7454   0.7809   0.8122   0.8394   0.8461
  0.8739   0.8924   0.9353   0.9506   0.9891   0.9986   1.0166   1.0437
  1.0563   1.0675   1.0875   1.1175   1.1373   1.1413   1.1661   1.1784
  1.1973   1.2156   1.2318   1.2378   1.2786   1.3023   1.3052   1.3137
  1.3385   1.3475   1.3539   1.4040   1.4160   1.4472   1.4691   1.4847
  1.4922   1.5132   1.5219   1.5580   1.5708   1.6184   1.6524   1.6788
  1.7374   1.7613   1.8176   1.8421   1.8757   1.9083   1.9314   1.9620
  1.9702   1.9913   2.1097   2.1654   2.2334   2.2433   2.2577   2.3065
  2.3399   2.3712   2.4059   2.4853   2.5126   2.5327   2.5646   2.5719
  2.6322   2.6597   2.6833   2.7142   2.7308   2.7479   2.7619   2.7722
  2.7913   2.8191   2.8606   2.8715   2.8918   2.9146   2.9303   2.9557
  2.9685   2.9813   2.9973   3.0196   3.0374   3.0509   3.0714   3.0743
  3.0835   3.1157   3.1172   3.1472   3.1496   3.1670   3.2072   3.2207
  3.2279   3.2297   3.2556   3.2752   3.2908   3.3123   3.3421   3.3622
  3.3890   3.4076   3.4274   3.4492   3.4730   3.4901   3.5056   3.5264
  3.5490   3.5648   3.5970   3.6177   3.6451   3.6670   3.6992   3.7173
  3.7386   3.7629   3.8040   3.8100   3.8217   3.8460   3.8492   3.8792
  3.9094   3.9542   3.9808   3.9920   4.0235   4.0388   4.0506   4.0707
  4.0843   4.0883   4.0992   4.1047   4.1492   4.1578   4.1873   4.1935
  4.2186   4.2534   4.2871   4.3083   4.3293   4.3735   4.3818   4.4102
  4.4555   4.4699   4.5235   4.5631   4.6045   4.6303   4.6696   4.6754
  4.6972   4.7026   4.7739   4.7884   4.8142   4.8499   4.8674   4.8784
  4.9477   4.9886   5.0131   5.0327   5.0768   5.0999   5.1022   5.1780
  5.2209   5.2450   5.2539   5.3097   5.3426   5.3634   5.4459   5.5032
  5.5193   5.5564   5.6051   5.7295   5.7665   5.8289   5.8468   5.9138
  6.0222   6.0494   6.1808   6.2258   6.2363   6.3131   6.3439   6.3910
  6.6976   7.9942  10.4251  11.2225  12.3362  12.8542  13.1779  15.8538
 --------------------------------------------------------------
 
          Ground-State Mulliken Net Atomic Charges

     Atom                 Charge (a.u.)    Spin (a.u.)
  --------------------------------------------------------
      1 C                    -0.111122       0.021886
      2 N                    -0.052112      -0.005959
      3 C                    -0.088854       0.498545
      4 H                     0.137236      -0.003262
      5 C                    -0.207685      -0.223080
      6 H                     0.141293       0.013084
      7 C                    -0.015600       0.021159
      8 H                     0.131502      -0.000483
      9 C                    -0.096453       0.697043
     10 H                     0.147929      -0.006491
     11 N                    -0.107085      -0.018690
     12 H                     0.120952       0.006247
  --------------------------------------------------------
  Sum of atomic charges =    -0.000000
  Sum of spin   charges =     1.000000

 -----------------------------------------------------------------
                    Cartesian Multipole Moments
 -----------------------------------------------------------------
    Charge (ESU x 10^10)
                -0.0000
    Dipole Moment (Debye)
         X       0.2556      Y      -4.8273      Z       2.0946
       Tot       5.2683
    Quadrupole Moments (Debye-Ang)
        XX     -36.2840     XY       2.3711     YY     -53.8272
        XZ       1.0101     YZ       4.3139     ZZ     -37.5388
    Octopole Moments (Debye-Ang^2)
       XXX      13.4732    XXY     -20.2737    XYY       8.5908
       YYY     -82.6388    XXZ       8.8476    XYZ      -2.1123
       YYZ      19.3966    XZZ       4.5209    YZZ     -28.0055
       ZZZ      33.0192
    Hexadecapole Moments (Debye-Ang^3)
      XXXX    -196.3168   XXXY      55.2913   XXYY    -108.2497
      XYYY      75.3478   YYYY    -515.2230   XXXZ     -31.0750
      XXYZ      26.0153   XYYZ     -25.5556   YYYZ     124.5693
      XXZZ     -77.4426   XYZZ      22.3165   YYZZ    -134.0048
      XZZZ     -31.3375   YZZZ      82.1200   ZZZZ    -245.6981
 -----------------------------------------------------------------
 Calculating analytic gradient of the SCF energy
 Gradient of SCF Energy
            1           2           3           4           5           6
    1  -0.0013977   0.0006469   0.0054164   0.0036250  -0.0158515  -0.0075433
    2   0.0034880   0.0030608   0.0064440   0.0036666  -0.0073929  -0.0022489
    3  -0.0006180  -0.0004474   0.0052224  -0.0009975   0.0124270   0.0076507
            7           8           9          10          11          12
    1  -0.0025137  -0.0003299   0.0149432   0.0023618   0.0016839  -0.0010412
    2   0.0088007   0.0013780  -0.0192407   0.0007697   0.0015531  -0.0002785
    3  -0.0047871  -0.0014197  -0.0146367  -0.0046935   0.0012446   0.0010552
 Max gradient component =       1.924E-02
 RMS gradient           =       6.845E-03
 Gradient time:  CPU 263.34 s  wall 4.94 s
rPathMan2.  file_steps = 951
 IRC --- Status = 4.  Checking bisector search.
 IRC --- Bisector search finished successfully.
 ------------------------------------------------------------------------
 Reaction path following.  The coordinates are cartesian              
 Step   3 E=    -302.881915 |G|=  0.041070 S_lin= 0.1998 S_tot= 0.1999
 ------------------------------------------------------------------------
  IRC -- SD step length =   0.100000000000000     
 Adding empirical dispersion correction 
 ----------------------------------------------------------------
 Doing -D3(0) with
 s6  =   1.00000
 s8  =   1.00000
 rs6 =   1.28100
 rs8 =   1.09400
 -D3 energy without 3body term =     -0.0026821402 hartrees
 ----------------------------------------------------------------
             Standard Nuclear Orientation (Angstroms)
    I     Atom           X                Y                Z
 ----------------------------------------------------------------
    1      C      -0.6944595158     1.5278877979    -1.0071339347
    2      N      -0.6177288237     2.6450420695    -1.2638640385
    3      C       1.3114847208    -0.3201287634     0.3454561681
    4      H       2.3903081202    -0.3471357798     0.4664142404
    5      C       0.5121378746    -0.7128505327    -0.7010009250
    6      H       0.7071142150    -1.4367077589    -1.4657643972
    7      C      -0.7909328417     0.0823352620    -0.6831985779
    8      H      -1.5986229667    -0.3609726098    -1.2575409076
    9      C      -0.7709610464    -0.2931373195     0.7413156604
   10      H      -1.4897064766    -0.9149015456     1.2320860206
   11      N       0.4304619432     0.2064786098     1.3214056877
   12      H       0.6109047968    -0.0759094161     2.2718250126
 ----------------------------------------------------------------
 Nuclear Repulsion Energy =         263.38947287 hartrees
 There are       25 alpha and       24 beta electrons

                       Distance Matrix (Angstroms)
             C (  1)   N (  2)   C (  3)   H (  4)   C (  5)   H (  6)
   N (  2)  1.148839
   C (  3)  3.044417  3.886388
   H (  4)  3.899083  4.582060  1.085919
   C (  5)  2.563299  3.587319  1.374139  2.241457
   H (  6)  3.311129  4.296121  2.211907  2.784533  1.070910
   C (  7)  1.484541  2.633370  2.374925  3.409743  1.526640  2.272454
   H (  8)  2.109030  3.162012  3.322649  4.345548  2.211078  2.552839
   C (  9)  2.525680  3.560495  2.119909  3.173659  1.975545  2.892000
   H ( 10)  3.407894  4.434333  2.997756  3.995388  2.790167  3.518053
   N ( 11)  2.904078  3.705255  1.416331  2.208732  2.223053  3.247293
   H ( 12)  3.876559  4.627550  2.064304  2.549382  3.041898  3.978769
             C (  7)   H (  8)   C (  9)   H ( 10)   N ( 11)
   H (  8)  1.085705
   C (  9)  1.473302  2.164498
   H ( 10)  2.269599  2.552830  1.069599
   N ( 11)  2.350671  3.330188  1.424618  2.225425
   H ( 12)  3.274501  4.173691  2.073451  2.489484  1.007770
 
 Applying Cartesian multipole field
    Component          Value
    ---------          -----
     (2,0,0)        1.00000E-11
     (0,2,0)        2.00000E-11
     (0,0,2)       -3.00000E-11
 Nucleus-field energy     =     0.0000000010 hartrees
 Requested basis set is cc-pVTZ
 There are 100 shells and 280 basis functions
 A cutoff of  1.0D-11 yielded   4746 shell pairs
 There are     37422 function pairs (     48991 Cartesian)
 Smallest overlap matrix eigenvalue = 2.50E-04
 Guess MOs from SCF MO coefficient file
 Reading MOs from coefficient file
 Reading MOs from coefficient file
 Long-range K will be added via erf
 Coulomb attenuation parameter = 0.25 bohr**(-1)
 An unrestricted hybrid HF-DFT SCF calculation will be
 performed using Pulay DIIS extrapolation
 Exchange:     0.1957 Hartree-Fock + 1.0000 wB97X-D3 + LR-HF
 Correlation:  1.0000 wB97X-D3
 Using SG-2 standard quadrature grid
 Dispersion:   Grimme D3
 SCF converges when DIIS error is below 1.0E-08
 Using Q-Chem read-in guess as SCF_GUESS READ specified.

 using 64 threads for integral computing
 -------------------------------------------------------
 OpenMP Integral computing Module                
 Release: version 1.0, May 2013, Q-Chem Inc. Pittsburgh 
 -------------------------------------------------------
 using 64 threads for integral computing
 -------------------------------------------------------
 OpenMP Integral computing Module                
 Release: version 1.0, May 2013, Q-Chem Inc. Pittsburgh 
 -------------------------------------------------------
 ---------------------------------------
  Cycle       Energy         DIIS Error
 ---------------------------------------
    1    -302.8800174034      7.35E-04
    2    -302.8858700562      9.39E-05
    3    -302.8863205899      6.29E-05
    4    -302.8864867101      3.41E-05
    5    -302.8866365805      2.07E-05
    6    -302.8867252068      1.54E-05
    7    -302.8867760218      7.70E-06
    8    -302.8867989389      3.45E-06
    9    -302.8868032330      1.35E-06
   10    -302.8868055152      6.42E-07
   11    -302.8868068780      4.54E-07
   12    -302.8868074637      2.46E-07
   13    -302.8868078167      1.25E-07
   14    -302.8868079159      7.18E-08
   15    -302.8868079343      3.05E-08
   16    -302.8868079365      1.25E-08
   17    -302.8868079368      4.71E-09 Convergence criterion met
 ---------------------------------------
 <S^2> = 0.7904
 SCF time:  CPU 1731.33 s  wall 29.74 s
 SCF   energy in the final basis set = -302.88680794
 Total energy in the final basis set = -302.88680794
 
 --------------------------------------------------------------
 
                    Orbital Energies (a.u.)
 --------------------------------------------------------------
 
 Alpha MOs
 -- Occupied --
-14.4557 -14.4113 -10.3451 -10.3426 -10.3360 -10.3084 -10.3017  -1.1116
 -1.0149  -0.9370  -0.8523  -0.7615  -0.6925  -0.6761  -0.6277  -0.5610
 -0.5459  -0.5267  -0.5066  -0.4888  -0.4565  -0.4243  -0.4168  -0.3093
 -0.2785
 -- Virtual --
  0.0600   0.1017   0.1261   0.1289   0.1446   0.1571   0.1639   0.1740
  0.2120   0.2570   0.2625   0.2955   0.3056   0.3161   0.3327   0.3431
  0.3626   0.3790   0.4061   0.4100   0.4351   0.4522   0.4628   0.4744
  0.4830   0.4864   0.5019   0.5176   0.5432   0.5533   0.5602   0.5716
  0.5929   0.5991   0.6097   0.6278   0.6530   0.6705   0.6806   0.7057
  0.7169   0.7353   0.7462   0.7772   0.8076   0.8326   0.8417   0.8713
  0.8874   0.9311   0.9468   0.9836   0.9989   1.0156   1.0405   1.0554
  1.0652   1.0851   1.1158   1.1340   1.1402   1.1633   1.1747   1.1861
  1.2012   1.2259   1.2356   1.2769   1.2933   1.3025   1.3131   1.3361
  1.3434   1.3524   1.3963   1.4128   1.4438   1.4644   1.4767   1.4882
  1.5111   1.5241   1.5491   1.5656   1.6183   1.6509   1.6741   1.7285
  1.7601   1.8140   1.8412   1.8758   1.9035   1.9339   1.9542   1.9691
  1.9868   2.0954   2.1590   2.2202   2.2364   2.2588   2.3027   2.3387
  2.3697   2.4072   2.4600   2.4986   2.5206   2.5603   2.5713   2.6195
  2.6596   2.6734   2.7072   2.7143   2.7341   2.7584   2.7686   2.7854
  2.8187   2.8479   2.8706   2.8847   2.9071   2.9189   2.9413   2.9569
  2.9769   2.9904   3.0028   3.0234   3.0348   3.0636   3.0677   3.0824
  3.1057   3.1108   3.1324   3.1390   3.1588   3.1860   3.2108   3.2152
  3.2282   3.2457   3.2609   3.2788   3.2994   3.3343   3.3589   3.3796
  3.3982   3.4261   3.4451   3.4657   3.4854   3.4972   3.5217   3.5364
  3.5526   3.5912   3.6135   3.6350   3.6634   3.6928   3.7182   3.7323
  3.7597   3.7880   3.8063   3.8112   3.8423   3.8436   3.8710   3.8984
  3.9541   3.9857   3.9897   4.0251   4.0359   4.0452   4.0729   4.0769
  4.0873   4.0934   4.0955   4.1395   4.1590   4.1865   4.1967   4.2181
  4.2484   4.2726   4.2978   4.3218   4.3506   4.3791   4.4204   4.4396
  4.4570   4.5158   4.5520   4.6072   4.6267   4.6610   4.6765   4.6962
  4.7076   4.7690   4.7837   4.8153   4.8474   4.8571   4.8610   4.9432
  4.9861   5.0081   5.0213   5.0730   5.0835   5.0971   5.1785   5.2205
  5.2444   5.2517   5.3075   5.3194   5.3624   5.4431   5.4952   5.5050
  5.5483   5.6082   5.7225   5.7620   5.8216   5.8457   5.9119   6.0246
  6.0369   6.1701   6.2186   6.2320   6.3144   6.3386   6.3843   6.6875
  7.9468  10.4008  11.1973  12.3605  12.8236  13.3026  15.8409
 
 Beta MOs
 -- Occupied --
-14.4559 -14.4114 -10.3425 -10.3364 -10.3313 -10.3079 -10.3035  -1.1013
 -1.0144  -0.9335  -0.8382  -0.7462  -0.6906  -0.6636  -0.6192  -0.5543
 -0.5375  -0.5221  -0.4999  -0.4703  -0.4542  -0.4231  -0.4137  -0.3087
 -- Virtual --
  0.0131   0.0794   0.1035   0.1292   0.1356   0.1450   0.1599   0.1689
  0.1752   0.2128   0.2593   0.2652   0.2994   0.3090   0.3199   0.3365
  0.3469   0.3700   0.3861   0.4086   0.4134   0.4402   0.4591   0.4689
  0.4769   0.4849   0.4931   0.5048   0.5204   0.5464   0.5553   0.5610
  0.5769   0.5962   0.6008   0.6114   0.6298   0.6559   0.6729   0.6847
  0.7073   0.7171   0.7377   0.7467   0.7794   0.8117   0.8363   0.8434
  0.8735   0.8900   0.9344   0.9488   0.9883   1.0022   1.0174   1.0419
  1.0577   1.0669   1.0880   1.1179   1.1395   1.1437   1.1650   1.1795
  1.1932   1.2077   1.2298   1.2391   1.2790   1.2993   1.3038   1.3158
  1.3402   1.3489   1.3538   1.4002   1.4146   1.4452   1.4710   1.4806
  1.4933   1.5135   1.5262   1.5543   1.5691   1.6206   1.6533   1.6787
  1.7303   1.7632   1.8179   1.8444   1.8778   1.9059   1.9363   1.9578
  1.9705   1.9910   2.1080   2.1654   2.2328   2.2449   2.2629   2.3073
  2.3477   2.3771   2.4106   2.4752   2.5120   2.5263   2.5652   2.5768
  2.6254   2.6642   2.6821   2.7112   2.7246   2.7385   2.7608   2.7722
  2.7917   2.8231   2.8577   2.8771   2.8928   2.9177   2.9300   2.9517
  2.9643   2.9809   2.9943   3.0133   3.0398   3.0427   3.0726   3.0765
  3.0856   3.1127   3.1196   3.1427   3.1458   3.1638   3.2000   3.2196
  3.2236   3.2358   3.2527   3.2710   3.2846   3.3078   3.3431   3.3668
  3.3862   3.4059   3.4293   3.4512   3.4729   3.4887   3.5009   3.5274
  3.5409   3.5561   3.5960   3.6193   3.6383   3.6665   3.6956   3.7215
  3.7396   3.7632   3.7917   3.8103   3.8145   3.8439   3.8496   3.8749
  3.9071   3.9575   3.9873   3.9932   4.0283   4.0386   4.0487   4.0757
  4.0800   4.0874   4.0935   4.0978   4.1441   4.1623   4.1891   4.1986
  4.2226   4.2507   4.2779   4.3008   4.3275   4.3540   4.3829   4.4224
  4.4462   4.4627   4.5193   4.5567   4.6097   4.6297   4.6649   4.6766
  4.6970   4.7111   4.7712   4.7855   4.8176   4.8505   4.8609   4.8664
  4.9492   4.9887   5.0119   5.0258   5.0783   5.0865   5.1006   5.1835
  5.2235   5.2464   5.2531   5.3106   5.3278   5.3659   5.4456   5.4970
  5.5094   5.5512   5.6109   5.7253   5.7655   5.8234   5.8475   5.9138
  6.0271   6.0409   6.1717   6.2197   6.2327   6.3167   6.3397   6.3876
  6.6893   7.9474  10.4046  11.2088  12.3646  12.8306  13.3062  15.8409
 --------------------------------------------------------------
 
          Ground-State Mulliken Net Atomic Charges

     Atom                 Charge (a.u.)    Spin (a.u.)
  --------------------------------------------------------
      1 C                    -0.113783       0.026790
      2 N                    -0.051455      -0.008200
      3 C                    -0.079769       0.391655
      4 H                     0.136479      -0.001754
      5 C                    -0.218658      -0.184026
      6 H                     0.142601       0.011171
      7 C                    -0.006928       0.007127
      8 H                     0.130963       0.000351
      9 C                    -0.106481       0.780818
     10 H                     0.150275      -0.009921
     11 N                    -0.104818      -0.018423
     12 H                     0.121575       0.004413
  --------------------------------------------------------
  Sum of atomic charges =     0.000000
  Sum of spin   charges =     1.000000

 -----------------------------------------------------------------
                    Cartesian Multipole Moments
 -----------------------------------------------------------------
    Charge (ESU x 10^10)
                 0.0000
    Dipole Moment (Debye)
         X       0.3090      Y      -4.8348      Z       2.1202
       Tot       5.2883
    Quadrupole Moments (Debye-Ang)
        XX     -36.3523     XY       2.4303     YY     -53.6604
        XZ       1.2180     YZ       4.2738     ZZ     -37.6119
    Octopole Moments (Debye-Ang^2)
       XXX      13.8494    XXY     -20.2907    XYY       8.6133
       YYY     -82.6920    XXZ       8.8964    XYZ      -2.1119
       YYZ      19.3431    XZZ       4.5957    YZZ     -28.0203
       ZZZ      33.0652
    Hexadecapole Moments (Debye-Ang^3)
      XXXX    -197.1429   XXXY      55.8149   XXYY    -108.0212
      XYYY      75.7664   YYYY    -511.7572   XXXZ     -29.2117
      XXYZ      25.6678   XYYZ     -25.0537   YYYZ     123.7510
      XXZZ     -78.2279   XYZZ      22.4762   YYZZ    -133.6540
      XZZZ     -29.5661   YZZZ      81.5428   ZZZZ    -247.1167
 -----------------------------------------------------------------
 Calculating analytic gradient of the SCF energy
 Gradient of SCF Energy
            1           2           3           4           5           6
    1  -0.0019474   0.0008964   0.0052763   0.0055550  -0.0194534  -0.0105638
    2   0.0057351   0.0042397   0.0077226   0.0054846  -0.0092200  -0.0038109
    3  -0.0011175  -0.0005902   0.0060745  -0.0014308   0.0177053   0.0100920
            7           8           9          10          11          12
    1  -0.0036050  -0.0005798   0.0205624   0.0028107   0.0025643  -0.0015158
    2   0.0115901   0.0021018  -0.0279449   0.0016724   0.0028732  -0.0004436
    3  -0.0067880  -0.0020092  -0.0191753  -0.0061794   0.0019411   0.0014774
 Max gradient component =       2.794E-02
 RMS gradient           =       9.272E-03
 Gradient time:  CPU 255.91 s  wall 5.32 s
rPathMan2.  file_steps = 951
 IRC --- Status = 2.  Assess steepest descent step
 IRC --- Previous SD length =   0.100000
 IRC --- Point 1 E =     -302.881915 |G| =   0.041070 G.D1 =  -0.041070
 IRC --- Point 2 E =     -302.886808 |G| =   0.055634 G.D1 =  -0.055454
 IRC --- Angle(G1/G2) =    4.61 Deg.  Curvature =  -0.1438
 IRC --- Corrector step required
 IRC --- equal length displacement: B_eq =   0.008045
 IRC --- chosen bisector length  : B_len =   0.010000
 Adding empirical dispersion correction 
 ----------------------------------------------------------------
 Doing -D3(0) with
 s6  =   1.00000
 s8  =   1.00000
 rs6 =   1.28100
 rs8 =   1.09400
 -D3 energy without 3body term =     -0.0026824692 hartrees
 ----------------------------------------------------------------
             Standard Nuclear Orientation (Angstroms)
    I     Atom           X                Y                Z
 ----------------------------------------------------------------
    1      C      -0.6943955626     1.5266932035    -1.0068023909
    2      N      -0.6177525878     2.6449313617    -1.2638828313
    3      C       1.3139213186    -0.3189386992     0.3466382159
    4      H       2.3895459573    -0.3477481038     0.4665083947
    5      C       0.5097507328    -0.7137897616    -0.7020317651
    6      H       0.7075230173    -1.4358037917    -1.4654433086
    7      C      -0.7906964090     0.0827270186    -0.6828398653
    8      H      -1.5984659044    -0.3612506040    -1.2574391581
    9      C      -0.7713399736    -0.2909124749     0.7405454794
   10      H      -1.4892469375    -0.9156461849     1.2318751099
   11      N       0.4301269726     0.2055689651     1.3211039532
   12      H       0.6110293765    -0.0758309155     2.2717681748
 ----------------------------------------------------------------
 Nuclear Repulsion Energy =         263.38566682 hartrees
 There are       25 alpha and       24 beta electrons

                       Distance Matrix (Angstroms)
             C (  1)   N (  2)   C (  3)   H (  4)   C (  5)   H (  6)
   N (  2)  1.149966
   C (  3)  3.044913  3.887116
   H (  4)  3.898060  4.581946  1.082667
   C (  5)  2.561761  3.587192  1.379241  2.243458
   H (  6)  3.309398  4.295274  2.213311  2.783075  1.069212
   C (  7)  1.482992  2.632947  2.377094  3.408849  1.525113  2.272238
   H (  8)  2.108197  3.162115  3.325185  4.344700  2.208470  2.552551
   C (  9)  2.522466  3.558160  2.122325  3.173252  1.975107  2.892092
   H ( 10)  3.407123  4.434639  2.999576  3.994162  2.788680  3.517370
   N ( 11)  2.903286  3.705496  1.416257  2.208125  2.223654  3.245905
   H ( 12)  3.875725  4.627449  2.063803  2.548730  3.043146  3.978139
             C (  7)   H (  8)   C (  9)   H ( 10)   N ( 11)
   H (  8)  1.086173
   C (  9)  1.471736  2.163568
   H ( 10)  2.269550  2.552640  1.071022
   N ( 11)  2.349743  3.329468  1.423750  2.224653
   H ( 12)  3.274093  4.173564  2.074090  2.489544  1.007807
 
 Applying Cartesian multipole field
    Component          Value
    ---------          -----
     (2,0,0)        1.00000E-11
     (0,2,0)        2.00000E-11
     (0,0,2)       -3.00000E-11
 Nucleus-field energy     =     0.0000000010 hartrees
 Requested basis set is cc-pVTZ
 There are 100 shells and 280 basis functions
 A cutoff of  1.0D-11 yielded   4746 shell pairs
 There are     37422 function pairs (     48991 Cartesian)
 Smallest overlap matrix eigenvalue = 2.51E-04
 Guess MOs from SCF MO coefficient file
 Reading MOs from coefficient file
 Reading MOs from coefficient file
 Long-range K will be added via erf
 Coulomb attenuation parameter = 0.25 bohr**(-1)
 An unrestricted hybrid HF-DFT SCF calculation will be
 performed using Pulay DIIS extrapolation
 Exchange:     0.1957 Hartree-Fock + 1.0000 wB97X-D3 + LR-HF
 Correlation:  1.0000 wB97X-D3
 Using SG-2 standard quadrature grid
 Dispersion:   Grimme D3
 SCF converges when DIIS error is below 1.0E-08
 Using Q-Chem read-in guess as SCF_GUESS READ specified.

 using 64 threads for integral computing
 -------------------------------------------------------
 OpenMP Integral computing Module                
 Release: version 1.0, May 2013, Q-Chem Inc. Pittsburgh 
 -------------------------------------------------------
 using 64 threads for integral computing
 -------------------------------------------------------
 OpenMP Integral computing Module                
 Release: version 1.0, May 2013, Q-Chem Inc. Pittsburgh 
 -------------------------------------------------------
 ---------------------------------------
  Cycle       Energy         DIIS Error
 ---------------------------------------
    1    -302.8881438209      1.37E-04
    2    -302.8867831224      1.84E-05
    3    -302.8867857472      1.52E-05
    4    -302.8867877557      4.53E-06
    5    -302.8867881111      1.84E-06
    6    -302.8867883221      9.17E-07
    7    -302.8867884921      5.66E-07
    8    -302.8867886072      3.77E-07
    9    -302.8867887072      1.76E-07
   10    -302.8867887375      8.96E-08
   11    -302.8867887472      4.09E-08
   12    -302.8867887488      1.74E-08
   13    -302.8867887495      9.11E-09 Convergence criterion met
 ---------------------------------------
 <S^2> = 0.7921
 SCF time:  CPU 1261.63 s  wall 21.49 s
 SCF   energy in the final basis set = -302.88678875
 Total energy in the final basis set = -302.88678875
 
 --------------------------------------------------------------
 
                    Orbital Energies (a.u.)
 --------------------------------------------------------------
 
 Alpha MOs
 -- Occupied --
-14.4558 -14.4116 -10.3454 -10.3425 -10.3362 -10.3086 -10.3017  -1.1116
 -1.0145  -0.9373  -0.8519  -0.7616  -0.6929  -0.6765  -0.6279  -0.5614
 -0.5460  -0.5261  -0.5075  -0.4884  -0.4565  -0.4240  -0.4166  -0.3088
 -0.2787
 -- Virtual --
  0.0596   0.1015   0.1259   0.1287   0.1446   0.1571   0.1639   0.1742
  0.2120   0.2570   0.2628   0.2955   0.3056   0.3162   0.3327   0.3433
  0.3627   0.3793   0.4059   0.4103   0.4349   0.4521   0.4629   0.4747
  0.4834   0.4863   0.5018   0.5182   0.5432   0.5534   0.5600   0.5716
  0.5931   0.5989   0.6095   0.6275   0.6530   0.6691   0.6806   0.7058
  0.7169   0.7355   0.7462   0.7776   0.8076   0.8325   0.8415   0.8711
  0.8871   0.9316   0.9471   0.9836   0.9990   1.0159   1.0400   1.0553
  1.0655   1.0848   1.1158   1.1340   1.1396   1.1626   1.1748   1.1852
  1.2013   1.2260   1.2360   1.2769   1.2925   1.3024   1.3135   1.3360
  1.3429   1.3525   1.3965   1.4129   1.4435   1.4644   1.4774   1.4879
  1.5118   1.5241   1.5497   1.5651   1.6183   1.6511   1.6737   1.7283
  1.7611   1.8137   1.8416   1.8762   1.9040   1.9340   1.9542   1.9689
  1.9864   2.0954   2.1591   2.2201   2.2365   2.2586   2.3024   2.3392
  2.3693   2.4071   2.4598   2.4992   2.5204   2.5605   2.5713   2.6197
  2.6594   2.6736   2.7075   2.7145   2.7343   2.7588   2.7687   2.7852
  2.8187   2.8484   2.8710   2.8857   2.9061   2.9189   2.9407   2.9562
  2.9786   2.9904   3.0031   3.0225   3.0347   3.0640   3.0677   3.0826
  3.1059   3.1109   3.1322   3.1392   3.1599   3.1857   3.2108   3.2151
  3.2283   3.2457   3.2603   3.2786   3.2983   3.3342   3.3588   3.3794
  3.3987   3.4258   3.4453   3.4655   3.4851   3.4971   3.5220   3.5367
  3.5544   3.5911   3.6133   3.6345   3.6631   3.6925   3.7178   3.7323
  3.7604   3.7882   3.8068   3.8112   3.8418   3.8431   3.8704   3.9002
  3.9545   3.9857   3.9896   4.0246   4.0367   4.0456   4.0736   4.0769
  4.0870   4.0934   4.0956   4.1407   4.1594   4.1861   4.1973   4.2192
  4.2487   4.2738   4.2976   4.3228   4.3501   4.3792   4.4176   4.4398
  4.4561   4.5158   4.5503   4.6069   4.6276   4.6608   4.6763   4.6961
  4.7081   4.7694   4.7842   4.8162   4.8477   4.8574   4.8628   4.9474
  4.9860   5.0091   5.0246   5.0719   5.0837   5.0980   5.1789   5.2197
  5.2448   5.2516   5.3076   5.3200   5.3633   5.4444   5.4976   5.5052
  5.5506   5.6079   5.7224   5.7615   5.8215   5.8462   5.9110   6.0244
  6.0360   6.1695   6.2177   6.2290   6.3164   6.3369   6.3822   6.6884
  7.9571  10.4161  11.2025  12.3586  12.8419  13.2633  15.8136
 
 Beta MOs
 -- Occupied --
-14.4560 -14.4117 -10.3423 -10.3367 -10.3314 -10.3081 -10.3035  -1.1013
 -1.0141  -0.9338  -0.8377  -0.7465  -0.6910  -0.6640  -0.6195  -0.5547
 -0.5376  -0.5215  -0.5007  -0.4700  -0.4542  -0.4228  -0.4135  -0.3083
 -- Virtual --
  0.0127   0.0792   0.1033   0.1290   0.1354   0.1450   0.1600   0.1689
  0.1753   0.2128   0.2592   0.2655   0.2994   0.3089   0.3200   0.3365
  0.3469   0.3701   0.3864   0.4085   0.4137   0.4400   0.4589   0.4692
  0.4772   0.4852   0.4929   0.5047   0.5209   0.5464   0.5553   0.5608
  0.5769   0.5963   0.6008   0.6112   0.6295   0.6559   0.6715   0.6847
  0.7073   0.7171   0.7379   0.7467   0.7798   0.8117   0.8362   0.8432
  0.8732   0.8897   0.9349   0.9490   0.9884   1.0022   1.0177   1.0415
  1.0577   1.0672   1.0877   1.1179   1.1390   1.1435   1.1643   1.1795
  1.1924   1.2078   1.2299   1.2395   1.2790   1.2985   1.3036   1.3163
  1.3401   1.3488   1.3536   1.4006   1.4145   1.4448   1.4710   1.4812
  1.4930   1.5141   1.5261   1.5552   1.5686   1.6206   1.6535   1.6783
  1.7301   1.7641   1.8177   1.8449   1.8781   1.9063   1.9364   1.9577
  1.9703   1.9906   2.1077   2.1655   2.2335   2.2442   2.2629   2.3070
  2.3482   2.3768   2.4105   2.4748   2.5127   2.5260   2.5653   2.5770
  2.6256   2.6640   2.6825   2.7115   2.7249   2.7386   2.7612   2.7723
  2.7916   2.8230   2.8583   2.8775   2.8935   2.9165   2.9301   2.9511
  2.9639   2.9825   2.9945   3.0134   3.0390   3.0428   3.0731   3.0766
  3.0857   3.1131   3.1197   3.1425   3.1457   3.1649   3.1995   3.2193
  3.2237   3.2359   3.2528   3.2705   3.2844   3.3067   3.3430   3.3665
  3.3862   3.4064   3.4289   3.4514   3.4727   3.4883   3.5006   3.5277
  3.5411   3.5579   3.5959   3.6191   3.6379   3.6663   3.6953   3.7212
  3.7395   3.7639   3.7920   3.8109   3.8144   3.8434   3.8491   3.8745
  3.9089   3.9579   3.9873   3.9930   4.0278   4.0392   4.0493   4.0764
  4.0799   4.0870   4.0936   4.0980   4.1453   4.1628   4.1887   4.1992
  4.2237   4.2510   4.2789   4.3006   4.3287   4.3534   4.3829   4.4197
  4.4463   4.4618   4.5194   4.5549   4.6094   4.6306   4.6647   4.6765
  4.6970   4.7114   4.7716   4.7860   4.8185   4.8509   4.8611   4.8684
  4.9535   4.9887   5.0129   5.0290   5.0776   5.0865   5.1014   5.1839
  5.2228   5.2468   5.2528   5.3108   5.3282   5.3667   5.4469   5.4994
  5.5096   5.5535   5.6106   5.7251   5.7651   5.8232   5.8481   5.9129
  6.0271   6.0399   6.1711   6.2188   6.2297   6.3188   6.3380   6.3856
  6.6902   7.9576  10.4200  11.2139  12.3626  12.8490  13.2669  15.8136
 --------------------------------------------------------------
 
          Ground-State Mulliken Net Atomic Charges

     Atom                 Charge (a.u.)    Spin (a.u.)
  --------------------------------------------------------
      1 C                    -0.112903       0.026476
      2 N                    -0.052742      -0.008163
      3 C                    -0.080847       0.398748
      4 H                     0.137588      -0.001617
      5 C                    -0.221217      -0.188614
      6 H                     0.143124       0.011142
      7 C                    -0.005843       0.007576
      8 H                     0.130893       0.000306
      9 C                    -0.105313       0.777940
     10 H                     0.149831      -0.010261
     11 N                    -0.104233      -0.018032
     12 H                     0.121662       0.004499
  --------------------------------------------------------
  Sum of atomic charges =     0.000000
  Sum of spin   charges =     1.000000

 -----------------------------------------------------------------
                    Cartesian Multipole Moments
 -----------------------------------------------------------------
    Charge (ESU x 10^10)
                 0.0000
    Dipole Moment (Debye)
         X       0.3110      Y      -4.8293      Z       2.1298
       Tot       5.2872
    Quadrupole Moments (Debye-Ang)
        XX     -36.3399     XY       2.4293     YY     -53.6729
        XZ       1.2199     YZ       4.2740     ZZ     -37.6110
    Octopole Moments (Debye-Ang^2)
       XXX      13.9065    XXY     -20.3236    XYY       8.6209
       YYY     -82.6661    XXZ       8.9084    XYZ      -2.1088
       YYZ      19.3580    XZZ       4.6083    YZZ     -28.0210
       ZZZ      33.0968
    Hexadecapole Moments (Debye-Ang^3)
      XXXX    -197.1483   XXXY      55.7682   XXYY    -108.0063
      XYYY      75.7637   YYYY    -511.6405   XXXZ     -29.2485
      XXYZ      25.6691   XYYZ     -25.0719   YYYZ     123.6663
      XXZZ     -78.2105   XYZZ      22.4789   YYZZ    -133.6292
      XZZZ     -29.5915   YZZZ      81.5131   ZZZZ    -247.0988
 -----------------------------------------------------------------
 Calculating analytic gradient of the SCF energy
 Gradient of SCF Energy
            1           2           3           4           5           6
    1  -0.0021718   0.0010694   0.0107175   0.0034493  -0.0222280  -0.0103911
    2   0.0021191   0.0069003   0.0089243   0.0052901  -0.0108544  -0.0029011
    3  -0.0001496  -0.0012210   0.0092115  -0.0017668   0.0136992   0.0109818
            7           8           9          10          11          12
    1  -0.0029604  -0.0006526   0.0207322   0.0021637   0.0015316  -0.0012597
    2   0.0118752   0.0019008  -0.0262726   0.0010894   0.0024506  -0.0005216
    3  -0.0056880  -0.0022274  -0.0201854  -0.0056091   0.0014776   0.0014772
 Max gradient component =       2.627E-02
 RMS gradient           =       9.412E-03
 Gradient time:  CPU 261.52 s  wall 4.98 s
rPathMan2.  file_steps = 951
 IRC --- Status = 3.  Assess initial corrector step
 IRC --- bisector search: b =  0.000000 E =     -302.886808 G.B =  -0.002238
 IRC --- bisector search: b =  0.010000 E =     -302.886789 G.B =   0.006062
 IRC --- performed gradient/energy interpolation
 IRC --- bisector search:  estimate b(min) =   2.691870919766056E-003
 Adding empirical dispersion correction 
 ----------------------------------------------------------------
 Doing -D3(0) with
 s6  =   1.00000
 s8  =   1.00000
 rs6 =   1.28100
 rs8 =   1.09400
 -D3 energy without 3body term =     -0.0026822291 hartrees
 ----------------------------------------------------------------
             Standard Nuclear Orientation (Angstroms)
    I     Atom           X                Y                Z
 ----------------------------------------------------------------
    1      C      -0.6944423004     1.5275662285    -1.0070446874
    2      N      -0.6177352207     2.6450122684    -1.2638690972
    3      C       1.3121406215    -0.3198084135     0.3457743601
    4      H       2.3901029558    -0.3473006095     0.4664395855
    5      C       0.5114952868    -0.7131033610    -0.7012784139
    6      H       0.7072242593    -1.4364644226    -1.4656779643
    7      C      -0.7908691970     0.0824407178    -0.6831020171
    8      H      -1.5985806876    -0.3610474422    -1.2575135180
    9      C      -0.7710630487    -0.2925384200     0.7411083377
   10      H      -1.4895827746    -0.9151019929     1.2320292462
   11      N       0.4303717734     0.2062337452     1.3213244647
   12      H       0.6109383321    -0.0758882848     2.2718097126
 ----------------------------------------------------------------
 Nuclear Repulsion Energy =         263.38842580 hartrees
 There are       25 alpha and       24 beta electrons

                       Distance Matrix (Angstroms)
             C (  1)   N (  2)   C (  3)   H (  4)   C (  5)   H (  6)
   N (  2)  1.149142
   C (  3)  3.044550  3.886584
   H (  4)  3.898808  4.582030  1.085043
   C (  5)  2.562885  3.587285  1.375512  2.241995
   H (  6)  3.310663  4.295893  2.212285  2.784140  1.070452
   C (  7)  1.484124  2.633256  2.375509  3.409503  1.526229  2.272396
   H (  8)  2.108806  3.162039  3.323331  4.345319  2.210376  2.552761
   C (  9)  2.524815  3.559866  2.120559  3.173549  1.975427  2.892025
   H ( 10)  3.407687  4.434415  2.998246  3.995058  2.789766  3.517869
   N ( 11)  2.903865  3.705320  1.416310  2.208568  2.223215  3.246920
   H ( 12)  3.876335  4.627522  2.064169  2.549206  3.042234  3.978599
             C (  7)   H (  8)   C (  9)   H ( 10)   N ( 11)
   H (  8)  1.085831
   C (  9)  1.472880  2.164248
   H ( 10)  2.269586  2.552779  1.069981
   N ( 11)  2.350421  3.329994  1.424384  2.225218
   H ( 12)  3.274391  4.173657  2.073623  2.489500  1.007779
 
 Applying Cartesian multipole field
    Component          Value
    ---------          -----
     (2,0,0)        1.00000E-11
     (0,2,0)        2.00000E-11
     (0,0,2)       -3.00000E-11
 Nucleus-field energy     =     0.0000000010 hartrees
 Requested basis set is cc-pVTZ
 There are 100 shells and 280 basis functions
 A cutoff of  1.0D-11 yielded   4746 shell pairs
 There are     37422 function pairs (     48991 Cartesian)
 Smallest overlap matrix eigenvalue = 2.50E-04
 Guess MOs from SCF MO coefficient file
 Reading MOs from coefficient file
 Reading MOs from coefficient file
 Long-range K will be added via erf
 Coulomb attenuation parameter = 0.25 bohr**(-1)
 An unrestricted hybrid HF-DFT SCF calculation will be
 performed using Pulay DIIS extrapolation
 Exchange:     0.1957 Hartree-Fock + 1.0000 wB97X-D3 + LR-HF
 Correlation:  1.0000 wB97X-D3
 Using SG-2 standard quadrature grid
 Dispersion:   Grimme D3
 SCF converges when DIIS error is below 1.0E-08
 Using Q-Chem read-in guess as SCF_GUESS READ specified.

 using 64 threads for integral computing
 -------------------------------------------------------
 OpenMP Integral computing Module                
 Release: version 1.0, May 2013, Q-Chem Inc. Pittsburgh 
 -------------------------------------------------------
 using 64 threads for integral computing
 -------------------------------------------------------
 OpenMP Integral computing Module                
 Release: version 1.0, May 2013, Q-Chem Inc. Pittsburgh 
 -------------------------------------------------------
 ---------------------------------------
  Cycle       Energy         DIIS Error
 ---------------------------------------
    1    -302.8859101762      1.00E-04
    2    -302.8868079577      1.34E-05
    3    -302.8868093468      1.11E-05
    4    -302.8868104174      3.31E-06
    5    -302.8868106066      1.34E-06
    6    -302.8868107180      6.68E-07
    7    -302.8868108070      4.10E-07
    8    -302.8868108668      2.72E-07
    9    -302.8868109177      1.26E-07
   10    -302.8868109330      6.43E-08
   11    -302.8868109380      2.93E-08
   12    -302.8868109393      1.25E-08
   13    -302.8868109400      6.52E-09 Convergence criterion met
 ---------------------------------------
 <S^2> = 0.7909
 SCF time:  CPU 1268.86 s  wall 21.88 s
 SCF   energy in the final basis set = -302.88681094
 Total energy in the final basis set = -302.88681094
 
 --------------------------------------------------------------
 
                    Orbital Energies (a.u.)
 --------------------------------------------------------------
 
 Alpha MOs
 -- Occupied --
-14.4557 -14.4114 -10.3452 -10.3426 -10.3361 -10.3085 -10.3017  -1.1116
 -1.0148  -0.9371  -0.8522  -0.7615  -0.6926  -0.6762  -0.6277  -0.5611
 -0.5459  -0.5266  -0.5069  -0.4887  -0.4565  -0.4242  -0.4167  -0.3092
 -0.2786
 -- Virtual --
  0.0599   0.1016   0.1260   0.1288   0.1446   0.1571   0.1639   0.1741
  0.2120   0.2570   0.2626   0.2955   0.3056   0.3162   0.3327   0.3431
  0.3627   0.3790   0.4060   0.4101   0.4351   0.4522   0.4628   0.4745
  0.4831   0.4864   0.5019   0.5178   0.5432   0.5533   0.5602   0.5716
  0.5929   0.5990   0.6096   0.6277   0.6530   0.6701   0.6806   0.7057
  0.7169   0.7354   0.7462   0.7773   0.8076   0.8326   0.8417   0.8713
  0.8873   0.9313   0.9469   0.9836   0.9989   1.0157   1.0404   1.0554
  1.0653   1.0850   1.1158   1.1340   1.1400   1.1631   1.1747   1.1859
  1.2012   1.2259   1.2357   1.2769   1.2930   1.3025   1.3132   1.3361
  1.3432   1.3524   1.3963   1.4128   1.4437   1.4644   1.4769   1.4881
  1.5113   1.5241   1.5492   1.5655   1.6183   1.6509   1.6740   1.7285
  1.7604   1.8139   1.8413   1.8759   1.9036   1.9340   1.9542   1.9690
  1.9867   2.0954   2.1590   2.2202   2.2364   2.2587   2.3026   2.3388
  2.3695   2.4072   2.4599   2.4988   2.5206   2.5604   2.5713   2.6196
  2.6595   2.6734   2.7073   2.7144   2.7341   2.7585   2.7686   2.7853
  2.8187   2.8480   2.8707   2.8850   2.9068   2.9189   2.9412   2.9567
  2.9774   2.9904   3.0029   3.0232   3.0347   3.0637   3.0677   3.0825
  3.1058   3.1108   3.1324   3.1391   3.1591   3.1859   3.2108   3.2152
  3.2282   3.2457   3.2607   3.2788   3.2991   3.3343   3.3589   3.3795
  3.3983   3.4260   3.4451   3.4657   3.4853   3.4972   3.5218   3.5365
  3.5531   3.5912   3.6134   3.6349   3.6633   3.6927   3.7181   3.7323
  3.7599   3.7881   3.8064   3.8112   3.8422   3.8435   3.8708   3.8989
  3.9542   3.9857   3.9897   4.0249   4.0361   4.0453   4.0732   4.0769
  4.0872   4.0934   4.0955   4.1398   4.1591   4.1864   4.1969   4.2184
  4.2485   4.2729   4.2977   4.3220   4.3504   4.3791   4.4197   4.4397
  4.4567   4.5158   4.5515   4.6071   4.6270   4.6610   4.6765   4.6962
  4.7077   4.7691   4.7838   4.8155   4.8475   4.8573   4.8614   4.9443
  4.9861   5.0084   5.0222   5.0727   5.0835   5.0973   5.1786   5.2203
  5.2445   5.2517   5.3075   5.3195   5.3627   5.4435   5.4958   5.5051
  5.5489   5.6081   5.7225   5.7618   5.8216   5.8458   5.9116   6.0246
  6.0366   6.1700   6.2184   6.2312   6.3149   6.3381   6.3838   6.6878
  7.9496  10.4049  11.1986  12.3601  12.8286  13.2917  15.8336
 
 Beta MOs
 -- Occupied --
-14.4559 -14.4115 -10.3424 -10.3364 -10.3313 -10.3080 -10.3035  -1.1013
 -1.0143  -0.9336  -0.8381  -0.7462  -0.6907  -0.6637  -0.6193  -0.5544
 -0.5375  -0.5219  -0.5001  -0.4702  -0.4542  -0.4230  -0.4136  -0.3086
 -- Virtual --
  0.0130   0.0793   0.1035   0.1291   0.1355   0.1450   0.1599   0.1689
  0.1752   0.2128   0.2593   0.2653   0.2994   0.3090   0.3199   0.3365
  0.3469   0.3701   0.3862   0.4086   0.4135   0.4402   0.4590   0.4690
  0.4770   0.4849   0.4930   0.5048   0.5205   0.5464   0.5553   0.5610
  0.5769   0.5962   0.6008   0.6113   0.6297   0.6559   0.6725   0.6847
  0.7073   0.7171   0.7378   0.7467   0.7795   0.8117   0.8362   0.8434
  0.8734   0.8899   0.9345   0.9488   0.9883   1.0022   1.0175   1.0418
  1.0577   1.0670   1.0879   1.1179   1.1393   1.1436   1.1648   1.1795
  1.1930   1.2077   1.2299   1.2392   1.2790   1.2991   1.3037   1.3160
  1.3402   1.3489   1.3537   1.4003   1.4146   1.4451   1.4710   1.4807
  1.4932   1.5137   1.5262   1.5546   1.5690   1.6206   1.6534   1.6785
  1.7303   1.7634   1.8179   1.8445   1.8779   1.9060   1.9363   1.9577
  1.9704   1.9909   2.1079   2.1654   2.2330   2.2447   2.2629   2.3072
  2.3478   2.3770   2.4105   2.4751   2.5122   2.5262   2.5652   2.5768
  2.6255   2.6642   2.6822   2.7113   2.7247   2.7385   2.7609   2.7722
  2.7917   2.8231   2.8579   2.8772   2.8930   2.9174   2.9300   2.9516
  2.9642   2.9814   2.9943   3.0133   3.0395   3.0427   3.0727   3.0765
  3.0856   3.1128   3.1197   3.1426   3.1458   3.1641   3.1998   3.2195
  3.2236   3.2358   3.2527   3.2709   3.2845   3.3075   3.3431   3.3667
  3.3862   3.4060   3.4292   3.4512   3.4728   3.4886   3.5008   3.5275
  3.5410   3.5565   3.5960   3.6193   3.6382   3.6664   3.6955   3.7214
  3.7395   3.7634   3.7918   3.8104   3.8144   3.8438   3.8495   3.8748
  3.9076   3.9577   3.9873   3.9931   4.0282   4.0387   4.0489   4.0759
  4.0800   4.0873   4.0935   4.0978   4.1444   4.1624   4.1890   4.1988
  4.2229   4.2508   4.2781   4.3007   4.3278   4.3538   4.3829   4.4217
  4.4462   4.4624   4.5193   4.5562   4.6096   4.6300   4.6649   4.6766
  4.6970   4.7112   4.7713   4.7856   4.8179   4.8506   4.8610   4.8669
  4.9503   4.9887   5.0122   5.0267   5.0781   5.0865   5.1008   5.1836
  5.2233   5.2465   5.2530   5.3107   5.3279   5.3661   5.4459   5.4977
  5.5094   5.5518   5.6108   5.7252   5.7654   5.8233   5.8476   5.9136
  6.0271   6.0406   6.1716   6.2195   6.2319   6.3173   6.3392   6.3871
  6.6896   7.9501  10.4087  11.2101  12.3641  12.8357  13.2953  15.8336
 --------------------------------------------------------------
 
          Ground-State Mulliken Net Atomic Charges

     Atom                 Charge (a.u.)    Spin (a.u.)
  --------------------------------------------------------
      1 C                    -0.113545       0.026699
      2 N                    -0.051802      -0.008185
      3 C                    -0.080055       0.393609
      4 H                     0.136775      -0.001720
      5 C                    -0.219347      -0.185326
      6 H                     0.142741       0.011167
      7 C                    -0.006636       0.007254
      8 H                     0.130943       0.000339
      9 C                    -0.106165       0.780047
     10 H                     0.150155      -0.010014
     11 N                    -0.104662      -0.018306
     12 H                     0.121598       0.004437
  --------------------------------------------------------
  Sum of atomic charges =     0.000000
  Sum of spin   charges =     1.000000

 -----------------------------------------------------------------
                    Cartesian Multipole Moments
 -----------------------------------------------------------------
    Charge (ESU x 10^10)
                 0.0000
    Dipole Moment (Debye)
         X       0.3095      Y      -4.8334      Z       2.1227
       Tot       5.2880
    Quadrupole Moments (Debye-Ang)
        XX     -36.3489     XY       2.4300     YY     -53.6638
        XZ       1.2185     YZ       4.2738     ZZ     -37.6117
    Octopole Moments (Debye-Ang^2)
       XXX      13.8648    XXY     -20.2996    XYY       8.6153
       YYY     -82.6851    XXZ       8.8996    XYZ      -2.1110
       YYZ      19.3471    XZZ       4.5991    YZZ     -28.0205
       ZZZ      33.0737
    Hexadecapole Moments (Debye-Ang^3)
      XXXX    -197.1442   XXXY      55.8023   XXYY    -108.0171
      XYYY      75.7657   YYYY    -511.7257   XXXZ     -29.2216
      XXYZ      25.6681   XYYZ     -25.0586   YYYZ     123.7282
      XXZZ     -78.2232   XYZZ      22.4769   YYZZ    -133.6473
      XZZZ     -29.5730   YZZZ      81.5348   ZZZZ    -247.1118
 -----------------------------------------------------------------
 Calculating analytic gradient of the SCF energy
 Gradient of SCF Energy
            1           2           3           4           5           6
    1  -0.0020079   0.0009432   0.0067415   0.0049924  -0.0202050  -0.0105165
    2   0.0047605   0.0049578   0.0080497   0.0054312  -0.0096627  -0.0035660
    3  -0.0008568  -0.0007604   0.0069266  -0.0015206   0.0166185   0.0103308
            7           8           9          10          11          12
    1  -0.0034318  -0.0005995   0.0206085   0.0026357   0.0022864  -0.0014469
    2   0.0116664   0.0020477  -0.0274949   0.0015158   0.0027591  -0.0004646
    3  -0.0064922  -0.0020680  -0.0194459  -0.0060255   0.0018161   0.0014774
 Max gradient component =       2.749E-02
 RMS gradient           =       9.280E-03
 Gradient time:  CPU 257.32 s  wall 5.19 s
rPathMan2.  file_steps = 951
 IRC --- Status = 4.  Checking bisector search.
 IRC --- Bisector search finished successfully.
 ------------------------------------------------------------------------
 Reaction path following.  The coordinates are cartesian              
 Step   4 E=    -302.886811 |G|=  0.055679 S_lin= 0.2995 S_tot= 0.2998
 ------------------------------------------------------------------------
  IRC -- SD step length =   0.100000000000000     
 Adding empirical dispersion correction 
 ----------------------------------------------------------------
 Doing -D3(0) with
 s6  =   1.00000
 s8  =   1.00000
 rs6 =   1.28100
 rs8 =   1.09400
 -D3 energy without 3body term =     -0.0027081288 hartrees
 ----------------------------------------------------------------
             Standard Nuclear Orientation (Angstroms)
    I     Atom           X                Y                Z
 ----------------------------------------------------------------
    1      C      -0.6925340124     1.5230418096    -1.0062303412
    2      N      -0.6186316117     2.6403003498    -1.2631464398
    3      C       1.3057333965    -0.3274589486     0.3391912184
    4      H       2.3853581195    -0.3524624886     0.4678847791
    5      C       0.5306983846    -0.7039198423    -0.7170728656
    6      H       0.7172192872    -1.4330752252    -1.4754964527
    7      C      -0.7876075344     0.0713528547    -0.6769317799
    8      H      -1.5980108863    -0.3629935737    -1.2555480628
    9      C      -0.7906495938    -0.2664069783     0.7595899833
   10      H      -1.4920877768    -0.9165426381     1.2377559587
   11      N       0.4281987415     0.2036114218     1.3195983913
   12      H       0.6123134861    -0.0754467276     2.2704056201
 ----------------------------------------------------------------
 Nuclear Repulsion Energy =         263.19606776 hartrees
 There are       25 alpha and       24 beta electrons

                       Distance Matrix (Angstroms)
             C (  1)   N (  2)   C (  3)   H (  4)   C (  5)   H (  6)
   N (  2)  1.148797
   C (  3)  3.037694  3.883074
   H (  4)  3.894092  4.580071  1.087555
   C (  5)  2.557199  3.578123  1.363120  2.228769
   H (  6)  3.308511  4.292083  2.204955  2.779774  1.068487
   C (  7)  1.491602  2.640396  2.360854  3.399696  1.529899  2.272777
   H (  8)  2.106935  3.158958  3.313033  4.340226  2.222069  2.560028
   C (  9)  2.515924  3.545420  2.138991  3.190536  2.029264  2.937753
   H ( 10)  3.409741  4.434926  2.997039  3.993179  2.821033  3.536889
   N ( 11)  2.899382  3.701875  1.418908  2.205699  2.232073  3.251897
   H ( 12)  3.872226  4.623473  2.067349  2.543522  3.053959  3.985717
             C (  7)   H (  8)   C (  9)   H ( 10)   N ( 11)
   H (  8)  1.086373
   C (  9)  1.475698  2.173003
   H ( 10)  2.266773  2.556208  1.069268
   N ( 11)  2.341327  3.325349  1.421309  2.224622
   H ( 12)  3.266210  4.171399  2.070588  2.490444  1.007872
 
 Applying Cartesian multipole field
    Component          Value
    ---------          -----
     (2,0,0)        1.00000E-11
     (0,2,0)        2.00000E-11
     (0,0,2)       -3.00000E-11
 Nucleus-field energy     =     0.0000000010 hartrees
 Requested basis set is cc-pVTZ
 There are 100 shells and 280 basis functions
 A cutoff of  1.0D-11 yielded   4744 shell pairs
 There are     37396 function pairs (     48960 Cartesian)
 Smallest overlap matrix eigenvalue = 2.48E-04
 Guess MOs from SCF MO coefficient file
 Reading MOs from coefficient file
 Reading MOs from coefficient file
 Long-range K will be added via erf
 Coulomb attenuation parameter = 0.25 bohr**(-1)
 An unrestricted hybrid HF-DFT SCF calculation will be
 performed using Pulay DIIS extrapolation
 Exchange:     0.1957 Hartree-Fock + 1.0000 wB97X-D3 + LR-HF
 Correlation:  1.0000 wB97X-D3
 Using SG-2 standard quadrature grid
 Dispersion:   Grimme D3
 SCF converges when DIIS error is below 1.0E-08
 Using Q-Chem read-in guess as SCF_GUESS READ specified.

 using 64 threads for integral computing
 -------------------------------------------------------
 OpenMP Integral computing Module                
 Release: version 1.0, May 2013, Q-Chem Inc. Pittsburgh 
 -------------------------------------------------------
 using 64 threads for integral computing
 -------------------------------------------------------
 OpenMP Integral computing Module                
 Release: version 1.0, May 2013, Q-Chem Inc. Pittsburgh 
 -------------------------------------------------------
 ---------------------------------------
  Cycle       Energy         DIIS Error
 ---------------------------------------
    1    -302.8873181223      6.97E-04
    2    -302.8920484531      8.67E-05
    3    -302.8924093853      5.70E-05
    4    -302.8925339984      2.75E-05
    5    -302.8926450859      1.68E-05
    6    -302.8926962825      1.24E-05
    7    -302.8927313120      5.66E-06
    8    -302.8927497000      2.88E-06
    9    -302.8927547523      1.29E-06
   10    -302.8927585532      6.57E-07
   11    -302.8927607929      4.73E-07
   12    -302.8927617336      2.54E-07
   13    -302.8927622823      1.33E-07
   14    -302.8927624168      6.84E-08
   15    -302.8927624400      2.68E-08
   16    -302.8927624419      1.19E-08
   17    -302.8927624421      4.51E-09 Convergence criterion met
 ---------------------------------------
 <S^2> = 0.7756
 SCF time:  CPU 1739.68 s  wall 30.17 s
 SCF   energy in the final basis set = -302.89276244
 Total energy in the final basis set = -302.89276244
 
 --------------------------------------------------------------
 
                    Orbital Energies (a.u.)
 --------------------------------------------------------------
 
 Alpha MOs
 -- Occupied --
-14.4568 -14.4113 -10.3431 -10.3414 -10.3367 -10.3091 -10.2983  -1.1095
 -1.0148  -0.9344  -0.8551  -0.7595  -0.6930  -0.6753  -0.6261  -0.5576
 -0.5477  -0.5277  -0.5073  -0.4884  -0.4562  -0.4241  -0.4174  -0.3093
 -0.2834
 -- Virtual --
  0.0584   0.1018   0.1271   0.1295   0.1447   0.1567   0.1646   0.1741
  0.2112   0.2596   0.2610   0.2929   0.3093   0.3133   0.3308   0.3460
  0.3634   0.3778   0.4076   0.4114   0.4346   0.4513   0.4636   0.4751
  0.4835   0.4861   0.5010   0.5182   0.5438   0.5535   0.5598   0.5724
  0.5945   0.6004   0.6093   0.6274   0.6530   0.6736   0.6805   0.7046
  0.7157   0.7366   0.7479   0.7762   0.8064   0.8278   0.8389   0.8712
  0.8856   0.9311   0.9461   0.9816   1.0020   1.0162   1.0386   1.0563
  1.0645   1.0856   1.1167   1.1338   1.1437   1.1617   1.1747   1.1764
  1.2003   1.2241   1.2378   1.2763   1.2893   1.3006   1.3160   1.3388
  1.3460   1.3525   1.3932   1.4121   1.4393   1.4661   1.4742   1.4893
  1.5127   1.5278   1.5462   1.5640   1.6201   1.6517   1.6741   1.7208
  1.7625   1.8144   1.8412   1.8772   1.8986   1.9383   1.9506   1.9695
  1.9874   2.0930   2.1618   2.2225   2.2397   2.2667   2.3058   2.3446
  2.3783   2.4117   2.4476   2.4992   2.5121   2.5604   2.5790   2.6156
  2.6645   2.6693   2.7043   2.7051   2.7310   2.7569   2.7674   2.7865
  2.8222   2.8469   2.8718   2.8840   2.9069   2.9200   2.9323   2.9557
  2.9742   2.9900   2.9978   3.0141   3.0351   3.0650   3.0723   3.0837
  3.1010   3.1104   3.1284   3.1387   3.1573   3.1776   3.2065   3.2133
  3.2311   3.2420   3.2580   3.2771   3.2893   3.3354   3.3611   3.3748
  3.3968   3.4293   3.4469   3.4628   3.4863   3.4962   3.5216   3.5303
  3.5467   3.5897   3.6122   3.6269   3.6624   3.6880   3.7215   3.7354
  3.7634   3.7731   3.7988   3.8162   3.8387   3.8405   3.8647   3.8978
  3.9555   3.9878   3.9920   4.0218   4.0374   4.0476   4.0616   4.0838
  4.0878   4.0917   4.0950   4.1355   4.1621   4.1849   4.2011   4.2213
  4.2413   4.2618   4.2889   4.3175   4.3427   4.3809   4.4231   4.4345
  4.4572   4.5158   4.5410   4.6105   4.6280   4.6594   4.6784   4.6987
  4.7163   4.7653   4.7800   4.8183   4.8487   4.8508   4.8561   4.9476
  4.9803   5.0069   5.0206   5.0535   5.0814   5.1031   5.1798   5.2221
  5.2428   5.2517   5.3023   5.3102   5.3674   5.4435   5.4878   5.4980
  5.5453   5.6175   5.7166   5.7574   5.8181   5.8435   5.9121   6.0246
  6.0320   6.1613   6.2117   6.2302   6.3184   6.3374   6.3747   6.6790
  7.9073  10.3887  11.1848  12.3739  12.7904  13.4186  15.8390
 
 Beta MOs
 -- Occupied --
-14.4569 -14.4114 -10.3431 -10.3330 -10.3321 -10.3085 -10.2994  -1.0995
 -1.0144  -0.9308  -0.8416  -0.7434  -0.6908  -0.6637  -0.6166  -0.5508
 -0.5401  -0.5237  -0.5009  -0.4706  -0.4543  -0.4230  -0.4146  -0.3090
 -- Virtual --
  0.0129   0.0758   0.1036   0.1296   0.1371   0.1450   0.1592   0.1692
  0.1757   0.2117   0.2618   0.2637   0.2975   0.3114   0.3174   0.3346
  0.3529   0.3699   0.3843   0.4095   0.4144   0.4400   0.4570   0.4689
  0.4778   0.4861   0.4935   0.5033   0.5209   0.5468   0.5549   0.5608
  0.5776   0.5974   0.6026   0.6111   0.6298   0.6555   0.6756   0.6846
  0.7064   0.7160   0.7389   0.7483   0.7784   0.8109   0.8322   0.8403
  0.8731   0.8880   0.9341   0.9478   0.9867   1.0051   1.0180   1.0400
  1.0584   1.0663   1.0881   1.1189   1.1401   1.1470   1.1642   1.1803
  1.1847   1.2046   1.2281   1.2411   1.2779   1.2961   1.3020   1.3189
  1.3419   1.3511   1.3537   1.3970   1.4138   1.4414   1.4713   1.4783
  1.4949   1.5150   1.5301   1.5512   1.5675   1.6227   1.6548   1.6785
  1.7227   1.7656   1.8181   1.8445   1.8792   1.9014   1.9403   1.9536
  1.9709   1.9915   2.1081   2.1674   2.2319   2.2481   2.2710   2.3105
  2.3549   2.3845   2.4150   2.4642   2.5108   2.5192   2.5649   2.5841
  2.6206   2.6690   2.6783   2.7089   2.7150   2.7360   2.7592   2.7710
  2.7926   2.8265   2.8558   2.8784   2.8926   2.9207   2.9285   2.9439
  2.9610   2.9783   2.9963   3.0084   3.0278   3.0455   3.0728   3.0790
  3.0876   3.1076   3.1210   3.1384   3.1453   3.1627   3.1905   3.2174
  3.2204   3.2410   3.2474   3.2672   3.2817   3.2984   3.3431   3.3707
  3.3798   3.4035   3.4327   3.4529   3.4707   3.4891   3.4997   3.5277
  3.5345   3.5495   3.5956   3.6183   3.6302   3.6657   3.6910   3.7255
  3.7415   3.7666   3.7774   3.8028   3.8184   3.8402   3.8471   3.8699
  3.9066   3.9590   3.9892   3.9953   4.0251   4.0396   4.0519   4.0644
  4.0857   4.0900   4.0918   4.0970   4.1399   4.1649   4.1875   4.2029
  4.2254   4.2447   4.2678   4.2921   4.3221   4.3463   4.3843   4.4284
  4.4392   4.4625   4.5183   4.5454   4.6134   4.6303   4.6636   4.6783
  4.6992   4.7196   4.7680   4.7818   4.8208   4.8524   4.8538   4.8609
  4.9529   4.9827   5.0103   5.0247   5.0606   5.0840   5.1063   5.1853
  5.2255   5.2448   5.2533   5.3117   5.3129   5.3705   5.4462   5.4897
  5.5021   5.5484   5.6199   5.7192   5.7614   5.8201   5.8452   5.9142
  6.0282   6.0347   6.1629   6.2126   6.2308   6.3206   6.3385   6.3782
  6.6810   7.9079  10.3921  11.1970  12.3781  12.7977  13.4215  15.8390
 --------------------------------------------------------------
 
          Ground-State Mulliken Net Atomic Charges

     Atom                 Charge (a.u.)    Spin (a.u.)
  --------------------------------------------------------
      1 C                    -0.115826       0.030077
      2 N                    -0.051218      -0.009250
      3 C                    -0.073171       0.293775
      4 H                     0.136089      -0.000311
      5 C                    -0.226759      -0.130130
      6 H                     0.144485       0.009020
      7 C                    -0.000625      -0.004863
      8 H                     0.130535       0.001163
      9 C                    -0.113653       0.833674
     10 H                     0.150516      -0.012157
     11 N                    -0.102638      -0.013940
     12 H                     0.122266       0.002943
  --------------------------------------------------------
  Sum of atomic charges =     0.000000
  Sum of spin   charges =     1.000000

 -----------------------------------------------------------------
                    Cartesian Multipole Moments
 -----------------------------------------------------------------
    Charge (ESU x 10^10)
                 0.0000
    Dipole Moment (Debye)
         X       0.3612      Y      -4.8542      Z       2.1338
       Tot       5.3148
    Quadrupole Moments (Debye-Ang)
        XX     -36.4460     XY       2.4750     YY     -53.5079
        XZ       1.3847     YZ       4.2576     ZZ     -37.6614
    Octopole Moments (Debye-Ang^2)
       XXX      14.1831    XXY     -20.3423    XYY       8.6711
       YYY     -82.7762    XXZ       8.8868    XYZ      -2.0927
       YYZ      19.2981    XZZ       4.7223    YZZ     -28.0567
       ZZZ      33.0528
    Hexadecapole Moments (Debye-Ang^3)
      XXXX    -198.2973   XXXY      56.2714   XXYY    -107.8078
      XYYY      76.1396   YYYY    -508.2257   XXXZ     -27.4562
      XXYZ      25.3451   XYYZ     -24.5822   YYYZ     122.9292
      XXZZ     -78.9705   XYZZ      22.6104   YYZZ    -133.2678
      XZZZ     -27.9027   YZZZ      81.0081   ZZZZ    -248.4425
 -----------------------------------------------------------------
 Calculating analytic gradient of the SCF energy
 Gradient of SCF Energy
            1           2           3           4           5           6
    1  -0.0021813   0.0010012   0.0048277   0.0065588  -0.0189269  -0.0128165
    2   0.0085626   0.0042875   0.0079775   0.0068381  -0.0108576  -0.0045176
    3  -0.0016800  -0.0004795   0.0063316  -0.0019219   0.0185855   0.0123994
            7           8           9          10          11          12
    1  -0.0042686  -0.0008747   0.0230095   0.0024649   0.0030543  -0.0018483
    2   0.0123820   0.0026999  -0.0332115   0.0022645   0.0042211  -0.0006465
    3  -0.0074971  -0.0026039  -0.0206108  -0.0067343   0.0024863   0.0017250
 Max gradient component =       3.321E-02
 RMS gradient           =       1.038E-02
 Gradient time:  CPU 261.53 s  wall 4.91 s
rPathMan2.  file_steps = 951
 IRC --- Status = 2.  Assess steepest descent step
 IRC --- Previous SD length =   0.100000
 IRC --- Point 1 E =     -302.886811 |G| =   0.055679 G.D1 =  -0.055679
 IRC --- Point 2 E =     -302.892762 |G| =   0.062270 G.D1 =  -0.061860
 IRC --- Angle(G1/G2) =    6.58 Deg.  Curvature =  -0.0618
 IRC --- Corrector step required
 IRC --- equal length displacement: B_eq =   0.011470
 IRC --- chosen bisector length  : B_len =   0.010000
 Adding empirical dispersion correction 
 ----------------------------------------------------------------
 Doing -D3(0) with
 s6  =   1.00000
 s8  =   1.00000
 rs6 =   1.28100
 rs8 =   1.09400
 -D3 energy without 3body term =     -0.0027069064 hartrees
 ----------------------------------------------------------------
             Standard Nuclear Orientation (Angstroms)
    I     Atom           X                Y                Z
 ----------------------------------------------------------------
    1      C      -0.6925816116     1.5206423378    -1.0056955991
    2      N      -0.6185919059     2.6412317337    -1.2634211811
    3      C       1.3077426107    -0.3266995105     0.3402395671
    4      H       2.3846354514    -0.3530285280     0.4680487766
    5      C       0.5279794187    -0.7038819411    -0.7170727328
    6      H       0.7180010420    -1.4326829626    -1.4761230576
    7      C      -0.7872885965     0.0718457856    -0.6767565955
    8      H      -1.5978595747    -0.3632972071    -1.2553323491
    9      C      -0.7906211178    -0.2645828453     0.7587476221
   10      H      -1.4917300402    -0.9169643744     1.2377526450
   11      N       0.4278303572     0.2027702416     1.3192611803
   12      H       0.6124839664    -0.0753527161     2.2703517328
 ----------------------------------------------------------------
 Nuclear Repulsion Energy =         263.19743485 hartrees
 There are       25 alpha and       24 beta electrons

                       Distance Matrix (Angstroms)
             C (  1)   N (  2)   C (  3)   H (  4)   C (  5)   H (  6)
   N (  2)  1.152223
   C (  3)  3.037353  3.884728
   H (  4)  3.892535  4.580716  1.084770
   C (  5)  2.553739  3.578115  1.366824  2.230422
   H (  6)  3.306535  4.292843  2.206846  2.779052  1.069307
   C (  7)  1.488685  2.640905  2.362684  3.398853  1.527517  2.273431
   H (  8)  2.105012  3.160099  3.315074  4.339403  2.219214  2.560380
   C (  9)  2.511952  3.544364  2.140593  3.189762  2.027249  2.938545
   H ( 10)  3.407877  4.436102  2.998498  3.992077  2.818860  3.537513
   N ( 11)  2.897850  3.702883  1.418826  2.205122  2.231301  3.251627
   H ( 12)  3.870773  4.624168  2.066856  2.542817  3.053997  3.986170
             C (  7)   H (  8)   C (  9)   H ( 10)   N ( 11)
   H (  8)  1.086796
   C (  9)  1.474404  2.172072
   H ( 10)  2.267009  2.556029  1.070795
   N ( 11)  2.340458  3.324513  1.420288  2.223772
   H ( 12)  3.265957  4.171208  2.071101  2.490439  1.007979
 
 Applying Cartesian multipole field
    Component          Value
    ---------          -----
     (2,0,0)        1.00000E-11
     (0,2,0)        2.00000E-11
     (0,0,2)       -3.00000E-11
 Nucleus-field energy     =     0.0000000010 hartrees
 Requested basis set is cc-pVTZ
 There are 100 shells and 280 basis functions
 A cutoff of  1.0D-11 yielded   4745 shell pairs
 There are     37397 function pairs (     48961 Cartesian)
 Smallest overlap matrix eigenvalue = 2.48E-04
 Guess MOs from SCF MO coefficient file
 Reading MOs from coefficient file
 Reading MOs from coefficient file
 Long-range K will be added via erf
 Coulomb attenuation parameter = 0.25 bohr**(-1)
 An unrestricted hybrid HF-DFT SCF calculation will be
 performed using Pulay DIIS extrapolation
 Exchange:     0.1957 Hartree-Fock + 1.0000 wB97X-D3 + LR-HF
 Correlation:  1.0000 wB97X-D3
 Using SG-2 standard quadrature grid
 Dispersion:   Grimme D3
 SCF converges when DIIS error is below 1.0E-08
 Using Q-Chem read-in guess as SCF_GUESS READ specified.

 using 64 threads for integral computing
 -------------------------------------------------------
 OpenMP Integral computing Module                
 Release: version 1.0, May 2013, Q-Chem Inc. Pittsburgh 
 -------------------------------------------------------
 using 64 threads for integral computing
 -------------------------------------------------------
 OpenMP Integral computing Module                
 Release: version 1.0, May 2013, Q-Chem Inc. Pittsburgh 
 -------------------------------------------------------
 ---------------------------------------
  Cycle       Energy         DIIS Error
 ---------------------------------------
    1    -302.8938505246      1.54E-04
    2    -302.8927313532      2.60E-05
    3    -302.8927336727      2.70E-05
    4    -302.8927390669      6.54E-06
    5    -302.8927395188      1.90E-06
    6    -302.8927396743      8.46E-07
    7    -302.8927397600      4.81E-07
    8    -302.8927398371      2.95E-07
    9    -302.8927398950      1.63E-07
   10    -302.8927399288      7.62E-08
   11    -302.8927399419      4.10E-08
   12    -302.8927399465      2.05E-08
   13    -302.8927399484      1.10E-08
   14    -302.8927399488      4.43E-09 Convergence criterion met
 ---------------------------------------
 <S^2> = 0.7766
 SCF time:  CPU 1368.59 s  wall 23.51 s
 SCF   energy in the final basis set = -302.89273995
 Total energy in the final basis set = -302.89273995
 
 --------------------------------------------------------------
 
                    Orbital Energies (a.u.)
 --------------------------------------------------------------
 
 Alpha MOs
 -- Occupied --
-14.4569 -14.4123 -10.3428 -10.3417 -10.3368 -10.3099 -10.2985  -1.1098
 -1.0137  -0.9348  -0.8549  -0.7599  -0.6931  -0.6758  -0.6266  -0.5581
 -0.5477  -0.5271  -0.5081  -0.4882  -0.4564  -0.4233  -0.4167  -0.3087
 -0.2836
 -- Virtual --
  0.0580   0.1014   0.1264   0.1290   0.1445   0.1567   0.1645   0.1741
  0.2113   0.2596   0.2612   0.2926   0.3092   0.3135   0.3309   0.3460
  0.3634   0.3782   0.4075   0.4117   0.4344   0.4512   0.4638   0.4753
  0.4839   0.4859   0.5008   0.5183   0.5439   0.5535   0.5596   0.5724
  0.5945   0.6003   0.6092   0.6272   0.6531   0.6725   0.6803   0.7047
  0.7156   0.7365   0.7479   0.7766   0.8064   0.8279   0.8389   0.8710
  0.8848   0.9314   0.9462   0.9816   1.0020   1.0164   1.0372   1.0561
  1.0646   1.0855   1.1166   1.1332   1.1430   1.1608   1.1741   1.1762
  1.2003   1.2241   1.2379   1.2762   1.2886   1.3004   1.3160   1.3386
  1.3455   1.3526   1.3938   1.4118   1.4389   1.4661   1.4743   1.4890
  1.5131   1.5271   1.5462   1.5632   1.6198   1.6511   1.6734   1.7207
  1.7630   1.8140   1.8413   1.8777   1.8997   1.9383   1.9510   1.9689
  1.9870   2.0925   2.1607   2.2229   2.2399   2.2666   2.3056   2.3446
  2.3780   2.4118   2.4480   2.4996   2.5125   2.5602   2.5788   2.6159
  2.6648   2.6696   2.7045   2.7054   2.7307   2.7577   2.7676   2.7866
  2.8222   2.8474   2.8723   2.8844   2.9062   2.9194   2.9320   2.9556
  2.9760   2.9899   2.9980   3.0135   3.0347   3.0657   3.0723   3.0841
  3.1014   3.1104   3.1282   3.1386   3.1582   3.1775   3.2065   3.2129
  3.2311   3.2421   3.2576   3.2766   3.2888   3.3353   3.3609   3.3748
  3.3970   3.4282   3.4467   3.4627   3.4863   3.4966   3.5217   3.5310
  3.5481   3.5898   3.6116   3.6266   3.6613   3.6879   3.7204   3.7351
  3.7640   3.7732   3.7990   3.8161   3.8386   3.8403   3.8640   3.8994
  3.9560   3.9877   3.9919   4.0211   4.0377   4.0481   4.0624   4.0836
  4.0867   4.0909   4.0943   4.1363   4.1628   4.1844   4.2010   4.2221
  4.2418   4.2627   4.2871   4.3179   4.3430   4.3808   4.4209   4.4339
  4.4561   4.5159   4.5407   4.6094   4.6282   4.6585   4.6772   4.6975
  4.7154   4.7649   4.7792   4.8182   4.8485   4.8495   4.8548   4.9492
  4.9798   5.0068   5.0229   5.0519   5.0812   5.1029   5.1799   5.2210
  5.2422   5.2508   5.3016   5.3090   5.3673   5.4433   5.4893   5.4984
  5.5469   5.6162   5.7144   5.7564   5.8161   5.8431   5.9105   6.0229
  6.0322   6.1581   6.2058   6.2200   6.3180   6.3318   6.3723   6.6802
  7.9246  10.3963  11.1885  12.3758  12.8165  13.3834  15.7521
 
 Beta MOs
 -- Occupied --
-14.4569 -14.4124 -10.3429 -10.3331 -10.3324 -10.3093 -10.2996  -1.0997
 -1.0133  -0.9313  -0.8413  -0.7440  -0.6908  -0.6641  -0.6171  -0.5513
 -0.5400  -0.5231  -0.5016  -0.4704  -0.4544  -0.4221  -0.4139  -0.3086
 -- Virtual --
  0.0125   0.0756   0.1032   0.1290   0.1364   0.1448   0.1592   0.1691
  0.1756   0.2118   0.2617   0.2639   0.2972   0.3112   0.3176   0.3348
  0.3528   0.3699   0.3846   0.4094   0.4147   0.4399   0.4569   0.4691
  0.4780   0.4865   0.4934   0.5031   0.5210   0.5469   0.5548   0.5606
  0.5776   0.5974   0.6026   0.6110   0.6296   0.6556   0.6744   0.6845
  0.7064   0.7159   0.7388   0.7483   0.7788   0.8109   0.8323   0.8402
  0.8729   0.8871   0.9344   0.9477   0.9868   1.0051   1.0181   1.0386
  1.0584   1.0663   1.0880   1.1187   1.1393   1.1465   1.1634   1.1805
  1.1835   1.2047   1.2281   1.2412   1.2778   1.2955   1.3018   1.3189
  1.3417   1.3507   1.3537   1.3977   1.4135   1.4410   1.4713   1.4782
  1.4946   1.5154   1.5294   1.5514   1.5665   1.6224   1.6542   1.6778
  1.7225   1.7661   1.8177   1.8447   1.8797   1.9025   1.9403   1.9540
  1.9703   1.9912   2.1070   2.1666   2.2330   2.2479   2.2710   2.3103
  2.3550   2.3842   2.4152   2.4644   2.5114   2.5194   2.5646   2.5840
  2.6209   2.6691   2.6789   2.7090   2.7154   2.7356   2.7599   2.7712
  2.7926   2.8266   2.8562   2.8787   2.8930   2.9195   2.9283   2.9436
  2.9613   2.9798   2.9965   3.0085   3.0272   3.0452   3.0738   3.0790
  3.0880   3.1081   3.1209   3.1383   3.1450   3.1636   3.1903   3.2174
  3.2199   3.2410   3.2476   3.2669   3.2813   3.2978   3.3429   3.3703
  3.3800   3.4039   3.4316   3.4527   3.4706   3.4890   3.5000   3.5278
  3.5350   3.5509   3.5957   3.6178   3.6299   3.6646   3.6909   3.7245
  3.7411   3.7671   3.7776   3.8031   3.8184   3.8400   3.8468   3.8693
  3.9082   3.9594   3.9891   3.9951   4.0245   4.0399   4.0524   4.0653
  4.0849   4.0891   4.0910   4.0964   4.1407   4.1657   4.1870   4.2027
  4.2262   4.2451   4.2687   4.2903   4.3225   4.3467   4.3842   4.4258
  4.4388   4.4615   4.5185   4.5451   4.6122   4.6305   4.6627   4.6771
  4.6981   4.7186   4.7676   4.7810   4.8207   4.8510   4.8533   4.8604
  4.9546   4.9822   5.0102   5.0269   5.0590   5.0839   5.1061   5.1853
  5.2245   5.2441   5.2522   5.3108   5.3117   5.3703   5.4461   5.4912
  5.5025   5.5499   5.6186   5.7171   5.7603   5.8180   5.8449   5.9125
  6.0265   6.0349   6.1597   6.2067   6.2207   6.3202   6.3329   6.3758
  6.6821   7.9251  10.3998  11.2007  12.3801  12.8236  13.3863  15.7521
 --------------------------------------------------------------
 
          Ground-State Mulliken Net Atomic Charges

     Atom                 Charge (a.u.)    Spin (a.u.)
  --------------------------------------------------------
      1 C                    -0.113230       0.029827
      2 N                    -0.054512      -0.009301
      3 C                    -0.074359       0.299562
      4 H                     0.137056      -0.000226
      5 C                    -0.228076      -0.134108
      6 H                     0.144098       0.009182
      7 C                     0.000869      -0.004302
      8 H                     0.130603       0.001125
      9 C                    -0.112630       0.831490
     10 H                     0.149964      -0.012446
     11 N                    -0.102109      -0.013806
     12 H                     0.122326       0.003003
  --------------------------------------------------------
  Sum of atomic charges =     0.000000
  Sum of spin   charges =     1.000000

 -----------------------------------------------------------------
                    Cartesian Multipole Moments
 -----------------------------------------------------------------
    Charge (ESU x 10^10)
                 0.0000
    Dipole Moment (Debye)
         X       0.3630      Y      -4.8499      Z       2.1428
       Tot       5.3145
    Quadrupole Moments (Debye-Ang)
        XX     -36.4385     XY       2.4759     YY     -53.5250
        XZ       1.3885     YZ       4.2565     ZZ     -37.6706
    Octopole Moments (Debye-Ang^2)
       XXX      14.2546    XXY     -20.3876    XYY       8.6838
       YYY     -82.7624    XXZ       8.9092    XYZ      -2.0934
       YYZ      19.3098    XZZ       4.7390    YZZ     -28.0692
       ZZZ      33.1049
    Hexadecapole Moments (Debye-Ang^3)
      XXXX    -198.2513   XXXY      56.2614   XXYY    -107.8385
      XYYY      76.1515   YYYY    -508.2229   XXXZ     -27.5006
      XXYZ      25.3717   XYYZ     -24.6009   YYYZ     122.8650
      XXZZ     -78.9554   XYZZ      22.6219   YYZZ    -133.2842
      XZZZ     -27.9490   YZZZ      81.0489   ZZZZ    -248.5033
 -----------------------------------------------------------------
 Calculating analytic gradient of the SCF energy
 Gradient of SCF Energy
            1           2           3           4           5           6
    1  -0.0027821   0.0015229   0.0094453   0.0047898  -0.0222056  -0.0123244
    2  -0.0010824   0.0123299   0.0087772   0.0066999  -0.0105020  -0.0048577
    3   0.0006649  -0.0023469   0.0088317  -0.0021515   0.0169776   0.0120001
            7           8           9          10          11          12
    1  -0.0033083  -0.0009597   0.0235999   0.0018073   0.0019877  -0.0015728
    2   0.0130788   0.0025677  -0.0316278   0.0016122   0.0037314  -0.0007271
    3  -0.0068090  -0.0027836  -0.0218080  -0.0061328   0.0017722   0.0017854
 Max gradient component =       3.163E-02
 RMS gradient           =       1.060E-02
 Gradient time:  CPU 258.64 s  wall 4.83 s
rPathMan2.  file_steps = 951
 IRC --- Status = 3.  Assess initial corrector step
 IRC --- bisector search: b =  0.000000 E =     -302.892762 G.B =  -0.003571
 IRC --- bisector search: b =  0.010000 E =     -302.892740 G.B =   0.008050
 IRC --- performed gradient/energy interpolation
 IRC --- bisector search:  estimate b(min) =   3.067763933284643E-003
 Adding empirical dispersion correction 
 ----------------------------------------------------------------
 Doing -D3(0) with
 s6  =   1.00000
 s8  =   1.00000
 rs6 =   1.28100
 rs8 =   1.09400
 -D3 energy without 3body term =     -0.0027077527 hartrees
 ----------------------------------------------------------------
             Standard Nuclear Orientation (Angstroms)
    I     Atom           X                Y                Z
 ----------------------------------------------------------------
    1      C      -0.6925486147     1.5223057083    -1.0060662950
    2      N      -0.6186194309     2.6405860764    -1.2632307239
    3      C       1.3063497760    -0.3272259709     0.3395128270
    4      H       2.3851364219    -0.3526361361     0.4679350897
    5      C       0.5298642701    -0.7039082151    -0.7170728248
    6      H       0.7174591111    -1.4329548883    -1.4756886803
    7      C      -0.7875096918     0.0715040743    -0.6768780375
    8      H      -1.5979644675    -0.3630867212    -1.2554818869
    9      C      -0.7906408580    -0.2658473773     0.7593315668
   10      H      -1.4919780317    -0.9166720169     1.2377549421
   11      N       0.4280857299     0.2033533676     1.3194949429
   12      H       0.6123657854    -0.0754178871     2.2703890888
 ----------------------------------------------------------------
 Nuclear Repulsion Energy =         263.19642658 hartrees
 There are       25 alpha and       24 beta electrons

                       Distance Matrix (Angstroms)
             C (  1)   N (  2)   C (  3)   H (  4)   C (  5)   H (  6)
   N (  2)  1.149848
   C (  3)  3.037589  3.883581
   H (  4)  3.893614  4.580269  1.086701
   C (  5)  2.556138  3.578120  1.364255  2.229276
   H (  6)  3.307904  4.292316  2.205535  2.779552  1.068737
   C (  7)  1.490707  2.640552  2.361416  3.399438  1.529168  2.272977
   H (  8)  2.106345  3.159308  3.313659  4.339973  2.221193  2.560136
   C (  9)  2.514705  3.545096  2.139482  3.190299  2.028645  2.937996
   H ( 10)  3.409169  4.435287  2.997486  3.992841  2.820366  3.537080
   N ( 11)  2.898912  3.702184  1.418882  2.205522  2.231836  3.251814
   H ( 12)  3.871780  4.623686  2.067197  2.543306  3.053970  3.985856
             C (  7)   H (  8)   C (  9)   H ( 10)   N ( 11)
   H (  8)  1.086503
   C (  9)  1.475301  2.172717
   H ( 10)  2.266845  2.556153  1.069736
   N ( 11)  2.341060  3.325092  1.420995  2.224361
   H ( 12)  3.266132  4.171340  2.070745  2.490443  1.007905
 
 Applying Cartesian multipole field
    Component          Value
    ---------          -----
     (2,0,0)        1.00000E-11
     (0,2,0)        2.00000E-11
     (0,0,2)       -3.00000E-11
 Nucleus-field energy     =     0.0000000010 hartrees
 Requested basis set is cc-pVTZ
 There are 100 shells and 280 basis functions
 A cutoff of  1.0D-11 yielded   4744 shell pairs
 There are     37396 function pairs (     48960 Cartesian)
 Smallest overlap matrix eigenvalue = 2.48E-04
 Guess MOs from SCF MO coefficient file
 Reading MOs from coefficient file
 Reading MOs from coefficient file
 Long-range K will be added via erf
 Coulomb attenuation parameter = 0.25 bohr**(-1)
 An unrestricted hybrid HF-DFT SCF calculation will be
 performed using Pulay DIIS extrapolation
 Exchange:     0.1957 Hartree-Fock + 1.0000 wB97X-D3 + LR-HF
 Correlation:  1.0000 wB97X-D3
 Using SG-2 standard quadrature grid
 Dispersion:   Grimme D3
 SCF converges when DIIS error is below 1.0E-08
 Using Q-Chem read-in guess as SCF_GUESS READ specified.

 using 64 threads for integral computing
 -------------------------------------------------------
 OpenMP Integral computing Module                
 Release: version 1.0, May 2013, Q-Chem Inc. Pittsburgh 
 -------------------------------------------------------
 using 64 threads for integral computing
 -------------------------------------------------------
 OpenMP Integral computing Module                
 Release: version 1.0, May 2013, Q-Chem Inc. Pittsburgh 
 -------------------------------------------------------
 ---------------------------------------
  Cycle       Energy         DIIS Error
 ---------------------------------------
    1    -302.8920917145      1.06E-04
    2    -302.8927637922      1.80E-05
    3    -302.8927649315      1.86E-05
    4    -302.8927674870      4.50E-06
    5    -302.8927677019      1.31E-06
    6    -302.8927677764      5.82E-07
    7    -302.8927678172      3.33E-07
    8    -302.8927678537      2.03E-07
    9    -302.8927678807      1.11E-07
   10    -302.8927678964      5.18E-08
   11    -302.8927679026      2.78E-08
   12    -302.8927679051      1.40E-08
   13    -302.8927679063      7.59E-09 Convergence criterion met
 ---------------------------------------
 <S^2> = 0.7759
 SCF time:  CPU 1253.91 s  wall 21.26 s
 SCF   energy in the final basis set = -302.89276791
 Total energy in the final basis set = -302.89276791
 
 --------------------------------------------------------------
 
                    Orbital Energies (a.u.)
 --------------------------------------------------------------
 
 Alpha MOs
 -- Occupied --
-14.4568 -14.4116 -10.3430 -10.3415 -10.3367 -10.3093 -10.2983  -1.1096
 -1.0145  -0.9345  -0.8551  -0.7596  -0.6930  -0.6755  -0.6262  -0.5577
 -0.5477  -0.5275  -0.5075  -0.4883  -0.4563  -0.4239  -0.4172  -0.3091
 -0.2835
 -- Virtual --
  0.0583   0.1017   0.1269   0.1293   0.1446   0.1567   0.1645   0.1741
  0.2112   0.2596   0.2611   0.2928   0.3092   0.3134   0.3308   0.3460
  0.3634   0.3780   0.4076   0.4115   0.4345   0.4513   0.4637   0.4752
  0.4836   0.4860   0.5010   0.5182   0.5439   0.5535   0.5597   0.5724
  0.5945   0.6003   0.6092   0.6273   0.6531   0.6733   0.6804   0.7047
  0.7156   0.7366   0.7479   0.7763   0.8064   0.8279   0.8389   0.8711
  0.8853   0.9312   0.9462   0.9816   1.0020   1.0163   1.0382   1.0562
  1.0646   1.0856   1.1167   1.1336   1.1435   1.1614   1.1745   1.1763
  1.2003   1.2241   1.2378   1.2763   1.2891   1.3006   1.3160   1.3387
  1.3458   1.3525   1.3934   1.4120   1.4392   1.4661   1.4742   1.4892
  1.5128   1.5276   1.5462   1.5637   1.6200   1.6515   1.6739   1.7208
  1.7627   1.8143   1.8412   1.8774   1.8990   1.9383   1.9507   1.9693
  1.9873   2.0929   2.1614   2.2226   2.2397   2.2666   2.3057   2.3446
  2.3782   2.4118   2.4477   2.4993   2.5122   2.5603   2.5789   2.6157
  2.6646   2.6694   2.7043   2.7052   2.7309   2.7572   2.7675   2.7865
  2.8222   2.8471   2.8720   2.8841   2.9067   2.9198   2.9322   2.9557
  2.9747   2.9899   2.9978   3.0139   3.0350   3.0652   3.0723   3.0838
  3.1011   3.1104   3.1284   3.1387   3.1576   3.1776   3.2065   3.2132
  3.2311   3.2421   3.2579   3.2769   3.2892   3.3354   3.3611   3.3748
  3.3968   3.4290   3.4468   3.4628   3.4863   3.4963   3.5217   3.5305
  3.5471   3.5898   3.6120   3.6268   3.6621   3.6879   3.7212   3.7353
  3.7636   3.7731   3.7988   3.8162   3.8387   3.8404   3.8645   3.8983
  3.9556   3.9877   3.9920   4.0216   4.0375   4.0478   4.0618   4.0838
  4.0874   4.0915   4.0948   4.1358   4.1623   4.1847   4.2011   4.2216
  4.2414   4.2621   4.2884   4.3177   4.3428   4.3809   4.4224   4.4343
  4.4569   4.5158   4.5409   4.6102   4.6281   4.6591   4.6780   4.6983
  4.7160   4.7652   4.7798   4.8183   4.8489   4.8501   4.8556   4.9481
  4.9802   5.0069   5.0213   5.0530   5.0814   5.1031   5.1798   5.2218
  5.2426   5.2514   5.3021   5.3099   5.3673   5.4435   5.4882   5.4981
  5.5458   5.6171   5.7159   5.7571   5.8175   5.8433   5.9116   6.0241
  6.0321   6.1604   6.2099   6.2270   6.3184   6.3355   6.3740   6.6794
  7.9126  10.3910  11.1860  12.3745  12.7984  13.4076  15.8123
 
 Beta MOs
 -- Occupied --
-14.4569 -14.4117 -10.3431 -10.3331 -10.3322 -10.3088 -10.2995  -1.0996
 -1.0140  -0.9309  -0.8415  -0.7436  -0.6908  -0.6638  -0.6167  -0.5510
 -0.5400  -0.5235  -0.5011  -0.4705  -0.4543  -0.4227  -0.4144  -0.3089
 -- Virtual --
  0.0128   0.0758   0.1035   0.1294   0.1369   0.1450   0.1592   0.1691
  0.1757   0.2117   0.2618   0.2638   0.2974   0.3113   0.3175   0.3347
  0.3529   0.3699   0.3844   0.4095   0.4145   0.4400   0.4570   0.4690
  0.4779   0.4863   0.4935   0.5032   0.5209   0.5469   0.5549   0.5607
  0.5776   0.5974   0.6026   0.6111   0.6298   0.6555   0.6752   0.6845
  0.7064   0.7159   0.7389   0.7483   0.7785   0.8109   0.8323   0.8403
  0.8731   0.8877   0.9342   0.9478   0.9868   1.0051   1.0180   1.0396
  1.0584   1.0663   1.0880   1.1188   1.1399   1.1468   1.1639   1.1804
  1.1843   1.2046   1.2281   1.2411   1.2779   1.2959   1.3019   1.3189
  1.3419   1.3510   1.3537   1.3972   1.4137   1.4412   1.4713   1.4783
  1.4948   1.5151   1.5299   1.5512   1.5672   1.6226   1.6546   1.6782
  1.7226   1.7658   1.8180   1.8446   1.8793   1.9017   1.9403   1.9538
  1.9708   1.9914   2.1077   2.1672   2.2322   2.2480   2.2710   2.3104
  2.3549   2.3844   2.4151   2.4643   2.5110   2.5193   2.5648   2.5841
  2.6207   2.6691   2.6785   2.7089   2.7151   2.7358   2.7594   2.7711
  2.7926   2.8266   2.8559   2.8785   2.8927   2.9203   2.9284   2.9438
  2.9611   2.9788   2.9963   3.0084   3.0276   3.0454   3.0731   3.0790
  3.0877   3.1078   3.1210   3.1384   3.1452   3.1629   3.1904   3.2174
  3.2202   3.2410   3.2475   3.2671   3.2816   3.2982   3.3430   3.3706
  3.3799   3.4036   3.4323   3.4529   3.4706   3.4890   3.4998   3.5277
  3.5347   3.5499   3.5956   3.6182   3.6301   3.6653   3.6910   3.7252
  3.7413   3.7668   3.7775   3.8029   3.8184   3.8402   3.8470   3.8697
  3.9071   3.9591   3.9892   3.9952   4.0249   4.0397   4.0521   4.0647
  4.0855   4.0897   4.0915   4.0968   4.1401   4.1651   4.1873   4.2028
  4.2256   4.2448   4.2681   4.2915   4.3222   4.3464   4.3842   4.4276
  4.4391   4.4622   4.5184   4.5453   4.6130   4.6304   4.6633   4.6780
  4.6989   4.7193   4.7679   4.7816   4.8208   4.8522   4.8535   4.8607
  4.9534   4.9826   5.0103   5.0254   5.0601   5.0840   5.1062   5.1853
  5.2252   5.2446   5.2530   5.3114   5.3125   5.3704   5.4462   5.4901
  5.5022   5.5488   5.6195   5.7186   5.7611   5.8195   5.8451   5.9136
  6.0277   6.0347   6.1620   6.2108   6.2276   6.3206   6.3367   6.3774
  6.6813   7.9132  10.3944  11.1982  12.3788  12.8056  13.4105  15.8124
 --------------------------------------------------------------
 
          Ground-State Mulliken Net Atomic Charges

     Atom                 Charge (a.u.)    Spin (a.u.)
  --------------------------------------------------------
      1 C                    -0.115025       0.029995
      2 N                    -0.052232      -0.009262
      3 C                    -0.073532       0.295589
      4 H                     0.136384      -0.000287
      5 C                    -0.227163      -0.131405
      6 H                     0.144367       0.009072
      7 C                    -0.000167      -0.004686
      8 H                     0.130555       0.001151
      9 C                    -0.113340       0.833006
     10 H                     0.150346      -0.012246
     11 N                    -0.102477      -0.013890
     12 H                     0.122284       0.002962
  --------------------------------------------------------
  Sum of atomic charges =     0.000000
  Sum of spin   charges =     1.000000

 -----------------------------------------------------------------
                    Cartesian Multipole Moments
 -----------------------------------------------------------------
    Charge (ESU x 10^10)
                 0.0000
    Dipole Moment (Debye)
         X       0.3618      Y      -4.8529      Z       2.1365
       Tot       5.3147
    Quadrupole Moments (Debye-Ang)
        XX     -36.4437     XY       2.4752     YY     -53.5132
        XZ       1.3859     YZ       4.2573     ZZ     -37.6642
    Octopole Moments (Debye-Ang^2)
       XXX      14.2051    XXY     -20.3562    XYY       8.6750
       YYY     -82.7720    XXZ       8.8937    XYZ      -2.0929
       YYZ      19.3017    XZZ       4.7275    YZZ     -28.0606
       ZZZ      33.0687
    Hexadecapole Moments (Debye-Ang^3)
      XXXX    -198.2830   XXXY      56.2683   XXYY    -107.8172
      XYYY      76.1433   YYYY    -508.2249   XXXZ     -27.4698
      XXYZ      25.3532   XYYZ     -24.5879   YYYZ     122.9096
      XXZZ     -78.9658   XYZZ      22.6140   YYZZ    -133.2729
      XZZZ     -27.9170   YZZZ      81.0206   ZZZZ    -248.4611
 -----------------------------------------------------------------
 Calculating analytic gradient of the SCF energy
 Gradient of SCF Energy
            1           2           3           4           5           6
    1  -0.0023668   0.0011627   0.0062431   0.0060195  -0.0199330  -0.0126660
    2   0.0055874   0.0067735   0.0082254   0.0067950  -0.0107518  -0.0046216
    3  -0.0009572  -0.0010567   0.0071031  -0.0019918   0.0180866   0.0122770
            7           8           9          10          11          12
    1  -0.0039754  -0.0009010   0.0231914   0.0022621   0.0027273  -0.0017638
    2   0.0125946   0.0026593  -0.0327256   0.0020643   0.0040708  -0.0006712
    3  -0.0072858  -0.0026592  -0.0209777  -0.0065493   0.0022673   0.0017434
 Max gradient component =       3.273E-02
 RMS gradient           =       1.038E-02
 Gradient time:  CPU 263.72 s  wall 4.99 s
rPathMan2.  file_steps = 951
 IRC --- Status = 4.  Checking bisector search.
 IRC --- Bisector search finished successfully.
 ------------------------------------------------------------------------
 Reaction path following.  The coordinates are cartesian              
 Step   5 E=    -302.892768 |G|=  0.062301 S_lin= 0.3991 S_tot= 0.3997
 ------------------------------------------------------------------------
  IRC -- SD step length =   0.100000000000000     
 Adding empirical dispersion correction 
 ----------------------------------------------------------------
 Doing -D3(0) with
 s6  =   1.00000
 s8  =   1.00000
 rs6 =   1.28100
 rs8 =   1.09400
 -D3 energy without 3body term =     -0.0027386541 hartrees
 ----------------------------------------------------------------
             Standard Nuclear Orientation (Angstroms)
    I     Atom           X                Y                Z
 ----------------------------------------------------------------
    1      C      -0.6905382612     1.5175598412    -1.0052533008
    2      N      -0.6196069718     2.6348328134    -1.2623332165
    3      C       1.3010470324    -0.3342124510     0.3334795446
    4      H       2.3800235944    -0.3584077186     0.4696268972
    5      C       0.5467950236    -0.6947758256    -0.7324352624
    6      H       0.7282173772    -1.4290294121    -1.4861165492
    7      C      -0.7841330744     0.0608064831    -0.6706896262
    8      H      -1.5971991897    -0.3653455140    -1.2532232466
    9      C      -0.8103392381    -0.2380508091     0.7771496246
   10      H      -1.4938994369    -0.9184253644     1.2433177869
   11      N       0.4257691955     0.1998957431     1.3175691230
   12      H       0.6138639489    -0.0748477725     2.2689082341
 ----------------------------------------------------------------
 Nuclear Repulsion Energy =         263.03361549 hartrees
 There are       25 alpha and       24 beta electrons

                       Distance Matrix (Angstroms)
             C (  1)   N (  2)   C (  3)   H (  4)   C (  5)   H (  6)
   N (  2)  1.148660
   C (  3)  3.031118  3.879531
   H (  4)  3.888814  4.577877  1.087801
   C (  5)  2.549481  3.567573  1.354650  2.217842
   H (  6)  3.305523  4.287387  2.199474  2.774820  1.067744
   C (  7)  1.497606  2.646266  2.347844  3.389388  1.531694  2.274145
   H (  8)  2.104485  3.155446  3.304304  4.334347  2.230797  2.567728
   C (  9)  2.504692  3.528361  2.159639  3.207409  2.080687  2.984621
   H ( 10)  3.411083  4.434898  2.996804  3.989924  2.849220  3.556449
   N ( 11)  2.894458  3.698327  1.421202  2.202230  2.240001  3.256613
   H ( 12)  3.867475  4.618819  2.070115  2.537152  3.065432  3.993381
             C (  7)   H (  8)   C (  9)   H ( 10)   N ( 11)
   H (  8)  1.087211
   C (  9)  1.478594  2.181231
   H ( 10)  2.264086  2.559157  1.071203
   N ( 11)  2.331605  3.319770  1.418384  2.222900
   H ( 12)  3.257919  4.168765  2.068897  2.491210  1.007923
 
 Applying Cartesian multipole field
    Component          Value
    ---------          -----
     (2,0,0)        1.00000E-11
     (0,2,0)        2.00000E-11
     (0,0,2)       -3.00000E-11
 Nucleus-field energy     =     0.0000000009 hartrees
 Requested basis set is cc-pVTZ
 There are 100 shells and 280 basis functions
 A cutoff of  1.0D-11 yielded   4742 shell pairs
 There are     37390 function pairs (     48953 Cartesian)
 Smallest overlap matrix eigenvalue = 2.46E-04
 Guess MOs from SCF MO coefficient file
 Reading MOs from coefficient file
 Reading MOs from coefficient file
 Long-range K will be added via erf
 Coulomb attenuation parameter = 0.25 bohr**(-1)
 An unrestricted hybrid HF-DFT SCF calculation will be
 performed using Pulay DIIS extrapolation
 Exchange:     0.1957 Hartree-Fock + 1.0000 wB97X-D3 + LR-HF
 Correlation:  1.0000 wB97X-D3
 Using SG-2 standard quadrature grid
 Dispersion:   Grimme D3
 SCF converges when DIIS error is below 1.0E-08
 Using Q-Chem read-in guess as SCF_GUESS READ specified.

 using 64 threads for integral computing
 -------------------------------------------------------
 OpenMP Integral computing Module                
 Release: version 1.0, May 2013, Q-Chem Inc. Pittsburgh 
 -------------------------------------------------------
 using 64 threads for integral computing
 -------------------------------------------------------
 OpenMP Integral computing Module                
 Release: version 1.0, May 2013, Q-Chem Inc. Pittsburgh 
 -------------------------------------------------------
 ---------------------------------------
  Cycle       Energy         DIIS Error
 ---------------------------------------
    1    -302.8948522247      6.51E-04
    2    -302.8985105089      8.04E-05
    3    -302.8987832233      5.25E-05
    4    -302.8988707671      2.29E-05
    5    -302.8989415478      1.49E-05
    6    -302.8989684516      9.41E-06
    7    -302.8989910717      3.95E-06
    8    -302.8990036453      2.01E-06
    9    -302.8990072372      1.13E-06
   10    -302.8990105882      5.45E-07
   11    -302.8990125629      3.78E-07
   12    -302.8990133097      2.11E-07
   13    -302.8990138150      1.12E-07
   14    -302.8990139403      6.01E-08
   15    -302.8990139601      2.15E-08
   16    -302.8990139617      1.01E-08
   17    -302.8990139617      3.93E-09 Convergence criterion met
 ---------------------------------------
 <S^2> = 0.7649
 SCF time:  CPU 1725.09 s  wall 29.76 s
 SCF   energy in the final basis set = -302.89901396
 Total energy in the final basis set = -302.89901396
 
 --------------------------------------------------------------
 
                    Orbital Energies (a.u.)
 --------------------------------------------------------------
 
 Alpha MOs
 -- Occupied --
-14.4579 -14.4111 -10.3434 -10.3391 -10.3368 -10.3094 -10.2959  -1.1076
 -1.0146  -0.9322  -0.8577  -0.7575  -0.6936  -0.6745  -0.6247  -0.5545
 -0.5489  -0.5284  -0.5082  -0.4875  -0.4558  -0.4239  -0.4179  -0.3109
 -0.2878
 -- Virtual --
  0.0578   0.1018   0.1280   0.1302   0.1448   0.1566   0.1654   0.1742
  0.2103   0.2595   0.2617   0.2899   0.3106   0.3113   0.3295   0.3503
  0.3651   0.3770   0.4086   0.4130   0.4331   0.4508   0.4641   0.4761
  0.4842   0.4857   0.5000   0.5186   0.5437   0.5537   0.5594   0.5730
  0.5957   0.6010   0.6090   0.6267   0.6528   0.6757   0.6808   0.7039
  0.7146   0.7370   0.7499   0.7754   0.8048   0.8233   0.8358   0.8711
  0.8842   0.9316   0.9458   0.9793   1.0041   1.0171   1.0368   1.0563
  1.0638   1.0859   1.1176   1.1333   1.1461   1.1571   1.1685   1.1771
  1.2009   1.2224   1.2405   1.2736   1.2866   1.2990   1.3170   1.3408
  1.3506   1.3525   1.3910   1.4118   1.4338   1.4664   1.4726   1.4913
  1.5143   1.5303   1.5440   1.5619   1.6210   1.6517   1.6737   1.7136
  1.7648   1.8141   1.8389   1.8777   1.8930   1.9387   1.9511   1.9695
  1.9892   2.0941   2.1656   2.2232   2.2452   2.2769   2.3112   2.3486
  2.3876   2.4132   2.4381   2.4953   2.5086   2.5596   2.5870   2.6147
  2.6622   2.6702   2.6966   2.7040   2.7286   2.7547   2.7658   2.7876
  2.8227   2.8481   2.8658   2.8842   2.9007   2.9239   2.9281   2.9532
  2.9691   2.9887   2.9935   3.0110   3.0333   3.0682   3.0743   3.0822
  3.0931   3.1122   3.1250   3.1405   3.1574   3.1715   3.2038   3.2120
  3.2298   3.2373   3.2558   3.2756   3.2808   3.3346   3.3600   3.3690
  3.3958   3.4312   3.4480   3.4620   3.4871   3.4991   3.5198   3.5269
  3.5435   3.5856   3.6101   3.6170   3.6605   3.6836   3.7195   3.7393
  3.7648   3.7706   3.7892   3.8164   3.8352   3.8375   3.8597   3.8998
  3.9544   3.9854   3.9932   4.0134   4.0296   4.0516   4.0600   4.0829
  4.0915   4.0921   4.1027   4.1328   4.1624   4.1808   4.1988   4.2225
  4.2350   4.2551   4.2800   4.3152   4.3419   4.3776   4.4184   4.4359
  4.4635   4.5165   4.5299   4.6116   4.6299   4.6598   4.6803   4.7012
  4.7237   4.7582   4.7769   4.8182   4.8454   4.8519   4.8563   4.9508
  4.9723   5.0006   5.0249   5.0304   5.0775   5.1120   5.1758   5.2220
  5.2386   5.2517   5.2897   5.3110   5.3730   5.4441   5.4834   5.4902
  5.5438   5.6252   5.7060   5.7493   5.8156   5.8404   5.9110   6.0163
  6.0333   6.1526   6.2047   6.2286   6.3182   6.3395   6.3585   6.6707
  7.8765  10.3768  11.1733  12.3768  12.7539  13.5134  15.8394
 
 Beta MOs
 -- Occupied --
-14.4578 -14.4112 -10.3437 -10.3340 -10.3294 -10.3087 -10.2964  -1.0980
 -1.0142  -0.9286  -0.8447  -0.7413  -0.6910  -0.6636  -0.6144  -0.5476
 -0.5421  -0.5247  -0.5021  -0.4705  -0.4541  -0.4227  -0.4153  -0.3101
 -- Virtual --
  0.0124   0.0729   0.1036   0.1299   0.1383   0.1452   0.1587   0.1694
  0.1764   0.2105   0.2622   0.2638   0.2951   0.3119   0.3151   0.3337
  0.3598   0.3700   0.3829   0.4100   0.4158   0.4388   0.4552   0.4687
  0.4790   0.4876   0.4938   0.5019   0.5213   0.5465   0.5547   0.5607
  0.5781   0.5982   0.6039   0.6109   0.6296   0.6551   0.6776   0.6845
  0.7058   0.7151   0.7393   0.7503   0.7779   0.8095   0.8281   0.8368
  0.8730   0.8863   0.9342   0.9471   0.9846   1.0070   1.0187   1.0384
  1.0585   1.0656   1.0879   1.1199   1.1402   1.1492   1.1630   1.1756
  1.1814   1.2044   1.2265   1.2436   1.2755   1.2935   1.3006   1.3203
  1.3434   1.3536   1.3546   1.3948   1.4135   1.4364   1.4696   1.4774
  1.4972   1.5166   1.5328   1.5488   1.5651   1.6241   1.6554   1.6777
  1.7157   1.7679   1.8175   1.8426   1.8798   1.8960   1.9405   1.9537
  1.9711   1.9932   2.1101   2.1704   2.2314   2.2527   2.2815   2.3156
  2.3609   2.3925   2.4183   2.4540   2.5025   2.5195   2.5635   2.5923
  2.6188   2.6716   2.6744   2.7055   2.7098   2.7341   2.7570   2.7693
  2.7931   2.8271   2.8559   2.8736   2.8921   2.9162   2.9302   2.9393
  2.9580   2.9739   2.9974   3.0072   3.0171   3.0469   3.0751   3.0800
  3.0871   3.1004   3.1216   3.1351   3.1482   3.1628   3.1829   3.2147
  3.2197   3.2410   3.2420   3.2639   3.2816   3.2876   3.3411   3.3698
  3.3757   3.4013   3.4346   3.4541   3.4692   3.4896   3.5029   3.5262
  3.5303   3.5463   3.5927   3.6155   3.6210   3.6641   3.6867   3.7243
  3.7434   3.7684   3.7753   3.7936   3.8194   3.8364   3.8436   3.8657
  3.9086   3.9582   3.9868   3.9966   4.0170   4.0325   4.0541   4.0638
  4.0845   4.0916   4.0943   4.1055   4.1368   4.1652   4.1832   4.2018
  4.2261   4.2391   4.2602   4.2829   4.3187   4.3467   4.3809   4.4248
  4.4403   4.4680   4.5183   4.5343   4.6147   4.6317   4.6641   4.6802
  4.7016   4.7268   4.7614   4.7789   4.8209   4.8486   4.8548   4.8611
  4.9555   4.9750   5.0034   5.0289   5.0385   5.0801   5.1153   5.1818
  5.2264   5.2402   5.2535   5.2984   5.3135   5.3759   5.4471   5.4855
  5.4940   5.5471   5.6275   5.7089   5.7537   5.8180   5.8419   5.9132
  6.0200   6.0358   6.1544   6.2055   6.2292   6.3204   6.3406   6.3621
  6.6729   7.8772  10.3800  11.1860  12.3811  12.7611  13.5158  15.8394
 --------------------------------------------------------------
 
          Ground-State Mulliken Net Atomic Charges

     Atom                 Charge (a.u.)    Spin (a.u.)
  --------------------------------------------------------
      1 C                    -0.117272       0.031734
      2 N                    -0.051599      -0.009326
      3 C                    -0.068586       0.214668
      4 H                     0.136115       0.000848
      5 C                    -0.232386      -0.078536
      6 H                     0.146169       0.007073
      7 C                     0.003903      -0.013595
      8 H                     0.130193       0.001887
      9 C                    -0.117357       0.862556
     10 H                     0.148514      -0.012814
     11 N                    -0.100765      -0.006375
     12 H                     0.123072       0.001880
  --------------------------------------------------------
  Sum of atomic charges =     0.000000
  Sum of spin   charges =     1.000000

 -----------------------------------------------------------------
                    Cartesian Multipole Moments
 -----------------------------------------------------------------
    Charge (ESU x 10^10)
                 0.0000
    Dipole Moment (Debye)
         X       0.4142      Y      -4.8803      Z       2.1408
       Tot       5.3453
    Quadrupole Moments (Debye-Ang)
        XX     -36.5520     XY       2.5055     YY     -53.3837
        XZ       1.5118     YZ       4.2632     ZZ     -37.6954
    Octopole Moments (Debye-Ang^2)
       XXX      14.5065    XXY     -20.4239    XYY       8.7662
       YYY     -82.8688    XXZ       8.8305    XYZ      -2.0640
       YYZ      19.2627    XZZ       4.8981    YZZ     -28.1068
       ZZZ      32.9970
    Hexadecapole Moments (Debye-Ang^3)
      XXXX    -199.6468   XXXY      56.6575   XXYY    -107.5990
      XYYY      76.4791   YYYY    -504.6864   XXXZ     -25.8093
      XXYZ      25.0553   XYYZ     -24.1410   YYYZ     122.1052
      XXZZ     -79.6535   XYZZ      22.7181   YYZZ    -132.8666
      XZZZ     -26.3553   YZZZ      80.5212   ZZZZ    -249.7088
 -----------------------------------------------------------------
 Calculating analytic gradient of the SCF energy
 Gradient of SCF Energy
            1           2           3           4           5           6
    1  -0.0021336   0.0010144   0.0044645   0.0066814  -0.0158523  -0.0140454
    2   0.0109116   0.0040358   0.0071604   0.0077496  -0.0106436  -0.0055128
    3  -0.0020337  -0.0003148   0.0055500  -0.0023966   0.0176399   0.0135035
            7           8           9          10          11          12
    1  -0.0041055  -0.0012169   0.0227222   0.0014185   0.0030723  -0.0020196
    2   0.0111722   0.0032084  -0.0345746   0.0020538   0.0053202  -0.0008811
    3  -0.0071559  -0.0031837  -0.0195901  -0.0064636   0.0025835   0.0018614
 Max gradient component =       3.457E-02
 RMS gradient           =       1.035E-02
 Gradient time:  CPU 259.87 s  wall 4.99 s
rPathMan2.  file_steps = 951
 IRC --- Status = 2.  Assess steepest descent step
 IRC --- Previous SD length =   0.100000
 IRC --- Point 1 E =     -302.892768 |G| =   0.062301 G.D1 =  -0.062301
 IRC --- Point 2 E =     -302.899014 |G| =   0.062084 G.D1 =  -0.061459
 IRC --- Angle(G1/G2) =    8.13 Deg.  Curvature =   0.0084
 IRC --- Minimum along SD direction =   7.398780
 IRC --- Corrector step required
 IRC --- equal length displacement: B_eq =   0.014181
 IRC --- chosen bisector length  : B_len =   0.010000
 Adding empirical dispersion correction 
 ----------------------------------------------------------------
 Doing -D3(0) with
 s6  =   1.00000
 s8  =   1.00000
 rs6 =   1.28100
 rs8 =   1.09400
 -D3 energy without 3body term =     -0.0027364512 hartrees
 ----------------------------------------------------------------
             Standard Nuclear Orientation (Angstroms)
    I     Atom           X                Y                Z
 ----------------------------------------------------------------
    1      C      -0.6906734834     1.5143480645    -1.0046042599
    2      N      -0.6195202936     2.6364640609    -1.2627769082
    3      C       1.3021029349    -0.3335896572     0.3343981122
    4      H       2.3796131038    -0.3589957565     0.4698743597
    5      C       0.5443842030    -0.6948182835    -0.7322047890
    6      H       0.7290730720    -1.4284840604    -1.4868794954
    7      C      -0.7840465399     0.0616349236    -0.6707523607
    8      H      -1.5970074010    -0.3656811067    -1.2529023797
    9      C      -0.8101059275    -0.2368707316     0.7763597200
   10      H      -1.4933971583    -0.9184234217     1.2432800209
   11      N       0.4255561015     0.1991361935     1.3173742954
   12      H       0.6140213883    -0.0747202113     2.2688336938
 ----------------------------------------------------------------
 Nuclear Repulsion Energy =         263.02573170 hartrees
 There are       25 alpha and       24 beta electrons

                       Distance Matrix (Angstroms)
             C (  1)   N (  2)   C (  3)   H (  4)   C (  5)   H (  6)
   N (  2)  1.153629
   C (  3)  3.029680  3.881343
   H (  4)  3.887179  4.579264  1.086291
   C (  5)  2.545581  3.568420  1.357301  2.219422
   H (  6)  3.302806  4.288675  2.200956  2.774342  1.068602
   C (  7)  1.493503  2.647132  2.349159  3.389204  1.529943  2.275093
   H (  8)  2.101809  3.157286  3.305358  4.333765  2.228231  2.568063
   C (  9)  2.500573  3.528520  2.160118  3.206736  2.078491  2.985174
   H ( 10)  3.408185  4.436351  2.997152  3.988900  2.846944  3.557149
   N ( 11)  2.892635  3.699991  1.420695  2.201842  2.239207  3.256549
   H ( 12)  3.865587  4.620002  2.069423  2.536608  3.065225  3.993907
             C (  7)   H (  8)   C (  9)   H ( 10)   N ( 11)
   H (  8)  1.087384
   C (  9)  1.477809  2.180301
   H ( 10)  2.264335  2.558747  1.072108
   N ( 11)  2.331243  3.319052  1.417625  2.221894
   H ( 12)  3.257968  4.168445  2.069278  2.490945  1.007865
 
 Applying Cartesian multipole field
    Component          Value
    ---------          -----
     (2,0,0)        1.00000E-11
     (0,2,0)        2.00000E-11
     (0,0,2)       -3.00000E-11
 Nucleus-field energy     =     0.0000000009 hartrees
 Requested basis set is cc-pVTZ
 There are 100 shells and 280 basis functions
 A cutoff of  1.0D-11 yielded   4742 shell pairs
 There are     37390 function pairs (     48953 Cartesian)
 Smallest overlap matrix eigenvalue = 2.46E-04
 Guess MOs from SCF MO coefficient file
 Reading MOs from coefficient file
 Reading MOs from coefficient file
 Long-range K will be added via erf
 Coulomb attenuation parameter = 0.25 bohr**(-1)
 An unrestricted hybrid HF-DFT SCF calculation will be
 performed using Pulay DIIS extrapolation
 Exchange:     0.1957 Hartree-Fock + 1.0000 wB97X-D3 + LR-HF
 Correlation:  1.0000 wB97X-D3
 Using SG-2 standard quadrature grid
 Dispersion:   Grimme D3
 SCF converges when DIIS error is below 1.0E-08
 Using Q-Chem read-in guess as SCF_GUESS READ specified.

 using 64 threads for integral computing
 -------------------------------------------------------
 OpenMP Integral computing Module                
 Release: version 1.0, May 2013, Q-Chem Inc. Pittsburgh 
 -------------------------------------------------------
 using 64 threads for integral computing
 -------------------------------------------------------
 OpenMP Integral computing Module                
 Release: version 1.0, May 2013, Q-Chem Inc. Pittsburgh 
 -------------------------------------------------------
 ---------------------------------------
  Cycle       Energy         DIIS Error
 ---------------------------------------
    1    -302.8999779129      1.77E-04
    2    -302.8989670146      3.33E-05
    3    -302.8989686992      3.74E-05
    4    -302.8989788740      7.82E-06
    5    -302.8989794061      1.93E-06
    6    -302.8989794962      7.61E-07
    7    -302.8989795306      3.88E-07
    8    -302.8989795587      1.94E-07
    9    -302.8989795797      1.13E-07
   10    -302.8989795956      5.72E-08
   11    -302.8989796029      2.88E-08
   12    -302.8989796058      1.62E-08
   13    -302.8989796074      8.30E-09 Convergence criterion met
 ---------------------------------------
 <S^2> = 0.7653
 SCF time:  CPU 1256.24 s  wall 21.40 s
 SCF   energy in the final basis set = -302.89897961
 Total energy in the final basis set = -302.89897961
 
 --------------------------------------------------------------
 
                    Orbital Energies (a.u.)
 --------------------------------------------------------------
 
 Alpha MOs
 -- Occupied --
-14.4580 -14.4125 -10.3431 -10.3393 -10.3369 -10.3107 -10.2961  -1.1080
 -1.0131  -0.9327  -0.8575  -0.7582  -0.6937  -0.6748  -0.6254  -0.5550
 -0.5490  -0.5280  -0.5088  -0.4875  -0.4561  -0.4227  -0.4168  -0.3105
 -0.2879
 -- Virtual --
  0.0575   0.1013   0.1270   0.1294   0.1444   0.1564   0.1653   0.1741
  0.2104   0.2597   0.2617   0.2896   0.3107   0.3112   0.3298   0.3503
  0.3651   0.3773   0.4085   0.4133   0.4331   0.4508   0.4642   0.4762
  0.4845   0.4857   0.4999   0.5187   0.5438   0.5537   0.5593   0.5730
  0.5957   0.6009   0.6088   0.6265   0.6529   0.6748   0.6805   0.7039
  0.7145   0.7368   0.7499   0.7758   0.8047   0.8233   0.8358   0.8710
  0.8831   0.9319   0.9458   0.9793   1.0040   1.0172   1.0349   1.0560
  1.0637   1.0859   1.1175   1.1327   1.1455   1.1563   1.1673   1.1773
  1.2008   1.2223   1.2403   1.2737   1.2860   1.2988   1.3167   1.3405
  1.3500   1.3527   1.3917   1.4113   1.4336   1.4661   1.4724   1.4911
  1.5143   1.5297   1.5433   1.5610   1.6205   1.6510   1.6730   1.7135
  1.7650   1.8136   1.8389   1.8783   1.8944   1.9386   1.9519   1.9687
  1.9889   2.0932   2.1635   2.2241   2.2450   2.2767   2.3111   2.3482
  2.3874   2.4130   2.4388   2.4960   2.5088   2.5591   2.5867   2.6147
  2.6631   2.6701   2.6967   2.7040   2.7284   2.7554   2.7660   2.7878
  2.8228   2.8484   2.8663   2.8843   2.9005   2.9228   2.9282   2.9538
  2.9709   2.9890   2.9932   3.0107   3.0330   3.0688   3.0745   3.0827
  3.0935   3.1121   3.1251   3.1403   3.1578   3.1714   3.2036   3.2115
  3.2298   3.2374   3.2557   3.2750   3.2808   3.3345   3.3599   3.3690
  3.3958   3.4295   3.4475   3.4619   3.4873   3.4995   3.5198   3.5277
  3.5445   3.5857   3.6097   3.6170   3.6593   3.6834   3.7184   3.7394
  3.7647   3.7709   3.7894   3.8163   3.8351   3.8375   3.8593   3.9009
  3.9547   3.9854   3.9932   4.0130   4.0304   4.0524   4.0602   4.0823
  4.0903   4.0911   4.1015   4.1335   4.1633   4.1809   4.1983   4.2228
  4.2358   4.2555   4.2774   4.3156   4.3426   4.3773   4.4173   4.4351
  4.4623   4.5165   4.5305   4.6104   4.6294   4.6590   4.6785   4.6995
  4.7218   4.7583   4.7751   4.8179   4.8441   4.8489   4.8547   4.9511
  4.9719   5.0008   5.0252   5.0302   5.0772   5.1111   5.1762   5.2209
  5.2375   5.2506   5.2891   5.3096   5.3730   5.4434   5.4844   5.4906
  5.5447   5.6238   5.7037   5.7488   5.8124   5.8389   5.9093   6.0153
  6.0330   6.1486   6.1954   6.2135   6.3144   6.3341   6.3568   6.6721
  7.8995  10.3819  11.1788  12.3828  12.7817  13.4850  15.7124
 
 Beta MOs
 -- Occupied --
-14.4578 -14.4126 -10.3434 -10.3341 -10.3297 -10.3100 -10.2966  -1.0983
 -1.0126  -0.9290  -0.8445  -0.7421  -0.6911  -0.6638  -0.6151  -0.5481
 -0.5420  -0.5243  -0.5026  -0.4705  -0.4544  -0.4215  -0.4142  -0.3098
 -- Virtual --
  0.0121   0.0727   0.1031   0.1291   0.1374   0.1448   0.1586   0.1694
  0.1762   0.2107   0.2624   0.2639   0.2948   0.3118   0.3153   0.3340
  0.3596   0.3701   0.3832   0.4100   0.4161   0.4388   0.4553   0.4689
  0.4791   0.4879   0.4938   0.5017   0.5214   0.5465   0.5547   0.5606
  0.5781   0.5982   0.6039   0.6107   0.6294   0.6552   0.6768   0.6843
  0.7057   0.7150   0.7391   0.7503   0.7783   0.8094   0.8282   0.8368
  0.8729   0.8852   0.9345   0.9471   0.9847   1.0069   1.0188   1.0363
  1.0583   1.0654   1.0879   1.1197   1.1393   1.1489   1.1623   1.1742
  1.1815   1.2044   1.2265   1.2434   1.2755   1.2930   1.3004   1.3200
  1.3430   1.3539   1.3541   1.3955   1.4131   1.4362   1.4695   1.4771
  1.4970   1.5166   1.5322   1.5483   1.5643   1.6236   1.6546   1.6770
  1.7155   1.7682   1.8171   1.8426   1.8803   1.8974   1.9404   1.9544
  1.9703   1.9929   2.1086   2.1690   2.2327   2.2523   2.2812   2.3154
  2.3605   2.3923   2.4183   2.4543   2.5033   2.5197   2.5630   2.5920
  2.6188   2.6725   2.6741   2.7055   2.7099   2.7339   2.7577   2.7696
  2.7934   2.8273   2.8562   2.8740   2.8921   2.9160   2.9291   2.9395
  2.9589   2.9754   2.9975   3.0073   3.0166   3.0466   3.0758   3.0803
  3.0876   3.1009   3.1214   3.1352   3.1478   3.1634   3.1827   3.2143
  3.2194   3.2413   3.2418   3.2639   3.2810   3.2877   3.3410   3.3699
  3.3753   3.4014   3.4330   3.4534   3.4693   3.4898   3.5033   3.5262
  3.5310   3.5473   3.5927   3.6151   3.6210   3.6630   3.6865   3.7233
  3.7435   3.7684   3.7754   3.7939   3.8193   3.8365   3.8434   3.8655
  3.9096   3.9585   3.9869   3.9965   4.0166   4.0333   4.0549   4.0640
  4.0836   4.0902   4.0939   4.1042   4.1375   4.1660   4.1832   4.2013
  4.2264   4.2397   4.2607   4.2804   4.3191   4.3475   4.3806   4.4235
  4.4395   4.4670   4.5184   4.5349   4.6133   4.6312   4.6633   4.6784
  4.7000   4.7248   4.7615   4.7771   4.8204   4.8470   4.8517   4.8602
  4.9559   4.9746   5.0037   5.0294   5.0379   5.0798   5.1145   5.1822
  5.2253   5.2391   5.2522   5.2977   5.3122   5.3759   5.4464   5.4865
  5.4945   5.5479   5.6262   5.7067   5.7532   5.8146   5.8406   5.9116
  6.0190   6.0355   6.1502   6.1961   6.2141   6.3164   6.3354   6.3603
  6.6743   7.9001  10.3851  11.1915  12.3872  12.7887  13.4874  15.7124
 --------------------------------------------------------------
 
          Ground-State Mulliken Net Atomic Charges

     Atom                 Charge (a.u.)    Spin (a.u.)
  --------------------------------------------------------
      1 C                    -0.113309       0.031464
      2 N                    -0.056242      -0.009450
      3 C                    -0.069397       0.218283
      4 H                     0.136664       0.000878
      5 C                    -0.233440      -0.081041
      6 H                     0.145796       0.007209
      7 C                     0.005277      -0.013095
      8 H                     0.130359       0.001865
      9 C                    -0.116800       0.861395
     10 H                     0.148131      -0.012970
     11 N                    -0.100152      -0.006450
     12 H                     0.123112       0.001912
  --------------------------------------------------------
  Sum of atomic charges =     0.000000
  Sum of spin   charges =     1.000000

 -----------------------------------------------------------------
                    Cartesian Multipole Moments
 -----------------------------------------------------------------
    Charge (ESU x 10^10)
                 0.0000
    Dipole Moment (Debye)
         X       0.4159      Y      -4.8766      Z       2.1485
       Tot       5.3451
    Quadrupole Moments (Debye-Ang)
        XX     -36.5535     XY       2.5066     YY     -53.3998
        XZ       1.5158     YZ       4.2628     ZZ     -37.7062
    Octopole Moments (Debye-Ang^2)
       XXX      14.5797    XXY     -20.4732    XYY       8.7821
       YYY     -82.8572    XXZ       8.8556    XYZ      -2.0654
       YYZ      19.2688    XZZ       4.9201    YZZ     -28.1274
       ZZZ      33.0645
    Hexadecapole Moments (Debye-Ang^3)
      XXXX    -199.6027   XXXY      56.6761   XXYY    -107.6606
      XYYY      76.4976   YYYY    -504.7586   XXXZ     -25.8719
      XXYZ      25.1004   XYYZ     -24.1581   YYYZ     122.0567
      XXZZ     -79.6488   XYZZ      22.7332   YYZZ    -132.9067
      XZZZ     -26.4215   YZZZ      80.6145   ZZZZ    -249.8029
 -----------------------------------------------------------------
 Calculating analytic gradient of the SCF energy
 Gradient of SCF Energy
            1           2           3           4           5           6
    1  -0.0029568   0.0017380   0.0073249   0.0057412  -0.0185713  -0.0136219
    2  -0.0027555   0.0156597   0.0078992   0.0076335  -0.0102794  -0.0059034
    3   0.0012238  -0.0030039   0.0075850  -0.0025075   0.0166206   0.0130618
            7           8           9          10          11          12
    1  -0.0034021  -0.0011766   0.0232523   0.0010780   0.0024234  -0.0018294
    2   0.0125857   0.0031338  -0.0335648   0.0016536   0.0048433  -0.0009058
    3  -0.0069645  -0.0032581  -0.0205600  -0.0060815   0.0020838   0.0018005
 Max gradient component =       3.356E-02
 RMS gradient           =       1.064E-02
 Gradient time:  CPU 260.34 s  wall 5.05 s
rPathMan2.  file_steps = 951
 IRC --- Status = 3.  Assess initial corrector step
 IRC --- bisector search: b =  0.000000 E =     -302.899014 G.B =  -0.004402
 IRC --- bisector search: b =  0.010000 E =     -302.898980 G.B =   0.011218
 IRC --- performed gradient/energy interpolation
 IRC --- bisector search:  estimate b(min) =   2.808355377867747E-003
 Adding empirical dispersion correction 
 ----------------------------------------------------------------
 Doing -D3(0) with
 s6  =   1.00000
 s8  =   1.00000
 rs6 =   1.28100
 rs8 =   1.09400
 -D3 energy without 3body term =     -0.0027380350 hartrees
 ----------------------------------------------------------------
             Standard Nuclear Orientation (Angstroms)
    I     Atom           X                Y                Z
 ----------------------------------------------------------------
    1      C      -0.6905762364     1.5166578602    -1.0050710270
    2      N      -0.6195826295     2.6352909257    -1.2624578209
    3      C       1.3013435673    -0.3340375483     0.3337375110
    4      H       2.3799083141    -0.3585728605     0.4696963935
    5      C       0.5461179795    -0.6947877492    -0.7323705373
    6      H       0.7284576867    -1.4288762580    -1.4863308116
    7      C      -0.7841087725     0.0610391387    -0.6707072442
    8      H      -1.5971453286    -0.3654397604    -1.2531331358
    9      C      -0.8102737162    -0.2377194014     0.7769277913
   10      H      -1.4937583792    -0.9184248188     1.2433071809
   11      N       0.4257093511     0.1996824346     1.3175144085
   12      H       0.6139081635    -0.0748119488     2.2688873005
 ----------------------------------------------------------------
 Nuclear Repulsion Energy =         263.03130099 hartrees
 There are       25 alpha and       24 beta electrons

                       Distance Matrix (Angstroms)
             C (  1)   N (  2)   C (  3)   H (  4)   C (  5)   H (  6)
   N (  2)  1.150056
   C (  3)  3.030714  3.880040
   H (  4)  3.888355  4.578267  1.087377
   C (  5)  2.548386  3.567811  1.355394  2.218286
   H (  6)  3.304760  4.287748  2.199891  2.774686  1.067984
   C (  7)  1.496454  2.646509  2.348213  3.389336  1.531202  2.274411
   H (  8)  2.103733  3.155963  3.304600  4.334183  2.230077  2.567822
   C (  9)  2.503535  3.528405  2.159774  3.207220  2.080070  2.984776
   H ( 10)  3.410269  4.435306  2.996902  3.989637  2.848581  3.556646
   N ( 11)  2.893946  3.698794  1.421059  2.202121  2.239778  3.256595
   H ( 12)  3.866944  4.619151  2.069920  2.536999  3.065373  3.993529
             C (  7)   H (  8)   C (  9)   H ( 10)   N ( 11)
   H (  8)  1.087259
   C (  9)  1.478374  2.180969
   H ( 10)  2.264156  2.559042  1.071457
   N ( 11)  2.331503  3.319568  1.418171  2.222617
   H ( 12)  3.257932  4.168675  2.069004  2.491135  1.007907
 
 Applying Cartesian multipole field
    Component          Value
    ---------          -----
     (2,0,0)        1.00000E-11
     (0,2,0)        2.00000E-11
     (0,0,2)       -3.00000E-11
 Nucleus-field energy     =     0.0000000009 hartrees
 Requested basis set is cc-pVTZ
 There are 100 shells and 280 basis functions
 A cutoff of  1.0D-11 yielded   4742 shell pairs
 There are     37390 function pairs (     48953 Cartesian)
 Smallest overlap matrix eigenvalue = 2.46E-04
 Guess MOs from SCF MO coefficient file
 Reading MOs from coefficient file
 Reading MOs from coefficient file
 Long-range K will be added via erf
 Coulomb attenuation parameter = 0.25 bohr**(-1)
 An unrestricted hybrid HF-DFT SCF calculation will be
 performed using Pulay DIIS extrapolation
 Exchange:     0.1957 Hartree-Fock + 1.0000 wB97X-D3 + LR-HF
 Correlation:  1.0000 wB97X-D3
 Using SG-2 standard quadrature grid
 Dispersion:   Grimme D3
 SCF converges when DIIS error is below 1.0E-08
 Using Q-Chem read-in guess as SCF_GUESS READ specified.

 using 64 threads for integral computing
 -------------------------------------------------------
 OpenMP Integral computing Module                
 Release: version 1.0, May 2013, Q-Chem Inc. Pittsburgh 
 -------------------------------------------------------
 using 64 threads for integral computing
 -------------------------------------------------------
 OpenMP Integral computing Module                
 Release: version 1.0, May 2013, Q-Chem Inc. Pittsburgh 
 -------------------------------------------------------
 ---------------------------------------
  Cycle       Energy         DIIS Error
 ---------------------------------------
    1    -302.8984206594      1.27E-04
    2    -302.8990136556      2.38E-05
    3    -302.8990146369      2.65E-05
    4    -302.8990197390      5.58E-06
    5    -302.8990200098      1.39E-06
    6    -302.8990200559      5.38E-07
    7    -302.8990200731      2.78E-07
    8    -302.8990200871      1.38E-07
    9    -302.8990200974      7.98E-08
   10    -302.8990201052      4.02E-08
   11    -302.8990201089      2.01E-08
   12    -302.8990201106      1.13E-08
   13    -302.8990201116      5.86E-09 Convergence criterion met
 ---------------------------------------
 <S^2> = 0.7650
 SCF time:  CPU 1248.98 s  wall 21.64 s
 SCF   energy in the final basis set = -302.89902011
 Total energy in the final basis set = -302.89902011
 
 --------------------------------------------------------------
 
                    Orbital Energies (a.u.)
 --------------------------------------------------------------
 
 Alpha MOs
 -- Occupied --
-14.4579 -14.4115 -10.3433 -10.3391 -10.3369 -10.3097 -10.2959  -1.1077
 -1.0142  -0.9323  -0.8577  -0.7577  -0.6937  -0.6746  -0.6249  -0.5546
 -0.5490  -0.5283  -0.5084  -0.4875  -0.4559  -0.4235  -0.4176  -0.3108
 -0.2878
 -- Virtual --
  0.0577   0.1017   0.1277   0.1300   0.1447   0.1565   0.1654   0.1742
  0.2103   0.2596   0.2617   0.2898   0.3106   0.3112   0.3296   0.3503
  0.3651   0.3771   0.4086   0.4131   0.4331   0.4508   0.4641   0.4761
  0.4843   0.4857   0.5000   0.5187   0.5437   0.5537   0.5593   0.5730
  0.5957   0.6010   0.6089   0.6266   0.6528   0.6754   0.6808   0.7039
  0.7146   0.7370   0.7499   0.7755   0.8048   0.8233   0.8358   0.8711
  0.8839   0.9317   0.9458   0.9793   1.0041   1.0171   1.0363   1.0562
  1.0637   1.0859   1.1176   1.1331   1.1459   1.1569   1.1682   1.1771
  1.2009   1.2224   1.2405   1.2736   1.2864   1.2989   1.3169   1.3407
  1.3504   1.3526   1.3912   1.4116   1.4337   1.4663   1.4725   1.4913
  1.5143   1.5301   1.5438   1.5616   1.6209   1.6515   1.6735   1.7136
  1.7648   1.8140   1.8389   1.8779   1.8934   1.9386   1.9513   1.9692
  1.9891   2.0938   2.1650   2.2234   2.2451   2.2769   2.3112   2.3485
  2.3876   2.4131   2.4383   2.4955   2.5086   2.5594   2.5869   2.6147
  2.6625   2.6702   2.6966   2.7040   2.7285   2.7549   2.7658   2.7876
  2.8227   2.8482   2.8659   2.8842   2.9006   2.9236   2.9281   2.9534
  2.9696   2.9888   2.9934   3.0109   3.0332   3.0684   3.0743   3.0823
  3.0932   3.1121   3.1250   3.1404   3.1575   3.1715   3.2037   3.2118
  3.2298   3.2373   3.2558   3.2754   3.2808   3.3346   3.3599   3.3690
  3.3958   3.4307   3.4479   3.4619   3.4871   3.4992   3.5198   3.5271
  3.5438   3.5856   3.6100   3.6170   3.6601   3.6836   3.7192   3.7394
  3.7648   3.7707   3.7892   3.8164   3.8352   3.8375   3.8596   3.9002
  3.9545   3.9855   3.9932   4.0133   4.0298   4.0518   4.0601   4.0828
  4.0912   4.0918   4.1023   4.1330   4.1627   4.1809   4.1986   4.2226
  4.2352   4.2552   4.2792   4.3153   4.3421   4.3775   4.4181   4.4357
  4.4632   4.5165   4.5301   4.6113   4.6298   4.6596   4.6798   4.7007
  4.7232   4.7582   4.7764   4.8182   4.8451   4.8510   4.8557   4.9508
  4.9722   5.0007   5.0250   5.0303   5.0774   5.1118   5.1759   5.2217
  5.2383   5.2514   5.2896   5.3106   5.3730   5.4439   5.4837   5.4903
  5.5441   5.6248   5.7053   5.7492   5.8148   5.8399   5.9105   6.0161
  6.0332   6.1516   6.2021   6.2243   6.3174   6.3376   6.3580   6.6711
  7.8829  10.3782  11.1749  12.3785  12.7616  13.5054  15.8038
 
 Beta MOs
 -- Occupied --
-14.4578 -14.4116 -10.3436 -10.3341 -10.3295 -10.3091 -10.2965  -1.0981
 -1.0137  -0.9287  -0.8446  -0.7415  -0.6910  -0.6636  -0.6146  -0.5477
 -0.5421  -0.5246  -0.5022  -0.4705  -0.4542  -0.4223  -0.4150  -0.3100
 -- Virtual --
  0.0123   0.0728   0.1034   0.1297   0.1381   0.1451   0.1587   0.1694
  0.1763   0.2106   0.2622   0.2639   0.2950   0.3119   0.3152   0.3337
  0.3597   0.3700   0.3830   0.4100   0.4159   0.4388   0.4552   0.4688
  0.4790   0.4877   0.4938   0.5018   0.5213   0.5465   0.5547   0.5606
  0.5781   0.5982   0.6039   0.6109   0.6295   0.6551   0.6774   0.6844
  0.7058   0.7150   0.7392   0.7503   0.7780   0.8095   0.8281   0.8368
  0.8729   0.8860   0.9343   0.9471   0.9846   1.0070   1.0187   1.0378
  1.0584   1.0655   1.0879   1.1199   1.1399   1.1491   1.1628   1.1752
  1.1814   1.2044   1.2265   1.2436   1.2755   1.2934   1.3005   1.3202
  1.3433   1.3537   1.3545   1.3950   1.4134   1.4363   1.4696   1.4773
  1.4972   1.5166   1.5326   1.5487   1.5649   1.6240   1.6552   1.6775
  1.7157   1.7680   1.8174   1.8426   1.8799   1.8964   1.9405   1.9539
  1.9709   1.9931   2.1096   2.1700   2.2318   2.2525   2.2814   2.3155
  2.3608   2.3925   2.4183   2.4541   2.5027   2.5195   2.5634   2.5922
  2.6188   2.6719   2.6743   2.7055   2.7098   2.7340   2.7572   2.7694
  2.7932   2.8271   2.8560   2.8738   2.8921   2.9161   2.9299   2.9393
  2.9583   2.9743   2.9974   3.0073   3.0170   3.0468   3.0753   3.0801
  3.0873   3.1005   3.1215   3.1351   3.1481   3.1630   3.1828   3.2146
  3.2196   3.2411   3.2419   3.2639   3.2814   3.2876   3.3411   3.3699
  3.3756   3.4013   3.4342   3.4539   3.4692   3.4897   3.5030   3.5262
  3.5305   3.5466   3.5927   3.6154   3.6210   3.6638   3.6866   3.7240
  3.7434   3.7684   3.7753   3.7937   3.8194   3.8365   3.8436   3.8656
  3.9089   3.9583   3.9869   3.9966   4.0169   4.0327   4.0543   4.0638
  4.0843   4.0912   4.0942   4.1051   4.1370   4.1654   4.1832   4.2016
  4.2262   4.2393   4.2604   4.2822   4.3188   4.3470   4.3808   4.4245
  4.4400   4.4677   4.5184   4.5345   4.6143   4.6316   4.6639   4.6797
  4.7012   4.7262   4.7615   4.7784   4.8208   4.8481   4.8539   4.8607
  4.9556   4.9749   5.0035   5.0291   5.0383   5.0800   5.1151   5.1819
  5.2261   5.2399   5.2531   5.2982   5.3131   5.3759   5.4469   5.4858
  5.4942   5.5473   5.6271   5.7083   5.7536   5.8171   5.8415   5.9127
  6.0198   6.0357   6.1533   6.2029   6.2249   6.3195   6.3388   6.3616
  6.6733   7.8836  10.3814  11.1875  12.3828  12.7688  13.5077  15.8038
 --------------------------------------------------------------
 
          Ground-State Mulliken Net Atomic Charges

     Atom                 Charge (a.u.)    Spin (a.u.)
  --------------------------------------------------------
      1 C                    -0.116149       0.031652
      2 N                    -0.052909      -0.009358
      3 C                    -0.068812       0.215734
      4 H                     0.136268       0.000854
      5 C                    -0.232682      -0.079304
      6 H                     0.146064       0.007114
      7 C                     0.004287      -0.013449
      8 H                     0.130238       0.001881
      9 C                    -0.117202       0.862230
     10 H                     0.148406      -0.012858
     11 N                    -0.100594      -0.006386
     12 H                     0.123083       0.001889
  --------------------------------------------------------
  Sum of atomic charges =     0.000000
  Sum of spin   charges =     1.000000

 -----------------------------------------------------------------
                    Cartesian Multipole Moments
 -----------------------------------------------------------------
    Charge (ESU x 10^10)
                 0.0000
    Dipole Moment (Debye)
         X       0.4147      Y      -4.8793      Z       2.1430
       Tot       5.3452
    Quadrupole Moments (Debye-Ang)
        XX     -36.5524     XY       2.5058     YY     -53.3882
        XZ       1.5129     YZ       4.2631     ZZ     -37.6985
    Octopole Moments (Debye-Ang^2)
       XXX      14.5271    XXY     -20.4377    XYY       8.7706
       YYY     -82.8656    XXZ       8.8375    XYZ      -2.0644
       YYZ      19.2644    XZZ       4.9043    YZZ     -28.1126
       ZZZ      33.0159
    Hexadecapole Moments (Debye-Ang^3)
      XXXX    -199.6344   XXXY      56.6628   XXYY    -107.6163
      XYYY      76.4843   YYYY    -504.7069   XXXZ     -25.8269
      XXYZ      25.0679   XYYZ     -24.1458   YYYZ     122.0916
      XXZZ     -79.6522   XYZZ      22.7223   YYZZ    -132.8779
      XZZZ     -26.3740   YZZZ      80.5475   ZZZZ    -249.7353
 -----------------------------------------------------------------
 Calculating analytic gradient of the SCF energy
 Gradient of SCF Energy
            1           2           3           4           5           6
    1  -0.0023669   0.0012201   0.0052677   0.0064183  -0.0166151  -0.0139268
    2   0.0070403   0.0073375   0.0073690   0.0077167  -0.0105431  -0.0056222
    3  -0.0011113  -0.0010787   0.0061235  -0.0024275   0.0173509   0.0133795
            7           8           9          10          11          12
    1  -0.0039090  -0.0012057   0.0228713   0.0013225   0.0028900  -0.0019662
    2   0.0115654   0.0031875  -0.0342905   0.0019414   0.0051859  -0.0008880
    3  -0.0071012  -0.0032046  -0.0198619  -0.0063561   0.0024432   0.0018443
 Max gradient component =       3.429E-02
 RMS gradient           =       1.033E-02
 Gradient time:  CPU 263.00 s  wall 4.96 s
rPathMan2.  file_steps = 951
 IRC --- Status = 4.  Checking bisector search.
 IRC --- Bisector search finished successfully.
 ------------------------------------------------------------------------
 Reaction path following.  The coordinates are cartesian              
 Step   6 E=    -302.899020 |G|=  0.061983 S_lin= 0.4982 S_tot= 0.4995
 ------------------------------------------------------------------------
  IRC -- SD step length =   0.100000000000000     
 Adding empirical dispersion correction 
 ----------------------------------------------------------------
 Doing -D3(0) with
 s6  =   1.00000
 s8  =   1.00000
 rs6 =   1.28100
 rs8 =   1.09400
 -D3 energy without 3body term =     -0.0027673761 hartrees
 ----------------------------------------------------------------
             Standard Nuclear Orientation (Angstroms)
    I     Atom           X                Y                Z
 ----------------------------------------------------------------
    1      C      -0.6885554862     1.5106472410    -1.0041222246
    2      N      -0.6206242638     2.6290265420    -1.2615369238
    3      C       1.2968463079    -0.3403287997     0.3285096306
    4      H       2.3744287616    -0.3651609743     0.4717688403
    5      C       0.5603030706    -0.6857866443    -0.7471838200
    6      H       0.7403476259    -1.4240763686    -1.4977534881
    7      C      -0.7807714533     0.0511652317    -0.6646446286
    8      H      -1.5961159639    -0.3681610484    -1.2503971953
    9      C      -0.8297999572    -0.2084440288     0.7938848229
   10      H      -1.4948874968    -0.9200822551     1.2487336893
   11      N       0.4232420281     0.1952549715     1.3154285556
   12      H       0.6155868270    -0.0740538534     2.2673127506
 ----------------------------------------------------------------
 Nuclear Repulsion Energy =         262.89585185 hartrees
 There are       25 alpha and       24 beta electrons

                       Distance Matrix (Angstroms)
             C (  1)   N (  2)   C (  3)   H (  4)   C (  5)   H (  6)
   N (  2)  1.149630
   C (  3)  3.023878  3.875824
   H (  4)  3.883141  4.576008  1.087347
   C (  5)  2.539682  3.556281  1.348686  2.209004
   H (  6)  3.301218  4.282019  2.195322  2.769574  1.068102
   C (  7)  1.501278  2.650905  2.335834  3.379357  1.532446  2.276886
   H (  8)  2.101009  3.151958  3.295899  4.327943  2.237019  2.575889
   C (  9)  2.491597  3.509950  2.180961  3.224190  2.129586  3.032282
   H ( 10)  3.410862  4.434182  2.996115  3.985376  2.874437  3.576797
   N ( 11)  2.889060  3.695085  1.422689  2.198399  2.247085  3.261408
   H ( 12)  3.861910  4.613853  2.072191  2.530266  3.076437  4.001731
             C (  7)   H (  8)   C (  9)   H ( 10)   N ( 11)
   H (  8)  1.087992
   C (  9)  1.482265  2.189027
   H ( 10)  2.261482  2.561351  1.075015
   N ( 11)  2.321874  3.313413  1.416014  2.219830
   H ( 12)  3.249903  4.165623  2.068379  2.491459  1.007773
 
 Applying Cartesian multipole field
    Component          Value
    ---------          -----
     (2,0,0)        1.00000E-11
     (0,2,0)        2.00000E-11
     (0,0,2)       -3.00000E-11
 Nucleus-field energy     =     0.0000000009 hartrees
 Requested basis set is cc-pVTZ
 There are 100 shells and 280 basis functions
 A cutoff of  1.0D-11 yielded   4743 shell pairs
 There are     37399 function pairs (     48962 Cartesian)
 Smallest overlap matrix eigenvalue = 2.44E-04
 Guess MOs from SCF MO coefficient file
 Reading MOs from coefficient file
 Reading MOs from coefficient file
 Long-range K will be added via erf
 Coulomb attenuation parameter = 0.25 bohr**(-1)
 An unrestricted hybrid HF-DFT SCF calculation will be
 performed using Pulay DIIS extrapolation
 Exchange:     0.1957 Hartree-Fock + 1.0000 wB97X-D3 + LR-HF
 Correlation:  1.0000 wB97X-D3
 Using SG-2 standard quadrature grid
 Dispersion:   Grimme D3
 SCF converges when DIIS error is below 1.0E-08
 Using Q-Chem read-in guess as SCF_GUESS READ specified.

 using 64 threads for integral computing
 -------------------------------------------------------
 OpenMP Integral computing Module                
 Release: version 1.0, May 2013, Q-Chem Inc. Pittsburgh 
 -------------------------------------------------------
 using 64 threads for integral computing
 -------------------------------------------------------
 OpenMP Integral computing Module                
 Release: version 1.0, May 2013, Q-Chem Inc. Pittsburgh 
 -------------------------------------------------------
 ---------------------------------------
  Cycle       Energy         DIIS Error
 ---------------------------------------
    1    -302.9018291854      6.02E-04
    2    -302.9046333441      7.35E-05
    3    -302.9048407824      4.56E-05
    4    -302.9049019585      1.88E-05
    5    -302.9049467409      9.08E-06
    6    -302.9049622114      7.58E-06
    7    -302.9049716780      3.15E-06
    8    -302.9049783281      1.50E-06
    9    -302.9049806139      9.57E-07
   10    -302.9049825778      4.41E-07
   11    -302.9049838071      2.69E-07
   12    -302.9049843092      1.63E-07
   13    -302.9049846542      9.08E-08
   14    -302.9049847577      4.24E-08
   15    -302.9049847720      1.66E-08
   16    -302.9049847736      1.00E-08
   17    -302.9049847733      3.17E-09 Convergence criterion met
 ---------------------------------------
 <S^2> = 0.7591
 SCF time:  CPU 1729.80 s  wall 30.02 s
 SCF   energy in the final basis set = -302.90498477
 Total energy in the final basis set = -302.90498477
 
 --------------------------------------------------------------
 
                    Orbital Energies (a.u.)
 --------------------------------------------------------------
 
 Alpha MOs
 -- Occupied --
-14.4591 -14.4110 -10.3437 -10.3380 -10.3368 -10.3097 -10.2943  -1.1061
 -1.0140  -0.9305  -0.8601  -0.7560  -0.6944  -0.6737  -0.6238  -0.5531
 -0.5484  -0.5288  -0.5093  -0.4865  -0.4554  -0.4232  -0.4179  -0.3142
 -0.2913
 -- Virtual --
  0.0578   0.1016   0.1285   0.1308   0.1448   0.1565   0.1663   0.1744
  0.2094   0.2582   0.2632   0.2866   0.3079   0.3112   0.3298   0.3548
  0.3679   0.3765   0.4089   0.4149   0.4311   0.4505   0.4641   0.4772
  0.4842   0.4865   0.4990   0.5190   0.5429   0.5541   0.5592   0.5730
  0.5963   0.6009   0.6090   0.6257   0.6522   0.6759   0.6822   0.7034
  0.7136   0.7364   0.7520   0.7747   0.8025   0.8197   0.8327   0.8713
  0.8831   0.9326   0.9455   0.9768   1.0049   1.0187   1.0351   1.0551
  1.0631   1.0860   1.1181   1.1308   1.1471   1.1511   1.1676   1.1785
  1.2019   1.2209   1.2434   1.2695   1.2846   1.2977   1.3162   1.3416
  1.3529   1.3562   1.3900   1.4117   1.4283   1.4652   1.4712   1.4939
  1.5144   1.5314   1.5421   1.5594   1.6206   1.6505   1.6716   1.7086
  1.7665   1.8118   1.8356   1.8771   1.8885   1.9362   1.9547   1.9690
  1.9922   2.0980   2.1691   2.2235   2.2512   2.2885   2.3179   2.3513
  2.3962   2.4085   2.4351   2.4866   2.5117   2.5576   2.5950   2.6152
  2.6558   2.6740   2.6911   2.7036   2.7267   2.7502   2.7640   2.7881
  2.8203   2.8496   2.8553   2.8835   2.8917   2.9228   2.9351   2.9523
  2.9629   2.9816   2.9927   3.0139   3.0311   3.0688   3.0753   3.0802
  3.0859   3.1170   3.1222   3.1417   3.1588   3.1684   3.2000   3.2133
  3.2250   3.2343   3.2534   3.2638   3.2849   3.3305   3.3562   3.3644
  3.3948   3.4305   3.4479   3.4641   3.4872   3.5034   3.5183   3.5250
  3.5432   3.5785   3.6041   3.6104   3.6574   3.6809   3.7114   3.7437
  3.7653   3.7770   3.7787   3.8094   3.8340   3.8369   3.8569   3.9034
  3.9491   3.9793   3.9920   4.0034   4.0235   4.0451   4.0668   4.0844
  4.0916   4.0958   4.1124   4.1318   4.1553   4.1819   4.1908   4.2215
  4.2345   4.2511   4.2712   4.3157   4.3425   4.3712   4.4162   4.4367
  4.4723   4.5140   4.5249   4.6109   4.6316   4.6597   4.6817   4.7020
  4.7284   4.7496   4.7729   4.8150   4.8454   4.8495   4.8613   4.9487
  4.9672   4.9889   5.0111   5.0300   5.0731   5.1185   5.1671   5.2173
  5.2356   5.2513   5.2809   5.3112   5.3785   5.4445   5.4813   5.4835
  5.5420   5.6294   5.6879   5.7397   5.8123   5.8385   5.9081   6.0067
  6.0334   6.1439   6.1963   6.2239   6.3111   6.3392   6.3426   6.6627
  7.8604  10.3644  11.1653  12.3749  12.7192  13.5823  15.8119
 
 Beta MOs
 -- Occupied --
-14.4587 -14.4111 -10.3441 -10.3347 -10.3282 -10.3090 -10.2944  -1.0968
 -1.0136  -0.9269  -0.8474  -0.7399  -0.6914  -0.6633  -0.6128  -0.5458
 -0.5424  -0.5253  -0.5034  -0.4702  -0.4538  -0.4219  -0.4154  -0.3116
 -- Virtual --
  0.0112   0.0706   0.1034   0.1301   0.1391   0.1454   0.1584   0.1697
  0.1771   0.2095   0.2609   0.2654   0.2924   0.3107   0.3131   0.3340
  0.3667   0.3704   0.3819   0.4102   0.4175   0.4367   0.4541   0.4684
  0.4802   0.4889   0.4941   0.5006   0.5217   0.5453   0.5550   0.5609
  0.5782   0.5985   0.6043   0.6112   0.6290   0.6545   0.6784   0.6849
  0.7053   0.7143   0.7385   0.7525   0.7778   0.8072   0.8246   0.8333
  0.8730   0.8849   0.9347   0.9466   0.9821   1.0077   1.0201   1.0367
  1.0576   1.0649   1.0876   1.1205   1.1384   1.1500   1.1599   1.1712
  1.1826   1.2050   1.2254   1.2463   1.2720   1.2912   1.2994   1.3196
  1.3439   1.3542   1.3590   1.3940   1.4135   1.4311   1.4673   1.4763
  1.4999   1.5170   1.5340   1.5472   1.5624   1.6242   1.6543   1.6753
  1.7110   1.7697   1.8150   1.8395   1.8794   1.8913   1.9378   1.9570
  1.9708   1.9961   2.1135   2.1734   2.2316   2.2573   2.2936   2.3215
  2.3661   2.4003   2.4185   2.4463   2.4926   2.5230   2.5612   2.6007
  2.6184   2.6654   2.6778   2.7007   2.7091   2.7324   2.7529   2.7677
  2.7931   2.8246   2.8569   2.8644   2.8914   2.9043   2.9325   2.9420
  2.9573   2.9688   2.9913   3.0053   3.0181   3.0461   3.0760   3.0791
  3.0867   3.0939   3.1243   3.1323   3.1518   3.1641   3.1781   3.2102
  3.2223   3.2358   3.2396   3.2612   3.2714   3.2894   3.3361   3.3643
  3.3754   3.3993   3.4337   3.4539   3.4703   3.4893   3.5077   3.5238
  3.5286   3.5464   3.5858   3.6103   3.6140   3.6616   3.6840   3.7159
  3.7466   3.7713   3.7800   3.7848   3.8129   3.8358   3.8413   3.8632
  3.9123   3.9534   3.9810   3.9954   4.0072   4.0268   4.0472   4.0700
  4.0853   4.0917   4.0981   4.1164   4.1355   4.1583   4.1842   4.1948
  4.2247   4.2384   4.2553   4.2738   4.3191   4.3486   4.3744   4.4219
  4.4413   4.4766   4.5159   4.5291   4.6140   4.6331   4.6642   4.6816
  4.7024   4.7312   4.7531   4.7752   4.8177   4.8478   4.8526   4.8658
  4.9536   4.9700   4.9924   5.0192   5.0337   5.0756   5.1221   5.1734
  5.2226   5.2369   5.2534   5.2879   5.3140   5.3813   5.4478   5.4839
  5.4870   5.5455   5.6319   5.6917   5.7442   5.8151   5.8398   5.9105
  6.0104   6.0361   6.1457   6.1970   6.2245   6.3134   6.3427   6.3439
  6.6652   7.8610  10.3676  11.1782  12.3793  12.7261  13.5842  15.8119
 --------------------------------------------------------------
 
          Ground-State Mulliken Net Atomic Charges

     Atom                 Charge (a.u.)    Spin (a.u.)
  --------------------------------------------------------
      1 C                    -0.117114       0.031975
      2 N                    -0.053568      -0.008805
      3 C                    -0.065292       0.155815
      4 H                     0.136382       0.001663
      5 C                    -0.236624      -0.037616
      6 H                     0.147750       0.005500
      7 C                     0.007230      -0.018958
      8 H                     0.129936       0.002494
      9 C                    -0.118455       0.875482
     10 H                     0.144602      -0.011696
     11 N                    -0.098922       0.002999
     12 H                     0.124074       0.001147
  --------------------------------------------------------
  Sum of atomic charges =    -0.000000
  Sum of spin   charges =     1.000000

 -----------------------------------------------------------------
                    Cartesian Multipole Moments
 -----------------------------------------------------------------
    Charge (ESU x 10^10)
                -0.0000
    Dipole Moment (Debye)
         X       0.4697      Y      -4.9068      Z       2.1465
       Tot       5.3763
    Quadrupole Moments (Debye-Ang)
        XX     -36.6671     XY       2.5226     YY     -53.2884
        XZ       1.6099     YZ       4.2873     ZZ     -37.7200
    Octopole Moments (Debye-Ang^2)
       XXX      14.8550    XXY     -20.5322    XYY       8.8960
       YYY     -82.9406    XXZ       8.7439    XYZ      -2.0312
       YYZ      19.2315    XZZ       5.1235    YZZ     -28.1645
       ZZZ      32.9267
    Hexadecapole Moments (Debye-Ang^3)
      XXXX    -201.1142   XXXY      56.9836   XXYY    -107.3974
      XYYY      76.7985   YYYY    -501.1457   XXXZ     -24.2677
      XXYZ      24.8078   XYYZ     -23.7226   YYYZ     121.2553
      XXZZ     -80.2922   XYZZ      22.8011   YYZZ    -132.4625
      XZZZ     -24.9182   YZZZ      80.0940   ZZZZ    -250.9515
 -----------------------------------------------------------------
 Calculating analytic gradient of the SCF energy
 Gradient of SCF Energy
            1           2           3           4           5           6
    1  -0.0020380   0.0011150   0.0042733   0.0063652  -0.0117268  -0.0144640
    2   0.0094540   0.0063441   0.0059884   0.0082772  -0.0094109  -0.0066798
    3  -0.0013934  -0.0007572   0.0045341  -0.0028214   0.0150629   0.0137716
            7           8           9          10          11          12
    1  -0.0032771  -0.0014568   0.0202960   0.0000598   0.0029328  -0.0020792
    2   0.0091016   0.0036384  -0.0325160   0.0009197   0.0059837  -0.0011003
    3  -0.0062052  -0.0036895  -0.0169869  -0.0057069   0.0023893   0.0018027
 Max gradient component =       3.252E-02
 RMS gradient           =       9.482E-03
 Gradient time:  CPU 263.89 s  wall 5.21 s
rPathMan2.  file_steps = 951
 IRC --- Status = 2.  Assess steepest descent step
 IRC --- Previous SD length =   0.100000
 IRC --- Point 1 E =     -302.899020 |G| =   0.061983 G.D1 =  -0.061983
 IRC --- Point 2 E =     -302.904985 |G| =   0.056893 G.D1 =  -0.056500
 IRC --- Angle(G1/G2) =    6.73 Deg.  Curvature =   0.0548
 IRC --- Minimum along SD direction =   1.130553
 IRC --- Corrector step required
 IRC --- equal length displacement: B_eq =   0.011746
 IRC --- chosen bisector length  : B_len =   0.010000
 Adding empirical dispersion correction 
 ----------------------------------------------------------------
 Doing -D3(0) with
 s6  =   1.00000
 s8  =   1.00000
 rs6 =   1.28100
 rs8 =   1.09400
 -D3 energy without 3body term =     -0.0027647809 hartrees
 ----------------------------------------------------------------
             Standard Nuclear Orientation (Angstroms)
    I     Atom           X                Y                Z
 ----------------------------------------------------------------
    1      C      -0.6886620235     1.5082781390    -1.0038266265
    2      N      -0.6206203824     2.6293360201    -1.2617213281
    3      C       1.2972911645    -0.3397147529     0.3293700227
    4      H       2.3740534378    -0.3661066270     0.4722386011
    5      C       0.5575126667    -0.6859975776    -0.7465002654
    6      H       0.7416786753    -1.4228732668    -1.4989340299
    7      C      -0.7810176962     0.0523641694    -0.6648923965
    8      H      -1.5958386969    -0.3687253560    -1.2498048250
    9      C      -0.8292479841    -0.2076193501     0.7928998047
   10      H      -1.4939735513    -0.9193994837     1.2486329025
   11      N       0.4230202187     0.1942860356     1.3153123791
   12      H       0.6158041714    -0.0738279362     2.2672257704
 ----------------------------------------------------------------
 Nuclear Repulsion Energy =         262.94669858 hartrees
 There are       25 alpha and       24 beta electrons

                       Distance Matrix (Angstroms)
             C (  1)   N (  2)   C (  3)   H (  4)   C (  5)   H (  6)
   N (  2)  1.152350
   C (  3)  3.022665  3.876238
   H (  4)  3.882308  4.576829  1.086520
   C (  5)  2.536536  3.555965  1.350807  2.210763
   H (  6)  3.298887  4.281650  2.196505  2.768921  1.069140
   C (  7)  1.497695  2.650041  2.337018  3.379742  1.530850  2.278279
   H (  8)  2.099194  3.152708  3.296185  4.327295  2.234032  2.576292
   C (  9)  2.488432  3.509033  2.180477  3.223210  2.126430  3.032681
   H ( 10)  3.408184  4.433751  2.995369  3.983786  2.871172  3.577814
   N ( 11)  2.888048  3.695911  1.421826  2.198032  2.245898  3.261400
   H ( 12)  3.860631  4.614034  2.071329  2.529594  3.075824  4.002465
             C (  7)   H (  8)   C (  9)   H ( 10)   N ( 11)
   H (  8)  1.087829
   C (  9)  1.481579  2.187752
   H ( 10)  2.261462  2.560432  1.075260
   N ( 11)  2.321866  3.312491  1.415139  2.218019
   H ( 12)  3.250285  4.165073  2.068747  2.490720  1.007566
 
 Applying Cartesian multipole field
    Component          Value
    ---------          -----
     (2,0,0)        1.00000E-11
     (0,2,0)        2.00000E-11
     (0,0,2)       -3.00000E-11
 Nucleus-field energy     =     0.0000000009 hartrees
 Requested basis set is cc-pVTZ
 There are 100 shells and 280 basis functions
 A cutoff of  1.0D-11 yielded   4743 shell pairs
 There are     37399 function pairs (     48962 Cartesian)
 Smallest overlap matrix eigenvalue = 2.44E-04
 Guess MOs from SCF MO coefficient file
 Reading MOs from coefficient file
 Reading MOs from coefficient file
 Long-range K will be added via erf
 Coulomb attenuation parameter = 0.25 bohr**(-1)
 An unrestricted hybrid HF-DFT SCF calculation will be
 performed using Pulay DIIS extrapolation
 Exchange:     0.1957 Hartree-Fock + 1.0000 wB97X-D3 + LR-HF
 Correlation:  1.0000 wB97X-D3
 Using SG-2 standard quadrature grid
 Dispersion:   Grimme D3
 SCF converges when DIIS error is below 1.0E-08
 Using Q-Chem read-in guess as SCF_GUESS READ specified.

 using 64 threads for integral computing
 -------------------------------------------------------
 OpenMP Integral computing Module                
 Release: version 1.0, May 2013, Q-Chem Inc. Pittsburgh 
 -------------------------------------------------------
 using 64 threads for integral computing
 -------------------------------------------------------
 OpenMP Integral computing Module                
 Release: version 1.0, May 2013, Q-Chem Inc. Pittsburgh 
 -------------------------------------------------------
 ---------------------------------------
  Cycle       Energy         DIIS Error
 ---------------------------------------
    1    -302.9065982110      1.21E-04
    2    -302.9049778559      2.19E-05
    3    -302.9049779059      2.59E-05
    4    -302.9049829839      4.55E-06
    5    -302.9049831912      1.48E-06
    6    -302.9049832501      6.45E-07
    7    -302.9049832757      3.10E-07
    8    -302.9049832935      1.59E-07
    9    -302.9049833055      8.18E-08
   10    -302.9049833129      3.71E-08
   11    -302.9049833162      2.34E-08
   12    -302.9049833179      1.37E-08
   13    -302.9049833191      8.43E-09 Convergence criterion met
 ---------------------------------------
 <S^2> = 0.7593
 SCF time:  CPU 1288.95 s  wall 23.28 s
 SCF   energy in the final basis set = -302.90498332
 Total energy in the final basis set = -302.90498332
 
 --------------------------------------------------------------
 
                    Orbital Energies (a.u.)
 --------------------------------------------------------------
 
 Alpha MOs
 -- Occupied --
-14.4590 -14.4118 -10.3433 -10.3381 -10.3369 -10.3104 -10.2944  -1.1065
 -1.0133  -0.9310  -0.8599  -0.7566  -0.6944  -0.6739  -0.6244  -0.5533
 -0.5488  -0.5285  -0.5098  -0.4865  -0.4556  -0.4225  -0.4173  -0.3137
 -0.2912
 -- Virtual --
  0.0577   0.1013   0.1279   0.1302   0.1447   0.1564   0.1664   0.1743
  0.2097   0.2585   0.2633   0.2865   0.3082   0.3113   0.3300   0.3548
  0.3677   0.3768   0.4089   0.4152   0.4312   0.4505   0.4643   0.4773
  0.4843   0.4869   0.4989   0.5189   0.5430   0.5542   0.5592   0.5732
  0.5963   0.6009   0.6090   0.6256   0.6523   0.6753   0.6820   0.7035
  0.7136   0.7363   0.7521   0.7752   0.8025   0.8198   0.8328   0.8713
  0.8825   0.9330   0.9455   0.9770   1.0050   1.0188   1.0343   1.0551
  1.0633   1.0860   1.1183   1.1307   1.1468   1.1506   1.1666   1.1792
  1.2019   1.2210   1.2434   1.2699   1.2842   1.2978   1.3161   1.3415
  1.3531   1.3557   1.3910   1.4114   1.4284   1.4652   1.4711   1.4940
  1.5148   1.5315   1.5414   1.5588   1.6208   1.6497   1.6714   1.7084
  1.7671   1.8115   1.8361   1.8776   1.8896   1.9364   1.9550   1.9686
  1.9921   2.0976   2.1682   2.2244   2.2508   2.2884   2.3176   2.3509
  2.3959   2.4084   2.4355   2.4878   2.5121   2.5576   2.5947   2.6152
  2.6567   2.6739   2.6912   2.7037   2.7268   2.7513   2.7642   2.7886
  2.8205   2.8498   2.8561   2.8841   2.8919   2.9224   2.9350   2.9531
  2.9645   2.9823   2.9924   3.0136   3.0312   3.0690   3.0760   3.0808
  3.0864   3.1172   3.1225   3.1420   3.1591   3.1689   3.2000   3.2138
  3.2255   3.2345   3.2536   3.2640   3.2853   3.3309   3.3569   3.3648
  3.3950   3.4294   3.4481   3.4643   3.4876   3.5039   3.5186   3.5257
  3.5442   3.5792   3.6050   3.6101   3.6569   3.6809   3.7112   3.7440
  3.7655   3.7772   3.7798   3.8095   3.8345   3.8366   3.8573   3.9045
  3.9495   3.9799   3.9924   4.0038   4.0249   4.0461   4.0671   4.0841
  4.0909   4.0956   4.1116   4.1325   4.1566   4.1828   4.1905   4.2219
  4.2353   4.2517   4.2708   4.3163   4.3437   4.3717   4.4157   4.4363
  4.4709   4.5149   4.5259   4.6108   4.6315   4.6591   4.6808   4.7014
  4.7267   4.7506   4.7723   4.8156   4.8444   4.8485   4.8611   4.9489
  4.9668   4.9900   5.0119   5.0307   5.0734   5.1179   5.1685   5.2172
  5.2352   5.2512   5.2810   5.3106   5.3790   5.4434   5.4821   5.4846
  5.5429   5.6282   5.6867   5.7400   5.8120   5.8375   5.9083   6.0069
  6.0340   6.1430   6.1925   6.2159   6.3102   6.3381   6.3420   6.6649
  7.8806  10.3673  11.1729  12.3856  12.7474  13.5586  15.7436
 
 Beta MOs
 -- Occupied --
-14.4587 -14.4119 -10.3437 -10.3347 -10.3283 -10.3097 -10.2945  -1.0972
 -1.0128  -0.9273  -0.8472  -0.7406  -0.6914  -0.6635  -0.6135  -0.5460
 -0.5426  -0.5250  -0.5038  -0.4702  -0.4540  -0.4213  -0.4148  -0.3112
 -- Virtual --
  0.0111   0.0706   0.1031   0.1296   0.1386   0.1452   0.1583   0.1698
  0.1770   0.2097   0.2613   0.2655   0.2922   0.3108   0.3134   0.3342
  0.3665   0.3705   0.3822   0.4102   0.4179   0.4367   0.4541   0.4686
  0.4802   0.4892   0.4942   0.5005   0.5216   0.5454   0.5550   0.5609
  0.5784   0.5985   0.6044   0.6111   0.6290   0.6546   0.6778   0.6848
  0.7054   0.7143   0.7384   0.7525   0.7783   0.8072   0.8248   0.8334
  0.8730   0.8844   0.9352   0.9466   0.9823   1.0078   1.0202   1.0359
  1.0576   1.0650   1.0876   1.1207   1.1381   1.1498   1.1594   1.1703
  1.1832   1.2050   1.2256   1.2463   1.2724   1.2908   1.2995   1.3195
  1.3437   1.3545   1.3585   1.3950   1.4132   1.4313   1.4673   1.4762
  1.4999   1.5173   1.5341   1.5466   1.5617   1.6244   1.6535   1.6752
  1.7108   1.7703   1.8147   1.8399   1.8798   1.8925   1.9381   1.9572
  1.9705   1.9960   2.1128   2.1729   2.2327   2.2569   2.2934   2.3212
  2.3656   2.4000   2.4185   2.4467   2.4938   2.5234   2.5612   2.6004
  2.6184   2.6664   2.6776   2.7007   2.7093   2.7325   2.7540   2.7680
  2.7935   2.8249   2.8570   2.8651   2.8916   2.9050   2.9319   2.9422
  2.9585   2.9701   2.9918   3.0049   3.0180   3.0460   3.0761   3.0799
  3.0875   3.0945   3.1245   3.1327   3.1518   3.1646   3.1785   3.2102
  3.2227   3.2366   3.2396   3.2613   3.2715   3.2899   3.3365   3.3649
  3.3757   3.3995   3.4327   3.4538   3.4707   3.4898   3.5082   3.5241
  3.5292   3.5474   3.5864   3.6112   3.6137   3.6611   3.6839   3.7157
  3.7469   3.7715   3.7802   3.7859   3.8132   3.8360   3.8413   3.8638
  3.9133   3.9538   3.9815   3.9957   4.0075   4.0282   4.0482   4.0703
  4.0847   4.0910   4.0980   4.1156   4.1362   4.1595   4.1851   4.1944
  4.2252   4.2392   4.2559   4.2734   4.3197   4.3497   4.3749   4.4213
  4.4408   4.4752   4.5168   4.5302   4.6139   4.6329   4.6637   4.6807
  4.7019   4.7294   4.7542   4.7747   4.8183   4.8470   4.8514   4.8658
  4.9539   4.9696   4.9935   5.0200   5.0343   5.0759   5.1215   5.1748
  5.2224   5.2365   5.2533   5.2879   5.3135   5.3819   5.4467   5.4851
  5.4878   5.5463   5.6307   5.6905   5.7446   5.8147   5.8389   5.9108
  6.0106   6.0367   6.1448   6.1932   6.2165   6.3124   6.3416   6.3433
  6.6675   7.8812  10.3704  11.1860  12.3900  12.7542  13.5606  15.7436
 --------------------------------------------------------------
 
          Ground-State Mulliken Net Atomic Charges

     Atom                 Charge (a.u.)    Spin (a.u.)
  --------------------------------------------------------
      1 C                    -0.114630       0.031727
      2 N                    -0.056288      -0.008888
      3 C                    -0.066096       0.158533
      4 H                     0.136678       0.001674
      5 C                    -0.237428      -0.039384
      6 H                     0.147247       0.005620
      7 C                     0.008338      -0.018494
      8 H                     0.130030       0.002474
      9 C                    -0.118165       0.874604
     10 H                     0.144391      -0.011780
     11 N                    -0.098183       0.002752
     12 H                     0.124106       0.001164
  --------------------------------------------------------
  Sum of atomic charges =    -0.000000
  Sum of spin   charges =     1.000000

 -----------------------------------------------------------------
                    Cartesian Multipole Moments
 -----------------------------------------------------------------
    Charge (ESU x 10^10)
                 0.0000
    Dipole Moment (Debye)
         X       0.4708      Y      -4.8985      Z       2.1527
       Tot       5.3713
    Quadrupole Moments (Debye-Ang)
        XX     -36.6635     XY       2.5201     YY     -53.2975
        XZ       1.6145     YZ       4.2848     ZZ     -37.7188
    Octopole Moments (Debye-Ang^2)
       XXX      14.9176    XXY     -20.5566    XYY       8.9070
       YYY     -82.8747    XXZ       8.7592    XYZ      -2.0316
       YYZ      19.2337    XZZ       5.1481    YZZ     -28.1609
       ZZZ      32.9677
    Hexadecapole Moments (Debye-Ang^3)
      XXXX    -200.9976   XXXY      56.9624   XXYY    -107.3781
      XYYY      76.7898   YYYY    -500.9600   XXXZ     -24.3352
      XXYZ      24.8334   XYYZ     -23.7348   YYYZ     121.1732
      XXZZ     -80.2513   XYZZ      22.8009   YYZZ    -132.4360
      XZZZ     -24.9922   YZZZ      80.1314   ZZZZ    -250.9219
 -----------------------------------------------------------------
 Calculating analytic gradient of the SCF energy
 Gradient of SCF Energy
            1           2           3           4           5           6
    1  -0.0024552   0.0014820   0.0062136   0.0058696  -0.0143719  -0.0139971
    2   0.0013729   0.0127281   0.0067578   0.0081497  -0.0089859  -0.0071649
    3   0.0005675  -0.0022337   0.0062924  -0.0028345   0.0146320   0.0132063
            7           8           9          10          11          12
    1  -0.0028905  -0.0012494   0.0208733   0.0000530   0.0023795  -0.0019069
    2   0.0104282   0.0035566  -0.0319416   0.0008015   0.0053677  -0.0010702
    3  -0.0062390  -0.0036395  -0.0178535  -0.0055180   0.0019820   0.0016380
 Max gradient component =       3.194E-02
 RMS gradient           =       9.673E-03
 Gradient time:  CPU 258.85 s  wall 4.99 s
rPathMan2.  file_steps = 951
 IRC --- Status = 3.  Assess initial corrector step
 IRC --- bisector search: b =  0.000000 E =     -302.904985 G.B =  -0.003341
 IRC --- bisector search: b =  0.010000 E =     -302.904983 G.B =   0.003626
 IRC --- performed gradient/energy interpolation
 IRC --- bisector search:  estimate b(min) =   4.791474225892045E-003
 Adding empirical dispersion correction 
 ----------------------------------------------------------------
 Doing -D3(0) with
 s6  =   1.00000
 s8  =   1.00000
 rs6 =   1.28100
 rs8 =   1.09400
 -D3 energy without 3body term =     -0.0027661346 hartrees
 ----------------------------------------------------------------
             Standard Nuclear Orientation (Angstroms)
    I     Atom           X                Y                Z
 ----------------------------------------------------------------
    1      C      -0.6886065333     1.5095120919    -1.0039805895
    2      N      -0.6206224040     2.6291748276    -1.2616252807
    3      C       1.2970594598    -0.3400345808     0.3289218853
    4      H       2.3742489261    -0.3656140814     0.4719939249
    5      C       0.5589660558    -0.6858877125    -0.7468562966
    6      H       0.7409853948    -1.4234999055    -1.4983191417
    7      C      -0.7808894400     0.0517396996    -0.6647633460
    8      H      -1.5959831121    -0.3684314349    -1.2501133626
    9      C      -0.8295354807    -0.2080488861     0.7934128540
   10      H      -1.4944495822    -0.9197551069     1.2486853976
   11      N       0.4231357487     0.1947907084     1.3153728900
   12      H       0.6156909670    -0.0739456057     2.2672710743
 ----------------------------------------------------------------
 Nuclear Repulsion Energy =         262.92017403 hartrees
 There are       25 alpha and       24 beta electrons

                       Distance Matrix (Angstroms)
             C (  1)   N (  2)   C (  3)   H (  4)   C (  5)   H (  6)
   N (  2)  1.150933
   C (  3)  3.023296  3.876022
   H (  4)  3.882742  4.576401  1.086950
   C (  5)  2.538175  3.556129  1.349702  2.209847
   H (  6)  3.300100  4.281842  2.195888  2.769261  1.068597
   C (  7)  1.499562  2.650491  2.336401  3.379541  1.531681  2.277554
   H (  8)  2.100139  3.152317  3.296036  4.327633  2.235588  2.576082
   C (  9)  2.490080  3.509511  2.180729  3.223720  2.128073  3.032473
   H ( 10)  3.409579  4.433975  2.995758  3.984614  2.872872  3.577284
   N ( 11)  2.888575  3.695481  1.422275  2.198223  2.246516  3.261404
   H ( 12)  3.861297  4.613940  2.071778  2.529944  3.076143  4.002083
             C (  7)   H (  8)   C (  9)   H ( 10)   N ( 11)
   H (  8)  1.087914
   C (  9)  1.481936  2.188416
   H ( 10)  2.261472  2.560910  1.075132
   N ( 11)  2.321870  3.312971  1.415594  2.218962
   H ( 12)  3.250086  4.165359  2.068555  2.491105  1.007674
 
 Applying Cartesian multipole field
    Component          Value
    ---------          -----
     (2,0,0)        1.00000E-11
     (0,2,0)        2.00000E-11
     (0,0,2)       -3.00000E-11
 Nucleus-field energy     =     0.0000000009 hartrees
 Requested basis set is cc-pVTZ
 There are 100 shells and 280 basis functions
 A cutoff of  1.0D-11 yielded   4743 shell pairs
 There are     37399 function pairs (     48962 Cartesian)
 Smallest overlap matrix eigenvalue = 2.44E-04
 Guess MOs from SCF MO coefficient file
 Reading MOs from coefficient file
 Reading MOs from coefficient file
 Long-range K will be added via erf
 Coulomb attenuation parameter = 0.25 bohr**(-1)
 An unrestricted hybrid HF-DFT SCF calculation will be
 performed using Pulay DIIS extrapolation
 Exchange:     0.1957 Hartree-Fock + 1.0000 wB97X-D3 + LR-HF
 Correlation:  1.0000 wB97X-D3
 Using SG-2 standard quadrature grid
 Dispersion:   Grimme D3
 SCF converges when DIIS error is below 1.0E-08
 Using Q-Chem read-in guess as SCF_GUESS READ specified.

 using 64 threads for integral computing
 -------------------------------------------------------
 OpenMP Integral computing Module                
 Release: version 1.0, May 2013, Q-Chem Inc. Pittsburgh 
 -------------------------------------------------------
 using 64 threads for integral computing
 -------------------------------------------------------
 OpenMP Integral computing Module                
 Release: version 1.0, May 2013, Q-Chem Inc. Pittsburgh 
 -------------------------------------------------------
 ---------------------------------------
  Cycle       Energy         DIIS Error
 ---------------------------------------
    1    -302.9041936084      6.29E-05
    2    -302.9049912931      1.14E-05
    3    -302.9049913187      1.34E-05
    4    -302.9049926818      2.37E-06
    5    -302.9049927377      7.72E-07
    6    -302.9049927534      3.34E-07
    7    -302.9049927600      1.61E-07
    8    -302.9049927646      8.20E-08
    9    -302.9049927676      4.17E-08
   10    -302.9049927696      1.87E-08
   11    -302.9049927705      1.17E-08
   12    -302.9049927709      6.90E-09 Convergence criterion met
 ---------------------------------------
 <S^2> = 0.7592
 SCF time:  CPU 1213.81 s  wall 21.87 s
 SCF   energy in the final basis set = -302.90499277
 Total energy in the final basis set = -302.90499277
 
 --------------------------------------------------------------
 
                    Orbital Energies (a.u.)
 --------------------------------------------------------------
 
 Alpha MOs
 -- Occupied --
-14.4591 -14.4114 -10.3435 -10.3380 -10.3368 -10.3100 -10.2944  -1.1063
 -1.0137  -0.9308  -0.8600  -0.7563  -0.6944  -0.6738  -0.6240  -0.5532
 -0.5486  -0.5287  -0.5095  -0.4865  -0.4555  -0.4229  -0.4176  -0.3139
 -0.2913
 -- Virtual --
  0.0577   0.1015   0.1282   0.1305   0.1448   0.1565   0.1663   0.1743
  0.2095   0.2583   0.2633   0.2865   0.3080   0.3113   0.3299   0.3548
  0.3678   0.3766   0.4089   0.4150   0.4311   0.4505   0.4642   0.4772
  0.4842   0.4867   0.4990   0.5190   0.5429   0.5542   0.5592   0.5731
  0.5963   0.6009   0.6090   0.6257   0.6522   0.6756   0.6821   0.7035
  0.7136   0.7364   0.7520   0.7749   0.8025   0.8197   0.8327   0.8713
  0.8828   0.9328   0.9455   0.9769   1.0049   1.0188   1.0347   1.0551
  1.0632   1.0860   1.1182   1.1308   1.1470   1.1509   1.1671   1.1789
  1.2019   1.2209   1.2434   1.2697   1.2844   1.2977   1.3161   1.3415
  1.3530   1.3559   1.3905   1.4116   1.4283   1.4652   1.4711   1.4939
  1.5146   1.5315   1.5418   1.5591   1.6207   1.6501   1.6715   1.7085
  1.7668   1.8117   1.8358   1.8773   1.8890   1.9363   1.9548   1.9688
  1.9922   2.0978   2.1687   2.2240   2.2510   2.2885   2.3177   2.3511
  2.3961   2.4085   2.4353   2.4872   2.5119   2.5576   2.5949   2.6152
  2.6563   2.6740   2.6911   2.7037   2.7267   2.7507   2.7641   2.7883
  2.8204   2.8497   2.8557   2.8838   2.8918   2.9226   2.9351   2.9527
  2.9637   2.9819   2.9926   3.0138   3.0312   3.0689   3.0756   3.0805
  3.0861   3.1171   3.1224   3.1419   3.1589   3.1686   3.2000   3.2136
  3.2253   3.2344   3.2535   3.2639   3.2851   3.3307   3.3565   3.3646
  3.3949   3.4299   3.4480   3.4642   3.4874   3.5036   3.5184   3.5253
  3.5437   3.5788   3.6045   3.6103   3.6571   3.6809   3.7113   3.7438
  3.7654   3.7771   3.7792   3.8094   3.8342   3.8367   3.8571   3.9039
  3.9493   3.9796   3.9922   4.0036   4.0242   4.0456   4.0670   4.0843
  4.0912   4.0957   4.1120   4.1321   4.1559   4.1824   4.1907   4.2217
  4.2349   4.2514   4.2710   4.3160   4.3431   4.3714   4.4160   4.4365
  4.4716   4.5144   4.5254   4.6109   4.6316   4.6594   4.6812   4.7017
  4.7275   4.7501   4.7726   4.8153   4.8449   4.8490   4.8612   4.9488
  4.9670   4.9894   5.0115   5.0303   5.0732   5.1182   5.1677   5.2173
  5.2354   5.2512   5.2809   5.3109   5.3788   5.4440   5.4817   5.4840
  5.5424   5.6289   5.6873   5.7399   5.8122   5.8380   5.9082   6.0068
  6.0337   6.1435   6.1945   6.2201   6.3108   6.3386   6.3423   6.6638
  7.8700  10.3658  11.1689  12.3801  12.7327  13.5709  15.7792
 
 Beta MOs
 -- Occupied --
-14.4587 -14.4115 -10.3439 -10.3347 -10.3283 -10.3094 -10.2945  -1.0970
 -1.0132  -0.9271  -0.8473  -0.7402  -0.6914  -0.6634  -0.6131  -0.5458
 -0.5425  -0.5251  -0.5036  -0.4702  -0.4539  -0.4216  -0.4151  -0.3114
 -- Virtual --
  0.0111   0.0706   0.1032   0.1298   0.1389   0.1453   0.1583   0.1697
  0.1771   0.2096   0.2611   0.2655   0.2923   0.3108   0.3133   0.3341
  0.3666   0.3704   0.3820   0.4102   0.4177   0.4367   0.4541   0.4685
  0.4802   0.4890   0.4942   0.5006   0.5217   0.5453   0.5550   0.5609
  0.5783   0.5985   0.6043   0.6112   0.6290   0.6545   0.6781   0.6849
  0.7053   0.7143   0.7385   0.7525   0.7780   0.8072   0.8247   0.8334
  0.8730   0.8847   0.9349   0.9466   0.9822   1.0077   1.0201   1.0363
  1.0576   1.0649   1.0876   1.1206   1.1383   1.1499   1.1597   1.1708
  1.1829   1.2050   1.2255   1.2463   1.2722   1.2910   1.2995   1.3195
  1.3438   1.3543   1.3588   1.3945   1.4134   1.4312   1.4673   1.4763
  1.4999   1.5172   1.5341   1.5469   1.5621   1.6243   1.6539   1.6753
  1.7109   1.7700   1.8149   1.8397   1.8796   1.8919   1.9379   1.9571
  1.9706   1.9960   2.1132   2.1731   2.2321   2.2571   2.2935   2.3213
  2.3659   2.4001   2.4185   2.4465   2.4932   2.5232   2.5612   2.6006
  2.6184   2.6659   2.6777   2.7007   2.7092   2.7325   2.7535   2.7678
  2.7933   2.8247   2.8570   2.8647   2.8915   2.9046   2.9323   2.9421
  2.9579   2.9694   2.9916   3.0051   3.0180   3.0461   3.0760   3.0795
  3.0871   3.0942   3.1244   3.1325   3.1518   3.1644   3.1783   3.2102
  3.2225   3.2361   3.2396   3.2612   3.2715   3.2896   3.3363   3.3645
  3.3756   3.3994   3.4332   3.4539   3.4705   3.4896   3.5079   3.5239
  3.5289   3.5469   3.5861   3.6107   3.6139   3.6614   3.6840   3.7158
  3.7467   3.7714   3.7801   3.7853   3.8130   3.8359   3.8413   3.8635
  3.9128   3.9536   3.9812   3.9955   4.0074   4.0274   4.0477   4.0701
  4.0850   4.0914   4.0980   4.1160   4.1358   4.1589   4.1846   4.1946
  4.2249   4.2388   4.2556   4.2736   4.3194   4.3491   4.3746   4.4217
  4.4410   4.4759   4.5163   4.5296   4.6140   4.6330   4.6640   4.6812
  4.7022   4.7303   4.7537   4.7750   4.8180   4.8474   4.8521   4.8658
  4.9538   4.9698   4.9929   5.0196   5.0340   5.0757   5.1219   5.1741
  5.2225   5.2367   5.2533   5.2879   5.3138   5.3816   5.4473   5.4845
  5.4873   5.5459   5.6314   5.6911   5.7444   5.8150   5.8393   5.9107
  6.0105   6.0364   6.1453   6.1952   6.2206   6.3130   6.3421   6.3436
  6.6663   7.8707  10.3690  11.1819  12.3844  12.7395  13.5729  15.7792
 --------------------------------------------------------------
 
          Ground-State Mulliken Net Atomic Charges

     Atom                 Charge (a.u.)    Spin (a.u.)
  --------------------------------------------------------
      1 C                    -0.115919       0.031850
      2 N                    -0.054873      -0.008844
      3 C                    -0.065675       0.157206
      4 H                     0.136524       0.001665
      5 C                    -0.237010      -0.038573
      6 H                     0.147510       0.005562
      7 C                     0.007760      -0.018727
      8 H                     0.129980       0.002484
      9 C                    -0.118318       0.875060
     10 H                     0.144501      -0.011736
     11 N                    -0.098569       0.002896
     12 H                     0.124089       0.001156
  --------------------------------------------------------
  Sum of atomic charges =    -0.000000
  Sum of spin   charges =     1.000000

 -----------------------------------------------------------------
                    Cartesian Multipole Moments
 -----------------------------------------------------------------
    Charge (ESU x 10^10)
                 0.0000
    Dipole Moment (Debye)
         X       0.4702      Y      -4.9028      Z       2.1494
       Tot       5.3739
    Quadrupole Moments (Debye-Ang)
        XX     -36.6654     XY       2.5214     YY     -53.2927
        XZ       1.6121     YZ       4.2861     ZZ     -37.7194
    Octopole Moments (Debye-Ang^2)
       XXX      14.8850    XXY     -20.5439    XYY       8.9013
       YYY     -82.9090    XXZ       8.7512    XYZ      -2.0314
       YYZ      19.2325    XZZ       5.1353    YZZ     -28.1628
       ZZZ      32.9463
    Hexadecapole Moments (Debye-Ang^3)
      XXXX    -201.0581   XXXY      56.9734   XXYY    -107.3881
      XYYY      76.7943   YYYY    -501.0567   XXXZ     -24.3001
      XXYZ      24.8200   XYYZ     -23.7285   YYYZ     121.2160
      XXZZ     -80.2726   XYZZ      22.8010   YYZZ    -132.4498
      XZZZ     -24.9537   YZZZ      80.1120   ZZZZ    -250.9373
 -----------------------------------------------------------------
 Calculating analytic gradient of the SCF energy
 Gradient of SCF Energy
            1           2           3           4           5           6
    1  -0.0022384   0.0012917   0.0052032   0.0061279  -0.0129922  -0.0142411
    2   0.0055722   0.0094168   0.0063580   0.0082159  -0.0092092  -0.0069117
    3  -0.0004515  -0.0014681   0.0053778  -0.0028274   0.0148536   0.0135013
            7           8           9          10          11          12
    1  -0.0030932  -0.0013574   0.0205723   0.0000564   0.0026675  -0.0019967
    2   0.0097335   0.0035993  -0.0322399   0.0008632   0.0056877  -0.0010857
    3  -0.0062205  -0.0036655  -0.0174013  -0.0056164   0.0021942   0.0017238
 Max gradient component =       3.224E-02
 RMS gradient           =       9.526E-03
 Gradient time:  CPU 257.11 s  wall 5.07 s
rPathMan2.  file_steps = 951
 IRC --- Status = 4.  Checking bisector search.
 IRC --- Bisector search finished successfully.
 ------------------------------------------------------------------------
 Reaction path following.  The coordinates are cartesian              
 Step   7 E=    -302.904993 |G|=  0.057155 S_lin= 0.5962 S_tot= 0.5993
 ------------------------------------------------------------------------
  IRC -- SD step length =   0.100000000000000     
 Adding empirical dispersion correction 
 ----------------------------------------------------------------
 Doing -D3(0) with
 s6  =   1.00000
 s8  =   1.00000
 rs6 =   1.28100
 rs8 =   1.09400
 -D3 energy without 3body term =     -0.0027895981 hartrees
 ----------------------------------------------------------------
             Standard Nuclear Orientation (Angstroms)
    I     Atom           X                Y                Z
 ----------------------------------------------------------------
    1      C      -0.6865341012     1.5043530485    -1.0035625739
    2      N      -0.6218183564     2.6204561516    -1.2602660369
    3      C       1.2922420320    -0.3459212026     0.3239428171
    4      H       2.3685753215    -0.3732208564     0.4746117432
    5      C       0.5709950271    -0.6773613104    -0.7606086721
    6      H       0.7541706359    -1.4171006210    -1.5108194690
    7      C      -0.7780255946     0.0427278039    -0.6590040376
    8      H      -1.5947263455    -0.3717638741    -1.2467196525
    9      C      -0.8485825537    -0.1781991858     0.8095240397
   10      H      -1.4945017814    -0.9205542797     1.2538853611
   11      N       0.4206660509     0.1895247184     1.3133414073
   12      H       0.6175396653    -0.0729403786     2.2656750826
 ----------------------------------------------------------------
 Nuclear Repulsion Energy =         262.87461845 hartrees
 There are       25 alpha and       24 beta electrons

                       Distance Matrix (Angstroms)
             C (  1)   N (  2)   C (  3)   H (  4)   C (  5)   H (  6)
   N (  2)  1.147071
   C (  3)  3.016843  3.869462
   H (  4)  3.878657  4.573222  1.087171
   C (  5)  2.529878  3.542324  1.343987  2.202173
   H (  6)  3.296639  4.272937  2.191643  2.763680  1.069385
   C (  7)  1.504473  2.651528  2.324487  3.370341  1.532550  2.281297
   H (  8)  2.098512  3.146445  3.286675  4.320966  2.240545  2.584530
   C (  9)  2.478815  3.488255  2.201602  3.240417  2.174783  3.080209
   H ( 10)  3.410141  4.429592  2.993482  3.978719  2.895446  3.598149
   N ( 11)  2.884911  3.690482  1.423115  2.194197  2.252856  3.266245
   H ( 12)  3.856991  4.606805  2.073660  2.522737  3.086403  4.010903
             C (  7)   H (  8)   C (  9)   H ( 10)   N ( 11)
   H (  8)  1.088216
   C (  9)  1.486729  2.195982
   H ( 10)  2.258406  2.562078  1.079704
   N ( 11)  2.312695  3.306171  1.414229  2.214425
   H ( 12)  3.242642  4.161770  2.069050  2.490560  1.007267
 
 Applying Cartesian multipole field
    Component          Value
    ---------          -----
     (2,0,0)        1.00000E-11
     (0,2,0)        2.00000E-11
     (0,0,2)       -3.00000E-11
 Nucleus-field energy     =     0.0000000008 hartrees
 Requested basis set is cc-pVTZ
 There are 100 shells and 280 basis functions
 A cutoff of  1.0D-11 yielded   4746 shell pairs
 There are     37424 function pairs (     48993 Cartesian)
 Smallest overlap matrix eigenvalue = 2.42E-04
 Guess MOs from SCF MO coefficient file
 Reading MOs from coefficient file
 Reading MOs from coefficient file
 Long-range K will be added via erf
 Coulomb attenuation parameter = 0.25 bohr**(-1)
 An unrestricted hybrid HF-DFT SCF calculation will be
 performed using Pulay DIIS extrapolation
 Exchange:     0.1957 Hartree-Fock + 1.0000 wB97X-D3 + LR-HF
 Correlation:  1.0000 wB97X-D3
 Using SG-2 standard quadrature grid
 Dispersion:   Grimme D3
 SCF converges when DIIS error is below 1.0E-08
 Using Q-Chem read-in guess as SCF_GUESS READ specified.

 using 64 threads for integral computing
 -------------------------------------------------------
 OpenMP Integral computing Module                
 Release: version 1.0, May 2013, Q-Chem Inc. Pittsburgh 
 -------------------------------------------------------
 using 64 threads for integral computing
 -------------------------------------------------------
 OpenMP Integral computing Module                
 Release: version 1.0, May 2013, Q-Chem Inc. Pittsburgh 
 -------------------------------------------------------
 ---------------------------------------
  Cycle       Energy         DIIS Error
 ---------------------------------------
    1    -302.9079451566      5.81E-04
    2    -302.9100222331      7.03E-05
    3    -302.9101828384      4.72E-05
    4    -302.9102279131      2.22E-05
    5    -302.9102543047      1.47E-05
    6    -302.9102657190      5.03E-06
    7    -302.9102737469      2.42E-06
    8    -302.9102777486      1.02E-06
    9    -302.9102793747      6.60E-07
   10    -302.9102803476      3.03E-07
   11    -302.9102808734      2.13E-07
   12    -302.9102811375      1.23E-07
   13    -302.9102813297      8.31E-08
   14    -302.9102813983      4.17E-08
   15    -302.9102814237      1.76E-08
   16    -302.9102814251      7.43E-09 Convergence criterion met
 ---------------------------------------
 <S^2> = 0.7563
 SCF time:  CPU 1618.55 s  wall 28.21 s
 SCF   energy in the final basis set = -302.91028143
 Total energy in the final basis set = -302.91028143
 
 --------------------------------------------------------------
 
                    Orbital Energies (a.u.)
 --------------------------------------------------------------
 
 Alpha MOs
 -- Occupied --
-14.4602 -14.4099 -10.3438 -10.3378 -10.3367 -10.3088 -10.2933  -1.1049
 -1.0146  -0.9293  -0.8622  -0.7546  -0.6951  -0.6728  -0.6230  -0.5534
 -0.5460  -0.5291  -0.5104  -0.4854  -0.4548  -0.4232  -0.4185  -0.3185
 -0.2939
 -- Virtual --
  0.0584   0.1017   0.1293   0.1319   0.1454   0.1566   0.1675   0.1748
  0.2087   0.2572   0.2644   0.2833   0.3055   0.3101   0.3312   0.3587
  0.3714   0.3764   0.4087   0.4168   0.4292   0.4504   0.4641   0.4783
  0.4833   0.4884   0.4982   0.5191   0.5416   0.5545   0.5597   0.5727
  0.5964   0.6000   0.6100   0.6246   0.6511   0.6755   0.6841   0.7033
  0.7128   0.7352   0.7539   0.7739   0.8003   0.8175   0.8300   0.8717
  0.8832   0.9340   0.9452   0.9747   1.0051   1.0209   1.0357   1.0528
  1.0633   1.0858   1.1175   1.1258   1.1463   1.1514   1.1693   1.1810
  1.2029   1.2200   1.2466   1.2652   1.2829   1.2972   1.3148   1.3413
  1.3542   1.3615   1.3911   1.4122   1.4236   1.4636   1.4698   1.4964
  1.5131   1.5317   1.5418   1.5573   1.6199   1.6479   1.6681   1.7068
  1.7680   1.8074   1.8330   1.8751   1.8852   1.9342   1.9569   1.9695
  1.9966   2.1047   2.1742   2.2235   2.2567   2.3009   2.3237   2.3548
  2.4004   2.4036   2.4362   2.4789   2.5170   2.5560   2.6031   2.6148
  2.6499   2.6769   2.6871   2.7037   2.7263   2.7426   2.7622   2.7885
  2.8169   2.8440   2.8489   2.8809   2.8871   2.9210   2.9415   2.9540
  2.9594   2.9757   2.9923   3.0136   3.0325   3.0635   3.0726   3.0798
  3.0865   3.1195   3.1255   3.1441   3.1599   3.1690   3.1973   3.2137
  3.2215   3.2347   3.2499   3.2554   3.2914   3.3242   3.3538   3.3601
  3.3934   3.4296   3.4476   3.4678   3.4882   3.5039   3.5188   3.5254
  3.5459   3.5736   3.5918   3.6093   3.6546   3.6795   3.7037   3.7476
  3.7599   3.7758   3.7827   3.8037   3.8329   3.8343   3.8593   3.9075
  3.9385   3.9714   3.9877   3.9978   4.0214   4.0426   4.0671   4.0869
  4.0925   4.1031   4.1173   4.1321   4.1478   4.1834   4.1894   4.2194
  4.2347   4.2495   4.2683   4.3174   4.3423   4.3686   4.4133   4.4384
  4.4821   4.5094   4.5272   4.6106   4.6338   4.6584   4.6839   4.7017
  4.7285   4.7463   4.7689   4.8128   4.8419   4.8548   4.8682   4.9421
  4.9629   4.9738   5.0032   5.0346   5.0710   5.1212   5.1562   5.2105
  5.2366   5.2521   5.2761   5.3120   5.3823   5.4447   5.4724   5.4869
  5.5390   5.6309   5.6629   5.7313   5.8109   5.8429   5.9072   5.9978
  6.0330   6.1393   6.1977   6.2319   6.3017   6.3279   6.3502   6.6556
  7.8486  10.3475  11.1602  12.3741  12.6842  13.6385  15.8777
 
 Beta MOs
 -- Occupied --
-14.4596 -14.4100 -10.3443 -10.3351 -10.3279 -10.3081 -10.2930  -1.0959
 -1.0141  -0.9256  -0.8498  -0.7389  -0.6919  -0.6627  -0.6117  -0.5465
 -0.5398  -0.5255  -0.5047  -0.4696  -0.4533  -0.4220  -0.4161  -0.3131
 -- Virtual --
  0.0095   0.0693   0.1033   0.1306   0.1402   0.1461   0.1583   0.1702
  0.1783   0.2085   0.2601   0.2668   0.2895   0.3089   0.3113   0.3351
  0.3707   0.3734   0.3814   0.4101   0.4194   0.4342   0.4534   0.4682
  0.4812   0.4897   0.4949   0.4998   0.5218   0.5438   0.5553   0.5616
  0.5782   0.5984   0.6035   0.6125   0.6283   0.6536   0.6783   0.6862
  0.7053   0.7138   0.7370   0.7546   0.7778   0.8047   0.8222   0.8304
  0.8733   0.8848   0.9359   0.9463   0.9798   1.0078   1.0220   1.0376
  1.0561   1.0650   1.0873   1.1206   1.1339   1.1493   1.1591   1.1720
  1.1849   1.2057   1.2252   1.2493   1.2685   1.2892   1.2991   1.3179
  1.3434   1.3558   1.3635   1.3952   1.4141   1.4266   1.4652   1.4749
  1.5022   1.5165   1.5343   1.5471   1.5599   1.6240   1.6515   1.6718
  1.7094   1.7713   1.8105   1.8369   1.8775   1.8878   1.9358   1.9592
  1.9712   2.0005   2.1194   2.1775   2.2317   2.2615   2.3069   2.3267
  2.3718   2.4073   2.4147   2.4427   2.4844   2.5277   2.5597   2.6092
  2.6176   2.6589   2.6808   2.6967   2.7095   2.7320   2.7462   2.7661
  2.7928   2.8209   2.8528   2.8571   2.8917   2.8942   2.9315   2.9469
  2.9585   2.9654   2.9847   3.0027   3.0227   3.0439   3.0705   3.0771
  3.0865   3.0942   3.1257   3.1344   3.1581   3.1654   3.1768   3.2074
  3.2240   3.2321   3.2405   3.2572   3.2624   3.2958   3.3293   3.3611
  3.3737   3.3975   3.4325   3.4534   3.4734   3.4901   3.5087   3.5216
  3.5315   3.5493   3.5797   3.5992   3.6127   3.6593   3.6830   3.7073
  3.7504   3.7679   3.7809   3.7875   3.8060   3.8359   3.8383   3.8649
  3.9169   3.9429   3.9733   3.9907   4.0020   4.0246   4.0443   4.0698
  4.0872   4.0926   4.1054   4.1223   4.1360   4.1511   4.1874   4.1917
  4.2224   4.2388   4.2530   4.2705   4.3210   4.3493   4.3716   4.4186
  4.4429   4.4864   4.5117   4.5310   4.6138   4.6351   4.6631   4.6840
  4.7023   4.7313   4.7502   4.7714   4.8156   4.8450   4.8569   4.8722
  4.9487   4.9659   4.9784   5.0096   5.0384   5.0733   5.1252   5.1624
  5.2153   5.2383   5.2549   5.2816   5.3152   5.3852   5.4481   5.4760
  5.4899   5.5427   5.6337   5.6679   5.7356   5.8140   5.8441   5.9098
  6.0017   6.0358   6.1412   6.1984   6.2325   6.3047   6.3305   6.3515
  6.6585   7.8493  10.3508  11.1735  12.3784  12.6907  13.6402  15.8778
 --------------------------------------------------------------
 
          Ground-State Mulliken Net Atomic Charges

     Atom                 Charge (a.u.)    Spin (a.u.)
  --------------------------------------------------------
      1 C                    -0.118858       0.031346
      2 N                    -0.052910      -0.007906
      3 C                    -0.062772       0.113242
      4 H                     0.136539       0.002158
      5 C                    -0.239803      -0.007090
      6 H                     0.148999       0.004258
      7 C                     0.009357      -0.021765
      8 H                     0.129587       0.002977
      9 C                    -0.117721       0.878046
     10 H                     0.139482      -0.008936
     11 N                    -0.097201       0.013041
     12 H                     0.125302       0.000630
  --------------------------------------------------------
  Sum of atomic charges =    -0.000000
  Sum of spin   charges =     1.000000

 -----------------------------------------------------------------
                    Cartesian Multipole Moments
 -----------------------------------------------------------------
    Charge (ESU x 10^10)
                -0.0000
    Dipole Moment (Debye)
         X       0.5273      Y      -4.9242      Z       2.1486
       Tot       5.3983
    Quadrupole Moments (Debye-Ang)
        XX     -36.7747     XY       2.5221     YY     -53.2052
        XZ       1.6884     YZ       4.3219     ZZ     -37.7199
    Octopole Moments (Debye-Ang^2)
       XXX      15.2190    XXY     -20.6141    XYY       9.0431
       YYY     -82.8975    XXZ       8.6159    XYZ      -1.9964
       YYZ      19.1960    XZZ       5.3923    YZZ     -28.1817
       ZZZ      32.7884
    Hexadecapole Moments (Debye-Ang^3)
      XXXX    -202.5376   XXXY      57.1832   XXYY    -107.0548
      XYYY      77.0623   YYYY    -497.1657   XXXZ     -22.8000
      XXYZ      24.5548   XYYZ     -23.3124   YYYZ     120.3130
      XXZZ     -80.8393   XYZZ      22.8353   YYZZ    -131.9428
      XZZZ     -23.5697   YZZZ      79.5965   ZZZZ    -251.9646
 -----------------------------------------------------------------
 Calculating analytic gradient of the SCF energy
 Gradient of SCF Energy
            1           2           3           4           5           6
    1  -0.0011968   0.0006508   0.0034423   0.0062347  -0.0073989  -0.0142219
    2   0.0161976   0.0002290   0.0047488   0.0085124  -0.0075185  -0.0080481
    3  -0.0025467   0.0007314   0.0029746  -0.0030554   0.0123207   0.0133270
            7           8           9          10          11          12
    1  -0.0023253  -0.0013678   0.0163891  -0.0010295   0.0029081  -0.0020849
    2   0.0059930   0.0039764  -0.0279928  -0.0008442   0.0059654  -0.0012190
    3  -0.0050108  -0.0039575  -0.0135096  -0.0048939   0.0021468   0.0014737
 Max gradient component =       2.799E-02
 RMS gradient           =       8.432E-03
 Gradient time:  CPU 259.23 s  wall 4.99 s
rPathMan2.  file_steps = 951
 IRC --- Status = 2.  Assess steepest descent step
 IRC --- Previous SD length =   0.100000
 IRC --- Point 1 E =     -302.904993 |G| =   0.057155 G.D1 =  -0.057155
 IRC --- Point 2 E =     -302.910281 |G| =   0.050594 G.D1 =  -0.048055
 IRC --- Angle(G1/G2) =   18.23 Deg.  Curvature =   0.0910
 IRC --- Minimum along SD direction =   0.628061
 IRC --- Corrector step required
 IRC --- equal length displacement: B_eq =   0.031684
 IRC --- chosen bisector length  : B_len =   0.015842
 Adding empirical dispersion correction 
 ----------------------------------------------------------------
 Doing -D3(0) with
 s6  =   1.00000
 s8  =   1.00000
 rs6 =   1.28100
 rs8 =   1.09400
 -D3 energy without 3body term =     -0.0027859835 hartrees
 ----------------------------------------------------------------
             Standard Nuclear Orientation (Angstroms)
    I     Atom           X                Y                Z
 ----------------------------------------------------------------
    1      C      -0.6869444210     1.4984618754    -1.0024397489
    2      N      -0.6215607402     2.6246957160    -1.2613281383
    3      C       1.2928505325    -0.3454613083     0.3248767773
    4      H       2.3681516013    -0.3738691359     0.4749007086
    5      C       0.5688498925    -0.6776926371    -0.7601757118
    6      H       0.7550155218    -1.4160914137    -1.5115388171
    7      C      -0.7782414758     0.0440996551    -0.6592632574
    8      H      -1.5946394322    -0.3721771597    -1.2463468760
    9      C      -0.8476298715    -0.1784848999     0.8085334592
   10      H      -1.4939372877    -0.9197132072     1.2538447176
   11      N       0.4203800555     0.1890380342     1.3132344794
   12      H       0.6177056248    -0.0728055051     2.2657024165
 ----------------------------------------------------------------
 Nuclear Repulsion Energy =         262.80607727 hartrees
 There are       25 alpha and       24 beta electrons

                       Distance Matrix (Angstroms)
             C (  1)   N (  2)   C (  3)   H (  4)   C (  5)   H (  6)
   N (  2)  1.157454
   C (  3)  3.013538  3.873351
   H (  4)  3.875793  4.576490  1.086088
   C (  5)  2.524155  3.545984  1.346066  2.203454
   H (  6)  3.291360  4.276158  2.192701  2.763038  1.069784
   C (  7)  1.497089  2.654526  2.325879  3.370581  1.531608  2.282413
   H (  8)  2.093488  3.150929  3.287409  4.320464  2.238390  2.584756
   C (  9)  2.473377  3.491884  2.200787  3.238941  2.171744  3.079428
   H ( 10)  3.404354  4.432829  2.993148  3.977490  2.893085  3.598823
   N ( 11)  2.881511  3.694109  1.422584  2.193965  2.252176  3.266155
   H ( 12)  3.853796  4.610015  2.072912  2.522235  3.086132  4.011337
             C (  7)   H (  8)   C (  9)   H ( 10)   N ( 11)
   H (  8)  1.088329
   C (  9)  1.486198  2.195011
   H ( 10)  2.258570  2.561424  1.079553
   N ( 11)  2.312671  3.305559  1.413381  2.213022
   H ( 12)  3.243110  4.161560  2.069231  2.490009  1.007321
 
 Applying Cartesian multipole field
    Component          Value
    ---------          -----
     (2,0,0)        1.00000E-11
     (0,2,0)        2.00000E-11
     (0,0,2)       -3.00000E-11
 Nucleus-field energy     =     0.0000000008 hartrees
 Requested basis set is cc-pVTZ
 There are 100 shells and 280 basis functions
 A cutoff of  1.0D-11 yielded   4746 shell pairs
 There are     37424 function pairs (     48993 Cartesian)
 Smallest overlap matrix eigenvalue = 2.42E-04
 Guess MOs from SCF MO coefficient file
 Reading MOs from coefficient file
 Reading MOs from coefficient file
 Long-range K will be added via erf
 Coulomb attenuation parameter = 0.25 bohr**(-1)
 An unrestricted hybrid HF-DFT SCF calculation will be
 performed using Pulay DIIS extrapolation
 Exchange:     0.1957 Hartree-Fock + 1.0000 wB97X-D3 + LR-HF
 Correlation:  1.0000 wB97X-D3
 Using SG-2 standard quadrature grid
 Dispersion:   Grimme D3
 SCF converges when DIIS error is below 1.0E-08
 Using Q-Chem read-in guess as SCF_GUESS READ specified.

 using 64 threads for integral computing
 -------------------------------------------------------
 OpenMP Integral computing Module                
 Release: version 1.0, May 2013, Q-Chem Inc. Pittsburgh 
 -------------------------------------------------------
 using 64 threads for integral computing
 -------------------------------------------------------
 OpenMP Integral computing Module                
 Release: version 1.0, May 2013, Q-Chem Inc. Pittsburgh 
 -------------------------------------------------------
 ---------------------------------------
  Cycle       Energy         DIIS Error
 ---------------------------------------
    1    -302.9109308473      3.29E-04
    2    -302.9100799558      6.64E-05
    3    -302.9100855312      7.53E-05
    4    -302.9101263941      1.56E-05
    5    -302.9101283487      3.39E-06
    6    -302.9101284922      9.27E-07
    7    -302.9101285134      5.27E-07
    8    -302.9101285244      1.62E-07
    9    -302.9101285303      8.26E-08
   10    -302.9101285351      5.44E-08
   11    -302.9101285381      2.46E-08
   12    -302.9101285399      1.45E-08
   13    -302.9101285405      8.31E-09 Convergence criterion met
 ---------------------------------------
 <S^2> = 0.7564
 SCF time:  CPU 1269.94 s  wall 22.00 s
 SCF   energy in the final basis set = -302.91012854
 Total energy in the final basis set = -302.91012854
 
 --------------------------------------------------------------
 
                    Orbital Energies (a.u.)
 --------------------------------------------------------------
 
 Alpha MOs
 -- Occupied --
-14.4602 -14.4128 -10.3433 -10.3379 -10.3368 -10.3117 -10.2935  -1.1054
 -1.0113  -0.9298  -0.8621  -0.7559  -0.6953  -0.6732  -0.6240  -0.5537
 -0.5467  -0.5290  -0.5109  -0.4856  -0.4555  -0.4208  -0.4162  -0.3181
 -0.2938
 -- Virtual --
  0.0579   0.1008   0.1274   0.1300   0.1444   0.1562   0.1673   0.1743
  0.2090   0.2572   0.2644   0.2831   0.3057   0.3100   0.3315   0.3587
  0.3712   0.3766   0.4087   0.4171   0.4294   0.4506   0.4643   0.4785
  0.4834   0.4886   0.4980   0.5191   0.5417   0.5545   0.5596   0.5728
  0.5964   0.5999   0.6096   0.6244   0.6514   0.6747   0.6835   0.7032
  0.7126   0.7348   0.7537   0.7741   0.8002   0.8174   0.8301   0.8716
  0.8808   0.9344   0.9452   0.9749   1.0049   1.0207   1.0313   1.0519
  1.0634   1.0858   1.1176   1.1256   1.1448   1.1505   1.1665   1.1808
  1.2026   1.2196   1.2458   1.2659   1.2822   1.2967   1.3142   1.3407
  1.3541   1.3603   1.3915   1.4115   1.4234   1.4630   1.4692   1.4959
  1.5128   1.5309   1.5404   1.5562   1.6190   1.6472   1.6676   1.7059
  1.7677   1.8067   1.8332   1.8763   1.8872   1.9339   1.9582   1.9674
  1.9961   2.1024   2.1701   2.2250   2.2560   2.2999   2.3230   2.3534
  2.4006   2.4033   2.4367   2.4796   2.5167   2.5552   2.6021   2.6143
  2.6504   2.6767   2.6867   2.7032   2.7269   2.7438   2.7625   2.7888
  2.8173   2.8446   2.8488   2.8818   2.8870   2.9208   2.9411   2.9562
  2.9589   2.9767   2.9919   3.0129   3.0322   3.0640   3.0734   3.0800
  3.0870   3.1203   3.1250   3.1433   3.1598   3.1693   3.1951   3.2134
  3.2218   3.2343   3.2504   3.2549   3.2904   3.3247   3.3532   3.3598
  3.3934   3.4265   3.4461   3.4673   3.4882   3.5041   3.5188   3.5256
  3.5466   3.5739   3.5925   3.6086   3.6539   3.6789   3.7033   3.7469
  3.7599   3.7761   3.7830   3.8030   3.8321   3.8339   3.8599   3.9079
  3.9392   3.9721   3.9876   3.9980   4.0222   4.0433   4.0671   4.0847
  4.0897   4.1023   4.1168   4.1326   4.1487   4.1828   4.1899   4.2190
  4.2357   4.2489   4.2626   4.3186   4.3432   4.3686   4.4131   4.4379
  4.4809   4.5101   4.5270   4.6089   4.6321   4.6578   4.6803   4.6982
  4.7250   4.7468   4.7649   4.8103   4.8379   4.8473   4.8668   4.9422
  4.9629   4.9741   5.0038   5.0339   5.0708   5.1188   5.1576   5.2101
  5.2341   5.2500   5.2750   5.3106   5.3823   5.4437   5.4729   5.4871
  5.5396   5.6292   5.6625   5.7312   5.8060   5.8336   5.9044   5.9972
  6.0315   6.1336   6.1765   6.1984   6.2955   6.3176   6.3444   6.6573
  7.8877  10.3560  11.1695  12.3860  12.7250  13.6143  15.6092
 
 Beta MOs
 -- Occupied --
-14.4596 -14.4129 -10.3438 -10.3352 -10.3280 -10.3110 -10.2933  -1.0964
 -1.0108  -0.9262  -0.8498  -0.7401  -0.6920  -0.6631  -0.6128  -0.5466
 -0.5404  -0.5255  -0.5051  -0.4697  -0.4539  -0.4195  -0.4138  -0.3128
 -- Virtual --
  0.0095   0.0687   0.1025   0.1290   0.1383   0.1449   0.1579   0.1701
  0.1776   0.2088   0.2601   0.2668   0.2893   0.3089   0.3114   0.3355
  0.3708   0.3730   0.3815   0.4102   0.4196   0.4344   0.4536   0.4684
  0.4811   0.4899   0.4951   0.4996   0.5218   0.5438   0.5553   0.5615
  0.5783   0.5983   0.6035   0.6121   0.6281   0.6538   0.6775   0.6857
  0.7050   0.7136   0.7366   0.7544   0.7780   0.8046   0.8222   0.8305
  0.8733   0.8824   0.9363   0.9463   0.9800   1.0075   1.0218   1.0331
  1.0552   1.0649   1.0873   1.1205   1.1337   1.1482   1.1581   1.1690
  1.1845   1.2055   1.2250   1.2486   1.2689   1.2885   1.2987   1.3174
  1.3428   1.3557   1.3624   1.3956   1.4135   1.4263   1.4646   1.4743
  1.5016   1.5161   1.5337   1.5456   1.5588   1.6231   1.6508   1.6713
  1.7086   1.7711   1.8098   1.8371   1.8788   1.8899   1.9353   1.9604
  1.9693   2.0000   2.1161   2.1746   2.2334   2.2608   2.3057   2.3260
  2.3703   2.4070   2.4148   2.4432   2.4851   2.5276   2.5588   2.6081
  2.6171   2.6596   2.6805   2.6964   2.7091   2.7322   2.7475   2.7665
  2.7932   2.8214   2.8533   2.8568   2.8916   2.8953   2.9311   2.9465
  2.9613   2.9652   2.9851   3.0022   3.0219   3.0436   3.0710   3.0778
  3.0868   3.0948   3.1261   3.1343   3.1572   3.1653   3.1769   3.2053
  3.2242   3.2321   3.2396   3.2576   3.2618   3.2949   3.3298   3.3607
  3.3731   3.3975   3.4294   3.4517   3.4732   3.4902   3.5089   3.5217
  3.5316   3.5498   3.5801   3.6000   3.6120   3.6585   3.6823   3.7070
  3.7498   3.7679   3.7809   3.7880   3.8055   3.8362   3.8366   3.8658
  3.9171   3.9436   3.9739   3.9906   4.0022   4.0255   4.0451   4.0697
  4.0849   4.0898   4.1047   4.1217   4.1365   4.1519   4.1869   4.1923
  4.2220   4.2398   4.2524   4.2648   4.3221   4.3502   4.3715   4.4184
  4.4423   4.4852   4.5125   4.5309   4.6119   4.6334   4.6626   4.6804
  4.6989   4.7275   4.7507   4.7676   4.8128   4.8410   4.8495   4.8710
  4.9491   4.9657   4.9787   5.0101   5.0376   5.0732   5.1229   5.1638
  5.2148   5.2358   5.2524   5.2808   5.3139   5.3851   5.4471   5.4767
  5.4900   5.5432   5.6320   5.6673   5.7356   5.8090   5.8349   5.9072
  6.0011   6.0343   6.1354   6.1772   6.1990   6.2977   6.3211   6.3458
  6.6602   7.8884  10.3593  11.1829  12.3906  12.7310  13.6160  15.6092
 --------------------------------------------------------------
 
          Ground-State Mulliken Net Atomic Charges

     Atom                 Charge (a.u.)    Spin (a.u.)
  --------------------------------------------------------
      1 C                    -0.110594       0.030981
      2 N                    -0.062200      -0.008200
      3 C                    -0.063388       0.115386
      4 H                     0.136899       0.002181
      5 C                    -0.240727      -0.008330
      6 H                     0.148782       0.004351
      7 C                     0.010826      -0.021369
      8 H                     0.129959       0.002980
      9 C                    -0.117839       0.877678
     10 H                     0.139529      -0.009050
     11 N                    -0.096556       0.012754
     12 H                     0.125309       0.000639
  --------------------------------------------------------
  Sum of atomic charges =     0.000000
  Sum of spin   charges =     1.000000

 -----------------------------------------------------------------
                    Cartesian Multipole Moments
 -----------------------------------------------------------------
    Charge (ESU x 10^10)
                -0.0000
    Dipole Moment (Debye)
         X       0.5286      Y      -4.9242      Z       2.1565
       Tot       5.4017
    Quadrupole Moments (Debye-Ang)
        XX     -36.7897     XY       2.5253     YY     -53.2309
        XZ       1.6898     YZ       4.3244     ZZ     -37.7413
    Octopole Moments (Debye-Ang^2)
       XXX      15.3050    XXY     -20.6968    XYY       9.0677
       YYY     -82.9151    XXZ       8.6642    XYZ      -2.0000
       YYZ      19.2017    XZZ       5.4228    YZZ     -28.2366
       ZZZ      32.9204
    Hexadecapole Moments (Debye-Ang^3)
      XXXX    -202.5032   XXXY      57.2791   XXYY    -107.2369
      XYYY      77.1110   YYYY    -497.6147   XXXZ     -22.9346
      XXYZ      24.6633   XYYZ     -23.3394   YYYZ     120.3243
      XXZZ     -80.8536   XYZZ      22.8722   YYZZ    -132.0896
      XZZZ     -23.7076   YZZZ      79.8579   ZZZZ    -252.1961
 -----------------------------------------------------------------
 Calculating analytic gradient of the SCF energy
 Gradient of SCF Energy
            1           2           3           4           5           6
    1  -0.0027640   0.0020392   0.0055216   0.0055639  -0.0097726  -0.0139001
    2  -0.0113859   0.0243576   0.0054007   0.0084173  -0.0074731  -0.0082155
    3   0.0038741  -0.0048184   0.0048709  -0.0031308   0.0113679   0.0130942
            7           8           9          10          11          12
    1  -0.0018236  -0.0012702   0.0169747  -0.0009249   0.0022516  -0.0018958
    2   0.0090910   0.0039646  -0.0277742  -0.0007851   0.0056538  -0.0012512
    3  -0.0053169  -0.0039945  -0.0142759  -0.0048209   0.0016501   0.0015002
 Max gradient component =       2.777E-02
 RMS gradient           =       9.374E-03
 Gradient time:  CPU 261.61 s  wall 5.06 s
rPathMan2.  file_steps = 951
 IRC --- Status = 3.  Assess initial corrector step
 IRC --- bisector search: b =  0.000000 E =     -302.910281 G.B =  -0.008015
 IRC --- bisector search: b =  0.015842 E =     -302.910129 G.B =   0.026995
 IRC --- performed gradient/energy interpolation
 IRC --- bisector search:  estimate b(min) =   3.593783709595478E-003
 Adding empirical dispersion correction 
 ----------------------------------------------------------------
 Doing -D3(0) with
 s6  =   1.00000
 s8  =   1.00000
 rs6 =   1.28100
 rs8 =   1.09400
 -D3 energy without 3body term =     -0.0027887807 hartrees
 ----------------------------------------------------------------
             Standard Nuclear Orientation (Angstroms)
    I     Atom           X                Y                Z
 ----------------------------------------------------------------
    1      C      -0.6866271837     1.5030166141    -1.0033078569
    2      N      -0.6217599152     2.6214179124    -1.2605069786
    3      C       1.2923800726    -0.3458168739     0.3241546894
    4      H       2.3684791990    -0.3733679210     0.4746772961
    5      C       0.5705083954    -0.6774364731    -0.7605104535
    6      H       0.7543623014    -1.4168716786    -1.5109826557
    7      C      -0.7780745681     0.0430390134    -0.6590628425
    8      H      -1.5947066289    -0.3718576295    -1.2466350868
    9      C      -0.8483664342    -0.1782640011     0.8092993229
   10      H      -1.4943737239    -0.9203634793     1.2538761410
   11      N       0.4206011718     0.1894143123     1.3133171503
   12      H       0.6175773138    -0.0729097821     2.2656812834
 ----------------------------------------------------------------
 Nuclear Repulsion Energy =         262.85872541 hartrees
 There are       25 alpha and       24 beta electrons

                       Distance Matrix (Angstroms)
             C (  1)   N (  2)   C (  3)   H (  4)   C (  5)   H (  6)
   N (  2)  1.149426
   C (  3)  3.016092  3.870345
   H (  4)  3.878006  4.573963  1.086925
   C (  5)  2.528580  3.543154  1.344459  2.202464
   H (  6)  3.295441  4.273667  2.191883  2.763534  1.069474
   C (  7)  1.502798  2.652208  2.324803  3.370395  1.532336  2.281550
   H (  8)  2.097372  3.147462  3.286842  4.320852  2.240056  2.584581
   C (  9)  2.477581  3.489078  2.201417  3.240082  2.174093  3.080032
   H ( 10)  3.408828  4.430326  2.993407  3.978440  2.894910  3.598302
   N ( 11)  2.884139  3.691304  1.422994  2.194144  2.252701  3.266224
   H ( 12)  3.856265  4.607533  2.073490  2.522623  3.086342  4.011002
             C (  7)   H (  8)   C (  9)   H ( 10)   N ( 11)
   H (  8)  1.088241
   C (  9)  1.486608  2.195761
   H ( 10)  2.258443  2.561929  1.079669
   N ( 11)  2.312689  3.306032  1.414037  2.214107
   H ( 12)  3.242748  4.161723  2.069091  2.490435  1.007279
 
 Applying Cartesian multipole field
    Component          Value
    ---------          -----
     (2,0,0)        1.00000E-11
     (0,2,0)        2.00000E-11
     (0,0,2)       -3.00000E-11
 Nucleus-field energy     =     0.0000000008 hartrees
 Requested basis set is cc-pVTZ
 There are 100 shells and 280 basis functions
 A cutoff of  1.0D-11 yielded   4746 shell pairs
 There are     37424 function pairs (     48993 Cartesian)
 Smallest overlap matrix eigenvalue = 2.42E-04
 Guess MOs from SCF MO coefficient file
 Reading MOs from coefficient file
 Reading MOs from coefficient file
 Long-range K will be added via erf
 Coulomb attenuation parameter = 0.25 bohr**(-1)
 An unrestricted hybrid HF-DFT SCF calculation will be
 performed using Pulay DIIS extrapolation
 Exchange:     0.1957 Hartree-Fock + 1.0000 wB97X-D3 + LR-HF
 Correlation:  1.0000 wB97X-D3
 Using SG-2 standard quadrature grid
 Dispersion:   Grimme D3
 SCF converges when DIIS error is below 1.0E-08
 Using Q-Chem read-in guess as SCF_GUESS READ specified.

 using 64 threads for integral computing
 -------------------------------------------------------
 OpenMP Integral computing Module                
 Release: version 1.0, May 2013, Q-Chem Inc. Pittsburgh 
 -------------------------------------------------------
 using 64 threads for integral computing
 -------------------------------------------------------
 OpenMP Integral computing Module                
 Release: version 1.0, May 2013, Q-Chem Inc. Pittsburgh 
 -------------------------------------------------------
 ---------------------------------------
  Cycle       Energy         DIIS Error
 ---------------------------------------
    1    -302.9100919395      2.54E-04
    2    -302.9102672667      5.06E-05
    3    -302.9102717539      5.62E-05
    4    -302.9102943840      1.19E-05
    5    -302.9102955080      2.66E-06
    6    -302.9102955948      6.94E-07
    7    -302.9102956070      4.02E-07
    8    -302.9102956131      1.23E-07
    9    -302.9102956163      6.26E-08
   10    -302.9102956189      4.07E-08
   11    -302.9102956205      1.81E-08
   12    -302.9102956214      1.07E-08
   13    -302.9102956217      6.12E-09 Convergence criterion met
 ---------------------------------------
 <S^2> = 0.7563
 SCF time:  CPU 1279.55 s  wall 22.08 s
 SCF   energy in the final basis set = -302.91029562
 Total energy in the final basis set = -302.91029562
 
 --------------------------------------------------------------
 
                    Orbital Energies (a.u.)
 --------------------------------------------------------------
 
 Alpha MOs
 -- Occupied --
-14.4602 -14.4106 -10.3437 -10.3378 -10.3367 -10.3095 -10.2933  -1.1050
 -1.0139  -0.9294  -0.8622  -0.7549  -0.6952  -0.6729  -0.6232  -0.5535
 -0.5462  -0.5291  -0.5105  -0.4855  -0.4549  -0.4227  -0.4180  -0.3184
 -0.2938
 -- Virtual --
  0.0583   0.1015   0.1289   0.1315   0.1451   0.1565   0.1675   0.1747
  0.2087   0.2572   0.2644   0.2833   0.3055   0.3100   0.3313   0.3587
  0.3714   0.3765   0.4087   0.4169   0.4293   0.4504   0.4641   0.4784
  0.4834   0.4884   0.4982   0.5191   0.5416   0.5545   0.5596   0.5727
  0.5964   0.6000   0.6099   0.6245   0.6512   0.6753   0.6840   0.7033
  0.7128   0.7351   0.7538   0.7739   0.8003   0.8175   0.8301   0.8717
  0.8826   0.9341   0.9452   0.9748   1.0050   1.0208   1.0348   1.0526
  1.0634   1.0858   1.1176   1.1257   1.1460   1.1512   1.1686   1.1810
  1.2028   1.2199   1.2464   1.2654   1.2828   1.2971   1.3147   1.3411
  1.3541   1.3612   1.3912   1.4120   1.4235   1.4635   1.4696   1.4963
  1.5130   1.5315   1.5415   1.5571   1.6197   1.6477   1.6680   1.7066
  1.7679   1.8072   1.8331   1.8754   1.8856   1.9342   1.9572   1.9690
  1.9965   2.1042   2.1732   2.2239   2.2565   2.3006   2.3235   2.3545
  2.4005   2.4035   2.4363   2.4791   2.5169   2.5558   2.6029   2.6147
  2.6500   2.6769   2.6870   2.7036   2.7264   2.7429   2.7622   2.7886
  2.8170   2.8441   2.8489   2.8811   2.8871   2.9210   2.9414   2.9545
  2.9592   2.9759   2.9922   3.0134   3.0324   3.0636   3.0728   3.0798
  3.0866   3.1197   3.1254   3.1439   3.1599   3.1691   3.1968   3.2136
  3.2216   3.2346   3.2500   3.2553   3.2912   3.3244   3.3537   3.3601
  3.3934   3.4289   3.4473   3.4677   3.4882   3.5040   3.5188   3.5255
  3.5461   3.5736   3.5919   3.6092   3.6544   3.6793   3.7036   3.7475
  3.7599   3.7759   3.7828   3.8035   3.8329   3.8341   3.8595   3.9076
  3.9386   3.9715   3.9877   3.9978   4.0216   4.0427   4.0671   4.0864
  4.0919   4.1029   4.1172   4.1322   4.1480   4.1833   4.1895   4.2193
  4.2349   4.2494   4.2670   4.3177   4.3425   4.3686   4.4132   4.4383
  4.4818   4.5095   4.5272   4.6103   4.6335   4.6582   4.6831   4.7010
  4.7277   4.7464   4.7679   4.8123   4.8409   4.8531   4.8678   4.9421
  4.9630   4.9738   5.0034   5.0344   5.0709   5.1206   5.1565   5.2104
  5.2361   5.2516   5.2759   5.3117   5.3823   5.4445   5.4725   5.4870
  5.5391   5.6305   5.6628   5.7313   5.8100   5.8406   5.9064   5.9977
  6.0327   6.1382   6.1929   6.2241   6.3009   6.3253   6.3482   6.6560
  7.8574  10.3494  11.1623  12.3768  12.6933  13.6330  15.8169
 
 Beta MOs
 -- Occupied --
-14.4596 -14.4106 -10.3442 -10.3351 -10.3279 -10.3088 -10.2931  -1.0960
 -1.0134  -0.9258  -0.8498  -0.7392  -0.6919  -0.6628  -0.6120  -0.5465
 -0.5399  -0.5255  -0.5048  -0.4696  -0.4534  -0.4214  -0.4156  -0.3131
 -- Virtual --
  0.0095   0.0692   0.1032   0.1302   0.1398   0.1458   0.1582   0.1701
  0.1781   0.2086   0.2601   0.2668   0.2895   0.3089   0.3114   0.3352
  0.3708   0.3733   0.3814   0.4101   0.4194   0.4343   0.4534   0.4682
  0.4812   0.4898   0.4949   0.4997   0.5218   0.5438   0.5553   0.5615
  0.5782   0.5984   0.6035   0.6124   0.6282   0.6536   0.6781   0.6861
  0.7052   0.7138   0.7369   0.7546   0.7778   0.8047   0.8222   0.8304
  0.8733   0.8843   0.9360   0.9463   0.9799   1.0078   1.0219   1.0366
  1.0559   1.0649   1.0873   1.1206   1.1339   1.1491   1.1589   1.1713
  1.1848   1.2057   1.2251   1.2492   1.2686   1.2890   1.2990   1.3178
  1.3433   1.3558   1.3632   1.3953   1.4140   1.4265   1.4651   1.4748
  1.5021   1.5164   1.5342   1.5468   1.5597   1.6238   1.6513   1.6717
  1.7092   1.7712   1.8103   1.8370   1.8778   1.8883   1.9357   1.9595
  1.9708   2.0004   2.1187   2.1768   2.2321   2.2613   2.3066   2.3265
  2.3714   2.4072   2.4147   2.4428   2.4845   2.5277   2.5595   2.6089
  2.6175   2.6591   2.6807   2.6966   2.7094   2.7320   2.7465   2.7662
  2.7929   2.8211   2.8529   2.8570   2.8917   2.8945   2.9314   2.9469
  2.9592   2.9653   2.9848   3.0026   3.0225   3.0438   3.0706   3.0772
  3.0865   3.0943   3.1258   3.1343   3.1579   3.1654   3.1768   3.2069
  3.2241   3.2321   3.2403   3.2573   3.2622   3.2956   3.3294   3.3610
  3.3736   3.3975   3.4318   3.4531   3.4734   3.4901   3.5088   3.5216
  3.5316   3.5494   3.5798   3.5994   3.6125   3.6591   3.6829   3.7072
  3.7502   3.7679   3.7810   3.7876   3.8059   3.8360   3.8379   3.8651
  3.9169   3.9430   3.9735   3.9907   4.0021   4.0248   4.0445   4.0698
  4.0867   4.0920   4.1052   4.1222   4.1361   4.1513   4.1873   4.1918
  4.2223   4.2390   4.2529   4.2691   4.3213   4.3495   4.3716   4.4185
  4.4428   4.4861   4.5119   4.5310   4.6134   4.6347   4.6630   4.6831
  4.7015   4.7305   4.7503   4.7704   4.8151   4.8440   4.8552   4.8718
  4.9488   4.9659   4.9785   5.0097   5.0383   5.0733   5.1247   5.1628
  5.2152   5.2377   5.2543   5.2814   5.3149   5.3852   5.4479   5.4762
  5.4899   5.5428   5.6333   5.6678   5.7356   5.8131   5.8418   5.9091
  6.0016   6.0355   6.1401   6.1937   6.2246   6.3037   6.3281   6.3496
  6.6589   7.8580  10.3527  11.1756  12.3812  12.6996  13.6347  15.8170
 --------------------------------------------------------------
 
          Ground-State Mulliken Net Atomic Charges

     Atom                 Charge (a.u.)    Spin (a.u.)
  --------------------------------------------------------
      1 C                    -0.116949       0.031258
      2 N                    -0.055041      -0.007971
      3 C                    -0.062910       0.113796
      4 H                     0.136621       0.002161
      5 C                    -0.240014      -0.007455
      6 H                     0.148950       0.004282
      7 C                     0.009686      -0.021669
      8 H                     0.129668       0.002977
      9 C                    -0.117749       0.877963
     10 H                     0.139492      -0.008962
     11 N                    -0.097056       0.012987
     12 H                     0.125303       0.000632
  --------------------------------------------------------
  Sum of atomic charges =    -0.000000
  Sum of spin   charges =     1.000000

 -----------------------------------------------------------------
                    Cartesian Multipole Moments
 -----------------------------------------------------------------
    Charge (ESU x 10^10)
                -0.0000
    Dipole Moment (Debye)
         X       0.5276      Y      -4.9242      Z       2.1503
       Tot       5.3991
    Quadrupole Moments (Debye-Ang)
        XX     -36.7782     XY       2.5228     YY     -53.2110
        XZ       1.6887     YZ       4.3224     ZZ     -37.7248
    Octopole Moments (Debye-Ang^2)
       XXX      15.2386    XXY     -20.6328    XYY       9.0487
       YYY     -82.9017    XXZ       8.6269    XYZ      -1.9972
       YYZ      19.1973    XZZ       5.3993    YZZ     -28.1942
       ZZZ      32.8184
    Hexadecapole Moments (Debye-Ang^3)
      XXXX    -202.5299   XXXY      57.2050   XXYY    -107.0962
      XYYY      77.0735   YYYY    -497.2684   XXXZ     -22.8306
      XXYZ      24.5795   XYYZ     -23.3186   YYYZ     120.3158
      XXZZ     -80.8427   XYZZ      22.8437   YYZZ    -131.9762
      XZZZ     -23.6011   YZZZ      79.6559   ZZZZ    -252.0174
 -----------------------------------------------------------------
 Calculating analytic gradient of the SCF energy
 Gradient of SCF Energy
            1           2           3           4           5           6
    1  -0.0015593   0.0009735   0.0039144   0.0060829  -0.0079370  -0.0141492
    2   0.0098103   0.0058439   0.0048975   0.0084908  -0.0075096  -0.0080856
    3  -0.0010599  -0.0005607   0.0034061  -0.0030725   0.0121027   0.0132744
            7           8           9          10          11          12
    1  -0.0022126  -0.0013458   0.0165222  -0.0010059   0.0027589  -0.0020421
    2   0.0066848   0.0039737  -0.0279428  -0.0008306   0.0058939  -0.0012263
    3  -0.0050776  -0.0039660  -0.0136828  -0.0048773   0.0020338   0.0014797
 Max gradient component =       2.794E-02
 RMS gradient           =       8.236E-03
 Gradient time:  CPU 261.23 s  wall 4.94 s
rPathMan2.  file_steps = 951
 IRC --- Status = 4.  Checking bisector search.
 IRC --- Bisector search finished successfully.
 ------------------------------------------------------------------------
 Reaction path following.  The coordinates are cartesian              
 Step   8 E=    -302.910296 |G|=  0.049415 S_lin= 0.6935 S_tot= 0.6988
 ------------------------------------------------------------------------
  IRC -- SD step length =   0.100000000000000     
 Adding empirical dispersion correction 
 ----------------------------------------------------------------
 Doing -D3(0) with
 s6  =   1.00000
 s8  =   1.00000
 rs6 =   1.28100
 rs8 =   1.09400
 -D3 energy without 3body term =     -0.0028027670 hartrees
 ----------------------------------------------------------------
             Standard Nuclear Orientation (Angstroms)
    I     Atom           X                Y                Z
 ----------------------------------------------------------------
    1      C      -0.6849573626     1.4925108885    -1.0021728180
    2      N      -0.6228024086     2.6151598301    -1.2599064826
    3      C       1.2881881796    -0.3510615567     0.3205071177
    4      H       2.3619651290    -0.3824605741     0.4779675362
    5      C       0.5790080347    -0.6693945438    -0.7734710219
    6      H       0.7695143844    -1.4082129004    -1.5251980221
    7      C      -0.7757050855     0.0358803643    -0.6536253073
    8      H      -1.5932654524    -0.3761130249    -1.2423879732
    9      C      -0.8660597733    -0.1483404947     0.8239519454
   10      H      -1.4932965065    -0.9194740422     1.2590992072
   11      N       0.4176467341     0.1831026788     1.3111391645
   12      H       0.6197641269    -0.0715966111     2.2640966632
 ----------------------------------------------------------------
 Nuclear Repulsion Energy =         262.79208641 hartrees
 There are       25 alpha and       24 beta electrons

                       Distance Matrix (Angstroms)
             C (  1)   N (  2)   C (  3)   H (  4)   C (  5)   H (  6)
   N (  2)  1.153530
   C (  3)  3.006916  3.866272
   H (  4)  3.871701  4.573267  1.085715
   C (  5)  2.514706  3.531185  1.342036  2.197127
   H (  6)  3.286829  4.265730  2.189342  2.756944  1.071092
   C (  7)  1.500498  2.653985  2.314803  3.361620  1.532000  2.287520
   H (  8)  2.091526  3.144808  3.278116  4.313179  2.241577  2.593827
   C (  9)  2.461691  3.469665  2.221562  3.254944  2.216186  3.127441
   H ( 10)  3.403591  4.426826  2.990101  3.970087  2.913473  3.620979
   N ( 11)  2.877794  3.688863  1.422858  2.189614  2.257961  3.271224
   H ( 12)  3.849318  4.602307  2.074230  2.514390  3.096101  4.020911
             C (  7)   H (  8)   C (  9)   H ( 10)   N ( 11)
   H (  8)  1.088478
   C (  9)  1.491756  2.202378
   H ( 10)  2.255250  2.561771  1.085093
   N ( 11)  2.303489  3.298028  1.412483  2.206828
   H ( 12)  3.236045  4.157603  2.070647  2.488763  1.006902
 
 Applying Cartesian multipole field
    Component          Value
    ---------          -----
     (2,0,0)        1.00000E-11
     (0,2,0)        2.00000E-11
     (0,0,2)       -3.00000E-11
 Nucleus-field energy     =     0.0000000008 hartrees
 Requested basis set is cc-pVTZ
 There are 100 shells and 280 basis functions
 A cutoff of  1.0D-11 yielded   4747 shell pairs
 There are     37427 function pairs (     48996 Cartesian)
 Smallest overlap matrix eigenvalue = 2.39E-04
 Guess MOs from SCF MO coefficient file
 Reading MOs from coefficient file
 Reading MOs from coefficient file
 Long-range K will be added via erf
 Coulomb attenuation parameter = 0.25 bohr**(-1)
 An unrestricted hybrid HF-DFT SCF calculation will be
 performed using Pulay DIIS extrapolation
 Exchange:     0.1957 Hartree-Fock + 1.0000 wB97X-D3 + LR-HF
 Correlation:  1.0000 wB97X-D3
 Using SG-2 standard quadrature grid
 Dispersion:   Grimme D3
 SCF converges when DIIS error is below 1.0E-08
 Using Q-Chem read-in guess as SCF_GUESS READ specified.

 using 64 threads for integral computing
 -------------------------------------------------------
 OpenMP Integral computing Module                
 Release: version 1.0, May 2013, Q-Chem Inc. Pittsburgh 
 -------------------------------------------------------
 using 64 threads for integral computing
 -------------------------------------------------------
 OpenMP Integral computing Module                
 Release: version 1.0, May 2013, Q-Chem Inc. Pittsburgh 
 -------------------------------------------------------
 ---------------------------------------
  Cycle       Energy         DIIS Error
 ---------------------------------------
    1    -302.9133073531      5.28E-04
    2    -302.9145519305      6.69E-05
    3    -302.9146773331      4.75E-05
    4    -302.9147120655      2.28E-05
    5    -302.9147297151      1.27E-05
    6    -302.9147381270      4.35E-06
    7    -302.9147424305      2.42E-06
    8    -302.9147446213      1.21E-06
    9    -302.9147456180      7.39E-07
   10    -302.9147461726      3.32E-07
   11    -302.9147465771      1.51E-07
   12    -302.9147467342      9.78E-08
   13    -302.9147468478      5.91E-08
   14    -302.9147468955      3.33E-08
   15    -302.9147469116      1.34E-08
   16    -302.9147469131      5.24E-09 Convergence criterion met
 ---------------------------------------
 <S^2> = 0.7551
 SCF time:  CPU 1625.71 s  wall 28.25 s
 SCF   energy in the final basis set = -302.91474691
 Total energy in the final basis set = -302.91474691
 
 --------------------------------------------------------------
 
                    Orbital Energies (a.u.)
 --------------------------------------------------------------
 
 Alpha MOs
 -- Occupied --
-14.4613 -14.4112 -10.3435 -10.3383 -10.3368 -10.3104 -10.2929  -1.1042
 -1.0123  -0.9286  -0.8642  -0.7545  -0.6961  -0.6721  -0.6233  -0.5542
 -0.5436  -0.5292  -0.5118  -0.4846  -0.4547  -0.4211  -0.4169  -0.3233
 -0.2958
 -- Virtual --
  0.0587   0.1009   0.1284   0.1313   0.1450   0.1563   0.1684   0.1749
  0.2082   0.2562   0.2651   0.2797   0.3032   0.3084   0.3333   0.3617
  0.3741   0.3780   0.4081   0.4187   0.4281   0.4505   0.4641   0.4795
  0.4824   0.4903   0.4974   0.5190   0.5402   0.5547   0.5604   0.5719
  0.5958   0.5985   0.6111   0.6232   0.6499   0.6743   0.6854   0.7031
  0.7117   0.7331   0.7550   0.7723   0.7988   0.8161   0.8281   0.8721
  0.8815   0.9359   0.9449   0.9731   1.0049   1.0225   1.0335   1.0479
  1.0643   1.0855   1.1135   1.1223   1.1443   1.1538   1.1689   1.1832
  1.2031   1.2193   1.2488   1.2619   1.2804   1.2965   1.3125   1.3394
  1.3558   1.3642   1.3938   1.4124   1.4193   1.4608   1.4676   1.4964
  1.5104   1.5296   1.5422   1.5549   1.6176   1.6438   1.6643   1.7057
  1.7678   1.8007   1.8307   1.8735   1.8843   1.9324   1.9587   1.9685
  2.0013   2.1103   2.1754   2.2245   2.2608   2.3104   2.3273   2.3590
  2.3931   2.4102   2.4388   2.4725   2.5223   2.5543   2.6070   2.6146
  2.6443   2.6783   2.6835   2.7029   2.7282   2.7341   2.7603   2.7885
  2.8142   2.8339   2.8452   2.8777   2.8876   2.9171   2.9445   2.9518
  2.9649   2.9729   2.9914   3.0094   3.0349   3.0577   3.0687   3.0766
  3.0923   3.1174   3.1318   3.1478   3.1635   3.1702   3.1949   3.2089
  3.2219   3.2378   3.2432   3.2531   3.2967   3.3177   3.3504   3.3553
  3.3906   3.4263   3.4444   3.4701   3.4904   3.5013   3.5154   3.5322
  3.5514   3.5723   3.5792   3.6059   3.6523   3.6758   3.6987   3.7438
  3.7533   3.7787   3.7822   3.8048   3.8240   3.8334   3.8664   3.9099
  3.9255   3.9633   3.9816   3.9969   4.0213   4.0430   4.0647   4.0858
  4.0908   4.1055   4.1161   4.1321   4.1496   4.1800   4.1961   4.2161
  4.2353   4.2478   4.2637   4.3199   4.3400   4.3710   4.4085   4.4406
  4.4918   4.5057   4.5310   4.6083   4.6337   4.6539   4.6820   4.6948
  4.7218   4.7468   4.7617   4.8085   4.8309   4.8538   4.8726   4.9325
  4.9520   4.9687   5.0010   5.0369   5.0715   5.1161   5.1460   5.2035
  5.2361   5.2508   5.2718   5.3112   5.3820   5.4443   5.4635   5.4917
  5.5341   5.6290   5.6334   5.7226   5.8051   5.8394   5.9032   5.9874
  6.0297   6.1316   6.1813   6.2101   6.2861   6.3096   6.3502   6.6489
  7.8747  10.3353  11.1589  12.3805  12.6801  13.6637  15.7106
 
 Beta MOs
 -- Occupied --
-14.4605 -14.4113 -10.3440 -10.3355 -10.3284 -10.3096 -10.2925  -1.0955
 -1.0118  -0.9250  -0.8520  -0.7391  -0.6925  -0.6623  -0.6118  -0.5475
 -0.5370  -0.5255  -0.5062  -0.4690  -0.4532  -0.4198  -0.4147  -0.3145
 -- Virtual --
  0.0073   0.0680   0.1026   0.1297   0.1395   0.1458   0.1579   0.1705
  0.1790   0.2079   0.2592   0.2678   0.2864   0.3069   0.3094   0.3369
  0.3714   0.3785   0.3818   0.4097   0.4213   0.4322   0.4533   0.4682
  0.4818   0.4900   0.4961   0.4991   0.5218   0.5423   0.5555   0.5624
  0.5778   0.5978   0.6019   0.6140   0.6271   0.6526   0.6770   0.6873
  0.7050   0.7130   0.7346   0.7561   0.7771   0.8026   0.8202   0.8283
  0.8737   0.8830   0.9376   0.9460   0.9779   1.0074   1.0234   1.0355
  1.0523   1.0657   1.0870   1.1185   1.1287   1.1474   1.1604   1.1711
  1.1867   1.2057   1.2254   1.2515   1.2655   1.2865   1.2986   1.3152
  1.3414   1.3577   1.3658   1.3980   1.4146   1.4221   1.4624   1.4724
  1.5015   1.5154   1.5322   1.5474   1.5573   1.6219   1.6471   1.6679
  1.7086   1.7713   1.8037   1.8345   1.8762   1.8869   1.9339   1.9614
  1.9701   2.0054   2.1230   2.1787   2.2328   2.2645   2.3181   2.3305
  2.3770   2.4083   2.4142   2.4427   2.4778   2.5321   2.5585   2.6122
  2.6187   2.6525   2.6824   2.6929   2.7094   2.7327   2.7390   2.7646
  2.7925   2.8181   2.8431   2.8529   2.8883   2.8936   2.9272   2.9502
  2.9570   2.9681   2.9817   3.0004   3.0239   3.0411   3.0641   3.0754
  3.0826   3.0989   3.1235   3.1386   3.1625   3.1717   3.1775   3.2044
  3.2243   3.2285   3.2436   3.2501   3.2601   3.3011   3.3226   3.3585
  3.3686   3.3949   3.4290   3.4502   3.4756   3.4923   3.5064   3.5180
  3.5391   3.5545   3.5766   3.5886   3.6091   3.6571   3.6802   3.7016
  3.7495   3.7598   3.7836   3.7876   3.8065   3.8291   3.8364   3.8711
  3.9198   3.9293   3.9654   3.9844   4.0015   4.0244   4.0448   4.0672
  4.0861   4.0908   4.1087   4.1200   4.1364   4.1539   4.1832   4.1991
  4.2189   4.2394   4.2511   4.2655   4.3238   4.3473   4.3739   4.4138
  4.4448   4.4962   4.5082   4.5348   4.6113   4.6350   4.6589   4.6823
  4.6957   4.7246   4.7509   4.7642   4.8113   4.8342   4.8557   4.8759
  4.9435   4.9542   4.9718   5.0065   5.0409   5.0738   5.1210   5.1516
  5.2076   5.2380   5.2541   5.2765   5.3148   5.3849   5.4477   5.4676
  5.4950   5.5380   5.6323   5.6394   5.7268   5.8084   5.8405   5.9061
  5.9916   6.0327   6.1336   6.1821   6.2107   6.2891   6.3119   6.3517
  6.6522   7.8753  10.3388  11.1726  12.3851  12.6856  13.6652  15.7106
 --------------------------------------------------------------
 
          Ground-State Mulliken Net Atomic Charges

     Atom                 Charge (a.u.)    Spin (a.u.)
  --------------------------------------------------------
      1 C                    -0.112952       0.029964
      2 N                    -0.060533      -0.007148
      3 C                    -0.061042       0.082972
      4 H                     0.137116       0.002461
      5 C                    -0.243035       0.015206
      6 H                     0.150056       0.003309
      7 C                     0.011754      -0.022808
      8 H                     0.129524       0.003379
      9 C                    -0.116045       0.874272
     10 H                     0.133767      -0.005001
     11 N                    -0.095344       0.023156
     12 H                     0.126735       0.000238
  --------------------------------------------------------
  Sum of atomic charges =    -0.000000
  Sum of spin   charges =     1.000000

 -----------------------------------------------------------------
                    Cartesian Multipole Moments
 -----------------------------------------------------------------
    Charge (ESU x 10^10)
                -0.0000
    Dipole Moment (Debye)
         X       0.5884      Y      -4.9410      Z       2.1554
       Tot       5.4227
    Quadrupole Moments (Debye-Ang)
        XX     -36.8971     XY       2.5141     YY     -53.1601
        XZ       1.7525     YZ       4.3709     ZZ     -37.7349
    Octopole Moments (Debye-Ang^2)
       XXX      15.6670    XXY     -20.7682    XYY       9.2270
       YYY     -82.8463    XXZ       8.5139    XYZ      -1.9645
       YYZ      19.1644    XZZ       5.7156    YZZ     -28.2448
       ZZZ      32.7407
    Hexadecapole Moments (Debye-Ang^3)
      XXXX    -203.9800   XXXY      57.4325   XXYY    -106.8655
      XYYY      77.3661   YYYY    -493.6095   XXXZ     -21.4934
      XXYZ      24.4213   XYYZ     -22.9304   YYYZ     119.3758
      XXZZ     -81.3832   XYZZ      22.8828   YYZZ    -131.5625
      XZZZ     -22.3920   YZZZ      79.3600   ZZZZ    -253.2017
 -----------------------------------------------------------------
 Calculating analytic gradient of the SCF energy
 Gradient of SCF Energy
            1           2           3           4           5           6
    1  -0.0015780   0.0013525   0.0045443   0.0052884  -0.0048069  -0.0134169
    2  -0.0016550   0.0153694   0.0038846   0.0085216  -0.0055528  -0.0094335
    3   0.0020388  -0.0026637   0.0030120  -0.0033440   0.0079876   0.0125054
            7           8           9          10          11          12
    1  -0.0007222  -0.0011537   0.0118085  -0.0017861   0.0023573  -0.0018872
    2   0.0050648   0.0042683  -0.0214006  -0.0032060   0.0055265  -0.0013873
    3  -0.0038282  -0.0042125  -0.0098988  -0.0041009   0.0012783   0.0012260
 Max gradient component =       2.140E-02
 RMS gradient           =       7.077E-03
 Gradient time:  CPU 261.16 s  wall 4.97 s
rPathMan2.  file_steps = 951
 IRC --- Status = 2.  Assess steepest descent step
 IRC --- Previous SD length =   0.100000
 IRC --- Point 1 E =     -302.910296 |G| =   0.049415 G.D1 =  -0.049415
 IRC --- Point 2 E =     -302.914747 |G| =   0.042459 G.D1 =  -0.039246
 IRC --- Angle(G1/G2) =   22.43 Deg.  Curvature =   0.1017
 IRC --- Minimum along SD direction =   0.485953
 IRC --- Corrector step required
 IRC --- equal length displacement: B_eq =   0.038902
 IRC --- chosen bisector length  : B_len =   0.019451
 Adding empirical dispersion correction 
 ----------------------------------------------------------------
 Doing -D3(0) with
 s6  =   1.00000
 s8  =   1.00000
 rs6 =   1.28100
 rs8 =   1.09400
 -D3 energy without 3body term =     -0.0028034680 hartrees
 ----------------------------------------------------------------
             Standard Nuclear Orientation (Angstroms)
    I     Atom           X                Y                Z
 ----------------------------------------------------------------
    1      C      -0.6848089248     1.4987950572    -1.0040108584
    2      N      -0.6231239696     2.6087112953    -1.2585467957
    3      C       1.2874522797    -0.3508599373     0.3204539397
    4      H       2.3619266575    -0.3832245911     0.4784062799
    5      C       0.5777536974    -0.6699552005    -0.7719682830
    6      H       0.7702991951    -1.4066637205    -1.5258831852
    7      C      -0.7764397713     0.0363035034    -0.6539585152
    8      H      -1.5932671141    -0.3766451273    -1.2418864770
    9      C      -0.8645716608    -0.1499662494     0.8227941859
   10      H      -1.4927220684    -0.9179209068     1.2590432061
   11      N       0.4176549497     0.1828146041     1.3114315596
   12      H       0.6198467296    -0.0713887131     2.2641249523
 ----------------------------------------------------------------
 Nuclear Repulsion Energy =         263.02709369 hartrees
 There are       25 alpha and       24 beta electrons

                       Distance Matrix (Angstroms)
             C (  1)   N (  2)   C (  3)   H (  4)   C (  5)   H (  6)
   N (  2)  1.140398
   C (  3)  3.010855  3.860389
   H (  4)  3.875843  4.569378  1.086504
   C (  5)  2.520196  3.525411  1.341223  2.197481
   H (  6)  3.291106  4.258677  2.188865  2.756426  1.071541
   C (  7)  1.506590  2.646944  2.314957  3.362677  1.531851  2.287970
   H (  8)  2.097417  3.139078  3.277212  4.313120  2.240577  2.593846
   C (  9)  2.467376  3.464185  2.218989  3.253199  2.212229  3.125440
   H ( 10)  3.408028  4.419456  2.988625  3.969082  2.910904  3.621595
   N ( 11)  2.882448  3.684153  1.422460  2.189640  2.256857  3.271262
   H ( 12)  3.853351  4.597513  2.074044  2.514135  3.094821  4.021164
             C (  7)   H (  8)   C (  9)   H ( 10)   N ( 11)
   H (  8)  1.087839
   C (  9)  1.491061  2.201201
   H ( 10)  2.254591  2.560808  1.083808
   N ( 11)  2.304362  3.297914  1.411954  2.205426
   H ( 12)  3.236731  4.157303  2.070533  2.487921  1.006541
 
 Applying Cartesian multipole field
    Component          Value
    ---------          -----
     (2,0,0)        1.00000E-11
     (0,2,0)        2.00000E-11
     (0,0,2)       -3.00000E-11
 Nucleus-field energy     =     0.0000000008 hartrees
 Requested basis set is cc-pVTZ
 There are 100 shells and 280 basis functions
 A cutoff of  1.0D-11 yielded   4748 shell pairs
 There are     37476 function pairs (     49096 Cartesian)
 Smallest overlap matrix eigenvalue = 2.38E-04
 Guess MOs from SCF MO coefficient file
 Reading MOs from coefficient file
 Reading MOs from coefficient file
 Long-range K will be added via erf
 Coulomb attenuation parameter = 0.25 bohr**(-1)
 An unrestricted hybrid HF-DFT SCF calculation will be
 performed using Pulay DIIS extrapolation
 Exchange:     0.1957 Hartree-Fock + 1.0000 wB97X-D3 + LR-HF
 Correlation:  1.0000 wB97X-D3
 Using SG-2 standard quadrature grid
 Dispersion:   Grimme D3
 SCF converges when DIIS error is below 1.0E-08
 Using Q-Chem read-in guess as SCF_GUESS READ specified.

 using 64 threads for integral computing
 -------------------------------------------------------
 OpenMP Integral computing Module                
 Release: version 1.0, May 2013, Q-Chem Inc. Pittsburgh 
 -------------------------------------------------------
 using 64 threads for integral computing
 -------------------------------------------------------
 OpenMP Integral computing Module                
 Release: version 1.0, May 2013, Q-Chem Inc. Pittsburgh 
 -------------------------------------------------------
 ---------------------------------------
  Cycle       Energy         DIIS Error
 ---------------------------------------
    1    -302.9167562217      3.95E-04
    2    -302.9144124822      7.97E-05
    3    -302.9144372447      8.03E-05
    4    -302.9144823371      1.98E-05
    5    -302.9144854386      4.60E-06
    6    -302.9144856926      9.90E-07
    7    -302.9144857222      5.34E-07
    8    -302.9144857342      1.91E-07
    9    -302.9144857402      1.07E-07
   10    -302.9144857431      5.81E-08
   11    -302.9144857449      3.19E-08
   12    -302.9144857460      1.41E-08
   13    -302.9144857468      8.15E-09 Convergence criterion met
 ---------------------------------------
 <S^2> = 0.7551
 SCF time:  CPU 1290.74 s  wall 22.14 s
 SCF   energy in the final basis set = -302.91448575
 Total energy in the final basis set = -302.91448575
 
 --------------------------------------------------------------
 
                    Orbital Energies (a.u.)
 --------------------------------------------------------------
 
 Alpha MOs
 -- Occupied --
-14.4610 -14.4076 -10.3437 -10.3379 -10.3365 -10.3067 -10.2926  -1.1043
 -1.0166  -0.9285  -0.8638  -0.7536  -0.6957  -0.6720  -0.6226  -0.5539
 -0.5437  -0.5290  -0.5114  -0.4845  -0.4540  -0.4243  -0.4199  -0.3229
 -0.2954
 -- Virtual --
  0.0595   0.1019   0.1304   0.1337   0.1465   0.1570   0.1689   0.1759
  0.2083   0.2568   0.2654   0.2804   0.3037   0.3088   0.3329   0.3616
  0.3741   0.3779   0.4081   0.4188   0.4282   0.4502   0.4643   0.4796
  0.4826   0.4905   0.4977   0.5190   0.5406   0.5548   0.5606   0.5726
  0.5961   0.5989   0.6116   0.6237   0.6503   0.6751   0.6859   0.7037
  0.7123   0.7338   0.7554   0.7728   0.7993   0.8167   0.8287   0.8722
  0.8844   0.9359   0.9449   0.9735   1.0056   1.0227   1.0391   1.0500
  1.0645   1.0858   1.1143   1.1233   1.1459   1.1544   1.1723   1.1853
  1.2035   1.2204   1.2499   1.2622   1.2814   1.2976   1.3138   1.3402
  1.3566   1.3649   1.3948   1.4131   1.4204   1.4620   1.4689   1.4979
  1.5120   1.5319   1.5430   1.5564   1.6202   1.6444   1.6659   1.7063
  1.7689   1.8027   1.8314   1.8727   1.8826   1.9334   1.9574   1.9713
  2.0018   2.1126   2.1806   2.2238   2.2609   2.3110   2.3280   2.3596
  2.3935   2.4095   2.4376   2.4738   2.5226   2.5558   2.6085   2.6153
  2.6450   2.6786   2.6844   2.7039   2.7278   2.7349   2.7604   2.7891
  2.8143   2.8352   2.8463   2.8788   2.8878   2.9179   2.9450   2.9520
  2.9643   2.9735   2.9920   3.0107   3.0352   3.0586   3.0689   3.0768
  3.0929   3.1172   3.1331   3.1485   3.1636   3.1706   3.1988   3.2111
  3.2223   3.2387   3.2445   3.2540   3.2987   3.3188   3.3525   3.3572
  3.3914   3.4298   3.4480   3.4711   3.4914   3.5031   3.5164   3.5316
  3.5511   3.5737   3.5817   3.6069   3.6530   3.6774   3.7005   3.7470
  3.7546   3.7793   3.7831   3.8050   3.8271   3.8342   3.8663   3.9108
  3.9270   3.9649   3.9837   3.9982   4.0225   4.0432   4.0658   4.0889
  4.0947   4.1070   4.1170   4.1328   4.1505   4.1808   4.1968   4.2174
  4.2359   4.2499   4.2734   4.3199   4.3407   4.3725   4.4097   4.4413
  4.4912   4.5074   4.5327   4.6119   4.6366   4.6557   4.6864   4.7007
  4.7247   4.7490   4.7705   4.8137   4.8376   4.8662   4.8743   4.9365
  4.9530   4.9695   5.0030   5.0389   5.0729   5.1200   5.1482   5.2063
  5.2395   5.2542   5.2755   5.3143   5.3835   5.4441   5.4646   5.4927
  5.5350   5.6303   5.6378   5.7242   5.8109   5.8553   5.9099   5.9911
  6.0342   6.1391   6.2101   6.2555   6.2958   6.3313   6.3639   6.6515
  7.8439  10.3299  11.1622  12.3860  12.6644  13.6758  16.0533
 
 Beta MOs
 -- Occupied --
-14.4602 -14.4077 -10.3442 -10.3352 -10.3280 -10.3060 -10.2922  -1.0956
 -1.0161  -0.9248  -0.8516  -0.7383  -0.6922  -0.6621  -0.6111  -0.5473
 -0.5370  -0.5253  -0.5059  -0.4689  -0.4526  -0.4229  -0.4176  -0.3144
 -- Virtual --
  0.0077   0.0692   0.1035   0.1313   0.1416   0.1477   0.1586   0.1708
  0.1801   0.2080   0.2597   0.2680   0.2869   0.3074   0.3099   0.3364
  0.3714   0.3784   0.3818   0.4098   0.4214   0.4324   0.4529   0.4684
  0.4820   0.4900   0.4963   0.4995   0.5218   0.5428   0.5555   0.5627
  0.5785   0.5981   0.6022   0.6144   0.6275   0.6529   0.6778   0.6879
  0.7057   0.7135   0.7354   0.7565   0.7775   0.8032   0.8208   0.8290
  0.8738   0.8860   0.9376   0.9460   0.9784   1.0083   1.0236   1.0414
  1.0543   1.0660   1.0872   1.1192   1.1297   1.1490   1.1610   1.1747
  1.1889   1.2062   1.2262   1.2526   1.2659   1.2875   1.2997   1.3165
  1.3422   1.3585   1.3665   1.3991   1.4151   1.4234   1.4636   1.4736
  1.5033   1.5168   1.5345   1.5483   1.5588   1.6246   1.6477   1.6696
  1.7092   1.7724   1.8057   1.8352   1.8753   1.8851   1.9350   1.9601
  1.9728   2.0057   2.1266   2.1829   2.2321   2.2647   2.3185   2.3312
  2.3774   2.4086   2.4135   2.4418   2.4792   2.5325   2.5600   2.6138
  2.6191   2.6534   2.6826   2.6937   2.7104   2.7329   2.7393   2.7647
  2.7930   2.8182   2.8443   2.8541   2.8894   2.8939   2.9281   2.9508
  2.9566   2.9678   2.9825   3.0012   3.0248   3.0417   3.0651   3.0751
  3.0833   3.0993   3.1233   3.1403   3.1633   3.1713   3.1780   3.2082
  3.2255   3.2300   3.2446   3.2516   3.2612   3.3031   3.3237   3.3600
  3.3711   3.3956   3.4325   3.4537   3.4764   3.4933   3.5080   3.5190
  3.5385   3.5545   3.5780   3.5907   3.6101   3.6579   3.6817   3.7034
  3.7521   3.7614   3.7845   3.7883   3.8066   3.8322   3.8373   3.8709
  3.9207   3.9308   3.9670   3.9864   4.0028   4.0257   4.0450   4.0684
  4.0893   4.0947   4.1100   4.1210   4.1370   4.1547   4.1840   4.1998
  4.2202   4.2399   4.2531   4.2753   4.3237   4.3482   4.3754   4.4149
  4.4455   4.4956   4.5099   4.5365   4.6152   4.6378   4.6607   4.6868
  4.7015   4.7278   4.7531   4.7727   4.8168   4.8407   4.8680   4.8776
  4.9468   4.9555   4.9729   5.0087   5.0430   5.0751   5.1248   5.1539
  5.2106   5.2414   5.2581   5.2797   5.3179   5.3865   5.4475   5.4687
  5.4959   5.5389   5.6336   5.6437   5.7284   5.8142   5.8566   5.9126
  5.9953   6.0372   6.1412   6.2112   6.2561   6.2989   6.3332   6.3653
  6.6547   7.8446  10.3334  11.1757  12.3902  12.6705  13.6772  16.0533
 --------------------------------------------------------------
 
          Ground-State Mulliken Net Atomic Charges

     Atom                 Charge (a.u.)    Spin (a.u.)
  --------------------------------------------------------
      1 C                    -0.123012       0.030455
      2 N                    -0.048944      -0.006973
      3 C                    -0.061354       0.084389
      4 H                     0.136689       0.002452
      5 C                    -0.242202       0.014184
      6 H                     0.149607       0.003334
      7 C                     0.010850      -0.022905
      8 H                     0.129098       0.003333
      9 C                    -0.116470       0.874193
     10 H                     0.134321      -0.005296
     11 N                    -0.095210       0.022574
     12 H                     0.126628       0.000260
  --------------------------------------------------------
  Sum of atomic charges =    -0.000000
  Sum of spin   charges =     1.000000

 -----------------------------------------------------------------
                    Cartesian Multipole Moments
 -----------------------------------------------------------------
    Charge (ESU x 10^10)
                -0.0000
    Dipole Moment (Debye)
         X       0.5830      Y      -4.9238      Z       2.1496
       Tot       5.4041
    Quadrupole Moments (Debye-Ang)
        XX     -36.8569     XY       2.5021     YY     -53.1318
        XZ       1.7493     YZ       4.3595     ZZ     -37.6829
    Octopole Moments (Debye-Ang^2)
       XXX      15.5718    XXY     -20.6504    XYY       9.1907
       YYY     -82.6503    XXZ       8.4690    XYZ      -1.9600
       YYZ      19.1585    XZZ       5.6923    YZZ     -28.1337
       ZZZ      32.5941
    Hexadecapole Moments (Debye-Ang^3)
      XXXX    -203.6854   XXXY      57.2203   XXYY    -106.5070
      XYYY      77.2384   YYYY    -492.6542   XXXZ     -21.5102
      XXYZ      24.3026   XYYZ     -22.9277   YYYZ     119.2759
      XXZZ     -81.2155   XYZZ      22.8135   YYZZ    -131.2813
      XZZZ     -22.4082   YZZZ      79.0347   ZZZZ    -252.6277
 -----------------------------------------------------------------
 Calculating analytic gradient of the SCF energy
 Gradient of SCF Energy
            1           2           3           4           5           6
    1   0.0003980  -0.0004060   0.0032398   0.0058021  -0.0047239  -0.0132945
    2   0.0328071  -0.0161577   0.0039405   0.0084588  -0.0054098  -0.0096116
    3  -0.0059827   0.0045885   0.0021612  -0.0031568   0.0095831   0.0121896
            7           8           9          10          11          12
    1  -0.0015106  -0.0009048   0.0123465  -0.0013260   0.0022793  -0.0018998
    2   0.0028266   0.0041242  -0.0223023  -0.0026323   0.0052023  -0.0012458
    3  -0.0035962  -0.0039859  -0.0100289  -0.0043485   0.0016129   0.0009637
 Max gradient component =       3.281E-02
 RMS gradient           =       9.094E-03
 Gradient time:  CPU 261.58 s  wall 4.91 s
rPathMan2.  file_steps = 951
 IRC --- Status = 3.  Assess initial corrector step
 IRC --- bisector search: b =  0.000000 E =     -302.914747 G.B =  -0.008259
 IRC --- bisector search: b =  0.019451 E =     -302.914486 G.B =   0.035679
 IRC --- performed gradient/energy interpolation
 IRC --- bisector search:  estimate b(min) =   3.703922699473295E-003
 Adding empirical dispersion correction 
 ----------------------------------------------------------------
 Doing -D3(0) with
 s6  =   1.00000
 s8  =   1.00000
 rs6 =   1.28100
 rs8 =   1.09400
 -D3 energy without 3body term =     -0.0028029037 hartrees
 ----------------------------------------------------------------
             Standard Nuclear Orientation (Angstroms)
    I     Atom           X                Y                Z
 ----------------------------------------------------------------
    1      C      -0.6849290968     1.4937075306    -1.0025228208
    2      N      -0.6228636408     2.6139318891    -1.2596475688
    3      C       1.2880480483    -0.3510231640     0.3204969915
    4      H       2.3619578032    -0.3826060595     0.4780510825
    5      C       0.5787691817    -0.6695013050    -0.7731848678
    6      H       0.7696638294    -1.4079179029    -1.5253284920
    7      C      -0.7758449856     0.0359609392    -0.6536887573
    8      H      -1.5932657688    -0.3762143487    -1.2422924774
    9      C      -0.8657764044    -0.1486500737     0.8237314829
   10      H      -1.4931871210    -0.9191782915     1.2590885434
   11      N       0.4176482985     0.1830478231     1.3111948429
   12      H       0.6197798563    -0.0715570228     2.2641020501
 ----------------------------------------------------------------
 Nuclear Repulsion Energy =         262.83639590 hartrees
 There are       25 alpha and       24 beta electrons

                       Distance Matrix (Angstroms)
             C (  1)   N (  2)   C (  3)   H (  4)   C (  5)   H (  6)
   N (  2)  1.151029
   C (  3)  3.007665  3.865152
   H (  4)  3.872489  4.572526  1.085865
   C (  5)  2.515751  3.530085  1.341881  2.197194
   H (  6)  3.287643  4.264387  2.189251  2.756845  1.071177
   C (  7)  1.501658  2.652645  2.314832  3.361821  1.531971  2.287606
   H (  8)  2.092647  3.143717  3.277944  4.313168  2.241387  2.593831
   C (  9)  2.462773  3.468621  2.221072  3.254612  2.215432  3.127060
   H ( 10)  3.404436  4.425422  2.989820  3.969896  2.912984  3.621096
   N ( 11)  2.878679  3.687966  1.422782  2.189619  2.257751  3.271231
   H ( 12)  3.850085  4.601394  2.074195  2.514342  3.095857  4.020959
             C (  7)   H (  8)   C (  9)   H ( 10)   N ( 11)
   H (  8)  1.088356
   C (  9)  1.491623  2.202154
   H ( 10)  2.255125  2.561588  1.084847
   N ( 11)  2.303655  3.298007  1.412382  2.206561
   H ( 12)  3.236176  4.157546  2.070625  2.488603  1.006833
 
 Applying Cartesian multipole field
    Component          Value
    ---------          -----
     (2,0,0)        1.00000E-11
     (0,2,0)        2.00000E-11
     (0,0,2)       -3.00000E-11
 Nucleus-field energy     =     0.0000000008 hartrees
 Requested basis set is cc-pVTZ
 There are 100 shells and 280 basis functions
 A cutoff of  1.0D-11 yielded   4747 shell pairs
 There are     37427 function pairs (     48996 Cartesian)
 Smallest overlap matrix eigenvalue = 2.39E-04
 Guess MOs from SCF MO coefficient file
 Reading MOs from coefficient file
 Reading MOs from coefficient file
 Long-range K will be added via erf
 Coulomb attenuation parameter = 0.25 bohr**(-1)
 An unrestricted hybrid HF-DFT SCF calculation will be
 performed using Pulay DIIS extrapolation
 Exchange:     0.1957 Hartree-Fock + 1.0000 wB97X-D3 + LR-HF
 Correlation:  1.0000 wB97X-D3
 Using SG-2 standard quadrature grid
 Dispersion:   Grimme D3
 SCF converges when DIIS error is below 1.0E-08
 Using Q-Chem read-in guess as SCF_GUESS READ specified.

 using 64 threads for integral computing
 -------------------------------------------------------
 OpenMP Integral computing Module                
 Release: version 1.0, May 2013, Q-Chem Inc. Pittsburgh 
 -------------------------------------------------------
 using 64 threads for integral computing
 -------------------------------------------------------
 OpenMP Integral computing Module                
 Release: version 1.0, May 2013, Q-Chem Inc. Pittsburgh 
 -------------------------------------------------------
 ---------------------------------------
  Cycle       Energy         DIIS Error
 ---------------------------------------
    1    -302.9134749215      3.20E-04
    2    -302.9147129297      6.58E-05
    3    -302.9147274391      6.81E-05
    4    -302.9147601317      1.66E-05
    5    -302.9147623298      3.65E-06
    6    -302.9147624920      8.21E-07
    7    -302.9147625111      4.41E-07
    8    -302.9147625190      1.56E-07
    9    -302.9147625226      8.81E-08
   10    -302.9147625243      4.70E-08
   11    -302.9147625254      2.55E-08
   12    -302.9147625258      1.12E-08
   13    -302.9147625259      6.41E-09 Convergence criterion met
 ---------------------------------------
 <S^2> = 0.7551
 SCF time:  CPU 1266.11 s  wall 21.83 s
 SCF   energy in the final basis set = -302.91476253
 Total energy in the final basis set = -302.91476253
 
 --------------------------------------------------------------
 
                    Orbital Energies (a.u.)
 --------------------------------------------------------------
 
 Alpha MOs
 -- Occupied --
-14.4613 -14.4105 -10.3436 -10.3382 -10.3367 -10.3097 -10.2928  -1.1043
 -1.0131  -0.9286  -0.8641  -0.7543  -0.6960  -0.6721  -0.6231  -0.5542
 -0.5436  -0.5292  -0.5117  -0.4846  -0.4546  -0.4217  -0.4175  -0.3232
 -0.2957
 -- Virtual --
  0.0589   0.1011   0.1288   0.1318   0.1452   0.1565   0.1685   0.1751
  0.2082   0.2563   0.2652   0.2799   0.3033   0.3084   0.3333   0.3617
  0.3741   0.3780   0.4081   0.4188   0.4281   0.4504   0.4642   0.4795
  0.4824   0.4903   0.4974   0.5190   0.5403   0.5547   0.5604   0.5720
  0.5959   0.5986   0.6112   0.6233   0.6500   0.6744   0.6855   0.7032
  0.7119   0.7333   0.7551   0.7724   0.7989   0.8162   0.8282   0.8721
  0.8821   0.9359   0.9449   0.9732   1.0050   1.0226   1.0347   1.0482
  1.0643   1.0855   1.1137   1.1225   1.1446   1.1539   1.1695   1.1835
  1.2032   1.2195   1.2490   1.2619   1.2806   1.2967   1.3127   1.3395
  1.3559   1.3644   1.3940   1.4126   1.4195   1.4610   1.4678   1.4967
  1.5107   1.5300   1.5424   1.5552   1.6181   1.6439   1.6646   1.7058
  1.7680   1.8011   1.8308   1.8734   1.8840   1.9327   1.9585   1.9690
  2.0014   2.1108   2.1763   2.2244   2.2608   2.3105   2.3275   2.3591
  2.3932   2.4100   2.4386   2.4728   2.5223   2.5546   2.6073   2.6147
  2.6444   2.6783   2.6837   2.7031   2.7281   2.7342   2.7603   2.7886
  2.8142   2.8342   2.8454   2.8779   2.8876   2.9172   2.9446   2.9519
  2.9648   2.9730   2.9915   3.0097   3.0350   3.0579   3.0688   3.0767
  3.0924   3.1173   3.1320   3.1479   3.1635   3.1702   3.1956   3.2093
  3.2220   3.2380   3.2434   3.2533   3.2971   3.3179   3.3508   3.3556
  3.3908   3.4270   3.4451   3.4703   3.4906   3.5017   3.5156   3.5320
  3.5514   3.5726   3.5796   3.6061   3.6524   3.6761   3.6990   3.7444
  3.7535   3.7789   3.7824   3.8048   3.8246   3.8336   3.8664   3.9100
  3.9258   3.9636   3.9820   3.9972   4.0215   4.0431   4.0649   4.0864
  4.0915   4.1058   4.1163   4.1323   4.1497   4.1802   4.1962   4.2163
  4.2355   4.2483   4.2654   4.3199   4.3401   4.3713   4.4087   4.4407
  4.4917   4.5060   4.5313   4.6090   4.6343   4.6542   4.6828   4.6960
  4.7224   4.7472   4.7633   4.8096   4.8321   4.8560   4.8729   4.9332
  4.9522   4.9688   5.0014   5.0373   5.0717   5.1168   5.1464   5.2040
  5.2367   5.2515   5.2724   5.3118   5.3822   5.4442   5.4637   5.4919
  5.5343   5.6293   5.6343   5.7229   5.8064   5.8424   5.9043   5.9881
  6.0306   6.1332   6.1869   6.2186   6.2879   6.3140   6.3519   6.6494
  7.8687  10.3343  11.1596  12.3816  12.6769  13.6661  15.7760
 
 Beta MOs
 -- Occupied --
-14.4605 -14.4106 -10.3441 -10.3355 -10.3283 -10.3090 -10.2924  -1.0955
 -1.0126  -0.9250  -0.8519  -0.7390  -0.6925  -0.6623  -0.6117  -0.5475
 -0.5370  -0.5255  -0.5062  -0.4690  -0.4531  -0.4204  -0.4152  -0.3145
 -- Virtual --
  0.0074   0.0683   0.1028   0.1300   0.1399   0.1461   0.1580   0.1705
  0.1792   0.2079   0.2593   0.2678   0.2865   0.3070   0.3095   0.3368
  0.3714   0.3785   0.3818   0.4097   0.4213   0.4323   0.4532   0.4683
  0.4819   0.4900   0.4962   0.4992   0.5218   0.5424   0.5555   0.5625
  0.5779   0.5979   0.6019   0.6140   0.6272   0.6526   0.6772   0.6874
  0.7051   0.7131   0.7348   0.7562   0.7771   0.8027   0.8204   0.8284
  0.8737   0.8836   0.9376   0.9460   0.9780   1.0076   1.0234   1.0367
  1.0526   1.0657   1.0870   1.1186   1.1289   1.1477   1.1605   1.1717
  1.1870   1.2058   1.2255   1.2517   1.2656   1.2867   1.2988   1.3155
  1.3416   1.3579   1.3660   1.3982   1.4147   1.4223   1.4626   1.4726
  1.5018   1.5156   1.5326   1.5475   1.5576   1.6224   1.6472   1.6682
  1.7087   1.7715   1.8041   1.8347   1.8761   1.8866   1.9342   1.9612
  1.9707   2.0054   2.1237   2.1794   2.2327   2.2646   2.3182   2.3307
  2.3771   2.4083   2.4140   2.4425   2.4781   2.5322   2.5588   2.6125
[truncated: 10,807,675 more chars]
