# Supplementary material for: Reactant Discovery with an Ab Initio Nanoreactor: Exploration of Astrophysical N-Heterocycle Precursors and Formation Pathways
Source: ACS Earth Space Chem. 2024 Aug 9;8(9):1771–83. doi: 10.1021/acsearthspacechem.4c00120 (PMC11418024; doi:10.1021/acsearthspacechem.4c00120)
Supplement: Supplementary file 2 — sp4c00120_si_002.zip [file sp4c00120_si_002.zip › nr-si-data/reaction1/TS5/ccsd_sp.out]

Running Job 1 of 1 qchem.in
qchem qchem.in_941255.0 ./qchem941255/ 0
/home/leeping/opt/qchem/5.3.2-openmp/exe/qcprog.exe_s qchem.in_941255.0 ./qchem941255/
                  Welcome to Q-Chem
     A Quantum Leap Into The Future Of Chemistry


 Q-Chem 5.3, Q-Chem, Inc., Pleasanton, CA (2020)

 Yihan Shao,  Zhengting Gan,  E. Epifanovsky,  A. T. B. Gilbert,  M. Wormit,  
 J. Kussmann,  A. W. Lange,  A. Behn,  Jia Deng,  Xintian Feng,  D. Ghosh,  
 M. Goldey,  P. R. Horn,  L. D. Jacobson,  I. Kaliman,  T. Kus,  A. Landau,  
 Jie Liu,  E. I. Proynov,  R. M. Richard,  R. P. Steele,  E. J. Sundstrom,  
 H. L. Woodcock III,  P. M. Zimmerman,  D. Zuev,  B. Alam,  B. Albrecht,  
 A. Aldossary,  E. Alguire,  S. A. Baeppler,  D. Barton,  Z. Benda,  
 Y. A. Bernard,  E. J. Berquist,  K. B. Bravaya,  H. Burton,  K. Carter-Fenk,  
 D. Casanova,  Chun-Min Chang,  Yunqing Chen,  A. Chien,  K. D. Closser,  
 M. P. Coons,  S. Coriani,  S. Dasgupta,  A. L. Dempwolff,  M. Diedenhofen,  
 Hainam Do,  R. G. Edgar,  Po-Tung Fang,  S. Faraji,  S. Fatehi,  
 Qingguo Feng,  J. Fosso-Tande,  J. Gayvert,  Qinghui Ge,  A. Ghysels,  
 G. Gidofalvi,  J. Gomes,  J. Gonthier,  S. Gulania,  A. Gunina,  D. Hait,  
 M. W. D. Hanson-Heine,  S. Hammes-Schiffer,  P. H. P. Harbach,  
 A. W. Hauser,  M. F. Herbst,  J. E. Herr,  E. G. Hohenstein,  Z. C. Holden,  
 S. Houck,  Kerwin Hui,  B. C. Huynh,  M. Ivanov,  T.-C. Jagau,  Hyunjun Ji,  
 B. Kaduk,  K. Khistyaev,  Jaehoon Kim,  P. Klunzinger,  K. Koh,  
 D. Kosenkov,  L. Koulias,  T. Kowalczyk,  C. M. Krauter,  A. Kunitsa,  
 Ka Un Lao,  A. Laurent,  K. V. Lawler,  Joonho Lee,  D. Lefrancois,  
 S. Lehtola,  D. S. Levine,  Yi-Pei Li,  You-Sheng Lin,  Fenglai Liu,  
 Kuan-Yu Liu,  E. Livshits,  M. Loipersberger,  A. Luenser,  A. Manjanath,  
 P. Manohar,  E. Mansoor,  S. F. Manzer,  Shan-Ping Mao,  Yuezhi Mao,  
 N. Mardirossian,  A. V. Marenich,  T. Markovich,  L. A. Martinez-Martinez,  
 S. A. Maurer,  N. J. Mayhall,  S. C. McKenzie,  J.-M. Mewes,  P. Morgante,  
 A. F. Morrison,  J. W. Mullinax,  K. Nanda,  T. S. Nguyen-Beck,  
 R. Olivares-Amaya,  K. J. Oosterbaan,  J. A. Parkhill,  S. K. Paul,  
 F. Pavosevic,  Zheng Pei,  T. M. Perrine,  F. Plasser,  P. Pokhilko,  
 S. Prager,  A. Prociuk,  E. Ramos,  B. Rana,  D. R. Rehn,  F. Rob,  
 E. Rossomme,  M. Scheurer,  M. Schneider,  N. Sergueev,  S. M. Sharada,  
 S. Sharma,  W. Skomorowski,  D. W. Small,  T. Stauch,  C. J. Stein,  
 T. Stein,  Yu-Chuan Su,  S. P. Veccham,  Zhen Tao,  A. J. W. Thom,  
 A. Tkatchenko,  T. Tsuchimochi,  N. M. Tubman,  L. Vogt,  M. L. Vidal,  
 O. Vydrov,  M. A. Watson,  J. Wenzel,  M. de Wergifosse,  T. A. Wesolowski,  
 A. White,  J. Witte,  A. Yamada,  Jun Yang,  K. Yao,  S. Yeganeh,  
 S. R. Yost,  Zhi-Qiang You,  A. Zech,  Igor Ying Zhang,  Xing Zhang,  
 Yan Zhao,  Ying Zhu,  B. R. Brooks,  G. K. L. Chan,  C. J. Cramer,  
 M. S. Gordon,  W. J. Hehre,  A. Klamt,  M. W. Schmidt,  C. D. Sherrill,  
 D. G. Truhlar,  A. Aspuru-Guzik,  R. Baer,  A. T. Bell,  N. A. Besley,  
 Jeng-Da Chai,  A. E. DePrince, III,  R. A. DiStasio Jr.,  A. Dreuw,  
 B. D. Dunietz,  T. R. Furlani,  Chao-Ping Hsu,  Yousung Jung,  Jing Kong,  
 D. S. Lambrecht,  WanZhen Liang,  C. Ochsenfeld,  V. A. Rassolov,  
 L. V. Slipchenko,  J. E. Subotnik,  T. Van Voorhis,  J. M. Herbert,  
 A. I. Krylov,  P. M. W. Gill,  M. Head-Gordon

 Contributors to earlier versions of Q-Chem not listed above: 
 R. D. Adamson,  B. Austin,  J. Baker,  G. J. O. Beran,  K. Brandhorst,  
 S. T. Brown,  E. F. C. Byrd,  A. K. Chakraborty,  C.-L. Cheng,  
 Siu Hung Chien,  D. M. Chipman,  D. L. Crittenden,  H. Dachsel,  
 R. J. Doerksen,  A. D. Dutoi,  L. Fusti-Molnar,  W. A. Goddard III,  
 A. Golubeva-Zadorozhnaya,  S. R. Gwaltney,  G. Hawkins,  A. Heyden,  
 S. Hirata,  G. Kedziora,  F. J. Keil,  C. Kelley,  Jihan Kim,  R. A. King,  
 R. Z. Khaliullin,  P. P. Korambath,  W. Kurlancheek,  A. M. Lee,  M. S. Lee,  
 S. V. Levchenko,  Ching Yeh Lin,  D. Liotard,  R. C. Lochan,  I. Lotan,  
 P. E. Maslen,  N. Nair,  D. P. O'Neill,  D. Neuhauser,  E. Neuscamman,  
 C. M. Oana,  R. Olson,  B. Peters,  R. Peverati,  P. A. Pieniazek,  
 Y. M. Rhee,  J. Ritchie,  M. A. Rohrdanz,  E. Rosta,  N. J. Russ,  
 H. F. Schaefer III,  N. E. Schultz,  N. Shenvi,  A. C. Simmonett,  A. Sodt,  
 D. Stuck,  K. S. Thanthiriwatte,  V. Vanovschi,  Tao Wang,  A. Warshel,  
 C. F. Williams,  Q. Wu,  X. Xu,  W. Zhang

 Please cite Q-Chem as follows:
 Y. Shao et al., Mol. Phys. 113, 184-215 (2015)
 DOI: 10.1080/00268976.2014.952696

 Q-Chem 5.3.2 for Intel X86 EM64T Linux

 Parts of Q-Chem use Armadillo 9.800.1 (Horizon Scraper).
 http://arma.sourceforge.net/

 Q-Chem begins on Thu Jun 13 06:53:01 2024  

Host: 
0

     Scratch files written to ./qchem941255//
 Dec820 |scratch|qcdevops|jenkins|workspace|build_RNUM 5633   
Processing $rem in /home/leeping/opt/qchem/5.3.2-openmp/config/preferences:
Processing $rem in /home/hpark21/.qchemrc:
Core orbitals will be frozen

Checking the input file for inconsistencies... 	...done.

--------------------------------------------------------------
User input:
--------------------------------------------------------------
$molecule
0 2
C        -0.6997047555    1.5411289255   -1.0090729524
N        -0.6152505984    2.6562705834   -1.2654881246
C         1.3329909866   -0.2938217070    0.3633132460
H         2.4046612924   -0.3335031520    0.4627158616
C         0.4501960020   -0.7400819540   -0.6491926387
H         0.6773380268   -1.4463079651   -1.4356194162
C        -0.8002693916    0.1159421107   -0.7019661630
H        -1.5998515718   -0.3553300732   -1.2631733479
C        -0.7146532877   -0.3645975034    0.6843502130
H        -1.4789939796   -0.9136072760    1.2123699732
N         0.4368326227    0.2107754780    1.3257479065
H         0.6067046539   -0.0768674537    2.2760154508
$end

$rem
method                ccsd(t)
basis                 cc-pvtz
unrestricted          true
symmetry              False
sym_ignore            true
scf_convergence       8
thresh                14
jobtype               sp
scf_guess             core
scf_algorithm         diis
max_scf_cycles        100
geom_opt_max_cycles   100
mem_total             10000
$end
--------------------------------------------------------------
 ----------------------------------------------------------------
             Standard Nuclear Orientation (Angstroms)
    I     Atom           X                Y                Z
 ----------------------------------------------------------------
    1      C      -0.6997047555     1.5411289255    -1.0090729524
    2      N      -0.6152505984     2.6562705834    -1.2654881246
    3      C       1.3329909866    -0.2938217070     0.3633132460
    4      H       2.4046612924    -0.3335031520     0.4627158616
    5      C       0.4501960020    -0.7400819540    -0.6491926387
    6      H       0.6773380268    -1.4463079651    -1.4356194162
    7      C      -0.8002693916     0.1159421107    -0.7019661630
    8      H      -1.5998515718    -0.3553300732    -1.2631733479
    9      C      -0.7146532877    -0.3645975034     0.6843502130
   10      H      -1.4789939796    -0.9136072760     1.2123699732
   11      N       0.4368326227     0.2107754780     1.3257479065
   12      H       0.6067046539    -0.0768674537     2.2760154508
 ----------------------------------------------------------------
 Nuclear Repulsion Energy =         264.04567893 hartrees
 There are       25 alpha and       24 beta electrons
 Requested basis set is cc-pVTZ
 There are 100 shells and 280 basis functions
 Total memory of 10000 MB is distributed as follows: 
   MEM_STATIC is set to 2000 MB
   QALLOC/CCMAN JOB total memory use is  8000 MB
 Warning: actual memory use might exceed 10000 MB

 Total QAlloc Memory Limit  10000 MB
 Mega-Array Size      1956 MB
 MEM_STATIC part      2000 MB

                       Distance Matrix (Angstroms)
             C (  1)   N (  2)   C (  3)   H (  4)   C (  5)   H (  6)
   N (  2)  1.147354
   C (  3)  3.063061  3.892516
   H (  4)  3.913757  4.587516  1.077002
   C (  5)  2.579866  3.612507  1.415501  2.285078
   H (  6)  3.317072  4.304751  2.234785  2.797438  1.081118
   C (  7)  1.461364  2.608651  2.419406  3.439486  1.516320  2.272047
   H (  8)  2.114566  3.168467  3.354222  4.360653  2.174328  2.530921
   C (  9)  2.549451  3.596859  2.073866  3.127333  1.810027  2.757174
   H ( 10)  3.401151  4.430560  3.002048  3.997659  2.686503  3.456210
   N ( 11)  2.917695  3.715081  1.408545  2.216622  2.191962  3.229384
   H ( 12)  3.887985  4.637399  2.057423  2.566430  3.003530  3.956841
             C (  7)   H (  8)   C (  9)   H ( 10)   N ( 11)
   H (  8)  1.084612
   C (  9)  1.469735  2.139278
   H ( 10)  2.277130  2.540589  1.079089
   N ( 11)  2.377191  3.342315  1.438181  2.224294
   H ( 12)  3.299261  4.179987  2.088582  2.486285  1.007275
 
 A cutoff of  1.0D-14 yielded   4874 shell pairs
 There are     38544 function pairs (     50489 Cartesian)
 Smallest overlap matrix eigenvalue = 2.51E-04

 Scale SEOQF with 1.000000e-01/1.000000e-01/1.000000e-01

 Standard Electronic Orientation quadrupole field applied
 Nucleus-field energy     =     0.0000000012 hartrees
 Guess MOs from core Hamiltonian diagonalization
 An unrestricted Hartree-Fock SCF calculation will be
 performed using Pulay DIIS extrapolation
 SCF converges when DIIS error is below 1.0E-08
 using 8 threads for integral computing
 -------------------------------------------------------
 OpenMP Integral computing Module                
 Release: version 1.0, May 2013, Q-Chem Inc. Pittsburgh 
 -------------------------------------------------------
 ---------------------------------------
  Cycle       Energy         DIIS Error
 ---------------------------------------
    1    -230.2748241586      8.59E-02
    2    -169.5406273596      8.13E-02
    3    -261.6425289833      3.59E-02
    4    -189.4214888447      8.00E-02
    5    -250.0103077980      5.50E-02
    6    -283.5782550103      3.48E-02
    7    -293.6745394269      2.14E-02
    8    -300.4939333915      5.16E-03
    9    -300.7590020229      2.89E-03
   10    -300.8910878743      9.38E-04
   11    -300.9801377736      9.25E-04
   12    -301.0222421196      9.32E-04
   13    -301.0614684893      6.67E-04
   14    -301.0814561689      1.46E-04
   15    -301.0834295801      1.05E-04
   16    -301.0861414802      6.80E-05
   17    -301.0882569086      3.35E-05
   18    -301.0896333406      2.86E-05
   19    -301.0907000406      2.70E-05
   20    -301.0910011136      8.16E-06
   21    -301.0910066896      3.89E-06
   22    -301.0910077834      1.48E-06
   23    -301.0910088258      8.61E-07
   24    -301.0910096207      2.58E-07
   25    -301.0910101972      1.30E-07
   26    -301.0910105715      8.32E-08
   27    -301.0910109487      6.38E-08
   28    -301.0910114908      5.50E-08
   29    -301.0910124283      3.93E-08
   30    -301.0910130390      2.14E-08
   31    -301.0910131498      1.03E-08
   32    -301.0910131632      5.43E-09 Convergence criterion met
 ---------------------------------------
 <S^2> = 1.0262
 SCF time:  CPU 1059.77 s  wall 255.06 s
 SCF   energy in the final basis set = -301.09101316
 Total energy in the final basis set = -301.09101316


 ------------------------------------------------------------------------------

   CCMAN2: suite of methods based on coupled cluster
           and equation of motion theories.

   Components:
   * libvmm-1.3-trunk
     by Evgeny Epifanovsky, Ilya Kaliman.
   * libtensor-2.5-trunk
     by Evgeny Epifanovsky, Michael Wormit, Dmitry Zuev, Sam Manzer, 
        Ilya Kaliman.
   * libcc-2.5-trunk
     by Evgeny Epifanovsky, Arik Landau, Tomasz Kus, Kirill Khistyaev, 
        Dmitry Zuev, Prashant Manohar, Xintian Feng, Anna Krylov, 
        Matthew Goldey, Alec White, Thomas Jagau, Kaushik Nanda, 
        Anastasia Gunina, Alexander Kunitsa, Joonho Lee.

   CCMAN original authors:
   Anna I. Krylov, C. David Sherrill, Steven R. Gwaltney,
   Edward F. C. Byrd (2000)
   Sergey V. Levchenko, Lyudmila V. Slipchenko, Tao Wang,
   Ana-Maria C. Cristian (2003)
   Piotr A. Pieniazek, C. Melania Oana, Evgeny Epifanovsky (2007)
   Prashant Manohar (2009)

 ------------------------------------------------------------------------------


 Allocating and initializing 8000MB of RAM...
 Calculation will run on 8 cores.

 
 Alpha MOs, Unrestricted
 -- Occupied --                  
-15.579 -15.557 -11.307 -11.291 -11.276 -11.261 -11.258  -1.311
  1 A     2 A     3 A     4 A     5 A     6 A     7 A     8 A                  
 -1.211  -1.103  -0.985  -0.884  -0.784  -0.760  -0.706  -0.637
  9 A    10 A    11 A    12 A    13 A    14 A    15 A    16 A                  
 -0.608  -0.579  -0.555  -0.553  -0.540  -0.458  -0.448  -0.348
 17 A    18 A    19 A    20 A    21 A    22 A    23 A    24 A                  
 -0.310
 25 A                                                                          
 -- Virtual --                   
  0.123   0.141   0.154   0.175   0.181   0.191   0.208   0.215
 26 A    27 A    28 A    29 A    30 A    31 A    32 A    33 A                  
  0.257   0.305   0.316   0.342   0.346   0.375   0.387   0.413
 34 A    35 A    36 A    37 A    38 A    39 A    40 A    41 A                  
  0.424   0.458   0.469   0.485   0.510   0.515   0.541   0.549
 42 A    43 A    44 A    45 A    46 A    47 A    48 A    49 A                  
  0.560   0.570   0.587   0.602   0.617   0.629   0.640   0.653
 50 A    51 A    52 A    53 A    54 A    55 A    56 A    57 A                  
  0.663   0.677   0.693   0.709   0.739   0.759   0.772   0.800
 58 A    59 A    60 A    61 A    62 A    63 A    64 A    65 A                  
  0.804   0.819   0.831   0.879   0.904   0.936   0.940   0.975
 66 A    67 A    68 A    69 A    70 A    71 A    72 A    73 A                  
  0.999   1.039   1.054   1.089   1.093   1.110   1.156   1.164
 74 A    75 A    76 A    77 A    78 A    79 A    80 A    81 A                  
  1.172   1.195   1.232   1.247   1.284   1.291   1.300   1.320
 82 A    83 A    84 A    85 A    86 A    87 A    88 A    89 A                  
  1.350   1.362   1.366   1.397   1.424   1.434   1.450   1.463
 90 A    91 A    92 A    93 A    94 A    95 A    96 A    97 A                  
  1.468   1.487   1.542   1.551   1.578   1.597   1.620   1.633
 98 A    99 A   100 A   101 A   102 A   103 A   104 A   105 A                  
  1.654   1.657   1.705   1.718   1.774   1.798   1.825   1.898
106 A   107 A   108 A   109 A   110 A   111 A   112 A   113 A                  
  1.922   1.977   1.989   2.036   2.071   2.086   2.132   2.149
114 A   115 A   116 A   117 A   118 A   119 A   120 A   121 A                  
  2.166   2.312   2.398   2.433   2.453   2.479   2.529   2.535
122 A   123 A   124 A   125 A   126 A   127 A   128 A   129 A                  
  2.584   2.616   2.714   2.730   2.753   2.768   2.793   2.846
130 A   131 A   132 A   133 A   134 A   135 A   136 A   137 A                  
  2.890   2.904   2.928   2.958   2.986   2.986   2.995   3.007
138 A   139 A   140 A   141 A   142 A   143 A   144 A   145 A                  
  3.028   3.079   3.085   3.114   3.139   3.148   3.187   3.205
146 A   147 A   148 A   149 A   150 A   151 A   152 A   153 A                  
  3.216   3.246   3.255   3.271   3.285   3.290   3.300   3.320
154 A   155 A   156 A   157 A   158 A   159 A   160 A   161 A                  
  3.348   3.355   3.379   3.386   3.415   3.426   3.449   3.464
162 A   163 A   164 A   165 A   166 A   167 A   168 A   169 A                  
  3.468   3.486   3.513   3.540   3.547   3.572   3.596   3.623
170 A   171 A   172 A   173 A   174 A   175 A   176 A   177 A                  
  3.640   3.678   3.679   3.709   3.727   3.761   3.767   3.800
178 A   179 A   180 A   181 A   182 A   183 A   184 A   185 A                  
  3.811   3.838   3.855   3.904   3.912   3.931   3.960   3.981
186 A   187 A   188 A   189 A   190 A   191 A   192 A   193 A                  
  4.021   4.038   4.065   4.074   4.087   4.100   4.137   4.148
194 A   195 A   196 A   197 A   198 A   199 A   200 A   201 A                  
  4.185   4.199   4.222   4.252   4.269   4.287   4.303   4.328
202 A   203 A   204 A   205 A   206 A   207 A   208 A   209 A                  
  4.358   4.363   4.368   4.382   4.401   4.423   4.431   4.466
210 A   211 A   212 A   213 A   214 A   215 A   216 A   217 A                  
  4.501   4.547   4.561   4.595   4.626   4.645   4.689   4.723
218 A   219 A   220 A   221 A   222 A   223 A   224 A   225 A                  
  4.780   4.802   4.821   4.869   4.906   4.950   4.961   5.009
226 A   227 A   228 A   229 A   230 A   231 A   232 A   233 A                  
  5.018   5.046   5.077   5.094   5.135   5.155   5.192   5.207
234 A   235 A   236 A   237 A   238 A   239 A   240 A   241 A                  
  5.262   5.320   5.327   5.358   5.385   5.409   5.448   5.510
242 A   243 A   244 A   245 A   246 A   247 A   248 A   249 A                  
  5.531   5.563   5.610   5.631   5.656   5.739   5.816   5.844
250 A   251 A   252 A   253 A   254 A   255 A   256 A   257 A                  
  5.861   5.930   6.025   6.080   6.136   6.169   6.238   6.327
258 A   259 A   260 A   261 A   262 A   263 A   264 A   265 A                  
  6.381   6.515   6.549   6.603   6.634   6.686   6.718   7.065
266 A   267 A   268 A   269 A   270 A   271 A   272 A   273 A                  
  8.533  10.969  11.795  12.838  13.448  13.655  16.563
274 A   275 A   276 A   277 A   278 A   279 A   280 A                          
 
 Beta MOs, Unrestricted
 -- Occupied --                  
-15.579 -15.558 -11.290 -11.289 -11.274 -11.261 -11.254  -1.291
  1 A     2 A     3 A     4 A     5 A     6 A     7 A     8 A                  
 -1.211  -1.103  -0.957  -0.856  -0.780  -0.737  -0.702  -0.624
  9 A    10 A    11 A    12 A    13 A    14 A    15 A    16 A                  
 -0.588  -0.571  -0.550  -0.541  -0.504  -0.457  -0.442  -0.354
 17 A    18 A    19 A    20 A    21 A    22 A    23 A    24 A                  
 -- Virtual --                   
  0.119   0.127   0.152   0.156   0.185   0.186   0.202   0.210
 25 A    26 A    27 A    28 A    29 A    30 A    31 A    32 A                  
  0.225   0.262   0.308   0.321   0.346   0.359   0.385   0.393
 33 A    34 A    35 A    36 A    37 A    38 A    39 A    40 A                  
  0.416   0.445   0.471   0.489   0.499   0.513   0.536   0.552
 41 A    42 A    43 A    44 A    45 A    46 A    47 A    48 A                  
  0.555   0.566   0.581   0.593   0.613   0.625   0.633   0.642
 49 A    50 A    51 A    52 A    53 A    54 A    55 A    56 A                  
  0.664   0.673   0.684   0.696   0.713   0.747   0.768   0.776
 57 A    58 A    59 A    60 A    61 A    62 A    63 A    64 A                  
  0.802   0.810   0.825   0.837   0.886   0.911   0.938   0.946
 65 A    66 A    67 A    68 A    69 A    70 A    71 A    72 A                  
  0.981   1.007   1.043   1.061   1.098   1.099   1.117   1.160
 73 A    74 A    75 A    76 A    77 A    78 A    79 A    80 A                  
  1.168   1.176   1.203   1.239   1.253   1.290   1.294   1.308
 81 A    82 A    83 A    84 A    85 A    86 A    87 A    88 A                  
  1.325   1.361   1.370   1.373   1.404   1.431   1.439   1.451
 89 A    90 A    91 A    92 A    93 A    94 A    95 A    96 A                  
  1.466   1.479   1.490   1.547   1.554   1.583   1.602   1.629
 97 A    98 A    99 A   100 A   101 A   102 A   103 A   104 A                  
  1.639   1.656   1.659   1.714   1.723   1.778   1.799   1.830
105 A   106 A   107 A   108 A   109 A   110 A   111 A   112 A                  
  1.906   1.921   1.983   1.995   2.039   2.072   2.091   2.138
113 A   114 A   115 A   116 A   117 A   118 A   119 A   120 A                  
  2.151   2.170   2.315   2.404   2.456   2.474   2.483   2.535
121 A   122 A   123 A   124 A   125 A   126 A   127 A   128 A                  
  2.543   2.591   2.623   2.722   2.742   2.759   2.777   2.798
129 A   130 A   131 A   132 A   133 A   134 A   135 A   136 A                  
  2.852   2.895   2.912   2.933   2.961   2.986   2.993   2.997
137 A   138 A   139 A   140 A   141 A   142 A   143 A   144 A                  
  3.014   3.036   3.087   3.095   3.119   3.144   3.161   3.194
145 A   146 A   147 A   148 A   149 A   150 A   151 A   152 A                  
  3.211   3.221   3.251   3.266   3.276   3.298   3.303   3.310
153 A   154 A   155 A   156 A   157 A   158 A   159 A   160 A                  
  3.330   3.352   3.363   3.382   3.401   3.417   3.438   3.458
161 A   162 A   163 A   164 A   165 A   166 A   167 A   168 A                  
  3.467   3.479   3.499   3.523   3.545   3.552   3.581   3.601
169 A   170 A   171 A   172 A   173 A   174 A   175 A   176 A                  
  3.630   3.647   3.680   3.685   3.713   3.730   3.767   3.771
177 A   178 A   179 A   180 A   181 A   182 A   183 A   184 A                  
  3.802   3.815   3.840   3.858   3.907   3.914   3.934   3.964
185 A   186 A   187 A   188 A   189 A   190 A   191 A   192 A                  
  3.985   4.024   4.040   4.068   4.079   4.088   4.101   4.139
193 A   194 A   195 A   196 A   197 A   198 A   199 A   200 A                  
  4.151   4.187   4.200   4.226   4.255   4.270   4.288   4.305
201 A   202 A   203 A   204 A   205 A   206 A   207 A   208 A                  
  4.329   4.358   4.363   4.369   4.384   4.405   4.426   4.432
209 A   210 A   211 A   212 A   213 A   214 A   215 A   216 A                  
  4.470   4.502   4.548   4.563   4.596   4.629   4.646   4.690
217 A   218 A   219 A   220 A   221 A   222 A   223 A   224 A                  
  4.727   4.782   4.806   4.823   4.872   4.909   4.951   4.964
225 A   226 A   227 A   228 A   229 A   230 A   231 A   232 A                  
  5.009   5.018   5.047   5.078   5.094   5.138   5.157   5.196
233 A   234 A   235 A   236 A   237 A   238 A   239 A   240 A                  
  5.212   5.264   5.323   5.331   5.359   5.388   5.412   5.451
241 A   242 A   243 A   244 A   245 A   246 A   247 A   248 A                  
  5.513   5.534   5.564   5.612   5.632   5.658   5.741   5.817
249 A   250 A   251 A   252 A   253 A   254 A   255 A   256 A                  
  5.848   5.862   5.934   6.027   6.082   6.136   6.170   6.239
257 A   258 A   259 A   260 A   261 A   262 A   263 A   264 A                  
  6.328   6.384   6.515   6.550   6.603   6.634   6.686   6.720
265 A   266 A   267 A   268 A   269 A   270 A   271 A   272 A                  
  7.067   8.533  10.973  11.803  12.839  13.455  13.657  16.563
273 A   274 A   275 A   276 A   277 A   278 A   279 A   280 A                  

 Occupation and symmetry of molecular orbitals

 Point group: C1 (1 irreducible representation).

                           A     All 
 -------------------------------------
 All molecular orbitals:
  - Alpha                  280   280 
  - Beta                   280   280 
 -------------------------------------
 Alpha orbitals:
  - Frozen occupied        7     7   
  - Active occupied        18    18  
  - Active virtual         255   255 
  - Frozen virtual         0     0   
 -------------------------------------
 Beta orbitals:
  - Frozen occupied        7     7   
  - Active occupied        17    17  
  - Active virtual         256   256 
  - Frozen virtual         0     0   
 -------------------------------------

 Import integrals:   CPU 0.00 s  wall 0.00 s

 Import integrals:   CPU 26079.31 s  wall 12198.50 s

 MP2 amplitudes:   CPU 16.59 s  wall 663.39 s

Running a double precision version
           CCSD T amplitudes will be solved using DIIS.

           Start     Size      MaxIter   EConv     TConv     
           3         7         100       1.00e-06  1.00e-04  
 ------------------------------------------------------------------------------
           Energy (a.u.)   Ediff      Tdiff       Comment
 ------------------------------------------------------------------------------
          -302.23959358                           
     1    -302.22935171   1.02e-02   9.92e-01     Step took 48.58.
     2    -302.26631072   3.70e-02   1.29e-01     
     3    -302.26685630   5.46e-04   4.31e-02     
     4    -302.27146051   4.60e-03   1.50e-02     Switched to DIIS steps.
     5    -302.27476512   3.30e-03   1.65e-02     
     6    -302.27578295   1.02e-03   7.92e-03     
     7    -302.27621529   4.32e-04   4.89e-03     
     8    -302.27636071   1.45e-04   1.82e-03     
     9    -302.27637790   1.72e-05   5.45e-04     
    10    -302.27638563   7.73e-06   2.76e-04     
    11    -302.27639051   4.88e-06   3.12e-04     
    12    -302.27639441   3.90e-06   1.55e-04     
    13    -302.27639535   9.41e-07   9.66e-05     
 ------------------------------------------------------------------------------
          -302.27639535                           CCSD T converged.

End of double precision

WARNING: YOUR (T) CALCULATION MAY RUN OUT OF MEMORY
REDUCE CC_MEMORY OR USE CC_BACKEND=XM IF THIS HAPPENS

----------------------------------------
libpt (c) 2016-2019 Ilya Kaliman
Fast Coupled Cluster Triples Corrections
https://github.com/ilyak/libpt
----------------------------------------

 Starting (T) calculation...
 Using double precision libpt code
 Running unrestricted (T) code
 Using 1 integral batch

 (T) calculation completed in 1551.89 sec
 (T) energy is -0.0613365136

 SCF energy                 = -301.09101316
 MP2 energy                 = -302.23959358
 CCSD correlation energy    =   -1.18538219
 CCSD total energy          = -302.27639535
 CCSD(T) correlation energy =   -0.06133651
 CCSD(T) total energy       = -302.33773187

 CCSD  T1^2 = 0.0599  T2^2 = 0.4133  Leading amplitudes:

 Amplitude    Orbitals with energies
 -0.0965       24 (A) A                  ->    27 (A) A                   
              -0.3480                          0.1412                     
 -0.0706       24 (A) A                  ->    29 (A) A                   
              -0.3480                          0.1749                     
  0.0666       24 (A) A                  ->    31 (A) A                   
              -0.3480                          0.1913                     
  0.0483       24 (A) B                  ->    25 (A) B                   
              -0.3542                          0.1194                     

 Amplitude    Orbitals with energies
  0.0592       22 (A) A      22 (A) B    ->    32 (A) A      32 (A) B     
              -0.4581       -0.4569            0.2079        0.2098       
 -0.0592       22 (A) A      22 (A) B    ->    32 (A) B      32 (A) A     
              -0.4581       -0.4569            0.2098        0.2079       
 -0.0592       22 (A) B      22 (A) A    ->    32 (A) A      32 (A) B     
              -0.4569       -0.4581            0.2079        0.2098       
  0.0592       22 (A) B      22 (A) A    ->    32 (A) B      32 (A) A     
              -0.4569       -0.4581            0.2098        0.2079       

 CCSD calculation:   CPU 25619.04 s  wall 21610.63 s

 Total ccman2 time:   CPU 51800.26 s  wall 34490.77 s

 
 --------------------------------------------------------------
 
                    Orbital Energies (a.u.)
 --------------------------------------------------------------
 
 Alpha MOs
 -- Occupied --
-15.5793 -15.5574 -11.3071 -11.2914 -11.2763 -11.2613 -11.2582  -1.3106
 -1.2113  -1.1027  -0.9850  -0.8841  -0.7840  -0.7597  -0.7065  -0.6368
 -0.6080  -0.5787  -0.5548  -0.5533  -0.5400  -0.4581  -0.4478  -0.3480
 -0.3102
 -- Virtual --
  0.1228   0.1412   0.1539   0.1749   0.1813   0.1913   0.2079   0.2153
  0.2571   0.3047   0.3159   0.3422   0.3463   0.3750   0.3866   0.4128
  0.4236   0.4581   0.4694   0.4846   0.5100   0.5150   0.5411   0.5493
  0.5603   0.5703   0.5865   0.6022   0.6174   0.6289   0.6401   0.6530
  0.6633   0.6765   0.6933   0.7092   0.7385   0.7588   0.7716   0.7996
  0.8043   0.8187   0.8313   0.8791   0.9036   0.9365   0.9400   0.9753
  0.9991   1.0392   1.0540   1.0890   1.0933   1.1103   1.1560   1.1640
  1.1716   1.1952   1.2324   1.2465   1.2844   1.2906   1.3003   1.3204
  1.3502   1.3623   1.3660   1.3969   1.4245   1.4336   1.4496   1.4628
  1.4679   1.4874   1.5419   1.5508   1.5778   1.5971   1.6198   1.6327
  1.6540   1.6572   1.7049   1.7177   1.7744   1.7976   1.8253   1.8978
  1.9215   1.9768   1.9888   2.0365   2.0706   2.0862   2.1324   2.1486
  2.1658   2.3119   2.3983   2.4325   2.4532   2.4787   2.5290   2.5349
  2.5838   2.6158   2.7135   2.7295   2.7535   2.7676   2.7932   2.8455
  2.8899   2.9038   2.9283   2.9584   2.9856   2.9863   2.9948   3.0065
  3.0284   3.0792   3.0853   3.1145   3.1389   3.1479   3.1872   3.2052
  3.2156   3.2459   3.2553   3.2711   3.2845   3.2896   3.3002   3.3202
  3.3476   3.3547   3.3787   3.3863   3.4155   3.4260   3.4491   3.4645
  3.4676   3.4856   3.5133   3.5400   3.5472   3.5724   3.5957   3.6235
  3.6397   3.6777   3.6792   3.7090   3.7269   3.7606   3.7675   3.7996
  3.8107   3.8383   3.8548   3.9041   3.9116   3.9306   3.9601   3.9814
  4.0208   4.0380   4.0647   4.0745   4.0872   4.0999   4.1368   4.1480
  4.1847   4.1994   4.2223   4.2518   4.2693   4.2867   4.3025   4.3283
  4.3579   4.3632   4.3682   4.3822   4.4012   4.4234   4.4315   4.4664
  4.5014   4.5470   4.5611   4.5946   4.6259   4.6455   4.6889   4.7231
  4.7800   4.8021   4.8205   4.8693   4.9062   4.9497   4.9612   5.0093
  5.0180   5.0464   5.0768   5.0936   5.1354   5.1549   5.1923   5.2071
  5.2615   5.3199   5.3269   5.3579   5.3848   5.4086   5.4483   5.5100
  5.5314   5.5633   5.6099   5.6307   5.6564   5.7389   5.8164   5.8444
  5.8612   5.9303   6.0249   6.0800   6.1356   6.1694   6.2381   6.3274
  6.3806   6.5147   6.5488   6.6030   6.6335   6.6855   6.7182   7.0648
  8.5326  10.9688  11.7954  12.8376  13.4481  13.6554  16.5633
 
 Beta MOs
 -- Occupied --
-15.5795 -15.5578 -11.2901 -11.2885 -11.2742 -11.2607 -11.2538  -1.2911
 -1.2110  -1.1025  -0.9569  -0.8557  -0.7802  -0.7372  -0.7018  -0.6240
 -0.5876  -0.5708  -0.5499  -0.5411  -0.5044  -0.4569  -0.4425  -0.3542
 -- Virtual --
  0.1194   0.1271   0.1518   0.1558   0.1848   0.1865   0.2015   0.2098
  0.2253   0.2618   0.3084   0.3205   0.3462   0.3595   0.3847   0.3929
  0.4161   0.4446   0.4713   0.4887   0.4994   0.5133   0.5357   0.5522
  0.5547   0.5660   0.5814   0.5931   0.6131   0.6248   0.6328   0.6416
  0.6643   0.6732   0.6841   0.6964   0.7132   0.7468   0.7677   0.7758
  0.8019   0.8104   0.8245   0.8373   0.8856   0.9113   0.9382   0.9456
  0.9811   1.0074   1.0434   1.0606   1.0980   1.0994   1.1169   1.1602
  1.1677   1.1764   1.2031   1.2388   1.2529   1.2903   1.2941   1.3081
  1.3250   1.3608   1.3702   1.3729   1.4040   1.4313   1.4395   1.4510
  1.4663   1.4790   1.4902   1.5469   1.5543   1.5834   1.6016   1.6288
  1.6391   1.6555   1.6594   1.7136   1.7233   1.7777   1.7987   1.8304
  1.9058   1.9208   1.9834   1.9952   2.0386   2.0720   2.0906   2.1383
  2.1509   2.1699   2.3154   2.4044   2.4555   2.4742   2.4834   2.5348
  2.5432   2.5909   2.6232   2.7222   2.7416   2.7595   2.7770   2.7983
  2.8524   2.8950   2.9117   2.9330   2.9612   2.9858   2.9933   2.9973
  3.0137   3.0356   3.0870   3.0954   3.1187   3.1436   3.1606   3.1937
  3.2106   3.2214   3.2513   3.2657   3.2762   3.2979   3.3033   3.3100
  3.3299   3.3520   3.3631   3.3822   3.4010   3.4172   3.4380   3.4575
  3.4667   3.4788   3.4989   3.5225   3.5448   3.5517   3.5811   3.6007
  3.6297   3.6466   3.6805   3.6852   3.7130   3.7299   3.7670   3.7706
  3.8022   3.8145   3.8403   3.8580   3.9075   3.9144   3.9336   3.9642
  3.9852   4.0243   4.0399   4.0679   4.0793   4.0882   4.1014   4.1388
  4.1512   4.1874   4.2002   4.2257   4.2545   4.2702   4.2876   4.3051
  4.3290   4.3578   4.3629   4.3690   4.3838   4.4048   4.4257   4.4325
  4.4700   4.5021   4.5483   4.5634   4.5960   4.6287   4.6463   4.6898
  4.7273   4.7816   4.8062   4.8234   4.8715   4.9094   4.9505   4.9644
  5.0088   5.0179   5.0468   5.0777   5.0943   5.1376   5.1570   5.1961
  5.2115   5.2642   5.3226   5.3311   5.3590   5.3878   5.4124   5.4510
  5.5125   5.5335   5.5644   5.6123   5.6316   5.6584   5.7406   5.8166
  5.8480   5.8625   5.9338   6.0274   6.0822   6.1364   6.1698   6.2391
  6.3282   6.3839   6.5154   6.5498   6.6033   6.6343   6.6864   6.7197
  7.0666   8.5331  10.9731  11.8029  12.8394  13.4553  13.6573  16.5633
 --------------------------------------------------------------
 
          Ground-State Mulliken Net Atomic Charges

     Atom                 Charge (a.u.)    Spin (a.u.)
  --------------------------------------------------------
      1 C                    -0.041991       0.021889
      2 N                    -0.115523      -0.014396
      3 C                    -0.122075       0.955661
      4 H                     0.172985      -0.061140
      5 C                    -0.181202      -0.684212
      6 H                     0.167880       0.043649
      7 C                    -0.079952       0.040378
      8 H                     0.163721      -0.003015
      9 C                    -0.074394       0.781253
     10 H                     0.170464      -0.036708
     11 N                    -0.197209      -0.058773
     12 H                     0.137297       0.015415
  --------------------------------------------------------
  Sum of atomic charges =     0.000000
  Sum of spin   charges =     1.000000

 -----------------------------------------------------------------
                    Cartesian Multipole Moments
 -----------------------------------------------------------------
    Charge (ESU x 10^10)
                 0.0000
    Dipole Moment (Debye)
         X       0.1308      Y      -5.1829      Z       1.8151
       Tot       5.4931
    Quadrupole Moments (Debye-Ang)
        XX     -36.6637     XY       2.2847     YY     -54.9927
        XZ       0.5118     YZ       4.5517     ZZ     -38.2183
    Octopole Moments (Debye-Ang^2)
       XXX      12.9567    XXY     -20.6112    XYY       9.0637
       YYY     -85.4286    XXZ       8.7814    XYZ      -2.3910
       YYZ      20.2637    XZZ       4.6747    YZZ     -28.9658
       ZZZ      32.8633
    Hexadecapole Moments (Debye-Ang^3)
      XXXX    -197.3344   XXXY      55.2564   XXYY    -110.4550
      XYYY      76.3128   YYYY    -528.8314   XXXZ     -34.9637
      XXYZ      27.4686   XYYZ     -27.1704   YYYZ     128.6935
      XXZZ     -76.8521   XYZZ      22.4136   YYZZ    -137.2055
      XZZZ     -35.5392   YZZZ      85.0673   ZZZZ    -246.8194
 -----------------------------------------------------------------
Archival summary:
1\1\cpu-6-91\SP\ProcedureUnspecified\BasisUnspecified\255(2)\hpark21\ThuJun1316:32:532024ThuJun1316:32:532024\0\\#,ProcedureUnspecified,BasisUnspecified,\\0,2\N\H,1,1.00728\C,1,1.40854,2,115.786\H,3,1.077,1,125.677,2,-44.7878,0\C,3,1.4155,1,101.824,2,132.98,0\H,5,1.08112,3,126.529,1,-160.801,0\C,1,1.43818,2,116.201,3,108.281,0\H,7,1.07909,1,123.534,2,12.0714,0\C,7,1.46974,1,109.664,2,-178.133,0\H,9,1.08461,7,112.888,1,174.797,0\C,9,1.46136,7,120.869,1,-49.5698,0\N,11,1.14735,9,179.166,7,154.422,0\\HF=-301.091013\\@

 Total job time:  34791.73s(wall), 52873.85s(cpu) 
 Thu Jun 13 16:32:53 2024

        *************************************************************
        *                                                           *
        *  Thank you very much for using Q-Chem.  Have a nice day.  *
        *                                                           *
        *************************************************************
