# Supplementary material for: Reactant Discovery with an Ab Initio Nanoreactor: Exploration of Astrophysical N-Heterocycle Precursors and Formation Pathways
Source: ACS Earth Space Chem. 2024 Aug 9;8(9):1771–83. doi: 10.1021/acsearthspacechem.4c00120 (PMC11418024; doi:10.1021/acsearthspacechem.4c00120)
Supplement: Supplementary file 2 — sp4c00120_si_002.zip [file sp4c00120_si_002.zip › nr-si-data/reaction1/TS5/irc_result.xyz]

12   
137 Energy -302.957193
C       -0.9600360596    1.3656886254   -1.1959283422
N       -1.1614651075    2.3937444781   -1.6441787394
C        1.3081739104   -0.6394713540    0.3746555924
H        2.3179698739   -0.9547330251    0.5962778459
C        0.7453762146   -0.4008577855   -0.8184179108
H        1.2195298215   -0.5016126410   -1.7806736115
C       -0.6880707063    0.0354047822   -0.6053457507
H       -1.3958238893   -0.6593128715   -1.0737886099
C       -0.7885602407    0.0403896932    0.8804257119
H       -1.6824372931    0.1099295583    1.4933714404
N        0.4139822555   -0.4471429348    1.4222947208
H        0.6713612157   -0.3420264823    2.3513076940
12   
136 Energy -302.957188
C       -0.9592181084    1.3596817590   -1.1924094101
N       -1.1659516071    2.4068488749   -1.6512423558
C        1.3107625685   -0.6364733429    0.3760961639
H        2.3158966095   -0.9562582885    0.5939535387
C        0.7573467356   -0.4069404638   -0.8144517508
H        1.2194657390   -0.5000402100   -1.7827212430
C       -0.6869391706    0.0359721977   -0.6061018377
H       -1.4003778886   -0.6649933274   -1.0773867490
C       -0.7847747357    0.0384394753    0.9032644542
H       -1.6789884398    0.1116017957    1.4888570551
N        0.3973892673   -0.4466401303    1.3961930137
H        0.6753890253   -0.3411982964    2.3659491622
12   
135 Energy -302.957185
C       -0.9600700078    1.3794947216   -1.1998822780
N       -1.1578797922    2.4014212143   -1.6445270394
C        1.3085836855   -0.6346256937    0.3835198899
H        2.3132781224   -0.9509701394    0.5915561593
C        0.7537041004   -0.4067107351   -0.8126897165
H        1.2197930456   -0.5041587498   -1.7901458539
C       -0.6887521012    0.0146408232   -0.5929829122
H       -1.4012252278   -0.6616805399   -1.0782364516
C       -0.7844524634    0.0386017584    0.8922252758
H       -1.6844365225    0.1073794001    1.4914783954
N        0.4093854671   -0.4455280776    1.4082222618
H        0.6720716891   -0.3378639398    2.3514623097
12   
134 Energy -302.957168
C       -0.9588866590    1.3582721572   -1.1933503067
N       -1.1584433872    2.3937199639   -1.6418262984
C        1.3104939615   -0.6419231004    0.3687798676
H        2.3152569926   -0.9513998764    0.5952534582
C        0.7483545997   -0.4018869961   -0.8155282697
H        1.2164036995   -0.5029388227   -1.7760470485
C       -0.6871598809    0.0424669287   -0.6107651998
H       -1.3968856339   -0.6586320070   -1.0739140503
C       -0.7870918371    0.0346751392    0.8934213915
H       -1.6765192126    0.1082130346    1.4886802305
N        0.3994949625   -0.4421576426    1.4046656293
H        0.6749823901   -0.3384087360    2.3606306369
12   
133 Energy -302.957166
C       -0.9573927561    1.3696415685   -1.1954167162
N       -1.1456268536    2.3872949357   -1.6325073855
C        1.3231349797   -0.6416658149    0.3600679985
H        2.3120958326   -0.9428259949    0.5935588910
C        0.7457898019   -0.4064671313   -0.8167953847
H        1.2128418953   -0.5086203513   -1.7780362385
C       -0.6903421227    0.0390450766   -0.6124315590
H       -1.4021243278   -0.6594230411   -1.0760103468
C       -0.7912192171    0.0311922889    0.8920993108
H       -1.6783722975    0.1005510950    1.4891080415
N        0.3981473651   -0.4356333736    1.4296226945
H        0.6730676956   -0.3330892165    2.3467407330
12   
132 Energy -302.957152
C       -0.9585187942    1.3676305878   -1.1952346096
N       -1.1560496180    2.4000247652   -1.6423854391
C        1.3059126407   -0.6353745978    0.3779784189
H        2.3191472275   -0.9513047930    0.5941404215
C        0.7508522926   -0.4072124319   -0.8157857206
H        1.2167685288   -0.5045560475   -1.7828016521
C       -0.6889856720    0.0313743144   -0.6048909824
H       -1.4012105837   -0.6623842290   -1.0773487350
C       -0.7868878202    0.0354317261    0.8951165596
H       -1.6817392211    0.1067801508    1.4902492331
N        0.4043941679   -0.4453151084    1.3964164560
H        0.6763168470   -0.3350942948    2.3645460894
12   
131 Energy -302.957149
C       -0.9548880390    1.3713847019   -1.1942406732
N       -1.1411799271    2.3975309757   -1.6332252184
C        1.2939733434   -0.6294124843    0.3804469407
H        2.3244180993   -0.9429929421    0.5928711420
C        0.7481756874   -0.4115735995   -0.8115907282
H        1.2121918641   -0.5117137070   -1.7849586421
C       -0.6909643728    0.0274736958   -0.6048224064
H       -1.4059336338   -0.6609503449   -1.0788286130
C       -0.7851907792    0.0286011639    0.8981626535
H       -1.6847548977    0.0974795038    1.4900826924
N        0.4023417692   -0.4417602813    1.3674668485
H        0.6818108818   -0.3240666417    2.3786360420
12   
130 Energy -302.957119
C       -0.9557866493    1.3637603552   -1.1923367990
N       -1.1479189406    2.3976713835   -1.6366827636
C        1.3095396141   -0.6371360173    0.3722316058
H        2.3164377233   -0.9448906242    0.5932425763
C        0.7474551791   -0.4070204027   -0.8173481023
H        1.2136541685   -0.5086501363   -1.7806177364
C       -0.6898366822    0.0330886187   -0.6069397601
H       -1.4023125449   -0.6596541784   -1.0770970653
C       -0.7896325239    0.0319091522    0.8926980135
H       -1.6805563951    0.1017632154    1.4897193676
N        0.4035383500   -0.4401647190    1.4058112340
H        0.6754186966   -0.3306766063    2.3573194679
12   
129 Energy -302.957117
C       -0.9533239431    1.3693261449   -1.1926734567
N       -1.1362167637    2.3952255088   -1.6295069864
C        1.3210924814   -0.6377755292    0.3721836787
H        2.3134698363   -0.9363804543    0.5914734368
C        0.7430968217   -0.4097811485   -0.8286179718
H        1.2088846065   -0.5138469683   -1.7791531799
C       -0.6926083148    0.0301418192   -0.6067530733
H       -1.4066492417   -0.6595597013   -1.0785871720
C       -0.7973914591    0.0299347929    0.8888524236
H       -1.6815778199    0.0938690364    1.4897714842
N        0.4083337144   -0.4350815992    1.4305231728
H        0.6728900778   -0.3260718617    2.3424876810
12   
128 Energy -302.957000
C       -0.9483352743    1.3643058932   -1.1879342382
N       -1.1235571567    2.4040914691   -1.6254995900
C        1.3073238092   -0.6298328434    0.3715209984
H        2.3207001958   -0.9290514250    0.5906342437
C        0.7419703242   -0.4159776505   -0.8182014317
H        1.2052643970   -0.5207488228   -1.7842594251
C       -0.6953082955    0.0263009212   -0.6074499049
H       -1.4123520561   -0.6595138573   -1.0806760839
C       -0.7936687771    0.0230875497    0.8930209774
H       -1.6861197859    0.0847536203    1.4901410545
N        0.4050507786   -0.4321059681    1.3999559290
H        0.6790318370   -0.3153088482    2.3587475062
12   
127 Energy -302.956996
C       -0.9453799885    1.3692398073   -1.1882809800
N       -1.1124053713    2.4014591791   -1.6190600875
C        1.3202378901   -0.6309372237    0.3913505810
H        2.3168350417   -0.9204164356    0.5871005239
C        0.7335433507   -0.4170521851   -0.8399453214
H        1.1997549208   -0.5256444806   -1.7802781125
C       -0.6971310941    0.0232703559   -0.6062530292
H       -1.4161827574   -0.6591167096   -1.0818690817
C       -0.7937071061    0.0192588038    0.8964057554
H       -1.6884593062    0.0767091585    1.4899515747
N        0.4000307567   -0.4281119346    1.3842459902
H        0.6828636599   -0.3086582981    2.3666322213
12   
126 Energy -302.956973
C       -0.9467486354    1.3647291914   -1.1870189548
N       -1.1180855186    2.4047005952   -1.6228589725
C        1.3044496636   -0.6276349819    0.3658398494
H        2.3224037636   -0.9257017805    0.5905526784
C        0.7420626157   -0.4181597286   -0.8138496071
H        1.2038573390   -0.5235421276   -1.7860348275
C       -0.6965590021    0.0249579180   -0.6078699504
H       -1.4145622235   -0.6592511559   -1.0812890136
C       -0.7954247724    0.0216040390    0.8918633054
H       -1.6870839191    0.0807730513    1.4903538116
N        0.4071248249   -0.4298288462    1.4046394973
H        0.6785658607   -0.3126461366    2.3556722182
12   
125 Energy -302.956969
C       -0.9447094496    1.3674018071   -1.1871936808
N       -1.1113823137    2.4033421188   -1.6190784565
C        1.3171425761   -0.6297264464    0.3876013355
H        2.3182098407   -0.9199407605    0.5874133766
C        0.7344114119   -0.4178860294   -0.8361051125
H        1.1996720362   -0.5263407841   -1.7813493753
C       -0.6975062545    0.0230729142   -0.6065918687
H       -1.4167490208   -0.6590539540   -1.0820658694
C       -0.7941207012    0.0188611796    0.8958845754
H       -1.6887411855    0.0758945568    1.4900855826
N        0.4011513530   -0.4277400781    1.3856700581
H        0.6826217038   -0.3078844868    2.3657294690
12   
124 Energy -302.956956
C       -0.9458484987    1.3653650516   -1.1865275411
N       -1.1143703227    2.4048472722   -1.6210391515
C        1.3033652580   -0.6257915583    0.3630127957
H        2.3231900789   -0.9234900773    0.5903409976
C        0.7417922270   -0.4200112366   -0.8118234058
H        1.2029223013   -0.5253525525   -1.7871564124
C       -0.6973218058    0.0240488183   -0.6080092244
H       -1.4159205614   -0.6590138758   -1.0816929985
C       -0.7964740549    0.0206835876    0.8913528536
H       -1.6877660140    0.0780763280    1.4905023308
N        0.4080753848   -0.4284537048    1.4070913025
H        0.6783560039   -0.3109080150    2.3539484876
12   
123 Energy -302.956951
C       -0.9442475797    1.3664592869   -1.1864097142
N       -1.1099047698    2.4045302847   -1.6187207874
C        1.3156052166   -0.6280861715    0.3859070352
H        2.3190915688   -0.9192776163    0.5874223679
C        0.7343082632   -0.4191790559   -0.8343716471
H        1.1994647417   -0.5271070789   -1.7822965151
C       -0.6977119948    0.0227992691   -0.6069786610
H       -1.4172727187   -0.6589215015   -1.0822904751
C       -0.7943986505    0.0184218804    0.8959759263
H       -1.6890606518    0.0747981511    1.4901588200
N        0.4017594526   -0.4273372542    1.3871083967
H        0.6823671187   -0.3071001568    2.3644952874
12   
122 Energy -302.956945
C       -0.9426548982    1.3846301033   -1.1916395240
N       -1.0945271677    2.3906603164   -1.6065975586
C        1.3177705059   -0.6255824639    0.3875260538
H        2.3195576618   -0.9098365499    0.5855402787
C        0.7305623787   -0.4227256594   -0.8386807589
H        1.1944572770   -0.5336491498   -1.7827237954
C       -0.7002250106    0.0180259757   -0.6062339306
H       -1.4223711564   -0.6582791935   -1.0833765019
C       -0.7968973555    0.0146398762    0.8960512596
H       -1.6915257829    0.0644062341    1.4901472011
N        0.4022780498   -0.4215779578    1.3856190560
H        0.6835754948   -0.3007114955    2.3643682525
12   
121 Energy -302.956792
C       -0.9373470774    1.3618353140   -1.1809104165
N       -1.0900746750    2.4122277487   -1.6117771588
C        1.3057673596   -0.6204091425    0.3662866648
H        2.3248337306   -0.9058755104    0.5868784890
C        0.7344704888   -0.4268264505   -0.8187377145
H        1.1936223925   -0.5377526063   -1.7884081160
C       -0.7024029466    0.0189659330   -0.6082755289
H       -1.4255929757   -0.6576064821   -1.0838875335
C       -0.8002749476    0.0131207726    0.8919075531
H       -1.6926271739    0.0585736994    1.4905390639
N        0.4084701571   -0.4178547956    1.4010233338
H        0.6811556644   -0.2983984447    2.3553613953
12   
120 Energy -302.956788
C       -0.9322276821    1.3444007950   -1.1721579410
N       -1.0823270641    2.4294214164   -1.6141652023
C        1.2944968146   -0.6144111465    0.3506375887
H        2.3301452322   -0.9001831982    0.5873655677
C        0.7365005626   -0.4314107472   -0.8025452863
H        1.1917537135   -0.5432142965   -1.7936866740
C       -0.7046969764    0.0188508020   -0.6100389089
H       -1.4296532795   -0.6566195395   -1.0844633410
C       -0.8019560172    0.0108128669    0.8900157896
H       -1.6945502437    0.0501201977    1.4908696949
N        0.4122423194   -0.4128863491    1.4063458964
H        0.6802726177   -0.2948807662    2.3518228471
12   
119 Energy -302.956709
C       -0.9332373432    1.3598877029   -1.1782310185
N       -1.0785723044    2.4160423306   -1.6076896902
C        1.3107345904   -0.6183327198    0.3722745586
H        2.3242558612   -0.8972176239    0.5846723783
C        0.7295310917   -0.4299074506   -0.8274413646
H        1.1888520966   -0.5436029565   -1.7877792538
C       -0.7047682049    0.0166144370   -0.6080967054
H       -1.4301728197   -0.6569026520   -1.0849213095
C       -0.8022185763    0.0099945152    0.8926888505
H       -1.6949896536    0.0488609021    1.4905905449
N        0.4080614698   -0.4125363109    1.3973191116
H        0.6825237893   -0.2929001395    2.3566139288
12   
118 Energy -302.956703
C       -0.9306060279    1.3517461837   -1.1737483158
N       -1.0732209165    2.4244084558   -1.6082079659
C        1.2952639494   -0.6123308846    0.3509258650
H        2.3307485773   -0.8943443239    0.5862298620
C        0.7343176249   -0.4338940263   -0.8042803587
H        1.1887853764   -0.5474222030   -1.7943393363
C       -0.7063517260    0.0162474112   -0.6099564105
H       -1.4328689487   -0.6560976901   -1.0850985667
C       -0.8033858952    0.0086619794    0.8903347556
H       -1.6961641394    0.0432793410    1.4909183722
N        0.4126271184   -0.4090666505    1.4054239837
H        0.6808550043   -0.2911875584    2.3517981454
12   
117 Energy -302.956680
C       -0.9312953942    1.3573178867   -1.1764425293
N       -1.0740716066    2.4191032776   -1.6066611437
C        1.3134691353   -0.6176092971    0.3758970213
H        2.3237343416   -0.8936160762    0.5836517733
C        0.7271053944   -0.4310546550   -0.8322811441
H        1.1868236187   -0.5460019728   -1.7872090137
C       -0.7056956537    0.0159057088   -0.6079312461
H       -1.4320398150   -0.6566040030   -1.0853454191
C       -0.8029344590    0.0087972925    0.8930502360
H       -1.6959831197    0.0447781498    1.4906282507
N        0.4077312251   -0.4102995665    1.3951484279
H        0.6831563301   -0.2907167104    2.3574948171
12   
116 Energy -302.956671
C       -0.9302887759    1.3552325352   -1.1747620809
N       -1.0706661956    2.4216970129   -1.6060802419
C        1.2969336174   -0.6121454129    0.3527690324
H        2.3304051990   -0.8926818043    0.5857355833
C        0.7332013829   -0.4343999355   -0.8069728632
H        1.1878169464   -0.5484681885   -1.7939384727
C       -0.7068017079    0.0153946638   -0.6098182434
H       -1.4336931078   -0.6560199533   -1.0853091768
C       -0.8037837046    0.0080727282    0.8907760569
H       -1.6965801812    0.0415295386    1.4909090011
N        0.4122487352   -0.4081188177    1.4043505366
H        0.6812077890   -0.2900923324    2.3523408986
12   
115 Energy -302.956638
C       -0.9299702063    1.3597277914   -1.1765175165
N       -1.0687113757    2.4174288889   -1.6036409551
C        1.3128572255   -0.6161372602    0.3748093106
H        2.3241273849   -0.8899930143    0.5829984613
C        0.7261240245   -0.4325674179   -0.8319115752
H        1.1850391142   -0.5486356347   -1.7876989860
C       -0.7065858761    0.0146321028   -0.6078843501
H       -1.4339241451   -0.6560574303   -1.0856035086
C       -0.8038868244    0.0075251543    0.8927024777
H       -1.6966509862    0.0404296829    1.4906096733
N        0.4083530556   -0.4076927454    1.3954958299
H        0.6832286062   -0.2886600835    2.3566411686
12   
114 Energy -302.956629
C       -0.9301577132    1.3690052713   -1.1793146334
N       -1.0637387856    2.4099000249   -1.5988692022
C        1.2970357186   -0.6108476216    0.3527002172
H        2.3303522149   -0.8886130990    0.5848153043
C        0.7324399873   -0.4360551128   -0.8078089967
H        1.1856048454   -0.5512726862   -1.7938972242
C       -0.7077324608    0.0130328978   -0.6091297107
H       -1.4357469593   -0.6555099674   -1.0855760425
C       -0.8047280466    0.0066381285    0.8909627405
H       -1.6971180906    0.0367560508    1.4906962496
N        0.4122029177   -0.4052357768    1.4030574233
H        0.6815863695   -0.2877980758    2.3523639043
12   
113 Energy -302.956621
C       -0.9281838005    1.3857852490   -1.1839857819
N       -1.0500071780    2.3971966980   -1.5883652810
C        1.2945480840   -0.6063707865    0.3491655206
H        2.3326477143   -0.8803531493    0.5836554923
C        0.7303449201   -0.4402725408   -0.8054983159
H        1.1816815178   -0.5579144176   -1.7961171720
C       -0.7099886664    0.0089308899   -0.6088870878
H       -1.4405782890   -0.6545134519   -1.0861897837
C       -0.8065418857    0.0040461214    0.8908993028
H       -1.6996171443    0.0255804942    1.4907372969
N        0.4138281511   -0.3987841902    1.4027087336
H        0.6818665739   -0.2833308833    2.3518771049
12   
112 Energy -302.956430
C       -0.9226367521    1.3613334691   -1.1734257292
N       -1.0455129138    2.4200982011   -1.5942067907
C        1.3106397462   -0.6083079652    0.3696319436
H        2.3274434633   -0.8738973614    0.5804927224
C        0.7215656569   -0.4403918366   -0.8302851208
H        1.1771670598   -0.5611587171   -1.7909865893
C       -0.7112955088    0.0100392022   -0.6083715294
H       -1.4431853206   -0.6540568631   -1.0869017948
C       -0.8079000639    0.0024893007    0.8924331704
H       -1.7011907660    0.0193227452    1.4906035048
N        0.4111020680   -0.3954250056    1.3957786135
H        0.6838033282   -0.2800451366    2.3552376275
12   
111 Energy -302.956420
C       -0.9218054493    1.3688322501   -1.1751746875
N       -1.0389535680    2.4145370341   -1.5894196474
C        1.2940860921   -0.6024047222    0.3486068850
H        2.3342162139   -0.8712267179    0.5820721414
C        0.7267821772   -0.4440820513   -0.8065269750
H        1.1772149382   -0.5650694233   -1.7976206904
C       -0.7126066764    0.0081745536   -0.6096366817
H       -1.4457489632   -0.6532368477   -1.0869333968
C       -0.8084259806    0.0013638599    0.8906343729
H       -1.7023474428    0.0134516100    1.4908402124
N        0.4151865319   -0.3918379538    1.4012251004
H        0.6824021243   -0.2785015591    2.3519333945
12   
110 Energy -302.956337
C       -0.9193390224    1.3608910377   -1.1717133664
N       -1.0358925030    2.4220626198   -1.5906140721
C        1.3113925875   -0.6054018916    0.3698021207
H        2.3280408055   -0.8669545163    0.5791303346
C        0.7188998726   -0.4434370601   -0.8322519529
H        1.1736365076   -0.5664842363   -1.7916135992
C       -0.7131880153    0.0083029014   -0.6084278387
H       -1.4470251512   -0.6531168019   -1.0873984170
C       -0.8095459392    0.0005678653    0.8924787341
H       -1.7029783633    0.0100795920    1.4905516539
N        0.4118767891   -0.3899311133    1.3949825127
H        0.6841224295   -0.2765783647    2.3550739176
12   
109 Energy -302.956326
C       -0.9169416450    1.3508354760   -1.1667510327
N       -1.0314433966    2.4320072863   -1.5921208829
C        1.2948051717   -0.5997726391    0.3490520303
H        2.3347645366   -0.8646895528    0.5807813913
C        0.7240395464   -0.4467501155   -0.8084458780
H        1.1739269464   -0.5701389482   -1.7982119064
C       -0.7144791960    0.0083632585   -0.6102973734
H       -1.4493695485   -0.6522287787   -1.0874249644
C       -0.8098402366   -0.0004114268    0.8905598013
H       -1.7040546275    0.0046602302    1.4908191565
N        0.4158220717   -0.3866290477    1.3999710225
H        0.6827703748   -0.2752457104    2.3520686632
12   
108 Energy -302.956276
C       -0.9169689650    1.3589427728   -1.1699617714
N       -1.0296692954    2.4247981454   -1.5887969298
C        1.3128614599   -0.6036737562    0.3711384230
H        2.3280363692   -0.8622794674    0.5780816979
C        0.7167247254   -0.4453620513   -0.8349914528
H        1.1711807847   -0.5700244299   -1.7916408633
C       -0.7144236662    0.0073668067   -0.6084244897
H       -1.4495445276   -0.6524571498   -1.0877197123
C       -0.8106397612   -0.0006252288    0.8926006040
H       -1.7041108977    0.0038087161    1.4904812463
N        0.4121655539   -0.3861653028    1.3940808748
H        0.6843882175   -0.2743290232    2.3551524003
12   
107 Energy -302.956262
C       -0.9153734070    1.3531396829   -1.1667995728
N       -1.0258657498    2.4308154070   -1.5892380915
C        1.2950930519   -0.5981668528    0.3491822986
H        2.3351146787   -0.8608296324    0.5800164709
C        0.7225858468   -0.4483988458   -0.8094454587
H        1.1719784806   -0.5731544989   -1.7985764804
C       -0.7154911495    0.0071526705   -0.6102546190
H       -1.4514870662   -0.6516792562   -1.0876699076
C       -0.8106789555   -0.0014256055    0.8906717366
H       -1.7050238503   -0.0006110943    1.4907679726
N        0.4161808445   -0.3834921784    1.3991836031
H        0.6829672734   -0.2733497646    2.3521620749
12   
106 Energy -302.956233
C       -0.9150902783    1.3567694420   -1.1683777861
N       -1.0250006319    2.4274723442   -1.5876448128
C        1.3144899820   -0.6024654567    0.3728713790
H        2.3278081418   -0.8586866127    0.5772012405
C        0.7148396787   -0.4467694224   -0.8378774134
H        1.1692475677   -0.5727270365   -1.7914416019
C       -0.7153388986    0.0067508263   -0.6083787318
H       -1.4514475407   -0.6519363685   -1.0879598557
C       -0.8114463796   -0.0014836928    0.8927299796
H       -1.7049524424   -0.0010521523    1.4904110847
N        0.4122655683   -0.3832304558    1.3931322991
H        0.6846252305   -0.2726413833    2.3553342455
12   
105 Energy -302.956215
C       -0.9143770488    1.3552672451   -1.1670769422
N       -1.0221731897    2.4294656374   -1.5871375326
C        1.2961047356   -0.5973158962    0.3501590085
H        2.3349996843   -0.8582183358    0.5793950977
C        0.7213871257   -0.4494117144   -0.8112417969
H        1.1705845387   -0.5750982958   -1.7984898847
C       -0.7161477311    0.0063017320   -0.6101310105
H       -1.4528612543   -0.6513248436   -1.0878341288
C       -0.8112938561   -0.0020752055    0.8908454074
H       -1.7056103174   -0.0040757725    1.4907017240
N        0.4162433221   -0.3814075620    1.3985061941
H        0.6831439885   -0.2721069574    2.3523038905
12   
104 Energy -302.956172
C       -0.9135985640    1.3594506933   -1.1685692699
N       -1.0196325037    2.4258991321   -1.5847308709
C        1.3137451201   -0.6006027762    0.3714415213
H        2.3284895632   -0.8550731805    0.5766238755
C        0.7139194781   -0.4485418358   -0.8372203418
H        1.1675057100   -0.5756887022   -1.7921516094
C       -0.7163339364    0.0055682887   -0.6084032341
H       -1.4534977820   -0.6513685192   -1.0881610855
C       -0.8123457344   -0.0023794195    0.8926120469
H       -1.7058272392   -0.0062366462    1.4903630207
N        0.4129788615   -0.3800843636    1.3933010705
H        0.6845970245   -0.2709426396    2.3548949032
12   
103 Energy -302.956156
C       -0.9122076377    1.3530089287   -1.1652788141
N       -1.0165360746    2.4323784546   -1.5856454346
C        1.2956147777   -0.5953485686    0.3493799869
H        2.3356425316   -0.8541173040    0.5786704344
C        0.7200430250   -0.4512604480   -0.8112017447
H        1.1685778532   -0.5784765689   -1.7991269729
C       -0.7172402975    0.0055304711   -0.6103378221
H       -1.4551651887   -0.6506412467   -1.0880677058
C       -0.8121323579   -0.0030829321    0.8908885920
H       -1.7065885426   -0.0100203435    1.4906138655
N        0.4167467373   -0.3778132020    1.3978487490
H        0.6832451719   -0.2701572095    2.3522568927
12   
102 Energy -302.956124
C       -0.9117423702    1.3573786633   -1.1670154032
N       -1.0149964511    2.4284373586   -1.5835481936
C        1.3146966799   -0.5992344287    0.3722992702
H        2.3284246225   -0.8515574256    0.5758306336
C        0.7123290119   -0.4500053526   -0.8390647998
H        1.1656604678   -0.5784322719   -1.7921405325
C       -0.7172517509    0.0049733196   -0.6083807582
H       -1.4553639576   -0.6507912617   -1.0883508598
C       -0.8131470225   -0.0031593444    0.8925542406
H       -1.7066056316   -0.0111918354    1.4902850165
N        0.4132617494   -0.3770748267    1.3926454768
H        0.6847346499   -0.2693425635    2.3548859355
12   
101 Energy -302.956104
C       -0.9109618588    1.3546888819   -1.1652658848
N       -1.0123437744    2.4314230895   -1.5834639636
C        1.2958972257   -0.5941388340    0.3496630042
H        2.3358116511   -0.8511800682    0.5780506973
C        0.7188209249   -0.4524604220   -0.8121855675
H        1.1670512872   -0.5808040037   -1.7992429737
C       -0.7178839061    0.0046817103   -0.6103848488
H       -1.4567413552   -0.6501652086   -1.0882047255
C       -0.8127354804   -0.0038141360    0.8911006664
H       -1.7071313281   -0.0141851385    1.4904713940
N        0.4168767184   -0.3752419869    1.3973012731
H        0.6833398933   -0.2688038531    2.3521609549
12   
100 Energy -302.956078
C       -0.9100662704    1.3559727630   -1.1657325334
N       -1.0105852537    2.4302172110   -1.5822092119
C        1.3154444068   -0.5979485927    0.3729153049
H        2.3281989948   -0.8482103272    0.5750499686
C        0.7110089147   -0.4513898738   -0.8404484000
H        1.1638597816   -0.5810164355   -1.7920223848
C       -0.7181281819    0.0043556702   -0.6082753950
H       -1.4570280460   -0.6501300127   -1.0884253946
C       -0.8139615571   -0.0038361305    0.8920914686
H       -1.7072622227   -0.0159234165    1.4902367128
N        0.4136362924   -0.3742240519    1.3919455232
H        0.6848831392   -0.2678667727    2.3548743674
12   
99 Energy -302.956054
C       -0.9095126150    1.3553721323   -1.1650773211
N       -1.0083272154    2.4308752166   -1.5814267987
C        1.2958261921   -0.5928832409    0.3510240392
H        2.3364546818   -0.8484175464    0.5772597396
C        0.7174013522   -0.4535621490   -0.8131315745
H        1.1658602131   -0.5832019004   -1.7999937851
C       -0.7192425631    0.0044492932   -0.6095328285
H       -1.4580244811   -0.6495648994   -1.0882873636
C       -0.8134570837   -0.0047958528    0.8912661474
H       -1.7063760338   -0.0183407819    1.4896021814
N        0.4158156515   -0.3723023594    1.3969616613
H        0.6835818991   -0.2676278811    2.3513359284
12   
98 Energy -302.956030
C       -0.9054278905    1.3564305896   -1.1632532984
N       -0.9955533105    2.4324719406   -1.5762226046
C        1.2850786713   -0.5861897501    0.3372147155
H        2.3414541536   -0.8403214906    0.5771538965
C        0.7183739496   -0.4586800978   -0.7989161950
H        1.1626742485   -0.5914482017   -1.8048631858
C       -0.7214779750    0.0020658205   -0.6109547032
H       -1.4633842964   -0.6478490180   -1.0886442116
C       -0.8147910544   -0.0064466997    0.8905277699
H       -1.7091495406   -0.0325069193    1.4897039125
N        0.4193656405   -0.3638492907    1.3979845219
H        0.6828374016   -0.2636768528    2.3502694074
12   
97 Energy -302.955770
C       -0.9025352120    1.3572581125   -1.1625806422
N       -0.9881521543    2.4331516148   -1.5731008092
C        1.3084966384   -0.5888053954    0.3626733539
H        2.3326122809   -0.8329522078    0.5731296253
C        0.7082247421   -0.4594528933   -0.8325213359
H        1.1568210296   -0.5949769067   -1.7964403013
C       -0.7222928810    0.0005469614   -0.6093843029
H       -1.4662051753   -0.6472973672   -1.0892185032
C       -0.8172421163   -0.0068811060    0.8920638301
H       -1.7112364693   -0.0405867899    1.4897722880
N        0.4171252102   -0.3591841169    1.3920604615
H        0.6843841048   -0.2608198758    2.3535463604
12   
96 Energy -302.955755
C       -0.9020021178    1.3739382688   -1.1677070368
N       -0.9816638847    2.4194051375   -1.5653710511
C        1.2948003217   -0.5841610848    0.3456662493
H        2.3379876307   -0.8301361194    0.5742693477
C        0.7125941050   -0.4623381861   -0.8133746810
H        1.1564811285   -0.5990700729   -1.8016493178
C       -0.7235076275   -0.0021101753   -0.6100314782
H       -1.4685234286   -0.6463635685   -1.0891508196
C       -0.8172278242   -0.0074980768    0.8904476091
H       -1.7124188044   -0.0471365157    1.4899684051
N        0.4202383036   -0.3552117749    1.3957029883
H        0.6832421955   -0.2593178023    2.3512298095
12   
95 Energy -302.955686
C       -0.8998685524    1.3532368061   -1.1599734759
N       -0.9818053308    2.4374150702   -1.5716595938
C        1.3082614316   -0.5864242490    0.3629988829
H        2.3329938800   -0.8283012055    0.5721146803
C        0.7061560158   -0.4615520500   -0.8332197139
H        1.1545076674   -0.5991183423   -1.7968867546
C       -0.7235594213    0.0001134976   -0.6093722634
H       -1.4686009990   -0.6462251484   -1.0893275339
C       -0.8182689563   -0.0077968326    0.8920070065
H       -1.7114584738   -0.0481129961    1.4891671604
N        0.4171934589   -0.3544451244    1.3910414717
H        0.6844492779   -0.2587893962    2.3531101580
12   
94 Energy -302.955669
C       -0.9001461616    1.3752928133   -1.1674495421
N       -0.9767589182    2.4184476456   -1.5627834934
C        1.2976625794   -0.5829838178    0.3505606733
H        2.3374252721   -0.8265049156    0.5730375286
C        0.7090158860   -0.4634691740   -0.8189400268
H        1.1545382823   -0.6020673346   -1.8011229765
C       -0.7241725327   -0.0026421433   -0.6093634300
H       -1.4702534770   -0.6456960466   -1.0893232657
C       -0.8175639688   -0.0083378967    0.8906704962
H       -1.7123204465   -0.0527253878    1.4893584274
N        0.4191565473   -0.3514547163    1.3950007633
H        0.6834169356   -0.2578589969    2.3503548699
12   
93 Energy -302.955324
C       -0.8919278364    1.3604022605   -1.1588484133
N       -0.9580160297    2.4355125292   -1.5595754986
C        1.3051190380   -0.5777170512    0.3571833362
H        2.3354169887   -0.8119917318    0.5694538582
C        0.7019489633   -0.4699102308   -0.8308999111
H        1.1464411324   -0.6147902252   -1.7995068112
C       -0.7278466209   -0.0041661185   -0.6098904180
H       -1.4780918938   -0.6427822828   -1.0900430013
C       -0.8220085364   -0.0099294466    0.8918322538
H       -1.7151462957   -0.0764447253    1.4882356979
N        0.4201585010   -0.3369119190    1.3898048834
H        0.6839525876   -0.2512710301    2.3522540471
12   
92 Energy -302.955306
C       -0.8901318812    1.3738885545   -1.1622925532
N       -0.9500642391    2.4249722222   -1.5519928137
C        1.2896238618   -0.5721636696    0.3415522188
H        2.3414647980   -0.8080207743    0.5702718677
C        0.7056302277   -0.4731365340   -0.8106525868
H        1.1456523615   -0.6206223325   -1.8052770365
C       -0.7291552019   -0.0067528896   -0.6109125939
H       -1.4811424663   -0.6414207339   -1.0900976667
C       -0.8211040941   -0.0108461603    0.8918818566
H       -1.7162594279   -0.0858539794    1.4879453699
N        0.4216404069   -0.3314265905    1.3854306888
H        0.6838456526   -0.2486170844    2.3541432717
12   
91 Energy -302.955188
C       -0.8885722935    1.3633445663   -1.1584443543
N       -0.9488030273    2.4344241768   -1.5546351301
C        1.3106043671   -0.5755170539    0.3620100634
H        2.3336554216   -0.8051481956    0.5675456047
C        0.6976766190   -0.4729385815   -0.8393712731
H        1.1424960474   -0.6207735987   -1.7980128867
C       -0.7294663996   -0.0056938019   -0.6094601145
H       -1.4816297780   -0.6414254141   -1.0904031744
C       -0.8242358361   -0.0104332464    0.8916926882
H       -1.7160860381   -0.0878517321    1.4876819064
N        0.4206841091   -0.3296120243    1.3905162481
H        0.6836768064   -0.2483750666    2.3508804450
12   
90 Energy -302.955153
C       -0.8872356569    1.3625070193   -1.1571530378
N       -0.9445375161    2.4361210303   -1.5530939736
C        1.2920548199   -0.5706018690    0.3434121142
H        2.3407401654   -0.8035440415    0.5691591580
C        0.7032193791   -0.4750245978   -0.8145362191
H        1.1431820407   -0.6246120350   -1.8047085173
C       -0.7302892808   -0.0064278939   -0.6111242390
H       -1.4835254846   -0.6404472174   -1.0903455260
C       -0.8224304370   -0.0112169693    0.8915803144
H       -1.7169443082   -0.0933538687    1.4876440286
N        0.4221086594   -0.3266701029    1.3858424486
H        0.6836576173   -0.2467294262    2.3533234715
12   
89 Energy -302.955036
C       -0.8850594303    1.3614762682   -1.1562160944
N       -0.9398065136    2.4376738135   -1.5512166078
C        1.3108969093   -0.5723165355    0.3617867989
H        2.3338172405   -0.7987488906    0.5662513796
C        0.6952279791   -0.4761797370   -0.8407293454
H        1.1391957677   -0.6270695777   -1.7983090888
C       -0.7310987827   -0.0067570525   -0.6096822036
H       -1.4852080229   -0.6399293459   -1.0907252381
C       -0.8258289950   -0.0110461077    0.8917077108
H       -1.7169721705   -0.0993853267    1.4870839743
N        0.4213502081   -0.3223540791    1.3894907724
H        0.6834858086   -0.2453634014    2.3505579642
12   
88 Energy -302.955007
C       -0.8841244779    1.3698423085   -1.1582187200
N       -0.9352559282    2.4311917704   -1.5466894443
C        1.2917439738   -0.5673867364    0.3427555702
H        2.3411046225   -0.7972038275    0.5679363156
C        0.7010017290   -0.4782067439   -0.8152983090
H        1.1399470325   -0.6310047339   -1.8051634277
C       -0.7318714576   -0.0084301835   -0.6110824277
H       -1.4870757425   -0.6389749408   -1.0906573691
C       -0.8239856728   -0.0117557023    0.8915460895
H       -1.7178306164   -0.1049625642    1.4870517273
N        0.4229594625   -0.3194101220    1.3849614523
H        0.6833870733   -0.2436984970    2.3528585649
12   
87 Energy -302.954936
C       -0.8827439651    1.3640341877   -1.1560511299
N       -0.9334533774    2.4364749892   -1.5475415653
C        1.3124254461   -0.5703308412    0.3629059684
H        2.3333755721   -0.7942305167    0.5651941845
C        0.6930853324   -0.4784280311   -0.8434881303
H        1.1367456395   -0.6314503486   -1.7980006409
C       -0.7322146395   -0.0078538719   -0.6095933511
H       -1.4876528191   -0.6388990609   -1.0909713979
C       -0.8270802257   -0.0113809795    0.8916688930
H       -1.7174956402   -0.1074954947    1.4866347029
N        0.4217243281   -0.3171764039    1.3892722757
H        0.6832843469   -0.2432636010    2.3499702128
12   
86 Energy -302.954900
C       -0.8819263339    1.3677121058   -1.1564928247
N       -0.9299056106    2.4340348402   -1.5449082270
C        1.2921868258   -0.5655832841    0.3428917833
H        2.3410391375   -0.7933288229    0.5671195919
C        0.6994520338   -0.4800843143   -0.8165219184
H        1.1379186529   -0.6348576305   -1.8051855125
C       -0.7328454605   -0.0089560452   -0.6112082988
H       -1.4892150835   -0.6380455724   -1.0908703272
C       -0.8250381714   -0.0120552105    0.8914852841
H       -1.7182711500   -0.1119981851    1.4866578897
N        0.4233834101   -0.3149673560    1.3845241940
H        0.6832217482   -0.2418704976    2.3525083873
12   
85 Energy -302.954809
C       -0.8800999355    1.3626923236   -1.1543572177
N       -0.9267173799    2.4388736766   -1.5448597964
C        1.3116302732   -0.5677353747    0.3617194028
H        2.3338066359   -0.7895375801    0.5643436280
C        0.6916104997   -0.4809263890   -0.8431352780
H        1.1343959717   -0.6363493586   -1.7985135189
C       -0.7334288887   -0.0086424994   -0.6098473042
H       -1.4903274816   -0.6377135921   -1.0912302923
C       -0.8281388432   -0.0117858554    0.8916134852
H       -1.7180750511   -0.1163329450    1.4861565858
N        0.4222627443   -0.3116029094    1.3883687722
H        0.6830814536   -0.2409394692    2.3497415552
12   
84 Energy -302.954775
C       -0.8792438180    1.3690598385   -1.1556911294
N       -0.9228497439    2.4340872313   -1.5412178181
C        1.2917115831   -0.5630257176    0.3421507211
H        2.3413385215   -0.7884200228    0.5661891329
C        0.6977557672   -0.4825843864   -0.8167695276
H        1.1354329561   -0.6400049787   -1.8055720875
C       -0.7340849273   -0.0100527449   -0.6113523355
H       -1.4919726495   -0.6368121705   -1.0911485850
C       -0.8262431101   -0.0124182931    0.8913925573
H       -1.7188301998   -0.1212452736    1.4861384997
N        0.4240150700   -0.3091479058    1.3837605743
H        0.6829705490   -0.2394355494    2.3521200192
12   
83 Energy -302.954710
C       -0.8778909286    1.3649519665   -1.1541085403
N       -0.9208184931    2.4378795824   -1.5413891747
C        1.3126772544   -0.5657926218    0.3623777612
H        2.3334857171   -0.7853728612    0.5634000676
C        0.6897507888   -0.4830844053   -0.8452081015
H        1.1321515149   -0.6405739340   -1.7982985413
C       -0.7344587678   -0.0096304587   -0.6098164250
H       -1.4926039971   -0.6367055558   -1.0914868237
C       -0.8292563245   -0.0120610167    0.8915688017
H       -1.7184710607   -0.1240544415    1.4856906935
N        0.4225723226   -0.3066451524    1.3880696045
H        0.6828619724   -0.2389110745    2.3492006993
12   
82 Energy -302.954667
C       -0.8771249580    1.3674603751   -1.1541636728
N       -0.9176695997    2.4364371692   -1.5392641800
C        1.2920986044   -0.5612620879    0.3422607080
H        2.3412344582   -0.7847024221    0.5654031074
C        0.6962650225   -0.4844292477   -0.8178821950
H        1.1334876601   -0.6438375221   -1.8055763835
C       -0.7350263007   -0.0106054315   -0.6114772775
H       -1.4940149665   -0.6358690439   -1.0913723194
C       -0.8272753214   -0.0126547951    0.8913050831
H       -1.7191751107   -0.1281714246    1.4857201391
N        0.4244218983   -0.3047535919    1.3832937454
H        0.6827786118   -0.2376119506    2.3517532665
12   
81 Energy -302.954580
C       -0.8753209363    1.3630338349   -1.1522255702
N       -0.9144194451    2.4407568475   -1.5389359162
C        1.3115966593   -0.5632567429    0.3609552788
H        2.3339792049   -0.7809462511    0.5626263145
C        0.6884576335   -0.4855011031   -0.8444738955
H        1.1299542629   -0.6453932219   -1.7988538170
C       -0.7356015744   -0.0102962832   -0.6101165339
H       -1.4951591165   -0.6355360393   -1.0917742733
C       -0.8302621223   -0.0124009873    0.8915237199
H       -1.7189211788   -0.1326299167    1.4851832932
N        0.4230613280   -0.3012106810    1.3870931977
H        0.6826352834   -0.2366194292    2.3489982229
12   
80 Energy -302.954541
C       -0.8744712065    1.3691986261   -1.1534769672
N       -0.9108261661    2.4361438115   -1.5354465342
C        1.2914631155   -0.5587364401    0.3414072586
H        2.3415275714   -0.7799661396    0.5645154978
C        0.6946816952   -0.4868879546   -0.8178377562
H        1.1311218221   -0.6490102514   -1.8060247602
C       -0.7363079032   -0.0117314789   -0.6116143698
H       -1.4966601822   -0.6346063524   -1.0916671944
C       -0.8284623159   -0.0129346635    0.8911240829
H       -1.7196466664   -0.1373303134    1.4851816744
N        0.4250808824   -0.2989808877    1.3824666259
H        0.6824993521   -0.2351579294    2.3513724635
12   
79 Energy -302.954473
C       -0.8730360747    1.3651588353   -1.1518518214
N       -0.9085250948    2.4399646223   -1.5354381167
C        1.3123109148   -0.5612420954    0.3611886857
H        2.3338103116   -0.7768188312    0.5617435976
C        0.6867402049   -0.4877176811   -0.8461880907
H        1.1277350645   -0.6497778278   -1.7986966808
C       -0.7365457113   -0.0112471632   -0.6101867156
H       -1.4975381180   -0.6345628928   -1.0921205519
C       -0.8313467004   -0.0126395138    0.8916435911
H       -1.7192785704   -0.1405218997    1.4846787050
N        0.4233003590   -0.2960986419    1.3867252693
H        0.6823734132   -0.2344968841    2.3485021493
12   
78 Energy -302.954429
C       -0.8719458593    1.3533108390   -1.1468345773
N       -0.9059858864    2.4513798130   -1.5379598001
C        1.2933660638   -0.5572620291    0.3426965199
H        2.3406614775   -0.7761598319    0.5636205295
C        0.6926155752   -0.4886293163   -0.8206873568
H        1.1289937521   -0.6528345872   -1.8054158782
C       -0.7371051646   -0.0110215846   -0.6124691380
H       -1.4987569750   -0.6336126695   -1.0919669335
C       -0.8295887696   -0.0129483525    0.8908301379
H       -1.7203931101   -0.1443533602    1.4850276556
N        0.4259147631   -0.2945974807    1.3821191858
H        0.6822241317   -0.2332714137    2.3510396759
12   
77 Energy -302.953989
C       -0.8645841942    1.3633152158   -1.1468408303
N       -0.8872384806    2.4455694864   -1.5250069072
C        1.3019119397   -0.5517679592    0.3504131221
H        2.3374327306   -0.7626892943    0.5599186244
C        0.6846158788   -0.4958258245   -0.8348216363
H        1.1211138203   -0.6672446792   -1.8023631619
C       -0.7403164212   -0.0138763795   -0.6115534222
H       -1.5057536935   -0.6300304144   -1.0931119230
C       -0.8340907105   -0.0137859225    0.8908742598
H       -1.7198974910   -0.1700801146    1.4824182817
N        0.4253868816   -0.2774198994    1.3821102834
H        0.6814197387   -0.2261641889    2.3479633294
12   
76 Energy -302.953951
C       -0.8609209570    1.3634215663   -1.1453548486
N       -0.8791701012    2.4468951315   -1.5203843366
C        1.3188071473   -0.5511156331    0.3673058262
H        2.3310011258   -0.7559850730    0.5567309465
C        0.6761575546   -0.4992563481   -0.8589042946
H        1.1161197006   -0.6732367728   -1.7963585412
C       -0.7415157815   -0.0145574997   -0.6105401419
H       -1.5087374558   -0.6285509924   -1.0938936633
C       -0.8382833723   -0.0138621712    0.8916877096
H       -1.7190549399   -0.1816280942    1.4808295850
N        0.4244344820   -0.2692721217    1.3830212152
H        0.6811625961   -0.2228519663    2.3458605632
12   
75 Energy -302.953525
C       -0.8563124659    1.3666803060   -1.1435962310
N       -0.8671509110    2.4467932627   -1.5129583328
C        1.2980540550   -0.5437465340    0.3455953840
H        2.3384979774   -0.7490526416    0.5575500291
C        0.6807507571   -0.5037269906   -0.8320951140
H        1.1141241864   -0.6845151248   -1.8035889536
C       -0.7437580451   -0.0167720907   -0.6125123638
H       -1.5136242111   -0.6257052110   -1.0945037979
C       -0.8374760223   -0.0144606482    0.8903567732
H       -1.7202969104   -0.1991092286    1.4801410128
N        0.4269105083   -0.2587291238    1.3790281691
H        0.6802810804   -0.2176559505    2.3465834440
12   
74 Energy -302.953486
C       -0.8530454830    1.3706565554   -1.1435124170
N       -0.8601700775    2.4445009243   -1.5075311722
C        1.3160745554   -0.5433744843    0.3635332114
H        2.3314795944   -0.7430857993    0.5544035569
C        0.6722285651   -0.5071499211   -0.8577271973
H        1.1093051010   -0.6898176360   -1.7969355106
C       -0.7447747672   -0.0176286060   -0.6112689244
H       -1.5161491209   -0.6243431411   -1.0952842725
C       -0.8422735196   -0.0144526193    0.8909807738
H       -1.7189946090   -0.2094426349    1.4784429423
N        0.4265135974   -0.2512824857    1.3812275531
H        0.6798061627   -0.2145801275    2.3436714753
12   
73 Energy -302.953293
C       -0.8522009042    1.3679087364   -1.1416999646
N       -0.8573350480    2.4477658583   -1.5069970908
C        1.2940713766   -0.5395721913    0.3412358055
H        2.3396779092   -0.7425184460    0.5566071917
C        0.6795440328   -0.5074886391   -0.8279297794
H        1.1109155280   -0.6933941129   -1.8047736699
C       -0.7454607293   -0.0181399055   -0.6131343331
H       -1.5174564185   -0.6234164584   -1.0952252213
C       -0.8386185581   -0.0148432917    0.8899475290
H       -1.7202827918   -0.2136421284    1.4789443039
N        0.4274391347   -0.2493725027    1.3769217248
H        0.6797064672   -0.2132868943    2.3461035228
12   
72 Energy -302.953244
C       -0.8497349318    1.3688637066   -1.1410509896
N       -0.8523454167    2.4477552034   -1.5035722658
C        1.3131670047   -0.5399531330    0.3602531272
H        2.3322941540   -0.7378798522    0.5536297725
C        0.6711856414   -0.5103262116   -0.8547893397
H        1.1066880553   -0.6968918091   -1.7977173212
C       -0.7461184975   -0.0184117616   -0.6118713854
H       -1.5192083661   -0.6224894330   -1.0958752756
C       -0.8434888807   -0.0147921152    0.8907035907
H       -1.7188402057   -0.2210454812    1.4773986395
N        0.4271068385   -0.2437655493    1.3797716147
H        0.6792946032   -0.2110635394    2.3431198511
12   
71 Energy -302.953120
C       -0.8491650114    1.3689033094   -1.1403024107
N       -0.8502038578    2.4483931175   -1.5025334836
C        1.2917668484   -0.5366068906    0.3387043721
H        2.3402572557   -0.7377342223    0.5558437916
C        0.6784124738   -0.5102370628   -0.8257218941
H        1.1084927375   -0.6999735266   -1.8053670412
C       -0.7466888317   -0.0191105385   -0.6135224726
H       -1.5202263817   -0.6217007400   -1.0957883223
C       -0.8395576416   -0.0151057405    0.8896145367
H       -1.7201165769   -0.2243692830    1.4779868950
N        0.4277704781   -0.2424386407    1.3754859392
H        0.6792585065   -0.2100197576    2.3456001084
12   
70 Energy -302.953058
C       -0.8470887204    1.3679826732   -1.1392461757
N       -0.8461165273    2.4498650075   -1.5001774478
C        1.3111757584   -0.5372864168    0.3579367690
H        2.3327879538   -0.7337247439    0.5529690759
C        0.6702695861   -0.5128645202   -0.8528862906
H        1.1045418574   -0.7026128094   -1.7981551574
C       -0.7471774123   -0.0190483113   -0.6123090753
H       -1.5216367319   -0.6209833298   -1.0963766331
C       -0.8444696446   -0.0150774418    0.8905496388
H       -1.7185719961   -0.2303810735    1.4764795946
N        0.4273922138   -0.2376737757    1.3785471631
H        0.6788936618   -0.2081952340    2.3426685568
12   
69 Energy -302.952959
C       -0.8464047153    1.3696853214   -1.1389715306
N       -0.8438101802    2.4490730096   -1.4984885006
C        1.2901561082   -0.5339851638    0.3369768733
H        2.3405616206   -0.7334188365    0.5550999103
C        0.6771602407   -0.5127115340   -0.8243791285
H        1.1062597360   -0.7059764223   -1.8057183131
C       -0.7477888230   -0.0199558884   -0.6138419893
H       -1.5226927596   -0.6201167407   -1.0963172714
C       -0.8404985499   -0.0153180090    0.8892597087
H       -1.7198778731   -0.2341306427    1.4770749362
N        0.4281087327   -0.2361273530    1.3742896275
H        0.6788264617   -0.2070177164    2.3450156957
12   
68 Energy -302.952887
C       -0.8445355547    1.3680861459   -1.1377971270
N       -0.8401547103    2.4510914699   -1.4965812816
C        1.3098290139   -0.5348082818    0.3561602149
H        2.3330314155   -0.7297201694    0.5522781511
C        0.6692355146   -0.5153408372   -0.8518955134
H        1.1023664588   -0.7081618820   -1.7982420812
C       -0.7481196576   -0.0197630158   -0.6126490270
H       -1.5239676213   -0.6195140615   -1.0968900268
C       -0.8455834857   -0.0153502685    0.8904916804
H       -1.7181330196   -0.2394341221    1.4754881658
N        0.4275295215   -0.2317097660    1.3774640189
H        0.6785021239   -0.2053751876    2.3421728438
12   
67 Energy -302.952795
C       -0.8436719875    1.3700649462   -1.1375422233
N       -0.8376453446    2.4499864117   -1.4945846444
C        1.2889728578   -0.5314449912    0.3359611298
H        2.3406774680   -0.7292367198    0.5543128371
C        0.6757278174   -0.5151322665   -0.8235197650
H        1.1041174485   -0.7119030307   -1.8060645221
C       -0.7490489608   -0.0205284704   -0.6141177891
H       -1.5250390315   -0.6185648170   -1.0968583398
C       -0.8414249354   -0.0155282917    0.8888241619
H       -1.7195590687   -0.2436941381    1.4761295201
N        0.4285176749   -0.2299629705    1.3731958209
H        0.6783760608   -0.2040556380    2.3442638318
12   
66 Energy -302.952702
C       -0.8421217476    1.3673178303   -1.1358456203
N       -0.8339303839    2.4538181036   -1.4933198276
C        1.3083158037   -0.5323130016    0.3535240385
H        2.3327463840   -0.7254955363    0.5515957322
C        0.6683740996   -0.5177663741   -0.8506735695
H        1.0997603010   -0.7138385771   -1.7976201099
C       -0.7479484683   -0.0215214635   -0.6134574651
H       -1.5265937909   -0.6178868718   -1.0974568067
C       -0.8463931318   -0.0153666856    0.8907030396
H       -1.7182455645   -0.2490369066    1.4747744035
N        0.4281311514   -0.2255545908    1.3760233700
H        0.6779053462   -0.2023559027    2.3417528331
12   
65 Energy -302.952526
C       -0.8395657127    1.3651034900   -1.1337449964
N       -0.8287993748    2.4555865918   -1.4902159611
C        1.2895285685   -0.5281334125    0.3367749611
H        2.3404077832   -0.7231887438    0.5529221215
C        0.6728601340   -0.5187830871   -0.8256466328
H        1.1008044505   -0.7204652090   -1.8056940439
C       -0.7514798501   -0.0198826054   -0.6141937998
H       -1.5281505070   -0.6162558716   -1.0975803294
C       -0.8440614630   -0.0161813363    0.8880801856
H       -1.7176800272   -0.2573114706    1.4740322660
N        0.4282116975   -0.2207291016    1.3725523530
H        0.6779243000   -0.1997592202    2.3427138936
12   
64 Energy -302.952465
C       -0.8372360690    1.3551935341   -1.1300085539
N       -0.8245785620    2.4633294396   -1.4894756451
C        1.3078451483   -0.5281877030    0.3554959675
H        2.3341704147   -0.7194428575    0.5500142315
C        0.6660206417   -0.5227189824   -0.8518478349
H        1.0970904959   -0.7235460088   -1.7992218526
C       -0.7531700808   -0.0147446409   -0.6129355408
H       -1.5302003275   -0.6163190921   -1.0988028019
C       -0.8489097485   -0.0174273439    0.8906591363
H       -1.7140546325   -0.2632435860    1.4711613985
N        0.4251399908   -0.2151294067    1.3752784682
H        0.6778827278   -0.1977633290    2.3396830447
12   
63 Energy -302.951973
C       -0.8323430443    1.3661274292   -1.1292191583
N       -0.8114574567    2.4605161633   -1.4791953531
C        1.2914736510   -0.5214948549    0.3365736822
H        2.3376482958   -0.7112230522    0.5503444872
C        0.6676329624   -0.5261310020   -0.8305531267
H        1.0931756862   -0.7376743111   -1.8026663880
C       -0.7523386563   -0.0241486920   -0.6155298698
H       -1.5351219357   -0.6112719041   -1.0994900215
C       -0.8480359159   -0.0159457179    0.8883577820
H       -1.7166959876   -0.2859428663    1.4711707740
N        0.4299558022   -0.2022513935    1.3699067852
H        0.6761065978   -0.1905597755    2.3403004237
12   
62 Energy -302.951917
C       -0.8298731710    1.3572293598   -1.1250021952
N       -0.8059461693    2.4702107920   -1.4780790548
C        1.3090454506   -0.5207541334    0.3553981629
H        2.3302802820   -0.7065935467    0.5475175925
C        0.6583901169   -0.5293000762   -0.8552375946
H        1.0890474193   -0.7423295362   -1.7960902342
C       -0.7528011199   -0.0247578766   -0.6145362239
H       -1.5366725365   -0.6094710490   -1.1000924213
C       -0.8526927458   -0.0155445276    0.8877364143
H       -1.7154533736   -0.2951332560    1.4697935198
N        0.4310320518   -0.1959114654    1.3705228004
H        0.6756437944   -0.1876446618    2.3380692510
12   
61 Energy -302.951366
C       -0.8239656007    1.3663475702   -1.1242319355
N       -0.7942120613    2.4637225438   -1.4665542664
C        1.2909724568   -0.5143301013    0.3365009439
H        2.3368043123   -0.6995666337    0.5477994259
C        0.6628236859   -0.5339351510   -0.8328147809
H        1.0861689369   -0.7568907320   -1.8013183320
C       -0.7562755677   -0.0234291147   -0.6161022707
H       -1.5418365319   -0.6062192398   -1.1016501941
C       -0.8521425533   -0.0170620779    0.8878392194
H       -1.7119277501   -0.3159648741    1.4663651859
N        0.4287975355   -0.1820189789    1.3670459765
H        0.6747931366   -0.1806531881    2.3371210441
12   
60 Energy -302.951309
C       -0.8209977989    1.3553740627   -1.1182783729
N       -0.7863589858    2.4759923531   -1.4640923672
C        1.2761125814   -0.5100097703    0.3211175818
H        2.3416432130   -0.6953546207    0.5485618274
C        0.6660412967   -0.5359665197   -0.8140023504
H        1.0846622747   -0.7668151585   -1.8055036223
C       -0.7574751825   -0.0232115215   -0.6180816144
H       -1.5449426315   -0.6033748713   -1.1025846675
C       -0.8520991428   -0.0172749249    0.8868863296
H       -1.7102971490   -0.3299788848    1.4647223383
N        0.4299830788   -0.1734679376    1.3648044142
H        0.6737284448   -0.1759121843    2.3364505194
12   
59 Energy -302.950771
C       -0.8166979575    1.3667264323   -1.1194353864
N       -0.7785259448    2.4685918263   -1.4550407135
C        1.2968358203   -0.5080267477    0.3420626276
H        2.3326550831   -0.6887091562    0.5449610461
C        0.6556906080   -0.5415598430   -0.8429728920
H        1.0786966581   -0.7748593378   -1.7970856595
C       -0.7583474358   -0.0254374943   -0.6166185963
H       -1.5478638223   -0.6008119830   -1.1038954771
C       -0.8567490177   -0.0169641361    0.8873109961
H       -1.7081653230   -0.3450757020    1.4624448217
N        0.4293698223   -0.1628474942    1.3642072420
H        0.6731015085   -0.1710263425    2.3340620070
12   
58 Energy -302.950698
C       -0.8148779739    1.3625978960   -1.1163477298
N       -0.7737733152    2.4741325804   -1.4527638499
C        1.2777433520   -0.5047517215    0.3231119574
H        2.3391427059   -0.6866237522    0.5465923749
C        0.6610284396   -0.5414398872   -0.8182109652
H        1.0789040261   -0.7820880827   -1.8030679897
C       -0.7593249132   -0.0261737310   -0.6181114374
H       -1.5496913615   -0.5986716741   -1.1043539493
C       -0.8546915886   -0.0167225153    0.8850378450
H       -1.7078004829   -0.3544452144    1.4620462594
N        0.4310454550   -0.1579098929    1.3618463542
H        0.6722956557   -0.1679039835    2.3342211459
12   
57 Energy -302.950075
C       -0.8086266139    1.3733077100   -1.1157188125
N       -0.7627880413    2.4677371275   -1.4407112568
C        1.2919656530   -0.5005130673    0.3372217870
H        2.3324144802   -0.6782448426    0.5433135829
C        0.6524318428   -0.5487943703   -0.8391904929
H        1.0719679847   -0.7955351513   -1.7959024652
C       -0.7612280029   -0.0265414815   -0.6178729441
H       -1.5541353878   -0.5948370518   -1.1064103368
C       -0.8602810467   -0.0175183906    0.8865033043
H       -1.7020910386   -0.3763354748    1.4575328356
N        0.4292282378   -0.1423031624    1.3604537906
H        0.6711419319   -0.1604218236    2.3307810230
12   
56 Energy -302.950035
C       -0.8051434104    1.3965330933   -1.1206851786
N       -0.7587314042    2.4489120729   -1.4305332253
C        1.2935770459   -0.4982581881    0.3389333004
H        2.3310223458   -0.6747740908    0.5424503482
C        0.6503731047   -0.5516320436   -0.8422990872
H        1.0693392653   -0.8023136381   -1.7942044400
C       -0.7621957984   -0.0290298629   -0.6175325292
H       -1.5560819003   -0.5928656485   -1.1073322779
C       -0.8619188185   -0.0176590420    0.8866926546
H       -1.6996676142   -0.3867313787    1.4557509012
N        0.4289686013   -0.1353078832    1.3592156822
H        0.6704585824   -0.1568733693    2.3295438665
12   
55 Energy -302.949457
C       -0.8024982632    1.3639175873   -1.1080118013
N       -0.7490391471    2.4811426321   -1.4321591387
C        1.2878353087   -0.4941742209    0.3330446419
H        2.3319315183   -0.6695005754    0.5420849106
C        0.6494619619   -0.5548018881   -0.8358340266
H        1.0661683031   -0.8140992153   -1.7945939009
C       -0.7633779514   -0.0263478242   -0.6193764133
H       -1.5594699596   -0.5891762910   -1.1089310517
C       -0.8631072400   -0.0176186510    0.8852654999
H       -1.6966019202   -0.4040232864    1.4535459416
N        0.4294755585   -0.1242799253    1.3569996411
H        0.6692218301   -0.1510383208    2.3279657119
12   
54 Energy -302.949390
C       -0.7998001238    1.3906384724   -1.1146222500
N       -0.7475168697    2.4583889335   -1.4230087165
C        1.2905820808   -0.4929499852    0.3359338579
H        2.3304019769   -0.6674783616    0.5413949108
C        0.6476915955   -0.5567597806   -0.8401351809
H        1.0644230965   -0.8178631152   -1.7928711073
C       -0.7640180603   -0.0290149064   -0.6187057166
H       -1.5605045423   -0.5880954899   -1.1094699100
C       -0.8643662910   -0.0177386954    0.8855514016
H       -1.6949424204   -0.4099199722    1.4523946229
N        0.4292581791   -0.1202011051    1.3565652353
H        0.6687913780   -0.1490059736    2.3269728675
12   
53 Energy -302.949186
C       -0.7997775359    1.3623371101   -1.1053879052
N       -0.7433264193    2.4846912375   -1.4277840054
C        1.2865798904   -0.4914943791    0.3318427968
H        2.3314557328   -0.6657714355    0.5415128726
C        0.6480038186   -0.5574435985   -0.8351039535
H        1.0635702620   -0.8221335192   -1.7936682384
C       -0.7643217281   -0.0263696937   -0.6199374687
H       -1.5617113043   -0.5867073394   -1.1100611223
C       -0.8643802997   -0.0177626546    0.8848256764
H       -1.6938137410   -0.4158973173    1.4516663487
N        0.4293344975   -0.1164709556    1.3554149218
H        0.6683868262   -0.1469774341    2.3266800917
12   
52 Energy -302.949102
C       -0.7971822046    1.3894220453   -1.1121632663
N       -0.7422350897    2.4614906887   -1.4188933873
C        1.2893859314   -0.4904224900    0.3347719652
H        2.3299505626   -0.6639884812    0.5408717481
C        0.6463268009   -0.5592577549   -0.8394294708
H        1.0619856169   -0.8254218389   -1.7919960751
C       -0.7648983465   -0.0290520933   -0.6192619082
H       -1.5626010537   -0.5857646030   -1.1105312255
C       -0.8657641409   -0.0179079885    0.8851556614
H       -1.6922295585   -0.4210383924    1.4505813253
N        0.4293011347   -0.1128785349    1.3552572877
H        0.6679603466   -0.1451805364    2.3256373600
12   
51 Energy -302.948946
C       -0.7974086988    1.3611667794   -1.1031419908
N       -0.7384196763    2.4876360199   -1.4238899737
C        1.2856435817   -0.4891699268    0.3309786084
H        2.3309530958   -0.6625477415    0.5410140044
C        0.6466692480   -0.5597696845   -0.8346910024
H        1.0612671214   -0.8292084564   -1.7927226209
C       -0.7651387705   -0.0263655495   -0.6203960283
H       -1.5636476650   -0.5845160474   -1.1110869328
C       -0.8654108050   -0.0178869508    0.8844017383
H       -1.6912598530   -0.4262999923    1.4500020414
N        0.4291045616   -0.1096153662    1.3540000826
H        0.6676478594   -0.1434230634    2.3255320882
12   
50 Energy -302.948840
C       -0.7948343240    1.3884613085   -1.1099668484
N       -0.7375398020    2.4642052098   -1.4151270299
C        1.2882176661   -0.4881500229    0.3336513456
H        2.3295416946   -0.6608794967    0.5404284111
C        0.6451317435   -0.5614831307   -0.8386408110
H        1.0597848350   -0.8323245279   -1.7911730283
C       -0.7656932464   -0.0290774365   -0.6198060287
H       -1.5644620089   -0.5836121744   -1.1115085347
C       -0.8670471282   -0.0180972220    0.8848319593
H       -1.6896129091   -0.4310697060    1.4488815170
N        0.4293175263   -0.1062559323    1.3539850504
H        0.6671959523   -0.1417168486    2.3244440118
12   
49 Energy -302.948712
C       -0.7951382678    1.3601758187   -1.1010040895
N       -0.7337681193    2.4903847818   -1.4200903484
C        1.2848283448   -0.4869366714    0.3302746663
H        2.3304165203   -0.6594750333    0.5405415551
C        0.6453342915   -0.5620276987   -0.8344676515
H        1.0590178969   -0.8360774781   -1.7916892477
C       -0.7658914892   -0.0263296738   -0.6207591711
H       -1.5655125321   -0.5823837660   -1.1121253260
C       -0.8662341828   -0.0179755368    0.8838768387
H       -1.6887440759   -0.4363760130    1.4484151843
N        0.4287660117   -0.1029823816    1.3526420771
H        0.6669256013   -0.1399963275    2.3243855268
12   
48 Energy -302.948572
C       -0.7924931894    1.3875316508   -1.1077389101
N       -0.7328756398    2.4669412500   -1.4113082692
C        1.2871073643   -0.4858732058    0.3325805402
H        2.3290169644   -0.6577680903    0.5399844403
C        0.6439587784   -0.5637320199   -0.8378494642
H        1.0575260142   -0.8393396323   -1.7902308525
C       -0.7664809895   -0.0290688720   -0.6204615989
H       -1.5663163296   -0.5813974264   -1.1125133987
C       -0.8683423324   -0.0183229857    0.8845944075
H       -1.6868348910   -0.4411798026    1.4471103185
N        0.4293382446   -0.0995720814    1.3526112248
H        0.6663960051   -0.1382187640    2.3232215765
12   
47 Energy -302.948463
C       -0.7928018253    1.3592493699   -1.0987549920
N       -0.7289821608    2.4930789758   -1.4160488581
C        1.2838712741   -0.4845109516    0.3298636255
H        2.3297443711   -0.6562848005    0.5400348121
C        0.6438571904   -0.5644204637   -0.8342725194
H        1.0566251436   -0.8433314821   -1.7905420037
C       -0.7664063213   -0.0259806296   -0.6211588604
H       -1.5676405254   -0.5802559346   -1.1133635112
C       -0.8664339286   -0.0179180247    0.8831078601
H       -1.6863804011   -0.4471391931    1.4469693243
N        0.4284753811   -0.0960849028    1.3512412616
H        0.6660718015   -0.1364019428    2.3229238751
12   
46 Energy -302.947693
C       -0.7855770814    1.3790626730   -1.0992097186
N       -0.7187746985    2.4808974674   -1.4006846083
C        1.2837998879   -0.4788577482    0.3296421367
H        2.3275064092   -0.6484158308    0.5387962038
C        0.6399933941   -0.5706887514   -0.8359959996
H        1.0504384701   -0.8619954787   -1.7867355601
C       -0.7688308970   -0.0281639627   -0.6219680214
H       -1.5718962822   -0.5740966458   -1.1159877674
C       -0.8715161139   -0.0189259058    0.8829832311
H       -1.6774082885   -0.4729858984    1.4414868251
N        0.4283419998   -0.0783928835    1.3482503004
H        0.6639231998   -0.1274370155    2.3194229919
12   
45 Energy -302.947637
C       -0.7819455817    1.4032043919   -1.1038485834
N       -0.7161473231    2.4615747519   -1.3910144577
C        1.2832553673   -0.4766982712    0.3292814115
H        2.3267682167   -0.6455275661    0.5384184121
C        0.6388754531   -0.5730828271   -0.8360873603
H        1.0480679470   -0.8692455208   -1.7852398590
C       -0.7697352200   -0.0304642666   -0.6218862332
H       -1.5735223837   -0.5717905803   -1.1170805838
C       -0.8728409769   -0.0192293228    0.8829570248
H       -1.6739895845   -0.4828364630    1.4394687066
N        0.4281676776   -0.0717844036    1.3469465710
H        0.6630464075   -0.1241199028    2.3180849649
12   
44 Energy -302.946934
C       -0.7797482298    1.3718519417   -1.0918020368
N       -0.7070493786    2.4933361753   -1.3912937137
C        1.2815520542   -0.4727618614    0.3278998137
H        2.3257596538   -0.6403259022    0.5378572292
C        0.6363366058   -0.5769038935   -0.8350553281
H        1.0440143301   -0.8825145979   -1.7829992233
C       -0.7706256436   -0.0269088559   -0.6235802535
H       -1.5767534573   -0.5673736681   -1.1193656336
C       -0.8742639269   -0.0194203742    0.8816269493
H       -1.6684691206   -0.5010535921    1.4363879660
N        0.4277501208   -0.0598050018    1.3445287483
H        0.6614969915   -0.1181203505    2.3157954956
12   
43 Energy -302.946847
C       -0.7766329038    1.3989564028   -1.0977293925
N       -0.7061883802    2.4706321584   -1.3824436689
C        1.2815222196   -0.4713935010    0.3278498165
H        2.3251297197   -0.6384333857    0.5375958515
C        0.6356312812   -0.5786090303   -0.8355247216
H        1.0423600098   -0.8873013459   -1.7817533974
C       -0.7713259866   -0.0294132361   -0.6231905644
H       -1.5777844516   -0.5658774293   -1.1201144990
C       -0.8748083749   -0.0195745403    0.8815489653
H       -1.6661517000   -0.5075374943    1.4350561837
N        0.4273708277   -0.0554671826    1.3440593117
H        0.6608777387   -0.1159813965    2.3146461283
12   
42 Energy -302.946543
C       -0.7767300249    1.3703461484   -1.0886346526
N       -0.7014242918    2.4978949293   -1.3860923340
C        1.2803836353   -0.4697149921    0.3270736625
H        2.3248327724   -0.6362706968    0.5374366186
C        0.6344182081   -0.5799441434   -0.8345159166
H        1.0407095332   -0.8929978857   -1.7808691276
C       -0.7715722599   -0.0266736941   -0.6242928148
H       -1.5790229055   -0.5637929525   -1.1210389602
C       -0.8760181631   -0.0198595787    0.8809337723
H       -1.6633721262   -0.5149994596    1.4335162243
N        0.4275240008   -0.0505006217    1.3424517933
H        0.6602716212   -0.1134870341    2.3140317479
12   
41 Energy -302.946428
C       -0.7736950211    1.3979093429   -1.0947430970
N       -0.7009299101    2.4747788708   -1.3775145214
C        1.2803674023   -0.4684438952    0.3273259620
H        2.3242604487   -0.6345812790    0.5372236282
C        0.6333533061   -0.5813114079   -0.8350050924
H        1.0393284908   -0.8973955181   -1.7798849009
C       -0.7721970606   -0.0295397224   -0.6231231097
H       -1.5799217755   -0.5624215428   -1.1217726281
C       -0.8757387212   -0.0194636057    0.8794975358
H       -1.6618655755   -0.5212666244    1.4328019189
N        0.4273168575   -0.0466774475    1.3423520559
H        0.6597215580   -0.1115871517    2.3128422616
12   
40 Energy -302.946199
C       -0.7740909406    1.3692831902   -1.0858718509
N       -0.6967729039    2.5007907648   -1.3813510913
C        1.2794836932   -0.4670658092    0.3263133926
H        2.3239363190   -0.6327684426    0.5370177192
C        0.6334528779   -0.5830836325   -0.8340042959
H        1.0376373728   -0.9020347477   -1.7787180093
C       -0.7725109692   -0.0246712545   -0.6262404190
H       -1.5811675979   -0.5609542703   -1.1225681077
C       -0.8775704947   -0.0209399065    0.8819641410
H       -1.6582945204   -0.5265756513    1.4305433766
N        0.4267755545   -0.0424586784    1.3407249284
H        0.6591216088   -0.1095215431    2.3121902292
12   
39 Energy -302.945294
C       -0.7670728756    1.3860332503   -1.0847930160
N       -0.6879768101    2.4935621307   -1.3672010097
C        1.2775279500   -0.4612212419    0.3251634827
H        2.3220308324   -0.6248216640    0.5363481177
C        0.6292690017   -0.5887875641   -0.8334340937
H        1.0309593612   -0.9235811192   -1.7738614817
C       -0.7741675602   -0.0271540975   -0.6256860371
H       -1.5852525810   -0.5533428652   -1.1261637926
C       -0.8799872766   -0.0210459118    0.8789654222
H       -1.6481445714   -0.5543006721    1.4249211615
N        0.4262004255   -0.0243332338    1.3373713450
H        0.6566141035   -0.1010069930    2.3083699143
12   
38 Energy -302.944328
C       -0.7606416767    1.3879910428   -1.0792173016
N       -0.6784329507    2.4990903414   -1.3556765678
C        1.2752839694   -0.4549157171    0.3238242189
H        2.3200621783   -0.6161273879    0.5356577563
C        0.6255769776   -0.5953679902   -0.8320775474
H        1.0232979624   -0.9473000973   -1.7678660725
C       -0.7758701295   -0.0252292686   -0.6276618036
H       -1.5896393129   -0.5451550398   -1.1302712773
C       -0.8828386942   -0.0222800423    0.8777912354
H       -1.6358471945   -0.5829930292    1.4178327573
N        0.4251886434   -0.0052847798    1.3335100128
H        0.6538602271   -0.0924280140    2.3041546016
12   
37 Energy -302.944241
C       -0.7569198095    1.4131368768   -1.0835646429
N       -0.6772504265    2.4793282202   -1.3468120323
C        1.2744936917   -0.4528908990    0.3233821857
H        2.3194730160   -0.6132347130    0.5354363388
C        0.6246386881   -0.5975477073   -0.8316152949
H        1.0206395386   -0.9551846290   -1.7656315121
C       -0.7766033694   -0.0271722427   -0.6275883738
H       -1.5908771202   -0.5424498792   -1.1315957447
C       -0.8837858784   -0.0227840014    0.8776494880
H       -1.6316303957   -0.5920109434    1.4152727185
N        0.4248442466    0.0006931309    1.3322899053
H        0.6529778182   -0.0898831950    2.3027769766
12   
36 Energy -302.943354
C       -0.7549502931    1.3845213625   -1.0725176643
N       -0.6695715900    2.5102568886   -1.3461679780
C        1.2731892309   -0.4488756658    0.3225867120
H        2.3182371115   -0.6073867191    0.5350243411
C        0.6217629597   -0.6013859368   -0.8305953651
H        1.0154584688   -0.9711877540   -1.7612837562
C       -0.7772976483   -0.0234850515   -0.6290329086
H       -1.5934310594   -0.5365747615   -1.1344787981
C       -0.8854209402   -0.0234871455    0.8760730042
H       -1.6233651296   -0.6103675970    1.4104148006
N        0.4241146565    0.0127822656    1.3298551123
H        0.6512742328   -0.0848098679    2.3001225120
12   
35 Energy -302.943227
C       -0.7515273956    1.4117573537   -1.0777022943
N       -0.6693922692    2.4881445856   -1.3378790003
C        1.2725896474   -0.4473402574    0.3222270979
H        2.3178172914   -0.6050940698    0.5348484874
C        0.6211408527   -0.6030425558   -0.8301844262
H        1.0133072217   -0.9773860541   -1.7593965946
C       -0.7779814644   -0.0257943333   -0.6287843168
H       -1.5942380125   -0.5344209981   -1.1354928619
C       -0.8861338801   -0.0239407137    0.8760364874
H       -1.6200179355   -0.6171049338    1.4083068149
N        0.4238117200    0.0172436289    1.3289239852
H        0.6506242235   -0.0830216345    2.2990966330
12   
34 Energy -302.942183
C       -0.7479775279    1.3928556851   -1.0680387561
N       -0.6616126202    2.5119303607   -1.3336025655
C        1.2709279790   -0.4421675695    0.3213838235
H        2.3164664640   -0.5972684172    0.5342638121
C        0.6178530089   -0.6080071248   -0.8287327587
H        1.0061817282   -0.9984790632   -1.7531257839
C       -0.7787632965   -0.0217454743   -0.6305966680
H       -1.5972283215   -0.5268832049   -1.1394095611
C       -0.8880177038   -0.0251404755    0.8745363598
H       -1.6092362351   -0.6396734721    1.4016335070
N        0.4229079337    0.0319424182    1.3260648654
H        0.6484985908   -0.0773636448    2.2956237372
12   
33 Energy -302.942066
C       -0.7443410130    1.4190779755   -1.0725096277
N       -0.6612526357    2.4913006548   -1.3253091128
C        1.2702794909   -0.4402757270    0.3210530830
H        2.3160427149   -0.5942804105    0.5340089157
C        0.6170433407   -0.6099348776   -0.8282327138
H        1.0033386828   -1.0063398081   -1.7505108003
C       -0.7793985559   -0.0236061210   -0.6304643137
H       -1.5981039767   -0.5241506208   -1.1408005030
C       -0.8887612374   -0.0257591496    0.8744135598
H       -1.6051434145   -0.6475806747    1.3989343285
N        0.4225490017    0.0370794578    1.3250617346
H        0.6477476018   -0.0755306816    2.2943554613
12   
32 Energy -302.941013
C       -0.7418770935    1.3948570177   -1.0622429071
N       -0.6544510807    2.5195229148   -1.3234648303
C        1.2689251202   -0.4357156318    0.3202986722
H        2.3150289163   -0.5869157937    0.5334095652
C        0.6140726785   -0.6139841587   -0.8267152846
H        0.9965629334   -1.0257234388   -1.7443174687
C       -0.7799080341   -0.0193408816   -0.6320374432
H       -1.6003269256   -0.5171003980   -1.1444842501
C       -0.8902715179   -0.0269559352    0.8728715731
H       -1.5954362407   -0.6669182395    1.3926450178
N        0.4216771582    0.0495139088    1.3226422659
H        0.6460040855   -0.0712393468    2.2913951011
12   
31 Energy -302.940867
C       -0.7383292142    1.4217780084   -1.0668754173
N       -0.6544958645    2.4982245199   -1.3154869558
C        1.2683699802   -0.4339375914    0.3200017272
H        2.3147124436   -0.5839374837    0.5331199277
C        0.6133715298   -0.6157172443   -0.8262136185
H        0.9936927380   -1.0333202229   -1.7416023255
C       -0.7805049560   -0.0212508545   -0.6318506279
H       -1.6009844203   -0.5144482079   -1.1458622322
C       -0.8909164421   -0.0276180934    0.8727747740
H       -1.5915865768   -0.6740589914    1.3899852065
N        0.4213216359    0.0540795084    1.3217704137
H        0.6453491461   -0.0697933302    2.2902391390
12   
30 Energy -302.939717
C       -0.7354575487    1.4006674327   -1.0570695160
N       -0.6482254503    2.5244158127   -1.3129324700
C        1.2670364742   -0.4289716692    0.3192875192
H        2.3139155263   -0.5754393213    0.5322966964
C        0.6103573269   -0.6198549965   -0.8244696785
H        0.9857618962   -1.0549028546   -1.7341616418
C       -0.7808887945   -0.0166601742   -0.6334616780
H       -1.6029479063   -0.5066731589   -1.1501173146
C       -0.8923525686   -0.0291579029    0.8712538709
H       -1.5811722207   -0.6940159202    1.3828511699
N        0.4203635774    0.0666274322    1.3194219178
H        0.6436096878   -0.0660346629    2.2871011358
12   
29 Energy -302.939559
C       -0.7318690974    1.4273598188   -1.0614179375
N       -0.6483787647    2.5036152911   -1.3051502636
C        1.2665372427   -0.4270517376    0.3190279847
H        2.3136954873   -0.5720093991    0.5318951805
C        0.6096272363   -0.6215887901   -0.8239360042
H        0.9824280636   -1.0632822281   -1.7309355365
C       -0.7814229142   -0.0183566729   -0.6332879158
H       -1.6034732214   -0.5037454003   -1.1517236972
C       -0.8929598175   -0.0299539134    0.8711206059
H       -1.5771335813   -0.7013133500    1.3799002766
N        0.4199757418    0.0711575722    1.3186069347
H        0.6429736243   -0.0648311738    2.2859003833
12   
28 Energy -302.938361
C       -0.7293788033    1.4045774792   -1.0514600642
N       -0.6428162752    2.5313451084   -1.3036824042
C        1.2654125313   -0.4222534572    0.3183438396
H        2.3132382717   -0.5632136730    0.5308740544
C        0.6068235585   -0.6251871521   -0.8220940370
H        0.9741498753   -1.0847147990   -1.7230230862
C       -0.7815895135   -0.0135472320   -0.6347789516
H       -1.6048653077   -0.4960010504   -1.1561083260
C       -0.8941976049   -0.0316600150    0.8696137886
H       -1.5672574423   -0.7196859959    1.3727278259
N        0.4190093685    0.0823803535    1.3165660317
H        0.6414713412   -0.0620395503    2.2830213399
12   
27 Energy -302.938172
C       -0.7258367942    1.4315897441   -1.0558015339
N       -0.6432053038    2.5103334568   -1.2961553371
C        1.2650077925   -0.4203410689    0.3181125477
H        2.3131439310   -0.5595662785    0.5303644603
C        0.6061603482   -0.6267948202   -0.8215631551
H        0.9705780754   -1.0932259438   -1.7195104113
C       -0.7820707832   -0.0152017942   -0.6345708503
H       -1.6051861927   -0.4930155912   -1.1578123008
C       -0.8947418848   -0.0325448337    0.8694807559
H       -1.5633670818   -0.7265969483    1.3697055466
N        0.4186098673    0.0865220369    1.3158603698
H        0.6409080261   -0.0611579427    2.2818899189
12   
26 Energy -302.936882
C       -0.7231787646    1.4102103103   -1.0460365734
N       -0.6382856448    2.5372567324   -1.2947795521
C        1.2640388558   -0.4153571781    0.3174614200
H        2.3130561992   -0.5497915247    0.5289804903
C        0.6034637402   -0.6301633824   -0.8195826691
H        0.9613012192   -1.1159168083   -1.7105220808
C       -0.7820409488   -0.0101345663   -0.6360019958
H       -1.6060841121   -0.4848396425   -1.1626623894
C       -0.8958757128   -0.0345865707    0.8679961093
H       -1.5535213886   -0.7446356562    1.3620311405
N        0.4175871850    0.0970938490    1.3140509103
H        0.6395393722   -0.0591355464    2.2790652008
12   
25 Energy -302.936670
C       -0.7196443139    1.4371744058   -1.0502046202
N       -0.6388123890    2.5164954610   -1.2874875879
C        1.2637391147   -0.4133569943    0.3172707424
H        2.3131104197   -0.5457095766    0.5282938769
C        0.6028198233   -0.6317088015   -0.8190517983
H        0.9572830807   -1.1249524098   -1.7065174845
C       -0.7824416390   -0.0116368937   -0.6357755730
H       -1.6061967534   -0.4816557915   -1.1645744962
C       -0.8963771082   -0.0356145421    0.8678428253
H       -1.5496715836   -0.7514714368    1.3588010274
N        0.4171630716    0.1009865633    1.3134412796
H        0.6390282770   -0.0585499681    2.2779618189
12   
24 Energy -302.935311
C       -0.7171449578    1.4150157418   -1.0403365936
N       -0.6345426724    2.5441965915   -1.2869660881
C        1.2629959298   -0.4084688595    0.3166235080
H        2.3134331207   -0.5353960741    0.5265389637
C        0.6003471848   -0.6346161149   -0.8169942930
H        0.9474333108   -1.1476986603   -1.6968698706
C       -0.7821821201   -0.0063835250   -0.6370871726
H       -1.6064960597   -0.4734260638   -1.1696574641
C       -0.8973692386   -0.0378957453    0.8663798043
H       -1.5404836021   -0.7683004895    1.3510242360
N        0.4161363359    0.1103352092    1.3119489394
H        0.6378727683   -0.0573619944    2.2753960408
12   
23 Energy -302.935059
C       -0.7136599735    1.4421860563   -1.0444568118
N       -0.6352335073    2.5233629392   -1.2799114162
C        1.2628146836   -0.4064492863    0.3164541962
H        2.3136530813   -0.5309904401    0.5256664510
C        0.5997656294   -0.6360583188   -0.8164731696
H        0.9430687455   -1.1569509021   -1.6924731038
C       -0.7825093778   -0.0078160267   -0.6368218150
H       -1.6063702746   -0.4701418230   -1.1717139472
C       -0.8978177295   -0.0390538712    0.8662188180
H       -1.5368394234   -0.7748613930    1.3476831949
N        0.4157024408    0.1138443953    1.3114518304
H        0.6374257052   -0.0570713137    2.2743757834
12   
22 Energy -302.933597
C       -0.7110429312    1.4209482904   -1.0346482102
N       -0.6316137944    2.5505520198   -1.2797945926
C        1.2623238575   -0.4014828414    0.3158208061
H        2.3144489286   -0.5197567823    0.5233914976
C        0.5974692427   -0.6386554187   -0.8143419254
H        0.9322434436   -1.1804375715   -1.6817756608
C       -0.7820134572   -0.0023620252   -0.6380199906
H       -1.6060467555   -0.4616236763   -1.1772104740
C       -0.8986947816   -0.0417112350    0.8647738817
H       -1.5281503546   -0.7910758232    1.3395517669
N        0.4146586436    0.1222267527    1.3102527025
H        0.6364179584   -0.0566216740    2.2720002089
12   
21 Energy -302.933306
C       -0.7076045922    1.4481152014   -1.0386329242
N       -0.6324191929    2.5299173320   -1.2729865119
C        1.2622641359   -0.3993978858    0.3156461235
H        2.3148874312   -0.5149002530    0.5222729805
C        0.5969446442   -0.6400064310   -0.8137966298
H        0.9273828942   -1.1901084031   -1.6768481618
C       -0.7822397021   -0.0036573943   -0.6377203435
H       -1.6056557022   -0.4581673416   -1.1794719521
C       -0.8990870617   -0.0430590651    0.8645868440
H       -1.5247022115   -0.7975093790    1.3360257144
N        0.4142198941    0.1253846016    1.3098707602
H        0.6360094627   -0.0566109667    2.2710541108
12   
20 Energy -302.931756
C       -0.7051159167    1.4263113781   -1.0286781606
N       -0.6293937054    2.5576796497   -1.2737603468
C        1.2621274036   -0.3945364531    0.3150251209
H        2.3161686772   -0.5031512184    0.5195015602
C        0.5948844322   -0.6421725944   -0.8116937292
H        0.9158926582   -1.2134393336   -1.6654203615
C       -0.7814963180    0.0019474014   -0.6387764561
H       -1.6046833146   -0.4496558525   -1.1851664073
C       -0.8998071032   -0.0460515759    0.8631505285
H       -1.5169228477   -0.8126011996    1.3278419984
N        0.4132110775    0.1324990378    1.3089722822
H        0.6351349566   -0.0568292244    2.2690039813
12   
19 Energy -302.931404
C       -0.7017649329    1.4536642594   -1.0326180910
N       -0.6303086615    2.5370457883   -1.2671810148
C        1.2621639079   -0.3924343124    0.3147657854
H        2.3168812160   -0.4979249329    0.5181392810
C        0.5944798591   -0.6433782727   -0.8110601641
H        0.9105661356   -1.2233655645   -1.6600207081
C       -0.7816298646    0.0007370614   -0.6384402902
H       -1.6040177915   -0.4460851036   -1.1875805923
C       -0.9001223604   -0.0476110387    0.8629250932
H       -1.5137776180   -0.8188297215    1.3241973916
N        0.4127920251    0.1352464503    1.3087107028
H        0.6347380851   -0.0570645981    2.2681626164
12   
18 Energy -302.929724
C       -0.6992551573    1.4328029543   -1.0226933005
N       -0.6278686578    2.5642879749   -1.2685159516
C        1.2625555209   -0.3875295644    0.3142333563
H        2.3187777302   -0.4853912713    0.5147463104
C        0.5926335733   -0.6452138038   -0.8090878893
H        0.8979777998   -1.2470616900   -1.6474643701
C       -0.7806243245    0.0065087872   -0.6393606319
H       -1.6023777798   -0.4374096469   -1.1935840309
C       -0.9006650158   -0.0511486269    0.8614671890
H       -1.5068459480   -0.8332582465    1.3157959284
N        0.4118223804    0.1412721734    1.3080621137
H        0.6338698785   -0.0578590251    2.2664012862
12   
17 Energy -302.929310
C       -0.6960295402    1.4601736891   -1.0265423288
N       -0.6288507351    2.5439343532   -1.2622009324
C        1.2625987080   -0.3854162386    0.3137189923
H        2.3199388430   -0.4797110204    0.5131047759
C        0.5924437509   -0.6461909480   -0.8081282248
H        0.8920179496   -1.2574201209   -1.6415042674
C       -0.7806388490    0.0054403050   -0.6390201527
H       -1.6014382510   -0.4336775518   -1.1961835055
C       -0.9008628963   -0.0530520340    0.8611498082
H       -1.5040615567   -0.8393938763    1.3120098946
N        0.4114648430    0.1436277410    1.3079431673
H        0.6334177337   -0.0583142836    2.2656527832
12   
16 Energy -302.927525
C       -0.6938527710    1.4386357129   -1.0165155594
N       -0.6268459447    2.5719908829   -1.2645613095
C        1.2638780436   -0.3806473309    0.3135247058
H        2.3224961483   -0.4669540371    0.5092028744
C        0.5908188247   -0.6477301491   -0.8065823867
H        0.8786743418   -1.2804356196   -1.6281958156
C       -0.7794019882    0.0113312312   -0.6398272421
H       -1.5992847444   -0.4251791957   -1.2022131878
C       -0.9011513479   -0.0572107811    0.8596161702
H       -1.4983910284   -0.8527393981    1.3038098069
N        0.4105948244    0.1484869444    1.3074596263
H        0.6324656415   -0.0595482451    2.2642823269
12   
15 Energy -302.926999
C       -0.6908145051    1.4662980325   -1.0203963827
N       -0.6278687379    2.5518206055   -1.2584795128
C        1.2639018243   -0.3785898517    0.3126453482
H        2.3242864345   -0.4608645043    0.5072951460
C        0.5909502832   -0.6484371655   -0.8050691690
H        0.8720180446   -1.2911727483   -1.6217009166
C       -0.7793294622    0.0103625634   -0.6395376053
H       -1.5981428673   -0.4213098273   -1.2049676973
C       -0.9011379331   -0.0596373229    0.8591131343
H       -1.4961061754   -0.8588153686    1.2999659004
N        0.4103501035    0.1505261411    1.3074974517
H        0.6318929908   -0.0601805393    2.2636343126
12   
14 Energy -302.925028
C       -0.6889484847    1.4465575926   -1.0107629061
N       -0.6262366601    2.5793113224   -1.2614161026
C        1.2664992095   -0.3738039673    0.3130662899
H        2.3280155361   -0.4475241083    0.5027406777
C        0.5895460713   -0.6500248862   -0.8038506100
H        0.8572160240   -1.3141279307   -1.6070855192
C       -0.7778936382    0.0163664018   -0.6403892004
H       -1.5956999729   -0.4127800888   -1.2112235037
C       -0.9009817197   -0.0652005867    0.8572999241
H       -1.4918574025   -0.8716999166    1.2918786477
N        0.4096849760    0.1547374342    1.3071294461
H        0.6306560610   -0.0618112519    2.2626128658
12   
13 Energy -302.924386
C       -0.6862505697    1.4743237443   -1.0146948367
N       -0.6272275873    2.5599887661   -1.2557069752
C        1.2663199409   -0.3719006341    0.3115401323
H        2.3308884445   -0.4409468762    0.5005552397
C        0.5901899197   -0.6503886457   -0.8010499966
H        0.8495867019   -1.3253710443   -1.5999944018
C       -0.7777249655    0.0155725347   -0.6403646498
H       -1.5945627119   -0.4087687755   -1.2141932909
C       -0.9004871309   -0.0688117478    0.8563389821
H       -1.4903448703   -0.8777904521    1.2880576181
N        0.4097769598    0.1566815615    1.3074800648
H        0.6298358687   -0.0625884165    2.2620321234
12   
12 Energy -302.922353
C       -0.6855477563    1.4518267425   -1.0050894540
N       -0.6255449003    2.5909831902   -1.2603196336
C        1.2709855340   -0.3674545178    0.3135368879
H        2.3354183366   -0.4284460219    0.4958117048
C        0.5886178135   -0.6526460692   -0.8006346718
H        0.8345632567   -1.3455199520   -1.5852621447
C       -0.7762393720    0.0215656380   -0.6416027187
H       -1.5926406304   -0.4011010965   -1.2201244671
C       -0.8992271221   -0.0763105453    0.8538287380
H       -1.4883182898   -0.8891402992    1.2811332556
N        0.4095465161    0.1606682142    1.3070459490
H        0.6283866139   -0.0644252686    2.2616765639
12   
11 Energy -302.921133
C       -0.6831610935    1.4808219619   -1.0090384284
N       -0.6264143164    2.5731969467   -1.2549241487
C        1.2716429938   -0.3651844364    0.3122885870
H        2.3399052729   -0.4202419430    0.4928640669
C        0.5893498708   -0.6534960693   -0.7967111468
H        0.8242677078   -1.3587176788   -1.5758978420
C       -0.7759735259    0.0212690664   -0.6421999035
H       -1.5916657049   -0.3963216951   -1.2238961296
C       -0.8974950018   -0.0829806448    0.8517445136
H       -1.4877593935   -0.8961806445    1.2768355898
N        0.4101905508    0.1633628131    1.3076665406
H        0.6271126398   -0.0655276621    2.2612683104
12   
10 Energy -302.918357
C       -0.6834140410    1.4688094884   -1.0022124932
N       -0.6247913823    2.5996470421   -1.2590487795
C        1.2777946836   -0.3606395738    0.3149861083
H        2.3467229390   -0.4068267577    0.4874817499
C        0.5874750656   -0.6572209590   -0.7930614841
H        0.8062479101   -1.3782760769   -1.5589662219
C       -0.7747166952    0.0266327401   -0.6448823196
H       -1.5911256252   -0.3887073562   -1.2304543288
C       -0.8920086329   -0.0977674583    0.8460747537
H       -1.4886368119   -0.9069373664    1.2704604254
N        0.4115195715    0.1690011673    1.3079182620
H        0.6249330187   -0.0677148755    2.2617043370
12   
9 Energy -302.914763
C       -0.6833582903    1.4876075181   -1.0032415007
N       -0.6241964374    2.6015467691   -1.2579283745
C        1.2824866111   -0.3560660743    0.3168076073
H        2.3549851441   -0.3936221340    0.4823338193
C        0.5849706171   -0.6623477202   -0.7839171702
H        0.7870021393   -1.3956625868   -1.5414394994
C       -0.7747156402    0.0299642726   -0.6487924379
H       -1.5918332491   -0.3817038611   -1.2368949576
C       -0.8811956766   -0.1207245930    0.8365770745
H       -1.4909877404   -0.9151701808    1.2644577720
N        0.4146165652    0.1759747514    1.3094582097
H        0.6222259574   -0.0697961472    2.2625794667
12   
8 Energy -302.910296
C       -0.6849573626    1.4925108885   -1.0021728180
N       -0.6228024086    2.6151598301   -1.2599064826
C        1.2881881796   -0.3510615567    0.3205071177
H        2.3619651290   -0.3824605741    0.4779675362
C        0.5790080347   -0.6693945438   -0.7734710219
H        0.7695143844   -1.4082129004   -1.5251980221
C       -0.7757050855    0.0358803643   -0.6536253073
H       -1.5932654524   -0.3761130249   -1.2423879732
C       -0.8660597733   -0.1483404947    0.8239519454
H       -1.4932965065   -0.9194740422    1.2590992072
N        0.4176467341    0.1831026788    1.3111391645
H        0.6197641269   -0.0715966111    2.2640966632
12   
7 Energy -302.904993
C       -0.6865341012    1.5043530485   -1.0035625739
N       -0.6218183564    2.6204561516   -1.2602660369
C        1.2922420320   -0.3459212026    0.3239428171
H        2.3685753215   -0.3732208564    0.4746117432
C        0.5709950271   -0.6773613104   -0.7606086721
H        0.7541706359   -1.4171006210   -1.5108194690
C       -0.7780255946    0.0427278039   -0.6590040376
H       -1.5947263455   -0.3717638741   -1.2467196525
C       -0.8485825537   -0.1781991858    0.8095240397
H       -1.4945017814   -0.9205542797    1.2538853611
N        0.4206660509    0.1895247184    1.3133414073
H        0.6175396653   -0.0729403786    2.2656750826
12   
6 Energy -302.899020
C       -0.6885554862    1.5106472410   -1.0041222246
N       -0.6206242638    2.6290265420   -1.2615369238
C        1.2968463079   -0.3403287997    0.3285096306
H        2.3744287616   -0.3651609743    0.4717688403
C        0.5603030706   -0.6857866443   -0.7471838200
H        0.7403476259   -1.4240763686   -1.4977534881
C       -0.7807714533    0.0511652317   -0.6646446286
H       -1.5961159639   -0.3681610484   -1.2503971953
C       -0.8297999572   -0.2084440288    0.7938848229
H       -1.4948874968   -0.9200822551    1.2487336893
N        0.4232420281    0.1952549715    1.3154285556
H        0.6155868270   -0.0740538534    2.2673127506
12   
5 Energy -302.892768
C       -0.6905382612    1.5175598412   -1.0052533008
N       -0.6196069718    2.6348328134   -1.2623332165
C        1.3010470324   -0.3342124510    0.3334795446
H        2.3800235944   -0.3584077186    0.4696268972
C        0.5467950236   -0.6947758256   -0.7324352624
H        0.7282173772   -1.4290294121   -1.4861165492
C       -0.7841330744    0.0608064831   -0.6706896262
H       -1.5971991897   -0.3653455140   -1.2532232466
C       -0.8103392381   -0.2380508091    0.7771496246
H       -1.4938994369   -0.9184253644    1.2433177869
N        0.4257691955    0.1998957431    1.3175691230
H        0.6138639489   -0.0748477725    2.2689082341
12   
4 Energy -302.886811
C       -0.6925340124    1.5230418096   -1.0062303412
N       -0.6186316117    2.6403003498   -1.2631464398
C        1.3057333965   -0.3274589486    0.3391912184
H        2.3853581195   -0.3524624886    0.4678847791
C        0.5306983846   -0.7039198423   -0.7170728656
H        0.7172192872   -1.4330752252   -1.4754964527
C       -0.7876075344    0.0713528547   -0.6769317799
H       -1.5980108863   -0.3629935737   -1.2555480628
C       -0.7906495938   -0.2664069783    0.7595899833
H       -1.4920877768   -0.9165426381    1.2377559587
N        0.4281987415    0.2036114218    1.3195983913
H        0.6123134861   -0.0754467276    2.2704056201
12   
3 Energy -302.881915
C       -0.6944595158    1.5278877979   -1.0071339347
N       -0.6177288237    2.6450420695   -1.2638640385
C        1.3114847208   -0.3201287634    0.3454561681
H        2.3903081202   -0.3471357798    0.4664142404
C        0.5121378746   -0.7128505327   -0.7010009250
H        0.7071142150   -1.4367077589   -1.4657643972
C       -0.7909328417    0.0823352620   -0.6831985779
H       -1.5986229667   -0.3609726098   -1.2575409076
C       -0.7709610464   -0.2931373195    0.7413156604
H       -1.4897064766   -0.9149015456    1.2320860206
N        0.4304619432    0.2064786098    1.3214056877
H        0.6109047968   -0.0759094161    2.2718250126
12   
2 Energy -302.878803
C       -0.6962107562    1.5327315269   -1.0080213435
N       -0.6169294813    2.6487368867   -1.2643875960
C        1.3184938138   -0.3118654795    0.3523832123
H        2.3949518148   -0.3423783428    0.4651054840
C        0.4917847345   -0.7225962623   -0.6854008196
H        0.6973814569   -1.4394894797   -1.4558092169
C       -0.7942298216    0.0936795762   -0.6893172378
H       -1.5990666207   -0.3592171369   -1.2593847837
C       -0.7516427446   -0.3180781437    0.7225236242
H       -1.4867361411   -0.9138355283    1.2260979155
N        0.4326386003    0.2085875102    1.3230372762
H        0.6095651451   -0.0762751134    2.2731734942
12   
1 Energy -302.877801
C       -0.6983562781    1.5367609930   -1.0087437455
N       -0.6159268859    2.6525833997   -1.2648763211
C        1.3254636210   -0.3031781365    0.3585868642
H        2.3996388806   -0.3379350049    0.4639500446
C        0.4707000238   -0.7312213930   -0.6677715468
H        0.6878527847   -1.4428094024   -1.4465557310
C       -0.7970267135    0.1049707788   -0.6956800675
H       -1.5993233622   -0.3573937572   -1.2610802430
C       -0.7327689727   -0.3419137844    0.7032691030
H       -1.4833676419   -0.9133023235    1.2198344788
N        0.4348721366    0.2100348467    1.3245397165
H        0.6082424076   -0.0765962033    2.2745274566
12   
1 Energy -302.877801
C       -0.7010532329    1.5454968580   -1.0094021593
N       -0.6145743109    2.6599577671   -1.2660999281
C        1.3405183522   -0.2844652775    0.3680396278
H        2.4096837042   -0.3290712991    0.4614816786
C        0.4296919802   -0.7489425150   -0.6306137306
H        0.6668232689   -1.4498065278   -1.4246831014
C       -0.8035120697    0.1269134426   -0.7082522585
H       -1.6003797814   -0.3532663892   -1.2652664528
C       -0.6965376027   -0.3872812224    0.6654313230
H       -1.4746203173   -0.9139122285    1.2049054676
N        0.4387931088    0.2115161093    1.3269560965
H        0.6051669002   -0.0771387041    2.2775034450
12   
2 Energy -302.878599
C       -0.7013236638    1.5505595824   -1.0092309232
N       -0.6142841853    2.6639224371   -1.2669371111
C        1.3484797174   -0.2744310634    0.3705373749
H        2.4152071542   -0.3243285184    0.4600221303
C        0.4111999268   -0.7580738825   -0.6111982650
H        0.6543675095   -1.4540051391   -1.4109731276
C       -0.8073587445    0.1370527128   -0.7140894777
H       -1.6014602057   -0.3506667723   -1.2681646011
C       -0.6794083199   -0.4086158827    0.6474566834
H       -1.4688999050   -0.9154923950    1.1955812709
N        0.4402131522    0.2114408002    1.3278183862
H        0.6032675637   -0.0773618656    2.2791776682
12   
3 Energy -302.880446
C       -0.7017591927    1.5567505173   -1.0090177161
N       -0.6137497775    2.6679279906   -1.2675629762
C        1.3537971573   -0.2634746501    0.3708419204
H        2.4223238611   -0.3191975497    0.4584496739
C        0.3962986843   -0.7663523482   -0.5907556304
H        0.6394299713   -1.4602796861   -1.3952160012
C       -0.8113028421    0.1465888027   -0.7205731639
H       -1.6024943896   -0.3469102900   -1.2715537822
C       -0.6640711883   -0.4295866283    0.6321314523
H       -1.4613958787   -0.9185295972    1.1839234471
N        0.4419981724    0.2106896131    1.3283511794
H        0.6009254221   -0.0776261603    2.2809816051
12   
4 Energy -302.882604
C       -0.7020419568    1.5572000017   -1.0069218584
N       -0.6127485666    2.6780968051   -1.2693574823
C        1.3643757160   -0.2512825506    0.3709173126
H        2.4269563983   -0.3133119002    0.4561558933
C        0.3833797666   -0.7751618466   -0.5751802808
H        0.6215701891   -1.4685759393   -1.3754378661
C       -0.8141536967    0.1545877071   -0.7239964150
H       -1.6043986713   -0.3422954079   -1.2766090491
C       -0.6493613007   -0.4452406066    0.6170580115
H       -1.4540430573   -0.9254295963    1.1711155833
N        0.4419434804    0.2092478462    1.3294150516
H        0.5985216986   -0.0778344988    2.2828411076
12   
5 Energy -302.884534
C       -0.6996265182    1.5786501243   -1.0091859259
N       -0.6134029585    2.6684411414   -1.2662989267
C        1.3594905665   -0.2404163881    0.3668882151
H        2.4380320302   -0.3075440020    0.4547331483
C        0.3800451164   -0.7761268914   -0.5579661017
H        0.6033914364   -1.4825643508   -1.3583472549
C       -0.8177274933    0.1594235218   -0.7303539186
H       -1.6050964964   -0.3361724670   -1.2808590421
C       -0.6420060415   -0.4593648879    0.6119951466
H       -1.4442745888   -0.9337703352    1.1561654288
N        0.4455110264    0.2076200973    1.3284580223
H        0.5956639204   -0.0781755484    2.2847712173
12   
6 Energy -302.885247
C       -0.7008282391    1.5585940314   -1.0032261664
N       -0.6115110964    2.6904571385   -1.2707862805
C        1.3744521189   -0.2346607290    0.3678932363
H        2.4341257676   -0.3038948462    0.4528223902
C        0.3741169906   -0.7808024436   -0.5590411386
H        0.5938966167   -1.4884039225   -1.3466128091
C       -0.8168826216    0.1634633954   -0.7289965163
H       -1.6063456554   -0.3332878318   -1.2843326016
C       -0.6362157331   -0.4595265457    0.6048470996
H       -1.4426133926   -0.9413291553    1.1510673169
N        0.4428165268    0.2073723729    1.3313142158
H        0.5949887174   -0.0779814500    2.2850512621
12   
7 Energy -302.886609
C       -0.6968979257    1.5886932628   -1.0078779365
N       -0.6129111286    2.6707851834   -1.2648359181
C        1.3609115904   -0.2264004526    0.3639924131
H        2.4462355801   -0.2986051737    0.4519459737
C        0.3766002944   -0.7771687221   -0.5479904427
H        0.5784635522   -1.5046570077   -1.3329829945
C       -0.8186605778    0.1644806027   -0.7331624503
H       -1.6063802185   -0.3269571071   -1.2879316896
C       -0.6333851237   -0.4665406762    0.6048752910
H       -1.4344960041   -0.9516924514    1.1385723766
N        0.4473927010    0.2066734268    1.3276901272
H        0.5931272601   -0.0786108706    2.2877052588
12   
8 Energy -302.886939
C       -0.6978913014    1.5673265610   -1.0017219700
N       -0.6110175446    2.6928332276   -1.2692121342
C        1.3740408521   -0.2223392866    0.3638911341
H        2.4420271530   -0.2949952481    0.4502908880
C        0.3726001740   -0.7800020297   -0.5496400827
H        0.5704306823   -1.5110807531   -1.3231763905
C       -0.8179592111    0.1684648107   -0.7330731503
H       -1.6069604584   -0.3238943911   -1.2906070173
C       -0.6305620699   -0.4662796347    0.6007374939
H       -1.4323779536   -0.9588085675    1.1338482728
N        0.4450759987    0.2068867421    1.3316820218
H        0.5925936785   -0.0781114160    2.2869809431
12   
9 Energy -302.888225
C       -0.6933201479    1.5990558421   -1.0068549042
N       -0.6121920233    2.6720546083   -1.2620701014
C        1.3760199649   -0.2146814137    0.3631607278
H        2.4444782774   -0.2878641807    0.4480696302
C        0.3703861512   -0.7803064664   -0.5475190353
H        0.5547486760   -1.5273052479   -1.3059275018
C       -0.8177151056    0.1671100560   -0.7329443978
H       -1.6074038845   -0.3170240826   -1.2952740352
C       -0.6251833943   -0.4663542575    0.5964356932
H       -1.4269924741   -0.9736670637    1.1236113162
N        0.4451489651    0.2073389439    1.3301686653
H        0.5920249948   -0.0783567231    2.2891439519
12   
10 Energy -302.888396
C       -0.6941480378    1.5751895472   -1.0003026500
N       -0.6102121940    2.6953092529   -1.2665817103
C        1.3770482760   -0.2118699391    0.3618813990
H        2.4455143391   -0.2846371874    0.4471664130
C        0.3697815967   -0.7798067253   -0.5463137344
H        0.5481312160   -1.5347551512   -1.2987470068
C       -0.8171617610    0.1719010257   -0.7347351886
H       -1.6074973846   -0.3138825983   -1.2971308104
C       -0.6249829582   -0.4676662225    0.5956985725
H       -1.4235537389   -0.9794968512    1.1186538638
N        0.4455295345    0.2077698061    1.3316323723
H        0.5915511118   -0.0780549421    2.2887784887
12   
11 Energy -302.889537
C       -0.6887333708    1.6024593781   -1.0042364238
N       -0.6106649968    2.6784146017   -1.2592007321
C        1.3777423367   -0.2068891696    0.3582957455
H        2.4475708299   -0.2752680333    0.4446013607
C        0.3696007058   -0.7787926125   -0.5424738095
H        0.5320679599   -1.5537204595   -1.2804014723
C       -0.8184582022    0.1726460208   -0.7389329155
H       -1.6070533135   -0.3053244312   -1.3011737692
C       -0.6251784700   -0.4714278765    0.5953927936
H       -1.4138490746   -0.9943149730    1.1060352934
N        0.4460941792    0.2091512836    1.3347135471
H        0.5908614162   -0.0769337134    2.2873803913
12   
12 Energy -302.889663
C       -0.6895526057    1.5776785115   -0.9976950583
N       -0.6084916307    2.7023106139   -1.2635723980
C        1.3783104116   -0.2046510058    0.3587678309
H        2.4479248860   -0.2718988407    0.4434606295
C        0.3678318591   -0.7791969063   -0.5423687144
H        0.5267020603   -1.5597948778   -1.2735829371
C       -0.8168619291    0.1764780384   -0.7387882063
H       -1.6077215077   -0.3027186954   -1.3033645271
C       -0.6225302934   -0.4700758730    0.5927844736
H       -1.4122502875   -1.0006480685    1.1029592003
N        0.4455646731    0.2095897057    1.3328074495
H        0.5910743637   -0.0770725868    2.2885922665
12   
13 Energy -302.890524
C       -0.6839927729    1.6102311663   -1.0033664464
N       -0.6085307763    2.6802891231   -1.2542707591
C        1.3794586449   -0.2008315467    0.3605193693
H        2.4482887700   -0.2620690817    0.4398989112
C        0.3644059839   -0.7826255003   -0.5430584386
H        0.5140130728   -1.5735191721   -1.2561101246
C       -0.8155393274    0.1737299414   -0.7371724714
H       -1.6092546522   -0.2961607368   -1.3086283991
C       -0.6175929006   -0.4675798344    0.5871290962
H       -1.4075340432   -1.0156869670    1.0953843076
N        0.4448667433    0.2106134546    1.3300345169
H        0.5914112574   -0.0763908306    2.2896404473
12   
14 Energy -302.890590
C       -0.6840378363    1.5868813368   -0.9970023921
N       -0.6061669213    2.7029463899   -1.2576748568
C        1.3793513402   -0.1999150651    0.3593546649
H        2.4490164275   -0.2572543489    0.4383682598
C        0.3641538751   -0.7819690987   -0.5417222616
H        0.5080943317   -1.5814679845   -1.2488885925
C       -0.8151536326    0.1780997876   -0.7395434396
H       -1.6094010903   -0.2925811571   -1.3105376740
C       -0.6185238509   -0.4688146357    0.5870794397
H       -1.4034907520   -1.0216178049    1.0907157748
N        0.4449911537    0.2113472897    1.3309952899
H        0.5911669548   -0.0756546934    2.2888557969
12   
15 Energy -302.891306
C       -0.6789211784    1.5817482880   -0.9929147047
N       -0.6023122911    2.7117971681   -1.2532195664
C        1.3763438668   -0.2041174659    0.3512250648
H        2.4519763569   -0.2412554491    0.4331290331
C        0.3685735131   -0.7751330578   -0.5319082018
H        0.4941267620   -1.6048261255   -1.2338025087
C       -0.8196910195    0.1834314075   -0.7526040091
H       -1.6074656886   -0.2819888529   -1.3132988019
C       -0.6268905857   -0.4780138772    0.5948437915
H       -1.3896294120   -1.0327729092    1.0773110259
N        0.4444894871    0.2132955438    1.3361312242
H        0.5894001893   -0.0721646535    2.2851076627
12   
16 Energy -302.891411
C       -0.6778878153    1.5899894469   -0.9944491916
N       -0.6009066510    2.7077718218   -1.2496806648
C        1.3806365642   -0.1998848789    0.3622994576
H        2.4494261218   -0.2357429480    0.4295329934
C        0.3585916689   -0.7882107894   -0.5427755990
H        0.4896678079   -1.6030243088   -1.2222112741
C       -0.8120802759    0.1798076194   -0.7392631236
H       -1.6122361974   -0.2821469471   -1.3195251290
C       -0.6120788354   -0.4645291492    0.5788525657
H       -1.3965816748   -1.0440557282    1.0804947197
N        0.4427989453    0.2128663916    1.3262441456
H        0.5906503413   -0.0728405137    2.2904811099
12   
17 Energy -302.891619
C       -0.6754468700    1.5813036058   -0.9910727339
N       -0.5983729548    2.7160769498   -1.2484822915
C        1.3760829307   -0.2063464331    0.3542968468
H        2.4526980784   -0.2273686333    0.4267044711
C        0.3660676067   -0.7778407171   -0.5317924415
H        0.4852070248   -1.6164164622   -1.2218131309
C       -0.8184564447    0.1830326689   -0.7524581079
H       -1.6086456852   -0.2768460445   -1.3178221998
C       -0.6261703800   -0.4771446541    0.5912465933
H       -1.3858041846   -1.0422249386    1.0721740696
N        0.4446563775    0.2135463036    1.3335059244
H        0.5881845009   -0.0697716283    2.2855130102
12   
18 Energy -302.891700
C       -0.6740907453    1.5971387543   -0.9943124234
N       -0.5975303056    2.7039115534   -1.2434450022
C        1.3808813256   -0.2039585321    0.3630820428
H        2.4500617329   -0.2222140691    0.4232755294
C        0.3578151060   -0.7906956459   -0.5419815774
H        0.4819705338   -1.6131623277   -1.2122461801
C       -0.8121020122    0.1800613669   -0.7412764786
H       -1.6127653293   -0.2776321141   -1.3230716167
C       -0.6122546840   -0.4647620286    0.5778213258
H       -1.3930001539   -1.0516003378    1.0759327057
N        0.4419821729    0.2129197311    1.3262176807
H        0.5890323588   -0.0700063333    2.2900040038
12   
19 Energy -302.891822
C       -0.6721277962    1.5964956917   -0.9934730335
N       -0.5966691791    2.7041767849   -1.2423183962
C        1.3739715396   -0.2104829552    0.3541246013
H        2.4543056829   -0.2181471118    0.4224446843
C        0.3671043370   -0.7771295285   -0.5294895267
H        0.4809361125   -1.6234330121   -1.2176592835
C       -0.8196056420    0.1814142802   -0.7552355884
H       -1.6080949130   -0.2740203000   -1.3190541837
C       -0.6310799624   -0.4813137019    0.5929357921
H       -1.3816258385   -1.0439297625    1.0682880369
N        0.4465442831    0.2136758394    1.3356624749
H        0.5863413757   -0.0673062072    2.2837744325
12   
20 Energy -302.891885
C       -0.6712247695    1.5996038290   -0.9934471839
N       -0.5944147445    2.7031628486   -1.2390534891
C        1.3804882796   -0.2090722572    0.3633413948
H        2.4507694027   -0.2106481959    0.4177227854
C        0.3579360060   -0.7907257137   -0.5395075204
H        0.4766868423   -1.6213062539   -1.2066496706
C       -0.8128491229    0.1800080699   -0.7441460263
H       -1.6123571990   -0.2742392196   -1.3250268107
C       -0.6136935326   -0.4661498154    0.5784967645
H       -1.3901498928   -1.0556492823    1.0724927743
N        0.4414530892    0.2126309963    1.3256451444
H        0.5873556411   -0.0676149885    2.2901318477
12   
21 Energy -302.891991
C       -0.6704663288    1.5860439327   -0.9899362412
N       -0.5925923554    2.7145550660   -1.2403277980
C        1.3737800267   -0.2148517330    0.3568616087
H        2.4549293249   -0.2060640293    0.4163443140
C        0.3655745835   -0.7812530906   -0.5311138154
H        0.4755020360   -1.6292155918   -1.2102628439
C       -0.8177506750    0.1833151678   -0.7548992466
H       -1.6090414742   -0.2716109680   -1.3222744365
C       -0.6312122607   -0.4808028304    0.5904797885
H       -1.3802284411   -1.0487809087    1.0658920494
N        0.4469516600    0.2133027914    1.3356947728
H        0.5845539037   -0.0646377886    2.2835418584
12   
22 Energy -302.892052
C       -0.6701331905    1.5858061820   -0.9892628923
N       -0.5904672682    2.7160257570   -1.2382948014
C        1.3815522418   -0.2139927540    0.3659144875
H        2.4504745934   -0.1997918524    0.4119715205
C        0.3561747436   -0.7930024238   -0.5393694308
H        0.4727522256   -1.6262050096   -1.2020300128
C       -0.8116866472    0.1812524970   -0.7442617512
H       -1.6126147629   -0.2722986951   -1.3273018202
C       -0.6118470126   -0.4642928171    0.5763906436
H       -1.3904127671   -1.0596045200    1.0714445559
N        0.4402211900    0.2118567709    1.3228263367
H        0.5859866535   -0.0657531170    2.2919731747
12   
23 Energy -302.892139
C       -0.6682865517    1.5892091508   -0.9897151150
N       -0.5899361211    2.7123519604   -1.2365069005
C        1.3731323789   -0.2200282959    0.3584365345
H        2.4556943670   -0.1957959587    0.4110331106
C        0.3655949535   -0.7838157894   -0.5314576106
H        0.4718084628   -1.6334274298   -1.2061273217
C       -0.8173111397    0.1836158450   -0.7557203393
H       -1.6090905628   -0.2699795334   -1.3240694712
C       -0.6330847704   -0.4820224631    0.5903356312
H       -1.3788104078   -1.0507178949    1.0639280534
N        0.4476679249    0.2126720208    1.3371726039
H        0.5826214659   -0.0620615940    2.2826908352
12   
24 Energy -302.892198
C       -0.6679403134    1.5828899632   -0.9875060919
N       -0.5870635831    2.7192071337   -1.2352955187
C        1.3805405925   -0.2207363076    0.3667497392
H        2.4514004999   -0.1879371569    0.4059011414
C        0.3569128646   -0.7931804877   -0.5372642752
H        0.4688026645   -1.6323933462   -1.1989031271
C       -0.8121245307    0.1818773575   -0.7469690683
H       -1.6118542471   -0.2700044006   -1.3285853503
C       -0.6154880446   -0.4671013160    0.5778916360
H       -1.3879100332   -1.0608250526    1.0686203423
N        0.4410440622    0.2110972544    1.3240025945
H        0.5836800679   -0.0628936230    2.2913579886
12   
25 Energy -302.892282
C       -0.6651492385    1.6039141373   -0.9918356330
N       -0.5874759386    2.7003944885   -1.2301316040
C        1.3743458604   -0.2257865921    0.3622528274
H        2.4551778554   -0.1837220967    0.4043995623
C        0.3634913810   -0.7881912597   -0.5324927016
H        0.4678025447   -1.6370370107   -1.2012178814
C       -0.8160342025    0.1815737903   -0.7541915952
H       -1.6095250276   -0.2685655298   -1.3266290388
C       -0.6299890099   -0.4793708377    0.5871688161
H       -1.3802064060   -1.0547234110    1.0635090209
N        0.4465585633    0.2114028264    1.3345442400
H        0.5810036179   -0.0598884865    2.2846239978
12   
26 Energy -302.892324
C       -0.6658247220    1.5851922304   -0.9870878673
N       -0.5843785378    2.7177276334   -1.2319228066
C        1.3802113679   -0.2269010886    0.3686032856
H        2.4516487352   -0.1774172640    0.4002459953
C        0.3566496812   -0.7937785329   -0.5355546136
H        0.4657703219   -1.6369033090   -1.1967431538
C       -0.8119947522    0.1812744333   -0.7480041994
H       -1.6113174424   -0.2684696735   -1.3298128515
C       -0.6162904853   -0.4677645191    0.5778111959
H       -1.3874203237   -1.0622299784    1.0672643517
N        0.4410648252    0.2100557335    1.3228137554
H        0.5818813317   -0.0607856468    2.2923869190
12   
27 Energy -302.892453
C       -0.6634987639    1.6005214402   -0.9902479918
N       -0.5845073469    2.7032145429   -1.2279055709
C        1.3740806111   -0.2326280658    0.3636223518
H        2.4555698208   -0.1728203633    0.3985151232
C        0.3647313772   -0.7914324357   -0.5336130413
H        0.4647917865   -1.6398367994   -1.1985000353
C       -0.8158707140    0.1834954744   -0.7560955114
H       -1.6089472376   -0.2674494061   -1.3277147110
C       -0.6347802325   -0.4826310601    0.5889271785
H       -1.3783049104   -1.0543289258    1.0614369515
N        0.4483842897    0.2104132920    1.3396200844
H        0.5783513198   -0.0565176750    2.2819551831
12   
28 Energy -302.892496
C       -0.6627321314    1.5933967035   -0.9877057973
N       -0.5812113733    2.7111592003   -1.2267191030
C        1.3796089291   -0.2354842764    0.3715129344
H        2.4517729083   -0.1633614795    0.3925081107
C        0.3563059246   -0.7949761840   -0.5335105105
H        0.4620720218   -1.6420561128   -1.1944286523
C       -0.8116101251    0.1798388603   -0.7488036696
H       -1.6105475895   -0.2668043237   -1.3313475043
C       -0.6170005556   -0.4684598277    0.5775348936
H       -1.3873116001   -1.0636198750    1.0658552795
N        0.4412377517    0.2083036765    1.3212003130
H        0.5794158392   -0.0579363429    2.2939037165
12   
29 Energy -302.892890
C       -0.6580086046    1.6148518411   -0.9911181966
N       -0.5789297179    2.6916369398   -1.2188886643
C        1.3756179500   -0.2471821107    0.3699966198
H        2.4533256827   -0.1476746127    0.3842512966
C        0.3635022813   -0.7972408690   -0.5333010562
H        0.4578623596   -1.6470404590   -1.1926008950
C       -0.8142201702    0.1817502519   -0.7562154521
H       -1.6079902373   -0.2648396051   -1.3310324940
C       -0.6347969906   -0.4826895854    0.5872522993
H       -1.3790129400   -1.0575703728    1.0594459633
N        0.4487349768    0.2069760412    1.3388999023
H        0.5739154099   -0.0509774405    2.2833106879
12   
30 Energy -302.892924
C       -0.6571689319    1.5931546535   -0.9853314065
N       -0.5738155556    2.7110537247   -1.2193619528
C        1.3763080107   -0.2554527845    0.3743789878
H        2.4518820529   -0.1332877203    0.3759036543
C        0.3614738494   -0.7990281179   -0.5318512569
H        0.4542423065   -1.6516240607   -1.1900711551
C       -0.8119935873    0.1832516165   -0.7555874923
H       -1.6075341812   -0.2634008221   -1.3330954762
C       -0.6319140732   -0.4803594790    0.5847890311
H       -1.3809565380   -1.0603144431    1.0592829931
N        0.4475962226    0.2046082594    1.3337653650
H        0.5718804247   -0.0486008071    2.2871787197
12   
31 Energy -302.893045
C       -0.6556697654    1.6024327791   -0.9865096603
N       -0.5723808850    2.7042977345   -1.2163108413
C        1.3844743793   -0.2574567971    0.3814697130
H        2.4471402045   -0.1265479836    0.3708962177
C        0.3528193676   -0.8040928903   -0.5334823121
H        0.4531156150   -1.6507812556   -1.1876632039
C       -0.8085226775    0.1777697947   -0.7478754703
H       -1.6084446249   -0.2636335469   -1.3357010212
C       -0.6146192576   -0.4662597748    0.5737811086
H       -1.3908367780   -1.0680634384    1.0646549565
N        0.4397270825    0.2023746370    1.3177827239
H        0.5731973391   -0.0500392391    2.2989578007
12   
32 Energy -302.893109
C       -0.6553523936    1.5860037329   -0.9827520504
N       -0.5701152838    2.7175192952   -1.2178599739
C        1.3772291577   -0.2636988483    0.3779712404
H        2.4511225430   -0.1199333313    0.3679092482
C        0.3601104524   -0.8017724706   -0.5315005072
H        0.4513803920   -1.6548165015   -1.1885769155
C       -0.8105224664    0.1838611970   -0.7553500621
H       -1.6065705543   -0.2624116654   -1.3344673367
C       -0.6314819470   -0.4798250682    0.5836222796
H       -1.3825667694   -1.0615306224    1.0590563263
N        0.4470095574    0.2025068915    1.3321849650
H        0.5697573115   -0.0459025893    2.2897627975
12   
33 Energy -302.893223
C       -0.6549872126    1.5893564510   -0.9829688316
N       -0.5691512913    2.7161374498   -1.2168168252
C        1.3865610622   -0.2626604188    0.3852569200
H        2.4444424680   -0.1171889990    0.3649104731
C        0.3506151067   -0.8049999626   -0.5319212883
H        0.4511805139   -1.6533443081   -1.1870782832
C       -0.8066285794    0.1778517962   -0.7464473916
H       -1.6079884825   -0.2629584516   -1.3370117491
C       -0.6105716864   -0.4632803699    0.5711787497
H       -1.3939292854   -1.0702033547    1.0655532062
N        0.4383924923    0.2000349835    1.3121039174
H        0.5720648943   -0.0487447960    2.3032411138
12   
34 Energy -302.893295
C       -0.6532973401    1.5826266954   -0.9809789558
N       -0.5666771045    2.7207776340   -1.2157871954
C        1.3790049661   -0.2712687117    0.3818715097
H        2.4486126054   -0.1070104742    0.3599070543
C        0.3586591794   -0.8048535243   -0.5311870822
H        0.4485192273   -1.6574291219   -1.1868890695
C       -0.8088117938    0.1836163112   -0.7544600416
H       -1.6056779326   -0.2614665957   -1.3359513360
C       -0.6296732512   -0.4785765151    0.5820165379
H       -1.3847620271   -1.0630058742    1.0591195113
N        0.4464056171    0.1998018668    1.3299425816
H        0.5676978538   -0.0432116704    2.2923964971
12   
35 Energy -302.893400
C       -0.6511921244    1.6031011224   -0.9846723925
N       -0.5667204931    2.7041623895   -1.2113990827
C        1.3856257273   -0.2715020459    0.3871967216
H        2.4434754924   -0.1034105475    0.3567571635
C        0.3519249522   -0.8064786275   -0.5302153339
H        0.4480053442   -1.6574343860   -1.1861333676
C       -0.8065384337    0.1768761681   -0.7481974409
H       -1.6062718017   -0.2615927522   -1.3376943892
C       -0.6148548292   -0.4673439659    0.5733284758
H       -1.3928392909   -1.0690940846    1.0634948045
N        0.4403303200    0.1975770446    1.3149334482
H        0.5690551365   -0.0448602949    2.3026014047
12   
36 Energy -302.893460
C       -0.6508473919    1.5861192609   -0.9807343885
N       -0.5641176750    2.7177031691   -1.2127898978
C        1.3803124826   -0.2779197503    0.3843766673
H        2.4464478919   -0.0957172767    0.3529326637
C        0.3585163709   -0.8080720787   -0.5315341226
H        0.4459485319   -1.6595565360   -1.1853408845
C       -0.8079491958    0.1835463419   -0.7547342226
H       -1.6045323602   -0.2605696003   -1.3369011819
C       -0.6309109054   -0.4797609068    0.5822123133
H       -1.3853811280   -1.0631699304    1.0583689074
N        0.4470149819    0.1975555891    1.3315465764
H        0.5654983968   -0.0401582613    2.2925975813
12   
37 Energy -302.893614
C       -0.6500375114    1.5905073504   -0.9810941541
N       -0.5631290034    2.7155594738   -1.2115421942
C        1.3865416525   -0.2770921220    0.3907107871
H        2.4406769000   -0.0928664985    0.3499699117
C        0.3496530618   -0.8063503367   -0.5273728914
H        0.4458513387   -1.6609567751   -1.1859308159
C       -0.8043034798    0.1764452405   -0.7466718642
H       -1.6054611035   -0.2607018448   -1.3389897558
C       -0.6105202593   -0.4647549196    0.5707355396
H       -1.3960399801   -1.0711311018    1.0642622440
N        0.4388718710    0.1946703704    1.3078311047
H        0.5678965131   -0.0433288163    2.3080921001
12   
38 Energy -302.893682
C       -0.6476762830    1.5865357223   -0.9793732941
N       -0.5600915373    2.7177034659   -1.2094691577
C        1.3824570034   -0.2862394800    0.3889657172
H        2.4423650742   -0.0801245241    0.3429963510
C        0.3562573118   -0.8108249037   -0.5300043291
H        0.4425589224   -1.6633165067   -1.1838421990
C       -0.8056847808    0.1820308028   -0.7532064442
H       -1.6031719295   -0.2593273062   -1.3386318721
C       -0.6274596600   -0.4779024664    0.5798423545
H       -1.3887318706   -1.0652279238    1.0587123917
N        0.4458813095    0.1936705548    1.3268634667
H        0.5632964394   -0.0369774142    2.2971470269
12   
39 Energy -302.894129
C       -0.6425778857    1.6051241767   -0.9812658445
N       -0.5565237143    2.7028565229   -1.2027198012
C        1.3923601750   -0.2911110637    0.3962049465
H        2.4306939167   -0.0648898265    0.3321182296
C        0.3480636460   -0.8115556940   -0.5247942696
H        0.4392731749   -1.6684299559   -1.1831985738
C       -0.8014821891    0.1737707277   -0.7464108835
H       -1.6021752691   -0.2581119740   -1.3414472731
C       -0.6106736984   -0.4669228610    0.5702170445
H       -1.3991200837   -1.0723923645    1.0628673364
N        0.4393074614    0.1874216527    1.3062224276
H        0.5628544660   -0.0357593193    2.3122066730
12   
40 Energy -302.894178
C       -0.6401002699    1.5889961658   -0.9765695454
N       -0.5513563264    2.7155467673   -1.2018946523
C        1.3886619392   -0.3006524148    0.3961267716
H        2.4298918540   -0.0482718171    0.3222737478
C        0.3527694318   -0.8176232542   -0.5275200338
H        0.4351899293   -1.6711525165   -1.1803718937
C       -0.8009950541    0.1794857681   -0.7510589528
H       -1.5995793485   -0.2565134208   -1.3419048455
C       -0.6229703924   -0.4771381633    0.5766794485
H       -1.3948747573   -1.0684276264    1.0586269351
N        0.4450345776    0.1846431254    1.3212375800
H        0.5583284164   -0.0288925921    2.3043754526
12   
41 Energy -302.894608
C       -0.6354355487    1.5831259710   -0.9736236562
N       -0.5461654997    2.7187160421   -1.1987242838
C        1.3714746315   -0.3123838459    0.3926970522
H        2.4375320126   -0.0288249108    0.3116279334
C        0.3614066246   -0.8181174059   -0.5256852479
H        0.4311202132   -1.6776611041   -1.1798538775
C       -0.8018680764    0.1840580020   -0.7589062790
H       -1.5958496489   -0.2542548992   -1.3413479320
C       -0.6425396536   -0.4947545052    0.5886444940
H       -1.3865818234   -1.0609422463    1.0515538260
N        0.4530307790    0.1823456875    1.3381036536
H        0.5538759893   -0.0213067633    2.2955143294
12   
42 Energy -302.894661
C       -0.6306205878    1.5859265914   -0.9719056918
N       -0.5405680569    2.7163879054   -1.1939583708
C        1.3853634916   -0.3152541607    0.3981465416
H        2.4249892156   -0.0132462531    0.3003400532
C        0.3522790681   -0.8229649550   -0.5249072425
H        0.4278193391   -1.6814709832   -1.1774697306
C       -0.7977139805    0.1787427356   -0.7526394929
H       -1.5947773189   -0.2530312571   -1.3444616876
C       -0.6291914973   -0.4854184025    0.5800587383
H       -1.3963519821   -1.0676071816    1.0550657901
N        0.4452935740    0.1761180347    1.3247020032
H        0.5534787349   -0.0181820515    2.3070291024
12   
43 Energy -302.895022
C       -0.6261671841    1.5946988685   -0.9715422223
N       -0.5352255984    2.7065493247   -1.1879041868
C        1.4090860913   -0.3073945297    0.4056490840
H        2.3984108884   -0.0054298701    0.2924844902
C        0.3460129758   -0.8360193676   -0.5301669390
H        0.4245435437   -1.6797981560   -1.1717687448
C       -0.7948805566    0.1769339060   -0.7466915471
H       -1.5957328972   -0.2526617883   -1.3483772785
C       -0.6147731415   -0.4752570934    0.5697311791
H       -1.4095409243   -1.0770193504    1.0603816506
N        0.4461471558    0.1698200524    1.3174100484
H        0.5521196467   -0.0144219734    2.3107944791
12   
44 Energy -302.895069
C       -0.6208456253    1.5931711344   -0.9691596371
N       -0.5283904529    2.7060721089   -1.1830357463
C        1.3889124017   -0.3177845562    0.4021729788
H        2.4016712689    0.0146517322    0.2814569915
C        0.3546819372   -0.8311880841   -0.5215638669
H        0.4205130520   -1.6884612982   -1.1723864861
C       -0.7946845766    0.1768260774   -0.7521498455
H       -1.5930872844   -0.2500033786   -1.3486553603
C       -0.6258647401   -0.4892386766    0.5785649866
H       -1.4049119137   -1.0722401285    1.0549170780
N        0.4531746448    0.1662368556    1.3216519600
H        0.5488312881   -0.0080417630    2.3081869605
12   
45 Energy -302.895199
C       -0.6198984593    1.5800225577   -0.9654054156
N       -0.5237322351    2.7185627269   -1.1832020466
C        1.3875810803   -0.3305885967    0.3933496360
H        2.4197047758    0.0267182411    0.2761105274
C        0.3438017666   -0.8304822731   -0.5256036491
H        0.4215803706   -1.6910360730   -1.1714982289
C       -0.7924291490    0.1713175965   -0.7509106474
H       -1.5900710270   -0.2486383958   -1.3477564156
C       -0.6311827676   -0.4917340489    0.5824318854
H       -1.3973342468   -1.0673090452    1.0510428499
N        0.4298561018    0.1687524026    1.3273339562
H        0.5521237895   -0.0055850686    2.3141075617
12   
46 Energy -302.895250
C       -0.6154743852    1.5898202546   -0.9659658337
N       -0.5208006540    2.7043044335   -1.1775906651
C        1.3924555921   -0.3169603727    0.4091505797
H        2.3988652827    0.0300798261    0.2709593738
C        0.3465712846   -0.8369226421   -0.5249303372
H        0.4189264976   -1.6940431212   -1.1710580774
C       -0.7943059587    0.1781491976   -0.7512552626
H       -1.5914630483   -0.2492432658   -1.3499556920
C       -0.6272878360   -0.4893577768    0.5753187528
H       -1.4081688605   -1.0752852222    1.0552837077
N        0.4519942321    0.1627537502    1.3185620819
H        0.5486878536   -0.0032950373    2.3114813854
12   
47 Energy -302.895332
C       -0.6153369228    1.5944970214   -0.9669032786
N       -0.5195318954    2.7064873145   -1.1775346028
C        1.3824344563   -0.3346944337    0.3842252837
H        2.4098142896    0.0350209834    0.2717206739
C        0.3573955512   -0.8259728198   -0.5158091315
H        0.4184057837   -1.6955342506   -1.1718290780
C       -0.7941128301    0.1671060777   -0.7541402657
H       -1.5909966934   -0.2473982699   -1.3489582751
C       -0.6334885059   -0.4969970121    0.5872809211
H       -1.3988969082   -1.0675944776    1.0499199842
N        0.4353710621    0.1662079799    1.3339211142
H        0.5489426127   -0.0011280892    2.3081066680
12   
48 Energy -302.895362
C       -0.6125869565    1.5886407895   -0.9641480095
N       -0.5138129887    2.7063620210   -1.1737985451
C        1.3915927401   -0.3230888816    0.4023220876
H        2.3971540656    0.0426131489    0.2641995512
C        0.3456179861   -0.8406299675   -0.5260143735
H        0.4169289885   -1.6936918066   -1.1666478388
C       -0.7909855577    0.1721638065   -0.7492998587
H       -1.5916391824   -0.2480788321   -1.3518709777
C       -0.6262795318   -0.4918466869    0.5792003647
H       -1.4071385328   -1.0743352204    1.0531500473
N        0.4424461034    0.1613390339    1.3167513251
H        0.5487028659    0.0005526195    2.3161562410
12   
49 Energy -302.895468
C       -0.6107422778    1.5968638759   -0.9657002061
N       -0.5150482786    2.6968762696   -1.1722678821
C        1.3822384337   -0.3281006253    0.3939487064
H        2.4006593898    0.0424569621    0.2655281071
C        0.3554672490   -0.8231025978   -0.5104119092
H        0.4172814357   -1.7052027234   -1.1758102068
C       -0.7985060157    0.1726793822   -0.7587704518
H       -1.5887183949   -0.2464164493   -1.3479972721
C       -0.6372099067   -0.5013291650    0.5807436476
H       -1.4028589682   -1.0709131015    1.0513508356
N        0.4512301942    0.1627504073    1.3410488071
H        0.5462071394    0.0034377894    2.2983378381
12   
50 Energy -302.895488
C       -0.6079804249    1.5800192788   -0.9603949326
N       -0.5059695999    2.7086363421   -1.1694010842
C        1.3873983114   -0.3252212238    0.3996193816
H        2.3915207051    0.0553057285    0.2564191452
C        0.3510176236   -0.8349330133   -0.5176466546
H        0.4148719258   -1.7038945411   -1.1696600110
C       -0.7946289732    0.1745283110   -0.7547933701
H       -1.5898405903   -0.2463502690   -1.3513738243
C       -0.6320191069   -0.4977499146    0.5807009926
H       -1.4080490230   -1.0752300617    1.0522962377
N        0.4471568798    0.1584999303    1.3243022647
H        0.5465222722    0.0063894576    2.3099318691
12   
51 Energy -302.895690
C       -0.6103141505    1.5617528129   -0.9567325885
N       -0.5000450142    2.7287096417   -1.1709022240
C        1.3972213109   -0.3216578881    0.4021533836
H        2.3883485750    0.0584485105    0.2541755023
C        0.3376967494   -0.8535623191   -0.5353550301
H        0.4148343775   -1.6911266552   -1.1586994391
C       -0.7845615832    0.1682665780   -0.7420532344
H       -1.5941337400   -0.2479924599   -1.3562745817
C       -0.6231282968   -0.4904708547    0.5759200358
H       -1.4102865337   -1.0777335632    1.0532976720
N        0.4358612612    0.1583957305    1.3141099733
H        0.5485070443    0.0069704918    2.3203605451
12   
52 Energy -302.895734
C       -0.6044860488    1.5890925799   -0.9600171267
N       -0.4941584993    2.7051528618   -1.1618233485
C        1.3949727316   -0.3244838506    0.3990651871
H        2.3863362857    0.0704804195    0.2474665122
C        0.3332450426   -0.8559408103   -0.5357263302
H        0.4135322978   -1.6920365897   -1.1555526163
C       -0.7828714798    0.1579705905   -0.7401199981
H       -1.5940771287   -0.2469375823   -1.3575201378
C       -0.6233695063   -0.4950388141    0.5764574278
H       -1.4090332317   -1.0771699460    1.0513575797
N        0.4318927787    0.1572672496    1.3154235836
H        0.5480167580    0.0116439174    2.3209892816
12   
53 Energy -302.895754
C       -0.5985858736    1.5865995993   -0.9570977029
N       -0.4859827769    2.6991691865   -1.1554383455
C        1.3851189334   -0.3282917894    0.3947611534
H        2.3822011148    0.0841753211    0.2395095862
C        0.3412981610   -0.8416069140   -0.5191571881
H        0.4118034242   -1.7077826243   -1.1626203912
C       -0.7907980057    0.1623921469   -0.7528026627
H       -1.5901031522   -0.2441951939   -1.3544891928
C       -0.6317147994   -0.5068520504    0.5822397939
H       -1.4076162775   -1.0764336806    1.0491322323
N        0.4390481905    0.1550532607    1.3231435237
H        0.5453310614    0.0177727644    2.3128192086
12   
54 Energy -302.895793
C       -0.5991291821    1.5680489733   -0.9535692682
N       -0.4846962517    2.7075722573   -1.1564925397
C        1.3967919431   -0.3162280068    0.4042833300
H        2.3700045489    0.0796681045    0.2393880816
C        0.3465539253   -0.8529255929   -0.5263071131
H        0.4113210352   -1.7063700969   -1.1612772956
C       -0.7929162087    0.1779208821   -0.7504467234
H       -1.5931435901   -0.2467118875   -1.3566772834
C       -0.6260965588   -0.4939068189    0.5762186110
H       -1.4184257735   -1.0857805313    1.0555596201
N        0.4442826817    0.1518513231    1.3134365965
H        0.5454534304    0.0168614204    2.3158839988
12   
55 Energy -302.895809
C       -0.5959865672    1.5794544506   -0.9548013668
N       -0.4807464455    2.7020474957   -1.1529374528
C        1.3820277468   -0.3275335441    0.3944823214
H        2.3786837325    0.0900621898    0.2355451040
C        0.3485413714   -0.8385209014   -0.5147215206
H        0.4107844140   -1.7140224768   -1.1651708703
C       -0.7940673383    0.1640744019   -0.7538080509
H       -1.5908916901   -0.2440497137   -1.3548150260
C       -0.6371101881   -0.5071452351    0.5812892604
H       -1.4093986396   -1.0787347050    1.0498166537
N        0.4441228184    0.1535712774    1.3262296890
H        0.5440407856    0.0207967874    2.3088912738
12   
56 Energy -302.895845
C       -0.5958237862    1.5934550040   -0.9571322615
N       -0.4816548555    2.6871144503   -1.1502181307
C        1.3967026582   -0.3191887243    0.4013113744
H        2.3712014548    0.0860872703    0.2363459062
C        0.3394067769   -0.8549597054   -0.5283443118
H        0.4113065288   -1.7045238766   -1.1583879788
C       -0.7909666613    0.1682760160   -0.7494332408
H       -1.5931531922   -0.2461619787   -1.3571740166
C       -0.6243304969   -0.4976306462    0.5784437352
H       -1.4158036055   -1.0842727628    1.0535731744
N        0.4374362689    0.1525498670    1.3133236004
H        0.5456789099    0.0192551133    2.3176921647
12   
57 Energy -302.895853
C       -0.5951332887    1.5695214679   -0.9517340536
N       -0.4742270553    2.7066369426   -1.1504679499
C        1.3881029714   -0.3234371195    0.3972147109
H        2.3720040177    0.0951721582    0.2316761486
C        0.3428372624   -0.8471524216   -0.5206418144
H        0.4104016714   -1.7116072198   -1.1610959726
C       -0.7922666791    0.1674754181   -0.7525277472
H       -1.5923009629   -0.2447541115   -1.3565352189
C       -0.6312189528   -0.5046947578    0.5798941369
H       -1.4130321815   -1.0825691052    1.0514428454
N        0.4406406333    0.1522793454    1.3201220545
H        0.5441925640    0.0231294303    2.3126528754
12   
58 Energy -302.895905
C       -0.5913862305    1.5994054272   -0.9570017825
N       -0.4750985674    2.6822034795   -1.1452287452
C        1.3866070788   -0.3240191550    0.3952446361
H        2.3717756267    0.0961928917    0.2311832409
C        0.3468280374   -0.8445974407   -0.5183352709
H        0.4100982738   -1.7130285406   -1.1620124760
C       -0.7947977829    0.1600060321   -0.7522916107
H       -1.5920860051   -0.2441866488   -1.3559049175
C       -0.6359370654   -0.5065462843    0.5825484443
H       -1.4107262491   -1.0811685606    1.0500072966
N        0.4406032714    0.1522295907    1.3175085313
H        0.5441196121    0.0235092361    2.3142826687
12   
59 Energy -302.895910
C       -0.5920721186    1.5713332532   -0.9509001974
N       -0.4675960261    2.7038542374   -1.1460740404
C        1.3871489803   -0.3232610361    0.3951424892
H        2.3683064770    0.1023912174    0.2272359987
C        0.3450173196   -0.8471818182   -0.5196292543
H        0.4095167941   -1.7141097707   -1.1605486255
C       -0.7935083688    0.1632330574   -0.7519607827
H       -1.5929579225   -0.2442283096   -1.3570446969
C       -0.6346693679   -0.5064808737    0.5812160144
H       -1.4124757092   -1.0832840446    1.0506403215
N        0.4396787773    0.1512676882    1.3185845149
H        0.5436111648    0.0264664273    2.3133382740
12   
60 Energy -302.896074
C       -0.5893657284    1.5851602080   -0.9512232639
N       -0.4621954660    2.6777948590   -1.1377049677
C        1.3917891357   -0.3155696511    0.4029428689
H        2.3616695510    0.1076461370    0.2228795766
C        0.3270050334   -0.8600523120   -0.5276965317
H        0.4106141632   -1.7112663405   -1.1563140583
C       -0.7889332165    0.1774181618   -0.7529755732
H       -1.5958666704   -0.2473931179   -1.3598704841
C       -0.6131180866   -0.5018637026    0.5712922872
H       -1.4230730323   -1.0932208073    1.0572062212
N        0.4389219004    0.1500289953    1.3258762119
H        0.5425524163    0.0313175988    2.3055877290
12   
61 Energy -302.896086
C       -0.5877748322    1.5604509305   -0.9449297027
N       -0.4491576045    2.6940563676   -1.1345246039
C        1.3870412967   -0.3156187329    0.4013468078
H        2.3575352470    0.1191416378    0.2161098956
C        0.3261524493   -0.8554097345   -0.5225743856
H        0.4101029350   -1.7173352290   -1.1572156477
C       -0.7915115707    0.1785726759   -0.7589596534
H       -1.5948626919   -0.2460300837   -1.3585374842
C       -0.6194152122   -0.5116123014    0.5768035197
H       -1.4193909703   -1.0923149970    1.0544712378
N        0.4398062260    0.1497294579    1.3197463744
H        0.5414747279    0.0363700382    2.3082636586
12   
62 Energy -302.896095
C       -0.5831080999    1.5683307824   -0.9461115112
N       -0.4425789005    2.6984696050   -1.1314286554
C        1.3835503712   -0.3220495600    0.3883396330
H        2.3561590064    0.1264361561    0.2127311922
C        0.3438685212   -0.8467013519   -0.5157285133
H        0.4079114384   -1.7212743330   -1.1583219593
C       -0.7977197784    0.1534473536   -0.7544692937
H       -1.5942378114   -0.2425805382   -1.3572501123
C       -0.6419222820   -0.5171062254    0.5842002606
H       -1.4098086303   -1.0858939791    1.0482338647
N        0.4364807198    0.1498748433    1.3151802638
H        0.5414054456    0.0390472772    2.3146248477
12   
63 Energy -302.896113
C       -0.5878375446    1.5500317709   -0.9433487856
N       -0.4456065100    2.7068714948   -1.1353038284
C        1.3880456751   -0.3151172447    0.3992314462
H        2.3559872706    0.1206811288    0.2146429250
C        0.3352790986   -0.8610245331   -0.5275132731
H        0.4088856071   -1.7150744695   -1.1551102901
C       -0.7899409130    0.1732470663   -0.7493484677
H       -1.5994094621   -0.2472237232   -1.3621260211
C       -0.6214960911   -0.5023042130    0.5746762478
H       -1.4221911943   -1.0953711089    1.0560181718
N        0.4365762070    0.1477362674    1.3199159250
H        0.5417078567    0.0375475939    2.3082659667
12   
64 Energy -302.896117
C       -0.5812656637    1.5737105507   -0.9458064884
N       -0.4392626283    2.6851005908   -1.1268440397
C        1.3852385412   -0.3164577107    0.3954738349
H        2.3527647032    0.1296313898    0.2095307574
C        0.3382084193   -0.8548760341   -0.5212174177
H        0.4081564336   -1.7210782559   -1.1569942612
C       -0.7952299928    0.1641146212   -0.7533478986
H       -1.5979026772   -0.2453917787   -1.3602561960
C       -0.6308079118   -0.5108237585    0.5800559124
H       -1.4175877557   -1.0933043769    1.0527750760
N        0.4368761543    0.1476765650    1.3167024170
H        0.5408123781    0.0416982277    2.3099283208
12   
65 Energy -302.896136
C       -0.5826556810    1.5626637189   -0.9448202755
N       -0.4387170765    2.7069119546   -1.1314275853
C        1.3850270965   -0.3243291241    0.3839492507
H        2.3555673568    0.1290622822    0.2117160178
C        0.3456584913   -0.8440668558   -0.5137887971
H        0.4075669282   -1.7221251636   -1.1586245183
C       -0.8000411889    0.1452045499   -0.7538116828
H       -1.5934364169   -0.2411907587   -1.3561404674
C       -0.6479098195   -0.5194226250    0.5843898642
H       -1.4069786583   -1.0843250535    1.0466611228
N        0.4345932418    0.1510026229    1.3159513812
H        0.5413257265    0.0406144825    2.3159457065
12   
66 Energy -302.896142
C       -0.5807455203    1.5689403282   -0.9444835682
N       -0.4338744587    2.6895752243   -1.1251251794
C        1.3847101746   -0.3169550874    0.3925972397
H        2.3509495563    0.1339209699    0.2073084952
C        0.3377360995   -0.8592360224   -0.5239599035
H        0.4076337860   -1.7182972537   -1.1538881092
C       -0.7934874004    0.1602665843   -0.7494550318
H       -1.5998049098   -0.2456278946   -1.3616426093
C       -0.6297748229   -0.5098824018    0.5778400526
H       -1.4180431179   -1.0946550041    1.0531132002
N        0.4340545628    0.1477528536    1.3161535701
H        0.5406460510    0.0441977345    2.3115418607
12   
67 Energy -302.896167
C       -0.5786221822    1.5928906313   -0.9493485040
N       -0.4428551624    2.6745398625   -1.1264143179
C        1.3853593165   -0.3208347217    0.3896655462
H        2.3541168204    0.1274871223    0.2116434628
C        0.3441609639   -0.8397619301   -0.5098257115
H        0.4081128744   -1.7276774167   -1.1629568322
C       -0.8036368220    0.1515134683   -0.7605884203
H       -1.5920105662   -0.2415481008   -1.3546737336
C       -0.6459421991   -0.5213879411    0.5874897482
H       -1.4083372824   -1.0854756977    1.0472957930
N        0.4390160322    0.1496696961    1.3162543436
H        0.5406382070    0.0405850579    2.3114586427
12   
68 Energy -302.896170
C       -0.5782419107    1.5669881062   -0.9432387039
N       -0.4299423816    2.6921708627   -1.1237451974
C        1.3850731918   -0.3185648451    0.3893568643
H        2.3487642288    0.1369850714    0.2055305974
C        0.3417498050   -0.8446651643   -0.5126873336
H        0.4075094570   -1.7282097691   -1.1604024839
C       -0.8024341714    0.1533163221   -0.7587590122
H       -1.5946224012   -0.2421344530   -1.3565358433
C       -0.6439891024   -0.5208555159    0.5855011898
H       -1.4106385916   -1.0895553798    1.0485185605
N        0.4369438363    0.1484572361    1.3153594374
H        0.5398280403    0.0460675600    2.3111019424
12   
69 Energy -302.896180
C       -0.5791819357    1.5640775116   -0.9426017106
N       -0.4267137713    2.6900481063   -1.1216991115
C        1.3829971767   -0.3161492391    0.3920379882
H        2.3485147391    0.1400157187    0.2035073371
C        0.3371905265   -0.8619575917   -0.5254692540
H        0.4072329976   -1.7187677569   -1.1526067110
C       -0.7927326735    0.1613110939   -0.7484088699
H       -1.6019918352   -0.2463224658   -1.3629071704
C       -0.6294011102   -0.5104385808    0.5777539814
H       -1.4188260091   -1.0969492714    1.0536270969
N        0.4329032494    0.1471558815    1.3155703308
H        0.5400086459    0.0479766252    2.3111961107
12   
70 Energy -302.896193
C       -0.5808811311    1.5478203219   -0.9401904582
N       -0.4287204611    2.7098889247   -1.1273024900
C        1.3865822756   -0.3185308983    0.3889391477
H        2.3482974043    0.1354282745    0.2064564070
C        0.3414297502   -0.8426511359   -0.5114148851
H        0.4076528439   -1.7286764583   -1.1612007839
C       -0.8032460411    0.1540649888   -0.7602185271
H       -1.5935006039   -0.2414475893   -1.3555359257
C       -0.6447668625   -0.5214593744    0.5856532365
H       -1.4099738892   -1.0888681146    1.0482111992
N        0.4372717146    0.1487557171    1.3153466406
H        0.5398550004    0.0456753752    2.3112564566
12   
71 Energy -302.896196
C       -0.5757077531    1.5718544245   -0.9428886023
N       -0.4231407939    2.6840632805   -1.1185415651
C        1.3847476946   -0.3161881665    0.3898647273
H        2.3449661578    0.1431154685    0.2015021541
C        0.3386590534   -0.8523147059   -0.5174607385
H        0.4070548405   -1.7256824549   -1.1567998603
C       -0.8002023340    0.1531392242   -0.7548546815
H       -1.5979142814   -0.2434509915   -1.3590036494
C       -0.6383620960   -0.5179389481    0.5819170262
H       -1.4142273692   -1.0940931537    1.0506535614
N        0.4348202570    0.1472976514    1.3146642082
H        0.5393066242    0.0501984038    2.3109474378
12   
72 Energy -302.896210
C       -0.5806809229    1.5526159152   -0.9407086970
N       -0.4239606173    2.6970786230   -1.1220662057
C        1.3803378574   -0.3164198757    0.3919952565
H        2.3493270902    0.1418058497    0.2024878818
C        0.3370850639   -0.8666347125   -0.5290161172
H        0.4071099812   -1.7164645839   -1.1505557791
C       -0.7884128758    0.1672974768   -0.7451969938
H       -1.6054523106   -0.2481810042   -1.3654857876
C       -0.6257822965   -0.5080039102    0.5767197078
H       -1.4207990113   -1.0991600190    1.0550302449
N        0.4313250674    0.1468469219    1.3160161578
H        0.5399029746    0.0492193512    2.3107803494
12   
73 Energy -302.896213
C       -0.5746979665    1.5691593331   -0.9417605906
N       -0.4188382851    2.6838267618   -1.1164132418
C        1.3837779959   -0.3165083195    0.3882521795
H        2.3434597826    0.1468371098    0.1992982610
C        0.3388725970   -0.8527755573   -0.5172047414
H        0.4068188472   -1.7265507866   -1.1564324333
C       -0.7999337411    0.1542757127   -0.7551046517
H       -1.5991339954   -0.2438055404   -1.3595758334
C       -0.6382067608   -0.5189437028    0.5827697110
H       -1.4144089943   -1.0952190836    1.0507844787
N        0.4333750737    0.1470933303    1.3145606033
H        0.5389154470    0.0526107754    2.3108262768
12   
74 Energy -302.896233
C       -0.5792566544    1.5595295278   -0.9415128700
N       -0.4222128894    2.6921840368   -1.1201325466
C        1.3822175162   -0.3120159549    0.3967289175
H        2.3467076691    0.1424547497    0.2013215261
C        0.3327529900   -0.8722959275   -0.5337678930
H        0.4069868112   -1.7136030910   -1.1482672197
C       -0.7890106876    0.1617525484   -0.7416818668
H       -1.6054602160   -0.2479026714   -1.3657580166
C       -0.6234802435   -0.5049628834    0.5713030450
H       -1.4229111356   -1.1014175345    1.0562950082
N        0.4339246862    0.1457638700    1.3147701709
H        0.5397421539    0.0505133626    2.3107017630
12   
75 Energy -302.896236
C       -0.5747523000    1.5553909417   -0.9387517902
N       -0.4120254381    2.6931900093   -1.1152230848
C        1.3825963883   -0.3152783456    0.3885195628
H        2.3411552649    0.1512701549    0.1963232748
C        0.3380636220   -0.8547553119   -0.5184777297
H        0.4064969978   -1.7269539755   -1.1555126789
C       -0.7991351677    0.1554239124   -0.7538685862
H       -1.6008429136   -0.2442039026   -1.3605502382
C       -0.6383016469   -0.5192498501    0.5821128863
H       -1.4149186894   -1.0969878523    1.0511409797
N        0.4333135774    0.1463523120    1.3140970042
H        0.5383503055    0.0558019414    2.3101904188
12   
76 Energy -302.896246
C       -0.5724828085    1.5831416163   -0.9435296369
N       -0.4170563049    2.6695361884   -1.1125014338
C        1.3849056880   -0.3138854859    0.3903034709
H        2.3414613057    0.1488228131    0.1976095486
C        0.3351994369   -0.8625320531   -0.5243236919
H        0.4066007751   -1.7215363978   -1.1522620583
C       -0.7975415745    0.1536603972   -0.7500601834
H       -1.6018813273   -0.2452031095   -1.3618683522
C       -0.6301668418   -0.5129491527    0.5776870953
H       -1.4190915379   -1.0998698799    1.0537241998
N        0.4310655913    0.1459766923    1.3138856468
H        0.5389875981    0.0548384052    2.3113354137
12   
77 Energy -302.896247
C       -0.5740400748    1.5553257517   -0.9382365504
N       -0.4091036114    2.6916684419   -1.1135219195
C        1.3828628542   -0.3145313799    0.3885419649
H        2.3397367939    0.1535914049    0.1948066742
C        0.3365186390   -0.8581900597   -0.5207618268
H        0.4063367525   -1.7256045799   -1.1538979302
C       -0.7985427108    0.1555692141   -0.7527199140
H       -1.6018620138   -0.2445850640   -1.3612543910
C       -0.6357075983   -0.5179419653    0.5805760393
H       -1.4165079050   -1.0989505924    1.0521409526
N        0.4320904956    0.1460720411    1.3137364612
H        0.5382183791    0.0575768218    2.3105904588
12   
78 Energy -302.896258
C       -0.5705151062    1.5841659208   -0.9432850773
N       -0.4143984678    2.6683970878   -1.1109135050
C        1.3823894903   -0.3157067445    0.3876183182
H        2.3406706682    0.1515709704    0.1961021062
C        0.3390588791   -0.8511440115   -0.5152009245
H        0.4064095430   -1.7292764531   -1.1572461829
C       -0.8013757257    0.1506141029   -0.7552167832
H       -1.6001495077   -0.2436765476   -1.3596140469
C       -0.6411097799   -0.5219795392    0.5838154832
H       -1.4132345728   -1.0958243246    1.0500847373
N        0.4341797828    0.1463214101    1.3141314687
H        0.5380747971    0.0565381626    2.3097244253
12   
79 Energy -302.896259
C       -0.5726521155    1.5559217125   -0.9378408306
N       -0.4059921948    2.6901568280   -1.1116823306
C        1.3825771494   -0.3142078119    0.3878606417
H        2.3379311790    0.1560132605    0.1931353984
C        0.3372380406   -0.8557623166   -0.5185629961
H        0.4061127824   -1.7280757900   -1.1550194863
C       -0.7999284573    0.1539265722   -0.7537349073
H       -1.6018705869   -0.2441766234   -1.3608594473
C       -0.6384062215   -0.5201787986    0.5820399123
H       -1.4153024072   -1.0987416036    1.0513591328
N        0.4325322500    0.1456071156    1.3134256431
H        0.5377605821    0.0595174900    2.3098792890
12   
80 Energy -302.896271
C       -0.5709283111    1.5820892243   -0.9424535069
N       -0.4116032190    2.6671181254   -1.1094231885
C        1.3827557842   -0.3137189765    0.3897712787
H        2.3400654611    0.1538256229    0.1945317715
C        0.3343424180   -0.8665291523   -0.5267314186
H        0.4062064554   -1.7205599713   -1.1503003170
C       -0.7969541223    0.1546966236   -0.7491117168
H       -1.6035904584   -0.2457501937   -1.3627961563
C       -0.6285742656   -0.5129770498    0.5769341385
H       -1.4202113597   -1.1021380155    1.0545112360
N        0.4299750630    0.1455695376    1.3136267921
H        0.5385165547    0.0583742600    2.3114411065
