# Supplementary material for: Reactant Discovery with an Ab Initio Nanoreactor: Exploration of Astrophysical N-Heterocycle Precursors and Formation Pathways
Source: ACS Earth Space Chem. 2024 Aug 9;8(9):1771–83. doi: 10.1021/acsearthspacechem.4c00120 (PMC11418024; doi:10.1021/acsearthspacechem.4c00120)
Supplement: Supplementary file 2 — sp4c00120_si_002.zip [file sp4c00120_si_002.zip › nr-si-data/reaction1/TS5/freq.out]

qchem qchem.in_21983.0 ./qchem21983/ 0
/home/leeping/opt/qchem/5.3.2-openmp/exe/qcprog.exe_s qchem.in_21983.0 ./qchem21983/
                  Welcome to Q-Chem
     A Quantum Leap Into The Future Of Chemistry


 Q-Chem 5.3, Q-Chem, Inc., Pleasanton, CA (2020)

 Yihan Shao,  Zhengting Gan,  E. Epifanovsky,  A. T. B. Gilbert,  M. Wormit,  
 J. Kussmann,  A. W. Lange,  A. Behn,  Jia Deng,  Xintian Feng,  D. Ghosh,  
 M. Goldey,  P. R. Horn,  L. D. Jacobson,  I. Kaliman,  T. Kus,  A. Landau,  
 Jie Liu,  E. I. Proynov,  R. M. Richard,  R. P. Steele,  E. J. Sundstrom,  
 H. L. Woodcock III,  P. M. Zimmerman,  D. Zuev,  B. Alam,  B. Albrecht,  
 A. Aldossary,  E. Alguire,  S. A. Baeppler,  D. Barton,  Z. Benda,  
 Y. A. Bernard,  E. J. Berquist,  K. B. Bravaya,  H. Burton,  K. Carter-Fenk,  
 D. Casanova,  Chun-Min Chang,  Yunqing Chen,  A. Chien,  K. D. Closser,  
 M. P. Coons,  S. Coriani,  S. Dasgupta,  A. L. Dempwolff,  M. Diedenhofen,  
 Hainam Do,  R. G. Edgar,  Po-Tung Fang,  S. Faraji,  S. Fatehi,  
 Qingguo Feng,  J. Fosso-Tande,  J. Gayvert,  Qinghui Ge,  A. Ghysels,  
 G. Gidofalvi,  J. Gomes,  J. Gonthier,  S. Gulania,  A. Gunina,  D. Hait,  
 M. W. D. Hanson-Heine,  S. Hammes-Schiffer,  P. H. P. Harbach,  
 A. W. Hauser,  M. F. Herbst,  J. E. Herr,  E. G. Hohenstein,  Z. C. Holden,  
 S. Houck,  Kerwin Hui,  B. C. Huynh,  M. Ivanov,  T.-C. Jagau,  Hyunjun Ji,  
 B. Kaduk,  K. Khistyaev,  Jaehoon Kim,  P. Klunzinger,  K. Koh,  
 D. Kosenkov,  L. Koulias,  T. Kowalczyk,  C. M. Krauter,  A. Kunitsa,  
 Ka Un Lao,  A. Laurent,  K. V. Lawler,  Joonho Lee,  D. Lefrancois,  
 S. Lehtola,  D. S. Levine,  Yi-Pei Li,  You-Sheng Lin,  Fenglai Liu,  
 Kuan-Yu Liu,  E. Livshits,  M. Loipersberger,  A. Luenser,  A. Manjanath,  
 P. Manohar,  E. Mansoor,  S. F. Manzer,  Shan-Ping Mao,  Yuezhi Mao,  
 N. Mardirossian,  A. V. Marenich,  T. Markovich,  L. A. Martinez-Martinez,  
 S. A. Maurer,  N. J. Mayhall,  S. C. McKenzie,  J.-M. Mewes,  P. Morgante,  
 A. F. Morrison,  J. W. Mullinax,  K. Nanda,  T. S. Nguyen-Beck,  
 R. Olivares-Amaya,  K. J. Oosterbaan,  J. A. Parkhill,  S. K. Paul,  
 F. Pavosevic,  Zheng Pei,  T. M. Perrine,  F. Plasser,  P. Pokhilko,  
 S. Prager,  A. Prociuk,  E. Ramos,  B. Rana,  D. R. Rehn,  F. Rob,  
 E. Rossomme,  M. Scheurer,  M. Schneider,  N. Sergueev,  S. M. Sharada,  
 S. Sharma,  W. Skomorowski,  D. W. Small,  T. Stauch,  C. J. Stein,  
 T. Stein,  Yu-Chuan Su,  S. P. Veccham,  Zhen Tao,  A. J. W. Thom,  
 A. Tkatchenko,  T. Tsuchimochi,  N. M. Tubman,  L. Vogt,  M. L. Vidal,  
 O. Vydrov,  M. A. Watson,  J. Wenzel,  M. de Wergifosse,  T. A. Wesolowski,  
 A. White,  J. Witte,  A. Yamada,  Jun Yang,  K. Yao,  S. Yeganeh,  
 S. R. Yost,  Zhi-Qiang You,  A. Zech,  Igor Ying Zhang,  Xing Zhang,  
 Yan Zhao,  Ying Zhu,  B. R. Brooks,  G. K. L. Chan,  C. J. Cramer,  
 M. S. Gordon,  W. J. Hehre,  A. Klamt,  M. W. Schmidt,  C. D. Sherrill,  
 D. G. Truhlar,  A. Aspuru-Guzik,  R. Baer,  A. T. Bell,  N. A. Besley,  
 Jeng-Da Chai,  A. E. DePrince, III,  R. A. DiStasio Jr.,  A. Dreuw,  
 B. D. Dunietz,  T. R. Furlani,  Chao-Ping Hsu,  Yousung Jung,  Jing Kong,  
 D. S. Lambrecht,  WanZhen Liang,  C. Ochsenfeld,  V. A. Rassolov,  
 L. V. Slipchenko,  J. E. Subotnik,  T. Van Voorhis,  J. M. Herbert,  
 A. I. Krylov,  P. M. W. Gill,  M. Head-Gordon

 Contributors to earlier versions of Q-Chem not listed above: 
 R. D. Adamson,  B. Austin,  J. Baker,  G. J. O. Beran,  K. Brandhorst,  
 S. T. Brown,  E. F. C. Byrd,  A. K. Chakraborty,  C.-L. Cheng,  
 Siu Hung Chien,  D. M. Chipman,  D. L. Crittenden,  H. Dachsel,  
 R. J. Doerksen,  A. D. Dutoi,  L. Fusti-Molnar,  W. A. Goddard III,  
 A. Golubeva-Zadorozhnaya,  S. R. Gwaltney,  G. Hawkins,  A. Heyden,  
 S. Hirata,  G. Kedziora,  F. J. Keil,  C. Kelley,  Jihan Kim,  R. A. King,  
 R. Z. Khaliullin,  P. P. Korambath,  W. Kurlancheek,  A. M. Lee,  M. S. Lee,  
 S. V. Levchenko,  Ching Yeh Lin,  D. Liotard,  R. C. Lochan,  I. Lotan,  
 P. E. Maslen,  N. Nair,  D. P. O'Neill,  D. Neuhauser,  E. Neuscamman,  
 C. M. Oana,  R. Olson,  B. Peters,  R. Peverati,  P. A. Pieniazek,  
 Y. M. Rhee,  J. Ritchie,  M. A. Rohrdanz,  E. Rosta,  N. J. Russ,  
 H. F. Schaefer III,  N. E. Schultz,  N. Shenvi,  A. C. Simmonett,  A. Sodt,  
 D. Stuck,  K. S. Thanthiriwatte,  V. Vanovschi,  Tao Wang,  A. Warshel,  
 C. F. Williams,  Q. Wu,  X. Xu,  W. Zhang

 Please cite Q-Chem as follows:
 Y. Shao et al., Mol. Phys. 113, 184-215 (2015)
 DOI: 10.1080/00268976.2014.952696

 Q-Chem 5.3.2 for Intel X86 EM64T Linux

 Parts of Q-Chem use Armadillo 9.800.1 (Horizon Scraper).
 http://arma.sourceforge.net/

 Q-Chem begins on Fri Feb  3 18:20:48 2023  

Host: 
0

     Scratch files written to ./qchem21983//
 Dec820 |scratch|qcdevops|jenkins|workspace|build_RNUM 5633   
Processing $rem in /home/leeping/opt/qchem/5.3.2-openmp/config/preferences:
Processing $rem in /home/hpark21/.qchemrc:

Checking the input file for inconsistencies... 	...done.

--------------------------------------------------------------
User input:
--------------------------------------------------------------
$molecule
0 2
C        -0.6997047555    1.5411289255   -1.0090729524
N        -0.6152505984    2.6562705834   -1.2654881246
C         1.3329909866   -0.2938217070    0.3633132460
H         2.4046612924   -0.3335031520    0.4627158616
C         0.4501960020   -0.7400819540   -0.6491926387
H         0.6773380268   -1.4463079651   -1.4356194162
C        -0.8002693916    0.1159421107   -0.7019661630
H        -1.5998515718   -0.3553300732   -1.2631733479
C        -0.7146532877   -0.3645975034    0.6843502130
H        -1.4789939796   -0.9136072760    1.2123699732
N         0.4368326227    0.2107754780    1.3257479065
H         0.6067046539   -0.0768674537    2.2760154508
$end

$rem
method                wB97X-D3
basis                 cc-pvtz
unrestricted          true
symmetry              False
sym_ignore            true
scf_convergence       8
thresh                14
jobtype               freq
scf_guess             core
scf_algorithm         diis
max_scf_cycles        100
geom_opt_max_cycles   100
mem_total             200000
$end

--------------------------------------------------------------
 Adding empirical dispersion correction 
 ----------------------------------------------------------------
 Doing -D3(0) with
 s6  =   1.00000
 s8  =   1.00000
 rs6 =   1.28100
 rs8 =   1.09400
 -D3 energy without 3body term =     -0.0026331913 hartrees
 ----------------------------------------------------------------
             Standard Nuclear Orientation (Angstroms)
    I     Atom           X                Y                Z
 ----------------------------------------------------------------
    1      C      -0.6997047555     1.5411289255    -1.0090729524
    2      N      -0.6152505984     2.6562705834    -1.2654881246
    3      C       1.3329909866    -0.2938217070     0.3633132460
    4      H       2.4046612924    -0.3335031520     0.4627158616
    5      C       0.4501960020    -0.7400819540    -0.6491926387
    6      H       0.6773380268    -1.4463079651    -1.4356194162
    7      C      -0.8002693916     0.1159421107    -0.7019661630
    8      H      -1.5998515718    -0.3553300732    -1.2631733479
    9      C      -0.7146532877    -0.3645975034     0.6843502130
   10      H      -1.4789939796    -0.9136072760     1.2123699732
   11      N       0.4368326227     0.2107754780     1.3257479065
   12      H       0.6067046539    -0.0768674537     2.2760154508
 ----------------------------------------------------------------
 Nuclear Repulsion Energy =         264.04304574 hartrees
 There are       25 alpha and       24 beta electrons
 Requested basis set is cc-pVTZ
 There are 100 shells and 280 basis functions

 Total QAlloc Memory Limit 200000 MB
 Mega-Array Size      1956 MB
 MEM_STATIC part      2000 MB

                       Distance Matrix (Angstroms)
             C (  1)   N (  2)   C (  3)   H (  4)   C (  5)   H (  6)
   N (  2)  1.147354
   C (  3)  3.063061  3.892516
   H (  4)  3.913757  4.587516  1.077002
   C (  5)  2.579866  3.612507  1.415501  2.285078
   H (  6)  3.317072  4.304751  2.234785  2.797438  1.081118
   C (  7)  1.461364  2.608651  2.419406  3.439486  1.516320  2.272047
   H (  8)  2.114566  3.168467  3.354222  4.360653  2.174328  2.530921
   C (  9)  2.549451  3.596859  2.073866  3.127333  1.810027  2.757174
   H ( 10)  3.401151  4.430560  3.002048  3.997659  2.686503  3.456210
   N ( 11)  2.917695  3.715081  1.408545  2.216622  2.191962  3.229384
   H ( 12)  3.887985  4.637399  2.057423  2.566430  3.003530  3.956841
             C (  7)   H (  8)   C (  9)   H ( 10)   N ( 11)
   H (  8)  1.084612
   C (  9)  1.469735  2.139278
   H ( 10)  2.277130  2.540589  1.079089
   N ( 11)  2.377191  3.342315  1.438181  2.224294
   H ( 12)  3.299261  4.179987  2.088582  2.486285  1.007275
 
 A cutoff of  1.0D-14 yielded   4874 shell pairs
 There are     38544 function pairs (     50489 Cartesian)
 Smallest overlap matrix eigenvalue = 2.51E-04
 Guess MOs from core Hamiltonian diagonalization
 Long-range K will be added via erf
 Coulomb attenuation parameter = 0.25 bohr**(-1)
 An unrestricted hybrid HF-DFT SCF calculation will be
 performed using Pulay DIIS extrapolation
 Exchange:     0.1957 Hartree-Fock + 1.0000 wB97X-D3 + LR-HF
 Correlation:  1.0000 wB97X-D3
 Using SG-2 standard quadrature grid
 Dispersion:   Grimme D3
 SCF converges when DIIS error is below 1.0E-08
 using 64 threads for integral computing
 -------------------------------------------------------
 OpenMP Integral computing Module                
 Release: version 1.0, May 2013, Q-Chem Inc. Pittsburgh 
 -------------------------------------------------------
 using 64 threads for integral computing
 -------------------------------------------------------
 OpenMP Integral computing Module                
 Release: version 1.0, May 2013, Q-Chem Inc. Pittsburgh 
 -------------------------------------------------------
 ---------------------------------------
  Cycle       Energy         DIIS Error
 ---------------------------------------
    1    -232.5030706471      8.55E-02
    2    -168.6040029358      8.48E-02
    3    -263.5072114146      3.61E-02
    4    -184.9453511651      8.49E-02
    5    -224.9644176163      7.26E-02
    6    -240.0254774017      6.09E-02
    7    -263.6754876304      5.27E-02
    8    -278.3933108835      4.11E-02
    9    -288.4127281345      3.05E-02
   10    -296.8440527032      1.84E-02
   11    -302.4758226021      5.58E-03
   12    -302.6421104542      4.85E-03
   13    -302.8631371991      8.45E-04
   14    -302.8731752370      3.43E-04
   15    -302.8760961982      1.72E-04
   16    -302.8768182677      6.36E-05
   17    -302.8772951396      3.89E-05
   18    -302.8775120509      2.37E-05
   19    -302.8776980152      1.10E-05
   20    -302.8777639275      7.45E-06
   21    -302.8777904087      4.02E-06
   22    -302.8777998982      1.54E-06
   23    -302.8778005177      9.28E-07
   24    -302.8778005946      3.88E-07
   25    -302.8778006147      1.03E-07
   26    -302.8778006177      3.20E-08
   27    -302.8778006184      1.15E-08
   28    -302.8778006186      6.31E-09 Convergence criterion met
 ---------------------------------------
 <S^2> = 0.7868
 SCF time:  CPU 3754.15 s  wall 66.60 s
 SCF   energy in the final basis set = -302.87780062
 Total energy in the final basis set = -302.87780062
 
 --------------------------------------------------------------
 
                    Orbital Energies (a.u.)
 --------------------------------------------------------------
 
 Alpha MOs
 -- Occupied --
-14.4520 -14.4102 -10.3586 -10.3415 -10.3287 -10.3165 -10.3057  -1.1170
 -1.0153  -0.9467  -0.8427  -0.7675  -0.6931  -0.6758  -0.6328  -0.5699
 -0.5400  -0.5228  -0.5038  -0.4859  -0.4565  -0.4246  -0.4140  -0.3200
 -0.2653
 -- Virtual --
  0.0762   0.1012   0.1219   0.1272   0.1441   0.1598   0.1644   0.1733
  0.2138   0.2464   0.2662   0.2894   0.3046   0.3235   0.3327   0.3492
  0.3659   0.3841   0.3996   0.4057   0.4319   0.4554   0.4599   0.4752
  0.4810   0.4892   0.5049   0.5166   0.5388   0.5522   0.5579   0.5713
  0.5876   0.5924   0.6097   0.6271   0.6529   0.6635   0.6805   0.7096
  0.7221   0.7326   0.7425   0.7814   0.8101   0.8410   0.8474   0.8730
  0.8943   0.9360   0.9536   0.9846   0.9885   1.0116   1.0432   1.0511
  1.0654   1.0826   1.1165   1.1272   1.1373   1.1649   1.1746   1.1968
  1.2237   1.2319   1.2354   1.2707   1.2923   1.3051   1.3217   1.3336
  1.3397   1.3529   1.4075   1.4186   1.4440   1.4604   1.4856   1.4870
  1.5119   1.5148   1.5580   1.5730   1.6137   1.6511   1.6774   1.7422
  1.7597   1.8137   1.8291   1.8676   1.9044   1.9210   1.9566   1.9712
  1.9924   2.1102   2.1670   2.2087   2.2400   2.2566   2.3066   2.3208
  2.3563   2.3955   2.4922   2.5066   2.5300   2.5516   2.5676   2.6257
  2.6604   2.6744   2.7142   2.7307   2.7548   2.7658   2.7694   2.7874
  2.8111   2.8496   2.8574   2.8794   2.9028   2.9108   2.9485   2.9655
  2.9803   3.0020   3.0231   3.0265   3.0486   3.0504   3.0650   3.0819
  3.1079   3.1147   3.1396   3.1487   3.1755   3.1866   3.2119   3.2255
  3.2335   3.2460   3.2741   3.2959   3.3064   3.3275   3.3468   3.3764
  3.4010   3.4284   3.4381   3.4634   3.4875   3.5121   3.5253   3.5629
  3.5733   3.6005   3.6092   3.6508   3.6639   3.7013   3.7119   3.7345
  3.7684   3.7913   3.8174   3.8373   3.8439   3.8457   3.8784   3.9053
  3.9379   3.9622   3.9892   4.0121   4.0400   4.0471   4.0629   4.0863
  4.0881   4.1006   4.1311   4.1386   4.1535   4.1762   4.1892   4.2060
  4.2534   4.2943   4.3143   4.3266   4.3699   4.3809   4.4198   4.4615
  4.5109   4.5328   4.5607   4.5954   4.6298   4.6690   4.6741   4.6866
  4.7078   4.7754   4.7916   4.8078   4.8490   4.8731   4.8947   4.9403
  4.9705   5.0183   5.0423   5.0708   5.1051   5.1177   5.1599   5.2096
  5.2338   5.2591   5.3019   5.3435   5.3715   5.4407   5.4995   5.5430
  5.5597   5.6160   5.7228   5.7605   5.8293   5.8548   5.9168   6.0085
  6.0605   6.1926   6.2237   6.2456   6.3081   6.3550   6.3911   6.7100
  8.0976  10.4547  11.2430  12.2351  12.8203  13.0201  15.8794
 
 Beta MOs
 -- Occupied --
-14.4519 -14.4102 -10.3533 -10.3406 -10.3210 -10.3188 -10.3056  -1.1071
 -1.0147  -0.9432  -0.8268  -0.7568  -0.6905  -0.6614  -0.6279  -0.5634
 -0.5292  -0.5155  -0.4964  -0.4682  -0.4528  -0.4233  -0.4095  -0.3158
 -- Virtual --
  0.0158   0.0921   0.1037   0.1281   0.1323   0.1448   0.1627   0.1697
  0.1743   0.2154   0.2488   0.2691   0.2930   0.3070   0.3256   0.3347
  0.3495   0.3732   0.3923   0.4035   0.4111   0.4375   0.4631   0.4671
  0.4776   0.4827   0.4922   0.5093   0.5205   0.5423   0.5551   0.5602
  0.5744   0.5916   0.5945   0.6109   0.6284   0.6569   0.6683   0.6834
  0.7109   0.7222   0.7353   0.7434   0.7848   0.8126   0.8423   0.8513
  0.8753   0.8972   0.9383   0.9565   0.9864   0.9924   1.0143   1.0444
  1.0537   1.0675   1.0861   1.1189   1.1289   1.1419   1.1691   1.1770
  1.2003   1.2283   1.2379   1.2391   1.2740   1.2954   1.3096   1.3241
  1.3369   1.3449   1.3561   1.4121   1.4211   1.4457   1.4657   1.4904
  1.4916   1.5136   1.5168   1.5624   1.5778   1.6168   1.6529   1.6807
  1.7466   1.7610   1.8176   1.8327   1.8698   1.9064   1.9235   1.9603
  1.9728   1.9954   2.1141   2.1741   2.2329   2.2459   2.2602   2.3108
  2.3284   2.3655   2.4028   2.4996   2.5197   2.5368   2.5588   2.5736
  2.6342   2.6657   2.6812   2.7196   2.7343   2.7596   2.7684   2.7760
  2.7940   2.8169   2.8560   2.8671   2.8847   2.9088   2.9242   2.9559
  2.9707   2.9863   3.0053   3.0323   3.0360   3.0587   3.0672   3.0717
  3.0894   3.1137   3.1218   3.1485   3.1599   3.1788   3.1979   3.2191
  3.2326   3.2419   3.2560   3.2847   3.3035   3.3122   3.3348   3.3539
  3.3851   3.4091   3.4335   3.4438   3.4669   3.4919   3.5164   3.5298
  3.5680   3.5786   3.6048   3.6124   3.6543   3.6690   3.7038   3.7154
  3.7396   3.7723   3.7947   3.8225   3.8418   3.8482   3.8493   3.8813
  3.9108   3.9425   3.9639   3.9937   4.0156   4.0422   4.0499   4.0665
  4.0873   4.0883   4.1023   4.1333   4.1425   4.1580   4.1801   4.1915
  4.2113   4.2556   4.2977   4.3168   4.3300   4.3732   4.3844   4.4238
  4.4659   4.5145   4.5401   4.5661   4.5995   4.6344   4.6711   4.6765
  4.6886   4.7097   4.7771   4.7937   4.8094   4.8520   4.8768   4.9010
  4.9470   4.9746   5.0212   5.0495   5.0728   5.1095   5.1220   5.1644
  5.2123   5.2361   5.2607   5.3062   5.3464   5.3757   5.4436   5.5029
  5.5458   5.5625   5.6219   5.7267   5.7635   5.8314   5.8560   5.9190
  6.0110   6.0653   6.1945   6.2260   6.2464   6.3105   6.3561   6.3941
  6.7124   8.0981  10.4609  11.2502  12.2380  12.8288  13.0244  15.8796
 --------------------------------------------------------------
 
          Ground-State Mulliken Net Atomic Charges

     Atom                 Charge (a.u.)    Spin (a.u.)
  --------------------------------------------------------
      1 C                    -0.102353       0.010413
      2 N                    -0.055120       0.000951
      3 C                    -0.114396       0.675099
      4 H                     0.138602      -0.006351
      5 C                    -0.173602      -0.201156
      6 H                     0.137605       0.015645
      7 C                    -0.037188       0.049189
      8 H                     0.133298      -0.001742
      9 C                    -0.073543       0.450215
     10 H                     0.139995       0.001770
     11 N                    -0.113088      -0.004185
     12 H                     0.119790       0.010153
  --------------------------------------------------------
  Sum of atomic charges =     0.000000
  Sum of spin   charges =     1.000000

 -----------------------------------------------------------------
                    Cartesian Multipole Moments
 -----------------------------------------------------------------
    Charge (ESU x 10^10)
                 0.0000
    Dipole Moment (Debye)
         X       0.1410      Y      -4.8604      Z       1.9862
       Tot       5.2525
    Quadrupole Moments (Debye-Ang)
        XX     -36.2692     XY       2.2325     YY     -54.0758
        XZ       0.5764     YZ       4.4252     ZZ     -37.3795
    Octopole Moments (Debye-Ang^2)
       XXX      12.5792    XXY     -20.2718    XYY       8.5835
       YYY     -82.7211    XXZ       8.6162    XYZ      -2.0635
       YYZ      19.4747    XZZ       4.4813    YZZ     -28.0209
       ZZZ      32.7117
    Hexadecapole Moments (Debye-Ang^3)
      XXXX    -195.5461   XXXY      54.2256   XXYY    -108.8417
      XYYY      74.4204   YYYY    -521.5680   XXXZ     -34.7127
      XXYZ      26.7440   XYYZ     -26.5237   YYYZ     126.2154
      XXZZ     -75.9550   XYZZ      21.9585   YYZZ    -134.5861
      XZZZ     -34.8766   YZZZ      83.4296   ZZZZ    -242.7859
 -----------------------------------------------------------------
 Calculating MO derivatives via CPSCF
    1     0    39    0.0265020  
    2     0    39    0.0104669  
    3     0    39    0.0027754  
    4     0    39    0.0005745  
    5     0    39    0.0001006  
    6    11    28    0.0000202  
    7    30     9    0.0000039  
    8    39     0    0.0000006  Converged
 Time for AOints: 1410.4 s (CPU) 25.3 s (wall)
 ------------------------------------------------------------------------------
                     AOints        : Timing summary (seconds)
 ------------------------------------------------------------------------------
     job step          cpu (% of tot)      sys (% of tot)     wall (% of tot)
 ------------------------------------------------------------------------------
  AOints            0.1410E+04 ( 6.9)   0.9065E-02 ( 8.1)   0.2530E+02 ( 1.1)
 ------------------------------------------------------------------------------
   Grand Totals     0.2054E+05          0.1115E+00          0.2208E+04
 ------------------------------------------------------------------------------
 Polarizability Matrix (a.u.)
            1           2           3
    1 -63.1037621   3.0674285  -1.4418341
    2   3.0674285 -63.5501688   3.2718685
    3  -1.4418341   3.2718685 -61.5918450
 Calculating analytic Hessian of the SCF energy
 
 Direct stationary perturbation theory relativistic correction:
 
 rels  =       0.078585150436
 relv  =      -0.371039934101
 rel2e =       0.000000000000
 E_rel =      -0.292454783665
 
 Hessian of the SCF Energy
            1           2           3           4           5           6
    1   0.1141863   0.1067234  -0.0240819  -0.0421766  -0.0871405   0.0218883
    2   0.1067234   1.5244761  -0.3274007  -0.0896367  -1.2292635   0.2753800
    3  -0.0240819  -0.3274007   0.1794713   0.0225313   0.2759796  -0.0987241
    4  -0.0421766  -0.0896367   0.0225313   0.0238473   0.0905134  -0.0214980
    5  -0.0871405  -1.2292635   0.2759796   0.0905134   1.2302299  -0.2791690
    6   0.0218883   0.2753800  -0.0987241  -0.0214980  -0.2791690   0.0811499
    7   0.0037566  -0.0048318  -0.0001981  -0.0004034   0.0003632   0.0002011
    8   0.0044471  -0.0015351   0.0027932  -0.0006128  -0.0006226  -0.0004212
    9   0.0061517  -0.0041459   0.0018011  -0.0015901  -0.0017175  -0.0004502
   10   0.0002151   0.0000092   0.0000633   0.0000327   0.0000885  -0.0000211
   11   0.0005636   0.0000995   0.0002199  -0.0002968  -0.0002488  -0.0000216
   12   0.0000543  -0.0003884  -0.0001402   0.0001472   0.0003137  -0.0000308
   13  -0.0032229   0.0203577  -0.0109325   0.0000491  -0.0017940   0.0018922
   14   0.0244931  -0.0240766  -0.0006584  -0.0028045   0.0016022   0.0002121
   15  -0.0015133   0.0120757  -0.0029477  -0.0007893  -0.0024773   0.0013603
   16  -0.0015080  -0.0016306   0.0012142   0.0003617   0.0007824  -0.0003622
   17   0.0014285   0.0003153  -0.0020815  -0.0004478  -0.0005929   0.0006993
   18  -0.0007657  -0.0000806   0.0012962   0.0002932   0.0004113  -0.0004858
   19  -0.0765436  -0.0339425   0.0041624   0.0197129  -0.0000509  -0.0003258
   20  -0.0173187  -0.2379890   0.0317867  -0.0015224  -0.0014273   0.0040980
   21   0.0005991   0.0221008  -0.0817395   0.0001823   0.0063479   0.0194874
   22   0.0001086  -0.0034302   0.0012581   0.0000171   0.0010619  -0.0007364
   23  -0.0241252  -0.0190631  -0.0159033   0.0026479  -0.0006145   0.0026297
   24   0.0075159   0.0030613   0.0053509  -0.0012352   0.0013741  -0.0009914
   25   0.0008817   0.0080863   0.0068888  -0.0003967  -0.0045586  -0.0013542
   26  -0.0071603  -0.0135188   0.0366021   0.0007832  -0.0008879  -0.0042783
   27  -0.0103885   0.0223260  -0.0057592   0.0020726  -0.0028159  -0.0010123
   28   0.0011409  -0.0000300  -0.0025901  -0.0002348   0.0008412   0.0004297
   29  -0.0015195  -0.0006082   0.0028673   0.0003484  -0.0006296  -0.0005066
   30   0.0010799  -0.0026104  -0.0010941  -0.0001739   0.0008155   0.0000909
   31   0.0031136  -0.0007706   0.0013097  -0.0007830  -0.0002584  -0.0001510
   32  -0.0004365   0.0007505  -0.0042928   0.0010471   0.0028767   0.0015053
   33  -0.0004784  -0.0001029   0.0022087   0.0000203   0.0011369  -0.0004058
   34   0.0000484  -0.0009042   0.0003747  -0.0000263   0.0001518   0.0000373
   35   0.0000451   0.0004129   0.0000878  -0.0000190  -0.0004219  -0.0001276
   36  -0.0000614  -0.0002149   0.0002765   0.0000397  -0.0001994   0.0000118
            7           8           9          10          11          12
    1   0.0037566   0.0044471   0.0061517   0.0002151   0.0005636   0.0000543
    2  -0.0048318  -0.0015351  -0.0041459   0.0000092   0.0000995  -0.0003884
    3  -0.0001981   0.0027932   0.0018011   0.0000633   0.0002199  -0.0001402
    4  -0.0004034  -0.0006128  -0.0015901   0.0000327  -0.0002968   0.0001472
    5   0.0003632  -0.0006226  -0.0017175   0.0000885  -0.0002488   0.0003137
    6   0.0002011  -0.0004212  -0.0004502  -0.0000211  -0.0000216  -0.0000308
    7   0.7829015  -0.0433827   0.0421135  -0.3591906   0.0077644  -0.0362449
    8  -0.0433827   0.1303218   0.1426619   0.0201062  -0.0235415  -0.0214292
    9   0.0421135   0.1426619   0.4304147  -0.0340708  -0.0278192  -0.0516164
   10  -0.3591906   0.0201062  -0.0340708   0.3727830  -0.0174702   0.0327733
   11   0.0077644  -0.0235415  -0.0278192  -0.0174702   0.0146104   0.0155570
   12  -0.0362449  -0.0214292  -0.0516164   0.0327733   0.0155570   0.0444009
   13  -0.1118938   0.0015979  -0.0661434  -0.0029474   0.0048277  -0.0183437
   14  -0.0186504  -0.0722002  -0.0756723   0.0013803   0.0068284   0.0067758
   15  -0.1310087  -0.0896926  -0.2178156   0.0033290  -0.0006905   0.0071045
   16   0.0205704  -0.0066226  -0.0037437  -0.0003172   0.0003302   0.0003095
   17   0.0102551   0.0020592   0.0098805  -0.0001381  -0.0005380  -0.0002393
   18   0.0009584  -0.0095120  -0.0169513  -0.0002742   0.0004628  -0.0001554
   19  -0.0320098   0.0054446  -0.0271813   0.0004091   0.0021021  -0.0037601
   20  -0.0307193  -0.0065348  -0.0208811  -0.0017515  -0.0029022  -0.0012332
   21  -0.0092373   0.0146351   0.0081946   0.0010300   0.0003916  -0.0012713
   22  -0.0052352   0.0026157   0.0000129  -0.0001038  -0.0000408  -0.0010429
   23   0.0036671  -0.0005593   0.0009371   0.0001502   0.0001657   0.0006715
   24   0.0033300  -0.0013604  -0.0002911   0.0001360   0.0000250   0.0003387
   25  -0.1389495  -0.0325544  -0.0048813  -0.0029678  -0.0081089   0.0037925
   26   0.0393915   0.0338155   0.0269546  -0.0003033   0.0029418  -0.0031583
   27   0.0668524   0.0356771   0.0540719   0.0010949   0.0040223  -0.0062800
   28  -0.0027161  -0.0012902  -0.0032402  -0.0008012  -0.0003423   0.0010589
   29   0.0033580  -0.0024372  -0.0009037   0.0004804   0.0012541  -0.0000782
   30   0.0009136  -0.0019680  -0.0016725  -0.0002641   0.0014712   0.0003147
   31  -0.1663804   0.0575931   0.0662434  -0.0070541   0.0110408   0.0215917
   32   0.0321724  -0.0517853  -0.0266804  -0.0022304   0.0014302   0.0024353
   33   0.0664375  -0.0741541  -0.1827227  -0.0038576   0.0067961   0.0063517
   34   0.0095503  -0.0073419   0.0263294  -0.0000579  -0.0003698  -0.0003357
   35   0.0006126  -0.0069803  -0.0226139  -0.0003212  -0.0000994   0.0007732
   36  -0.0041175   0.0027703  -0.0229625   0.0000614  -0.0004145   0.0009836
           13          14          15          16          17          18
    1  -0.0032229   0.0244931  -0.0015133  -0.0015080   0.0014285  -0.0007657
    2   0.0203577  -0.0240766   0.0120757  -0.0016306   0.0003153  -0.0000806
    3  -0.0109325  -0.0006584  -0.0029477   0.0012142  -0.0020815   0.0012962
    4   0.0000491  -0.0028045  -0.0007893   0.0003617  -0.0004478   0.0002932
    5  -0.0017940   0.0016022  -0.0024773   0.0007824  -0.0005929   0.0004113
    6   0.0018922   0.0002121   0.0013603  -0.0003622   0.0006993  -0.0004858
    7  -0.1118938  -0.0186504  -0.1310087   0.0205704   0.0102551   0.0009584
    8   0.0015979  -0.0722002  -0.0896926  -0.0066226   0.0020592  -0.0095120
    9  -0.0661434  -0.0756723  -0.2178156  -0.0037437   0.0098805  -0.0169513
   10  -0.0029474   0.0013803   0.0033290  -0.0003172  -0.0001381  -0.0002742
   11   0.0048277   0.0068284  -0.0006905   0.0003302  -0.0005380   0.0004628
   12  -0.0183437   0.0067758   0.0071045   0.0003095  -0.0002393  -0.0001554
   13   0.2777532  -0.1067668   0.1256156  -0.0764186   0.0243250   0.0508623
   14  -0.1067668   0.3885615   0.3020452   0.0396448  -0.1680207  -0.1540301
   15   0.1256156   0.3020452   0.4961466   0.0463575  -0.1488213  -0.2024449
   16  -0.0764186   0.0396448   0.0463575   0.0569792  -0.0514592  -0.0373558
   17   0.0243250  -0.1680207  -0.1488213  -0.0514592   0.1688172   0.1621930
   18   0.0508623  -0.1540301  -0.2024449  -0.0373558   0.1621930   0.2057246
   19  -0.1318293   0.0659971   0.0156065  -0.0095308   0.0009016  -0.0008002
   20   0.1205797  -0.0977826  -0.0674634   0.0214537  -0.0048517   0.0030375
   21  -0.0398483  -0.0216368  -0.0308720   0.0156716  -0.0098138   0.0062882
   22  -0.0166144  -0.0097818  -0.0175550   0.0015516  -0.0005642   0.0006982
   23   0.0097297   0.0063475   0.0110385  -0.0003212   0.0006233  -0.0001940
   24   0.0065334   0.0032150   0.0052347  -0.0008695   0.0005965   0.0002054
   25   0.0487235   0.0239303  -0.0273505   0.0042017   0.0092771  -0.0091401
   26  -0.0721663  -0.0258056   0.0389065  -0.0021220  -0.0046684   0.0050112
   27  -0.0685765  -0.0182947   0.0152871  -0.0167938  -0.0130006   0.0098749
   28  -0.0000549  -0.0034998  -0.0006081   0.0008675   0.0006140   0.0001026
   29  -0.0017089   0.0092087   0.0016078  -0.0018447  -0.0011720   0.0008847
   30  -0.0052870   0.0042676   0.0003080  -0.0006879  -0.0016958   0.0010500
   31   0.0204243  -0.0155350  -0.0159593   0.0023560   0.0052116  -0.0044541
   32  -0.0012923  -0.0230739  -0.0537506   0.0021337   0.0077399  -0.0063808
   33   0.0186654  -0.0469849  -0.0702794  -0.0030097   0.0026340  -0.0046751
   34  -0.0039687   0.0015930   0.0038756   0.0008866   0.0005963  -0.0001246
   35   0.0023106  -0.0015888  -0.0027779  -0.0003444   0.0002888  -0.0018030
   36   0.0055625   0.0007615  -0.0010817  -0.0007301  -0.0003511   0.0002732
           19          20          21          22          23          24
    1  -0.0765436  -0.0173187   0.0005991   0.0001086  -0.0241252   0.0075159
    2  -0.0339425  -0.2379890   0.0221008  -0.0034302  -0.0190631   0.0030613
    3   0.0041624   0.0317867  -0.0817395   0.0012581  -0.0159033   0.0053509
    4   0.0197129  -0.0015224   0.0001823   0.0000171   0.0026479  -0.0012352
    5  -0.0000509  -0.0014273   0.0063479   0.0010619  -0.0006145   0.0013741
    6  -0.0003258   0.0040980   0.0194874  -0.0007364   0.0026297  -0.0009914
    7  -0.0320098  -0.0307193  -0.0092373  -0.0052352   0.0036671   0.0033300
    8   0.0054446  -0.0065348   0.0146351   0.0026157  -0.0005593  -0.0013604
    9  -0.0271813  -0.0208811   0.0081946   0.0000129   0.0009371  -0.0002911
   10   0.0004091  -0.0017515   0.0010300  -0.0001038   0.0001502   0.0001360
   11   0.0021021  -0.0029022   0.0003916  -0.0000408   0.0001657   0.0000250
   12  -0.0037601  -0.0012332  -0.0012713  -0.0010429   0.0006715   0.0003387
   13  -0.1318293   0.1205797  -0.0398483  -0.0166144   0.0097297   0.0065334
   14   0.0659971  -0.0977826  -0.0216368  -0.0097818   0.0063475   0.0032150
   15   0.0156065  -0.0674634  -0.0308720  -0.0175550   0.0110385   0.0052347
   16  -0.0095308   0.0214537   0.0156716   0.0015516  -0.0003212  -0.0008695
   17   0.0009016  -0.0048517  -0.0098138  -0.0005642   0.0006233   0.0005965
   18  -0.0008002   0.0030375   0.0062882   0.0006982  -0.0001940   0.0002054
   19   0.4812079   0.0805783   0.1447988  -0.1957032  -0.0969862  -0.1122123
   20   0.0805783   0.4969944  -0.0086896  -0.0927765  -0.1053378  -0.0578186
   21   0.1447988  -0.0086896   0.4929471  -0.1145452  -0.0639705  -0.1194087
   22  -0.1957032  -0.0927765  -0.1145452   0.2106661   0.0981958   0.1231376
   23  -0.0969862  -0.1053378  -0.0639705   0.0981958   0.1163709   0.0636600
   24  -0.1122123  -0.0578186  -0.1194087   0.1231376   0.0636600   0.1287129
   25  -0.0398531  -0.0679990   0.0108628   0.0042867   0.0055190  -0.0248071
   26  -0.0242275  -0.0459167   0.0533409   0.0048019   0.0014097  -0.0152180
   27  -0.0101454   0.1295878  -0.2639446   0.0062879  -0.0002878  -0.0136251
   28   0.0067348   0.0071221  -0.0026888  -0.0000712   0.0001650   0.0012334
   29  -0.0055804  -0.0028105  -0.0030185   0.0006126   0.0001319  -0.0007600
   30   0.0155399   0.0117412  -0.0100661  -0.0006656   0.0003563   0.0009167
   31  -0.0158463  -0.0145049  -0.0042554   0.0005720   0.0011321  -0.0010376
   32   0.0048363   0.0099665   0.0093679  -0.0005330   0.0001860   0.0033929
   33  -0.0254635  -0.0222213  -0.0206366   0.0027631   0.0010263  -0.0061824
   34  -0.0067485  -0.0031415  -0.0025696   0.0005256   0.0002258  -0.0017246
   35   0.0009274  -0.0014085   0.0009450  -0.0001613   0.0003398  -0.0001679
   36  -0.0002191  -0.0019439   0.0010215   0.0003874   0.0000363  -0.0002606
           25          26          27          28          29          30
    1   0.0008817  -0.0071603  -0.0103885   0.0011409  -0.0015195   0.0010799
    2   0.0080863  -0.0135188   0.0223260  -0.0000300  -0.0006082  -0.0026104
    3   0.0068888   0.0366021  -0.0057592  -0.0025901   0.0028673  -0.0010941
    4  -0.0003967   0.0007832   0.0020726  -0.0002348   0.0003484  -0.0001739
    5  -0.0045586  -0.0008879  -0.0028159   0.0008412  -0.0006296   0.0008155
    6  -0.0013542  -0.0042783  -0.0010123   0.0004297  -0.0005066   0.0000909
    7  -0.1389495   0.0393915   0.0668524  -0.0027161   0.0033580   0.0009136
    8  -0.0325544   0.0338155   0.0356771  -0.0012902  -0.0024372  -0.0019680
    9  -0.0048813   0.0269546   0.0540719  -0.0032402  -0.0009037  -0.0016725
   10  -0.0029678  -0.0003033   0.0010949  -0.0008012   0.0004804  -0.0002641
   11  -0.0081089   0.0029418   0.0040223  -0.0003423   0.0012541   0.0014712
   12   0.0037925  -0.0031583  -0.0062800   0.0010589  -0.0000782   0.0003147
   13   0.0487235  -0.0721663  -0.0685765  -0.0000549  -0.0017089  -0.0052870
   14   0.0239303  -0.0258056  -0.0182947  -0.0034998   0.0092087   0.0042676
   15  -0.0273505   0.0389065   0.0152871  -0.0006081   0.0016078   0.0003080
   16   0.0042017  -0.0021220  -0.0167938   0.0008675  -0.0018447  -0.0006879
   17   0.0092771  -0.0046684  -0.0130006   0.0006140  -0.0011720  -0.0016958
   18  -0.0091401   0.0050112   0.0098749   0.0001026   0.0008847   0.0010500
   19  -0.0398531  -0.0242275  -0.0101454   0.0067348  -0.0055804   0.0155399
   20  -0.0679990  -0.0459167   0.1295878   0.0071221  -0.0028105   0.0117412
   21   0.0108628   0.0533409  -0.2639446  -0.0026888  -0.0030185  -0.0100661
   22   0.0042867   0.0048019   0.0062879  -0.0000712   0.0006126  -0.0006656
   23   0.0055190   0.0014097  -0.0002878   0.0001650   0.0001319   0.0003563
   24  -0.0248071  -0.0152180  -0.0136251   0.0012334  -0.0007600   0.0009167
   25   0.4791805   0.2552286   0.0120356  -0.1936301  -0.1204282   0.1081834
   26   0.2552286   0.2397903  -0.2069337  -0.1306018  -0.1107960   0.0823870
   27   0.0120356  -0.2069337   0.4816458   0.1001667   0.0791865  -0.1289782
   28  -0.1936301  -0.1306018   0.1001667   0.2002272   0.1318044  -0.1049040
   29  -0.1204282  -0.1107960   0.0791865   0.1318044   0.1094189  -0.0876171
   30   0.1081834   0.0823870  -0.1289782  -0.1049040  -0.0876171   0.1236471
   31  -0.1618043  -0.0792036  -0.0515389  -0.0120182  -0.0051933  -0.0143759
   32  -0.0682495  -0.0746258  -0.0149960  -0.0050375  -0.0023852  -0.0069742
   33  -0.0756352  -0.0197266  -0.1360983   0.0108299   0.0080763   0.0142462
   34   0.0003274   0.0155797  -0.0310670   0.0005562  -0.0003288   0.0006415
   35  -0.0001428  -0.0017381  -0.0144711   0.0002549   0.0008250  -0.0001733
   36   0.0014053   0.0061124  -0.0051819   0.0002099   0.0002615   0.0012372
           31          32          33          34          35          36
    1   0.0031136  -0.0004365  -0.0004784   0.0000484   0.0000451  -0.0000614
    2  -0.0007706   0.0007505  -0.0001029  -0.0009042   0.0004129  -0.0002149
    3   0.0013097  -0.0042928   0.0022087   0.0003747   0.0000878   0.0002765
    4  -0.0007830   0.0010471   0.0000203  -0.0000263  -0.0000190   0.0000397
    5  -0.0002584   0.0028767   0.0011369   0.0001518  -0.0004219  -0.0001994
    6  -0.0001510   0.0015053  -0.0004058   0.0000373  -0.0001276   0.0000118
    7  -0.1663804   0.0321724   0.0664375   0.0095503   0.0006126  -0.0041175
    8   0.0575931  -0.0517853  -0.0741541  -0.0073419  -0.0069803   0.0027703
    9   0.0662434  -0.0266804  -0.1827227   0.0263294  -0.0226139  -0.0229625
   10  -0.0070541  -0.0022304  -0.0038576  -0.0000579  -0.0003212   0.0000614
   11   0.0110408   0.0014302   0.0067961  -0.0003698  -0.0000994  -0.0004145
   12   0.0215917   0.0024353   0.0063517  -0.0003357   0.0007732   0.0009836
   13   0.0204243  -0.0012923   0.0186654  -0.0039687   0.0023106   0.0055625
   14  -0.0155350  -0.0230739  -0.0469849   0.0015930  -0.0015888   0.0007615
   15  -0.0159593  -0.0537506  -0.0702794   0.0038756  -0.0027779  -0.0010817
   16   0.0023560   0.0021337  -0.0030097   0.0008866  -0.0003444  -0.0007301
   17   0.0052116   0.0077399   0.0026340   0.0005963   0.0002888  -0.0003511
   18  -0.0044541  -0.0063808  -0.0046751  -0.0001246  -0.0018030   0.0002732
   19  -0.0158463   0.0048363  -0.0254635  -0.0067485   0.0009274  -0.0002191
   20  -0.0145049   0.0099665  -0.0222213  -0.0031415  -0.0014085  -0.0019439
   21  -0.0042554   0.0093679  -0.0206366  -0.0025696   0.0009450   0.0010215
   22   0.0005720  -0.0005330   0.0027631   0.0005256  -0.0001613   0.0003874
   23   0.0011321   0.0001860   0.0010263   0.0002258   0.0003398   0.0000363
   24  -0.0010376   0.0033929  -0.0061824  -0.0017246  -0.0001679  -0.0002606
   25  -0.1618043  -0.0682495  -0.0756352   0.0003274  -0.0001428   0.0014053
   26  -0.0792036  -0.0746258  -0.0197266   0.0155797  -0.0017381   0.0061124
   27  -0.0515389  -0.0149960  -0.1360983  -0.0310670  -0.0144711  -0.0051819
   28  -0.0120182  -0.0050375   0.0108299   0.0005562   0.0002549   0.0002099
   29  -0.0051933  -0.0023852   0.0080763  -0.0003288   0.0008250   0.0002615
   30  -0.0143759  -0.0069742   0.0142462   0.0006415  -0.0001733   0.0012372
   31   0.4088385   0.0257531   0.0715809  -0.0714180   0.0147352  -0.0689536
   32   0.0257531   0.1662753  -0.0096164   0.0118366  -0.0373548   0.1059898
   33   0.0715809  -0.0096164   0.8000046  -0.0618528   0.1531366  -0.4018110
   34  -0.0714180   0.0118366  -0.0618528   0.0703250  -0.0178970   0.0664157
   35   0.0147352  -0.0373548   0.1531366  -0.0178970   0.0477252  -0.1128081
   36  -0.0689536   0.1059898  -0.4018110   0.0664157  -0.1128081   0.4274940
 **********************************************************************
 **                                                                  **
 **                       VIBRATIONAL ANALYSIS                       **
 **                       --------------------                       **
 **                                                                  **
 **        VIBRATIONAL FREQUENCIES (CM**-1) AND NORMAL MODES         **
 **     FORCE CONSTANTS (mDYN/ANGSTROM) AND REDUCED MASSES (AMU)     **
 **                  INFRARED INTENSITIES (KM/MOL)                   **
 **                                                                  **
 **********************************************************************
 

 Mode:                 1                      2                      3
 Frequency:      -793.05                 146.52                 175.18
 Force Cnst:      1.3838                 0.0873                 0.0839
 Red. Mass:       3.7343                 6.9005                 4.6384
 IR Active:          YES                    YES                    YES
 IR Intens:       22.753                  2.101                  0.942
 Raman Active:       YES                    YES                    YES
               X      Y      Z        X      Y      Z        X      Y      Z
 C          0.008 -0.036  0.005   -0.030 -0.170  0.036    0.086 -0.027 -0.090
 N         -0.005 -0.028  0.005    0.329 -0.134  0.315   -0.204  0.072  0.248
 C         -0.089 -0.078 -0.063   -0.057  0.254 -0.131    0.017 -0.174  0.051
 H         -0.105 -0.304  0.123   -0.044  0.475 -0.185   -0.002 -0.395  0.160
 C          0.231  0.080 -0.198   -0.024 -0.028 -0.029    0.012 -0.188  0.065
 H          0.451  0.386 -0.401    0.056 -0.050  0.014   -0.064 -0.377  0.214
 C          0.036 -0.116  0.067   -0.126 -0.174 -0.046    0.118 -0.041 -0.136
 H          0.010 -0.067  0.061   -0.113 -0.210 -0.028    0.110 -0.035 -0.130
 C         -0.180  0.188  0.202   -0.036 -0.040 -0.004   -0.016  0.164 -0.060
 H         -0.132  0.179  0.241    0.057 -0.067  0.100   -0.106  0.357  0.011
 N         -0.021 -0.018 -0.015   -0.093  0.231 -0.150    0.028  0.162 -0.118
 H          0.063 -0.022 -0.035    0.018  0.403 -0.118   -0.069  0.384 -0.035
 TransDip   0.099  0.071  0.092   -0.029  0.024 -0.028    0.023 -0.002 -0.020

 Mode:                 4                      5                      6
 Frequency:       393.63                 409.63                 424.43
 Force Cnst:      0.7454                 0.1739                 0.1720
 Red. Mass:       8.1649                 1.7589                 1.6206
 IR Active:          YES                    YES                    YES
 IR Intens:        4.204                 15.375                 53.974
 Raman Active:       YES                    YES                    YES
               X      Y      Z        X      Y      Z        X      Y      Z
 C          0.437  0.062  0.458    0.124 -0.031 -0.104   -0.043  0.027  0.060
 N         -0.166 -0.039 -0.170   -0.052  0.016  0.041    0.013  0.004 -0.026
 C         -0.070  0.118 -0.133   -0.029  0.064 -0.039    0.012 -0.178  0.092
 H         -0.091  0.035  0.004    0.034  0.770 -0.377    0.094  0.715 -0.330
 C         -0.021 -0.149 -0.026   -0.037 -0.073  0.013    0.031  0.019 -0.017
 H          0.013 -0.042 -0.109    0.047  0.031 -0.060    0.034  0.078 -0.068
 C          0.095 -0.002  0.094    0.035 -0.009 -0.007   -0.011  0.007  0.010
 H          0.035  0.397 -0.150   -0.045  0.037  0.066    0.023  0.003 -0.035
 C         -0.078 -0.175  0.010   -0.027  0.067  0.039   -0.018  0.014 -0.003
 H         -0.187  0.054  0.092   -0.154  0.238  0.034    0.123 -0.204 -0.033
 N         -0.131  0.109 -0.155    0.002 -0.086  0.067   -0.002  0.013 -0.068
 H          0.038  0.319 -0.124    0.038 -0.318 -0.006   -0.085  0.480  0.081
 TransDip   0.046  0.032  0.034    0.024  0.110 -0.057   -0.004  0.223  0.074

 Mode:                 7                      8                      9
 Frequency:       569.11                 598.46                 685.06
 Force Cnst:      0.3444                 0.4382                 1.0422
 Red. Mass:       1.8046                 2.0764                 3.7692
 IR Active:          YES                    YES                    YES
 IR Intens:       58.392                 81.299                 20.169
 Raman Active:       YES                    YES                    YES
               X      Y      Z        X      Y      Z        X      Y      Z
 C         -0.148  0.067  0.032    0.117 -0.010 -0.173   -0.081  0.169 -0.118
 N          0.046  0.048 -0.026   -0.029  0.055  0.033    0.038  0.224 -0.030
 C          0.049  0.054 -0.004   -0.001  0.063  0.004   -0.066 -0.016 -0.061
 H          0.040  0.070  0.070   -0.024 -0.174  0.114   -0.066  0.067 -0.019
 C          0.042 -0.103  0.053   -0.033  0.055  0.006    0.056 -0.229  0.012
 H          0.142  0.054 -0.059   -0.002  0.095 -0.017    0.184 -0.114 -0.063
 C          0.035 -0.004  0.009   -0.042  0.013  0.060    0.070 -0.095  0.074
 H          0.079 -0.053 -0.016   -0.035  0.009  0.053    0.045 -0.080  0.095
 C         -0.021 -0.064 -0.010   -0.024 -0.101  0.076    0.005 -0.134  0.130
 H         -0.461  0.742  0.218    0.045 -0.201  0.077    0.345 -0.653  0.076
 N          0.004 -0.083 -0.060    0.010 -0.114 -0.043   -0.071  0.116  0.003
 H          0.027  0.266  0.031    0.081  0.865  0.215    0.130 -0.309 -0.146
 TransDip   0.067  0.198  0.128    0.087  0.163  0.222    0.023 -0.129 -0.060

 Mode:                10                     11                     12
 Frequency:       695.40                 830.22                 851.81
 Force Cnst:      0.7999                 0.5939                 0.9759
 Red. Mass:       2.8075                 1.4625                 2.2828
 IR Active:          YES                    YES                    YES
 IR Intens:       18.081                  8.198                 44.894
 Raman Active:       YES                    YES                    YES
               X      Y      Z        X      Y      Z        X      Y      Z
 C         -0.072  0.035  0.110    0.007 -0.015  0.004   -0.038 -0.001  0.046
 N          0.018 -0.003 -0.028   -0.005 -0.019  0.005    0.007 -0.021 -0.006
 C          0.034  0.143 -0.053    0.037  0.001 -0.019   -0.147  0.024  0.015
 H          0.013 -0.004  0.093    0.032 -0.135 -0.022   -0.156 -0.084  0.032
 C          0.018 -0.098  0.043   -0.052 -0.062  0.157   -0.053 -0.107 -0.097
 H         -0.131 -0.401  0.276    0.297  0.728 -0.461    0.332  0.186 -0.263
 C          0.058 -0.032 -0.074   -0.035  0.031 -0.030    0.069  0.004 -0.076
 H          0.075 -0.016 -0.111    0.098 -0.021 -0.174   -0.364  0.137  0.424
 C         -0.126  0.214  0.009   -0.024  0.040 -0.019    0.190  0.051 -0.034
 H          0.303 -0.576 -0.222    0.154 -0.186 -0.004    0.097  0.054 -0.182
 N          0.038 -0.170 -0.011    0.024  0.001 -0.034   -0.015 -0.008  0.113
 H          0.022  0.276  0.106   -0.054 -0.072 -0.040   -0.047  0.448  0.247
 TransDip   0.014 -0.003  0.135    0.036  0.072 -0.044   -0.027  0.142  0.159

 Mode:                13                     14                     15
 Frequency:       891.33                 894.08                1057.86
 Force Cnst:      2.0144                 1.1098                 0.9370
 Red. Mass:       4.3034                 2.3563                 1.4211
 IR Active:          YES                    YES                    YES
 IR Intens:        0.960                 20.203                  3.804
 Raman Active:       YES                    YES                    YES
               X      Y      Z        X      Y      Z        X      Y      Z
 C         -0.119 -0.101 -0.081   -0.038  0.008  0.025    0.010  0.014  0.015
 N          0.016 -0.125  0.051    0.011 -0.004 -0.008    0.001  0.019 -0.008
 C          0.002 -0.008 -0.079   -0.132 -0.014 -0.032    0.002  0.010  0.021
 H         -0.011  0.026  0.037   -0.104 -0.110 -0.427   -0.021  0.125  0.309
 C         -0.057 -0.012 -0.018   -0.098  0.090  0.019   -0.082  0.012 -0.060
 H         -0.470  0.116 -0.245    0.034  0.060  0.087   -0.394  0.081 -0.211
 C          0.335  0.223  0.229    0.147 -0.045 -0.118    0.027 -0.066 -0.017
 H          0.396  0.151  0.211    0.458 -0.126 -0.495    0.348 -0.262 -0.303
 C         -0.021  0.014  0.001   -0.070 -0.089  0.053    0.105  0.043  0.045
 H         -0.127 -0.174 -0.362   -0.166 -0.005  0.016    0.315  0.135  0.436
 N         -0.120  0.015 -0.064    0.112  0.048  0.105   -0.054 -0.036 -0.013
 H         -0.023  0.050 -0.074    0.346  0.184  0.108   -0.235 -0.020  0.019
 TransDip   0.006  0.023 -0.020    0.092 -0.016 -0.110    0.011  0.025  0.056

 Mode:                16                     17                     18
 Frequency:      1071.67                1112.44                1123.16
 Force Cnst:      1.0973                 1.7259                 1.3620
 Red. Mass:       1.6216                 2.3670                 1.8325
 IR Active:          YES                    YES                    YES
 IR Intens:        4.416                 10.046                  2.818
 Raman Active:       YES                    YES                    YES
               X      Y      Z        X      Y      Z        X      Y      Z
 C         -0.014 -0.021 -0.011   -0.002 -0.004 -0.007   -0.022 -0.032 -0.024
 N         -0.001 -0.033  0.009   -0.001 -0.002  0.001   -0.003 -0.052  0.017
 C         -0.095  0.020  0.101    0.170  0.006 -0.011   -0.047 -0.001 -0.046
 H         -0.142  0.329  0.682    0.173  0.063  0.195   -0.031 -0.092 -0.268
 C         -0.006 -0.038 -0.042    0.021 -0.119 -0.129    0.107 -0.076 -0.016
 H          0.027 -0.002 -0.068   -0.483  0.071 -0.466    0.236 -0.228  0.153
 C         -0.006  0.081 -0.034   -0.081  0.014 -0.030   -0.087  0.177  0.007
 H         -0.058  0.242 -0.101    0.011  0.136 -0.279    0.219  0.342 -0.564
 C         -0.039 -0.034  0.010   -0.087 -0.032  0.021    0.057 -0.003  0.029
 H          0.053 -0.071  0.108   -0.286 -0.067 -0.279    0.254  0.049  0.369
 N          0.115  0.002 -0.063    0.024  0.088  0.176   -0.043 -0.013  0.043
 H          0.453 -0.154 -0.165    0.030  0.209  0.224   -0.129  0.071  0.080
 TransDip   0.025  0.041  0.047   -0.042  0.004 -0.092    0.029  0.023 -0.039

 Mode:                19                     20                     21
 Frequency:      1186.51                1277.04                1309.96
 Force Cnst:      1.5616                 1.9615                 1.5743
 Red. Mass:       1.8827                 2.0414                 1.5571
 IR Active:          YES                    YES                    YES
 IR Intens:        0.832                  9.127                 11.415
 Raman Active:       YES                    YES                    YES
               X      Y      Z        X      Y      Z        X      Y      Z
 C         -0.034 -0.009 -0.004   -0.003  0.000  0.012    0.009  0.000  0.014
 N          0.004 -0.024  0.004    0.000 -0.007 -0.002   -0.002 -0.004 -0.002
 C          0.125 -0.002  0.018    0.085 -0.081 -0.117   -0.032 -0.019 -0.009
 H          0.148 -0.059 -0.093    0.052  0.206  0.443   -0.025 -0.061 -0.168
 C         -0.064  0.041 -0.009   -0.076  0.045  0.025    0.120  0.010  0.087
 H          0.031  0.019  0.033    0.438 -0.056  0.266   -0.555  0.096 -0.166
 C          0.112  0.010 -0.152   -0.029  0.020 -0.071   -0.022  0.033 -0.097
 H         -0.457  0.542  0.197    0.076 -0.011 -0.197   -0.109 -0.133  0.164
 C         -0.070 -0.054  0.097    0.104  0.024  0.160    0.041  0.008  0.015
 H          0.195 -0.036  0.528   -0.281 -0.014 -0.437    0.066  0.040  0.080
 N         -0.048  0.008 -0.008   -0.111 -0.012 -0.006   -0.102 -0.025  0.007
 H         -0.140 -0.069 -0.010    0.285  0.034 -0.067    0.699  0.068 -0.114
 TransDip   0.010  0.008  0.026    0.092  0.014  0.026    0.107  0.014 -0.009

 Mode:                22                     23                     24
 Frequency:      1377.91                1427.51                1456.83
 Force Cnst:      1.6275                 2.2900                 3.3045
 Red. Mass:       1.4549                 1.9074                 2.6427
 IR Active:          YES                    YES                    YES
 IR Intens:        8.499                 11.659                  7.191
 Raman Active:       YES                    YES                    YES
               X      Y      Z        X      Y      Z        X      Y      Z
 C         -0.025 -0.001 -0.018   -0.008  0.000 -0.013    0.012  0.000  0.017
 N          0.005  0.017 -0.002    0.002  0.011  0.000   -0.003 -0.015 -0.000
 C         -0.055  0.022  0.034    0.083  0.026  0.115    0.023  0.098  0.219
 H         -0.057 -0.051 -0.108    0.129 -0.167 -0.247    0.087 -0.298 -0.527
 C          0.041  0.024  0.053   -0.099 -0.014 -0.081   -0.035 -0.068 -0.111
 H         -0.321  0.081 -0.086    0.304 -0.011  0.014    0.044 -0.074 -0.118
 C          0.004 -0.115  0.024    0.004 -0.090  0.114   -0.034  0.105 -0.083
 H         -0.175  0.670 -0.387    0.057  0.273 -0.263    0.160 -0.416  0.071
 C          0.084  0.017  0.060    0.003  0.065 -0.100    0.040 -0.009  0.185
 H         -0.184  0.012 -0.352    0.146  0.060  0.064   -0.257 -0.102 -0.323
 N          0.019 -0.020 -0.058   -0.085 -0.012  0.010    0.002 -0.015 -0.118
 H         -0.183 -0.058 -0.039    0.727  0.021 -0.127   -0.095 -0.200 -0.158
 TransDip  -0.010 -0.061  0.070    0.106  0.023 -0.012    0.037  0.011  0.077

 Mode:                25                     26                     27
 Frequency:      2396.11                3174.82                3213.89
 Force Cnst:     42.8279                 6.4480                 6.6488
 Red. Mass:      12.6609                 1.0858                 1.0925
 IR Active:          YES                    YES                    YES
 IR Intens:        8.257                  0.532                  2.481
 Raman Active:       YES                    YES                    YES
               X      Y      Z        X      Y      Z        X      Y      Z
 C          0.058  0.774 -0.178   -0.000  0.000 -0.000   -0.000  0.000 -0.000
 N         -0.043 -0.578  0.133   -0.000  0.000 -0.000   -0.000 -0.000  0.000
 C         -0.001 -0.000 -0.001    0.000 -0.000  0.000   -0.007  0.002  0.002
 H         -0.003  0.002 -0.002    0.002  0.000  0.001    0.105 -0.006  0.006
 C          0.005 -0.004  0.008   -0.001  0.005  0.005    0.015 -0.058 -0.063
 H         -0.022  0.004 -0.012    0.018 -0.059 -0.067   -0.197  0.647  0.715
 C         -0.014 -0.087  0.016   -0.061 -0.036 -0.044   -0.006 -0.002 -0.004
 H         -0.020 -0.051 -0.002    0.726  0.435  0.513    0.065  0.035  0.044
 C          0.007 -0.004  0.002    0.004  0.003 -0.002    0.005  0.003 -0.003
 H         -0.012 -0.007 -0.018   -0.051 -0.036  0.033   -0.054 -0.042  0.037
 N          0.000 -0.000 -0.000    0.000 -0.000  0.000    0.000  0.001  0.001
 H         -0.004  0.003  0.002    0.001  0.000 -0.001   -0.001 -0.002 -0.001
 TransDip  -0.018  0.084 -0.034   -0.019 -0.013  0.001    0.013 -0.039 -0.030

 Mode:                28                     29                     30
 Frequency:      3245.07                3276.55                3633.62
 Force Cnst:      6.7811                 6.9396                 8.3795
 Red. Mass:       1.0930                 1.0971                 1.0772
 IR Active:          YES                    YES                    YES
 IR Intens:        0.519                  0.685                 28.272
 Raman Active:       YES                    YES                    YES
               X      Y      Z        X      Y      Z        X      Y      Z
 C         -0.000  0.001 -0.000   -0.000  0.000  0.000   -0.000 -0.000  0.000
 N         -0.000 -0.000  0.000    0.000  0.000 -0.000    0.000  0.000  0.000
 C         -0.007  0.001 -0.001   -0.088  0.004 -0.010   -0.002  0.001 -0.000
 H          0.098 -0.004  0.010    0.981 -0.041  0.097    0.008 -0.002  0.001
 C          0.001 -0.004 -0.003   -0.000  0.007  0.011    0.000  0.001  0.001
 H         -0.015  0.039  0.045    0.015 -0.071 -0.077   -0.001 -0.001  0.002
 C         -0.005 -0.000 -0.006    0.002  0.000  0.001    0.000 -0.000  0.000
 H          0.054  0.030  0.042   -0.012 -0.007 -0.009    0.001 -0.000 -0.000
 C         -0.060 -0.047  0.042    0.007  0.003 -0.005    0.002  0.002  0.000
 H          0.694  0.511 -0.480   -0.062 -0.044  0.041   -0.009 -0.007  0.006
 N          0.001  0.001 -0.000    0.002 -0.001 -0.001   -0.013  0.016 -0.070
 H         -0.004 -0.004  0.015   -0.005  0.003 -0.010    0.169 -0.266  0.946
 TransDip   0.008 -0.021  0.006   -0.023  0.012  0.007    0.028 -0.030  0.165

 STANDARD THERMODYNAMIC QUANTITIES AT   298.15 K  AND     1.00 ATM

   This Molecule has  1 Imaginary Frequencies
   Zero point vibrational energy:       55.619 kcal/mol

   Atom    1 Element C  Has Mass   12.00000
   Atom    2 Element N  Has Mass   14.00307
   Atom    3 Element C  Has Mass   12.00000
   Atom    4 Element H  Has Mass    1.00783
   Atom    5 Element C  Has Mass   12.00000
   Atom    6 Element H  Has Mass    1.00783
   Atom    7 Element C  Has Mass   12.00000
   Atom    8 Element H  Has Mass    1.00783
   Atom    9 Element C  Has Mass   12.00000
   Atom   10 Element H  Has Mass    1.00783
   Atom   11 Element N  Has Mass   14.00307
   Atom   12 Element H  Has Mass    1.00783
   Molecular Mass:    93.045290 amu
   Principal axes and moments of inertia in amu*Bohr^2:
                             1           2           3
    Eigenvalues --      318.88681   795.91737   824.72191
          X              -0.37997     0.39501     0.83641
          Y               0.74693     0.66441     0.02555
          Z              -0.54563     0.63445    -0.54750
   Rotational Symmetry Number is   1
   The Molecule is an Asymmetric Top
   Translational Enthalpy:        0.889 kcal/mol
   Rotational Enthalpy:           0.889 kcal/mol
   Vibrational Enthalpy:         57.586 kcal/mol
   gas constant (RT):             0.592 kcal/mol
   Translational Entropy:        39.503  cal/mol.K
   Rotational Entropy:           26.839  cal/mol.K
   Vibrational Entropy:          10.532  cal/mol.K

   Total Enthalpy:               59.956 kcal/mol
   Total Entropy:                76.875  cal/mol.K
Archival summary:
1\1\c8-57\FREQ\ProcedureUnspecified\BasisUnspecified\255(2)\hpark21\FriFeb319:09:062023FriFeb319:09:062023\0\\#,FREQ,ProcedureUnspecified,BasisUnspecified,\\0,2\N\H,1,1.00728\C,1,1.40854,2,115.786\H,3,1.077,1,125.677,2,-44.7878,0\C,3,1.4155,1,101.824,2,132.98,0\H,5,1.08112,3,126.529,1,-160.801,0\C,1,1.43818,2,116.201,3,108.281,0\H,7,1.07909,1,123.534,2,12.0714,0\C,7,1.46974,1,109.664,2,-178.133,0\H,9,1.08461,7,112.888,1,174.797,0\C,9,1.46136,7,120.869,1,-49.5698,0\N,11,1.14735,9,179.166,7,154.422,0\\\@

 Total job time:  2897.33s(wall), 28089.57s(cpu) 
 Fri Feb  3 19:09:06 2023

        *************************************************************
        *                                                           *
        *  Thank you very much for using Q-Chem.  Have a nice day.  *
        *                                                           *
        *************************************************************
