# Supplementary material for: Reactant Discovery with an Ab Initio Nanoreactor: Exploration of Astrophysical N-Heterocycle Precursors and Formation Pathways
Source: ACS Earth Space Chem. 2024 Aug 9;8(9):1771–83. doi: 10.1021/acsearthspacechem.4c00120 (PMC11418024; doi:10.1021/acsearthspacechem.4c00120)
Supplement: Supplementary file 2 — sp4c00120_si_002.zip [file sp4c00120_si_002.zip › nr-si-data/reaction1/TS4/optimized.xyz]

12

C        -0.1537396204    1.7091796075   -0.9567053996
N         0.4087486721    2.6954163886   -1.1587969027
C         1.2171691384   -0.7426513407    0.4375037285
H         2.2941479424   -0.7931898052    0.3794382353
C         0.1416383370   -1.0796193259   -0.3920991222
H        -0.0297156396   -1.7757267224   -1.1922866450
C        -0.8326559568    0.4922887064   -0.7473024388
H        -1.6146435674    0.2306385971   -1.4449839588
C        -0.7473349412   -0.2849716510    0.5127011249
H        -1.6304294843   -0.6214182962    1.0424798186
N         0.4573156160    0.1047767955    1.2572316779
H         0.4894995055    0.0652770589    2.2628198906
