# Supplementary material for: Reactant Discovery with an Ab Initio Nanoreactor: Exploration of Astrophysical N-Heterocycle Precursors and Formation Pathways
Source: ACS Earth Space Chem. 2024 Aug 9;8(9):1771–83. doi: 10.1021/acsearthspacechem.4c00120 (PMC11418024; doi:10.1021/acsearthspacechem.4c00120)
Supplement: Supplementary file 2 — sp4c00120_si_002.zip [file sp4c00120_si_002.zip › nr-si-data/reaction1/TS4/optimize.out]

Running Job 1 of 1 qchem.in
qchem qchem.in_29142.0 ./qchem29142/ 0
/home/leeping/opt/qchem/5.3.2-openmp/exe/qcprog.exe_s qchem.in_29142.0 ./qchem29142/
                  Welcome to Q-Chem
     A Quantum Leap Into The Future Of Chemistry


 Q-Chem 5.3, Q-Chem, Inc., Pleasanton, CA (2020)

 Yihan Shao,  Zhengting Gan,  E. Epifanovsky,  A. T. B. Gilbert,  M. Wormit,  
 J. Kussmann,  A. W. Lange,  A. Behn,  Jia Deng,  Xintian Feng,  D. Ghosh,  
 M. Goldey,  P. R. Horn,  L. D. Jacobson,  I. Kaliman,  T. Kus,  A. Landau,  
 Jie Liu,  E. I. Proynov,  R. M. Richard,  R. P. Steele,  E. J. Sundstrom,  
 H. L. Woodcock III,  P. M. Zimmerman,  D. Zuev,  B. Alam,  B. Albrecht,  
 A. Aldossary,  E. Alguire,  S. A. Baeppler,  D. Barton,  Z. Benda,  
 Y. A. Bernard,  E. J. Berquist,  K. B. Bravaya,  H. Burton,  K. Carter-Fenk,  
 D. Casanova,  Chun-Min Chang,  Yunqing Chen,  A. Chien,  K. D. Closser,  
 M. P. Coons,  S. Coriani,  S. Dasgupta,  A. L. Dempwolff,  M. Diedenhofen,  
 Hainam Do,  R. G. Edgar,  Po-Tung Fang,  S. Faraji,  S. Fatehi,  
 Qingguo Feng,  J. Fosso-Tande,  J. Gayvert,  Qinghui Ge,  A. Ghysels,  
 G. Gidofalvi,  J. Gomes,  J. Gonthier,  S. Gulania,  A. Gunina,  D. Hait,  
 M. W. D. Hanson-Heine,  S. Hammes-Schiffer,  P. H. P. Harbach,  
 A. W. Hauser,  M. F. Herbst,  J. E. Herr,  E. G. Hohenstein,  Z. C. Holden,  
 S. Houck,  Kerwin Hui,  B. C. Huynh,  M. Ivanov,  T.-C. Jagau,  Hyunjun Ji,  
 B. Kaduk,  K. Khistyaev,  Jaehoon Kim,  P. Klunzinger,  K. Koh,  
 D. Kosenkov,  L. Koulias,  T. Kowalczyk,  C. M. Krauter,  A. Kunitsa,  
 Ka Un Lao,  A. Laurent,  K. V. Lawler,  Joonho Lee,  D. Lefrancois,  
 S. Lehtola,  D. S. Levine,  Yi-Pei Li,  You-Sheng Lin,  Fenglai Liu,  
 Kuan-Yu Liu,  E. Livshits,  M. Loipersberger,  A. Luenser,  A. Manjanath,  
 P. Manohar,  E. Mansoor,  S. F. Manzer,  Shan-Ping Mao,  Yuezhi Mao,  
 N. Mardirossian,  A. V. Marenich,  T. Markovich,  L. A. Martinez-Martinez,  
 S. A. Maurer,  N. J. Mayhall,  S. C. McKenzie,  J.-M. Mewes,  P. Morgante,  
 A. F. Morrison,  J. W. Mullinax,  K. Nanda,  T. S. Nguyen-Beck,  
 R. Olivares-Amaya,  K. J. Oosterbaan,  J. A. Parkhill,  S. K. Paul,  
 F. Pavosevic,  Zheng Pei,  T. M. Perrine,  F. Plasser,  P. Pokhilko,  
 S. Prager,  A. Prociuk,  E. Ramos,  B. Rana,  D. R. Rehn,  F. Rob,  
 E. Rossomme,  M. Scheurer,  M. Schneider,  N. Sergueev,  S. M. Sharada,  
 S. Sharma,  W. Skomorowski,  D. W. Small,  T. Stauch,  C. J. Stein,  
 T. Stein,  Yu-Chuan Su,  S. P. Veccham,  Zhen Tao,  A. J. W. Thom,  
 A. Tkatchenko,  T. Tsuchimochi,  N. M. Tubman,  L. Vogt,  M. L. Vidal,  
 O. Vydrov,  M. A. Watson,  J. Wenzel,  M. de Wergifosse,  T. A. Wesolowski,  
 A. White,  J. Witte,  A. Yamada,  Jun Yang,  K. Yao,  S. Yeganeh,  
 S. R. Yost,  Zhi-Qiang You,  A. Zech,  Igor Ying Zhang,  Xing Zhang,  
 Yan Zhao,  Ying Zhu,  B. R. Brooks,  G. K. L. Chan,  C. J. Cramer,  
 M. S. Gordon,  W. J. Hehre,  A. Klamt,  M. W. Schmidt,  C. D. Sherrill,  
 D. G. Truhlar,  A. Aspuru-Guzik,  R. Baer,  A. T. Bell,  N. A. Besley,  
 Jeng-Da Chai,  A. E. DePrince, III,  R. A. DiStasio Jr.,  A. Dreuw,  
 B. D. Dunietz,  T. R. Furlani,  Chao-Ping Hsu,  Yousung Jung,  Jing Kong,  
 D. S. Lambrecht,  WanZhen Liang,  C. Ochsenfeld,  V. A. Rassolov,  
 L. V. Slipchenko,  J. E. Subotnik,  T. Van Voorhis,  J. M. Herbert,  
 A. I. Krylov,  P. M. W. Gill,  M. Head-Gordon

 Contributors to earlier versions of Q-Chem not listed above: 
 R. D. Adamson,  B. Austin,  J. Baker,  G. J. O. Beran,  K. Brandhorst,  
 S. T. Brown,  E. F. C. Byrd,  A. K. Chakraborty,  C.-L. Cheng,  
 Siu Hung Chien,  D. M. Chipman,  D. L. Crittenden,  H. Dachsel,  
 R. J. Doerksen,  A. D. Dutoi,  L. Fusti-Molnar,  W. A. Goddard III,  
 A. Golubeva-Zadorozhnaya,  S. R. Gwaltney,  G. Hawkins,  A. Heyden,  
 S. Hirata,  G. Kedziora,  F. J. Keil,  C. Kelley,  Jihan Kim,  R. A. King,  
 R. Z. Khaliullin,  P. P. Korambath,  W. Kurlancheek,  A. M. Lee,  M. S. Lee,  
 S. V. Levchenko,  Ching Yeh Lin,  D. Liotard,  R. C. Lochan,  I. Lotan,  
 P. E. Maslen,  N. Nair,  D. P. O'Neill,  D. Neuhauser,  E. Neuscamman,  
 C. M. Oana,  R. Olson,  B. Peters,  R. Peverati,  P. A. Pieniazek,  
 Y. M. Rhee,  J. Ritchie,  M. A. Rohrdanz,  E. Rosta,  N. J. Russ,  
 H. F. Schaefer III,  N. E. Schultz,  N. Shenvi,  A. C. Simmonett,  A. Sodt,  
 D. Stuck,  K. S. Thanthiriwatte,  V. Vanovschi,  Tao Wang,  A. Warshel,  
 C. F. Williams,  Q. Wu,  X. Xu,  W. Zhang

 Please cite Q-Chem as follows:
 Y. Shao et al., Mol. Phys. 113, 184-215 (2015)
 DOI: 10.1080/00268976.2014.952696

 Q-Chem 5.3.2 for Intel X86 EM64T Linux

 Parts of Q-Chem use Armadillo 9.800.1 (Horizon Scraper).
 http://arma.sourceforge.net/

 Q-Chem begins on Tue Jan 31 12:03:26 2023  

Host: 
0

     Scratch files written to ./qchem29142//
 Dec820 |scratch|qcdevops|jenkins|workspace|build_RNUM 5633   
Processing $rem in /home/leeping/opt/qchem/5.3.2-openmp/config/preferences:
Processing $rem in /home/hpark21/.qchemrc:

Checking the input file for inconsistencies... 	...done.

--------------------------------------------------------------
User input:
--------------------------------------------------------------
$molecule
0 2
C       -0.1712933054    1.7314965771   -0.9555681569
N        0.3442455402    2.7455888587   -1.1464576422
C        1.2180437753   -0.7682296595    0.4446730120
H        2.2933432517   -0.8537505536    0.3993468373
C        0.1421372828   -1.0882279442   -0.3898233831
H       -0.0379108689   -1.7909775650   -1.1821956931
C       -0.8122961701    0.4918236602   -0.7600104996
H       -1.5831216709    0.2186512024   -1.4653679055
C       -0.7391609102   -0.2747627044    0.5061985867
H       -1.6243891941   -0.5942176092    1.0434644076
N        0.4712785213    0.1035134840    1.2497956580
H        0.4991237500    0.0790922660    2.2559447876
$end

$rem
method                wB97X-D3
basis                 cc-pvtz
unrestricted          true
symmetry              False
sym_ignore            true
scf_convergence       8
thresh                14
jobtype               ts
scf_guess             core
scf_algorithm         diis
max_scf_cycles        100
geom_opt_max_cycles   100
$end
--------------------------------------------------------------
 Adding empirical dispersion correction 
 ----------------------------------------------------------------
 Doing -D3(0) with
 s6  =   1.00000
 s8  =   1.00000
 rs6 =   1.28100
 rs8 =   1.09400
 -D3 energy without 3body term =     -0.0026243991 hartrees
 ----------------------------------------------------------------
             Standard Nuclear Orientation (Angstroms)
    I     Atom           X                Y                Z
 ----------------------------------------------------------------
    1      C      -0.1712933054     1.7314965771    -0.9555681569
    2      N       0.3442455402     2.7455888587    -1.1464576422
    3      C       1.2180437753    -0.7682296595     0.4446730120
    4      H       2.2933432517    -0.8537505536     0.3993468373
    5      C       0.1421372828    -1.0882279442    -0.3898233831
    6      H      -0.0379108689    -1.7909775650    -1.1821956931
    7      C      -0.8122961701     0.4918236602    -0.7600104996
    8      H      -1.5831216709     0.2186512024    -1.4653679055
    9      C      -0.7391609102    -0.2747627044     0.5061985867
   10      H      -1.6243891941    -0.5942176092     1.0434644076
   11      N       0.4712785213     0.1035134840     1.2497956580
   12      H       0.4991237500     0.0790922660     2.2559447876
 ----------------------------------------------------------------
 Nuclear Repulsion Energy =         263.07136318 hartrees
 There are       25 alpha and       24 beta electrons
 Requested basis set is cc-pVTZ
 There are 100 shells and 280 basis functions

 Total QAlloc Memory Limit   8000 MB
 Mega-Array Size      1956 MB
 MEM_STATIC part      2000 MB
 A cutoff of  1.0D-14 yielded   4871 shell pairs
 There are     38473 function pairs (     50390 Cartesian)
 Smallest overlap matrix eigenvalue = 1.81E-04

 Scale SEOQF with 1.000000e-01/1.000000e-01/1.000000e-01

 Standard Electronic Orientation quadrupole field applied
 Nucleus-field energy     =     0.0000000028 hartrees
 Guess MOs from core Hamiltonian diagonalization
 Long-range K will be added via erf
 Coulomb attenuation parameter = 0.25 bohr**(-1)
 An unrestricted hybrid HF-DFT SCF calculation will be
 performed using Pulay DIIS extrapolation
 Exchange:     0.1957 Hartree-Fock + 1.0000 wB97X-D3 + LR-HF
 Correlation:  1.0000 wB97X-D3
 Using SG-2 standard quadrature grid
 Dispersion:   Grimme D3
 SCF converges when DIIS error is below 1.0E-08
 using 64 threads for integral computing
 -------------------------------------------------------
 OpenMP Integral computing Module                
 Release: version 1.0, May 2013, Q-Chem Inc. Pittsburgh 
 -------------------------------------------------------
 using 64 threads for integral computing
 -------------------------------------------------------
 OpenMP Integral computing Module                
 Release: version 1.0, May 2013, Q-Chem Inc. Pittsburgh 
 -------------------------------------------------------
 ---------------------------------------
  Cycle       Energy         DIIS Error
 ---------------------------------------
    1    -229.7528602045      8.69E-02
    2    -166.7460586640      8.78E-02
    3    -259.4584478578      4.07E-02
    4    -192.6901242125      8.46E-02
    5    -260.2182116288      5.19E-02
    6    -288.4867721347      2.88E-02
    7    -302.4171890168      5.36E-03
    8    -302.7063638599      4.06E-03
    9    -302.8619713353      7.13E-04
   10    -302.8757086663      6.16E-04
   11    -302.8798940357      2.71E-04
   12    -302.8814230508      1.86E-04
   13    -302.8827633782      8.54E-05
   14    -302.8831274653      2.50E-05
   15    -302.8831963269      7.72E-06
   16    -302.8832155778      4.67E-06
   17    -302.8832245337      2.38E-06
   18    -302.8832277279      7.32E-07
   19    -302.8832280428      3.75E-07
   20    -302.8832281361      1.72E-07
   21    -302.8832281696      9.50E-08
   22    -302.8832281788      4.62E-08
   23    -302.8832281802      1.97E-08
   24    -302.8832281803      8.42E-09 Convergence criterion met
 ---------------------------------------
 <S^2> = 0.7892
 SCF time:  CPU 3230.27 s  wall 56.57 s
 SCF   energy in the final basis set = -302.88322818
 Total energy in the final basis set = -302.88322818
 
 --------------------------------------------------------------
 
                    Orbital Energies (a.u.)
 --------------------------------------------------------------
 
 Alpha MOs
 -- Occupied --
-14.4551 -14.4035 -10.3546 -10.3344 -10.3317 -10.3207 -10.3015  -1.1242
 -1.0093  -0.9308  -0.8462  -0.7848  -0.6907  -0.6637  -0.6254  -0.5966
 -0.5341  -0.5307  -0.4858  -0.4685  -0.4537  -0.4236  -0.4035  -0.3556
 -0.2620
 -- Virtual --
  0.0813   0.1014   0.1250   0.1379   0.1509   0.1574   0.1705   0.2008
  0.2131   0.2225   0.2382   0.2788   0.3013   0.3323   0.3550   0.3583
  0.3691   0.3720   0.3991   0.4236   0.4286   0.4506   0.4543   0.4618
  0.4835   0.4962   0.5135   0.5198   0.5239   0.5348   0.5571   0.5633
  0.5801   0.5908   0.6040   0.6171   0.6587   0.6675   0.6740   0.7025
  0.7143   0.7329   0.7494   0.7875   0.8082   0.8351   0.8741   0.8777
  0.9092   0.9453   0.9714   0.9983   1.0015   1.0262   1.0442   1.0519
  1.0602   1.0856   1.1153   1.1272   1.1402   1.1437   1.1612   1.1920
  1.2065   1.2236   1.2424   1.2659   1.2760   1.2988   1.3170   1.3365
  1.3453   1.3728   1.3925   1.4244   1.4459   1.4736   1.4868   1.4906
  1.5157   1.5537   1.5868   1.6037   1.6141   1.6471   1.6778   1.6965
  1.7554   1.8041   1.8263   1.8560   1.8981   1.9100   1.9173   1.9728
  1.9903   2.1301   2.1714   2.1938   2.2565   2.2750   2.3154   2.3545
  2.3774   2.4068   2.4530   2.4886   2.5404   2.5615   2.5803   2.6094
  2.6258   2.6614   2.6806   2.7004   2.7164   2.7388   2.7629   2.7964
  2.8006   2.8123   2.8461   2.8767   2.8976   2.9198   2.9338   2.9482
  2.9592   2.9914   3.0175   3.0340   3.0521   3.0650   3.0699   3.0754
  3.1001   3.1153   3.1210   3.1522   3.1717   3.1785   3.2087   3.2239
  3.2309   3.2486   3.2723   3.2920   3.3142   3.3312   3.3522   3.3703
  3.3850   3.4395   3.4669   3.4777   3.4857   3.5049   3.5496   3.5522
  3.5849   3.5999   3.6264   3.6415   3.6829   3.6903   3.7023   3.7385
  3.7477   3.7853   3.8009   3.8132   3.8376   3.8392   3.8822   3.9001
  3.9189   3.9465   3.9965   4.0134   4.0236   4.0416   4.0608   4.0799
  4.0864   4.0996   4.1056   4.1283   4.1571   4.1790   4.2117   4.2165
  4.2448   4.2828   4.3156   4.3585   4.3973   4.4111   4.4516   4.4758
  4.4919   4.5100   4.5555   4.5795   4.6424   4.6621   4.6705   4.6833
  4.7139   4.7409   4.7668   4.7931   4.8166   4.8557   4.9052   4.9303
  4.9602   4.9755   5.0386   5.0617   5.0759   5.1590   5.1710   5.2085
  5.2629   5.2862   5.2933   5.3300   5.4044   5.4601   5.4893   5.5424
  5.6025   5.6162   5.6955   5.7289   5.8034   5.8653   5.9620   6.0064
  6.0800   6.1455   6.2087   6.2557   6.3009   6.4465   6.5097   6.7970
  8.3166  10.4847  11.9157  12.1828  12.7311  13.3305  15.5589
 
 Beta MOs
 -- Occupied --
-14.4535 -14.4009 -10.3543 -10.3292 -10.3258 -10.3225 -10.3026  -1.1175
 -1.0039  -0.9218  -0.8347  -0.7729  -0.6894  -0.6543  -0.6195  -0.5883
 -0.5290  -0.5241  -0.4727  -0.4526  -0.4474  -0.4149  -0.3852  -0.3391
 -- Virtual --
 -0.0081   0.1013   0.1038   0.1274   0.1398   0.1537   0.1593   0.1723
  0.2065   0.2158   0.2363   0.2410   0.2815   0.3033   0.3361   0.3555
  0.3637   0.3731   0.3801   0.4050   0.4246   0.4323   0.4536   0.4590
  0.4674   0.4836   0.5006   0.5174   0.5215   0.5291   0.5357   0.5615
  0.5655   0.5836   0.5932   0.6054   0.6186   0.6636   0.6703   0.6763
  0.7060   0.7159   0.7355   0.7519   0.7923   0.8103   0.8396   0.8775
  0.8812   0.9120   0.9495   0.9749   1.0004   1.0033   1.0287   1.0473
  1.0540   1.0639   1.0893   1.1210   1.1296   1.1435   1.1467   1.1642
  1.1971   1.2099   1.2271   1.2476   1.2684   1.2798   1.3017   1.3213
  1.3409   1.3502   1.3760   1.3943   1.4261   1.4500   1.4792   1.4911
  1.4944   1.5207   1.5571   1.5928   1.6067   1.6178   1.6509   1.6814
  1.7005   1.7582   1.8067   1.8310   1.8611   1.9028   1.9141   1.9207
  1.9759   1.9939   2.1355   2.1768   2.2016   2.2632   2.2911   2.3231
  2.3589   2.3837   2.4073   2.4617   2.4964   2.5474   2.5695   2.5849
  2.6153   2.6302   2.6705   2.6847   2.7063   2.7223   2.7423   2.7663
  2.8009   2.8033   2.8182   2.8549   2.8823   2.9031   2.9235   2.9384
  2.9533   2.9632   2.9982   3.0235   3.0376   3.0575   3.0725   3.0756
  3.0872   3.1054   3.1222   3.1271   3.1584   3.1792   3.1851   3.2137
  3.2334   3.2354   3.2574   3.2773   3.2960   3.3246   3.3355   3.3593
  3.3767   3.3905   3.4464   3.4716   3.4834   3.4908   3.5109   3.5526
  3.5557   3.5915   3.6039   3.6300   3.6455   3.6872   3.6954   3.7053
  3.7429   3.7539   3.7901   3.8071   3.8169   3.8418   3.8440   3.8864
  3.9054   3.9230   3.9509   4.0008   4.0174   4.0268   4.0457   4.0667
  4.0857   4.0916   4.1056   4.1127   4.1314   4.1617   4.1844   4.2152
  4.2208   4.2479   4.2862   4.3211   4.3636   4.4001   4.4139   4.4543
  4.4798   4.4966   4.5150   4.5606   4.5845   4.6486   4.6678   4.6803
  4.6914   4.7178   4.7481   4.7729   4.7980   4.8243   4.8601   4.9081
  4.9346   4.9669   4.9821   5.0435   5.0699   5.0791   5.1636   5.1748
  5.2131   5.2688   5.2908   5.2967   5.3344   5.4100   5.4636   5.4927
  5.5455   5.6052   5.6206   5.6989   5.7328   5.8070   5.8689   5.9642
  6.0103   6.0829   6.1496   6.2118   6.2629   6.3044   6.4493   6.5131
  6.8014   8.3184  10.4893  11.9183  12.1867  12.7392  13.3357  15.5622
 --------------------------------------------------------------
 
          Ground-State Mulliken Net Atomic Charges

     Atom                 Charge (a.u.)    Spin (a.u.)
  --------------------------------------------------------
      1 C                    -0.066399      -0.078860
      2 N                    -0.087768       0.166520
      3 C                    -0.137873       0.524421
      4 H                     0.129570       0.002535
      5 C                    -0.125596      -0.169667
      6 H                     0.139966       0.007271
      7 C                    -0.195395       0.452831
      8 H                     0.151292      -0.009925
      9 C                     0.086431       0.013432
     10 H                     0.114611       0.003571
     11 N                    -0.137824       0.075068
     12 H                     0.128985       0.012802
  --------------------------------------------------------
  Sum of atomic charges =    -0.000000
  Sum of spin   charges =     1.000000

 -----------------------------------------------------------------
                    Cartesian Multipole Moments
 -----------------------------------------------------------------
    Charge (ESU x 10^10)
                -0.0000
    Dipole Moment (Debye)
         X      -1.4448      Y      -4.7925      Z       2.0726
       Tot       5.4176
    Quadrupole Moments (Debye-Ang)
        XX     -36.8155     XY      -2.6822     YY     -54.0890
        XZ       2.3144     YZ       5.4803     ZZ     -36.9000
    Octopole Moments (Debye-Ang^2)
       XXX      -4.2845    XXY     -19.4458    XYY      -9.8642
       YYY     -85.3956    XXZ       6.9889    XYZ       3.0470
       YYZ      16.7956    XZZ      -5.2182    YZZ     -22.3676
       ZZZ      30.2714
    Hexadecapole Moments (Debye-Ang^3)
      XXXX    -159.4183   XXXY       5.2883   XXYY    -115.8350
      XYYY      -8.6283   YYYY    -616.3405   XXXZ     -17.3596
      XXYZ      27.8216   XYYZ      -0.8549   YYYZ     139.1963
      XXZZ     -64.6588   XYZZ       0.3825   YYZZ    -139.1529
      XZZZ     -11.3678   YZZZ      94.6814   ZZZZ    -208.5817
 -----------------------------------------------------------------
 Calculating analytic gradient of the SCF energy
 Gradient of SCF Energy
            1           2           3           4           5           6
    1  -0.0004037  -0.0003799   0.0000155  -0.0000345  -0.0001803   0.0000196
    2  -0.0004690   0.0007796  -0.0002366  -0.0004230   0.0004246  -0.0001381
    3   0.0002498  -0.0001463   0.0000678  -0.0000300  -0.0003261   0.0001857
            7           8           9          10          11          12
    1   0.0006096   0.0003775  -0.0000612  -0.0000337   0.0000922  -0.0000211
    2  -0.0003173   0.0000326   0.0000695   0.0002270  -0.0000304   0.0000812
    3  -0.0001779  -0.0001176   0.0001156   0.0002385  -0.0000327  -0.0000267
 Max gradient component =       7.796E-04
 RMS gradient           =       2.710E-04
 Gradient time:  CPU 321.56 s  wall 6.57 s
 Geometry Optimization Parameters
   NAtoms,    NIC,     NZ,  NCons,   NDum,   NFix, NCnnct, MaxDiis
       12     105       0       0       0       0       0       0


** GEOMETRY OPTIMIZATION IN DELOCALIZED INTERNAL COORDINATES **
   Searching for a Transition State

   Optimization Cycle:   1

                       Coordinates (Angstroms)
     ATOM                X               Y               Z
      1  C        -0.1712933054    1.7314965771   -0.9555681569
      2  N         0.3442455402    2.7455888587   -1.1464576422
      3  C         1.2180437753   -0.7682296595    0.4446730120
      4  H         2.2933432517   -0.8537505536    0.3993468373
      5  C         0.1421372828   -1.0882279442   -0.3898233831
      6  H        -0.0379108689   -1.7909775650   -1.1821956931
      7  C        -0.8122961701    0.4918236602   -0.7600104996
      8  H        -1.5831216709    0.2186512024   -1.4653679055
      9  C        -0.7391609102   -0.2747627044    0.5061985867
     10  H        -1.6243891941   -0.5942176092    1.0434644076
     11  N         0.4712785213    0.1035134840    1.2497956580
     12  H         0.4991237500    0.0790922660    2.2559447876
   Point Group: c1    Number of degrees of freedom:    30


   Energy is   -302.883228180


 Attempting to generate delocalized internal coordinates
 Initial Hessian constructed with Jon Baker's OPTIMIZE code

 30 Hessian modes will be used to form the next step
  Hessian Eigenvalues:
     0.014647    0.016350    0.019272    0.021285    0.025980    0.030514
     0.036903    0.050903    0.060135    0.073417    0.098105    0.106028
     0.114586    0.132887    0.144581    0.155318    0.200000    0.200000
     0.240466    0.280969    0.316900    0.355548    0.359986    0.360370
     0.366914    0.402547    0.426336    0.441252    0.465073    1.321316
**WARNING** Hessian does not have the desired local structure
**WARNING** Hessian does not have the desired local structure

 Transition state search - taking P-RFO step
 Searching for Lamda that Maximizes Along the Lowest mode
 Value Taken    Lamda =   0.01464752
 Searching for Lamda that Minimizes Along All other modes
 Value Taken    Lamda =  -0.00007882
 Calculated Step too Large.  Step scaled by  0.000726
 Step Taken.  Stepsize is  0.300000

                             Maximum     Tolerance    Cnvgd?
         Gradient           0.001535      0.000300      NO
         Displacement       0.232813      0.001200      NO
         Energy change     *********      0.000001      NO


 New Cartesian Coordinates Obtained by Inverse Iteration

 Displacement from previous Coordinates is:  0.262031
 Adding empirical dispersion correction 
 ----------------------------------------------------------------
 Doing -D3(0) with
 s6  =   1.00000
 s8  =   1.00000
 rs6 =   1.28100
 rs8 =   1.09400
 -D3 energy without 3body term =     -0.0026205878 hartrees
 ----------------------------------------------------------------
             Standard Nuclear Orientation (Angstroms)
    I     Atom           X                Y                Z
 ----------------------------------------------------------------
    1      C      -0.1772516734     1.7342153370    -0.9609231458
    2      N       0.3356647617     2.7481244266    -1.1596867603
    3      C       1.2116011060    -0.8038754731     0.4682786054
    4      H       2.2859969960    -0.9068326268     0.4416224056
    5      C       0.1525294212    -1.0854727725    -0.4036741273
    6      H      -0.0085932002    -1.7578555868    -1.2259084022
    7      C      -0.8160123580     0.4949872761    -0.7554596079
    8      H      -1.6191136221     0.2333679656    -1.4284442651
    9      C      -0.7320001190    -0.2828158790     0.5012256634
   10      H      -1.6071575746    -0.6220250931     1.0428634250
   11      N       0.4763909511     0.1083770838     1.2369985542
   12      H       0.4979453131     0.1398053547     2.2431076639
 ----------------------------------------------------------------
 Nuclear Repulsion Energy =         262.89226764 hartrees
 There are       25 alpha and       24 beta electrons
 Applying Cartesian multipole field
    Component          Value
    ---------          -----
     (2,0,0)        1.00000E-11
     (0,2,0)        2.00000E-11
     (0,0,2)       -3.00000E-11
 Nucleus-field energy     =     0.0000000028 hartrees
 Requested basis set is cc-pVTZ
 There are 100 shells and 280 basis functions
 A cutoff of  1.0D-14 yielded   4868 shell pairs
 There are     38462 function pairs (     50378 Cartesian)
 Smallest overlap matrix eigenvalue = 1.82E-04
 Guess MOs from SCF MO coefficient file
 Reading MOs from coefficient file
 Reading MOs from coefficient file
 Long-range K will be added via erf
 Coulomb attenuation parameter = 0.25 bohr**(-1)
 An unrestricted hybrid HF-DFT SCF calculation will be
 performed using Pulay DIIS extrapolation
 Exchange:     0.1957 Hartree-Fock + 1.0000 wB97X-D3 + LR-HF
 Correlation:  1.0000 wB97X-D3
 Using SG-2 standard quadrature grid
 Dispersion:   Grimme D3
 SCF converges when DIIS error is below 1.0E-08
 Geometry optimization detected.  Setting ReadMinima to 0
 Setting SaveMinima to 0
 using 64 threads for integral computing
 -------------------------------------------------------
 OpenMP Integral computing Module                
 Release: version 1.0, May 2013, Q-Chem Inc. Pittsburgh 
 -------------------------------------------------------
 using 64 threads for integral computing
 -------------------------------------------------------
 OpenMP Integral computing Module                
 Release: version 1.0, May 2013, Q-Chem Inc. Pittsburgh 
 -------------------------------------------------------
 ---------------------------------------
  Cycle       Energy         DIIS Error
 ---------------------------------------
    1    -302.8808044751      6.60E-04
    2    -302.8822192876      8.20E-05
    3    -302.8823622495      4.36E-05
    4    -302.8823886334      2.01E-05
    5    -302.8823976926      5.82E-06
    6    -302.8823990734      4.45E-06
    7    -302.8823995794      1.50E-06
    8    -302.8823998126      7.35E-07
    9    -302.8823999125      3.71E-07
   10    -302.8823999579      2.15E-07
   11    -302.8823999707      9.87E-08
   12    -302.8823999732      4.29E-08
   13    -302.8823999737      1.37E-08
   14    -302.8823999738      8.11E-09 Convergence criterion met
 ---------------------------------------
 <S^2> = 0.7901
 SCF time:  CPU 1791.24 s  wall 30.65 s
 SCF   energy in the final basis set = -302.88239997
 Total energy in the final basis set = -302.88239997
 
 --------------------------------------------------------------
 
                    Orbital Energies (a.u.)
 --------------------------------------------------------------
 
 Alpha MOs
 -- Occupied --
-14.4561 -14.4034 -10.3551 -10.3342 -10.3325 -10.3204 -10.3016  -1.1250
 -1.0093  -0.9307  -0.8474  -0.7843  -0.6905  -0.6647  -0.6259  -0.5979
 -0.5342  -0.5298  -0.4847  -0.4681  -0.4538  -0.4244  -0.4031  -0.3568
 -0.2615
 -- Virtual --
  0.0813   0.1013   0.1248   0.1385   0.1501   0.1577   0.1704   0.2013
  0.2124   0.2207   0.2375   0.2793   0.3007   0.3310   0.3549   0.3604
  0.3677   0.3719   0.3988   0.4228   0.4283   0.4513   0.4550   0.4621
  0.4829   0.4952   0.5121   0.5190   0.5247   0.5348   0.5559   0.5641
  0.5797   0.5917   0.6023   0.6181   0.6580   0.6662   0.6771   0.7045
  0.7149   0.7331   0.7518   0.7867   0.8088   0.8331   0.8685   0.8810
  0.8994   0.9447   0.9728   0.9987   1.0036   1.0206   1.0406   1.0510
  1.0602   1.0854   1.1163   1.1261   1.1414   1.1423   1.1588   1.1879
  1.2101   1.2251   1.2386   1.2712   1.2797   1.2971   1.3153   1.3380
  1.3522   1.3724   1.3872   1.4186   1.4445   1.4722   1.4903   1.4952
  1.5195   1.5592   1.5798   1.6013   1.6104   1.6449   1.6802   1.6953
  1.7530   1.8015   1.8256   1.8587   1.8974   1.9093   1.9172   1.9701
  1.9926   2.1302   2.1739   2.1909   2.2554   2.2769   2.3191   2.3502
  2.3798   2.4038   2.4491   2.4882   2.5397   2.5605   2.5875   2.6157
  2.6252   2.6628   2.6848   2.7071   2.7158   2.7370   2.7635   2.7914
  2.8069   2.8108   2.8417   2.8756   2.8954   2.9190   2.9383   2.9448
  2.9495   2.9883   3.0161   3.0335   3.0554   3.0641   3.0660   3.0773
  3.0984   3.1175   3.1211   3.1532   3.1662   3.1846   3.2048   3.2264
  3.2320   3.2456   3.2685   3.2931   3.3100   3.3324   3.3537   3.3689
  3.3886   3.4265   3.4700   3.4735   3.4833   3.5067   3.5442   3.5572
  3.5852   3.6043   3.6286   3.6475   3.6836   3.6846   3.7046   3.7339
  3.7453   3.7859   3.7993   3.8160   3.8308   3.8407   3.8824   3.9030
  3.9252   3.9485   3.9944   4.0150   4.0200   4.0479   4.0635   4.0792
  4.0876   4.1012   4.1086   4.1339   4.1558   4.1761   4.2089   4.2157
  4.2447   4.2848   4.3174   4.3596   4.3959   4.4124   4.4483   4.4800
  4.4940   4.5087   4.5599   4.5732   4.6376   4.6567   4.6705   4.6803
  4.7162   4.7430   4.7653   4.7873   4.8156   4.8528   4.8987   4.9238
  4.9583   4.9709   5.0441   5.0666   5.0781   5.1622   5.1703   5.2134
  5.2635   5.2882   5.2916   5.3340   5.4000   5.4587   5.4908   5.5285
  5.5935   5.6162   5.6934   5.7295   5.7947   5.8720   5.9589   6.0036
  6.0774   6.1498   6.2082   6.2580   6.2989   6.4467   6.5018   6.8038
  8.3316  10.4760  11.9199  12.1890  12.7520  13.3104  15.5616
 
 Beta MOs
 -- Occupied --
-14.4544 -14.4007 -10.3547 -10.3289 -10.3268 -10.3222 -10.3027  -1.1183
 -1.0038  -0.9215  -0.8360  -0.7724  -0.6893  -0.6553  -0.6197  -0.5895
 -0.5290  -0.5233  -0.4717  -0.4517  -0.4473  -0.4150  -0.3856  -0.3399
 -- Virtual --
 -0.0083   0.1017   0.1040   0.1272   0.1405   0.1528   0.1598   0.1723
  0.2076   0.2152   0.2357   0.2388   0.2817   0.3028   0.3346   0.3555
  0.3660   0.3725   0.3794   0.4047   0.4226   0.4327   0.4544   0.4598
  0.4674   0.4828   0.5001   0.5161   0.5214   0.5296   0.5357   0.5602
  0.5662   0.5831   0.5939   0.6036   0.6196   0.6626   0.6691   0.6797
  0.7080   0.7164   0.7358   0.7543   0.7913   0.8110   0.8380   0.8713
  0.8849   0.9022   0.9490   0.9758   1.0006   1.0059   1.0232   1.0431
  1.0540   1.0637   1.0890   1.1213   1.1297   1.1437   1.1462   1.1621
  1.1923   1.2134   1.2286   1.2440   1.2735   1.2835   1.3002   1.3194
  1.3431   1.3567   1.3756   1.3890   1.4201   1.4487   1.4782   1.4927
  1.5006   1.5243   1.5624   1.5856   1.6043   1.6146   1.6486   1.6840
  1.6990   1.7561   1.8040   1.8302   1.8639   1.9024   1.9138   1.9202
  1.9733   1.9962   2.1357   2.1796   2.1975   2.2610   2.2944   2.3272
  2.3544   2.3859   2.4039   2.4571   2.4965   2.5465   2.5699   2.5907
  2.6227   2.6295   2.6718   2.6886   2.7135   2.7211   2.7402   2.7668
  2.7948   2.8102   2.8160   2.8508   2.8812   2.9009   2.9225   2.9430
  2.9505   2.9525   2.9951   3.0220   3.0364   3.0591   3.0688   3.0774
  3.0888   3.1034   3.1229   3.1279   3.1601   3.1730   3.1920   3.2111
  3.2299   3.2431   3.2532   3.2720   3.2968   3.3204   3.3380   3.3612
  3.3750   3.3936   3.4342   3.4755   3.4784   3.4878   3.5129   3.5476
  3.5607   3.5914   3.6083   3.6323   3.6515   3.6882   3.6893   3.7073
  3.7381   3.7515   3.7916   3.8049   3.8207   3.8346   3.8447   3.8864
  3.9081   3.9298   3.9528   3.9988   4.0190   4.0235   4.0519   4.0700
  4.0851   4.0940   4.1066   4.1154   4.1373   4.1608   4.1813   4.2140
  4.2186   4.2475   4.2881   4.3230   4.3650   4.3987   4.4158   4.4511
  4.4840   4.4980   4.5139   4.5648   4.5781   4.6434   4.6624   4.6811
  4.6890   4.7199   4.7505   4.7718   4.7917   4.8235   4.8575   4.9016
  4.9279   4.9651   4.9776   5.0488   5.0746   5.0814   5.1668   5.1742
  5.2183   5.2696   5.2924   5.2956   5.3384   5.4057   5.4620   5.4941
  5.5315   5.5963   5.6210   5.6968   5.7334   5.7981   5.8757   5.9614
  6.0074   6.0804   6.1539   6.2113   6.2652   6.3025   6.4496   6.5051
  6.8083   8.3333  10.4804  11.9226  12.1929  12.7602  13.3155  15.5651
 --------------------------------------------------------------
 
          Ground-State Mulliken Net Atomic Charges

     Atom                 Charge (a.u.)    Spin (a.u.)
  --------------------------------------------------------
      1 C                    -0.065243      -0.080591
      2 N                    -0.088420       0.170993
      3 C                    -0.137422       0.514852
      4 H                     0.127499       0.005029
      5 C                    -0.126912      -0.172438
      6 H                     0.141158       0.006638
      7 C                    -0.197300       0.456064
      8 H                     0.150939      -0.009760
      9 C                     0.088143       0.015328
     10 H                     0.115984       0.004227
     11 N                    -0.137612       0.077242
     12 H                     0.129185       0.012418
  --------------------------------------------------------
  Sum of atomic charges =    -0.000000
  Sum of spin   charges =     1.000000

 -----------------------------------------------------------------
                    Cartesian Multipole Moments
 -----------------------------------------------------------------
    Charge (ESU x 10^10)
                -0.0000
    Dipole Moment (Debye)
         X      -1.4542      Y      -4.7061      Z       2.1530
       Tot       5.3756
    Quadrupole Moments (Debye-Ang)
        XX     -36.8044     XY      -2.7098     YY     -54.1751
        XZ       2.3342     YZ       5.7625     ZZ     -36.9259
    Octopole Moments (Debye-Ang^2)
       XXX      -4.6602    XXY     -19.3760    XYY      -9.5515
       YYY     -84.7020    XXZ       7.1571    XYZ       3.2205
       YYZ      17.3172    XZZ      -5.0103    YZZ     -21.9845
       ZZZ      30.6227
    Hexadecapole Moments (Debye-Ang^3)
      XXXX    -159.1480   XXXY       6.4967   XXYY    -115.6959
      XYYY      -6.9863   YYYY    -621.0991   XXXZ     -17.4186
      XXYZ      27.8403   XYYZ      -1.1988   YYYZ     141.0337
      XXZZ     -64.7483   XYZZ       1.0964   YYZZ    -139.9205
      XZZZ     -12.5601   YZZZ      97.8686   ZZZZ    -210.6995
 -----------------------------------------------------------------
 Calculating analytic gradient of the SCF energy
 Gradient of SCF Energy
            1           2           3           4           5           6
    1   0.0002557  -0.0005933  -0.0021166  -0.0007157  -0.0010289   0.0011362
    2   0.0001319   0.0005004  -0.0056782  -0.0002886   0.0031814   0.0012193
    3  -0.0009418   0.0000862   0.0052122   0.0000489  -0.0048623  -0.0015702
            7           8           9          10          11          12
    1   0.0027108  -0.0009887   0.0003586   0.0003557   0.0011497  -0.0005235
    2  -0.0009707   0.0003113  -0.0052399  -0.0003698   0.0060315   0.0011714
    3  -0.0005815   0.0020352   0.0034067   0.0005372  -0.0031538  -0.0002167
 Max gradient component =       6.032E-03
 RMS gradient           =       2.410E-03
 Gradient time:  CPU 319.88 s  wall 6.35 s
 Geometry Optimization Parameters
   NAtoms,    NIC,     NZ,  NCons,   NDum,   NFix, NCnnct, MaxDiis
       12     105       0       0       0       0       0       0

 Cartesian Hessian Update
 Hessian updated using Powell/Murtagh-Sargent update
  Mixing factors:     0.002440 Powell                      0.997560 Murtagh-Sargent


** GEOMETRY OPTIMIZATION IN DELOCALIZED INTERNAL COORDINATES **
   Searching for a Transition State

   Optimization Cycle:   2

                       Coordinates (Angstroms)
     ATOM                X               Y               Z
      1  C        -0.1772516734    1.7342153370   -0.9609231458
      2  N         0.3356647617    2.7481244266   -1.1596867603
      3  C         1.2116011060   -0.8038754731    0.4682786054
      4  H         2.2859969960   -0.9068326268    0.4416224056
      5  C         0.1525294212   -1.0854727725   -0.4036741273
      6  H        -0.0085932002   -1.7578555868   -1.2259084022
      7  C        -0.8160123580    0.4949872761   -0.7554596079
      8  H        -1.6191136221    0.2333679656   -1.4284442651
      9  C        -0.7320001190   -0.2828158790    0.5012256634
     10  H        -1.6071575746   -0.6220250931    1.0428634250
     11  N         0.4763909511    0.1083770838    1.2369985542
     12  H         0.4979453131    0.1398053547    2.2431076639
   Point Group: c1    Number of degrees of freedom:    30


   Energy is   -302.882399974

 Hessian updated using Powell/Murtagh-Sargent update
  Mixing factors:     0.968784 Powell                      0.031216 Murtagh-Sargent

 30 Hessian modes will be used to form the next step
  Hessian Eigenvalues:
     0.008346    0.017552    0.019336    0.021529    0.025980    0.036780
     0.036954    0.051696    0.061761    0.073468    0.098978    0.106184
     0.114606    0.133091    0.144590    0.156531    0.200000    0.200008
     0.240475    0.281154    0.316923    0.355548    0.360005    0.360436
     0.366928    0.402627    0.426343    0.441302    0.465076    1.321332
**WARNING** Hessian does not have the desired local structure
**WARNING** Hessian does not have the desired local structure

 Transition state search - taking P-RFO step
 Searching for Lamda that Maximizes Along the Lowest mode
 Value Taken    Lamda =   0.00871651
 Searching for Lamda that Minimizes Along All other modes
 Value Taken    Lamda =  -0.00130368
 Calculated Step too Large.  Step scaled by  0.061832
 Step Taken.  Stepsize is  0.300000

                             Maximum     Tolerance    Cnvgd?
         Gradient           0.005489      0.000300      NO
         Displacement       0.154351      0.001200      NO
         Energy change      0.000828      0.000001      NO


 New Cartesian Coordinates Obtained by Inverse Iteration

 Displacement from previous Coordinates is:  0.204452
 Adding empirical dispersion correction 
 ----------------------------------------------------------------
 Doing -D3(0) with
 s6  =   1.00000
 s8  =   1.00000
 rs6 =   1.28100
 rs8 =   1.09400
 -D3 energy without 3body term =     -0.0026254475 hartrees
 ----------------------------------------------------------------
             Standard Nuclear Orientation (Angstroms)
    I     Atom           X                Y                Z
 ----------------------------------------------------------------
    1      C      -0.1741242817     1.7301492833    -0.9785134154
    2      N       0.3453361833     2.7370683089    -1.1955856590
    3      C       1.2105914289    -0.8168037396     0.4795007367
    4      H       2.2857639475    -0.9213769403     0.4580837647
    5      C       0.1555135501    -1.0857962209    -0.4011931963
    6      H       0.0242519035    -1.7154619221    -1.2612148285
    7      C      -0.8211489879     0.4997425405    -0.7511530820
    8      H      -1.6561728562     0.2509119106    -1.3900780978
    9      C      -0.7354070118    -0.2810582655     0.5009874559
   10      H      -1.6010058698    -0.6478092700     1.0399718361
   11      N       0.4724016749     0.0896747177     1.2474799249
   12      H       0.4940003208     0.1607596101     2.2517145695
 ----------------------------------------------------------------
 Nuclear Repulsion Energy =         262.52993902 hartrees
 There are       25 alpha and       24 beta electrons
 Applying Cartesian multipole field
    Component          Value
    ---------          -----
     (2,0,0)        1.00000E-11
     (0,2,0)        2.00000E-11
     (0,0,2)       -3.00000E-11
 Nucleus-field energy     =     0.0000000026 hartrees
 Requested basis set is cc-pVTZ
 There are 100 shells and 280 basis functions
 A cutoff of  1.0D-14 yielded   4867 shell pairs
 There are     38479 function pairs (     50399 Cartesian)
 Smallest overlap matrix eigenvalue = 1.79E-04
 Guess MOs from SCF MO coefficient file
 Reading MOs from coefficient file
 Reading MOs from coefficient file
 Long-range K will be added via erf
 Coulomb attenuation parameter = 0.25 bohr**(-1)
 An unrestricted hybrid HF-DFT SCF calculation will be
 performed using Pulay DIIS extrapolation
 Exchange:     0.1957 Hartree-Fock + 1.0000 wB97X-D3 + LR-HF
 Correlation:  1.0000 wB97X-D3
 Using SG-2 standard quadrature grid
 Dispersion:   Grimme D3
 SCF converges when DIIS error is below 1.0E-08
 Geometry optimization detected.  Setting ReadMinima to 0
 Setting SaveMinima to 0
 using 64 threads for integral computing
 -------------------------------------------------------
 OpenMP Integral computing Module                
 Release: version 1.0, May 2013, Q-Chem Inc. Pittsburgh 
 -------------------------------------------------------
 using 64 threads for integral computing
 -------------------------------------------------------
 OpenMP Integral computing Module                
 Release: version 1.0, May 2013, Q-Chem Inc. Pittsburgh 
 -------------------------------------------------------
 ---------------------------------------
  Cycle       Energy         DIIS Error
 ---------------------------------------
    1    -302.8792079693      5.72E-04
    2    -302.8814715980      6.57E-05
    3    -302.8815588423      3.42E-05
    4    -302.8815779944      1.60E-05
    5    -302.8815864681      4.73E-06
    6    -302.8815893532      3.48E-06
    7    -302.8815904694      2.30E-06
    8    -302.8815913047      1.02E-06
    9    -302.8815915886      5.86E-07
   10    -302.8815916534      2.50E-07
   11    -302.8815916663      1.09E-07
   12    -302.8815916697      6.99E-08
   13    -302.8815916710      2.43E-08
   14    -302.8815916714      1.34E-08
   15    -302.8815916715      5.08E-09 Convergence criterion met
 ---------------------------------------
 <S^2> = 0.7910
 SCF time:  CPU 1911.78 s  wall 32.71 s
 SCF   energy in the final basis set = -302.88159167
 Total energy in the final basis set = -302.88159167
 
 --------------------------------------------------------------
 
                    Orbital Energies (a.u.)
 --------------------------------------------------------------
 
 Alpha MOs
 -- Occupied --
-14.4569 -14.4035 -10.3558 -10.3340 -10.3329 -10.3189 -10.3019  -1.1244
 -1.0096  -0.9305  -0.8474  -0.7848  -0.6901  -0.6653  -0.6260  -0.5987
 -0.5350  -0.5291  -0.4856  -0.4666  -0.4540  -0.4252  -0.4038  -0.3551
 -0.2608
 -- Virtual --
  0.0819   0.1013   0.1238   0.1386   0.1498   0.1576   0.1701   0.2013
  0.2119   0.2190   0.2369   0.2807   0.3001   0.3319   0.3564   0.3585
  0.3681   0.3742   0.3986   0.4216   0.4297   0.4526   0.4550   0.4623
  0.4829   0.4938   0.5110   0.5195   0.5258   0.5340   0.5560   0.5643
  0.5780   0.5920   0.6018   0.6168   0.6586   0.6635   0.6824   0.7059
  0.7134   0.7338   0.7532   0.7868   0.8110   0.8317   0.8612   0.8824
  0.8944   0.9409   0.9732   0.9965   1.0081   1.0175   1.0401   1.0524
  1.0590   1.0837   1.1134   1.1258   1.1415   1.1433   1.1570   1.1874
  1.2134   1.2244   1.2396   1.2717   1.2822   1.2948   1.3140   1.3377
  1.3577   1.3725   1.3813   1.4174   1.4431   1.4693   1.4898   1.4969
  1.5211   1.5625   1.5760   1.6034   1.6113   1.6406   1.6828   1.7039
  1.7522   1.7968   1.8219   1.8599   1.8948   1.9110   1.9195   1.9704
  1.9962   2.1284   2.1755   2.1945   2.2539   2.2721   2.3231   2.3509
  2.3824   2.4013   2.4477   2.4894   2.5338   2.5624   2.5963   2.6174
  2.6245   2.6626   2.6836   2.7074   2.7199   2.7308   2.7607   2.7870
  2.8057   2.8145   2.8369   2.8749   2.8918   2.9173   2.9307   2.9434
  2.9544   2.9827   3.0145   3.0364   3.0549   3.0608   3.0699   3.0733
  3.0951   3.1135   3.1254   3.1552   3.1618   3.1882   3.2005   3.2218
  3.2339   3.2458   3.2719   3.2940   3.3126   3.3316   3.3508   3.3696
  3.3869   3.4178   3.4651   3.4728   3.4802   3.5105   3.5445   3.5599
  3.5872   3.6022   3.6245   3.6547   3.6838   3.6889   3.7072   3.7324
  3.7477   3.7881   3.7994   3.8196   3.8280   3.8403   3.8767   3.9043
  3.9276   3.9474   3.9908   4.0065   4.0192   4.0400   4.0656   4.0819
  4.0884   4.1022   4.1148   4.1347   4.1597   4.1747   4.2000   4.2147
  4.2461   4.2849   4.3145   4.3616   4.3960   4.4126   4.4456   4.4755
  4.4994   4.5037   4.5617   4.5724   4.6371   4.6545   4.6720   4.6815
  4.7109   4.7449   4.7654   4.7740   4.8117   4.8535   4.8941   4.9113
  4.9546   4.9689   5.0432   5.0701   5.0859   5.1598   5.1682   5.2142
  5.2637   5.2861   5.2870   5.3348   5.3952   5.4560   5.4947   5.5234
  5.5737   5.6111   5.6928   5.7313   5.7897   5.8775   5.9456   6.0129
  6.0766   6.1554   6.2084   6.2606   6.3139   6.4488   6.5036   6.8207
  8.3589  10.4432  11.9367  12.1976  12.7790  13.3042  15.5616
 
 Beta MOs
 -- Occupied --
-14.4552 -14.4007 -10.3555 -10.3286 -10.3274 -10.3206 -10.3030  -1.1177
 -1.0038  -0.9209  -0.8362  -0.7728  -0.6890  -0.6564  -0.6197  -0.5903
 -0.5296  -0.5224  -0.4721  -0.4504  -0.4473  -0.4154  -0.3867  -0.3375
 -- Virtual --
 -0.0086   0.1011   0.1052   0.1264   0.1404   0.1524   0.1597   0.1719
  0.2082   0.2147   0.2341   0.2378   0.2831   0.3024   0.3353   0.3576
  0.3640   0.3740   0.3801   0.4043   0.4215   0.4337   0.4557   0.4601
  0.4673   0.4829   0.4990   0.5150   0.5224   0.5300   0.5352   0.5602
  0.5663   0.5815   0.5941   0.6031   0.6186   0.6629   0.6665   0.6857
  0.7090   0.7147   0.7366   0.7558   0.7912   0.8135   0.8370   0.8637
  0.8871   0.8964   0.9454   0.9761   0.9984   1.0109   1.0199   1.0425
  1.0552   1.0622   1.0876   1.1175   1.1306   1.1452   1.1458   1.1601
  1.1914   1.2172   1.2286   1.2442   1.2740   1.2860   1.2983   1.3177
  1.3429   1.3619   1.3755   1.3833   1.4190   1.4472   1.4754   1.4923
  1.5022   1.5259   1.5660   1.5815   1.6065   1.6156   1.6441   1.6874
  1.7073   1.7554   1.7994   1.8269   1.8650   1.9003   1.9146   1.9231
  1.9736   1.9997   2.1345   2.1811   2.2007   2.2590   2.2888   2.3326
  2.3551   2.3871   2.4027   2.4549   2.4981   2.5411   2.5712   2.6000
  2.6246   2.6290   2.6714   2.6872   2.7137   2.7245   2.7342   2.7640
  2.7905   2.8097   2.8190   2.8460   2.8800   2.8969   2.9209   2.9368
  2.9474   2.9578   2.9894   3.0200   3.0392   3.0588   3.0665   3.0803
  3.0825   3.1019   3.1187   3.1324   3.1621   3.1680   3.1975   3.2061
  3.2247   3.2469   3.2516   3.2759   3.2972   3.3213   3.3372   3.3585
  3.3765   3.3915   3.4267   3.4706   3.4769   3.4845   3.5170   3.5484
  3.5635   3.5929   3.6062   3.6281   3.6590   3.6891   3.6926   3.7105
  3.7367   3.7532   3.7962   3.8040   3.8242   3.8310   3.8440   3.8807
  3.9095   3.9319   3.9521   3.9949   4.0102   4.0231   4.0440   4.0728
  4.0894   4.0957   4.1067   4.1204   4.1386   4.1643   4.1797   4.2049
  4.2173   4.2490   4.2883   4.3206   4.3671   4.3989   4.4165   4.4484
  4.4798   4.5031   4.5087   4.5660   4.5777   4.6432   4.6607   4.6825
  4.6904   4.7146   4.7530   4.7717   4.7782   4.8196   4.8583   4.8972
  4.9157   4.9609   4.9760   5.0481   5.0778   5.0893   5.1642   5.1727
  5.2192   5.2698   5.2901   5.2917   5.3393   5.4008   5.4593   5.4978
  5.5264   5.5767   5.6157   5.6963   5.7352   5.7931   5.8813   5.9485
  6.0162   6.0798   6.1596   6.2117   6.2681   6.3175   6.4517   6.5069
  6.8253   8.3607  10.4474  11.9394  12.2015  12.7873  13.3092  15.5652
 --------------------------------------------------------------
 
          Ground-State Mulliken Net Atomic Charges

     Atom                 Charge (a.u.)    Spin (a.u.)
  --------------------------------------------------------
      1 C                    -0.064370      -0.082862
      2 N                    -0.089667       0.176824
      3 C                    -0.135833       0.492874
      4 H                     0.127274       0.005485
      5 C                    -0.129636      -0.172155
      6 H                     0.141727       0.006513
      7 C                    -0.198902       0.469690
      8 H                     0.151895      -0.009851
      9 C                     0.087486       0.015676
     10 H                     0.117617       0.004071
     11 N                    -0.140173       0.081861
     12 H                     0.132583       0.011873
  --------------------------------------------------------
  Sum of atomic charges =     0.000000
  Sum of spin   charges =     1.000000

 -----------------------------------------------------------------
                    Cartesian Multipole Moments
 -----------------------------------------------------------------
    Charge (ESU x 10^10)
                -0.0000
    Dipole Moment (Debye)
         X      -1.4437      Y      -4.5904      Z       2.2512
       Tot       5.3126
    Quadrupole Moments (Debye-Ang)
        XX     -36.7030     XY      -2.8003     YY     -54.2288
        XZ       2.3795     YZ       5.9972     ZZ     -36.9982
    Octopole Moments (Debye-Ang^2)
       XXX      -4.8625    XXY     -19.2966    XYY      -9.5277
       YYY     -83.0418    XXZ       7.3567    XYZ       3.5510
       YYZ      18.0909    XZZ      -4.8821    YZZ     -22.0258
       ZZZ      31.5125
    Hexadecapole Moments (Debye-Ang^3)
      XXXX    -159.2697   XXXY       6.4123   XXYY    -115.3953
      XYYY      -7.1886   YYYY    -618.6017   XXXZ     -16.6061
      XXYZ      28.5793   XYYZ      -0.8287   YYYZ     144.3516
      XXZZ     -65.8138   XYZZ       0.8494   YYZZ    -141.3738
      XZZZ     -12.4422   YZZZ     102.2082   ZZZZ    -215.7453
 -----------------------------------------------------------------
 Calculating analytic gradient of the SCF energy
 Gradient of SCF Energy
            1           2           3           4           5           6
    1   0.0010853  -0.0009745   0.0004394  -0.0001444  -0.0047289   0.0026260
    2   0.0007608   0.0002677  -0.0070795  -0.0002023   0.0050270   0.0025946
    3  -0.0023160   0.0002774   0.0066924  -0.0001351  -0.0051178  -0.0023697
            7           8           9          10          11          12
    1   0.0056178  -0.0022518  -0.0044232   0.0014262   0.0020086  -0.0006805
    2  -0.0043504   0.0005547  -0.0021453  -0.0019998   0.0045295   0.0020431
    3  -0.0016940   0.0037572   0.0024616   0.0011583  -0.0031775   0.0004634
 Max gradient component =       7.079E-03
 RMS gradient           =       3.102E-03
 Gradient time:  CPU 322.14 s  wall 6.24 s
 Geometry Optimization Parameters
   NAtoms,    NIC,     NZ,  NCons,   NDum,   NFix, NCnnct, MaxDiis
       12     105       0       0       0       0       0       0

 Cartesian Hessian Update
 Hessian updated using Powell/Murtagh-Sargent update
  Mixing factors:     0.571594 Powell                      0.428406 Murtagh-Sargent


** GEOMETRY OPTIMIZATION IN DELOCALIZED INTERNAL COORDINATES **
   Searching for a Transition State

   Optimization Cycle:   3

                       Coordinates (Angstroms)
     ATOM                X               Y               Z
      1  C        -0.1741242817    1.7301492833   -0.9785134154
      2  N         0.3453361833    2.7370683089   -1.1955856590
      3  C         1.2105914289   -0.8168037396    0.4795007367
      4  H         2.2857639475   -0.9213769403    0.4580837647
      5  C         0.1555135501   -1.0857962209   -0.4011931963
      6  H         0.0242519035   -1.7154619221   -1.2612148285
      7  C        -0.8211489879    0.4997425405   -0.7511530820
      8  H        -1.6561728562    0.2509119106   -1.3900780978
      9  C        -0.7354070118   -0.2810582655    0.5009874559
     10  H        -1.6010058698   -0.6478092700    1.0399718361
     11  N         0.4724016749    0.0896747177    1.2474799249
     12  H         0.4940003208    0.1607596101    2.2517145695
   Point Group: c1    Number of degrees of freedom:    30


   Energy is   -302.881591671

 Hessian updated using Powell/Murtagh-Sargent update
  Mixing factors:     0.998010 Powell                      0.001990 Murtagh-Sargent

 30 Hessian modes will be used to form the next step
  Hessian Eigenvalues:
     0.004991    0.017656    0.019829    0.021768    0.026022    0.036771
     0.036998    0.051699    0.062237    0.073468    0.099136    0.106348
     0.114638    0.133258    0.144596    0.156532    0.200001    0.200009
     0.240492    0.281156    0.316924    0.355548    0.360004    0.360438
     0.366928    0.402616    0.426318    0.441298    0.465073    1.321328
**WARNING** Hessian does not have the desired local structure
**WARNING** Hessian does not have the desired local structure

 Transition state search - taking P-RFO step
 Searching for Lamda that Maximizes Along the Lowest mode
 Value Taken    Lamda =   0.00640295
 Searching for Lamda that Minimizes Along All other modes
 Value Taken    Lamda =  -0.00158435
 Calculated Step too Large.  Step scaled by  0.140269
 Step Taken.  Stepsize is  0.300000

                             Maximum     Tolerance    Cnvgd?
         Gradient           0.006163      0.000300      NO
         Displacement       0.200535      0.001200      NO
         Energy change      0.000808      0.000001      NO


 New Cartesian Coordinates Obtained by Inverse Iteration

 Displacement from previous Coordinates is:  0.170162
 Adding empirical dispersion correction 
 ----------------------------------------------------------------
 Doing -D3(0) with
 s6  =   1.00000
 s8  =   1.00000
 rs6 =   1.28100
 rs8 =   1.09400
 -D3 energy without 3body term =     -0.0026356021 hartrees
 ----------------------------------------------------------------
             Standard Nuclear Orientation (Angstroms)
    I     Atom           X                Y                Z
 ----------------------------------------------------------------
    1      C      -0.1730055619     1.7247386811    -0.9835018306
    2      N       0.3581357726     2.7232622045    -1.2122004495
    3      C       1.2066639550    -0.8262877254     0.4851702330
    4      H       2.2816176942    -0.9337352608     0.4694289495
    5      C       0.1558556101    -1.0971664464    -0.3952990760
    6      H       0.0537238271    -1.6801949762    -1.2913373149
    7      C      -0.8320946488     0.5050670896    -0.7434682563
    8      H      -1.6815581674     0.2660530162    -1.3679420504
    9      C      -0.7377642320    -0.2840138456     0.5007000841
   10      H      -1.5953356375    -0.6715656404     1.0378062699
   11      N       0.4676990126     0.0759132812     1.2511582301
   12      H       0.4960623777     0.1979296346     2.2494852200
 ----------------------------------------------------------------
 Nuclear Repulsion Energy =         262.41438573 hartrees
 There are       25 alpha and       24 beta electrons
 Applying Cartesian multipole field
    Component          Value
    ---------          -----
     (2,0,0)        1.00000E-11
     (0,2,0)        2.00000E-11
     (0,0,2)       -3.00000E-11
 Nucleus-field energy     =     0.0000000026 hartrees
 Requested basis set is cc-pVTZ
 There are 100 shells and 280 basis functions
 A cutoff of  1.0D-14 yielded   4867 shell pairs
 There are     38479 function pairs (     50399 Cartesian)
 Smallest overlap matrix eigenvalue = 1.72E-04
 Guess MOs from SCF MO coefficient file
 Reading MOs from coefficient file
 Reading MOs from coefficient file
 Long-range K will be added via erf
 Coulomb attenuation parameter = 0.25 bohr**(-1)
 An unrestricted hybrid HF-DFT SCF calculation will be
 performed using Pulay DIIS extrapolation
 Exchange:     0.1957 Hartree-Fock + 1.0000 wB97X-D3 + LR-HF
 Correlation:  1.0000 wB97X-D3
 Using SG-2 standard quadrature grid
 Dispersion:   Grimme D3
 SCF converges when DIIS error is below 1.0E-08
 Geometry optimization detected.  Setting ReadMinima to 0
 Setting SaveMinima to 0
 using 64 threads for integral computing
 -------------------------------------------------------
 OpenMP Integral computing Module                
 Release: version 1.0, May 2013, Q-Chem Inc. Pittsburgh 
 -------------------------------------------------------
 using 64 threads for integral computing
 -------------------------------------------------------
 OpenMP Integral computing Module                
 Release: version 1.0, May 2013, Q-Chem Inc. Pittsburgh 
 -------------------------------------------------------
 ---------------------------------------
  Cycle       Energy         DIIS Error
 ---------------------------------------
    1    -302.8774978769      5.47E-04
    2    -302.8806741816      6.89E-05
    3    -302.8807832769      3.60E-05
    4    -302.8808149811      1.92E-05
    5    -302.8808333438      8.30E-06
    6    -302.8808424495      7.20E-06
    7    -302.8808481722      3.50E-06
    8    -302.8808515732      1.43E-06
    9    -302.8808520422      7.46E-07
   10    -302.8808521587      3.34E-07
   11    -302.8808521802      1.41E-07
   12    -302.8808521878      8.51E-08
   13    -302.8808521910      2.81E-08
   14    -302.8808521917      1.17E-08
   15    -302.8808521919      5.52E-09 Convergence criterion met
 ---------------------------------------
 <S^2> = 0.7924
 SCF time:  CPU 1901.53 s  wall 32.31 s
 SCF   energy in the final basis set = -302.88085219
 Total energy in the final basis set = -302.88085219
 
 --------------------------------------------------------------
 
                    Orbital Energies (a.u.)
 --------------------------------------------------------------
 
 Alpha MOs
 -- Occupied --
-14.4576 -14.4033 -10.3564 -10.3336 -10.3330 -10.3161 -10.3016  -1.1246
 -1.0096  -0.9296  -0.8483  -0.7854  -0.6901  -0.6657  -0.6256  -0.6000
 -0.5364  -0.5285  -0.4862  -0.4653  -0.4541  -0.4258  -0.4046  -0.3527
 -0.2606
 -- Virtual --
  0.0819   0.1018   0.1232   0.1386   0.1496   0.1574   0.1702   0.2015
  0.2119   0.2168   0.2363   0.2817   0.2995   0.3337   0.3554   0.3596
  0.3686   0.3757   0.3998   0.4202   0.4320   0.4525   0.4570   0.4627
  0.4828   0.4938   0.5098   0.5209   0.5277   0.5334   0.5565   0.5645
  0.5765   0.5925   0.6018   0.6152   0.6595   0.6622   0.6843   0.7089
  0.7123   0.7356   0.7541   0.7865   0.8122   0.8302   0.8537   0.8818
  0.8952   0.9374   0.9757   0.9944   1.0097   1.0182   1.0381   1.0545
  1.0594   1.0823   1.1083   1.1271   1.1414   1.1466   1.1583   1.1866
  1.2153   1.2237   1.2430   1.2720   1.2837   1.2949   1.3123   1.3377
  1.3639   1.3712   1.3779   1.4177   1.4423   1.4663   1.4893   1.4951
  1.5216   1.5638   1.5742   1.6038   1.6139   1.6402   1.6840   1.7134
  1.7519   1.7947   1.8176   1.8605   1.8877   1.9145   1.9260   1.9698
  2.0008   2.1250   2.1760   2.1983   2.2528   2.2671   2.3263   2.3489
  2.3853   2.4032   2.4491   2.4909   2.5249   2.5659   2.5996   2.6192
  2.6296   2.6646   2.6850   2.7040   2.7242   2.7293   2.7587   2.7840
  2.8002   2.8188   2.8361   2.8736   2.8890   2.9152   2.9199   2.9433
  2.9607   2.9774   3.0136   3.0399   3.0517   3.0594   3.0663   3.0794
  3.0935   3.1093   3.1250   3.1581   3.1600   3.1860   3.2023   3.2177
  3.2334   3.2456   3.2747   3.3006   3.3160   3.3310   3.3467   3.3740
  3.3842   3.4203   3.4576   3.4730   3.4866   3.5151   3.5446   3.5633
  3.5871   3.6017   3.6198   3.6581   3.6852   3.6973   3.7068   3.7327
  3.7515   3.7897   3.8025   3.8235   3.8315   3.8392   3.8699   3.9046
  3.9269   3.9521   3.9868   3.9980   4.0201   4.0352   4.0671   4.0836
  4.0882   4.1039   4.1215   4.1340   4.1592   4.1753   4.1923   4.2147
  4.2485   4.2859   4.3112   4.3662   4.3952   4.4123   4.4438   4.4688
  4.4998   4.5098   4.5600   4.5788   4.6380   4.6558   4.6713   4.6859
  4.7013   4.7456   4.7594   4.7703   4.8085   4.8535   4.8934   4.9007
  4.9574   4.9674   5.0449   5.0724   5.0961   5.1560   5.1695   5.2120
  5.2657   5.2840   5.2876   5.3359   5.3892   5.4581   5.4978   5.5166
  5.5523   5.6045   5.6945   5.7329   5.7886   5.8865   5.9346   6.0284
  6.0704   6.1665   6.2097   6.2611   6.3411   6.4537   6.5123   6.8511
  8.3884  10.4078  11.9848  12.2335  12.8146  13.3373  15.5560
 
 Beta MOs
 -- Occupied --
-14.4558 -14.4003 -10.3560 -10.3285 -10.3273 -10.3177 -10.3028  -1.1181
 -1.0034  -0.9193  -0.8374  -0.7733  -0.6892  -0.6574  -0.6190  -0.5917
 -0.5309  -0.5222  -0.4723  -0.4488  -0.4469  -0.4154  -0.3883  -0.3342
 -- Virtual --
 -0.0093   0.1005   0.1061   0.1260   0.1402   0.1522   0.1594   0.1720
  0.2091   0.2146   0.2323   0.2372   0.2839   0.3022   0.3368   0.3603
  0.3624   0.3754   0.3803   0.4047   0.4204   0.4355   0.4560   0.4618
  0.4674   0.4828   0.4994   0.5137   0.5243   0.5305   0.5354   0.5606
  0.5665   0.5800   0.5947   0.6031   0.6171   0.6629   0.6657   0.6879
  0.7123   0.7134   0.7382   0.7568   0.7907   0.8148   0.8360   0.8556
  0.8867   0.8971   0.9421   0.9787   0.9962   1.0129   1.0205   1.0404
  1.0569   1.0622   1.0868   1.1119   1.1327   1.1453   1.1491   1.1611
  1.1902   1.2195   1.2283   1.2470   1.2745   1.2876   1.2986   1.3156
  1.3428   1.3679   1.3737   1.3800   1.4194   1.4465   1.4723   1.4921
  1.5000   1.5266   1.5673   1.5795   1.6072   1.6182   1.6434   1.6890
  1.7170   1.7550   1.7970   1.8231   1.8654   1.8934   1.9172   1.9305
  1.9731   2.0043   2.1317   2.1822   2.2042   2.2585   2.2809   2.3369
  2.3531   2.3881   2.4066   2.4555   2.5000   2.5328   2.5743   2.6041
  2.6266   2.6336   2.6731   2.6889   2.7106   2.7272   2.7332   2.7623
  2.7883   2.8033   2.8236   2.8447   2.8781   2.8935   2.9196   2.9248
  2.9471   2.9646   2.9836   3.0188   3.0421   3.0577   3.0647   3.0737
  3.0883   3.1015   3.1144   3.1318   3.1650   3.1660   3.1956   3.2074
  3.2212   3.2465   3.2512   3.2792   3.3031   3.3238   3.3365   3.3538
  3.3813   3.3896   3.4287   3.4629   3.4773   3.4904   3.5216   3.5491
  3.5672   3.5913   3.6058   3.6239   3.6627   3.6910   3.7002   3.7109
  3.7369   3.7566   3.7990   3.8071   3.8267   3.8352   3.8426   3.8739
  3.9100   3.9307   3.9572   3.9905   4.0018   4.0240   4.0392   4.0746
  4.0929   4.0964   4.1083   4.1261   4.1385   4.1638   4.1799   4.1972
  4.2172   4.2513   4.2892   4.3180   4.3714   4.3985   4.4166   4.4469
  4.4731   4.5048   4.5136   4.5640   4.5841   4.6444   4.6631   4.6822
  4.6946   4.7056   4.7541   4.7632   4.7764   4.8167   4.8586   4.8972
  4.9051   4.9631   4.9749   5.0498   5.0798   5.0996   5.1602   5.1746
  5.2172   5.2718   5.2879   5.2931   5.3406   5.3947   5.4613   5.5006
  5.5195   5.5555   5.6086   5.6982   5.7366   5.7920   5.8905   5.9376
  6.0313   6.0737   6.1704   6.2132   6.2692   6.3445   6.4568   6.5154
  6.8556   8.3904  10.4115  11.9874  12.2376  12.8231  13.3421  15.5600
 --------------------------------------------------------------
 
          Ground-State Mulliken Net Atomic Charges

     Atom                 Charge (a.u.)    Spin (a.u.)
  --------------------------------------------------------
      1 C                    -0.063936      -0.089086
      2 N                    -0.091288       0.191589
      3 C                    -0.129465       0.454224
      4 H                     0.126856       0.005591
      5 C                    -0.139151      -0.170016
      6 H                     0.141832       0.005969
      7 C                    -0.202341       0.499673
      8 H                     0.153237      -0.010303
      9 C                     0.093257       0.013662
     10 H                     0.118929       0.004359
     11 N                    -0.144100       0.083529
     12 H                     0.136169       0.010809
  --------------------------------------------------------
  Sum of atomic charges =     0.000000
  Sum of spin   charges =     1.000000

 -----------------------------------------------------------------
                    Cartesian Multipole Moments
 -----------------------------------------------------------------
    Charge (ESU x 10^10)
                -0.0000
    Dipole Moment (Debye)
         X      -1.4060      Y      -4.4676      Z       2.3317
       Tot       5.2319
    Quadrupole Moments (Debye-Ang)
        XX     -36.6326     XY      -2.8792     YY     -54.2837
        XZ       2.4529     YZ       6.2107     ZZ     -36.9796
    Octopole Moments (Debye-Ang^2)
       XXX      -4.7480    XXY     -19.2205    XYY      -9.4843
       YYY     -81.2279    XXZ       7.5030    XYZ       3.8574
       YYZ      18.5184    XZZ      -4.6797    YZZ     -21.6757
       ZZZ      31.6662
    Hexadecapole Moments (Debye-Ang^3)
      XXXX    -159.6362   XXXY       6.1193   XXYY    -115.1937
      XYYY      -7.8002   YYYY    -616.2326   XXXZ     -15.8358
      XXYZ      28.8701   XYYZ      -0.4199   YYYZ     145.1723
      XXZZ     -66.2016   XYZZ       0.6576   YYZZ    -141.5536
      XZZZ     -12.0606   YZZZ     104.8128   ZZZZ    -217.5350
 -----------------------------------------------------------------
 Calculating analytic gradient of the SCF energy
 Gradient of SCF Energy
            1           2           3           4           5           6
    1   0.0018601  -0.0014222   0.0020446  -0.0001780  -0.0104789   0.0038616
    2   0.0018640  -0.0004104  -0.0073135  -0.0000365   0.0082234   0.0035824
    3  -0.0031174   0.0004780   0.0082637  -0.0002773  -0.0075750  -0.0029357
            7           8           9          10          11          12
    1   0.0098141  -0.0029158  -0.0064901   0.0022399   0.0024806  -0.0008160
    2  -0.0095215   0.0007593  -0.0007071  -0.0031203   0.0036894   0.0029907
    3  -0.0018224   0.0043694   0.0039156   0.0013503  -0.0029246   0.0002753
 Max gradient component =       1.048E-02
 RMS gradient           =       4.556E-03
 Gradient time:  CPU 321.24 s  wall 6.23 s
 Geometry Optimization Parameters
   NAtoms,    NIC,     NZ,  NCons,   NDum,   NFix, NCnnct, MaxDiis
       12     105       0       0       0       0       0       0

 Cartesian Hessian Update
 Hessian updated using Powell/Murtagh-Sargent update
  Mixing factors:     0.860228 Powell                      0.139772 Murtagh-Sargent


** GEOMETRY OPTIMIZATION IN DELOCALIZED INTERNAL COORDINATES **
   Searching for a Transition State

   Optimization Cycle:   4

                       Coordinates (Angstroms)
     ATOM                X               Y               Z
      1  C        -0.1730055619    1.7247386811   -0.9835018306
      2  N         0.3581357726    2.7232622045   -1.2122004495
      3  C         1.2066639550   -0.8262877254    0.4851702330
      4  H         2.2816176942   -0.9337352608    0.4694289495
      5  C         0.1558556101   -1.0971664464   -0.3952990760
      6  H         0.0537238271   -1.6801949762   -1.2913373149
      7  C        -0.8320946488    0.5050670896   -0.7434682563
      8  H        -1.6815581674    0.2660530162   -1.3679420504
      9  C        -0.7377642320   -0.2840138456    0.5007000841
     10  H        -1.5953356375   -0.6715656404    1.0378062699
     11  N         0.4676990126    0.0759132812    1.2511582301
     12  H         0.4960623777    0.1979296346    2.2494852200
   Point Group: c1    Number of degrees of freedom:    30


   Energy is   -302.880852192

 Hessian updated using Powell/Murtagh-Sargent update
  Mixing factors:     0.970460 Powell                      0.029540 Murtagh-Sargent

 30 Hessian modes will be used to form the next step
  Hessian Eigenvalues:
    -0.001526    0.017671    0.019843    0.021812    0.026031    0.036727
     0.036969    0.051675    0.062302    0.073479    0.099011    0.106280
     0.114626    0.133105    0.144591    0.156274    0.199994    0.200006
     0.240452    0.281157    0.316916    0.355548    0.360004    0.360438
     0.366928    0.402557    0.425935    0.441249    0.465072    1.321268

 Transition state search - taking P-RFO step
 Searching for Lamda that Maximizes Along the Lowest mode
 Value Taken    Lamda =   0.00038472
 Searching for Lamda that Minimizes Along All other modes
 Value Taken    Lamda =  -0.00251341
 Calculated Step too Large.  Step scaled by  0.599311
 Step Taken.  Stepsize is  0.300000

                             Maximum     Tolerance    Cnvgd?
         Gradient           0.006951      0.000300      NO
         Displacement       0.250280      0.001200      NO
         Energy change      0.000739      0.000001      NO


 New Cartesian Coordinates Obtained by Inverse Iteration

 Displacement from previous Coordinates is:  0.127211
 Adding empirical dispersion correction 
 ----------------------------------------------------------------
 Doing -D3(0) with
 s6  =   1.00000
 s8  =   1.00000
 rs6 =   1.28100
 rs8 =   1.09400
 -D3 energy without 3body term =     -0.0026575719 hartrees
 ----------------------------------------------------------------
             Standard Nuclear Orientation (Angstroms)
    I     Atom           X                Y                Z
 ----------------------------------------------------------------
    1      C      -0.1750051562     1.7227892453    -0.9811105171
    2      N       0.3774196763     2.7088900259    -1.2168424468
    3      C       1.2081870370    -0.8210561197     0.4790900908
    4      H       2.2834208474    -0.9256033005     0.4672499473
    5      C       0.1575946446    -1.1242998341    -0.3775876977
    6      H       0.0744496155    -1.6700839185    -1.2985152411
    7      C      -0.8539171955     0.5189100539    -0.7350823196
    8      H      -1.6984142236     0.2821790365    -1.3677843482
    9      C      -0.7402440006    -0.2861495787     0.4969592243
   10      H      -1.5960617885    -0.6810052351     1.0316790919
   11      N       0.4611971372     0.0591924129     1.2550293582
   12      H       0.5013734080     0.2162372246     2.2469148669
 ----------------------------------------------------------------
 Nuclear Repulsion Energy =         262.18923534 hartrees
 There are       25 alpha and       24 beta electrons
 Applying Cartesian multipole field
    Component          Value
    ---------          -----
     (2,0,0)        1.00000E-11
     (0,2,0)        2.00000E-11
     (0,0,2)       -3.00000E-11
 Nucleus-field energy     =     0.0000000026 hartrees
 Requested basis set is cc-pVTZ
 There are 100 shells and 280 basis functions
 A cutoff of  1.0D-14 yielded   4866 shell pairs
 There are     38476 function pairs (     50396 Cartesian)
 Smallest overlap matrix eigenvalue = 1.66E-04
 Guess MOs from SCF MO coefficient file
 Reading MOs from coefficient file
 Reading MOs from coefficient file
 Long-range K will be added via erf
 Coulomb attenuation parameter = 0.25 bohr**(-1)
 An unrestricted hybrid HF-DFT SCF calculation will be
 performed using Pulay DIIS extrapolation
 Exchange:     0.1957 Hartree-Fock + 1.0000 wB97X-D3 + LR-HF
 Correlation:  1.0000 wB97X-D3
 Using SG-2 standard quadrature grid
 Dispersion:   Grimme D3
 SCF converges when DIIS error is below 1.0E-08
 Geometry optimization detected.  Setting ReadMinima to 0
 Setting SaveMinima to 0
 using 64 threads for integral computing
 -------------------------------------------------------
 OpenMP Integral computing Module                
 Release: version 1.0, May 2013, Q-Chem Inc. Pittsburgh 
 -------------------------------------------------------
 using 64 threads for integral computing
 -------------------------------------------------------
 OpenMP Integral computing Module                
 Release: version 1.0, May 2013, Q-Chem Inc. Pittsburgh 
 -------------------------------------------------------
 ---------------------------------------
  Cycle       Energy         DIIS Error
 ---------------------------------------
    1    -302.8738071434      8.30E-04
    2    -302.8819174612      9.71E-05
    3    -302.8822100614      5.80E-05
    4    -302.8823085003      3.16E-05
    5    -302.8823769489      1.64E-05
    6    -302.8824120936      1.23E-05
    7    -302.8824351085      6.30E-06
    8    -302.8824467183      2.95E-06
    9    -302.8824481678      9.98E-07
   10    -302.8824485927      5.67E-07
   11    -302.8824486720      2.28E-07
   12    -302.8824487007      1.17E-07
   13    -302.8824487089      4.64E-08
   14    -302.8824487108      2.28E-08
   15    -302.8824487113      9.42E-09 Convergence criterion met
 ---------------------------------------
 <S^2> = 0.7926
 SCF time:  CPU 1916.54 s  wall 32.67 s
 SCF   energy in the final basis set = -302.88244871
 Total energy in the final basis set = -302.88244871
 
 --------------------------------------------------------------
 
                    Orbital Energies (a.u.)
 --------------------------------------------------------------
 
 Alpha MOs
 -- Occupied --
-14.4575 -14.4037 -10.3563 -10.3344 -10.3320 -10.3103 -10.3013  -1.1240
 -1.0101  -0.9269  -0.8495  -0.7864  -0.6891  -0.6658  -0.6237  -0.6017
 -0.5379  -0.5269  -0.4881  -0.4638  -0.4547  -0.4266  -0.4064  -0.3485
 -0.2631
 -- Virtual --
  0.0818   0.1021   0.1229   0.1389   0.1499   0.1570   0.1706   0.2019
  0.2124   0.2137   0.2359   0.2825   0.2986   0.3374   0.3507   0.3628
  0.3704   0.3775   0.4019   0.4189   0.4340   0.4524   0.4608   0.4629
  0.4827   0.4956   0.5095   0.5232   0.5294   0.5339   0.5580   0.5640
  0.5747   0.5929   0.6024   0.6123   0.6591   0.6621   0.6826   0.7094
  0.7122   0.7375   0.7540   0.7886   0.8096   0.8267   0.8514   0.8793
  0.8997   0.9338   0.9773   0.9950   1.0090   1.0222   1.0363   1.0567
  1.0589   1.0787   1.1055   1.1275   1.1405   1.1506   1.1619   1.1866
  1.2161   1.2227   1.2464   1.2697   1.2840   1.2955   1.3105   1.3362
  1.3674   1.3709   1.3770   1.4212   1.4411   1.4627   1.4844   1.4893
  1.5209   1.5600   1.5783   1.6005   1.6170   1.6432   1.6895   1.7162
  1.7550   1.7976   1.8110   1.8593   1.8800   1.9180   1.9399   1.9675
  2.0057   2.1197   2.1740   2.2036   2.2447   2.2646   2.3282   2.3488
  2.3885   2.4108   2.4518   2.4891   2.5171   2.5651   2.5962   2.6189
  2.6348   2.6711   2.6860   2.6984   2.7225   2.7323   2.7565   2.7815
  2.7931   2.8219   2.8383   2.8710   2.8864   2.9081   2.9143   2.9415
  2.9660   2.9751   3.0127   3.0396   3.0499   3.0588   3.0620   3.0831
  3.0904   3.1051   3.1226   3.1582   3.1597   3.1824   3.2036   3.2151
  3.2315   3.2403   3.2782   3.3108   3.3220   3.3314   3.3425   3.3703
  3.3821   3.4302   3.4485   3.4678   3.4962   3.5217   3.5450   3.5664
  3.5826   3.5998   3.6199   3.6600   3.6839   3.7018   3.7052   3.7320
  3.7562   3.7909   3.8058   3.8240   3.8360   3.8434   3.8592   3.8993
  3.9266   3.9586   3.9796   3.9903   4.0158   4.0304   4.0636   4.0802
  4.0880   4.1019   4.1244   4.1292   4.1491   4.1759   4.1841   4.2171
  4.2477   4.2836   4.3124   4.3671   4.3956   4.4120   4.4424   4.4638
  4.4899   4.5224   4.5527   4.5911   4.6401   4.6582   4.6669   4.6897
  4.6973   4.7408   4.7501   4.7771   4.8046   4.8500   4.8950   4.9023
  4.9619   4.9670   5.0459   5.0673   5.1102   5.1495   5.1730   5.2055
  5.2662   5.2786   5.2919   5.3368   5.3844   5.4648   5.4913   5.5140
  5.5351   5.5949   5.6966   5.7328   5.7933   5.8975   5.9288   6.0404
  6.0631   6.1803   6.2112   6.2566   6.3734   6.4644   6.5303   6.8869
  8.4110  10.3637  12.0537  12.2916  12.8507  13.4199  15.5282
 
 Beta MOs
 -- Occupied --
-14.4558 -14.4002 -10.3560 -10.3302 -10.3257 -10.3117 -10.3027  -1.1179
 -1.0029  -0.9153  -0.8391  -0.7741  -0.6882  -0.6586  -0.6167  -0.5936
 -0.5325  -0.5212  -0.4731  -0.4469  -0.4468  -0.4156  -0.3913  -0.3285
 -- Virtual --
 -0.0117   0.1001   0.1054   0.1257   0.1404   0.1523   0.1590   0.1725
  0.2103   0.2155   0.2300   0.2372   0.2846   0.3018   0.3400   0.3572
  0.3665   0.3767   0.3808   0.4055   0.4197   0.4369   0.4561   0.4648
  0.4678   0.4828   0.5015   0.5131   0.5271   0.5306   0.5367   0.5619
  0.5659   0.5783   0.5950   0.6039   0.6141   0.6631   0.6646   0.6863
  0.7126   0.7143   0.7400   0.7568   0.7925   0.8126   0.8322   0.8533
  0.8846   0.9016   0.9389   0.9808   0.9965   1.0121   1.0246   1.0389
  1.0582   1.0612   1.0840   1.1094   1.1329   1.1448   1.1534   1.1644
  1.1900   1.2198   1.2288   1.2499   1.2726   1.2881   1.2995   1.3132
  1.3410   1.3717   1.3727   1.3791   1.4232   1.4457   1.4684   1.4892
  1.4925   1.5264   1.5635   1.5831   1.6042   1.6213   1.6462   1.6952
  1.7199   1.7578   1.7997   1.8167   1.8638   1.8861   1.9205   1.9444
  1.9708   2.0093   2.1270   2.1813   2.2094   2.2541   2.2712   2.3403
  2.3532   2.3898   2.4160   2.4575   2.4985   2.5249   2.5735   2.6011
  2.6273   2.6378   2.6795   2.6901   2.7050   2.7247   2.7363   2.7606
  2.7883   2.7934   2.8272   2.8463   2.8749   2.8902   2.9133   2.9185
  2.9454   2.9697   2.9811   3.0180   3.0419   3.0565   3.0635   3.0680
  3.0891   3.0972   3.1129   3.1287   3.1649   3.1655   3.1920   3.2085
  3.2195   3.2433   3.2468   3.2821   3.3146   3.3289   3.3360   3.3500
  3.3767   3.3888   3.4376   3.4539   3.4723   3.4998   3.5280   3.5498
  3.5708   3.5855   3.6038   3.6242   3.6644   3.6915   3.7063   3.7078
  3.7363   3.7614   3.8001   3.8112   3.8271   3.8392   3.8468   3.8632
  3.9051   3.9301   3.9637   3.9826   3.9946   4.0190   4.0346   4.0715
  4.0895   4.0985   4.1091   4.1278   4.1345   4.1534   4.1804   4.1886
  4.2196   4.2505   4.2870   4.3199   4.3719   4.4000   4.4161   4.4462
  4.4681   4.4947   4.5261   4.5566   4.5970   4.6458   4.6664   4.6805
  4.6956   4.7055   4.7448   4.7582   4.7828   4.8135   4.8555   4.8996
  4.9062   4.9678   4.9738   5.0506   5.0752   5.1135   5.1537   5.1786
  5.2106   5.2712   5.2844   5.2975   5.3417   5.3894   5.4678   5.4936
  5.5166   5.5381   5.5983   5.7005   5.7363   5.7968   5.9017   5.9318
  6.0431   6.0663   6.1840   6.2150   6.2659   6.3764   6.4678   6.5329
  6.8908   8.4131  10.3667  12.0562  12.2960  12.8599  13.4242  15.5328
 --------------------------------------------------------------
 
          Ground-State Mulliken Net Atomic Charges

     Atom                 Charge (a.u.)    Spin (a.u.)
  --------------------------------------------------------
      1 C                    -0.063219      -0.102641
      2 N                    -0.092409       0.221772
      3 C                    -0.115721       0.381506
      4 H                     0.126951       0.004405
      5 C                    -0.159966      -0.157802
      6 H                     0.140613       0.004762
      7 C                    -0.207475       0.559768
      8 H                     0.155995      -0.011266
      9 C                     0.106330       0.006120
     10 H                     0.119694       0.005002
     11 N                    -0.150494       0.079073
     12 H                     0.139701       0.009301
  --------------------------------------------------------
  Sum of atomic charges =    -0.000000
  Sum of spin   charges =     1.000000

 -----------------------------------------------------------------
                    Cartesian Multipole Moments
 -----------------------------------------------------------------
    Charge (ESU x 10^10)
                -0.0000
    Dipole Moment (Debye)
         X      -1.3446      Y      -4.3353      Z       2.3834
       Tot       5.1267
    Quadrupole Moments (Debye-Ang)
        XX     -36.4871     XY      -2.9813     YY     -54.3279
        XZ       2.5976     YZ       6.2677     ZZ     -36.9285
    Octopole Moments (Debye-Ang^2)
       XXX      -4.2194    XXY     -19.2561    XYY      -9.5493
       YYY     -79.4105    XXZ       7.6004    XYZ       4.0583
       YYZ      18.5605    XZZ      -4.5528    YZZ     -21.2821
       ZZZ      31.4633
    Hexadecapole Moments (Debye-Ang^3)
      XXXX    -160.7804   XXXY       5.6656   XXYY    -115.6293
      XYYY      -8.7891   YYYY    -614.2394   XXXZ     -15.0498
      XXYZ      28.9999   XYYZ       0.1634   YYYZ     144.5799
      XXZZ     -66.2483   XYZZ       0.3209   YYZZ    -141.1239
      XZZZ     -11.2521   YZZZ     105.6150   ZZZZ    -216.7714
 -----------------------------------------------------------------
 Calculating analytic gradient of the SCF energy
 Gradient of SCF Energy
            1           2           3           4           5           6
    1   0.0025938  -0.0018123   0.0063194   0.0000856  -0.0177073   0.0042201
    2   0.0036847  -0.0013483  -0.0040888   0.0002970   0.0130855   0.0031227
    3  -0.0029879   0.0005494   0.0083766  -0.0005119  -0.0104178  -0.0021742
            7           8           9          10          11          12
    1   0.0144710  -0.0028425  -0.0089467   0.0025440   0.0016528  -0.0005779
    2  -0.0170721   0.0007934   0.0025436  -0.0033436  -0.0007185   0.0030444
    3  -0.0023840   0.0035786   0.0067036   0.0013373  -0.0021289   0.0000594
 Max gradient component =       1.771E-02
 RMS gradient           =       6.420E-03
 Gradient time:  CPU 334.68 s  wall 6.74 s
 Geometry Optimization Parameters
   NAtoms,    NIC,     NZ,  NCons,   NDum,   NFix, NCnnct, MaxDiis
       12     105       0       0       0       0       0       0

 Cartesian Hessian Update
 Hessian updated using Powell/Murtagh-Sargent update
  Mixing factors:     0.526023 Powell                      0.473977 Murtagh-Sargent


** GEOMETRY OPTIMIZATION IN DELOCALIZED INTERNAL COORDINATES **
   Searching for a Transition State

   Optimization Cycle:   5

                       Coordinates (Angstroms)
     ATOM                X               Y               Z
      1  C        -0.1750051562    1.7227892453   -0.9811105171
      2  N         0.3774196763    2.7088900259   -1.2168424468
      3  C         1.2081870370   -0.8210561197    0.4790900908
      4  H         2.2834208474   -0.9256033005    0.4672499473
      5  C         0.1575946446   -1.1242998341   -0.3775876977
      6  H         0.0744496155   -1.6700839185   -1.2985152411
      7  C        -0.8539171955    0.5189100539   -0.7350823196
      8  H        -1.6984142236    0.2821790365   -1.3677843482
      9  C        -0.7402440006   -0.2861495787    0.4969592243
     10  H        -1.5960617885   -0.6810052351    1.0316790919
     11  N         0.4611971372    0.0591924129    1.2550293582
     12  H         0.5013734080    0.2162372246    2.2469148669
   Point Group: c1    Number of degrees of freedom:    30


   Energy is   -302.882448711

 Hessian updated using Powell/Murtagh-Sargent update
  Mixing factors:     0.903530 Powell                      0.096470 Murtagh-Sargent

 30 Hessian modes will be used to form the next step
  Hessian Eigenvalues:
    -0.014458    0.017840    0.019123    0.021256    0.026027    0.036534
     0.037260    0.051050    0.062890    0.073397    0.094289    0.104368
     0.114506    0.130777    0.144539    0.154610    0.199945    0.200007
     0.240217    0.281165    0.316762    0.355547    0.360005    0.360438
     0.366928    0.402262    0.423647    0.440998    0.465065    1.321074

 Transition state search - taking P-RFO step
 Searching for Lamda that Maximizes Along the Lowest mode
 Value Taken    Lamda =   0.00342538
 Searching for Lamda that Minimizes Along All other modes
 Value Taken    Lamda =  -0.00331113
 Calculated Step too Large.  Step scaled by  0.600774
 Step Taken.  Stepsize is  0.300000

                             Maximum     Tolerance    Cnvgd?
         Gradient           0.007906      0.000300      NO
         Displacement       0.172124      0.001200      NO
         Energy change     -0.001597      0.000001      NO


 New Cartesian Coordinates Obtained by Inverse Iteration

 Displacement from previous Coordinates is:  0.205092
 Adding empirical dispersion correction 
 ----------------------------------------------------------------
 Doing -D3(0) with
 s6  =   1.00000
 s8  =   1.00000
 rs6 =   1.28100
 rs8 =   1.09400
 -D3 energy without 3body term =     -0.0026469411 hartrees
 ----------------------------------------------------------------
             Standard Nuclear Orientation (Angstroms)
    I     Atom           X                Y                Z
 ----------------------------------------------------------------
    1      C      -0.1659686252     1.7178090140    -0.9776178785
    2      N       0.3812235502     2.7080023740    -1.2053368838
    3      C       1.2112375744    -0.7969021047     0.4658865948
    4      H       2.2874078829    -0.8868412106     0.4381608343
    5      C       0.1482151705    -1.1080798743    -0.3804049283
    6      H       0.0405149076    -1.6939230190    -1.2739544862
    7      C      -0.8404366816     0.5072236065    -0.7397283125
    8      H      -1.6666784610     0.2606106006    -1.3921313592
    9      C      -0.7448920467    -0.2827791667     0.5050621377
   10      H      -1.6083791275    -0.6613074186     1.0390493061
   11      N       0.4598914822     0.0678790570     1.2605285903
   12      H       0.4978643760     0.1683081543     2.2604863941
 ----------------------------------------------------------------
 Nuclear Repulsion Energy =         262.57623536 hartrees
 There are       25 alpha and       24 beta electrons
 Applying Cartesian multipole field
    Component          Value
    ---------          -----
     (2,0,0)        1.00000E-11
     (0,2,0)        2.00000E-11
     (0,0,2)       -3.00000E-11
 Nucleus-field energy     =     0.0000000025 hartrees
 Requested basis set is cc-pVTZ
 There are 100 shells and 280 basis functions
 A cutoff of  1.0D-14 yielded   4868 shell pairs
 There are     38484 function pairs (     50405 Cartesian)
 Smallest overlap matrix eigenvalue = 1.67E-04
 Guess MOs from SCF MO coefficient file
 Reading MOs from coefficient file
 Reading MOs from coefficient file
 Long-range K will be added via erf
 Coulomb attenuation parameter = 0.25 bohr**(-1)
 An unrestricted hybrid HF-DFT SCF calculation will be
 performed using Pulay DIIS extrapolation
 Exchange:     0.1957 Hartree-Fock + 1.0000 wB97X-D3 + LR-HF
 Correlation:  1.0000 wB97X-D3
 Using SG-2 standard quadrature grid
 Dispersion:   Grimme D3
 SCF converges when DIIS error is below 1.0E-08
 Geometry optimization detected.  Setting ReadMinima to 0
 Setting SaveMinima to 0
 using 64 threads for integral computing
 -------------------------------------------------------
 OpenMP Integral computing Module                
 Release: version 1.0, May 2013, Q-Chem Inc. Pittsburgh 
 -------------------------------------------------------
 using 64 threads for integral computing
 -------------------------------------------------------
 OpenMP Integral computing Module                
 Release: version 1.0, May 2013, Q-Chem Inc. Pittsburgh 
 -------------------------------------------------------
 ---------------------------------------
  Cycle       Energy         DIIS Error
 ---------------------------------------
    1    -302.8845740581      5.42E-04
    2    -302.8821401919      7.79E-05
    3    -302.8823217818      4.49E-05
    4    -302.8823780632      2.57E-05
    5    -302.8824142356      1.27E-05
    6    -302.8824348680      8.68E-06
    7    -302.8824478794      5.12E-06
    8    -302.8824544815      2.48E-06
    9    -302.8824556526      7.85E-07
   10    -302.8824558538      3.62E-07
   11    -302.8824558911      1.79E-07
   12    -302.8824559017      8.99E-08
   13    -302.8824559070      3.83E-08
   14    -302.8824559085      1.71E-08
   15    -302.8824559088      7.18E-09 Convergence criterion met
 ---------------------------------------
 <S^2> = 0.7923
 SCF time:  CPU 1924.00 s  wall 33.05 s
 SCF   energy in the final basis set = -302.88245591
 Total energy in the final basis set = -302.88245591
 
 --------------------------------------------------------------
 
                    Orbital Energies (a.u.)
 --------------------------------------------------------------
 
 Alpha MOs
 -- Occupied --
-14.4570 -14.4032 -10.3563 -10.3333 -10.3328 -10.3144 -10.3012  -1.1241
 -1.0096  -0.9287  -0.8478  -0.7860  -0.6901  -0.6652  -0.6244  -0.6002
 -0.5363  -0.5288  -0.4876  -0.4652  -0.4541  -0.4252  -0.4056  -0.3509
 -0.2613
 -- Virtual --
  0.0824   0.1017   0.1233   0.1382   0.1503   0.1572   0.1706   0.2026
  0.2125   0.2158   0.2366   0.2817   0.2990   0.3356   0.3523   0.3612
  0.3710   0.3762   0.4011   0.4201   0.4313   0.4524   0.4581   0.4630
  0.4834   0.4950   0.5104   0.5227   0.5283   0.5328   0.5583   0.5637
  0.5763   0.5927   0.6024   0.6141   0.6591   0.6630   0.6816   0.7073
  0.7111   0.7353   0.7526   0.7892   0.8105   0.8317   0.8574   0.8807
  0.8994   0.9375   0.9753   0.9958   1.0121   1.0203   1.0402   1.0557
  1.0588   1.0814   1.1110   1.1272   1.1407   1.1505   1.1582   1.1888
  1.2154   1.2247   1.2456   1.2698   1.2804   1.2950   1.3123   1.3361
  1.3608   1.3715   1.3818   1.4228   1.4436   1.4659   1.4866   1.4889
  1.5205   1.5603   1.5798   1.6039   1.6164   1.6404   1.6903   1.7083
  1.7559   1.7979   1.8152   1.8583   1.8868   1.9178   1.9315   1.9699
  2.0022   2.1222   2.1729   2.2021   2.2486   2.2652   2.3248   2.3526
  2.3886   2.4074   2.4475   2.4907   2.5249   2.5623   2.5973   2.6187
  2.6275   2.6683   2.6828   2.6994   2.7235   2.7305   2.7579   2.7876
  2.7962   2.8201   2.8393   2.8781   2.8876   2.9121   2.9197   2.9435
  2.9612   2.9803   3.0146   3.0424   3.0520   3.0616   3.0632   3.0785
  3.0924   3.1095   3.1246   3.1570   3.1637   3.1829   3.2032   3.2184
  3.2312   3.2438   3.2779   3.3067   3.3193   3.3314   3.3479   3.3704
  3.3867   3.4276   3.4596   3.4695   3.4904   3.5169   3.5471   3.5609
  3.5848   3.5949   3.6225   3.6586   3.6885   3.6951   3.7060   3.7359
  3.7553   3.7920   3.8056   3.8255   3.8315   3.8356   3.8636   3.9009
  3.9273   3.9527   3.9838   3.9985   4.0152   4.0334   4.0634   4.0832
  4.0887   4.1052   4.1245   4.1286   4.1531   4.1758   4.1934   4.2155
  4.2492   4.2850   4.3080   4.3656   4.3971   4.4145   4.4447   4.4696
  4.4908   4.5139   4.5546   4.5835   4.6415   4.6588   4.6712   4.6874
  4.7022   4.7459   4.7536   4.7730   4.8087   4.8570   4.8973   4.9057
  4.9549   4.9693   5.0447   5.0655   5.1010   5.1525   5.1702   5.2082
  5.2671   5.2793   5.2899   5.3344   5.3897   5.4600   5.4988   5.5235
  5.5465   5.6050   5.6992   5.7323   5.7944   5.8868   5.9374   6.0306
  6.0739   6.1717   6.2108   6.2582   6.3561   6.4597   6.5285   6.8601
  8.3840  10.3956  12.0106  12.2512  12.8120  13.3717  15.5498
 
 Beta MOs
 -- Occupied --
-14.4553 -14.4001 -10.3560 -10.3284 -10.3268 -10.3160 -10.3025  -1.1177
 -1.0031  -0.9181  -0.8370  -0.7739  -0.6891  -0.6571  -0.6178  -0.5920
 -0.5310  -0.5226  -0.4732  -0.4487  -0.4468  -0.4152  -0.3891  -0.3320
 -- Virtual --
 -0.0099   0.1019   0.1045   0.1261   0.1397   0.1529   0.1591   0.1724
  0.2096   0.2152   0.2321   0.2380   0.2842   0.3017   0.3387   0.3578
  0.3641   0.3781   0.3797   0.4057   0.4208   0.4345   0.4560   0.4622
  0.4680   0.4834   0.5006   0.5142   0.5259   0.5307   0.5348   0.5623
  0.5656   0.5799   0.5949   0.6038   0.6159   0.6628   0.6662   0.6853
  0.7107   0.7124   0.7380   0.7552   0.7935   0.8130   0.8372   0.8592
  0.8861   0.9011   0.9427   0.9786   0.9974   1.0151   1.0225   1.0425
  1.0577   1.0614   1.0863   1.1150   1.1320   1.1450   1.1528   1.1611
  1.1927   1.2191   1.2300   1.2496   1.2724   1.2844   1.2987   1.3155
  1.3409   1.3651   1.3735   1.3839   1.4247   1.4480   1.4717   1.4915
  1.4919   1.5257   1.5639   1.5849   1.6075   1.6203   1.6436   1.6956
  1.7119   1.7588   1.8001   1.8209   1.8632   1.8922   1.9204   1.9362
  1.9732   2.0056   2.1292   2.1794   2.2082   2.2580   2.2742   2.3357
  2.3572   2.3910   2.4110   2.4541   2.5001   2.5326   2.5706   2.6019
  2.6262   2.6309   2.6771   2.6862   2.7061   2.7265   2.7347   2.7618
  2.7940   2.7971   2.8256   2.8478   2.8823   2.8920   2.9176   2.9237
  2.9473   2.9647   2.9868   3.0202   3.0452   3.0580   3.0654   3.0710
  3.0870   3.0991   3.1158   3.1314   3.1631   3.1692   3.1932   3.2080
  3.2222   3.2421   3.2515   3.2824   3.3088   3.3276   3.3366   3.3550
  3.3780   3.3917   3.4362   3.4647   3.4737   3.4942   3.5238   3.5513
  3.5647   3.5884   3.5993   3.6266   3.6634   3.6949   3.6978   3.7103
  3.7402   3.7607   3.8011   3.8104   3.8288   3.8350   3.8389   3.8678
  3.9067   3.9309   3.9574   3.9871   4.0024   4.0186   4.0376   4.0710
  4.0926   4.0977   4.1096   4.1284   4.1331   4.1582   4.1805   4.1985
  4.2181   4.2518   4.2884   4.3151   4.3708   4.4002   4.4186   4.4479
  4.4741   4.4955   4.5179   4.5587   4.5892   4.6479   4.6663   4.6822
  4.6960   4.7070   4.7537   4.7580   4.7791   4.8172   4.8620   4.9005
  4.9107   4.9600   4.9770   5.0495   5.0734   5.1042   5.1567   5.1753
  5.2134   5.2728   5.2837   5.2952   5.3393   5.3950   5.4633   5.5014
  5.5263   5.5496   5.6086   5.7030   5.7360   5.7977   5.8909   5.9403
  6.0335   6.0772   6.1755   6.2143   6.2666   6.3593   6.4629   6.5315
  6.8642   8.3860  10.3992  12.0131  12.2555  12.8207  13.3764  15.5538
 --------------------------------------------------------------
 
          Ground-State Mulliken Net Atomic Charges

     Atom                 Charge (a.u.)    Spin (a.u.)
  --------------------------------------------------------
      1 C                    -0.064538      -0.092591
      2 N                    -0.091444       0.198865
      3 C                    -0.125772       0.436436
      4 H                     0.128391       0.003664
      5 C                    -0.144909      -0.165800
      6 H                     0.140494       0.005953
      7 C                    -0.202639       0.518606
      8 H                     0.154160      -0.010825
      9 C                     0.096878       0.010089
     10 H                     0.117915       0.004054
     11 N                    -0.145925       0.081070
     12 H                     0.137391       0.010479
  --------------------------------------------------------
  Sum of atomic charges =     0.000000
  Sum of spin   charges =     1.000000

 -----------------------------------------------------------------
                    Cartesian Multipole Moments
 -----------------------------------------------------------------
    Charge (ESU x 10^10)
                -0.0000
    Dipole Moment (Debye)
         X      -1.3947      Y      -4.4633      Z       2.3034
       Tot       5.2127
    Quadrupole Moments (Debye-Ang)
        XX     -36.6056     XY      -2.9107     YY     -54.2234
        XZ       2.5228     YZ       6.0867     ZZ     -36.8886
    Octopole Moments (Debye-Ang^2)
       XXX      -4.4209    XXY     -19.2584    XYY      -9.8984
       YYY     -80.5032    XXZ       7.4221    XYZ       3.9177
       YYZ      18.0417    XZZ      -4.8574    YZZ     -21.7164
       ZZZ      31.4140
    Hexadecapole Moments (Debye-Ang^3)
      XXXX    -160.6847   XXXY       4.4957   XXYY    -115.3556
      XYYY     -10.2817   YYYY    -608.7808   XXXZ     -15.0645
      XXYZ      28.8829   XYYZ       0.2631   YYYZ     143.0442
      XXZZ     -66.1773   XYZZ      -0.1984   YYZZ    -140.3233
      XZZZ     -10.4640   YZZZ     102.8098   ZZZZ    -215.2762
 -----------------------------------------------------------------
 Calculating analytic gradient of the SCF energy
 Gradient of SCF Energy
            1           2           3           4           5           6
    1   0.0021771  -0.0015236   0.0053430   0.0002478  -0.0129929   0.0032648
    2   0.0023894  -0.0008078  -0.0022712   0.0000241   0.0074509   0.0026083
    3  -0.0025315   0.0004134   0.0047078  -0.0002567  -0.0053267  -0.0020571
            7           8           9          10          11          12
    1   0.0098079  -0.0022599  -0.0068733   0.0020440   0.0012237  -0.0004586
    2  -0.0116699   0.0005656   0.0035528  -0.0028018  -0.0012170   0.0021766
    3  -0.0011414   0.0024841   0.0027080   0.0011137  -0.0006173   0.0005037
 Max gradient component =       1.299E-02
 RMS gradient           =       4.361E-03
 Gradient time:  CPU 322.17 s  wall 6.06 s
 Geometry Optimization Parameters
   NAtoms,    NIC,     NZ,  NCons,   NDum,   NFix, NCnnct, MaxDiis
       12     105       0       0       0       0       0       0

 Cartesian Hessian Update
 Hessian updated using Powell/Murtagh-Sargent update
  Mixing factors:     0.603202 Powell                      0.396798 Murtagh-Sargent


** GEOMETRY OPTIMIZATION IN DELOCALIZED INTERNAL COORDINATES **
   Searching for a Transition State

   Optimization Cycle:   6

                       Coordinates (Angstroms)
     ATOM                X               Y               Z
      1  C        -0.1659686252    1.7178090140   -0.9776178785
      2  N         0.3812235502    2.7080023740   -1.2053368838
      3  C         1.2112375744   -0.7969021047    0.4658865948
      4  H         2.2874078829   -0.8868412106    0.4381608343
      5  C         0.1482151705   -1.1080798743   -0.3804049283
      6  H         0.0405149076   -1.6939230190   -1.2739544862
      7  C        -0.8404366816    0.5072236065   -0.7397283125
      8  H        -1.6666784610    0.2606106006   -1.3921313592
      9  C        -0.7448920467   -0.2827791667    0.5050621377
     10  H        -1.6083791275   -0.6613074186    1.0390493061
     11  N         0.4598914822    0.0678790570    1.2605285903
     12  H         0.4978643760    0.1683081543    2.2604863941
   Point Group: c1    Number of degrees of freedom:    30


   Energy is   -302.882455909

 Hessian updated using Powell/Murtagh-Sargent update
  Mixing factors:     0.968038 Powell                      0.031962 Murtagh-Sargent

 30 Hessian modes will be used to form the next step
  Hessian Eigenvalues:
    -0.009266    0.017040    0.018303    0.021025    0.026039    0.035694
     0.037299    0.050739    0.062402    0.073335    0.090327    0.103706
     0.114470    0.129800    0.144518    0.154156    0.199878    0.200007
     0.239990    0.281157    0.316760    0.355547    0.360005    0.360434
     0.366928    0.401905    0.422590    0.440908    0.465040    1.321021

 Transition state search - taking P-RFO step
 Searching for Lamda that Maximizes Along the Lowest mode
 Value Taken    Lamda =   0.00110433
 Searching for Lamda that Minimizes Along All other modes
 Value Taken    Lamda =  -0.00218126
 Calculated Step too Large.  Step scaled by  0.742833
 Step Taken.  Stepsize is  0.300000

                             Maximum     Tolerance    Cnvgd?
         Gradient           0.005418      0.000300      NO
         Displacement       0.165779      0.001200      NO
         Energy change     -0.000007      0.000001      NO


 New Cartesian Coordinates Obtained by Inverse Iteration

 Displacement from previous Coordinates is:  0.216757
 Adding empirical dispersion correction 
 ----------------------------------------------------------------
 Doing -D3(0) with
 s6  =   1.00000
 s8  =   1.00000
 rs6 =   1.28100
 rs8 =   1.09400
 -D3 energy without 3body term =     -0.0026448541 hartrees
 ----------------------------------------------------------------
             Standard Nuclear Orientation (Angstroms)
    I     Atom           X                Y                Z
 ----------------------------------------------------------------
    1      C      -0.1601992125     1.7130173829    -0.9613554279
    2      N       0.3893056720     2.7050134133    -1.1735877410
    3      C       1.2120030050    -0.7725561503     0.4495924325
    4      H       2.2881698109    -0.8483485106     0.4079483795
    5      C       0.1404370573    -1.1020516961    -0.3810024644
    6      H       0.0056991752    -1.7279052815    -1.2434447620
    7      C      -0.8349550562     0.4980286890    -0.7417285628
    8      H      -1.6292086009     0.2390661394    -1.4273235140
    9      C      -0.7483769956    -0.2853252750     0.5106962406
   10      H      -1.6213120902    -0.6402426719     1.0455369859
   11      N       0.4582520230     0.0831549016     1.2557523247
   12      H       0.5001852136     0.1381490719     2.2589161177
 ----------------------------------------------------------------
 Nuclear Repulsion Energy =         263.17146795 hartrees
 There are       25 alpha and       24 beta electrons
 Applying Cartesian multipole field
    Component          Value
    ---------          -----
     (2,0,0)        1.00000E-11
     (0,2,0)        2.00000E-11
     (0,0,2)       -3.00000E-11
 Nucleus-field energy     =     0.0000000026 hartrees
 Requested basis set is cc-pVTZ
 There are 100 shells and 280 basis functions
 A cutoff of  1.0D-14 yielded   4873 shell pairs
 There are     38487 function pairs (     50405 Cartesian)
 Smallest overlap matrix eigenvalue = 1.68E-04
 Guess MOs from SCF MO coefficient file
 Reading MOs from coefficient file
 Reading MOs from coefficient file
 Long-range K will be added via erf
 Coulomb attenuation parameter = 0.25 bohr**(-1)
 An unrestricted hybrid HF-DFT SCF calculation will be
 performed using Pulay DIIS extrapolation
 Exchange:     0.1957 Hartree-Fock + 1.0000 wB97X-D3 + LR-HF
 Correlation:  1.0000 wB97X-D3
 Using SG-2 standard quadrature grid
 Dispersion:   Grimme D3
 SCF converges when DIIS error is below 1.0E-08
 Geometry optimization detected.  Setting ReadMinima to 0
 Setting SaveMinima to 0
 using 64 threads for integral computing
 -------------------------------------------------------
 OpenMP Integral computing Module                
 Release: version 1.0, May 2013, Q-Chem Inc. Pittsburgh 
 -------------------------------------------------------
 using 64 threads for integral computing
 -------------------------------------------------------
 OpenMP Integral computing Module                
 Release: version 1.0, May 2013, Q-Chem Inc. Pittsburgh 
 -------------------------------------------------------
 ---------------------------------------
  Cycle       Energy         DIIS Error
 ---------------------------------------
    1    -302.8840684659      5.43E-04
    2    -302.8828606101      6.98E-05
    3    -302.8829824543      3.85E-05
    4    -302.8830127095      2.32E-05
    5    -302.8830296008      1.10E-05
    6    -302.8830371472      5.56E-06
    7    -302.8830423885      3.51E-06
    8    -302.8830451348      1.80E-06
    9    -302.8830458996      7.23E-07
   10    -302.8830460487      3.56E-07
   11    -302.8830460745      1.40E-07
   12    -302.8830460810      7.57E-08
   13    -302.8830460838      3.19E-08
   14    -302.8830460845      1.53E-08
   15    -302.8830460848      5.79E-09 Convergence criterion met
 ---------------------------------------
 <S^2> = 0.7910
 SCF time:  CPU 1926.16 s  wall 33.28 s
 SCF   energy in the final basis set = -302.88304608
 Total energy in the final basis set = -302.88304608
 
 --------------------------------------------------------------
 
                    Orbital Energies (a.u.)
 --------------------------------------------------------------
 
 Alpha MOs
 -- Occupied --
-14.4560 -14.4029 -10.3558 -10.3329 -10.3322 -10.3168 -10.3009  -1.1247
 -1.0091  -0.9294  -0.8470  -0.7857  -0.6909  -0.6645  -0.6243  -0.5991
 -0.5353  -0.5302  -0.4869  -0.4669  -0.4535  -0.4238  -0.4049  -0.3525
 -0.2609
 -- Virtual --
  0.0826   0.1019   0.1242   0.1377   0.1510   0.1573   0.1710   0.2030
  0.2131   0.2179   0.2373   0.2806   0.2993   0.3347   0.3539   0.3601
  0.3719   0.3742   0.4012   0.4213   0.4297   0.4525   0.4560   0.4631
  0.4839   0.4957   0.5116   0.5224   0.5267   0.5333   0.5589   0.5633
  0.5786   0.5928   0.6029   0.6151   0.6592   0.6653   0.6799   0.7043
  0.7113   0.7335   0.7504   0.7892   0.8102   0.8338   0.8650   0.8816
  0.9037   0.9422   0.9756   0.9970   1.0116   1.0228   1.0421   1.0553
  1.0599   1.0830   1.1148   1.1293   1.1402   1.1482   1.1603   1.1899
  1.2129   1.2275   1.2445   1.2698   1.2767   1.2961   1.3137   1.3364
  1.3544   1.3719   1.3891   1.4255   1.4469   1.4689   1.4855   1.4887
  1.5198   1.5581   1.5839   1.6042   1.6179   1.6417   1.6918   1.6964
  1.7573   1.8008   1.8192   1.8571   1.8928   1.9174   1.9240   1.9708
  1.9989   2.1238   2.1715   2.2000   2.2518   2.2687   2.3208   2.3557
  2.3854   2.4090   2.4460   2.4913   2.5340   2.5574   2.5940   2.6148
  2.6262   2.6671   2.6822   2.6991   2.7217   2.7338   2.7594   2.7919
  2.7979   2.8184   2.8426   2.8840   2.8906   2.9156   2.9277   2.9440
  2.9568   2.9868   3.0160   3.0430   3.0568   3.0645   3.0683   3.0735
  3.0930   3.1132   3.1249   3.1539   3.1694   3.1860   3.2023   3.2234
  3.2287   3.2471   3.2780   3.3023   3.3213   3.3332   3.3550   3.3671
  3.3883   3.4341   3.4695   3.4706   3.4895   3.5125   3.5487   3.5567
  3.5863   3.5916   3.6257   3.6559   3.6895   3.6927   3.7060   3.7410
  3.7544   3.7944   3.8014   3.8237   3.8296   3.8340   3.8674   3.9017
  3.9277   3.9470   3.9901   4.0081   4.0139   4.0395   4.0632   4.0827
  4.0893   4.1058   4.1191   4.1287   4.1576   4.1765   4.2075   4.2145
  4.2481   4.2862   4.3081   4.3628   4.3997   4.4153   4.4467   4.4771
  4.4875   4.5105   4.5564   4.5805   4.6440   4.6587   4.6717   4.6863
  4.7112   4.7457   4.7656   4.7712   4.8129   4.8606   4.8979   4.9218
  4.9497   4.9726   5.0452   5.0636   5.0924   5.1559   5.1698   5.2094
  5.2677   5.2805   5.2920   5.3332   5.3976   5.4601   5.4982   5.5311
  5.5664   5.6132   5.7034   5.7316   5.7992   5.8801   5.9516   6.0210
  6.0812   6.1660   6.2112   6.2576   6.3457   6.4576   6.5320   6.8424
  8.3545  10.4278  11.9911  12.2375  12.7801  13.3683  15.5612
 
 Beta MOs
 -- Occupied --
-14.4544 -14.4000 -10.3555 -10.3273 -10.3269 -10.3185 -10.3021  -1.1182
 -1.0031  -0.9195  -0.8358  -0.7736  -0.6899  -0.6559  -0.6180  -0.5908
 -0.5303  -0.5239  -0.4732  -0.4504  -0.4467  -0.4146  -0.3875  -0.3345
 -- Virtual --
 -0.0087   0.1030   0.1039   0.1268   0.1393   0.1536   0.1591   0.1727
  0.2091   0.2157   0.2338   0.2392   0.2832   0.3015   0.3381   0.3580
  0.3636   0.3776   0.3795   0.4066   0.4220   0.4332   0.4559   0.4600
  0.4684   0.4840   0.5010   0.5154   0.5248   0.5306   0.5345   0.5630
  0.5653   0.5822   0.5950   0.6043   0.6168   0.6631   0.6685   0.6833
  0.7075   0.7128   0.7362   0.7529   0.7939   0.8125   0.8390   0.8670
  0.8866   0.9057   0.9473   0.9789   0.9986   1.0139   1.0251   1.0446
  1.0576   1.0627   1.0877   1.1194   1.1331   1.1445   1.1503   1.1633
  1.1942   1.2162   1.2319   1.2492   1.2723   1.2807   1.2996   1.3174
  1.3411   1.3588   1.3744   1.3910   1.4272   1.4514   1.4748   1.4909
  1.4912   1.5249   1.5616   1.5892   1.6079   1.6213   1.6451   1.6967
  1.6999   1.7601   1.8031   1.8246   1.8622   1.8980   1.9201   1.9287
  1.9740   2.0023   2.1305   2.1776   2.2062   2.2615   2.2792   2.3307
  2.3604   2.3891   2.4110   2.4536   2.5004   2.5414   2.5659   2.5980
  2.6210   2.6310   2.6759   2.6857   2.7057   2.7258   2.7377   2.7634
  2.7977   2.7995   2.8241   2.8512   2.8884   2.8954   2.9207   2.9322
  2.9478   2.9601   2.9935   3.0219   3.0470   3.0615   3.0675   3.0774
  3.0837   3.0993   3.1190   3.1322   3.1593   3.1751   3.1967   3.2063
  3.2276   3.2380   3.2560   3.2828   3.3045   3.3302   3.3384   3.3623
  3.3743   3.3932   3.4423   3.4743   3.4745   3.4943   3.5194   3.5523
  3.5602   3.5911   3.5955   3.6295   3.6606   3.6924   3.6989   3.7100
  3.7452   3.7602   3.8027   3.8058   3.8272   3.8332   3.8381   3.8718
  3.9074   3.9317   3.9513   3.9934   4.0120   4.0175   4.0435   4.0702
  4.0908   4.0975   4.1098   4.1246   4.1319   4.1624   4.1819   4.2126
  4.2172   4.2507   4.2894   4.3147   4.3683   4.4023   4.4191   4.4496
  4.4818   4.4918   4.5152   4.5608   4.5861   4.6507   4.6646   4.6825
  4.6954   4.7148   4.7538   4.7698   4.7777   4.8211   4.8652   4.9010
  4.9265   4.9553   4.9797   5.0501   5.0718   5.0955   5.1601   5.1743
  5.2145   5.2741   5.2839   5.2971   5.3379   5.4031   5.4634   5.5012
  5.5341   5.5694   5.6169   5.7070   5.7354   5.8025   5.8840   5.9542
  6.0243   6.0843   6.1698   6.2146   6.2656   6.3490   6.4606   6.5351
  6.8466   8.3563  10.4318  11.9936  12.2418  12.7885  13.3733  15.5649
 --------------------------------------------------------------
 
          Ground-State Mulliken Net Atomic Charges

     Atom                 Charge (a.u.)    Spin (a.u.)
  --------------------------------------------------------
      1 C                    -0.065619      -0.086673
      2 N                    -0.090546       0.185254
      3 C                    -0.131013       0.471431
      4 H                     0.129383       0.002833
      5 C                    -0.137070      -0.167291
      6 H                     0.139916       0.006545
      7 C                    -0.199014       0.493327
      8 H                     0.152728      -0.010581
      9 C                     0.092895       0.011059
     10 H                     0.116102       0.003723
     11 N                    -0.142253       0.079086
     12 H                     0.134490       0.011287
  --------------------------------------------------------
  Sum of atomic charges =    -0.000000
  Sum of spin   charges =     1.000000

 -----------------------------------------------------------------
                    Cartesian Multipole Moments
 -----------------------------------------------------------------
    Charge (ESU x 10^10)
                 0.0000
    Dipole Moment (Debye)
         X      -1.4324      Y      -4.5703      Z       2.1977
       Tot       5.2697
    Quadrupole Moments (Debye-Ang)
        XX     -36.7309     XY      -2.8424     YY     -54.0887
        XZ       2.4711     YZ       5.8518     ZZ     -36.7998
    Octopole Moments (Debye-Ang^2)
       XXX      -4.4263    XXY     -19.2708    XYY     -10.2522
       YYY     -81.3725    XXZ       7.2073    XYZ       3.7409
       YYZ      17.1648    XZZ      -5.0908    YZZ     -21.7433
       ZZZ      30.5830
    Hexadecapole Moments (Debye-Ang^3)
      XXXX    -161.0408   XXXY       3.2606   XXYY    -115.3163
      XYYY     -12.0953   YYYY    -603.8726   XXXZ     -15.1871
      XXYZ      28.2867   XYYZ       0.3758   YYYZ     139.0055
      XXZZ     -65.4150   XYZZ      -0.5848   YYZZ    -138.1831
      XZZZ      -9.6625   YZZZ      98.2022   ZZZZ    -210.5559
 -----------------------------------------------------------------
 Calculating analytic gradient of the SCF energy
 Gradient of SCF Energy
            1           2           3           4           5           6
    1   0.0015182  -0.0010905   0.0030150  -0.0000257  -0.0083722   0.0019386
    2   0.0012489  -0.0004864  -0.0001489  -0.0001301   0.0038615   0.0017602
    3  -0.0013132   0.0002138   0.0016927  -0.0000268  -0.0021396  -0.0016212
            7           8           9          10          11          12
    1   0.0061665  -0.0009713  -0.0033064   0.0010301   0.0002958  -0.0001981
    2  -0.0070970   0.0001966   0.0021058  -0.0015625  -0.0011319   0.0013837
    3   0.0000705   0.0009181   0.0019848   0.0005886  -0.0003966   0.0000290
 Max gradient component =       8.372E-03
 RMS gradient           =       2.555E-03
 Gradient time:  CPU 324.87 s  wall 6.32 s
 Geometry Optimization Parameters
   NAtoms,    NIC,     NZ,  NCons,   NDum,   NFix, NCnnct, MaxDiis
       12     105       0       0       0       0       0       0

 Cartesian Hessian Update
 Hessian updated using Powell/Murtagh-Sargent update
  Mixing factors:     0.875641 Powell                      0.124359 Murtagh-Sargent


** GEOMETRY OPTIMIZATION IN DELOCALIZED INTERNAL COORDINATES **
   Searching for a Transition State

   Optimization Cycle:   7

                       Coordinates (Angstroms)
     ATOM                X               Y               Z
      1  C        -0.1601992125    1.7130173829   -0.9613554279
      2  N         0.3893056720    2.7050134133   -1.1735877410
      3  C         1.2120030050   -0.7725561503    0.4495924325
      4  H         2.2881698109   -0.8483485106    0.4079483795
      5  C         0.1404370573   -1.1020516961   -0.3810024644
      6  H         0.0056991752   -1.7279052815   -1.2434447620
      7  C        -0.8349550562    0.4980286890   -0.7417285628
      8  H        -1.6292086009    0.2390661394   -1.4273235140
      9  C        -0.7483769956   -0.2853252750    0.5106962406
     10  H        -1.6213120902   -0.6402426719    1.0455369859
     11  N         0.4582520230    0.0831549016    1.2557523247
     12  H         0.5001852136    0.1381490719    2.2589161177
   Point Group: c1    Number of degrees of freedom:    30


   Energy is   -302.883046085

 Hessian updated using Powell/Murtagh-Sargent update
  Mixing factors:     0.985513 Powell                      0.014487 Murtagh-Sargent

 30 Hessian modes will be used to form the next step
  Hessian Eigenvalues:
    -0.004149    0.016014    0.018208    0.020908    0.026050    0.035269
     0.037322    0.050301    0.061881    0.073177    0.086449    0.103391
     0.114448    0.129114    0.144503    0.153680    0.199828    0.200007
     0.239914    0.281143    0.316721    0.355547    0.360005    0.360434
     0.366928    0.401844    0.422283    0.440877    0.465041    1.320985

 Transition state search - taking P-RFO step
 Searching for Lamda that Maximizes Along the Lowest mode
 Value Taken    Lamda =   0.00043619
 Searching for Lamda that Minimizes Along All other modes
 Value Taken    Lamda =  -0.00091976
 Calculated Step too Large.  Step scaled by  0.861057
 Step Taken.  Stepsize is  0.300000

                             Maximum     Tolerance    Cnvgd?
         Gradient           0.003253      0.000300      NO
         Displacement       0.183893      0.001200      NO
         Energy change     -0.000590      0.000001      NO


 New Cartesian Coordinates Obtained by Inverse Iteration

 Displacement from previous Coordinates is:  0.183370
 Adding empirical dispersion correction 
 ----------------------------------------------------------------
 Doing -D3(0) with
 s6  =   1.00000
 s8  =   1.00000
 rs6 =   1.28100
 rs8 =   1.09400
 -D3 energy without 3body term =     -0.0026412730 hartrees
 ----------------------------------------------------------------
             Standard Nuclear Orientation (Angstroms)
    I     Atom           X                Y                Z
 ----------------------------------------------------------------
    1      C      -0.1591096329     1.7136278414    -0.9518257674
    2      N       0.3905259644     2.7080035828    -1.1508211511
    3      C       1.2148288169    -0.7545383295     0.4390933185
    4      H       2.2910632204    -0.8213922509     0.3886270423
    5      C       0.1382642286    -1.0926295850    -0.3854888179
    6      H      -0.0236124074    -1.7631685899    -1.2087970864
    7      C      -0.8303773130     0.4925540642    -0.7475029389
    8      H      -1.6028405021     0.2240333067    -1.4531465353
    9      C      -0.7488750900    -0.2852391936     0.5122359522
   10      H      -1.6293721630    -0.6188019642     1.0482186590
   11      N       0.4593921436     0.0969757255     1.2521152493
   12      H       0.5001127362     0.1005754050     2.2572920847
 ----------------------------------------------------------------
 Nuclear Repulsion Energy =         263.46794519 hartrees
 There are       25 alpha and       24 beta electrons
 Applying Cartesian multipole field
    Component          Value
    ---------          -----
     (2,0,0)        1.00000E-11
     (0,2,0)        2.00000E-11
     (0,0,2)       -3.00000E-11
 Nucleus-field energy     =     0.0000000026 hartrees
 Requested basis set is cc-pVTZ
 There are 100 shells and 280 basis functions
 A cutoff of  1.0D-14 yielded   4874 shell pairs
 There are     38490 function pairs (     50408 Cartesian)
 Smallest overlap matrix eigenvalue = 1.72E-04
 Guess MOs from SCF MO coefficient file
 Reading MOs from coefficient file
 Reading MOs from coefficient file
 Long-range K will be added via erf
 Coulomb attenuation parameter = 0.25 bohr**(-1)
 An unrestricted hybrid HF-DFT SCF calculation will be
 performed using Pulay DIIS extrapolation
 Exchange:     0.1957 Hartree-Fock + 1.0000 wB97X-D3 + LR-HF
 Correlation:  1.0000 wB97X-D3
 Using SG-2 standard quadrature grid
 Dispersion:   Grimme D3
 SCF converges when DIIS error is below 1.0E-08
 Geometry optimization detected.  Setting ReadMinima to 0
 Setting SaveMinima to 0
 using 64 threads for integral computing
 -------------------------------------------------------
 OpenMP Integral computing Module                
 Release: version 1.0, May 2013, Q-Chem Inc. Pittsburgh 
 -------------------------------------------------------
 using 64 threads for integral computing
 -------------------------------------------------------
 OpenMP Integral computing Module                
 Release: version 1.0, May 2013, Q-Chem Inc. Pittsburgh 
 -------------------------------------------------------
 ---------------------------------------
  Cycle       Energy         DIIS Error
 ---------------------------------------
    1    -302.8830123870      4.83E-04
    2    -302.8831510429      6.28E-05
    3    -302.8832441836      3.09E-05
    4    -302.8832666424      2.12E-05
    5    -302.8832795988      9.66E-06
    6    -302.8832863649      4.99E-06
    7    -302.8832910043      3.05E-06
    8    -302.8832934019      1.44E-06
    9    -302.8832938536      6.31E-07
   10    -302.8832939526      2.76E-07
   11    -302.8832939720      1.16E-07
   12    -302.8832939780      7.06E-08
   13    -302.8832939807      2.83E-08
   14    -302.8832939813      1.32E-08
   15    -302.8832939816      4.99E-09 Convergence criterion met
 ---------------------------------------
 <S^2> = 0.7898
 SCF time:  CPU 1941.41 s  wall 33.20 s
 SCF   energy in the final basis set = -302.88329398
 Total energy in the final basis set = -302.88329398
 
 --------------------------------------------------------------
 
                    Orbital Energies (a.u.)
 --------------------------------------------------------------
 
 Alpha MOs
 -- Occupied --
-14.4552 -14.4028 -10.3553 -10.3336 -10.3315 -10.3192 -10.3009  -1.1247
 -1.0089  -0.9300  -0.8461  -0.7852  -0.6911  -0.6641  -0.6244  -0.5976
 -0.5347  -0.5308  -0.4862  -0.4683  -0.4533  -0.4230  -0.4042  -0.3539
 -0.2612
 -- Virtual --
  0.0822   0.1018   0.1248   0.1376   0.1514   0.1574   0.1710   0.2024
  0.2134   0.2199   0.2380   0.2796   0.2999   0.3336   0.3550   0.3587
  0.3718   0.3729   0.4006   0.4224   0.4289   0.4523   0.4541   0.4627
  0.4841   0.4962   0.5129   0.5209   0.5250   0.5344   0.5590   0.5627
  0.5802   0.5924   0.6032   0.6154   0.6599   0.6675   0.6762   0.7028
  0.7119   0.7318   0.7484   0.7880   0.8103   0.8345   0.8720   0.8804
  0.9093   0.9453   0.9751   0.9980   1.0065   1.0269   1.0433   1.0549
  1.0609   1.0839   1.1167   1.1301   1.1399   1.1456   1.1621   1.1913
  1.2091   1.2275   1.2435   1.2678   1.2746   1.2971   1.3156   1.3368
  1.3482   1.3724   1.3939   1.4264   1.4485   1.4714   1.4848   1.4900
  1.5178   1.5550   1.5869   1.6043   1.6177   1.6445   1.6828   1.6952
  1.7565   1.8035   1.8231   1.8563   1.8984   1.9129   1.9187   1.9714
  1.9952   2.1264   2.1712   2.1966   2.2549   2.2724   2.3161   2.3560
  2.3799   2.4088   2.4492   2.4903   2.5402   2.5557   2.5859   2.6105
  2.6264   2.6647   2.6821   2.6979   2.7191   2.7367   2.7610   2.7949
  2.7989   2.8155   2.8451   2.8818   2.8961   2.9187   2.9327   2.9466
  2.9563   2.9913   3.0162   3.0415   3.0584   3.0664   3.0706   3.0747
  3.0957   3.1159   3.1232   3.1527   3.1728   3.1839   3.2042   3.2253
  3.2291   3.2495   3.2770   3.2970   3.3205   3.3341   3.3553   3.3658
  3.3844   3.4395   3.4672   3.4777   3.4910   3.5080   3.5499   3.5533
  3.5850   3.5955   3.6265   3.6481   3.6853   3.6931   3.7027   3.7438
  3.7516   3.7915   3.7966   3.8171   3.8347   3.8366   3.8735   3.9014
  3.9218   3.9439   3.9959   4.0127   4.0163   4.0417   4.0631   4.0809
  4.0884   4.1027   4.1112   4.1301   4.1588   4.1798   4.2105   4.2182
  4.2451   4.2840   4.3120   4.3594   4.3990   4.4131   4.4482   4.4762
  4.4889   4.5071   4.5564   4.5796   4.6435   4.6602   4.6708   4.6849
  4.7153   4.7429   4.7691   4.7826   4.8150   4.8589   4.9023   4.9322
  4.9539   4.9732   5.0426   5.0623   5.0825   5.1577   5.1692   5.2087
  5.2661   5.2845   5.2921   5.3309   5.4044   5.4603   5.4933   5.5391
  5.5895   5.6171   5.7005   5.7312   5.8038   5.8724   5.9616   6.0121
  6.0839   6.1551   6.2103   6.2563   6.3243   6.4543   6.5258   6.8183
  8.3252  10.4624  11.9594  12.2085  12.7382  13.3506  15.5669
 
 Beta MOs
 -- Occupied --
-14.4536 -14.4002 -10.3550 -10.3283 -10.3258 -10.3210 -10.3021  -1.1181
 -1.0033  -0.9207  -0.8346  -0.7733  -0.6899  -0.6549  -0.6183  -0.5892
 -0.5297  -0.5244  -0.4729  -0.4521  -0.4469  -0.4144  -0.3860  -0.3368
 -- Virtual --
 -0.0079   0.1023   0.1041   0.1273   0.1394   0.1540   0.1593   0.1727
  0.2079   0.2161   0.2349   0.2404   0.2823   0.3017   0.3373   0.3572
  0.3633   0.3756   0.3805   0.4065   0.4234   0.4325   0.4551   0.4586
  0.4684   0.4843   0.5009   0.5166   0.5227   0.5297   0.5353   0.5631
  0.5648   0.5837   0.5948   0.6047   0.6169   0.6641   0.6705   0.6790
  0.7062   0.7135   0.7344   0.7509   0.7929   0.8124   0.8393   0.8744
  0.8848   0.9118   0.9500   0.9784   0.9996   1.0086   1.0291   1.0462
  1.0572   1.0641   1.0881   1.1222   1.1327   1.1442   1.1478   1.1652
  1.1961   1.2124   1.2310   1.2488   1.2703   1.2785   1.3002   1.3198
  1.3412   1.3529   1.3752   1.3957   1.4280   1.4529   1.4772   1.4903
  1.4923   1.5228   1.5584   1.5925   1.6080   1.6209   1.6481   1.6865
  1.6994   1.7592   1.8059   1.8281   1.8614   1.9033   1.9170   1.9221
  1.9745   1.9986   2.1325   2.1770   2.2032   2.2633   2.2857   2.3248
  2.3603   2.3848   2.4101   2.4576   2.4988   2.5469   2.5642   2.5900
  2.6168   2.6309   2.6736   2.6860   2.7042   2.7244   2.7403   2.7648
  2.7989   2.8023   2.8212   2.8538   2.8870   2.9013   2.9232   2.9373
  2.9515   2.9594   2.9980   3.0224   3.0460   3.0629   3.0704   3.0803
  3.0850   3.1012   3.1220   3.1304   3.1585   3.1787   3.1930   3.2090
  3.2329   3.2351   3.2581   3.2823   3.3000   3.3306   3.3386   3.3629
  3.3721   3.3900   3.4466   3.4715   3.4829   3.4961   3.5145   3.5530
  3.5567   3.5915   3.5987   3.6301   3.6524   3.6889   3.6992   3.7060
  3.7478   3.7580   3.7966   3.8031   3.8204   3.8383   3.8419   3.8779
  3.9069   3.9260   3.9480   3.9996   4.0165   4.0198   4.0458   4.0690
  4.0878   4.0950   4.1076   4.1175   4.1334   4.1632   4.1856   4.2140
  4.2226   4.2480   4.2873   4.3179   4.3649   4.4016   4.4163   4.4510
  4.4804   4.4933   4.5122   4.5612   4.5849   4.6500   4.6654   4.6812
  4.6936   4.7188   4.7504   4.7752   4.7876   4.8229   4.8632   4.9052
  4.9364   4.9606   4.9797   5.0477   5.0705   5.0857   5.1621   5.1733
  5.2135   5.2724   5.2880   5.2966   5.3353   5.4099   5.4638   5.4965
  5.5421   5.5924   5.6210   5.7040   5.7351   5.8072   5.8761   5.9639
  6.0159   6.0868   6.1591   6.2135   6.2638   6.3278   6.4572   6.5290
  6.8226   8.3270  10.4667  11.9619  12.2126  12.7465  13.3557  15.5704
 --------------------------------------------------------------
 
          Ground-State Mulliken Net Atomic Charges

     Atom                 Charge (a.u.)    Spin (a.u.)
  --------------------------------------------------------
      1 C                    -0.066332      -0.081170
      2 N                    -0.089210       0.172253
      3 C                    -0.135347       0.504587
      4 H                     0.130107       0.002304
      5 C                    -0.130620      -0.168400
      6 H                     0.139655       0.007045
      7 C                    -0.195718       0.468892
      8 H                     0.151704      -0.010204
      9 C                     0.088280       0.011994
     10 H                     0.115001       0.003366
     11 N                    -0.138587       0.077031
     12 H                     0.131067       0.012303
  --------------------------------------------------------
  Sum of atomic charges =    -0.000000
  Sum of spin   charges =     1.000000

 -----------------------------------------------------------------
                    Cartesian Multipole Moments
 -----------------------------------------------------------------
    Charge (ESU x 10^10)
                 0.0000
    Dipole Moment (Debye)
         X      -1.4737      Y      -4.6826      Z       2.1092
       Tot       5.3429
    Quadrupole Moments (Debye-Ang)
        XX     -36.8173     XY      -2.7956     YY     -53.9539
        XZ       2.4190     YZ       5.5851     ZZ     -36.8104
    Octopole Moments (Debye-Ang^2)
       XXX      -4.5159    XXY     -19.3298    XYY     -10.5032
       YYY     -82.6035    XXZ       7.0598    XYZ       3.5110
       YYZ      16.5658    XZZ      -5.3039    YZZ     -21.9713
       ZZZ      30.1328
    Hexadecapole Moments (Debye-Ang^3)
      XXXX    -161.3224   XXXY       2.7138   XXYY    -115.4176
      XYYY     -12.8503   YYYY    -601.6009   XXXZ     -15.5937
      XXYZ      27.8758   XYYZ       0.3234   YYYZ     136.5051
      XXZZ     -64.9695   XYZZ      -0.7959   YYZZ    -137.0485
      XZZZ      -9.5015   YZZZ      94.5881   ZZZZ    -207.8731
 -----------------------------------------------------------------
 Calculating analytic gradient of the SCF energy
 Gradient of SCF Energy
            1           2           3           4           5           6
    1   0.0007282  -0.0005406   0.0012022  -0.0000270  -0.0033292   0.0005602
    2   0.0003951  -0.0000729   0.0011425  -0.0002436   0.0011167   0.0007459
    3  -0.0001381   0.0000055   0.0004521   0.0000767  -0.0006016  -0.0005988
            7           8           9          10          11          12
    1   0.0022140   0.0001217  -0.0013416   0.0002559   0.0000922   0.0000641
    2  -0.0024513  -0.0001678   0.0003778  -0.0002195  -0.0011484   0.0005255
    3  -0.0000360  -0.0000383   0.0014275   0.0002551  -0.0006197  -0.0001843
 Max gradient component =       3.329E-03
 RMS gradient           =       9.872E-04
 Gradient time:  CPU 326.06 s  wall 6.65 s
 Geometry Optimization Parameters
   NAtoms,    NIC,     NZ,  NCons,   NDum,   NFix, NCnnct, MaxDiis
       12     105       0       0       0       0       0       0

 Cartesian Hessian Update
 Hessian updated using Powell/Murtagh-Sargent update
  Mixing factors:     0.940920 Powell                      0.059080 Murtagh-Sargent


** GEOMETRY OPTIMIZATION IN DELOCALIZED INTERNAL COORDINATES **
   Searching for a Transition State

   Optimization Cycle:   8

                       Coordinates (Angstroms)
     ATOM                X               Y               Z
      1  C        -0.1591096329    1.7136278414   -0.9518257674
      2  N         0.3905259644    2.7080035828   -1.1508211511
      3  C         1.2148288169   -0.7545383295    0.4390933185
      4  H         2.2910632204   -0.8213922509    0.3886270423
      5  C         0.1382642286   -1.0926295850   -0.3854888179
      6  H        -0.0236124074   -1.7631685899   -1.2087970864
      7  C        -0.8303773130    0.4925540642   -0.7475029389
      8  H        -1.6028405021    0.2240333067   -1.4531465353
      9  C        -0.7488750900   -0.2852391936    0.5122359522
     10  H        -1.6293721630   -0.6188019642    1.0482186590
     11  N         0.4593921436    0.0969757255    1.2521152493
     12  H         0.5001127362    0.1005754050    2.2572920847
   Point Group: c1    Number of degrees of freedom:    30


   Energy is   -302.883293982

 Hessian updated using Powell/Murtagh-Sargent update
  Mixing factors:     0.998426 Powell                      0.001574 Murtagh-Sargent

 30 Hessian modes will be used to form the next step
  Hessian Eigenvalues:
    -0.002350    0.016359    0.018252    0.020883    0.026067    0.035256
     0.037329    0.050056    0.061610    0.073037    0.084888    0.103314
     0.114433    0.128908    0.144496    0.153565    0.199802    0.200006
     0.239918    0.281143    0.316692    0.355547    0.360005    0.360434
     0.366928    0.401858    0.422187    0.440870    0.465041    1.320981

 Transition state search - taking P-RFO step
 Searching for Lamda that Maximizes Along the Lowest mode
 Value Taken    Lamda =   0.00008483
 Searching for Lamda that Minimizes Along All other modes
 Value Taken    Lamda =  -0.00012933
 Step Taken.  Stepsize is  0.192454

                             Maximum     Tolerance    Cnvgd?
         Gradient           0.001414      0.000300      NO
         Displacement       0.146990      0.001200      NO
         Energy change     -0.000248      0.000001      NO


 New Cartesian Coordinates Obtained by Inverse Iteration

 Displacement from previous Coordinates is:  0.095208
 Adding empirical dispersion correction 
 ----------------------------------------------------------------
 Doing -D3(0) with
 s6  =   1.00000
 s8  =   1.00000
 rs6 =   1.28100
 rs8 =   1.09400
 -D3 energy without 3body term =     -0.0026362613 hartrees
 ----------------------------------------------------------------
             Standard Nuclear Orientation (Angstroms)
    I     Atom           X                Y                Z
 ----------------------------------------------------------------
    1      C      -0.1579067777     1.7147609510    -0.9527766355
    2      N       0.3906563429     2.7101475745    -1.1480969763
    3      C       1.2165702123    -0.7466669794     0.4368338002
    4      H       2.2929498834    -0.8079398749     0.3822142446
    5      C       0.1394445282    -1.0813458868    -0.3924475798
    6      H      -0.0368535040    -1.7809371847    -1.1884249679
    7      C      -0.8253276904     0.4898071137    -0.7519594113
    8      H      -1.5980268709     0.2202724327    -1.4567668656
    9      C      -0.7469956594    -0.2834804038     0.5119990618
   10      H      -1.6305300785    -0.6103374701     1.0469413257
   11      N       0.4606859781     0.1046540431     1.2534697011
   12      H       0.4953336377     0.0710656972     2.2590143118
 ----------------------------------------------------------------
 Nuclear Repulsion Energy =         263.55379035 hartrees
 There are       25 alpha and       24 beta electrons
 Applying Cartesian multipole field
    Component          Value
    ---------          -----
     (2,0,0)        1.00000E-11
     (0,2,0)        2.00000E-11
     (0,0,2)       -3.00000E-11
 Nucleus-field energy     =     0.0000000026 hartrees
 Requested basis set is cc-pVTZ
 There are 100 shells and 280 basis functions
 A cutoff of  1.0D-14 yielded   4874 shell pairs
 There are     38490 function pairs (     50408 Cartesian)
 Smallest overlap matrix eigenvalue = 1.79E-04
 Guess MOs from SCF MO coefficient file
 Reading MOs from coefficient file
 Reading MOs from coefficient file
 Long-range K will be added via erf
 Coulomb attenuation parameter = 0.25 bohr**(-1)
 An unrestricted hybrid HF-DFT SCF calculation will be
 performed using Pulay DIIS extrapolation
 Exchange:     0.1957 Hartree-Fock + 1.0000 wB97X-D3 + LR-HF
 Correlation:  1.0000 wB97X-D3
 Using SG-2 standard quadrature grid
 Dispersion:   Grimme D3
 SCF converges when DIIS error is below 1.0E-08
 Geometry optimization detected.  Setting ReadMinima to 0
 Setting SaveMinima to 0
 using 64 threads for integral computing
 -------------------------------------------------------
 OpenMP Integral computing Module                
 Release: version 1.0, May 2013, Q-Chem Inc. Pittsburgh 
 -------------------------------------------------------
 using 64 threads for integral computing
 -------------------------------------------------------
 OpenMP Integral computing Module                
 Release: version 1.0, May 2013, Q-Chem Inc. Pittsburgh 
 -------------------------------------------------------
 ---------------------------------------
  Cycle       Energy         DIIS Error
 ---------------------------------------
    1    -302.8837810731      3.00E-04
    2    -302.8832541064      4.08E-05
    3    -302.8832993359      1.73E-05
    4    -302.8833126585      1.01E-05
    5    -302.8833204187      4.95E-06
    6    -302.8833257426      3.26E-06
    7    -302.8833278728      2.46E-06
    8    -302.8833287910      6.94E-07
    9    -302.8833289176      3.43E-07
   10    -302.8833289451      1.69E-07
   11    -302.8833289566      6.66E-08
   12    -302.8833289607      3.42E-08
   13    -302.8833289619      1.74E-08
   14    -302.8833289622      6.39E-09 Convergence criterion met
 ---------------------------------------
 <S^2> = 0.7882
 SCF time:  CPU 1786.69 s  wall 30.58 s
 SCF   energy in the final basis set = -302.88332896
 Total energy in the final basis set = -302.88332896
 
 --------------------------------------------------------------
 
                    Orbital Energies (a.u.)
 --------------------------------------------------------------
 
 Alpha MOs
 -- Occupied --
-14.4547 -14.4031 -10.3549 -10.3345 -10.3310 -10.3208 -10.3014  -1.1246
 -1.0091  -0.9310  -0.8454  -0.7849  -0.6910  -0.6638  -0.6248  -0.5965
 -0.5343  -0.5314  -0.4855  -0.4688  -0.4533  -0.4229  -0.4037  -0.3553
 -0.2615
 -- Virtual --
  0.0821   0.1014   0.1250   0.1377   0.1514   0.1578   0.1707   0.2018
  0.2133   0.2213   0.2384   0.2794   0.3005   0.3323   0.3551   0.3583
  0.3707   0.3731   0.3994   0.4234   0.4289   0.4509   0.4543   0.4624
  0.4839   0.4962   0.5134   0.5190   0.5239   0.5346   0.5589   0.5621
  0.5808   0.5919   0.6032   0.6155   0.6601   0.6683   0.6745   0.7026
  0.7125   0.7308   0.7476   0.7875   0.8109   0.8337   0.8747   0.8813
  0.9117   0.9465   0.9736   0.9980   1.0038   1.0283   1.0440   1.0546
  1.0619   1.0844   1.1174   1.1291   1.1405   1.1446   1.1627   1.1928
  1.2073   1.2260   1.2427   1.2665   1.2746   1.2969   1.3172   1.3366
  1.3444   1.3726   1.3948   1.4258   1.4484   1.4722   1.4859   1.4918
  1.5154   1.5530   1.5877   1.6059   1.6161   1.6475   1.6776   1.6959
  1.7543   1.8054   1.8251   1.8557   1.8978   1.9108   1.9184   1.9720
  1.9936   2.1278   2.1729   2.1929   2.2566   2.2746   2.3128   2.3545
  2.3770   2.4075   2.4528   2.4901   2.5415   2.5580   2.5802   2.6080
  2.6260   2.6635   2.6823   2.6985   2.7183   2.7365   2.7619   2.7974
  2.7998   2.8133   2.8453   2.8775   2.8977   2.9209   2.9332   2.9488
  2.9597   2.9929   3.0158   3.0405   3.0548   3.0683   3.0733   3.0768
  3.1004   3.1169   3.1224   3.1540   3.1723   3.1776   3.2092   3.2248
  3.2313   3.2507   3.2766   3.2929   3.3170   3.3327   3.3536   3.3684
  3.3823   3.4401   3.4655   3.4809   3.4931   3.5062   3.5507   3.5519
  3.5840   3.6001   3.6256   3.6423   3.6839   3.6921   3.7027   3.7434
  3.7509   3.7855   3.7982   3.8130   3.8378   3.8401   3.8798   3.8988
  3.9192   3.9450   3.9986   4.0123   4.0204   4.0420   4.0640   4.0796
  4.0871   4.1004   4.1076   4.1313   4.1579   4.1839   4.2091   4.2219
  4.2428   4.2813   4.3181   4.3573   4.3968   4.4133   4.4513   4.4733
  4.4902   4.5055   4.5546   4.5807   4.6422   4.6616   4.6698   4.6837
  4.7142   4.7411   4.7667   4.7935   4.8164   4.8552   4.9060   4.9319
  4.9626   4.9746   5.0409   5.0618   5.0761   5.1587   5.1684   5.2094
  5.2635   5.2864   5.2923   5.3295   5.4069   5.4603   5.4891   5.5433
  5.6044   5.6181   5.6948   5.7333   5.8047   5.8672   5.9604   6.0103
  6.0808   6.1464   6.2094   6.2562   6.3035   6.4524   6.5116   6.7986
  8.3131  10.4958  11.9291  12.1803  12.7167  13.3275  15.5724
 
 Beta MOs
 -- Occupied --
-14.4531 -14.4007 -10.3546 -10.3294 -10.3251 -10.3227 -10.3024  -1.1178
 -1.0039  -0.9220  -0.8338  -0.7731  -0.6896  -0.6542  -0.6189  -0.5881
 -0.5292  -0.5247  -0.4724  -0.4532  -0.4473  -0.4146  -0.3851  -0.3389
 -- Virtual --
 -0.0072   0.1014   0.1044   0.1275   0.1395   0.1540   0.1597   0.1724
  0.2070   0.2162   0.2356   0.2410   0.2821   0.3021   0.3362   0.3561
  0.3634   0.3744   0.3811   0.4056   0.4246   0.4324   0.4538   0.4589
  0.4683   0.4841   0.5005   0.5170   0.5207   0.5290   0.5356   0.5631
  0.5644   0.5843   0.5943   0.6048   0.6170   0.6644   0.6714   0.6769
  0.7061   0.7142   0.7334   0.7500   0.7924   0.8130   0.8384   0.8782
  0.8848   0.9144   0.9506   0.9769   1.0000   1.0056   1.0306   1.0471
  1.0566   1.0654   1.0882   1.1233   1.1315   1.1441   1.1473   1.1656
  1.1979   1.2106   1.2292   1.2482   1.2690   1.2784   1.2997   1.3215
  1.3406   1.3495   1.3757   1.3966   1.4275   1.4528   1.4777   1.4913
  1.4944   1.5202   1.5564   1.5937   1.6092   1.6194   1.6513   1.6812
  1.6997   1.7571   1.8080   1.8297   1.8607   1.9027   1.9154   1.9214
  1.9751   1.9970   2.1337   2.1785   2.1999   2.2634   2.2906   2.3206
  2.3586   2.3828   2.4087   2.4616   2.4981   2.5480   2.5660   2.5851
  2.6141   2.6303   2.6724   2.6866   2.7046   2.7244   2.7400   2.7655
  2.8003   2.8046   2.8187   2.8540   2.8833   2.9031   2.9248   2.9376
  2.9539   2.9637   2.9996   3.0220   3.0453   3.0597   3.0751   3.0795
  3.0889   3.1052   3.1235   3.1290   3.1611   3.1786   3.1850   3.2144
  3.2342   3.2360   3.2583   3.2824   3.2967   3.3283   3.3363   3.3606
  3.3747   3.3880   3.4466   3.4707   3.4864   3.4978   3.5122   3.5536
  3.5554   3.5910   3.6038   3.6291   3.6464   3.6882   3.6974   3.7058
  3.7475   3.7573   3.7903   3.8043   3.8165   3.8418   3.8451   3.8839
  3.9044   3.9232   3.9494   4.0028   4.0163   4.0235   4.0460   4.0693
  4.0858   4.0922   4.1061   4.1144   4.1344   4.1625   4.1894   4.2128
  4.2259   4.2460   4.2845   4.3237   4.3628   4.3995   4.4160   4.4540
  4.4772   4.4948   4.5105   4.5597   4.5858   4.6484   4.6666   4.6797
  4.6917   4.7181   4.7481   4.7727   4.7984   4.8241   4.8594   4.9089
  4.9363   4.9691   4.9812   5.0458   5.0699   5.0795   5.1632   5.1722
  5.2140   5.2693   5.2914   5.2952   5.3337   5.4125   5.4639   5.4925
  5.5464   5.6071   5.6225   5.6982   5.7371   5.8083   5.8708   5.9626
  6.0143   6.0836   6.1506   6.2124   6.2632   6.3071   6.4551   6.5150
  6.8030   8.3148  10.5004  11.9317  12.1841  12.7248  13.3328  15.5757
 --------------------------------------------------------------
 
          Ground-State Mulliken Net Atomic Charges

     Atom                 Charge (a.u.)    Spin (a.u.)
  --------------------------------------------------------
      1 C                    -0.066552      -0.076137
      2 N                    -0.088081       0.160685
      3 C                    -0.138748       0.531240
      4 H                     0.130317       0.002319
      5 C                    -0.125740      -0.168041
      6 H                     0.139646       0.007558
      7 C                    -0.192975       0.446184
      8 H                     0.151034      -0.009748
      9 C                     0.084913       0.013447
     10 H                     0.114509       0.003030
     11 N                    -0.137122       0.076196
     12 H                     0.128800       0.013267
  --------------------------------------------------------
  Sum of atomic charges =    -0.000000
  Sum of spin   charges =     1.000000

 -----------------------------------------------------------------
                    Cartesian Multipole Moments
 -----------------------------------------------------------------
    Charge (ESU x 10^10)
                -0.0000
    Dipole Moment (Debye)
         X      -1.5215      Y      -4.7443      Z       2.0641
       Tot       5.3930
    Quadrupole Moments (Debye-Ang)
        XX     -36.8669     XY      -2.7813     YY     -53.8373
        XZ       2.3784     YZ       5.4139     ZZ     -36.9009
    Octopole Moments (Debye-Ang^2)
       XXX      -4.8483    XXY     -19.3410    XYY     -10.6868
       YYY     -83.3417    XXZ       6.9786    XYZ       3.4068
       YYZ      16.4281    XZZ      -5.4877    YZZ     -22.2904
       ZZZ      30.2270
    Hexadecapole Moments (Debye-Ang^3)
      XXXX    -161.3283   XXXY       2.5121   XXYY    -115.3753
      XYYY     -13.0752   YYYY    -599.8701   XXXZ     -15.7426
      XXYZ      27.8347   XYYZ       0.3086   YYYZ     136.1452
      XXZZ     -65.0584   XYZZ      -1.0003   YYZZ    -137.0112
      XZZZ      -9.6259   YZZZ      93.2732   ZZZZ    -208.2852
 -----------------------------------------------------------------
 Calculating analytic gradient of the SCF energy
 Gradient of SCF Energy
            1           2           3           4           5           6
    1   0.0000598  -0.0001748  -0.0007491  -0.0000755   0.0007013  -0.0001662
    2  -0.0002507   0.0002322   0.0008517  -0.0002402  -0.0008505   0.0000873
    3   0.0003055  -0.0000885  -0.0001319   0.0001056   0.0004328   0.0000429
            7           8           9          10          11          12
    1  -0.0002524   0.0003196  -0.0001201   0.0000382   0.0003383   0.0000809
    2   0.0012995  -0.0003786  -0.0006279   0.0002833  -0.0004207   0.0000145
    3  -0.0002942  -0.0001508   0.0001077   0.0002070  -0.0004162  -0.0001200
 Max gradient component =       1.299E-03
 RMS gradient           =       4.153E-04
 Gradient time:  CPU 324.62 s  wall 6.55 s
 Geometry Optimization Parameters
   NAtoms,    NIC,     NZ,  NCons,   NDum,   NFix, NCnnct, MaxDiis
       12     105       0       0       0       0       0       0

 Cartesian Hessian Update
 Hessian updated using Powell/Murtagh-Sargent update
  Mixing factors:     0.833885 Powell                      0.166115 Murtagh-Sargent


** GEOMETRY OPTIMIZATION IN DELOCALIZED INTERNAL COORDINATES **
   Searching for a Transition State

   Optimization Cycle:   9

                       Coordinates (Angstroms)
     ATOM                X               Y               Z
      1  C        -0.1579067777    1.7147609510   -0.9527766355
      2  N         0.3906563429    2.7101475745   -1.1480969763
      3  C         1.2165702123   -0.7466669794    0.4368338002
      4  H         2.2929498834   -0.8079398749    0.3822142446
      5  C         0.1394445282   -1.0813458868   -0.3924475798
      6  H        -0.0368535040   -1.7809371847   -1.1884249679
      7  C        -0.8253276904    0.4898071137   -0.7519594113
      8  H        -1.5980268709    0.2202724327   -1.4567668656
      9  C        -0.7469956594   -0.2834804038    0.5119990618
     10  H        -1.6305300785   -0.6103374701    1.0469413257
     11  N         0.4606859781    0.1046540431    1.2534697011
     12  H         0.4953336377    0.0710656972    2.2590143118
   Point Group: c1    Number of degrees of freedom:    30


   Energy is   -302.883328962

 Hessian updated using Powell/Murtagh-Sargent update
  Mixing factors:     0.989385 Powell                      0.010615 Murtagh-Sargent

 30 Hessian modes will be used to form the next step
  Hessian Eigenvalues:
    -0.004445    0.016917    0.018336    0.020925    0.025891    0.035266
     0.037329    0.050149    0.061607    0.073073    0.085121    0.103388
     0.114380    0.129025    0.144493    0.153575    0.199730    0.200003
     0.239906    0.281094    0.316698    0.355547    0.360004    0.360432
     0.366926    0.401665    0.422198    0.440871    0.465034    1.320975

 Transition state search - taking P-RFO step
 Searching for Lamda that Maximizes Along the Lowest mode
 Value Taken    Lamda =   0.00002086
 Searching for Lamda that Minimizes Along All other modes
 Value Taken    Lamda =  -0.00002096
 Step Taken.  Stepsize is  0.073999

                             Maximum     Tolerance    Cnvgd?
         Gradient           0.000612      0.000300      NO
         Displacement       0.052607      0.001200      NO
         Energy change     -0.000035      0.000001      NO


 New Cartesian Coordinates Obtained by Inverse Iteration

 Displacement from previous Coordinates is:  0.042186
 Adding empirical dispersion correction 
 ----------------------------------------------------------------
 Doing -D3(0) with
 s6  =   1.00000
 s8  =   1.00000
 rs6 =   1.28100
 rs8 =   1.09400
 -D3 energy without 3body term =     -0.0026393201 hartrees
 ----------------------------------------------------------------
             Standard Nuclear Orientation (Angstroms)
    I     Atom           X                Y                Z
 ----------------------------------------------------------------
    1      C      -0.1581950558     1.7140215090    -0.9542239197
    2      N       0.3940678181     2.7068154808    -1.1530216390
    3      C       1.2168272813    -0.7489503918     0.4380991286
    4      H       2.2933489736    -0.8104618700     0.3852642589
    5      C       0.1407597301    -1.0855503666    -0.3899078422
    6      H      -0.0300309469    -1.7748144951    -1.1960670183
    7      C      -0.8296314934     0.4925801255    -0.7493703756
    8      H      -1.6056319695     0.2255448234    -1.4516554600
    9      C      -0.7469070427    -0.2842254243     0.5111950961
   10      H      -1.6295484469    -0.6154722177     1.0450227937
   11      N       0.4596988946     0.1013108175     1.2544780269
   12      H       0.4952422592     0.0792020217     2.2601869595
 ----------------------------------------------------------------
 Nuclear Repulsion Energy =         263.46596566 hartrees
 There are       25 alpha and       24 beta electrons
 Applying Cartesian multipole field
    Component          Value
    ---------          -----
     (2,0,0)        1.00000E-11
     (0,2,0)        2.00000E-11
     (0,0,2)       -3.00000E-11
 Nucleus-field energy     =     0.0000000026 hartrees
 Requested basis set is cc-pVTZ
 There are 100 shells and 280 basis functions
 A cutoff of  1.0D-14 yielded   4874 shell pairs
 There are     38490 function pairs (     50408 Cartesian)
 Smallest overlap matrix eigenvalue = 1.76E-04
 Guess MOs from SCF MO coefficient file
 Reading MOs from coefficient file
 Reading MOs from coefficient file
 Long-range K will be added via erf
 Coulomb attenuation parameter = 0.25 bohr**(-1)
 An unrestricted hybrid HF-DFT SCF calculation will be
 performed using Pulay DIIS extrapolation
 Exchange:     0.1957 Hartree-Fock + 1.0000 wB97X-D3 + LR-HF
 Correlation:  1.0000 wB97X-D3
 Using SG-2 standard quadrature grid
 Dispersion:   Grimme D3
 SCF converges when DIIS error is below 1.0E-08
 Geometry optimization detected.  Setting ReadMinima to 0
 Setting SaveMinima to 0
 using 64 threads for integral computing
 -------------------------------------------------------
 OpenMP Integral computing Module                
 Release: version 1.0, May 2013, Q-Chem Inc. Pittsburgh 
 -------------------------------------------------------
 using 64 threads for integral computing
 -------------------------------------------------------
 OpenMP Integral computing Module                
 Release: version 1.0, May 2013, Q-Chem Inc. Pittsburgh 
 -------------------------------------------------------
 ---------------------------------------
  Cycle       Energy         DIIS Error
 ---------------------------------------
    1    -302.8819479182      1.69E-04
    2    -302.8833164027      1.96E-05
    3    -302.8833284420      1.04E-05
    4    -302.8833321294      5.39E-06
    5    -302.8833346893      2.60E-06
    6    -302.8833361056      2.13E-06
    7    -302.8833367105      1.20E-06
    8    -302.8833370793      3.66E-07
    9    -302.8833371136      2.06E-07
   10    -302.8833371216      7.38E-08
   11    -302.8833371245      4.69E-08
   12    -302.8833371254      2.13E-08
   13    -302.8833371259      1.02E-08
   14    -302.8833371260      3.92E-09 Convergence criterion met
 ---------------------------------------
 <S^2> = 0.7893
 SCF time:  CPU 1770.93 s  wall 30.31 s
 SCF   energy in the final basis set = -302.88333713
 Total energy in the final basis set = -302.88333713
 
 --------------------------------------------------------------
 
                    Orbital Energies (a.u.)
 --------------------------------------------------------------
 
 Alpha MOs
 -- Occupied --
-14.4549 -14.4030 -10.3550 -10.3342 -10.3314 -10.3200 -10.3012  -1.1243
 -1.0091  -0.9305  -0.8457  -0.7850  -0.6908  -0.6640  -0.6244  -0.5970
 -0.5345  -0.5312  -0.4859  -0.4684  -0.4533  -0.4229  -0.4040  -0.3545
 -0.2617
 -- Virtual --
  0.0819   0.1015   0.1249   0.1378   0.1513   0.1577   0.1707   0.2022
  0.2133   0.2201   0.2382   0.2797   0.3000   0.3330   0.3551   0.3582
  0.3712   0.3731   0.3998   0.4229   0.4288   0.4516   0.4542   0.4623
  0.4840   0.4964   0.5132   0.5195   0.5242   0.5347   0.5591   0.5622
  0.5805   0.5921   0.6032   0.6151   0.6600   0.6680   0.6751   0.7026
  0.7122   0.7309   0.7479   0.7879   0.8106   0.8335   0.8744   0.8805
  0.9103   0.9459   0.9740   0.9983   1.0047   1.0277   1.0441   1.0548
  1.0615   1.0837   1.1171   1.1292   1.1402   1.1450   1.1621   1.1924
  1.2082   1.2264   1.2424   1.2669   1.2752   1.2966   1.3166   1.3365
  1.3460   1.3725   1.3941   1.4259   1.4484   1.4715   1.4850   1.4916
  1.5159   1.5535   1.5874   1.6054   1.6170   1.6462   1.6796   1.6957
  1.7548   1.8049   1.8244   1.8557   1.8992   1.9105   1.9186   1.9716
  1.9944   2.1270   2.1723   2.1938   2.2552   2.2735   2.3140   2.3548
  2.3780   2.4078   2.4517   2.4898   2.5407   2.5567   2.5826   2.6083
  2.6259   2.6640   2.6823   2.6984   2.7182   2.7362   2.7615   2.7965
  2.7994   2.8142   2.8446   2.8791   2.8966   2.9200   2.9328   2.9480
  2.9584   2.9925   3.0156   3.0406   3.0568   3.0675   3.0724   3.0759
  3.0987   3.1169   3.1220   3.1535   3.1720   3.1795   3.2072   3.2250
  3.2304   3.2501   3.2766   3.2945   3.3185   3.3334   3.3539   3.3667
  3.3826   3.4387   3.4659   3.4793   3.4918   3.5065   3.5508   3.5520
  3.5841   3.5985   3.6262   3.6444   3.6839   3.6921   3.7031   3.7433
  3.7502   3.7874   3.7975   3.8141   3.8366   3.8385   3.8772   3.8997
  3.9190   3.9446   3.9974   4.0114   4.0178   4.0421   4.0636   4.0797
  4.0874   4.1006   4.1088   4.1309   4.1581   4.1821   4.2088   4.2192
  4.2433   4.2822   4.3160   4.3576   4.3973   4.4136   4.4504   4.4742
  4.4896   4.5037   4.5554   4.5789   4.6417   4.6620   4.6703   4.6841
  4.7139   4.7418   4.7659   4.7894   4.8153   4.8565   4.9040   4.9323
  4.9593   4.9732   5.0413   5.0614   5.0784   5.1580   5.1685   5.2089
  5.2645   5.2860   5.2911   5.3297   5.4057   5.4601   5.4900   5.5413
  5.5988   5.6172   5.6961   5.7332   5.8035   5.8690   5.9606   6.0097
  6.0825   6.1481   6.2094   6.2561   6.3102   6.4536   6.5167   6.8043
  8.3187  10.4805  11.9365  12.1922  12.7277  13.3354  15.5687
 
 Beta MOs
 -- Occupied --
-14.4533 -14.4005 -10.3547 -10.3290 -10.3256 -10.3219 -10.3023  -1.1177
 -1.0036  -0.9213  -0.8342  -0.7732  -0.6895  -0.6546  -0.6184  -0.5886
 -0.5294  -0.5246  -0.4726  -0.4525  -0.4471  -0.4145  -0.3856  -0.3378
 -- Virtual --
 -0.0079   0.1016   0.1041   0.1274   0.1395   0.1540   0.1597   0.1725
  0.2074   0.2162   0.2351   0.2407   0.2824   0.3017   0.3369   0.3565
  0.3631   0.3750   0.3810   0.4058   0.4241   0.4323   0.4545   0.4588
  0.4681   0.4842   0.5009   0.5168   0.5213   0.5292   0.5356   0.5632
  0.5644   0.5840   0.5945   0.6047   0.6166   0.6643   0.6712   0.6777
  0.7061   0.7138   0.7335   0.7503   0.7927   0.8127   0.8382   0.8775
  0.8844   0.9129   0.9503   0.9773   1.0001   1.0066   1.0300   1.0472
  1.0568   1.0649   1.0877   1.1230   1.1316   1.1440   1.1475   1.1651
  1.1974   1.2116   1.2297   1.2479   1.2695   1.2791   1.2996   1.3208
  1.3407   1.3508   1.3755   1.3959   1.4275   1.4528   1.4771   1.4904
  1.4940   1.5209   1.5570   1.5932   1.6089   1.6203   1.6500   1.6832
  1.6998   1.7575   1.8075   1.8291   1.8608   1.9040   1.9151   1.9216
  1.9746   1.9979   2.1331   2.1781   2.2005   2.2625   2.2884   2.3222
  2.3590   2.3835   2.4091   2.4603   2.4981   2.5473   2.5649   2.5871
  2.6146   2.6302   2.6729   2.6866   2.7045   2.7242   2.7397   2.7652
  2.7998   2.8037   2.8197   2.8533   2.8846   2.9020   2.9241   2.9372
  2.9531   2.9619   2.9991   3.0219   3.0453   3.0615   3.0735   3.0797
  3.0873   3.1036   3.1234   3.1287   3.1602   3.1781   3.1874   3.2124
  3.2340   3.2353   3.2580   3.2821   3.2979   3.3294   3.3372   3.3612
  3.3730   3.3883   3.4455   3.4706   3.4847   3.4966   3.5128   3.5537
  3.5555   3.5909   3.6020   3.6298   3.6485   3.6880   3.6978   3.7061
  3.7474   3.7567   3.7924   3.8039   3.8175   3.8405   3.8436   3.8814
  3.9053   3.9231   3.9489   4.0015   4.0154   4.0210   4.0461   4.0693
  4.0863   4.0928   4.1063   4.1155   4.1341   4.1625   4.1878   4.2124
  4.2233   4.2464   4.2855   4.3217   4.3631   4.3999   4.4165   4.4533
  4.4781   4.4941   4.5088   4.5604   4.5840   4.6480   4.6673   4.6803
  4.6924   4.7177   4.7491   4.7720   4.7943   4.8231   4.8607   4.9069
  4.9366   4.9660   4.9797   5.0463   5.0695   5.0817   5.1625   5.1724
  5.2136   5.2705   5.2904   5.2946   5.3340   5.4113   5.4636   5.4933
  5.5443   5.6016   5.6214   5.6995   5.7370   5.8071   5.8726   5.9629
  6.0137   6.0854   6.1522   6.2125   6.2633   6.3138   6.4564   6.5200
  6.8087   8.3204  10.4849  11.9390  12.1962  12.7359  13.3406  15.5721
 --------------------------------------------------------------
 
          Ground-State Mulliken Net Atomic Charges

     Atom                 Charge (a.u.)    Spin (a.u.)
  --------------------------------------------------------
      1 C                    -0.066449      -0.078902
      2 N                    -0.088542       0.166773
      3 C                    -0.136795       0.517907
      4 H                     0.130320       0.002352
      5 C                    -0.128697      -0.169392
      6 H                     0.139866       0.007331
      7 C                    -0.194309       0.459085
      8 H                     0.151535      -0.009966
      9 C                     0.087043       0.012569
     10 H                     0.114662       0.003105
     11 N                    -0.138331       0.076192
     12 H                     0.129696       0.012946
  --------------------------------------------------------
  Sum of atomic charges =    -0.000000
  Sum of spin   charges =     1.000000

 -----------------------------------------------------------------
                    Cartesian Multipole Moments
 -----------------------------------------------------------------
    Charge (ESU x 10^10)
                -0.0000
    Dipole Moment (Debye)
         X      -1.5121      Y      -4.7191      Z       2.0871
       Tot       5.3770
    Quadrupole Moments (Debye-Ang)
        XX     -36.8345     XY      -2.8075     YY     -53.8566
        XZ       2.4090     YZ       5.4748     ZZ     -36.8934
    Octopole Moments (Debye-Ang^2)
       XXX      -4.8055    XXY     -19.3402    XYY     -10.6895
       YYY     -82.9304    XXZ       7.0161    XYZ       3.4766
       YYZ      16.5145    XZZ      -5.4558    YZZ     -22.2285
       ZZZ      30.3258
    Hexadecapole Moments (Debye-Ang^3)
      XXXX    -161.5173   XXXY       2.4981   XXYY    -115.4243
      XYYY     -13.1476   YYYY    -599.5321   XXXZ     -15.5527
      XXYZ      27.9241   XYYZ       0.4113   YYYZ     136.5265
      XXZZ     -65.1843   XYZZ      -1.0379   YYZZ    -137.1211
      XZZZ      -9.5252   YZZZ      93.9844   ZZZZ    -208.6193
 -----------------------------------------------------------------
 Calculating analytic gradient of the SCF energy
 Gradient of SCF Energy
            1           2           3           4           5           6
    1   0.0003443  -0.0003123   0.0005687  -0.0000229  -0.0011746   0.0000493
    2   0.0001127   0.0000346   0.0007255  -0.0001621   0.0003831   0.0001440
    3   0.0000225  -0.0000277   0.0002038   0.0000489  -0.0004538  -0.0001564
            7           8           9          10          11          12
    1   0.0007934   0.0000954  -0.0005654   0.0000994   0.0000332   0.0000916
    2  -0.0007544  -0.0001726  -0.0000214   0.0001137  -0.0006286   0.0002255
    3  -0.0000975  -0.0000356   0.0003551   0.0001782  -0.0000250  -0.0000125
 Max gradient component =       1.175E-03
 RMS gradient           =       3.778E-04
 Gradient time:  CPU 324.71 s  wall 6.61 s
 Geometry Optimization Parameters
   NAtoms,    NIC,     NZ,  NCons,   NDum,   NFix, NCnnct, MaxDiis
       12     105       0       0       0       0       0       0

 Cartesian Hessian Update
 Hessian updated using Powell/Murtagh-Sargent update
  Mixing factors:     0.782363 Powell                      0.217637 Murtagh-Sargent


** GEOMETRY OPTIMIZATION IN DELOCALIZED INTERNAL COORDINATES **
   Searching for a Transition State

   Optimization Cycle:  10

                       Coordinates (Angstroms)
     ATOM                X               Y               Z
      1  C        -0.1581950558    1.7140215090   -0.9542239197
      2  N         0.3940678181    2.7068154808   -1.1530216390
      3  C         1.2168272813   -0.7489503918    0.4380991286
      4  H         2.2933489736   -0.8104618700    0.3852642589
      5  C         0.1407597301   -1.0855503666   -0.3899078422
      6  H        -0.0300309469   -1.7748144951   -1.1960670183
      7  C        -0.8296314934    0.4925801255   -0.7493703756
      8  H        -1.6056319695    0.2255448234   -1.4516554600
      9  C        -0.7469070427   -0.2842254243    0.5111950961
     10  H        -1.6295484469   -0.6154722177    1.0450227937
     11  N         0.4596988946    0.1013108175    1.2544780269
     12  H         0.4952422592    0.0792020217    2.2601869595
   Point Group: c1    Number of degrees of freedom:    30


   Energy is   -302.883337126

 Hessian updated using Powell/Murtagh-Sargent update
  Mixing factors:     0.972813 Powell                      0.027187 Murtagh-Sargent

 30 Hessian modes will be used to form the next step
  Hessian Eigenvalues:
    -0.010464    0.017176    0.018016    0.020900    0.025128    0.035277
     0.037328    0.050433    0.061862    0.073154    0.085730    0.103646
     0.114210    0.129274    0.144478    0.153542    0.199446    0.199999
     0.239921    0.281068    0.316681    0.355546    0.360004    0.360430
     0.366926    0.401671    0.421903    0.440863    0.465032    1.320963

 Transition state search - taking P-RFO step
 Searching for Lamda that Maximizes Along the Lowest mode
 Value Taken    Lamda =   0.00001863
 Searching for Lamda that Minimizes Along All other modes
 Value Taken    Lamda =  -0.00001716
 Step Taken.  Stepsize is  0.045618

                             Maximum     Tolerance    Cnvgd?
         Gradient           0.000650      0.000300      NO
         Displacement       0.037047      0.001200      NO
         Energy change     -0.000008      0.000001      NO


 New Cartesian Coordinates Obtained by Inverse Iteration

 Displacement from previous Coordinates is:  0.022837
 Adding empirical dispersion correction 
 ----------------------------------------------------------------
 Doing -D3(0) with
 s6  =   1.00000
 s8  =   1.00000
 rs6 =   1.28100
 rs8 =   1.09400
 -D3 energy without 3body term =     -0.0026382670 hartrees
 ----------------------------------------------------------------
             Standard Nuclear Orientation (Angstroms)
    I     Atom           X                Y                Z
 ----------------------------------------------------------------
    1      C      -0.1568633650     1.7132196780    -0.9552285318
    2      N       0.3959966416     2.7055434496    -1.1541857448
    3      C       1.2170251928    -0.7469489178     0.4379387821
    4      H       2.2936586368    -0.8057438094     0.3833865792
    5      C       0.1407951432    -1.0817500054    -0.3919038402
    6      H      -0.0322020610    -1.7769420893    -1.1925029770
    7      C      -0.8282244099     0.4914678986    -0.7498711467
    8      H      -1.6062884373     0.2254848137    -1.4502678929
    9      C      -0.7468152259    -0.2838600314     0.5116940308
   10      H      -1.6299115006    -0.6154966859     1.0445180452
   11      N       0.4595004909     0.1029660385     1.2553725421
   12      H       0.4933288961     0.0720596731     2.2610501628
 ----------------------------------------------------------------
 Nuclear Repulsion Energy =         263.51266545 hartrees
 There are       25 alpha and       24 beta electrons
 Applying Cartesian multipole field
    Component          Value
    ---------          -----
     (2,0,0)        1.00000E-11
     (0,2,0)        2.00000E-11
     (0,0,2)       -3.00000E-11
 Nucleus-field energy     =     0.0000000026 hartrees
 Requested basis set is cc-pVTZ
 There are 100 shells and 280 basis functions
 A cutoff of  1.0D-14 yielded   4874 shell pairs
 There are     38490 function pairs (     50408 Cartesian)
 Smallest overlap matrix eigenvalue = 1.78E-04
 Guess MOs from SCF MO coefficient file
 Reading MOs from coefficient file
 Reading MOs from coefficient file
 Long-range K will be added via erf
 Coulomb attenuation parameter = 0.25 bohr**(-1)
 An unrestricted hybrid HF-DFT SCF calculation will be
 performed using Pulay DIIS extrapolation
 Exchange:     0.1957 Hartree-Fock + 1.0000 wB97X-D3 + LR-HF
 Correlation:  1.0000 wB97X-D3
 Using SG-2 standard quadrature grid
 Dispersion:   Grimme D3
 SCF converges when DIIS error is below 1.0E-08
 Geometry optimization detected.  Setting ReadMinima to 0
 Setting SaveMinima to 0
 using 64 threads for integral computing
 -------------------------------------------------------
 OpenMP Integral computing Module                
 Release: version 1.0, May 2013, Q-Chem Inc. Pittsburgh 
 -------------------------------------------------------
 using 64 threads for integral computing
 -------------------------------------------------------
 OpenMP Integral computing Module                
 Release: version 1.0, May 2013, Q-Chem Inc. Pittsburgh 
 -------------------------------------------------------
 ---------------------------------------
  Cycle       Energy         DIIS Error
 ---------------------------------------
    1    -302.8838731614      8.12E-05
    2    -302.8833327486      1.12E-05
    3    -302.8833367116      5.96E-06
    4    -302.8833379954      3.54E-06
    5    -302.8833388346      1.99E-06
    6    -302.8833393438      1.39E-06
    7    -302.8833396702      6.17E-07
    8    -302.8833397984      2.57E-07
    9    -302.8833398125      1.15E-07
   10    -302.8833398157      4.86E-08
   11    -302.8833398170      3.09E-08
   12    -302.8833398173      1.17E-08
   13    -302.8833398175      6.60E-09 Convergence criterion met
 ---------------------------------------
 <S^2> = 0.7887
 SCF time:  CPU 1636.82 s  wall 28.78 s
 SCF   energy in the final basis set = -302.88333982
 Total energy in the final basis set = -302.88333982
 
 --------------------------------------------------------------
 
                    Orbital Energies (a.u.)
 --------------------------------------------------------------
 
 Alpha MOs
 -- Occupied --
-14.4548 -14.4031 -10.3549 -10.3345 -10.3312 -10.3205 -10.3013  -1.1243
 -1.0091  -0.9308  -0.8455  -0.7849  -0.6908  -0.6640  -0.6245  -0.5967
 -0.5343  -0.5314  -0.4857  -0.4684  -0.4534  -0.4229  -0.4039  -0.3549
 -0.2617
 -- Virtual --
  0.0820   0.1013   0.1249   0.1378   0.1514   0.1578   0.1706   0.2021
  0.2132   0.2205   0.2383   0.2798   0.3001   0.3325   0.3552   0.3582
  0.3711   0.3733   0.3994   0.4232   0.4289   0.4513   0.4543   0.4623
  0.4840   0.4963   0.5132   0.5189   0.5239   0.5346   0.5591   0.5620
  0.5807   0.5919   0.6031   0.6152   0.6600   0.6683   0.6750   0.7027
  0.7123   0.7307   0.7477   0.7878   0.8110   0.8331   0.8750   0.8810
  0.9106   0.9462   0.9737   0.9984   1.0043   1.0279   1.0442   1.0548
  1.0618   1.0839   1.1174   1.1290   1.1404   1.1448   1.1622   1.1928
  1.2079   1.2262   1.2422   1.2668   1.2754   1.2964   1.3170   1.3364
  1.3451   1.3726   1.3940   1.4257   1.4484   1.4716   1.4855   1.4921
  1.5154   1.5532   1.5874   1.6061   1.6166   1.6470   1.6788   1.6958
  1.7542   1.8054   1.8247   1.8556   1.8985   1.9105   1.9188   1.9717
  1.9943   2.1272   2.1730   2.1928   2.2556   2.2740   2.3130   2.3544
  2.3775   2.4077   2.4525   2.4900   2.5410   2.5575   2.5814   2.6078
  2.6258   2.6638   2.6825   2.6987   2.7183   2.7357   2.7618   2.7970
  2.7999   2.8139   2.8443   2.8781   2.8968   2.9207   2.9331   2.9483
  2.9591   2.9928   3.0154   3.0407   3.0560   3.0681   3.0733   3.0763
  3.1000   3.1174   3.1218   3.1540   3.1714   3.1781   3.2086   3.2251
  3.2308   3.2503   3.2767   3.2934   3.3174   3.3331   3.3538   3.3674
  3.3823   3.4386   3.4653   3.4799   3.4929   3.5065   3.5512   3.5517
  3.5837   3.5996   3.6262   3.6432   3.6838   3.6923   3.7034   3.7434
  3.7506   3.7860   3.7981   3.8131   3.8376   3.8394   3.8789   3.8989
  3.9192   3.9449   3.9979   4.0115   4.0186   4.0422   4.0641   4.0794
  4.0872   4.1003   4.1083   4.1316   4.1580   4.1839   4.2086   4.2203
  4.2427   4.2815   4.3180   4.3571   4.3969   4.4141   4.4514   4.4736
  4.4898   4.5032   4.5549   4.5796   4.6415   4.6621   4.6700   4.6837
  4.7136   4.7414   4.7651   4.7918   4.8157   4.8554   4.9049   4.9321
  4.9610   4.9737   5.0413   5.0616   5.0771   5.1583   5.1680   5.2096
  5.2638   5.2861   5.2913   5.3295   5.4061   5.4601   5.4891   5.5422
  5.6023   5.6172   5.6950   5.7344   5.8035   5.8679   5.9597   6.0094
  6.0817   6.1466   6.2092   6.2563   6.3049   6.4534   6.5122   6.7996
  8.3170  10.4907  11.9289  12.1844  12.7243  13.3280  15.5713
 
 Beta MOs
 -- Occupied --
-14.4532 -14.4006 -10.3546 -10.3293 -10.3253 -10.3223 -10.3024  -1.1176
 -1.0038  -0.9218  -0.8340  -0.7731  -0.6895  -0.6545  -0.6186  -0.5884
 -0.5292  -0.5247  -0.4724  -0.4528  -0.4473  -0.4146  -0.3853  -0.3384
 -- Virtual --
 -0.0076   0.1014   0.1042   0.1274   0.1396   0.1540   0.1598   0.1724
  0.2072   0.2161   0.2353   0.2408   0.2824   0.3018   0.3365   0.3563
  0.3631   0.3748   0.3812   0.4056   0.4244   0.4324   0.4542   0.4589
  0.4681   0.4841   0.5007   0.5168   0.5207   0.5290   0.5356   0.5632
  0.5643   0.5841   0.5944   0.6046   0.6167   0.6643   0.6715   0.6775
  0.7061   0.7139   0.7332   0.7501   0.7927   0.8131   0.8378   0.8784
  0.8846   0.9133   0.9504   0.9769   1.0003   1.0061   1.0302   1.0474
  1.0568   1.0652   1.0877   1.1233   1.1315   1.1440   1.1475   1.1652
  1.1978   1.2113   1.2293   1.2478   1.2693   1.2791   1.2993   1.3213
  1.3405   1.3500   1.3757   1.3958   1.4273   1.4528   1.4771   1.4908
  1.4946   1.5203   1.5566   1.5932   1.6095   1.6199   1.6508   1.6824
  1.6997   1.7569   1.8080   1.8294   1.8607   1.9034   1.9152   1.9217
  1.9748   1.9978   2.1332   2.1788   2.1996   2.2624   2.2897   2.3210
  2.3585   2.3832   2.4089   2.4611   2.4982   2.5476   2.5656   2.5861
  2.6140   2.6301   2.6727   2.6868   2.7048   2.7244   2.7392   2.7654
  2.8000   2.8047   2.8193   2.8530   2.8838   2.9022   2.9247   2.9376
  2.9534   2.9629   2.9994   3.0217   3.0455   3.0607   3.0748   3.0796
  3.0882   3.1048   3.1240   3.1284   3.1612   3.1776   3.1855   3.2139
  3.2343   3.2357   3.2580   3.2824   3.2970   3.3286   3.3367   3.3610
  3.3737   3.3879   3.4453   3.4704   3.4854   3.4976   3.5126   3.5541
  3.5553   3.5907   3.6032   3.6297   3.6473   3.6881   3.6978   3.7064
  3.7475   3.7570   3.7910   3.8043   3.8165   3.8416   3.8444   3.8830
  3.9045   3.9232   3.9493   4.0021   4.0155   4.0217   4.0461   4.0697
  4.0857   4.0923   4.1060   4.1151   4.1346   4.1625   4.1894   4.2123
  4.2243   4.2458   4.2848   4.3237   4.3627   4.3995   4.4170   4.4543
  4.4774   4.4944   4.5083   4.5599   4.5846   4.6477   4.6673   4.6798
  4.6919   4.7175   4.7486   4.7712   4.7967   4.8234   4.8595   4.9078
  4.9364   4.9677   4.9803   5.0462   5.0696   5.0804   5.1628   5.1720
  5.2142   5.2696   5.2911   5.2942   5.3338   5.4117   5.4637   5.4925
  5.5453   5.6050   5.6215   5.6983   5.7382   5.8070   5.8714   5.9619
  6.0134   6.0845   6.1507   6.2123   6.2634   6.3085   6.4561   6.5155
  6.8040   8.3187  10.4953  11.9315  12.1883  12.7325  13.3332  15.5746
 --------------------------------------------------------------
 
          Ground-State Mulliken Net Atomic Charges

     Atom                 Charge (a.u.)    Spin (a.u.)
  --------------------------------------------------------
      1 C                    -0.066517      -0.077196
      2 N                    -0.088274       0.162913
      3 C                    -0.138003       0.526138
      4 H                     0.130379       0.002411
      5 C                    -0.127058      -0.168990
      6 H                     0.139833       0.007510
      7 C                    -0.193319       0.451460
      8 H                     0.151311      -0.009807
      9 C                     0.085886       0.013156
     10 H                     0.114559       0.002991
     11 N                    -0.137936       0.076188
     12 H                     0.129138       0.013226
  --------------------------------------------------------
  Sum of atomic charges =    -0.000000
  Sum of spin   charges =     1.000000

 -----------------------------------------------------------------
                    Cartesian Multipole Moments
 -----------------------------------------------------------------
    Charge (ESU x 10^10)
                -0.0000
    Dipole Moment (Debye)
         X      -1.5297      Y      -4.7279      Z       2.0771
       Tot       5.3858
    Quadrupole Moments (Debye-Ang)
        XX     -36.8485     XY      -2.8080     YY     -53.8164
        XZ       2.3981     YZ       5.4373     ZZ     -36.9241
    Octopole Moments (Debye-Ang^2)
       XXX      -4.9484    XXY     -19.3271    XYY     -10.7678
       YYY     -82.9736    XXZ       6.9931    XYZ       3.4808
       YYZ      16.4982    XZZ      -5.5161    YZZ     -22.3125
       ZZZ      30.3784
    Hexadecapole Moments (Debye-Ang^3)
      XXXX    -161.5493   XXXY       2.3339   XXYY    -115.3530
      XYYY     -13.3741   YYYY    -598.2586   XXXZ     -15.4873
      XXYZ      27.9458   XYYZ       0.4597   YYYZ     136.4694
      XXZZ     -65.2721   XYZZ      -1.1559   YYZZ    -137.0934
      XZZZ      -9.4853   YZZZ      93.7752   ZZZZ    -208.9805
 -----------------------------------------------------------------
 Calculating analytic gradient of the SCF energy
 Gradient of SCF Energy
            1           2           3           4           5           6
    1   0.0001569  -0.0002099  -0.0000484  -0.0000163  -0.0000685  -0.0000350
    2  -0.0001277   0.0001289   0.0004671  -0.0001510  -0.0002652   0.0000845
    3   0.0000499  -0.0000409  -0.0000199   0.0000539   0.0000923  -0.0000555
            7           8           9          10          11          12
    1   0.0001915   0.0000794  -0.0002737   0.0000604   0.0001026   0.0000610
    2   0.0003230  -0.0001994  -0.0001060   0.0000988  -0.0003669   0.0001139
    3  -0.0000406  -0.0000042  -0.0001028   0.0001579  -0.0000630  -0.0000270
 Max gradient component =       4.671E-04
 RMS gradient           =       1.614E-04
 Gradient time:  CPU 327.26 s  wall 6.44 s
 Geometry Optimization Parameters
   NAtoms,    NIC,     NZ,  NCons,   NDum,   NFix, NCnnct, MaxDiis
       12     105       0       0       0       0       0       0

 Cartesian Hessian Update
 Hessian updated using Powell/Murtagh-Sargent update
  Mixing factors:     0.585640 Powell                      0.414360 Murtagh-Sargent


** GEOMETRY OPTIMIZATION IN DELOCALIZED INTERNAL COORDINATES **
   Searching for a Transition State

   Optimization Cycle:  11

                       Coordinates (Angstroms)
     ATOM                X               Y               Z
      1  C        -0.1568633650    1.7132196780   -0.9552285318
      2  N         0.3959966416    2.7055434496   -1.1541857448
      3  C         1.2170251928   -0.7469489178    0.4379387821
      4  H         2.2936586368   -0.8057438094    0.3833865792
      5  C         0.1407951432   -1.0817500054   -0.3919038402
      6  H        -0.0322020610   -1.7769420893   -1.1925029770
      7  C        -0.8282244099    0.4914678986   -0.7498711467
      8  H        -1.6062884373    0.2254848137   -1.4502678929
      9  C        -0.7468152259   -0.2838600314    0.5116940308
     10  H        -1.6299115006   -0.6154966859    1.0445180452
     11  N         0.4595004909    0.1029660385    1.2553725421
     12  H         0.4933288961    0.0720596731    2.2610501628
   Point Group: c1    Number of degrees of freedom:    30


   Energy is   -302.883339818

 Hessian updated using Powell/Murtagh-Sargent update
  Mixing factors:     0.926396 Powell                      0.073604 Murtagh-Sargent

 30 Hessian modes will be used to form the next step
  Hessian Eigenvalues:
    -0.010033    0.016702    0.017585    0.020822    0.023742    0.035263
     0.037267    0.050411    0.060303    0.073190    0.085078    0.103760
     0.113726    0.129409    0.144428    0.153334    0.198269    0.199999
     0.239920    0.280991    0.316687    0.355546    0.360003    0.360428
     0.366926    0.401420    0.421762    0.440864    0.465026    1.320959

 Transition state search - taking P-RFO step
 Searching for Lamda that Maximizes Along the Lowest mode
 Value Taken    Lamda =   0.00000086
 Searching for Lamda that Minimizes Along All other modes
 Value Taken    Lamda =  -0.00000489
 Step Taken.  Stepsize is  0.016166

                             Maximum     Tolerance    Cnvgd?
         Gradient           0.000236      0.000300     YES
         Displacement       0.006512      0.001200      NO
         Energy change     -0.000003      0.000001      NO


 New Cartesian Coordinates Obtained by Inverse Iteration

 Displacement from previous Coordinates is:  0.016132
 Adding empirical dispersion correction 
 ----------------------------------------------------------------
 Doing -D3(0) with
 s6  =   1.00000
 s8  =   1.00000
 rs6 =   1.28100
 rs8 =   1.09400
 -D3 energy without 3body term =     -0.0026396466 hartrees
 ----------------------------------------------------------------
             Standard Nuclear Orientation (Angstroms)
    I     Atom           X                Y                Z
 ----------------------------------------------------------------
    1      C      -0.1563220862     1.7123409568    -0.9556387177
    2      N       0.3996217902     2.7027264456    -1.1558330393
    3      C       1.2170676231    -0.7463938511     0.4380116085
    4      H       2.2937964910    -0.8033957805     0.3830923154
    5      C       0.1413811277    -1.0823338488    -0.3913679107
    6      H      -0.0304252337    -1.7761468420    -1.1934116958
    7      C      -0.8303087009     0.4924572971    -0.7487355490
    8      H      -1.6096229405     0.2279129298    -1.4483193335
    9      C      -0.7467886776    -0.2843769705     0.5116147855
   10      H      -1.6297246145    -0.6179818817     1.0435070627
   11      N       0.4588523840     0.1029737982     1.2557020800
   12      H       0.4924728392     0.0722177595     2.2613784027
 ----------------------------------------------------------------
 Nuclear Repulsion Energy =         263.51240420 hartrees
 There are       25 alpha and       24 beta electrons
 Applying Cartesian multipole field
    Component          Value
    ---------          -----
     (2,0,0)        1.00000E-11
     (0,2,0)        2.00000E-11
     (0,0,2)       -3.00000E-11
 Nucleus-field energy     =     0.0000000026 hartrees
 Requested basis set is cc-pVTZ
 There are 100 shells and 280 basis functions
 A cutoff of  1.0D-14 yielded   4874 shell pairs
 There are     38490 function pairs (     50408 Cartesian)
 Smallest overlap matrix eigenvalue = 1.77E-04
 Guess MOs from SCF MO coefficient file
 Reading MOs from coefficient file
 Reading MOs from coefficient file
 Long-range K will be added via erf
 Coulomb attenuation parameter = 0.25 bohr**(-1)
 An unrestricted hybrid HF-DFT SCF calculation will be
 performed using Pulay DIIS extrapolation
 Exchange:     0.1957 Hartree-Fock + 1.0000 wB97X-D3 + LR-HF
 Correlation:  1.0000 wB97X-D3
 Using SG-2 standard quadrature grid
 Dispersion:   Grimme D3
 SCF converges when DIIS error is below 1.0E-08
 Geometry optimization detected.  Setting ReadMinima to 0
 Setting SaveMinima to 0
 using 64 threads for integral computing
 -------------------------------------------------------
 OpenMP Integral computing Module                
 Release: version 1.0, May 2013, Q-Chem Inc. Pittsburgh 
 -------------------------------------------------------
 using 64 threads for integral computing
 -------------------------------------------------------
 OpenMP Integral computing Module                
 Release: version 1.0, May 2013, Q-Chem Inc. Pittsburgh 
 -------------------------------------------------------
 ---------------------------------------
  Cycle       Energy         DIIS Error
 ---------------------------------------
    1    -302.8828388167      8.04E-05
    2    -302.8833423059      6.64E-06
    3    -302.8833436864      3.34E-06
    4    -302.8833440276      1.79E-06
    5    -302.8833442400      7.43E-07
    6    -302.8833443265      5.96E-07
    7    -302.8833443728      3.62E-07
    8    -302.8833444063      1.62E-07
    9    -302.8833444116      7.80E-08
   10    -302.8833444129      2.71E-08
   11    -302.8833444130      1.12E-08
   12    -302.8833444131      6.93E-09 Convergence criterion met
 ---------------------------------------
 <S^2> = 0.7891
 SCF time:  CPU 1494.24 s  wall 25.68 s
 SCF   energy in the final basis set = -302.88334441
 Total energy in the final basis set = -302.88334441
 
 --------------------------------------------------------------
 
                    Orbital Energies (a.u.)
 --------------------------------------------------------------
 
 Alpha MOs
 -- Occupied --
-14.4548 -14.4031 -10.3549 -10.3345 -10.3313 -10.3203 -10.3013  -1.1243
 -1.0091  -0.9307  -0.8456  -0.7850  -0.6907  -0.6640  -0.6244  -0.5969
 -0.5344  -0.5314  -0.4858  -0.4683  -0.4534  -0.4229  -0.4040  -0.3547
 -0.2619
 -- Virtual --
  0.0820   0.1013   0.1249   0.1379   0.1514   0.1579   0.1706   0.2023
  0.2132   0.2201   0.2384   0.2799   0.2999   0.3327   0.3551   0.3582
  0.3712   0.3734   0.3995   0.4231   0.4289   0.4516   0.4543   0.4623
  0.4840   0.4964   0.5132   0.5189   0.5240   0.5347   0.5593   0.5619
  0.5806   0.5920   0.6031   0.6149   0.6600   0.6683   0.6751   0.7027
  0.7121   0.7305   0.7477   0.7879   0.8111   0.8328   0.8751   0.8810
  0.9105   0.9462   0.9738   0.9986   1.0046   1.0280   1.0443   1.0549
  1.0619   1.0835   1.1174   1.1290   1.1403   1.1449   1.1622   1.1928
  1.2081   1.2263   1.2420   1.2669   1.2756   1.2963   1.3169   1.3363
  1.3453   1.3726   1.3939   1.4257   1.4484   1.4712   1.4851   1.4923
  1.5154   1.5531   1.5873   1.6062   1.6170   1.6470   1.6790   1.6958
  1.7540   1.8056   1.8246   1.8555   1.8989   1.9104   1.9189   1.9715
  1.9947   2.1269   2.1730   2.1927   2.2550   2.2740   2.3130   2.3541
  2.3777   2.4078   2.4524   2.4899   2.5408   2.5571   2.5818   2.6076
  2.6258   2.6640   2.6828   2.6986   2.7182   2.7355   2.7618   2.7969
  2.7998   2.8141   2.8440   2.8783   2.8966   2.9206   2.9330   2.9482
  2.9591   2.9929   3.0152   3.0410   3.0565   3.0681   3.0734   3.0762
  3.0998   3.1175   3.1216   3.1538   3.1711   3.1781   3.2084   3.2250
  3.2306   3.2503   3.2768   3.2937   3.3176   3.3333   3.3539   3.3668
  3.3822   3.4381   3.4653   3.4798   3.4930   3.5064   3.5511   3.5520
  3.5834   3.5994   3.6265   3.6436   3.6838   3.6922   3.7038   3.7434
  3.7505   3.7860   3.7979   3.8132   3.8374   3.8392   3.8785   3.8987
  3.9190   3.9451   3.9976   4.0110   4.0178   4.0425   4.0643   4.0792
  4.0871   4.1002   4.1086   4.1317   4.1579   4.1836   4.2083   4.2197
  4.2426   4.2816   4.3180   4.3571   4.3968   4.4145   4.4517   4.4734
  4.4897   4.5023   4.5551   4.5789   4.6412   4.6624   4.6699   4.6837
  4.7133   4.7414   4.7643   4.7914   4.8155   4.8554   4.9046   4.9322
  4.9608   4.9735   5.0416   5.0614   5.0776   5.1583   5.1680   5.2094
  5.2640   5.2861   5.2911   5.3294   5.4060   5.4604   5.4893   5.5419
  5.6019   5.6168   5.6951   5.7349   5.8032   5.8681   5.9590   6.0097
  6.0822   6.1467   6.2090   6.2561   6.3052   6.4539   6.5129   6.7995
  8.3180  10.4886  11.9298  12.1872  12.7267  13.3313  15.5703
 
 Beta MOs
 -- Occupied --
-14.4531 -14.4006 -10.3546 -10.3293 -10.3255 -10.3221 -10.3024  -1.1176
 -1.0038  -0.9216  -0.8341  -0.7732  -0.6894  -0.6546  -0.6184  -0.5885
 -0.5293  -0.5248  -0.4724  -0.4527  -0.4472  -0.4146  -0.3855  -0.3381
 -- Virtual --
 -0.0078   0.1015   0.1041   0.1274   0.1396   0.1540   0.1598   0.1724
  0.2074   0.2162   0.2350   0.2407   0.2826   0.3016   0.3367   0.3564
  0.3631   0.3750   0.3812   0.4056   0.4243   0.4324   0.4544   0.4589
  0.4681   0.4842   0.5008   0.5167   0.5207   0.5290   0.5357   0.5633
  0.5642   0.5841   0.5944   0.6046   0.6164   0.6642   0.6715   0.6777
  0.7062   0.7138   0.7331   0.7501   0.7927   0.8132   0.8375   0.8785
  0.8847   0.9132   0.9504   0.9770   1.0004   1.0065   1.0302   1.0474
  1.0569   1.0653   1.0874   1.1234   1.1315   1.1440   1.1476   1.1651
  1.1978   1.2114   1.2294   1.2476   1.2694   1.2794   1.2992   1.3212
  1.3404   1.3502   1.3757   1.3957   1.4273   1.4529   1.4768   1.4905
  1.4948   1.5203   1.5566   1.5931   1.6096   1.6203   1.6507   1.6826
  1.6997   1.7567   1.8082   1.8292   1.8606   1.9037   1.9152   1.9218
  1.9745   1.9982   2.1330   2.1789   2.1993   2.2619   2.2895   2.3211
  2.3583   2.3833   2.4090   2.4611   2.4982   2.5473   2.5652   2.5865
  2.6139   2.6301   2.6728   2.6871   2.7047   2.7243   2.7390   2.7654
  2.7998   2.8047   2.8194   2.8527   2.8839   2.9020   2.9246   2.9375
  2.9533   2.9627   2.9996   3.0215   3.0458   3.0612   3.0748   3.0797
  3.0881   3.1045   3.1240   3.1282   3.1611   3.1773   3.1856   3.2137
  3.2341   3.2356   3.2579   3.2824   3.2973   3.3289   3.3369   3.3611
  3.3731   3.3878   3.4449   3.4703   3.4852   3.4977   3.5126   3.5541
  3.5554   3.5904   3.6030   3.6300   3.6476   3.6880   3.6978   3.7068
  3.7476   3.7568   3.7911   3.8042   3.8166   3.8413   3.8442   3.8826
  3.9044   3.9230   3.9494   4.0018   4.0149   4.0209   4.0464   4.0700
  4.0857   4.0922   4.1060   4.1153   4.1348   4.1623   4.1892   4.2119
  4.2238   4.2458   4.2848   4.3237   4.3627   4.3994   4.4174   4.4545
  4.4772   4.4942   4.5074   4.5601   4.5839   4.6474   4.6677   4.6798
  4.6919   4.7172   4.7486   4.7704   4.7964   4.8232   4.8596   4.9074
  4.9366   4.9674   4.9802   5.0465   5.0695   5.0809   5.1628   5.1719
  5.2141   5.2698   5.2911   5.2941   5.3337   5.4116   5.4639   5.4927
  5.5450   5.6046   5.6211   5.6985   5.7387   5.8067   5.8717   5.9612
  6.0137   6.0850   6.1508   6.2121   6.2632   6.3088   6.4567   6.5162
  6.8039   8.3197  10.4931  11.9323  12.1912  12.7349  13.3365  15.5737
 --------------------------------------------------------------
 
          Ground-State Mulliken Net Atomic Charges

     Atom                 Charge (a.u.)    Spin (a.u.)
  --------------------------------------------------------
      1 C                    -0.066501      -0.077933
      2 N                    -0.088362       0.164473
      3 C                    -0.137426       0.522860
      4 H                     0.130401       0.002453
      5 C                    -0.128000      -0.169594
      6 H                     0.139912       0.007458
      7 C                    -0.193565       0.455208
      8 H                     0.151479      -0.009854
      9 C                     0.086525       0.012866
     10 H                     0.114554       0.002980
     11 N                    -0.138143       0.075871
     12 H                     0.129126       0.013212
  --------------------------------------------------------
  Sum of atomic charges =    -0.000000
  Sum of spin   charges =     1.000000

 -----------------------------------------------------------------
                    Cartesian Multipole Moments
 -----------------------------------------------------------------
    Charge (ESU x 10^10)
                -0.0000
    Dipole Moment (Debye)
         X      -1.5346      Y      -4.7222      Z       2.0807
       Tot       5.3837
    Quadrupole Moments (Debye-Ang)
        XX     -36.8434     XY      -2.8223     YY     -53.7993
        XZ       2.4087     YZ       5.4389     ZZ     -36.9327
    Octopole Moments (Debye-Ang^2)
       XXX      -4.9898    XXY     -19.3259    XYY     -10.8254
       YYY     -82.7898    XXZ       6.9948    XYZ       3.5166
       YYZ      16.4977    XZZ      -5.5363    YZZ     -22.3146
       ZZZ      30.4065
    Hexadecapole Moments (Debye-Ang^3)
      XXXX    -161.7216   XXXY       2.1916   XXYY    -115.3571
      XYYY     -13.6201   YYYY    -597.2443   XXXZ     -15.3532
      XXYZ      27.9727   XYYZ       0.5500   YYYZ     136.4300
      XXZZ     -65.3430   XYZZ      -1.2557   YYZZ    -137.0286
      XZZZ      -9.3842   YZZZ      93.8484   ZZZZ    -209.1057
 -----------------------------------------------------------------
 Calculating analytic gradient of the SCF energy
 Gradient of SCF Energy
            1           2           3           4           5           6
    1   0.0002085  -0.0002088   0.0001844  -0.0000203  -0.0004728  -0.0000017
    2  -0.0000297   0.0000637   0.0003514  -0.0000876   0.0001651   0.0000420
    3  -0.0000316  -0.0000194   0.0001040   0.0000224  -0.0001954  -0.0000360
            7           8           9          10          11          12
    1   0.0004122   0.0000177  -0.0002334   0.0000473   0.0000122   0.0000545
    2  -0.0002057  -0.0001087  -0.0000301   0.0000417  -0.0003351   0.0001330
    3   0.0000307   0.0000148   0.0000468   0.0001024  -0.0000065  -0.0000324
 Max gradient component =       4.728E-04
 RMS gradient           =       1.662E-04
 Gradient time:  CPU 324.78 s  wall 6.27 s
 Geometry Optimization Parameters
   NAtoms,    NIC,     NZ,  NCons,   NDum,   NFix, NCnnct, MaxDiis
       12     105       0       0       0       0       0       0

 Cartesian Hessian Update
 Hessian updated using Powell/Murtagh-Sargent update
  Mixing factors:     0.807694 Powell                      0.192306 Murtagh-Sargent


** GEOMETRY OPTIMIZATION IN DELOCALIZED INTERNAL COORDINATES **
   Searching for a Transition State

   Optimization Cycle:  12

                       Coordinates (Angstroms)
     ATOM                X               Y               Z
      1  C        -0.1563220862    1.7123409568   -0.9556387177
      2  N         0.3996217902    2.7027264456   -1.1558330393
      3  C         1.2170676231   -0.7463938511    0.4380116085
      4  H         2.2937964910   -0.8033957805    0.3830923154
      5  C         0.1413811277   -1.0823338488   -0.3913679107
      6  H        -0.0304252337   -1.7761468420   -1.1934116958
      7  C        -0.8303087009    0.4924572971   -0.7487355490
      8  H        -1.6096229405    0.2279129298   -1.4483193335
      9  C        -0.7467886776   -0.2843769705    0.5116147855
     10  H        -1.6297246145   -0.6179818817    1.0435070627
     11  N         0.4588523840    0.1029737982    1.2557020800
     12  H         0.4924728392    0.0722177595    2.2613784027
   Point Group: c1    Number of degrees of freedom:    30


   Energy is   -302.883344413

 Hessian updated using Powell/Murtagh-Sargent update
  Mixing factors:     0.733141 Powell                      0.266859 Murtagh-Sargent

 30 Hessian modes will be used to form the next step
  Hessian Eigenvalues:
    -0.018707    0.009168    0.017833    0.020294    0.021876    0.035223
     0.037056    0.050248    0.055995    0.073242    0.082774    0.103934
     0.112537    0.129614    0.144203    0.151825    0.194725    0.199999
     0.239760    0.281002    0.316571    0.355546    0.360003    0.360408
     0.366926    0.401137    0.419607    0.440842    0.464973    1.320904

 Transition state search - taking P-RFO step
 Searching for Lamda that Maximizes Along the Lowest mode
 Value Taken    Lamda =   0.00000492
 Searching for Lamda that Minimizes Along All other modes
 Value Taken    Lamda =  -0.00000867
 Step Taken.  Stepsize is  0.031518

                             Maximum     Tolerance    Cnvgd?
         Gradient           0.000289      0.000300     YES
         Displacement       0.021688      0.001200      NO
         Energy change     -0.000005      0.000001      NO


 New Cartesian Coordinates Obtained by Inverse Iteration

 Displacement from previous Coordinates is:  0.027901
 Adding empirical dispersion correction 
 ----------------------------------------------------------------
 Doing -D3(0) with
 s6  =   1.00000
 s8  =   1.00000
 rs6 =   1.28100
 rs8 =   1.09400
 -D3 energy without 3body term =     -0.0026402730 hartrees
 ----------------------------------------------------------------
             Standard Nuclear Orientation (Angstroms)
    I     Atom           X                Y                Z
 ----------------------------------------------------------------
    1      C      -0.1543112136     1.7102981908    -0.9568762962
    2      N       0.4052689344     2.6982604866    -1.1585887896
    3      C       1.2171321374    -0.7438004233     0.4378345074
    4      H       2.2940283822    -0.7963022013     0.3806209573
    5      C       0.1414894058    -1.0796367719    -0.3923564139
    6      H      -0.0304664578    -1.7760060930    -1.1921810696
    7      C      -0.8310927665     0.4921134864    -0.7479153122
    8      H      -1.6128350983     0.2296132024    -1.4455673783
    9      C      -0.7470963753    -0.2846110634     0.5124604941
   10      H      -1.6302165271    -0.6203039551     1.0426927251
   11      N       0.4578630836     0.1040968796     1.2571388217
   12      H       0.4902364968     0.0662782747     2.2627377631
 ----------------------------------------------------------------
 Nuclear Repulsion Energy =         263.55833508 hartrees
 There are       25 alpha and       24 beta electrons
 Applying Cartesian multipole field
    Component          Value
    ---------          -----
     (2,0,0)        1.00000E-11
     (0,2,0)        2.00000E-11
     (0,0,2)       -3.00000E-11
 Nucleus-field energy     =     0.0000000026 hartrees
 Requested basis set is cc-pVTZ
 There are 100 shells and 280 basis functions
 A cutoff of  1.0D-14 yielded   4874 shell pairs
 There are     38490 function pairs (     50408 Cartesian)
 Smallest overlap matrix eigenvalue = 1.78E-04
 Guess MOs from SCF MO coefficient file
 Reading MOs from coefficient file
 Reading MOs from coefficient file
 Long-range K will be added via erf
 Coulomb attenuation parameter = 0.25 bohr**(-1)
 An unrestricted hybrid HF-DFT SCF calculation will be
 performed using Pulay DIIS extrapolation
 Exchange:     0.1957 Hartree-Fock + 1.0000 wB97X-D3 + LR-HF
 Correlation:  1.0000 wB97X-D3
 Using SG-2 standard quadrature grid
 Dispersion:   Grimme D3
 SCF converges when DIIS error is below 1.0E-08
 Geometry optimization detected.  Setting ReadMinima to 0
 Setting SaveMinima to 0
 using 64 threads for integral computing
 -------------------------------------------------------
 OpenMP Integral computing Module                
 Release: version 1.0, May 2013, Q-Chem Inc. Pittsburgh 
 -------------------------------------------------------
 using 64 threads for integral computing
 -------------------------------------------------------
 OpenMP Integral computing Module                
 Release: version 1.0, May 2013, Q-Chem Inc. Pittsburgh 
 -------------------------------------------------------
 ---------------------------------------
  Cycle       Energy         DIIS Error
 ---------------------------------------
    1    -302.8834315375      1.02E-04
    2    -302.8833442353      9.62E-06
    3    -302.8833466201      4.13E-06
    4    -302.8833471189      3.18E-06
    5    -302.8833473916      1.29E-06
    6    -302.8833475132      8.11E-07
    7    -302.8833475843      3.96E-07
    8    -302.8833476348      1.91E-07
    9    -302.8833476457      1.08E-07
   10    -302.8833476475      3.61E-08
   11    -302.8833476480      1.96E-08
   12    -302.8833476482      8.90E-09 Convergence criterion met
 ---------------------------------------
 <S^2> = 0.7888
 SCF time:  CPU 1515.86 s  wall 25.84 s
 SCF   energy in the final basis set = -302.88334765
 Total energy in the final basis set = -302.88334765
 
 --------------------------------------------------------------
 
                    Orbital Energies (a.u.)
 --------------------------------------------------------------
 
 Alpha MOs
 -- Occupied --
-14.4547 -14.4032 -10.3549 -10.3347 -10.3312 -10.3204 -10.3014  -1.1243
 -1.0092  -0.9309  -0.8455  -0.7850  -0.6906  -0.6640  -0.6243  -0.5968
 -0.5343  -0.5316  -0.4857  -0.4682  -0.4534  -0.4229  -0.4041  -0.3548
 -0.2620
 -- Virtual --
  0.0820   0.1013   0.1249   0.1378   0.1514   0.1579   0.1705   0.2023
  0.2131   0.2201   0.2384   0.2801   0.2999   0.3325   0.3550   0.3582
  0.3711   0.3737   0.3992   0.4233   0.4289   0.4515   0.4544   0.4623
  0.4839   0.4964   0.5132   0.5184   0.5238   0.5347   0.5595   0.5617
  0.5807   0.5920   0.6029   0.6148   0.6600   0.6684   0.6753   0.7028
  0.7120   0.7301   0.7475   0.7878   0.8116   0.8322   0.8754   0.8815
  0.9107   0.9463   0.9735   0.9988   1.0047   1.0282   1.0445   1.0551
  1.0622   1.0834   1.1177   1.1289   1.1405   1.1448   1.1623   1.1931
  1.2079   1.2262   1.2418   1.2668   1.2758   1.2960   1.3171   1.3361
  1.3447   1.3727   1.3937   1.4256   1.4485   1.4709   1.4851   1.4929
  1.5150   1.5527   1.5872   1.6068   1.6171   1.6475   1.6786   1.6958
  1.7534   1.8060   1.8247   1.8553   1.8984   1.9107   1.9192   1.9715
  1.9950   2.1266   2.1736   2.1919   2.2548   2.2744   2.3121   2.3536
  2.3776   2.4078   2.4528   2.4900   2.5409   2.5572   2.5813   2.6070
  2.6258   2.6640   2.6832   2.6986   2.7184   2.7349   2.7620   2.7971
  2.8003   2.8141   2.8435   2.8778   2.8965   2.9210   2.9332   2.9482
  2.9596   2.9933   3.0147   3.0415   3.0563   3.0685   3.0742   3.0765
  3.1005   3.1178   3.1215   3.1541   3.1704   3.1773   3.2092   3.2249
  3.2307   3.2504   3.2771   3.2931   3.3169   3.3333   3.3539   3.3668
  3.3818   3.4376   3.4647   3.4801   3.4942   3.5065   3.5509   3.5523
  3.5829   3.5999   3.6266   3.6430   3.6838   3.6925   3.7042   3.7436
  3.7510   3.7849   3.7982   3.8125   3.8379   3.8397   3.8795   3.8979
  3.9191   3.9452   3.9976   4.0106   4.0177   4.0427   4.0649   4.0788
  4.0869   4.0999   4.1086   4.1323   4.1577   4.1847   4.2078   4.2203
  4.2420   4.2811   4.3195   4.3566   4.3965   4.4152   4.4525   4.4726
  4.4896   4.5011   4.5547   4.5790   4.6408   4.6626   4.6696   4.6834
  4.7128   4.7411   4.7631   4.7928   4.8156   4.8545   4.9050   4.9321
  4.9616   4.9740   5.0418   5.0615   5.0771   5.1585   5.1675   5.2099
  5.2636   5.2859   5.2912   5.3290   5.4062   5.4606   5.4888   5.5422
  5.6040   5.6164   5.6944   5.7363   5.8029   5.8675   5.9575   6.0097
  6.0818   6.1456   6.2087   6.2560   6.3014   6.4541   6.5100   6.7956
  8.3175  10.4944  11.9242  12.1826  12.7248  13.3263  15.5721
 
 Beta MOs
 -- Occupied --
-14.4531 -14.4007 -10.3546 -10.3295 -10.3253 -10.3223 -10.3025  -1.1176
 -1.0039  -0.9219  -0.8339  -0.7732  -0.6893  -0.6545  -0.6184  -0.5884
 -0.5292  -0.5249  -0.4723  -0.4528  -0.4473  -0.4146  -0.3854  -0.3384
 -- Virtual --
 -0.0077   0.1013   0.1042   0.1274   0.1396   0.1540   0.1599   0.1723
  0.2073   0.2161   0.2350   0.2408   0.2828   0.3015   0.3365   0.3563
  0.3630   0.3750   0.3815   0.4055   0.4245   0.4324   0.4544   0.4590
  0.4682   0.4841   0.5007   0.5166   0.5202   0.5289   0.5357   0.5634
  0.5642   0.5841   0.5944   0.6044   0.6163   0.6641   0.6717   0.6778
  0.7063   0.7136   0.7327   0.7498   0.7927   0.8137   0.8369   0.8790
  0.8850   0.9134   0.9505   0.9768   1.0007   1.0065   1.0305   1.0476
  1.0570   1.0656   1.0872   1.1237   1.1314   1.1440   1.1477   1.1652
  1.1982   1.2113   1.2293   1.2474   1.2693   1.2796   1.2989   1.3215
  1.3402   1.3496   1.3757   1.3955   1.4272   1.4529   1.4765   1.4905
  1.4953   1.5198   1.5562   1.5930   1.6102   1.6205   1.6513   1.6822
  1.6997   1.7561   1.8087   1.8293   1.8604   1.9033   1.9155   1.9220
  1.9745   1.9985   2.1328   2.1795   2.1985   2.2614   2.2903   2.3201
  2.3578   2.3832   2.4091   2.4615   2.4984   2.5473   2.5652   2.5860
  2.6133   2.6301   2.6728   2.6876   2.7047   2.7246   2.7384   2.7655
  2.7998   2.8054   2.8193   2.8521   2.8835   2.9019   2.9251   2.9377
  2.9534   2.9634   2.9999   3.0210   3.0465   3.0609   3.0758   3.0800
  3.0886   3.1052   3.1244   3.1280   3.1619   3.1765   3.1844   3.2146
  3.2341   3.2357   3.2578   3.2829   3.2968   3.3284   3.3367   3.3611
  3.3731   3.3875   3.4444   3.4698   3.4855   3.4988   3.5125   3.5541
  3.5555   3.5899   3.6035   3.6301   3.6470   3.6882   3.6980   3.7072
  3.7478   3.7572   3.7900   3.8044   3.8159   3.8419   3.8447   3.8835
  3.9036   3.9231   3.9496   4.0019   4.0146   4.0207   4.0466   4.0705
  4.0853   4.0919   4.1058   4.1153   4.1353   4.1622   4.1903   4.2115
  4.2242   4.2453   4.2843   4.3251   4.3623   4.3991   4.4180   4.4554
  4.4763   4.4942   4.5062   4.5598   4.5841   4.6469   4.6678   4.6794
  4.6915   4.7168   4.7482   4.7692   4.7977   4.8232   4.8587   4.9079
  4.9364   4.9682   4.9808   5.0467   5.0694   5.0805   5.1629   5.1715
  5.2145   5.2693   5.2912   5.2939   5.3333   5.4118   5.4642   5.4922
  5.5453   5.6066   5.6208   5.6978   5.7400   5.8065   5.8710   5.9597
  6.0138   6.0846   6.1497   6.2118   6.2631   6.3050   6.4568   6.5134
  6.8000   8.3192  10.4990  11.9268  12.1866  12.7330  13.3315  15.5754
 --------------------------------------------------------------
 
          Ground-State Mulliken Net Atomic Charges

     Atom                 Charge (a.u.)    Spin (a.u.)
  --------------------------------------------------------
      1 C                    -0.066543      -0.077057
      2 N                    -0.088223       0.162374
      3 C                    -0.137962       0.527237
      4 H                     0.130502       0.002528
      5 C                    -0.127423      -0.169626
      6 H                     0.139925       0.007580
      7 C                    -0.192870       0.451649
      8 H                     0.151438      -0.009754
      9 C                     0.085943       0.013150
     10 H                     0.114483       0.002857
     11 N                    -0.137976       0.075630
     12 H                     0.128707       0.013432
  --------------------------------------------------------
  Sum of atomic charges =    -0.000000
  Sum of spin   charges =     1.000000

 -----------------------------------------------------------------
                    Cartesian Multipole Moments
 -----------------------------------------------------------------
    Charge (ESU x 10^10)
                -0.0000
    Dipole Moment (Debye)
         X      -1.5541      Y      -4.7217      Z       2.0748
       Tot       5.3866
    Quadrupole Moments (Debye-Ang)
        XX     -36.8535     XY      -2.8359     YY     -53.7498
        XZ       2.4090     YZ       5.4112     ZZ     -36.9616
    Octopole Moments (Debye-Ang^2)
       XXX      -5.1474    XXY     -19.3061    XYY     -10.9491
       YYY     -82.5876    XXZ       6.9759    XYZ       3.5611
       YYZ      16.4782    XZZ      -5.6072    YZZ     -22.3853
       ZZZ      30.4625
    Hexadecapole Moments (Debye-Ang^3)
      XXXX    -161.9378   XXXY       1.8706   XXYY    -115.2779
      XYYY     -14.1144   YYYY    -594.8883   XXXZ     -15.1483
      XXYZ      28.0232   XYYZ       0.6928   YYYZ     136.2981
      XXZZ     -65.4958   XYZZ      -1.4715   YYZZ    -136.9115
      XZZZ      -9.2089   YZZZ      93.7425   ZZZZ    -209.5556
 -----------------------------------------------------------------
 Calculating analytic gradient of the SCF energy
 Gradient of SCF Energy
            1           2           3           4           5           6
    1   0.0001220  -0.0001239  -0.0000960  -0.0000107   0.0000382  -0.0000131
    2  -0.0001480   0.0000868   0.0001052  -0.0000254  -0.0001422   0.0000050
    3  -0.0000876  -0.0000138   0.0000174  -0.0000010   0.0000731   0.0000044
            7           8           9          10          11          12
    1   0.0000364  -0.0000254  -0.0000216   0.0000231   0.0000428   0.0000283
    2   0.0002557  -0.0000563   0.0000162  -0.0000298  -0.0001307   0.0000635
    3   0.0001028   0.0000378  -0.0001661   0.0000339   0.0000248  -0.0000258
 Max gradient component =       2.557E-04
 RMS gradient           =       8.409E-05
 Gradient time:  CPU 326.31 s  wall 6.29 s
 Geometry Optimization Parameters
   NAtoms,    NIC,     NZ,  NCons,   NDum,   NFix, NCnnct, MaxDiis
       12     105       0       0       0       0       0       0

 Cartesian Hessian Update
 Hessian updated using Powell/Murtagh-Sargent update
  Mixing factors:     0.967603 Powell                      0.032397 Murtagh-Sargent


** GEOMETRY OPTIMIZATION IN DELOCALIZED INTERNAL COORDINATES **
   Searching for a Transition State

   Optimization Cycle:  13

                       Coordinates (Angstroms)
     ATOM                X               Y               Z
      1  C        -0.1543112136    1.7102981908   -0.9568762962
      2  N         0.4052689344    2.6982604866   -1.1585887896
      3  C         1.2171321374   -0.7438004233    0.4378345074
      4  H         2.2940283822   -0.7963022013    0.3806209573
      5  C         0.1414894058   -1.0796367719   -0.3923564139
      6  H        -0.0304664578   -1.7760060930   -1.1921810696
      7  C        -0.8310927665    0.4921134864   -0.7479153122
      8  H        -1.6128350983    0.2296132024   -1.4455673783
      9  C        -0.7470963753   -0.2846110634    0.5124604941
     10  H        -1.6302165271   -0.6203039551    1.0426927251
     11  N         0.4578630836    0.1040968796    1.2571388217
     12  H         0.4902364968    0.0662782747    2.2627377631
   Point Group: c1    Number of degrees of freedom:    30


   Energy is   -302.883347648

 Hessian updated using Powell/Murtagh-Sargent update
  Mixing factors:     0.925196 Powell                      0.074804 Murtagh-Sargent

 30 Hessian modes will be used to form the next step
  Hessian Eigenvalues:
    -0.019941    0.007891    0.017937    0.020246    0.021850    0.035223
     0.037022    0.050240    0.055479    0.073262    0.082835    0.103931
     0.112333    0.129151    0.144189    0.151675    0.193672    0.199989
     0.239673    0.281001    0.316532    0.355544    0.360003    0.360404
     0.366926    0.400922    0.419613    0.440832    0.464958    1.320891

 Transition state search - taking P-RFO step
 Searching for Lamda that Maximizes Along the Lowest mode
 Value Taken    Lamda =   0.00000022
 Searching for Lamda that Minimizes Along All other modes
 Value Taken    Lamda =  -0.00000128
 Step Taken.  Stepsize is  0.009834

                             Maximum     Tolerance    Cnvgd?
         Gradient           0.000175      0.000300     YES
         Displacement       0.005811      0.001200      NO
         Energy change     -0.000003      0.000001      NO


 New Cartesian Coordinates Obtained by Inverse Iteration

 Displacement from previous Coordinates is:  0.012891
 Adding empirical dispersion correction 
 ----------------------------------------------------------------
 Doing -D3(0) with
 s6  =   1.00000
 s8  =   1.00000
 rs6 =   1.28100
 rs8 =   1.09400
 -D3 energy without 3body term =     -0.0026414823 hartrees
 ----------------------------------------------------------------
             Standard Nuclear Orientation (Angstroms)
    I     Atom           X                Y                Z
 ----------------------------------------------------------------
    1      C      -0.1537396204     1.7091796075    -0.9567053996
    2      N       0.4087486721     2.6954163886    -1.1587969027
    3      C       1.2171691384    -0.7426513407     0.4375037285
    4      H       2.2941479424    -0.7931898052     0.3794382353
    5      C       0.1416383370    -1.0796193259    -0.3920991222
    6      H      -0.0297156396    -1.7757267224    -1.1922866450
    7      C      -0.8326559568     0.4922887064    -0.7473024388
    8      H      -1.6146435674     0.2306385971    -1.4449839588
    9      C      -0.7473349412    -0.2849716510     0.5127011249
   10      H      -1.6304294843    -0.6214182962     1.0424798186
   11      N       0.4573156160     0.1047767955     1.2572316779
   12      H       0.4894995055     0.0652770589     2.2628198906
 ----------------------------------------------------------------
 Nuclear Repulsion Energy =         263.57987482 hartrees
 There are       25 alpha and       24 beta electrons
 Applying Cartesian multipole field
    Component          Value
    ---------          -----
     (2,0,0)        1.00000E-11
     (0,2,0)        2.00000E-11
     (0,0,2)       -3.00000E-11
 Nucleus-field energy     =     0.0000000026 hartrees
 Requested basis set is cc-pVTZ
 There are 100 shells and 280 basis functions
 A cutoff of  1.0D-14 yielded   4874 shell pairs
 There are     38490 function pairs (     50408 Cartesian)
 Smallest overlap matrix eigenvalue = 1.77E-04
 Guess MOs from SCF MO coefficient file
 Reading MOs from coefficient file
 Reading MOs from coefficient file
 Long-range K will be added via erf
 Coulomb attenuation parameter = 0.25 bohr**(-1)
 An unrestricted hybrid HF-DFT SCF calculation will be
 performed using Pulay DIIS extrapolation
 Exchange:     0.1957 Hartree-Fock + 1.0000 wB97X-D3 + LR-HF
 Correlation:  1.0000 wB97X-D3
 Using SG-2 standard quadrature grid
 Dispersion:   Grimme D3
 SCF converges when DIIS error is below 1.0E-08
 Geometry optimization detected.  Setting ReadMinima to 0
 Setting SaveMinima to 0
 using 64 threads for integral computing
 -------------------------------------------------------
 OpenMP Integral computing Module                
 Release: version 1.0, May 2013, Q-Chem Inc. Pittsburgh 
 -------------------------------------------------------
 using 64 threads for integral computing
 -------------------------------------------------------
 OpenMP Integral computing Module                
 Release: version 1.0, May 2013, Q-Chem Inc. Pittsburgh 
 -------------------------------------------------------
 ---------------------------------------
  Cycle       Energy         DIIS Error
 ---------------------------------------
    1    -302.8830405025      6.58E-05
    2    -302.8833476257      4.81E-06
    3    -302.8833482271      1.88E-06
    4    -302.8833483189      1.14E-06
    5    -302.8833483530      5.44E-07
    6    -302.8833483637      2.95E-07
    7    -302.8833483701      1.37E-07
    8    -302.8833483747      7.61E-08
    9    -302.8833483764      4.28E-08
   10    -302.8833483769      1.53E-08
   11    -302.8833483769      6.79E-09 Convergence criterion met
 ---------------------------------------
 <S^2> = 0.7890
 SCF time:  CPU 1368.25 s  wall 23.39 s
 SCF   energy in the final basis set = -302.88334838
 Total energy in the final basis set = -302.88334838
 
 --------------------------------------------------------------
 
                    Orbital Energies (a.u.)
 --------------------------------------------------------------
 
 Alpha MOs
 -- Occupied --
-14.4547 -14.4032 -10.3549 -10.3347 -10.3312 -10.3204 -10.3014  -1.1242
 -1.0092  -0.9308  -0.8455  -0.7850  -0.6905  -0.6640  -0.6242  -0.5968
 -0.5343  -0.5317  -0.4857  -0.4682  -0.4534  -0.4228  -0.4041  -0.3547
 -0.2621
 -- Virtual --
  0.0820   0.1013   0.1250   0.1378   0.1514   0.1580   0.1705   0.2024
  0.2130   0.2198   0.2385   0.2801   0.2998   0.3325   0.3549   0.3582
  0.3711   0.3739   0.3993   0.4233   0.4289   0.4516   0.4543   0.4623
  0.4840   0.4964   0.5131   0.5183   0.5238   0.5347   0.5596   0.5616
  0.5807   0.5920   0.6029   0.6146   0.6600   0.6685   0.6754   0.7028
  0.7119   0.7299   0.7473   0.7878   0.8118   0.8319   0.8754   0.8817
  0.9108   0.9464   0.9736   0.9988   1.0049   1.0283   1.0445   1.0553
  1.0623   1.0832   1.1178   1.1289   1.1405   1.1449   1.1624   1.1932
  1.2079   1.2263   1.2417   1.2668   1.2759   1.2960   1.3171   1.3361
  1.3446   1.3726   1.3938   1.4256   1.4486   1.4706   1.4848   1.4930
  1.5149   1.5525   1.5871   1.6069   1.6175   1.6476   1.6785   1.6957
  1.7531   1.8062   1.8247   1.8552   1.8985   1.9107   1.9194   1.9713
  1.9952   2.1264   2.1737   2.1917   2.2545   2.2745   2.3118   2.3533
  2.3776   2.4079   2.4528   2.4899   2.5409   2.5568   2.5813   2.6068
  2.6259   2.6641   2.6835   2.6985   2.7183   2.7348   2.7620   2.7971
  2.8002   2.8142   2.8434   2.8778   2.8964   2.9211   2.9332   2.9482
  2.9596   2.9935   3.0145   3.0418   3.0566   3.0686   3.0745   3.0766
  3.1005   3.1178   3.1213   3.1539   3.1703   3.1771   3.2093   3.2247
  3.2307   3.2503   3.2772   3.2932   3.3168   3.3335   3.3540   3.3666
  3.3817   3.4373   3.4645   3.4802   3.4945   3.5064   3.5505   3.5526
  3.5826   3.5998   3.6268   3.6430   3.6838   3.6925   3.7044   3.7436
  3.7513   3.7845   3.7980   3.8124   3.8377   3.8397   3.8795   3.8977
  3.9190   3.9451   3.9974   4.0103   4.0173   4.0429   4.0652   4.0787
  4.0868   4.0998   4.1087   4.1324   4.1575   4.1846   4.2073   4.2203
  4.2418   4.2810   4.3197   4.3565   4.3964   4.4153   4.4526   4.4721
  4.4896   4.5006   4.5547   4.5787   4.6406   4.6627   4.6694   4.6833
  4.7125   4.7410   4.7625   4.7930   4.8155   4.8543   4.9049   4.9321
  4.9618   4.9742   5.0420   5.0613   5.0773   5.1585   5.1672   5.2098
  5.2636   5.2859   5.2912   5.3287   5.4062   5.4609   5.4887   5.5422
  5.6043   5.6160   5.6944   5.7367   5.8028   5.8674   5.9567   6.0100
  6.0820   6.1453   6.2086   6.2558   6.3005   6.4543   6.5101   6.7944
  8.3171  10.4937  11.9229  12.1832  12.7249  13.3266  15.5721
 
 Beta MOs
 -- Occupied --
-14.4530 -14.4007 -10.3547 -10.3295 -10.3253 -10.3222 -10.3025  -1.1175
 -1.0039  -0.9218  -0.8340  -0.7732  -0.6892  -0.6545  -0.6182  -0.5885
 -0.5292  -0.5249  -0.4723  -0.4527  -0.4473  -0.4146  -0.3855  -0.3383
 -- Virtual --
 -0.0079   0.1013   0.1041   0.1274   0.1396   0.1540   0.1599   0.1723
  0.2073   0.2161   0.2349   0.2408   0.2828   0.3013   0.3366   0.3563
  0.3629   0.3751   0.3816   0.4055   0.4244   0.4324   0.4545   0.4589
  0.4681   0.4841   0.5007   0.5166   0.5201   0.5289   0.5357   0.5634
  0.5642   0.5842   0.5944   0.6044   0.6161   0.6640   0.6718   0.6780
  0.7063   0.7135   0.7325   0.7497   0.7926   0.8138   0.8367   0.8790
  0.8852   0.9135   0.9505   0.9768   1.0008   1.0068   1.0306   1.0477
  1.0572   1.0658   1.0870   1.1238   1.1313   1.1440   1.1477   1.1653
  1.1983   1.2112   1.2293   1.2474   1.2694   1.2796   1.2989   1.3215
  1.3401   1.3496   1.3757   1.3956   1.4272   1.4531   1.4762   1.4903
  1.4954   1.5197   1.5560   1.5929   1.6103   1.6208   1.6514   1.6821
  1.6996   1.7558   1.8089   1.8292   1.8603   1.9034   1.9155   1.9222
  1.9743   1.9987   2.1325   2.1796   2.1982   2.2611   2.2905   2.3199
  2.3575   2.3832   2.4092   2.4615   2.4983   2.5472   2.5648   2.5861
  2.6131   2.6301   2.6729   2.6879   2.7046   2.7246   2.7383   2.7655
  2.7997   2.8054   2.8193   2.8520   2.8835   2.9018   2.9251   2.9376
  2.9534   2.9634   3.0001   3.0208   3.0470   3.0611   3.0760   3.0802
  3.0887   3.1050   3.1245   3.1279   3.1619   3.1764   3.1842   3.2147
  3.2340   3.2356   3.2576   3.2830   3.2969   3.3284   3.3368   3.3611
  3.3728   3.3874   3.4441   3.4696   3.4856   3.4991   3.5124   3.5538
  3.5558   3.5896   3.6034   3.6303   3.6470   3.6881   3.6981   3.7073
  3.7479   3.7574   3.7896   3.8042   3.8158   3.8417   3.8447   3.8835
  3.9034   3.9230   3.9495   4.0018   4.0142   4.0202   4.0468   4.0708
  4.0852   4.0917   4.1058   4.1155   4.1354   4.1620   4.1902   4.2111
  4.2242   4.2451   4.2843   4.3253   4.3622   4.3990   4.4182   4.4555
  4.4758   4.4941   4.5056   4.5597   4.5838   4.6467   4.6679   4.6793
  4.6915   4.7165   4.7481   4.7686   4.7979   4.8231   4.8585   4.9078
  4.9365   4.9684   4.9810   5.0469   5.0692   5.0807   5.1629   5.1713
  5.2144   5.2694   5.2913   5.2939   5.3330   5.4118   5.4645   5.4921
  5.5453   5.6069   5.6204   5.6978   5.7405   5.8064   5.8710   5.9590
  6.0140   6.0848   6.1494   6.2117   6.2628   6.3041   6.4571   6.5135
  6.7988   8.3187  10.4982  11.9255  12.1871  12.7331  13.3317  15.5754
 --------------------------------------------------------------
 
          Ground-State Mulliken Net Atomic Charges

     Atom                 Charge (a.u.)    Spin (a.u.)
  --------------------------------------------------------
      1 C                    -0.066578      -0.077262
      2 N                    -0.088226       0.162790
      3 C                    -0.137670       0.526395
      4 H                     0.130552       0.002549
      5 C                    -0.127863      -0.169966
      6 H                     0.139938       0.007570
      7 C                    -0.192807       0.453066
      8 H                     0.151531      -0.009762
      9 C                     0.086079       0.013045
     10 H                     0.114457       0.002833
     11 N                    -0.137968       0.075278
     12 H                     0.128554       0.013465
  --------------------------------------------------------
  Sum of atomic charges =     0.000000
  Sum of spin   charges =     1.000000

 -----------------------------------------------------------------
                    Cartesian Multipole Moments
 -----------------------------------------------------------------
    Charge (ESU x 10^10)
                 0.0000
    Dipole Moment (Debye)
         X      -1.5607      Y      -4.7190      Z       2.0727
       Tot       5.3852
    Quadrupole Moments (Debye-Ang)
        XX     -36.8541     XY      -2.8479     YY     -53.7295
        XZ       2.4142     YZ       5.4012     ZZ     -36.9662
    Octopole Moments (Debye-Ang^2)
       XXX      -5.1898    XXY     -19.3017    XYY     -11.0066
       YYY     -82.4296    XXZ       6.9684    XYZ       3.5862
       YYZ      16.4449    XZZ      -5.6341    YZZ     -22.3854
       ZZZ      30.4475
    Hexadecapole Moments (Debye-Ang^3)
      XXXX    -162.1124   XXXY       1.7012   XXYY    -115.2619
      XYYY     -14.3876   YYYY    -593.6964   XXXZ     -15.0405
      XXYZ      28.0197   XYYZ       0.7682   YYYZ     136.0723
      XXZZ     -65.5367   XYZZ      -1.5711   YYZZ    -136.7611
      XZZZ      -9.1105   YZZZ      93.6248   ZZZZ    -209.5432
 -----------------------------------------------------------------
 Calculating analytic gradient of the SCF energy
 Gradient of SCF Energy
            1           2           3           4           5           6
    1   0.0001257  -0.0000916   0.0000085   0.0000040  -0.0000714   0.0000005
    2  -0.0001096   0.0000426   0.0000078   0.0000157   0.0000248  -0.0000184
    3  -0.0000684  -0.0000084   0.0000501  -0.0000195  -0.0000437   0.0000210
            7           8           9          10          11          12
    1   0.0000090  -0.0000318   0.0000304   0.0000007  -0.0000046   0.0000206
    2   0.0000372  -0.0000034   0.0000431  -0.0000274  -0.0000621   0.0000496
    3   0.0000859   0.0000168  -0.0000183  -0.0000139   0.0000112  -0.0000127
 Max gradient component =       1.257E-04
 RMS gradient           =       4.586E-05
 Gradient time:  CPU 321.16 s  wall 6.71 s
 Geometry Optimization Parameters
   NAtoms,    NIC,     NZ,  NCons,   NDum,   NFix, NCnnct, MaxDiis
       12     105       0       0       0       0       0       0

 Cartesian Hessian Update
 Hessian updated using Powell/Murtagh-Sargent update
  Mixing factors:     0.941597 Powell                      0.058403 Murtagh-Sargent


** GEOMETRY OPTIMIZATION IN DELOCALIZED INTERNAL COORDINATES **
   Searching for a Transition State

   Optimization Cycle:  14

                       Coordinates (Angstroms)
     ATOM                X               Y               Z
      1  C        -0.1537396204    1.7091796075   -0.9567053996
      2  N         0.4087486721    2.6954163886   -1.1587969027
      3  C         1.2171691384   -0.7426513407    0.4375037285
      4  H         2.2941479424   -0.7931898052    0.3794382353
      5  C         0.1416383370   -1.0796193259   -0.3920991222
      6  H        -0.0297156396   -1.7757267224   -1.1922866450
      7  C        -0.8326559568    0.4922887064   -0.7473024388
      8  H        -1.6146435674    0.2306385971   -1.4449839588
      9  C        -0.7473349412   -0.2849716510    0.5127011249
     10  H        -1.6304294843   -0.6214182962    1.0424798186
     11  N         0.4573156160    0.1047767955    1.2572316779
     12  H         0.4894995055    0.0652770589    2.2628198906
   Point Group: c1    Number of degrees of freedom:    30


   Energy is   -302.883348377

 Hessian updated using Powell/Murtagh-Sargent update
  Mixing factors:     0.937278 Powell                      0.062722 Murtagh-Sargent

 30 Hessian modes will be used to form the next step
  Hessian Eigenvalues:
    -0.020584    0.007629    0.017407    0.020385    0.021841    0.035262
     0.036932    0.050179    0.054773    0.073312    0.082864    0.103927
     0.112163    0.128010    0.144154    0.151250    0.190213    0.199950
     0.239481    0.280915    0.316541    0.355543    0.359987    0.360405
     0.366926    0.400801    0.419570    0.440759    0.464936    1.320892

 Transition state search - taking P-RFO step
 Searching for Lamda that Maximizes Along the Lowest mode
 Value Taken    Lamda =   0.00000002
 Searching for Lamda that Minimizes Along All other modes
 Value Taken    Lamda =  -0.00000035
 Step Taken.  Stepsize is  0.004866

                             Maximum     Tolerance    Cnvgd?
         Gradient           0.000079      0.000300     YES
         Displacement       0.002049      0.001200      NO
         Energy change     -0.000001      0.000001     YES


                       Distance Matrix (Angstroms)
             C (  1)   N (  2)   C (  3)   H (  4)   C (  5)   H (  6)
   N (  2)  1.153212
   C (  3)  3.136030  3.875826
   H (  4)  3.746904  4.253383  1.079726
   C (  5)  2.860669  3.861356  1.399484  2.304476
   H (  6)  3.495061  4.492716  2.297430  2.972548  1.074350
   C (  7)  1.409113  2.562066  2.670323  3.563552  1.883166  2.446757
   H (  8)  2.135121  3.201742  3.536978  4.433440  2.431022  2.569310
   C (  9)  2.547185  3.607374  2.018515  3.086529  1.496797  2.375776
   H ( 10)  3.407204  4.472724  2.913677  3.983897  2.325551  2.981425
   N ( 11)  2.801609  3.542734  1.402664  2.225043  2.054930  3.126281
   H ( 12)  3.671718  4.316435  2.124625  2.746060  2.912111  3.949258
             C (  7)   H (  8)   C (  9)   H ( 10)   N ( 11)
   H (  8)  1.080150
   C (  9)  1.482910  2.202410
   H ( 10)  2.253909  2.629397  1.083383
   N ( 11)  2.415026  3.407466  1.468813  2.220846
   H ( 12)  3.315309  4.266447  2.171486  2.540645  1.006878
 
 Final energy is   -302.883348376921     


 ******************************
 **  OPTIMIZATION CONVERGED  **
 ******************************

                       Coordinates (Angstroms)
     ATOM                X               Y               Z
      1  C        -0.1537396204    1.7091796075   -0.9567053996
      2  N         0.4087486721    2.6954163886   -1.1587969027
      3  C         1.2171691384   -0.7426513407    0.4375037285
      4  H         2.2941479424   -0.7931898052    0.3794382353
      5  C         0.1416383370   -1.0796193259   -0.3920991222
      6  H        -0.0297156396   -1.7757267224   -1.1922866450
      7  C        -0.8326559568    0.4922887064   -0.7473024388
      8  H        -1.6146435674    0.2306385971   -1.4449839588
      9  C        -0.7473349412   -0.2849716510    0.5127011249
     10  H        -1.6304294843   -0.6214182962    1.0424798186
     11  N         0.4573156160    0.1047767955    1.2572316779
     12  H         0.4894995055    0.0652770589    2.2628198906

Z-matrix Print:
$molecule
0 2
N 
H  1 1.006878
C  1 1.402664 2 122.863719
H  3 1.079726 1 126.873486 2 -62.945575 0
C  3 1.399484 1 94.334402 2 132.527102 0
H  5 1.074350 3 136.062983 1 -172.460328 0
C  1 1.468813 2 121.469789 3 112.229711 0
H  7 1.083383 1 120.202687 2 0.214870 0
C  7 1.482910 1 109.804081 2 149.880620 0
H  9 1.080150 7 117.613689 1 173.547174 0
C  9 1.409113 7 123.448804 1 -20.414981 0
N  11 1.153212 9 178.364135 7 139.540919 0
$end

 
 --------------------------------------------------------------
 
                    Orbital Energies (a.u.)
 --------------------------------------------------------------
 
 Alpha MOs
 -- Occupied --
-14.4547 -14.4032 -10.3549 -10.3347 -10.3312 -10.3204 -10.3014  -1.1242
 -1.0092  -0.9308  -0.8455  -0.7850  -0.6905  -0.6640  -0.6242  -0.5968
 -0.5343  -0.5317  -0.4857  -0.4682  -0.4534  -0.4228  -0.4041  -0.3547
 -0.2621
 -- Virtual --
  0.0820   0.1013   0.1250   0.1378   0.1514   0.1580   0.1705   0.2024
  0.2130   0.2198   0.2385   0.2801   0.2998   0.3325   0.3549   0.3582
  0.3711   0.3739   0.3993   0.4233   0.4289   0.4516   0.4543   0.4623
  0.4840   0.4964   0.5131   0.5183   0.5238   0.5347   0.5596   0.5616
  0.5807   0.5920   0.6029   0.6146   0.6600   0.6685   0.6754   0.7028
  0.7119   0.7299   0.7473   0.7878   0.8118   0.8319   0.8754   0.8817
  0.9108   0.9464   0.9736   0.9988   1.0049   1.0283   1.0445   1.0553
  1.0623   1.0832   1.1178   1.1289   1.1405   1.1449   1.1624   1.1932
  1.2079   1.2263   1.2417   1.2668   1.2759   1.2960   1.3171   1.3361
  1.3446   1.3726   1.3938   1.4256   1.4486   1.4706   1.4848   1.4930
  1.5149   1.5525   1.5871   1.6069   1.6175   1.6476   1.6785   1.6957
  1.7531   1.8062   1.8247   1.8552   1.8985   1.9107   1.9194   1.9713
  1.9952   2.1264   2.1737   2.1917   2.2545   2.2745   2.3118   2.3533
  2.3776   2.4079   2.4528   2.4899   2.5409   2.5568   2.5813   2.6068
  2.6259   2.6641   2.6835   2.6985   2.7183   2.7348   2.7620   2.7971
  2.8002   2.8142   2.8434   2.8778   2.8964   2.9211   2.9332   2.9482
  2.9596   2.9935   3.0145   3.0418   3.0566   3.0686   3.0745   3.0766
  3.1005   3.1178   3.1213   3.1539   3.1703   3.1771   3.2093   3.2247
  3.2307   3.2503   3.2772   3.2932   3.3168   3.3335   3.3540   3.3666
  3.3817   3.4373   3.4645   3.4802   3.4945   3.5064   3.5505   3.5526
  3.5826   3.5998   3.6268   3.6430   3.6838   3.6925   3.7044   3.7436
  3.7513   3.7845   3.7980   3.8124   3.8377   3.8397   3.8795   3.8977
  3.9190   3.9451   3.9974   4.0103   4.0173   4.0429   4.0652   4.0787
  4.0868   4.0998   4.1087   4.1324   4.1575   4.1846   4.2073   4.2203
  4.2418   4.2810   4.3197   4.3565   4.3964   4.4153   4.4526   4.4721
  4.4896   4.5006   4.5547   4.5787   4.6406   4.6627   4.6694   4.6833
  4.7125   4.7410   4.7625   4.7930   4.8155   4.8543   4.9049   4.9321
  4.9618   4.9742   5.0420   5.0613   5.0773   5.1585   5.1672   5.2098
  5.2636   5.2859   5.2912   5.3287   5.4062   5.4609   5.4887   5.5422
  5.6043   5.6160   5.6944   5.7367   5.8028   5.8674   5.9567   6.0100
  6.0820   6.1453   6.2086   6.2558   6.3005   6.4543   6.5101   6.7944
  8.3171  10.4937  11.9229  12.1832  12.7249  13.3266  15.5721
 
 Beta MOs
 -- Occupied --
-14.4530 -14.4007 -10.3547 -10.3295 -10.3253 -10.3222 -10.3025  -1.1175
 -1.0039  -0.9218  -0.8340  -0.7732  -0.6892  -0.6545  -0.6182  -0.5885
 -0.5292  -0.5249  -0.4723  -0.4527  -0.4473  -0.4146  -0.3855  -0.3383
 -- Virtual --
 -0.0079   0.1013   0.1041   0.1274   0.1396   0.1540   0.1599   0.1723
  0.2073   0.2161   0.2349   0.2408   0.2828   0.3013   0.3366   0.3563
  0.3629   0.3751   0.3816   0.4055   0.4244   0.4324   0.4545   0.4589
  0.4681   0.4841   0.5007   0.5166   0.5201   0.5289   0.5357   0.5634
  0.5642   0.5842   0.5944   0.6044   0.6161   0.6640   0.6718   0.6780
  0.7063   0.7135   0.7325   0.7497   0.7926   0.8138   0.8367   0.8790
  0.8852   0.9135   0.9505   0.9768   1.0008   1.0068   1.0306   1.0477
  1.0572   1.0658   1.0870   1.1238   1.1313   1.1440   1.1477   1.1653
  1.1983   1.2112   1.2293   1.2474   1.2694   1.2796   1.2989   1.3215
  1.3401   1.3496   1.3757   1.3956   1.4272   1.4531   1.4762   1.4903
  1.4954   1.5197   1.5560   1.5929   1.6103   1.6208   1.6514   1.6821
  1.6996   1.7558   1.8089   1.8292   1.8603   1.9034   1.9155   1.9222
  1.9743   1.9987   2.1325   2.1796   2.1982   2.2611   2.2905   2.3199
  2.3575   2.3832   2.4092   2.4615   2.4983   2.5472   2.5648   2.5861
  2.6131   2.6301   2.6729   2.6879   2.7046   2.7246   2.7383   2.7655
  2.7997   2.8054   2.8193   2.8520   2.8835   2.9018   2.9251   2.9376
  2.9534   2.9634   3.0001   3.0208   3.0470   3.0611   3.0760   3.0802
  3.0887   3.1050   3.1245   3.1279   3.1619   3.1764   3.1842   3.2147
  3.2340   3.2356   3.2576   3.2830   3.2969   3.3284   3.3368   3.3611
  3.3728   3.3874   3.4441   3.4696   3.4856   3.4991   3.5124   3.5538
  3.5558   3.5896   3.6034   3.6303   3.6470   3.6881   3.6981   3.7073
  3.7479   3.7574   3.7896   3.8042   3.8158   3.8417   3.8447   3.8835
  3.9034   3.9230   3.9495   4.0018   4.0142   4.0202   4.0468   4.0708
  4.0852   4.0917   4.1058   4.1155   4.1354   4.1620   4.1902   4.2111
  4.2242   4.2451   4.2843   4.3253   4.3622   4.3990   4.4182   4.4555
  4.4758   4.4941   4.5056   4.5597   4.5838   4.6467   4.6679   4.6793
  4.6915   4.7165   4.7481   4.7686   4.7979   4.8231   4.8585   4.9078
  4.9365   4.9684   4.9810   5.0469   5.0692   5.0807   5.1629   5.1713
  5.2144   5.2694   5.2913   5.2939   5.3330   5.4118   5.4645   5.4921
  5.5453   5.6069   5.6204   5.6978   5.7405   5.8064   5.8710   5.9590
  6.0140   6.0848   6.1494   6.2117   6.2628   6.3041   6.4571   6.5135
  6.7988   8.3187  10.4982  11.9255  12.1871  12.7331  13.3317  15.5754
 --------------------------------------------------------------
 
          Ground-State Mulliken Net Atomic Charges

     Atom                 Charge (a.u.)    Spin (a.u.)
  --------------------------------------------------------
      1 C                    -0.066578      -0.077262
      2 N                    -0.088226       0.162790
      3 C                    -0.137670       0.526395
      4 H                     0.130552       0.002549
      5 C                    -0.127863      -0.169966
      6 H                     0.139938       0.007570
      7 C                    -0.192807       0.453066
      8 H                     0.151531      -0.009762
      9 C                     0.086079       0.013045
     10 H                     0.114457       0.002833
     11 N                    -0.137968       0.075278
     12 H                     0.128554       0.013465
  --------------------------------------------------------
  Sum of atomic charges =     0.000000
  Sum of spin   charges =     1.000000

 -----------------------------------------------------------------
                    Cartesian Multipole Moments
 -----------------------------------------------------------------
    Charge (ESU x 10^10)
                 0.0000
    Dipole Moment (Debye)
         X      -1.5607      Y      -4.7190      Z       2.0727
       Tot       5.3852
    Quadrupole Moments (Debye-Ang)
        XX     -36.8541     XY      -2.8479     YY     -53.7295
        XZ       2.4142     YZ       5.4012     ZZ     -36.9662
    Octopole Moments (Debye-Ang^2)
       XXX      -5.1898    XXY     -19.3017    XYY     -11.0066
       YYY     -82.4296    XXZ       6.9684    XYZ       3.5862
       YYZ      16.4449    XZZ      -5.6341    YZZ     -22.3854
       ZZZ      30.4475
    Hexadecapole Moments (Debye-Ang^3)
      XXXX    -162.1124   XXXY       1.7012   XXYY    -115.2619
      XYYY     -14.3876   YYYY    -593.6964   XXXZ     -15.0405
      XXYZ      28.0197   XYYZ       0.7682   YYYZ     136.0723
      XXZZ     -65.5367   XYZZ      -1.5711   YYZZ    -136.7611
      XZZZ      -9.1105   YZZZ      93.6248   ZZZZ    -209.5432
 -----------------------------------------------------------------
Archival summary:
1\1\c8-90\TS\ProcedureUnspecified\BasisUnspecified\255(2)\hpark21\TueJan3112:12:382023TueJan3112:12:382023\0\\#,TS,ProcedureUnspecified,BasisUnspecified,\\0,2\N\H,1,1.00688\C,1,1.40266,2,122.864\H,3,1.07973,1,126.873,2,-62.9456,0\C,3,1.39948,1,94.3344,2,132.527,0\H,5,1.07435,3,136.063,1,-172.46,0\C,1,1.46881,2,121.47,3,112.23,0\H,7,1.08338,1,120.203,2,0.21487,0\C,7,1.48291,1,109.804,2,149.881,0\H,9,1.08015,7,117.614,1,173.547,0\C,9,1.40911,7,123.449,1,-20.415,0\N,11,1.15321,9,178.364,7,139.541,0\\\@

 Total job time:  551.97s(wall), 31289.61s(cpu) 
 Tue Jan 31 12:12:38 2023

        *************************************************************
        *                                                           *
        *  Thank you very much for using Q-Chem.  Have a nice day.  *
        *                                                           *
        *************************************************************
