# Supplementary material for: Reactant Discovery with an Ab Initio Nanoreactor: Exploration of Astrophysical N-Heterocycle Precursors and Formation Pathways
Source: ACS Earth Space Chem. 2024 Aug 9;8(9):1771–83. doi: 10.1021/acsearthspacechem.4c00120 (PMC11418024; doi:10.1021/acsearthspacechem.4c00120)
Supplement: Supplementary file 2 — sp4c00120_si_002.zip [file sp4c00120_si_002.zip › nr-si-data/reaction1/TS4/irc.out]

Running Job 1 of 2 qchem.in
qchem qchem.in_5686.0 ./qchem5686/ 0
/home/leeping/opt/qchem/5.3.2-openmp/exe/qcprog.exe_s qchem.in_5686.0 ./qchem5686/
                  Welcome to Q-Chem
     A Quantum Leap Into The Future Of Chemistry


 Q-Chem 5.3, Q-Chem, Inc., Pleasanton, CA (2020)

 Yihan Shao,  Zhengting Gan,  E. Epifanovsky,  A. T. B. Gilbert,  M. Wormit,  
 J. Kussmann,  A. W. Lange,  A. Behn,  Jia Deng,  Xintian Feng,  D. Ghosh,  
 M. Goldey,  P. R. Horn,  L. D. Jacobson,  I. Kaliman,  T. Kus,  A. Landau,  
 Jie Liu,  E. I. Proynov,  R. M. Richard,  R. P. Steele,  E. J. Sundstrom,  
 H. L. Woodcock III,  P. M. Zimmerman,  D. Zuev,  B. Alam,  B. Albrecht,  
 A. Aldossary,  E. Alguire,  S. A. Baeppler,  D. Barton,  Z. Benda,  
 Y. A. Bernard,  E. J. Berquist,  K. B. Bravaya,  H. Burton,  K. Carter-Fenk,  
 D. Casanova,  Chun-Min Chang,  Yunqing Chen,  A. Chien,  K. D. Closser,  
 M. P. Coons,  S. Coriani,  S. Dasgupta,  A. L. Dempwolff,  M. Diedenhofen,  
 Hainam Do,  R. G. Edgar,  Po-Tung Fang,  S. Faraji,  S. Fatehi,  
 Qingguo Feng,  J. Fosso-Tande,  J. Gayvert,  Qinghui Ge,  A. Ghysels,  
 G. Gidofalvi,  J. Gomes,  J. Gonthier,  S. Gulania,  A. Gunina,  D. Hait,  
 M. W. D. Hanson-Heine,  S. Hammes-Schiffer,  P. H. P. Harbach,  
 A. W. Hauser,  M. F. Herbst,  J. E. Herr,  E. G. Hohenstein,  Z. C. Holden,  
 S. Houck,  Kerwin Hui,  B. C. Huynh,  M. Ivanov,  T.-C. Jagau,  Hyunjun Ji,  
 B. Kaduk,  K. Khistyaev,  Jaehoon Kim,  P. Klunzinger,  K. Koh,  
 D. Kosenkov,  L. Koulias,  T. Kowalczyk,  C. M. Krauter,  A. Kunitsa,  
 Ka Un Lao,  A. Laurent,  K. V. Lawler,  Joonho Lee,  D. Lefrancois,  
 S. Lehtola,  D. S. Levine,  Yi-Pei Li,  You-Sheng Lin,  Fenglai Liu,  
 Kuan-Yu Liu,  E. Livshits,  M. Loipersberger,  A. Luenser,  A. Manjanath,  
 P. Manohar,  E. Mansoor,  S. F. Manzer,  Shan-Ping Mao,  Yuezhi Mao,  
 N. Mardirossian,  A. V. Marenich,  T. Markovich,  L. A. Martinez-Martinez,  
 S. A. Maurer,  N. J. Mayhall,  S. C. McKenzie,  J.-M. Mewes,  P. Morgante,  
 A. F. Morrison,  J. W. Mullinax,  K. Nanda,  T. S. Nguyen-Beck,  
 R. Olivares-Amaya,  K. J. Oosterbaan,  J. A. Parkhill,  S. K. Paul,  
 F. Pavosevic,  Zheng Pei,  T. M. Perrine,  F. Plasser,  P. Pokhilko,  
 S. Prager,  A. Prociuk,  E. Ramos,  B. Rana,  D. R. Rehn,  F. Rob,  
 E. Rossomme,  M. Scheurer,  M. Schneider,  N. Sergueev,  S. M. Sharada,  
 S. Sharma,  W. Skomorowski,  D. W. Small,  T. Stauch,  C. J. Stein,  
 T. Stein,  Yu-Chuan Su,  S. P. Veccham,  Zhen Tao,  A. J. W. Thom,  
 A. Tkatchenko,  T. Tsuchimochi,  N. M. Tubman,  L. Vogt,  M. L. Vidal,  
 O. Vydrov,  M. A. Watson,  J. Wenzel,  M. de Wergifosse,  T. A. Wesolowski,  
 A. White,  J. Witte,  A. Yamada,  Jun Yang,  K. Yao,  S. Yeganeh,  
 S. R. Yost,  Zhi-Qiang You,  A. Zech,  Igor Ying Zhang,  Xing Zhang,  
 Yan Zhao,  Ying Zhu,  B. R. Brooks,  G. K. L. Chan,  C. J. Cramer,  
 M. S. Gordon,  W. J. Hehre,  A. Klamt,  M. W. Schmidt,  C. D. Sherrill,  
 D. G. Truhlar,  A. Aspuru-Guzik,  R. Baer,  A. T. Bell,  N. A. Besley,  
 Jeng-Da Chai,  A. E. DePrince, III,  R. A. DiStasio Jr.,  A. Dreuw,  
 B. D. Dunietz,  T. R. Furlani,  Chao-Ping Hsu,  Yousung Jung,  Jing Kong,  
 D. S. Lambrecht,  WanZhen Liang,  C. Ochsenfeld,  V. A. Rassolov,  
 L. V. Slipchenko,  J. E. Subotnik,  T. Van Voorhis,  J. M. Herbert,  
 A. I. Krylov,  P. M. W. Gill,  M. Head-Gordon

 Contributors to earlier versions of Q-Chem not listed above: 
 R. D. Adamson,  B. Austin,  J. Baker,  G. J. O. Beran,  K. Brandhorst,  
 S. T. Brown,  E. F. C. Byrd,  A. K. Chakraborty,  C.-L. Cheng,  
 Siu Hung Chien,  D. M. Chipman,  D. L. Crittenden,  H. Dachsel,  
 R. J. Doerksen,  A. D. Dutoi,  L. Fusti-Molnar,  W. A. Goddard III,  
 A. Golubeva-Zadorozhnaya,  S. R. Gwaltney,  G. Hawkins,  A. Heyden,  
 S. Hirata,  G. Kedziora,  F. J. Keil,  C. Kelley,  Jihan Kim,  R. A. King,  
 R. Z. Khaliullin,  P. P. Korambath,  W. Kurlancheek,  A. M. Lee,  M. S. Lee,  
 S. V. Levchenko,  Ching Yeh Lin,  D. Liotard,  R. C. Lochan,  I. Lotan,  
 P. E. Maslen,  N. Nair,  D. P. O'Neill,  D. Neuhauser,  E. Neuscamman,  
 C. M. Oana,  R. Olson,  B. Peters,  R. Peverati,  P. A. Pieniazek,  
 Y. M. Rhee,  J. Ritchie,  M. A. Rohrdanz,  E. Rosta,  N. J. Russ,  
 H. F. Schaefer III,  N. E. Schultz,  N. Shenvi,  A. C. Simmonett,  A. Sodt,  
 D. Stuck,  K. S. Thanthiriwatte,  V. Vanovschi,  Tao Wang,  A. Warshel,  
 C. F. Williams,  Q. Wu,  X. Xu,  W. Zhang

 Please cite Q-Chem as follows:
 Y. Shao et al., Mol. Phys. 113, 184-215 (2015)
 DOI: 10.1080/00268976.2014.952696

 Q-Chem 5.3.2 for Intel X86 EM64T Linux

 Parts of Q-Chem use Armadillo 9.800.1 (Horizon Scraper).
 http://arma.sourceforge.net/

 Q-Chem begins on Fri Feb  3 18:19:47 2023  

Host: 
0

     Scratch files written to ./qchem5686//
 Dec820 |scratch|qcdevops|jenkins|workspace|build_RNUM 5633   
Processing $rem in /home/leeping/opt/qchem/5.3.2-openmp/config/preferences:
Processing $rem in /home/hpark21/.qchemrc:

Checking the input file for inconsistencies... 	...done.

--------------------------------------------------------------
User input:
--------------------------------------------------------------
$molecule
0 2
C        -0.1537396204    1.7091796075   -0.9567053996
N         0.4087486721    2.6954163886   -1.1587969027
C         1.2171691384   -0.7426513407    0.4375037285
H         2.2941479424   -0.7931898052    0.3794382353
C         0.1416383370   -1.0796193259   -0.3920991222
H        -0.0297156396   -1.7757267224   -1.1922866450
C        -0.8326559568    0.4922887064   -0.7473024388
H        -1.6146435674    0.2306385971   -1.4449839588
C        -0.7473349412   -0.2849716510    0.5127011249
H        -1.6304294843   -0.6214182962    1.0424798186
N         0.4573156160    0.1047767955    1.2572316779
H         0.4894995055    0.0652770589    2.2628198906
$end

$rem
method                wB97X-D3
basis                 cc-pvtz
unrestricted          true
symmetry              False
sym_ignore            true
scf_convergence       8
thresh                14
jobtype               freq
scf_guess             core
scf_algorithm         diis
max_scf_cycles        100
geom_opt_max_cycles   100
mem_total             200000
$end

--------------------------------------------------------------
 Adding empirical dispersion correction 
 ----------------------------------------------------------------
 Doing -D3(0) with
 s6  =   1.00000
 s8  =   1.00000
 rs6 =   1.28100
 rs8 =   1.09400
 -D3 energy without 3body term =     -0.0026414823 hartrees
 ----------------------------------------------------------------
             Standard Nuclear Orientation (Angstroms)
    I     Atom           X                Y                Z
 ----------------------------------------------------------------
    1      C      -0.1537396204     1.7091796075    -0.9567053996
    2      N       0.4087486721     2.6954163886    -1.1587969027
    3      C       1.2171691384    -0.7426513407     0.4375037285
    4      H       2.2941479424    -0.7931898052     0.3794382353
    5      C       0.1416383370    -1.0796193259    -0.3920991222
    6      H      -0.0297156396    -1.7757267224    -1.1922866450
    7      C      -0.8326559568     0.4922887064    -0.7473024388
    8      H      -1.6146435674     0.2306385971    -1.4449839588
    9      C      -0.7473349412    -0.2849716510     0.5127011249
   10      H      -1.6304294843    -0.6214182962     1.0424798186
   11      N       0.4573156160     0.1047767955     1.2572316779
   12      H       0.4894995055     0.0652770589     2.2628198906
 ----------------------------------------------------------------
 Nuclear Repulsion Energy =         263.57987482 hartrees
 There are       25 alpha and       24 beta electrons
 Requested basis set is cc-pVTZ
 There are 100 shells and 280 basis functions

 Total QAlloc Memory Limit 200000 MB
 Mega-Array Size      1956 MB
 MEM_STATIC part      2000 MB

                       Distance Matrix (Angstroms)
             C (  1)   N (  2)   C (  3)   H (  4)   C (  5)   H (  6)
   N (  2)  1.153212
   C (  3)  3.136030  3.875826
   H (  4)  3.746904  4.253383  1.079726
   C (  5)  2.860669  3.861356  1.399484  2.304476
   H (  6)  3.495061  4.492716  2.297430  2.972548  1.074350
   C (  7)  1.409113  2.562066  2.670323  3.563552  1.883166  2.446757
   H (  8)  2.135121  3.201742  3.536978  4.433440  2.431022  2.569310
   C (  9)  2.547185  3.607374  2.018515  3.086529  1.496797  2.375776
   H ( 10)  3.407204  4.472724  2.913677  3.983897  2.325551  2.981425
   N ( 11)  2.801609  3.542734  1.402664  2.225043  2.054930  3.126281
   H ( 12)  3.671718  4.316435  2.124625  2.746060  2.912111  3.949258
             C (  7)   H (  8)   C (  9)   H ( 10)   N ( 11)
   H (  8)  1.080150
   C (  9)  1.482910  2.202410
   H ( 10)  2.253909  2.629397  1.083383
   N ( 11)  2.415026  3.407466  1.468813  2.220846
   H ( 12)  3.315309  4.266447  2.171486  2.540645  1.006878
 
 A cutoff of  1.0D-14 yielded   4874 shell pairs
 There are     38490 function pairs (     50408 Cartesian)
 Smallest overlap matrix eigenvalue = 1.77E-04
 Guess MOs from core Hamiltonian diagonalization
 Long-range K will be added via erf
 Coulomb attenuation parameter = 0.25 bohr**(-1)
 An unrestricted hybrid HF-DFT SCF calculation will be
 performed using Pulay DIIS extrapolation
 Exchange:     0.1957 Hartree-Fock + 1.0000 wB97X-D3 + LR-HF
 Correlation:  1.0000 wB97X-D3
 Using SG-2 standard quadrature grid
 Dispersion:   Grimme D3
 SCF converges when DIIS error is below 1.0E-08
 using 64 threads for integral computing
 -------------------------------------------------------
 OpenMP Integral computing Module                
 Release: version 1.0, May 2013, Q-Chem Inc. Pittsburgh 
 -------------------------------------------------------
 using 64 threads for integral computing
 -------------------------------------------------------
 OpenMP Integral computing Module                
 Release: version 1.0, May 2013, Q-Chem Inc. Pittsburgh 
 -------------------------------------------------------
 ---------------------------------------
  Cycle       Energy         DIIS Error
 ---------------------------------------
    1    -230.1244009151      8.68E-02
    2    -167.7462191529      8.76E-02
    3    -260.3411205629      4.00E-02
    4    -190.7885669925      8.40E-02
    5    -256.0647280494      5.52E-02
    6    -285.2396313222      3.18E-02
    7    -301.3963962414      9.66E-03
    8    -302.6579367131      4.55E-03
    9    -302.8201938074      2.45E-03
   10    -302.8741372536      6.83E-04
   11    -302.8795918731      2.82E-04
   12    -302.8815489468      1.74E-04
   13    -302.8828189904      6.86E-05
   14    -302.8831652705      2.06E-05
   15    -302.8832463459      1.24E-05
   16    -302.8833035786      7.51E-06
   17    -302.8833398932      4.12E-06
   18    -302.8833470720      2.23E-06
   19    -302.8833480074      8.11E-07
   20    -302.8833483053      3.96E-07
   21    -302.8833483611      2.24E-07
   22    -302.8833483741      1.04E-07
   23    -302.8833483764      2.92E-08
   24    -302.8833483766      1.02E-08
   25    -302.8833483767      3.40E-09 Convergence criterion met
 ---------------------------------------
 <S^2> = 0.7890
 SCF time:  CPU 3426.21 s  wall 60.88 s
 SCF   energy in the final basis set = -302.88334838
 Total energy in the final basis set = -302.88334838
 
 --------------------------------------------------------------
 
                    Orbital Energies (a.u.)
 --------------------------------------------------------------
 
 Alpha MOs
 -- Occupied --
-14.4547 -14.4032 -10.3549 -10.3347 -10.3312 -10.3204 -10.3014  -1.1242
 -1.0092  -0.9308  -0.8455  -0.7850  -0.6905  -0.6640  -0.6242  -0.5968
 -0.5343  -0.5317  -0.4857  -0.4682  -0.4534  -0.4228  -0.4041  -0.3547
 -0.2621
 -- Virtual --
  0.0820   0.1013   0.1250   0.1378   0.1514   0.1580   0.1705   0.2024
  0.2130   0.2198   0.2385   0.2801   0.2998   0.3325   0.3549   0.3582
  0.3711   0.3739   0.3993   0.4233   0.4289   0.4516   0.4543   0.4623
  0.4840   0.4964   0.5131   0.5183   0.5238   0.5347   0.5596   0.5616
  0.5807   0.5920   0.6029   0.6146   0.6600   0.6685   0.6754   0.7028
  0.7119   0.7299   0.7473   0.7878   0.8118   0.8319   0.8754   0.8817
  0.9108   0.9464   0.9736   0.9988   1.0049   1.0283   1.0445   1.0553
  1.0623   1.0832   1.1178   1.1289   1.1405   1.1449   1.1624   1.1932
  1.2079   1.2263   1.2417   1.2668   1.2759   1.2960   1.3171   1.3361
  1.3446   1.3726   1.3938   1.4256   1.4486   1.4706   1.4848   1.4930
  1.5149   1.5525   1.5871   1.6069   1.6175   1.6476   1.6785   1.6957
  1.7531   1.8062   1.8247   1.8552   1.8985   1.9107   1.9194   1.9713
  1.9952   2.1264   2.1737   2.1917   2.2545   2.2745   2.3118   2.3533
  2.3776   2.4079   2.4528   2.4899   2.5409   2.5568   2.5813   2.6068
  2.6259   2.6641   2.6835   2.6985   2.7183   2.7348   2.7620   2.7971
  2.8002   2.8142   2.8434   2.8778   2.8964   2.9211   2.9332   2.9482
  2.9596   2.9935   3.0145   3.0418   3.0566   3.0686   3.0745   3.0766
  3.1005   3.1178   3.1213   3.1539   3.1703   3.1771   3.2093   3.2247
  3.2307   3.2503   3.2772   3.2932   3.3168   3.3335   3.3540   3.3666
  3.3817   3.4373   3.4645   3.4802   3.4945   3.5064   3.5505   3.5526
  3.5826   3.5998   3.6268   3.6430   3.6838   3.6925   3.7044   3.7436
  3.7513   3.7845   3.7980   3.8124   3.8377   3.8397   3.8795   3.8977
  3.9190   3.9451   3.9974   4.0103   4.0173   4.0429   4.0652   4.0787
  4.0868   4.0998   4.1087   4.1324   4.1575   4.1846   4.2073   4.2203
  4.2418   4.2810   4.3197   4.3565   4.3964   4.4153   4.4526   4.4721
  4.4896   4.5006   4.5547   4.5787   4.6406   4.6627   4.6694   4.6833
  4.7125   4.7410   4.7625   4.7930   4.8155   4.8543   4.9049   4.9321
  4.9618   4.9742   5.0420   5.0613   5.0773   5.1585   5.1672   5.2098
  5.2636   5.2859   5.2912   5.3287   5.4062   5.4609   5.4887   5.5422
  5.6043   5.6160   5.6944   5.7367   5.8028   5.8674   5.9567   6.0100
  6.0820   6.1453   6.2086   6.2558   6.3005   6.4543   6.5101   6.7944
  8.3171  10.4937  11.9229  12.1832  12.7249  13.3266  15.5721
 
 Beta MOs
 -- Occupied --
-14.4530 -14.4007 -10.3547 -10.3295 -10.3253 -10.3222 -10.3025  -1.1175
 -1.0039  -0.9218  -0.8340  -0.7732  -0.6892  -0.6545  -0.6182  -0.5885
 -0.5292  -0.5249  -0.4723  -0.4527  -0.4473  -0.4146  -0.3855  -0.3383
 -- Virtual --
 -0.0079   0.1013   0.1041   0.1274   0.1396   0.1540   0.1599   0.1723
  0.2073   0.2161   0.2349   0.2408   0.2828   0.3013   0.3366   0.3563
  0.3629   0.3751   0.3816   0.4055   0.4244   0.4324   0.4545   0.4589
  0.4681   0.4841   0.5007   0.5166   0.5201   0.5289   0.5357   0.5634
  0.5642   0.5842   0.5944   0.6044   0.6161   0.6640   0.6718   0.6780
  0.7063   0.7135   0.7325   0.7497   0.7926   0.8138   0.8367   0.8790
  0.8852   0.9135   0.9505   0.9768   1.0008   1.0068   1.0306   1.0477
  1.0572   1.0658   1.0870   1.1238   1.1313   1.1440   1.1477   1.1653
  1.1983   1.2112   1.2293   1.2474   1.2694   1.2796   1.2989   1.3215
  1.3401   1.3496   1.3757   1.3956   1.4272   1.4531   1.4762   1.4903
  1.4954   1.5197   1.5560   1.5929   1.6103   1.6208   1.6514   1.6821
  1.6996   1.7558   1.8089   1.8292   1.8603   1.9034   1.9155   1.9222
  1.9743   1.9987   2.1325   2.1796   2.1982   2.2611   2.2905   2.3199
  2.3575   2.3832   2.4092   2.4615   2.4983   2.5472   2.5648   2.5861
  2.6131   2.6301   2.6729   2.6879   2.7046   2.7246   2.7383   2.7655
  2.7997   2.8054   2.8193   2.8520   2.8835   2.9018   2.9251   2.9376
  2.9534   2.9634   3.0001   3.0208   3.0470   3.0611   3.0760   3.0802
  3.0887   3.1050   3.1245   3.1279   3.1619   3.1764   3.1842   3.2147
  3.2340   3.2356   3.2576   3.2830   3.2969   3.3284   3.3368   3.3611
  3.3728   3.3874   3.4441   3.4696   3.4856   3.4991   3.5124   3.5538
  3.5558   3.5896   3.6034   3.6303   3.6470   3.6881   3.6981   3.7073
  3.7479   3.7574   3.7896   3.8042   3.8158   3.8417   3.8447   3.8835
  3.9034   3.9230   3.9495   4.0018   4.0142   4.0202   4.0468   4.0708
  4.0852   4.0917   4.1058   4.1155   4.1354   4.1620   4.1902   4.2111
  4.2242   4.2451   4.2843   4.3253   4.3622   4.3990   4.4182   4.4555
  4.4758   4.4941   4.5056   4.5597   4.5838   4.6467   4.6679   4.6793
  4.6915   4.7165   4.7481   4.7686   4.7979   4.8231   4.8585   4.9078
  4.9365   4.9684   4.9810   5.0469   5.0692   5.0807   5.1629   5.1713
  5.2144   5.2694   5.2913   5.2939   5.3330   5.4118   5.4645   5.4921
  5.5453   5.6069   5.6204   5.6978   5.7405   5.8064   5.8710   5.9590
  6.0140   6.0848   6.1494   6.2117   6.2628   6.3041   6.4571   6.5135
  6.7988   8.3187  10.4982  11.9255  12.1871  12.7331  13.3317  15.5754
 --------------------------------------------------------------
 
          Ground-State Mulliken Net Atomic Charges

     Atom                 Charge (a.u.)    Spin (a.u.)
  --------------------------------------------------------
      1 C                    -0.066579      -0.077266
      2 N                    -0.088226       0.162795
      3 C                    -0.137670       0.526393
      4 H                     0.130553       0.002549
      5 C                    -0.127863      -0.169964
      6 H                     0.139938       0.007570
      7 C                    -0.192807       0.453065
      8 H                     0.151531      -0.009762
      9 C                     0.086079       0.013045
     10 H                     0.114457       0.002833
     11 N                    -0.137968       0.075278
     12 H                     0.128554       0.013465
  --------------------------------------------------------
  Sum of atomic charges =     0.000000
  Sum of spin   charges =     1.000000

 -----------------------------------------------------------------
                    Cartesian Multipole Moments
 -----------------------------------------------------------------
    Charge (ESU x 10^10)
                -0.0000
    Dipole Moment (Debye)
         X      -1.5607      Y      -4.7190      Z       2.0727
       Tot       5.3852
    Quadrupole Moments (Debye-Ang)
        XX     -36.8541     XY      -2.8479     YY     -53.7295
        XZ       2.4142     YZ       5.4012     ZZ     -36.9662
    Octopole Moments (Debye-Ang^2)
       XXX      -5.1898    XXY     -19.3017    XYY     -11.0066
       YYY     -82.4296    XXZ       6.9684    XYZ       3.5861
       YYZ      16.4449    XZZ      -5.6341    YZZ     -22.3854
       ZZZ      30.4475
    Hexadecapole Moments (Debye-Ang^3)
      XXXX    -162.1123   XXXY       1.7012   XXYY    -115.2619
      XYYY     -14.3876   YYYY    -593.6965   XXXZ     -15.0405
      XXYZ      28.0197   XYYZ       0.7682   YYYZ     136.0723
      XXZZ     -65.5367   XYZZ      -1.5711   YYZZ    -136.7611
      XZZZ      -9.1105   YZZZ      93.6248   ZZZZ    -209.5432
 -----------------------------------------------------------------
 Calculating MO derivatives via CPSCF
    1     0    39    0.0284765  
    2     0    39    0.0105834  
    3     0    39    0.0031433  
    4     0    39    0.0009423  
    5     0    39    0.0002274  
    6    10    29    0.0000533  
    7    28    11    0.0000102  
    8    38     1    0.0000015  
    9    39     0    0.0000002  Converged
 Time for AOints: 1245.7 s (CPU) 21.9 s (wall)
 ------------------------------------------------------------------------------
                     AOints        : Timing summary (seconds)
 ------------------------------------------------------------------------------
     job step          cpu (% of tot)      sys (% of tot)     wall (% of tot)
 ------------------------------------------------------------------------------
  AOints            0.1246E+04 ( 5.6)   0.8813E-02 ( 7.3)   0.2186E+02 ( 0.9)
 ------------------------------------------------------------------------------
   Grand Totals     0.2226E+05          0.1214E+00          0.2473E+04
 ------------------------------------------------------------------------------
 Polarizability Matrix (a.u.)
            1           2           3
    1 -62.7810617   3.0102472  -6.9470153
    2   3.0102472 -78.2676133  10.9195466
    3  -6.9470153  10.9195466 -60.6038835
 Calculating analytic Hessian of the SCF energy
 
 Direct stationary perturbation theory relativistic correction:
 
 rels  =       0.078570518961
 relv  =      -0.370955766682
 rel2e =       0.000000000000
 E_rel =      -0.292385247721
 
 Hessian of the SCF Energy
            1           2           3           4           5           6
    1   0.4352595   0.6096914  -0.1136133  -0.3100701  -0.4797632   0.1003571
    2   0.6096914   1.1678546  -0.2235618  -0.4842342  -0.8896705   0.1743404
    3  -0.1136133  -0.2235618   0.1537749   0.1017038   0.1746072  -0.0746461
    4  -0.3100701  -0.4842342   0.1017038   0.3069808   0.5058701  -0.1044872
    5  -0.4797632  -0.8896705   0.1746072   0.5058701   0.9115783  -0.1811086
    6   0.1003571   0.1743404  -0.0746461  -0.1044872  -0.1811086   0.0566054
    7  -0.0153307  -0.0173756   0.0021318   0.0074480   0.0087476  -0.0018445
    8   0.0045109   0.0012060   0.0012959  -0.0018864  -0.0001407  -0.0008631
    9  -0.0067666  -0.0096276   0.0013879   0.0029294   0.0031957  -0.0017796
   10   0.0000100   0.0000810  -0.0000630   0.0001161   0.0000667  -0.0000089
   11  -0.0016483  -0.0010751   0.0002572   0.0007021   0.0007371  -0.0002066
   12   0.0013018   0.0014055  -0.0003613  -0.0005529  -0.0006805   0.0001342
   13   0.0246683   0.0204056  -0.0047754  -0.0098583  -0.0118445   0.0034157
   14  -0.0123750  -0.0358487   0.0020858   0.0079921   0.0132513  -0.0026906
   15   0.0166269   0.0307945  -0.0075367  -0.0081274  -0.0120607   0.0038574
   16   0.0002640   0.0002849  -0.0005248  -0.0002485  -0.0002607   0.0002055
   17   0.0027012   0.0027384  -0.0011488  -0.0011393  -0.0014057   0.0005800
   18  -0.0023598  -0.0020145   0.0013734   0.0010204   0.0011770  -0.0005830
   19  -0.1318903  -0.1382074   0.0063821   0.0083427  -0.0135639   0.0037230
   20  -0.0919978  -0.2116924   0.0336893  -0.0323060  -0.0385993   0.0086437
   21   0.0078384   0.0370318  -0.0819779   0.0050111   0.0069464   0.0204140
   22  -0.0077721  -0.0027957  -0.0069965   0.0007964  -0.0007257   0.0002727
   23  -0.0238496  -0.0097947  -0.0173201   0.0019433   0.0001817   0.0024289
   24   0.0052879  -0.0010343   0.0065608   0.0002909   0.0028751  -0.0012212
   25   0.0001748   0.0099233   0.0175404  -0.0018959  -0.0070022  -0.0025406
   26  -0.0009645  -0.0202917   0.0279070  -0.0008252   0.0022588  -0.0022850
   27  -0.0055186  -0.0002657   0.0015031   0.0005275   0.0010423  -0.0021314
   28   0.0007748   0.0001313  -0.0018748  -0.0000687   0.0003287   0.0003588
   29  -0.0011740   0.0003627   0.0031426   0.0001025  -0.0006044  -0.0005945
   30   0.0003928  -0.0039796  -0.0023469   0.0003180   0.0016503   0.0002123
   31   0.0035598   0.0014430   0.0001626  -0.0013270  -0.0015082   0.0005359
   32  -0.0068138  -0.0062403  -0.0006058   0.0046839   0.0038026   0.0018767
   33  -0.0032086  -0.0031735   0.0021970   0.0013298   0.0024878  -0.0009445
   34   0.0003520   0.0006523  -0.0000731  -0.0002157  -0.0003448   0.0000125
   35   0.0016827   0.0024516  -0.0003486  -0.0009028  -0.0013891  -0.0001212
   36  -0.0003381   0.0000849   0.0000718   0.0000366  -0.0001318   0.0000824
            7           8           9          10          11          12
    1  -0.0153307   0.0045109  -0.0067666   0.0000100  -0.0016483   0.0013018
    2  -0.0173756   0.0012060  -0.0096276   0.0000810  -0.0010751   0.0014055
    3   0.0021318   0.0012959   0.0013879  -0.0000630   0.0002572  -0.0003613
    4   0.0074480  -0.0018864   0.0029294   0.0001161   0.0007021  -0.0005529
    5   0.0087476  -0.0001407   0.0031957   0.0000667   0.0007371  -0.0006805
    6  -0.0018445  -0.0008631  -0.0017796  -0.0000089  -0.0002066   0.0001342
    7   0.8059287  -0.0691712   0.0299263  -0.3523820   0.0006640   0.0155417
    8  -0.0691712   0.2424982   0.1752182   0.0201080  -0.0371750  -0.0199200
    9   0.0299263   0.1752182   0.3565924   0.0087643  -0.0219779  -0.0495638
   10  -0.3523820   0.0201080   0.0087643   0.3678832  -0.0192250  -0.0147459
   11   0.0006640  -0.0371750  -0.0219779  -0.0192250   0.0275494   0.0168569
   12   0.0155417  -0.0199200  -0.0495638  -0.0147459   0.0168569   0.0373139
   13  -0.1827886  -0.0634653  -0.1032440  -0.0055602   0.0007477  -0.0161230
   14  -0.1031676  -0.0867048  -0.0970555   0.0026196   0.0001671   0.0062293
   15  -0.0782079  -0.0509999  -0.1207216   0.0065321   0.0080699   0.0039826
   16   0.0088286  -0.0110162  -0.0045213  -0.0004152   0.0001180  -0.0005133
   17   0.0070664   0.0016617   0.0075903  -0.0000583  -0.0003845   0.0000897
   18   0.0018878  -0.0042762  -0.0092414  -0.0002183   0.0003974  -0.0004112
   19  -0.0436305   0.0050559  -0.0447191   0.0011520  -0.0018703   0.0028840
   20   0.0647407   0.0076186   0.0474453  -0.0011127   0.0043030  -0.0046984
   21   0.0007151   0.0097586  -0.0031033   0.0003081  -0.0003780   0.0008474
   22   0.0012578   0.0021300  -0.0002540   0.0000150   0.0001807  -0.0001931
   23  -0.0006576  -0.0020218   0.0018944  -0.0000006  -0.0002467   0.0000966
   24  -0.0005897  -0.0028820  -0.0022004  -0.0000090   0.0000604   0.0002594
   25  -0.0935325   0.0192141   0.0212932  -0.0052412   0.0009771  -0.0013678
   26   0.0497482   0.0052181  -0.0010114  -0.0003680   0.0049714  -0.0049854
   27  -0.0216291  -0.0082150  -0.0038476   0.0007864  -0.0081074   0.0035873
   28  -0.0015848  -0.0017422  -0.0006283  -0.0008111   0.0014301  -0.0004459
   29  -0.0014104  -0.0029112  -0.0040430   0.0009344  -0.0001279   0.0011252
   30  -0.0024696  -0.0045835  -0.0065650  -0.0003020   0.0010802   0.0006462
   31  -0.1405021   0.1055224   0.0818042  -0.0041185   0.0174942   0.0137257
   32   0.0634188  -0.1196947  -0.0754505  -0.0032969   0.0018791   0.0038895
   33   0.0559942  -0.0968105  -0.1498716  -0.0010835   0.0042162   0.0039379
   34   0.0062879  -0.0092597   0.0154158  -0.0006479   0.0004296   0.0004887
   35  -0.0026033  -0.0095543  -0.0261779   0.0002519  -0.0005979   0.0005916
   36  -0.0014561   0.0022775  -0.0110861   0.0000397  -0.0002683  -0.0003727
           13          14          15          16          17          18
    1   0.0246683  -0.0123750   0.0166269   0.0002640   0.0027012  -0.0023598
    2   0.0204056  -0.0358487   0.0307945   0.0002849   0.0027384  -0.0020145
    3  -0.0047754   0.0020858  -0.0075367  -0.0005248  -0.0011488   0.0013734
    4  -0.0098583   0.0079921  -0.0081274  -0.0002485  -0.0011393   0.0010204
    5  -0.0118445   0.0132513  -0.0120607  -0.0002607  -0.0014057   0.0011770
    6   0.0034157  -0.0026906   0.0038574   0.0002055   0.0005800  -0.0005830
    7  -0.1827886  -0.1031676  -0.0782079   0.0088286   0.0070664   0.0018878
    8  -0.0634653  -0.0867048  -0.0509999  -0.0110162   0.0016617  -0.0042762
    9  -0.1032440  -0.0970555  -0.1207216  -0.0045213   0.0075903  -0.0092414
   10  -0.0055602   0.0026196   0.0065321  -0.0004152  -0.0000583  -0.0002183
   11   0.0007477   0.0001671   0.0080699   0.0001180  -0.0003845   0.0003974
   12  -0.0161230   0.0062293   0.0039826  -0.0005133   0.0000897  -0.0004112
   13   0.3728611   0.1315445   0.0497746  -0.0690635  -0.0437535  -0.0325384
   14   0.1315445   0.3169871   0.4286724  -0.0275159  -0.1599515  -0.1779496
   15   0.0497746   0.4286724   0.4912322  -0.0458932  -0.1762823  -0.2098524
   16  -0.0690635  -0.0275159  -0.0458932   0.0513292   0.0311243   0.0464044
   17  -0.0437535  -0.1599515  -0.1762823   0.0311243   0.1738640   0.1733380
   18  -0.0325384  -0.1779496  -0.2098524   0.0464044   0.1733380   0.2222927
   19   0.0326410  -0.0508357   0.0488252   0.0001961   0.0048834  -0.0034861
   20  -0.0810524   0.0441880  -0.0984657  -0.0004067  -0.0170208   0.0135015
   21  -0.0189891   0.0105854  -0.0106010   0.0036427  -0.0082425   0.0043796
   22  -0.0071954  -0.0002246  -0.0073570   0.0000299  -0.0007249   0.0009755
   23   0.0061988   0.0013707   0.0068275   0.0008609   0.0008359  -0.0005524
   24   0.0072308  -0.0025152   0.0046775  -0.0002118   0.0008669  -0.0001512
   25  -0.1338401   0.0656865   0.0360866   0.0054525  -0.0017320  -0.0072001
   26   0.0365153  -0.0720666  -0.0562136   0.0075519  -0.0060873   0.0030166
   27   0.1226711  -0.1021131  -0.0772547   0.0043598   0.0049865  -0.0054872
   28  -0.0066760  -0.0042432   0.0010939   0.0006350   0.0000105   0.0000647
   29   0.0184661   0.0101895  -0.0034850  -0.0005895   0.0006326  -0.0000393
   30   0.0121377   0.0030796  -0.0015210  -0.0000077   0.0000770   0.0001898
   31  -0.0141480  -0.0102291  -0.0207523   0.0019064   0.0014112  -0.0036023
   32  -0.0160490  -0.0269203  -0.0718999  -0.0002283   0.0048160  -0.0041189
   33  -0.0219905  -0.0653256  -0.0735368  -0.0026304  -0.0014401  -0.0032911
   34  -0.0010404   0.0007484   0.0013984   0.0010852   0.0002109  -0.0009477
   35   0.0022865  -0.0046620  -0.0049572   0.0000774   0.0003012  -0.0024796
   36   0.0024303  -0.0030030  -0.0027255  -0.0003100  -0.0004146   0.0007820
           19          20          21          22          23          24
    1  -0.1318903  -0.0919978   0.0078384  -0.0077721  -0.0238496   0.0052879
    2  -0.1382074  -0.2116924   0.0370318  -0.0027957  -0.0097947  -0.0010343
    3   0.0063821   0.0336893  -0.0819779  -0.0069965  -0.0173201   0.0065608
    4   0.0083427  -0.0323060   0.0050111   0.0007964   0.0019433   0.0002909
    5  -0.0135639  -0.0385993   0.0069464  -0.0007257   0.0001817   0.0028751
    6   0.0037230   0.0086437   0.0204140   0.0002727   0.0024289  -0.0012212
    7  -0.0436305   0.0647407   0.0007151   0.0012578  -0.0006576  -0.0005897
    8   0.0050559   0.0076186   0.0097586   0.0021300  -0.0020218  -0.0028820
    9  -0.0447191   0.0474453  -0.0031033  -0.0002540   0.0018944  -0.0022004
   10   0.0011520  -0.0011127   0.0003081   0.0000150  -0.0000006  -0.0000090
   11  -0.0018703   0.0043030  -0.0003780   0.0001807  -0.0002467   0.0000604
   12   0.0028840  -0.0046984   0.0008474  -0.0001931   0.0000966   0.0002594
   13   0.0326410  -0.0810524  -0.0189891  -0.0071954   0.0061988   0.0072308
   14  -0.0508357   0.0441880   0.0105854  -0.0002246   0.0013707  -0.0025152
   15   0.0488252  -0.0984657  -0.0106010  -0.0073570   0.0068275   0.0046775
   16   0.0001961  -0.0004067   0.0036427   0.0000299   0.0008609  -0.0002118
   17   0.0048834  -0.0170208  -0.0082425  -0.0007249   0.0008359   0.0008669
   18  -0.0034861   0.0135015   0.0043796   0.0009755  -0.0005524  -0.0001512
   19   0.3744691   0.2691164   0.1751720  -0.1943732  -0.0633813  -0.1497942
   20   0.2691164   0.3676870  -0.1093198  -0.0677829  -0.0590226  -0.0331327
   21   0.1751720  -0.1093198   0.4609463  -0.1503431  -0.0396614  -0.1685459
   22  -0.1943732  -0.0677829  -0.1503431   0.2020668   0.0686033   0.1588814
   23  -0.0633813  -0.0590226  -0.0396614   0.0686033   0.0657094   0.0400890
   24  -0.1497942  -0.0331327  -0.1685459   0.1588814   0.0400890   0.1754308
   25  -0.0398455  -0.0553075  -0.0048874   0.0041767   0.0084223  -0.0180541
   26  -0.0157310  -0.1078769   0.0812165   0.0017890   0.0026333  -0.0081233
   27  -0.0302386   0.1451868  -0.1903024   0.0041830   0.0040031  -0.0110227
   28   0.0090594   0.0034974  -0.0021884  -0.0000774  -0.0002685   0.0007673
   29  -0.0167431  -0.0049995   0.0078216   0.0007560   0.0005559  -0.0008626
   30   0.0119661   0.0098358  -0.0079561  -0.0008587   0.0005864   0.0007604
   31  -0.0126692  -0.0043418  -0.0149364   0.0007541   0.0015629  -0.0024541
   32   0.0197850   0.0172896  -0.0004869  -0.0016276   0.0002809   0.0042880
   33  -0.0204535  -0.0119743  -0.0239672   0.0011162   0.0019087  -0.0042547
   34  -0.0034518  -0.0030467  -0.0013431   0.0003213   0.0005661  -0.0013453
   35   0.0014919  -0.0018747   0.0047284   0.0004223  -0.0004819   0.0003707
   36  -0.0002609  -0.0007115  -0.0001337   0.0005734  -0.0003007  -0.0002927
           25          26          27          28          29          30
    1   0.0001748  -0.0009645  -0.0055186   0.0007748  -0.0011740   0.0003928
    2   0.0099233  -0.0202917  -0.0002657   0.0001313   0.0003627  -0.0039796
    3   0.0175404   0.0279070   0.0015031  -0.0018748   0.0031426  -0.0023469
    4  -0.0018959  -0.0008252   0.0005275  -0.0000687   0.0001025   0.0003180
    5  -0.0070022   0.0022588   0.0010423   0.0003287  -0.0006044   0.0016503
    6  -0.0025406  -0.0022850  -0.0021314   0.0003588  -0.0005945   0.0002123
    7  -0.0935325   0.0497482  -0.0216291  -0.0015848  -0.0014104  -0.0024696
    8   0.0192141   0.0052181  -0.0082150  -0.0017422  -0.0029112  -0.0045835
    9   0.0212932  -0.0010114  -0.0038476  -0.0006283  -0.0040430  -0.0065650
   10  -0.0052412  -0.0003680   0.0007864  -0.0008111   0.0009344  -0.0003020
   11   0.0009771   0.0049714  -0.0081074   0.0014301  -0.0001279   0.0010802
   12  -0.0013678  -0.0049854   0.0035873  -0.0004459   0.0011252   0.0006462
   13  -0.1338401   0.0365153   0.1226711  -0.0066760   0.0184661   0.0121377
   14   0.0656865  -0.0720666  -0.1021131  -0.0042432   0.0101895   0.0030796
   15   0.0360866  -0.0562136  -0.0772547   0.0010939  -0.0034850  -0.0015210
   16   0.0054525   0.0075519   0.0043598   0.0006350  -0.0005895  -0.0000077
   17  -0.0017320  -0.0060873   0.0049865   0.0000105   0.0006326   0.0000770
   18  -0.0072001   0.0030166  -0.0054872   0.0000647  -0.0000393   0.0001898
   19  -0.0398455  -0.0157310  -0.0302386   0.0090594  -0.0167431   0.0119661
   20  -0.0553075  -0.1078769   0.1451868   0.0034974  -0.0049995   0.0098358
   21  -0.0048874   0.0812165  -0.1903024  -0.0021884   0.0078216  -0.0079561
   22   0.0041767   0.0017890   0.0041830  -0.0000774   0.0007560  -0.0008587
   23   0.0084223   0.0026333   0.0040031  -0.0002685   0.0005559   0.0005864
   24  -0.0180541  -0.0081233  -0.0110227   0.0007673  -0.0008626   0.0007604
   25   0.6569904   0.0599866  -0.1175497  -0.2406082  -0.0755605   0.1186814
   26   0.0599866   0.3410520  -0.0683887  -0.0777325  -0.0721989   0.0450097
   27  -0.1175497  -0.0683887   0.5331086   0.1129285   0.0411275  -0.1181324
   28  -0.2406082  -0.0777325   0.1129285   0.2536819   0.0809597  -0.1206577
   29  -0.0755605  -0.0721989   0.0411275   0.0809597   0.0690541  -0.0499607
   30   0.1186814   0.0450097  -0.1181324  -0.1206577  -0.0499607   0.1204290
   31  -0.1593784  -0.0663352  -0.0458459  -0.0144930  -0.0056270  -0.0198505
   32  -0.0207812  -0.0705401  -0.0028264  -0.0023707  -0.0008002  -0.0028049
   33  -0.0484066  -0.0228534  -0.1279927   0.0106879   0.0057036   0.0135046
   34   0.0075474   0.0063652  -0.0246745   0.0001680  -0.0001142   0.0006502
   35  -0.0038266  -0.0070721  -0.0064298  -0.0000005   0.0008474   0.0000098
   36   0.0064049   0.0067110  -0.0020279  -0.0001061   0.0000647   0.0007791
           31          32          33          34          35          36
    1   0.0035598  -0.0068138  -0.0032086   0.0003520   0.0016827  -0.0003381
    2   0.0014430  -0.0062403  -0.0031735   0.0006523   0.0024516   0.0000849
    3   0.0001626  -0.0006058   0.0021970  -0.0000731  -0.0003486   0.0000718
    4  -0.0013270   0.0046839   0.0013298  -0.0002157  -0.0009028   0.0000366
    5  -0.0015082   0.0038026   0.0024878  -0.0003448  -0.0013891  -0.0001318
    6   0.0005359   0.0018767  -0.0009445   0.0000125  -0.0001212   0.0000824
    7  -0.1405021   0.0634188   0.0559942   0.0062879  -0.0026033  -0.0014561
    8   0.1055224  -0.1196947  -0.0968105  -0.0092597  -0.0095543   0.0022775
    9   0.0818042  -0.0754505  -0.1498716   0.0154158  -0.0261779  -0.0110861
   10  -0.0041185  -0.0032969  -0.0010835  -0.0006479   0.0002519   0.0000397
   11   0.0174942   0.0018791   0.0042162   0.0004296  -0.0005979  -0.0002683
   12   0.0137257   0.0038895   0.0039379   0.0004887   0.0005916  -0.0003727
   13  -0.0141480  -0.0160490  -0.0219905  -0.0010404   0.0022865   0.0024303
   14  -0.0102291  -0.0269203  -0.0653256   0.0007484  -0.0046620  -0.0030030
   15  -0.0207523  -0.0718999  -0.0735368   0.0013984  -0.0049572  -0.0027255
   16   0.0019064  -0.0002283  -0.0026304   0.0010852   0.0000774  -0.0003100
   17   0.0014112   0.0048160  -0.0014401   0.0002109   0.0003012  -0.0004146
   18  -0.0036023  -0.0041189  -0.0032911  -0.0009477  -0.0024796   0.0007820
   19  -0.0126692   0.0197850  -0.0204535  -0.0034518   0.0014919  -0.0002609
   20  -0.0043418   0.0172896  -0.0119743  -0.0030467  -0.0018747  -0.0007115
   21  -0.0149364  -0.0004869  -0.0239672  -0.0013431   0.0047284  -0.0001337
   22   0.0007541  -0.0016276   0.0011162   0.0003213   0.0004223   0.0005734
   23   0.0015629   0.0002809   0.0019087   0.0005661  -0.0004819  -0.0003007
   24  -0.0024541   0.0042880  -0.0042547  -0.0013453   0.0003707  -0.0002927
   25  -0.1593784  -0.0207812  -0.0484066   0.0075474  -0.0038266   0.0064049
   26  -0.0663352  -0.0705401  -0.0228534   0.0063652  -0.0070721   0.0067110
   27  -0.0458459  -0.0028264  -0.1279927  -0.0246745  -0.0064298  -0.0020279
   28  -0.0144930  -0.0023707   0.0106879   0.0001680  -0.0000005  -0.0001061
   29  -0.0056270  -0.0008002   0.0057036  -0.0001142   0.0008474   0.0000647
   30  -0.0198505  -0.0028049   0.0135046   0.0006502   0.0000098   0.0007791
   31   0.4018113  -0.0507559   0.0334458  -0.0613954   0.0113634  -0.0222327
   32  -0.0507559   0.1863163   0.1441271   0.0140358   0.0098111   0.0040120
   33   0.0334458   0.1441271   0.8197180  -0.0048008   0.0431341  -0.4554990
   34  -0.0613954   0.0140358  -0.0048008   0.0509895  -0.0102429   0.0152190
   35   0.0113634   0.0098111   0.0431341  -0.0102429   0.0122208  -0.0083202
   36  -0.0222327   0.0040120  -0.4554990   0.0152190  -0.0083202   0.4704223
 **********************************************************************
 **                                                                  **
 **                       VIBRATIONAL ANALYSIS                       **
 **                       --------------------                       **
 **                                                                  **
 **        VIBRATIONAL FREQUENCIES (CM**-1) AND NORMAL MODES         **
 **     FORCE CONSTANTS (mDYN/ANGSTROM) AND REDUCED MASSES (AMU)     **
 **                  INFRARED INTENSITIES (KM/MOL)                   **
 **                                                                  **
 **********************************************************************
 

 Mode:                 1                      2                      3
 Frequency:      -676.46                 127.63                 161.36
 Force Cnst:      1.9390                 0.0530                 0.0706
 Red. Mass:       7.1919                 5.5262                 4.6043
 IR Active:          YES                    YES                    YES
 IR Intens:        9.093                  2.247                  2.022
 Raman Active:       YES                    YES                    YES
               X      Y      Z        X      Y      Z        X      Y      Z
 C          0.050 -0.047  0.003   -0.038 -0.104  0.064   -0.021 -0.089 -0.032
 N         -0.035 -0.018  0.013    0.260 -0.278  0.054    0.027 -0.042  0.341
 C          0.028  0.035  0.030    0.042  0.306 -0.137   -0.009  0.015 -0.038
 H          0.023  0.255 -0.203    0.049  0.572 -0.227   -0.014 -0.019 -0.098
 C         -0.231  0.415 -0.260    0.059  0.120 -0.080   -0.071 -0.117  0.090
 H         -0.343 -0.202  0.291    0.161  0.171 -0.147   -0.148 -0.275  0.244
 C          0.303 -0.348 -0.064   -0.214  0.005  0.091   -0.005 -0.120 -0.154
 H          0.012 -0.084  0.154   -0.236  0.037  0.106    0.002 -0.155 -0.145
 C         -0.074 -0.003  0.182   -0.042 -0.106  0.018   -0.002  0.082 -0.025
 H         -0.104  0.067  0.151    0.018 -0.289 -0.000    0.028  0.221  0.113
 N         -0.007 -0.036  0.048   -0.092  0.060  0.003    0.063  0.210 -0.199
 H          0.087  0.099  0.047   -0.037 -0.083 -0.004    0.169  0.609 -0.190
 TransDip  -0.083  0.047 -0.013   -0.037  0.022 -0.020    0.010  0.041 -0.017

 Mode:                 4                      5                      6
 Frequency:       372.17                 388.39                 477.40
 Force Cnst:      0.2177                 0.1615                 0.5488
 Red. Mass:       2.6675                 1.8175                 4.0869
 IR Active:          YES                    YES                    YES
 IR Intens:       46.893                 83.490                 26.060
 Raman Active:       YES                    YES                    YES
               X      Y      Z        X      Y      Z        X      Y      Z
 C         -0.196  0.065 -0.092    0.096  0.008  0.159   -0.099  0.061  0.334
 N          0.076 -0.064  0.031   -0.023  0.030 -0.084    0.019 -0.105 -0.100
 C          0.029 -0.110  0.132    0.004  0.017  0.009   -0.033 -0.120  0.065
 H          0.031 -0.291  0.322    0.009  0.211 -0.072   -0.038 -0.546  0.353
 C          0.072  0.137 -0.077   -0.006 -0.039  0.005    0.037  0.063 -0.091
 H          0.043  0.070 -0.006   -0.010 -0.070  0.037    0.042  0.004 -0.044
 C         -0.092  0.032 -0.019    0.022  0.020  0.048    0.025 -0.056  0.016
 H         -0.135 -0.081  0.070    0.038  0.160 -0.024    0.179 -0.051 -0.156
 C          0.043  0.038 -0.012   -0.040 -0.080 -0.004   -0.002 -0.011 -0.067
 H          0.096 -0.107 -0.017   -0.034 -0.105 -0.010    0.096 -0.112  0.031
 N          0.034 -0.100 -0.001   -0.056 -0.045 -0.092    0.036  0.240 -0.123
 H          0.151  0.764  0.014    0.174  0.893 -0.080   -0.188 -0.420 -0.122
 TransDip   0.033  0.142  0.164    0.085  0.203  0.193   -0.066 -0.140 -0.052

 Mode:                 7                      8                      9
 Frequency:       525.25                 679.15                 705.20
 Force Cnst:      0.7714                 0.3675                 0.7771
 Red. Mass:       4.7459                 1.3522                 2.6523
 IR Active:          YES                    YES                    YES
 IR Intens:        1.962                 30.818                 38.043
 Raman Active:       YES                    YES                    YES
               X      Y      Z        X      Y      Z        X      Y      Z
 C          0.324 -0.297 -0.063    0.002 -0.061  0.046   -0.004 -0.034  0.150
 N         -0.176 -0.001  0.062   -0.039 -0.057  0.002   -0.040 -0.065 -0.026
 C         -0.027 -0.056  0.061   -0.006 -0.002 -0.030    0.023  0.170 -0.097
 H         -0.029 -0.458  0.391   -0.011  0.028 -0.120    0.004 -0.517  0.412
 C          0.049  0.157 -0.119   -0.002  0.035  0.033    0.001 -0.022  0.034
 H          0.054  0.195 -0.150    0.139  0.486 -0.387   -0.024 -0.223  0.216
 C         -0.172  0.073  0.076    0.009  0.014 -0.014    0.009 -0.020 -0.160
 H         -0.310  0.266  0.162    0.470 -0.344 -0.388   -0.337  0.301  0.109
 C          0.032  0.036 -0.027   -0.039  0.101  0.013    0.021  0.140 -0.060
 H          0.108 -0.167 -0.035   -0.049  0.187  0.052   -0.049  0.267 -0.104
 N          0.016  0.082 -0.025    0.024 -0.052  0.016    0.019 -0.126  0.089
 H         -0.048  0.066 -0.020    0.078  0.115  0.016    0.103  0.057  0.083
 TransDip  -0.008 -0.044  0.007    0.114  0.102 -0.091    0.051 -0.061  0.181

 Mode:                10                     11                     12
 Frequency:       722.52                 777.57                 904.30
 Force Cnst:      0.5006                 0.5439                 1.1997
 Red. Mass:       1.6275                 1.5267                 2.4901
 IR Active:          YES                    YES                    YES
 IR Intens:       85.082                 12.735                  1.643
 Raman Active:       YES                    YES                    YES
               X      Y      Z        X      Y      Z        X      Y      Z
 C         -0.011 -0.029  0.076    0.040 -0.005  0.035   -0.042 -0.055 -0.019
 N         -0.029 -0.050 -0.007   -0.003  0.013 -0.013   -0.041 -0.077  0.024
 C          0.028 -0.113  0.092    0.051 -0.021  0.015   -0.040  0.023 -0.025
 H          0.052  0.661 -0.435    0.053  0.112 -0.136   -0.027  0.157  0.106
 C          0.022  0.002 -0.006   -0.020  0.080  0.034    0.039 -0.038 -0.124
 H          0.004  0.044 -0.040   -0.320 -0.373  0.495   -0.236 -0.510  0.340
 C         -0.022  0.007 -0.074   -0.131  0.055 -0.074    0.089  0.098  0.194
 H         -0.342  0.268  0.184    0.313 -0.184 -0.479    0.380 -0.260  0.020
 C          0.041  0.105 -0.063   -0.001 -0.030 -0.033    0.122  0.119 -0.044
 H         -0.023  0.210 -0.105    0.074 -0.231 -0.035    0.002  0.341 -0.115
 N          0.013 -0.005  0.013    0.046 -0.024  0.041   -0.094 -0.032 -0.032
 H         -0.168 -0.075  0.019    0.004 -0.100  0.041   -0.236  0.037 -0.036
 TransDip  -0.151  0.221 -0.124   -0.003 -0.105 -0.044   -0.010  0.018  0.036

 Mode:                13                     14                     15
 Frequency:       937.07                 974.55                1001.03
 Force Cnst:      1.4055                 0.9985                 1.0994
 Red. Mass:       2.7166                 1.7843                 1.8621
 IR Active:          YES                    YES                    YES
 IR Intens:        2.653                  3.860                  1.822
 Raman Active:       YES                    YES                    YES
               X      Y      Z        X      Y      Z        X      Y      Z
 C          0.015  0.011 -0.016    0.044  0.029  0.024    0.032  0.027  0.032
 N          0.011  0.023 -0.001    0.026  0.056 -0.017    0.023  0.046 -0.017
 C          0.230 -0.015  0.030   -0.102  0.007  0.030    0.009  0.024  0.002
 H          0.256  0.055  0.400   -0.094  0.165  0.049    0.027  0.103  0.237
 C          0.025  0.054  0.080    0.068 -0.053 -0.134   -0.066 -0.053 -0.025
 H         -0.026  0.016  0.119    0.562 -0.384  0.033   -0.393  0.268 -0.235
 C         -0.051 -0.010  0.040   -0.109 -0.048 -0.037   -0.066 -0.063 -0.067
 H         -0.056  0.027  0.027   -0.006 -0.176 -0.109   -0.039 -0.182 -0.053
 C         -0.139  0.028  0.043   -0.027  0.021  0.083    0.193  0.023  0.056
 H         -0.146  0.495  0.344    0.035  0.392  0.437    0.451 -0.113  0.388
 N         -0.064 -0.099 -0.200    0.033 -0.014  0.016   -0.086 -0.020 -0.006
 H         -0.247 -0.346 -0.206    0.188 -0.052  0.010   -0.409  0.069  0.001
 TransDip   0.013  0.026  0.043    0.026  0.039  0.041    0.005  0.042  0.009

 Mode:                16                     17                     18
 Frequency:      1060.00                1115.76                1138.33
 Force Cnst:      0.9770                 1.1620                 1.1366
 Red. Mass:       1.4757                 1.5842                 1.4887
 IR Active:          YES                    YES                    YES
 IR Intens:        7.934                  1.009                  9.101
 Raman Active:       YES                    YES                    YES
               X      Y      Z        X      Y      Z        X      Y      Z
 C         -0.016 -0.012 -0.009   -0.014 -0.006 -0.008   -0.044 -0.028 -0.031
 N         -0.012 -0.024  0.006   -0.008 -0.017  0.004   -0.034 -0.067  0.017
 C         -0.038  0.061  0.092    0.052  0.003  0.010   -0.051  0.007  0.009
 H          0.006  0.445  0.582    0.029 -0.264 -0.224   -0.059  0.011 -0.056
 C         -0.055 -0.047 -0.050   -0.026  0.012 -0.031   -0.007  0.034  0.033
 H         -0.377  0.138 -0.147   -0.134  0.077 -0.066    0.266 -0.077  0.075
 C          0.020  0.042 -0.008   -0.013  0.045 -0.016    0.090  0.101 -0.047
 H          0.058  0.123 -0.081    0.041  0.157 -0.124    0.120  0.612 -0.272
 C         -0.015 -0.060 -0.045    0.050 -0.174 -0.039    0.019 -0.025  0.052
 H         -0.053  0.107 -0.001   -0.178  0.780  0.198    0.343 -0.188  0.489
 N          0.098 -0.009 -0.013   -0.003  0.053  0.077   -0.014 -0.029 -0.044
 H          0.417 -0.162 -0.023   -0.192  0.184  0.094   -0.077 -0.079 -0.047
 TransDip   0.010  0.009  0.089   -0.019  0.010 -0.024    0.057 -0.041  0.066

 Mode:                19                     20                     21
 Frequency:      1202.34                1253.22                1264.87
 Force Cnst:      2.4351                 1.3749                 2.2132
 Red. Mass:       2.8590                 1.4858                 2.3479
 IR Active:          YES                    YES                    YES
 IR Intens:       10.823                  1.294                 12.678
 Raman Active:       YES                    YES                    YES
               X      Y      Z        X      Y      Z        X      Y      Z
 C          0.022 -0.003  0.024   -0.007  0.002 -0.003   -0.005 -0.004  0.018
 N          0.004  0.012 -0.006   -0.002 -0.006  0.001   -0.007 -0.013 -0.002
 C         -0.145  0.076  0.071    0.064 -0.029 -0.048   -0.022 -0.079 -0.054
 H         -0.180 -0.006 -0.118    0.107  0.219  0.397   -0.006  0.082  0.167
 C         -0.099  0.144  0.159   -0.165 -0.011 -0.008    0.026  0.057  0.046
 H          0.435  0.050  0.163    0.592 -0.152 -0.064    0.086  0.049  0.058
 C          0.007  0.007  0.014   -0.015  0.019  0.010   -0.019  0.047 -0.095
 H         -0.126 -0.540  0.380    0.069  0.052 -0.097   -0.008  0.043 -0.112
 C          0.135 -0.096 -0.157    0.036 -0.013  0.021    0.168 -0.049  0.189
 H          0.147  0.229  0.039   -0.141 -0.065 -0.308   -0.338  0.203 -0.515
 N          0.044 -0.091 -0.114    0.064  0.019  0.024   -0.143  0.023 -0.051
 H          0.027 -0.166 -0.123   -0.449  0.152  0.051    0.596 -0.189 -0.091
 TransDip   0.048 -0.023  0.091   -0.021  0.004 -0.030    0.105 -0.044 -0.004

 Mode:                22                     23                     24
 Frequency:      1361.54                1400.41                1434.92
 Force Cnst:      2.1284                 2.4889                 3.5204
 Red. Mass:       1.9487                 2.1540                 2.9019
 IR Active:          YES                    YES                    YES
 IR Intens:       24.335                  6.755                 12.071
 Raman Active:       YES                    YES                    YES
               X      Y      Z        X      Y      Z        X      Y      Z
 C          0.007 -0.009  0.012   -0.009  0.015 -0.020    0.008 -0.014  0.025
 N         -0.017 -0.028  0.004    0.018  0.026 -0.002   -0.026 -0.042  0.004
 C          0.141 -0.054 -0.009    0.079  0.087  0.152    0.049  0.127  0.181
 H          0.174 -0.006  0.028    0.046 -0.309 -0.370    0.003 -0.341 -0.412
 C         -0.110 -0.027 -0.032   -0.117 -0.049 -0.038   -0.044 -0.091 -0.109
 H          0.248 -0.116 -0.057    0.205 -0.048 -0.132   -0.052 -0.091 -0.152
 C          0.041  0.101 -0.033   -0.072 -0.114  0.101    0.036  0.183 -0.126
 H         -0.067 -0.378  0.279    0.168  0.443 -0.378   -0.088 -0.439  0.250
 C         -0.028  0.009 -0.085    0.083  0.071 -0.054   -0.026 -0.020  0.175
 H          0.289 -0.113  0.368    0.032 -0.021 -0.236   -0.216 -0.214 -0.232
 N         -0.115  0.059  0.073   -0.046 -0.027 -0.034    0.054 -0.033 -0.084
 H          0.589 -0.050  0.054    0.381 -0.167 -0.059   -0.292 -0.094 -0.079
 TransDip   0.141 -0.002 -0.072    0.079  0.003 -0.027   -0.018 -0.057  0.094

 Mode:                25                     26                     27
 Frequency:      2332.95                3182.10                3230.98
 Force Cnst:     40.2348                 6.5177                 6.6913
 Red. Mass:      12.5470                 1.0925                 1.0879
 IR Active:          YES                    YES                    YES
 IR Intens:       59.322                 14.941                  0.564
 Raman Active:       YES                    YES                    YES
               X      Y      Z        X      Y      Z        X      Y      Z
 C          0.388  0.686 -0.140    0.000  0.000 -0.000    0.001  0.002 -0.001
 N         -0.282 -0.496  0.102   -0.000 -0.000  0.000    0.000  0.000 -0.000
 C         -0.013  0.001 -0.007    0.000 -0.000 -0.000   -0.003 -0.000  0.000
 H         -0.028 -0.007  0.014    0.005  0.000  0.000    0.037 -0.002 -0.002
 C          0.017 -0.014  0.018    0.002  0.000  0.002    0.001  0.002  0.002
 H         -0.003  0.037 -0.010   -0.007 -0.023 -0.027   -0.006 -0.018 -0.023
 C         -0.067 -0.084  0.025    0.004  0.004  0.003   -0.061 -0.022 -0.055
 H         -0.038 -0.068 -0.040   -0.053 -0.022 -0.045    0.716  0.247  0.642
 C          0.008 -0.003 -0.008   -0.072 -0.027  0.042   -0.005 -0.003  0.004
 H         -0.012  0.007 -0.024    0.810  0.311 -0.482    0.055  0.024 -0.035
 N          0.002 -0.005 -0.001    0.001  0.000 -0.001    0.000 -0.000  0.000
 H          0.006  0.019 -0.002   -0.006  0.001  0.012   -0.001  0.001  0.000
 TransDip  -0.003  0.223 -0.105   -0.088 -0.041  0.077   -0.014 -0.016  0.012

 Mode:                28                     29                     30
 Frequency:      3242.29                3306.71                3638.57
 Force Cnst:      6.7693                 7.1031                 8.4136
 Red. Mass:       1.0929                 1.1026                 1.0786
 IR Active:          YES                    YES                    YES
 IR Intens:        3.791                  0.390                 31.801
 Raman Active:       YES                    YES                    YES
               X      Y      Z        X      Y      Z        X      Y      Z
 C          0.000  0.001 -0.000   -0.000 -0.000  0.000   -0.000  0.000 -0.000
 N         -0.000 -0.000  0.000    0.000  0.000 -0.000   -0.000 -0.000  0.000
 C         -0.087  0.007  0.003    0.018  0.000  0.003   -0.001  0.002  0.000
 H          0.981 -0.054 -0.047   -0.146  0.006  0.004    0.005 -0.002 -0.002
 C         -0.000 -0.007 -0.008   -0.017 -0.058 -0.068    0.001  0.000  0.000
 H          0.022  0.100  0.116    0.164  0.635  0.733   -0.000  0.000  0.003
 C          0.003 -0.001  0.002   -0.002  0.001 -0.002    0.000 -0.000  0.000
 H         -0.023 -0.008 -0.021    0.025  0.007  0.021    0.001 -0.001  0.000
 C          0.000 -0.001  0.001   -0.005  0.001  0.003    0.003  0.002  0.001
 H         -0.003  0.002 -0.000    0.030  0.009 -0.017   -0.009 -0.004  0.004
 N          0.002 -0.002 -0.001   -0.000  0.001  0.001   -0.004 -0.001 -0.074
 H         -0.005  0.001 -0.007   -0.001 -0.003  0.001    0.035 -0.024  0.996
 TransDip  -0.054  0.017  0.025    0.011  0.004  0.016    0.026 -0.010  0.178

 STANDARD THERMODYNAMIC QUANTITIES AT   298.15 K  AND     1.00 ATM

   This Molecule has  1 Imaginary Frequencies
   Zero point vibrational energy:       55.637 kcal/mol

   Atom    1 Element C  Has Mass   12.00000
   Atom    2 Element N  Has Mass   14.00307
   Atom    3 Element C  Has Mass   12.00000
   Atom    4 Element H  Has Mass    1.00783
   Atom    5 Element C  Has Mass   12.00000
   Atom    6 Element H  Has Mass    1.00783
   Atom    7 Element C  Has Mass   12.00000
   Atom    8 Element H  Has Mass    1.00783
   Atom    9 Element C  Has Mass   12.00000
   Atom   10 Element H  Has Mass    1.00783
   Atom   11 Element N  Has Mass   14.00307
   Atom   12 Element H  Has Mass    1.00783
   Molecular Mass:    93.045290 amu
   Principal axes and moments of inertia in amu*Bohr^2:
                             1           2           3
    Eigenvalues --      315.64444   781.49996   859.92585
          X              -0.09324     0.80862    -0.58090
          Y               0.86750     0.35231     0.35118
          Z              -0.48863     0.47118     0.73432
   Rotational Symmetry Number is   1
   The Molecule is an Asymmetric Top
   Translational Enthalpy:        0.889 kcal/mol
   Rotational Enthalpy:           0.889 kcal/mol
   Vibrational Enthalpy:         57.614 kcal/mol
   gas constant (RT):             0.592 kcal/mol
   Translational Entropy:        39.503  cal/mol.K
   Rotational Entropy:           26.853  cal/mol.K
   Vibrational Entropy:          10.846  cal/mol.K

   Total Enthalpy:               59.984 kcal/mol
   Total Entropy:                77.202  cal/mol.K
Archival summary:
1\1\c8-56\FREQ\ProcedureUnspecified\BasisUnspecified\255(2)\hpark21\FriFeb319:12:282023FriFeb319:12:282023\0\\#,FREQ,ProcedureUnspecified,BasisUnspecified,\\0,2\N\H,1,1.00688\C,1,1.40266,2,122.864\H,3,1.07973,1,126.873,2,-62.9456,0\C,3,1.39948,1,94.3344,2,132.527,0\H,5,1.07435,3,136.063,1,-172.46,0\C,1,1.46881,2,121.47,3,112.23,0\H,7,1.08338,1,120.203,2,0.21487,0\C,7,1.48291,1,109.804,2,149.881,0\H,9,1.08015,7,117.614,1,173.547,0\C,9,1.40911,7,123.449,1,-20.415,0\N,11,1.15321,9,178.364,7,139.541,0\\\@

 Total job time:  3160.83s(wall), 29493.07s(cpu) 
 Fri Feb  3 19:12:28 2023

        *************************************************************
        *                                                           *
        *  Thank you very much for using Q-Chem.  Have a nice day.  *
        *                                                           *
        *************************************************************


Running Job 2 of 2 qchem.in
qchem qchem.in_5686.1 ./qchem5686/ 0
/home/leeping/opt/qchem/5.3.2-openmp/exe/qcprog.exe_s qchem.in_5686.1 ./qchem5686/
                  Welcome to Q-Chem
     A Quantum Leap Into The Future Of Chemistry


 Q-Chem 5.3, Q-Chem, Inc., Pleasanton, CA (2020)

 Yihan Shao,  Zhengting Gan,  E. Epifanovsky,  A. T. B. Gilbert,  M. Wormit,  
 J. Kussmann,  A. W. Lange,  A. Behn,  Jia Deng,  Xintian Feng,  D. Ghosh,  
 M. Goldey,  P. R. Horn,  L. D. Jacobson,  I. Kaliman,  T. Kus,  A. Landau,  
 Jie Liu,  E. I. Proynov,  R. M. Richard,  R. P. Steele,  E. J. Sundstrom,  
 H. L. Woodcock III,  P. M. Zimmerman,  D. Zuev,  B. Alam,  B. Albrecht,  
 A. Aldossary,  E. Alguire,  S. A. Baeppler,  D. Barton,  Z. Benda,  
 Y. A. Bernard,  E. J. Berquist,  K. B. Bravaya,  H. Burton,  K. Carter-Fenk,  
 D. Casanova,  Chun-Min Chang,  Yunqing Chen,  A. Chien,  K. D. Closser,  
 M. P. Coons,  S. Coriani,  S. Dasgupta,  A. L. Dempwolff,  M. Diedenhofen,  
 Hainam Do,  R. G. Edgar,  Po-Tung Fang,  S. Faraji,  S. Fatehi,  
 Qingguo Feng,  J. Fosso-Tande,  J. Gayvert,  Qinghui Ge,  A. Ghysels,  
 G. Gidofalvi,  J. Gomes,  J. Gonthier,  S. Gulania,  A. Gunina,  D. Hait,  
 M. W. D. Hanson-Heine,  S. Hammes-Schiffer,  P. H. P. Harbach,  
 A. W. Hauser,  M. F. Herbst,  J. E. Herr,  E. G. Hohenstein,  Z. C. Holden,  
 S. Houck,  Kerwin Hui,  B. C. Huynh,  M. Ivanov,  T.-C. Jagau,  Hyunjun Ji,  
 B. Kaduk,  K. Khistyaev,  Jaehoon Kim,  P. Klunzinger,  K. Koh,  
 D. Kosenkov,  L. Koulias,  T. Kowalczyk,  C. M. Krauter,  A. Kunitsa,  
 Ka Un Lao,  A. Laurent,  K. V. Lawler,  Joonho Lee,  D. Lefrancois,  
 S. Lehtola,  D. S. Levine,  Yi-Pei Li,  You-Sheng Lin,  Fenglai Liu,  
 Kuan-Yu Liu,  E. Livshits,  M. Loipersberger,  A. Luenser,  A. Manjanath,  
 P. Manohar,  E. Mansoor,  S. F. Manzer,  Shan-Ping Mao,  Yuezhi Mao,  
 N. Mardirossian,  A. V. Marenich,  T. Markovich,  L. A. Martinez-Martinez,  
 S. A. Maurer,  N. J. Mayhall,  S. C. McKenzie,  J.-M. Mewes,  P. Morgante,  
 A. F. Morrison,  J. W. Mullinax,  K. Nanda,  T. S. Nguyen-Beck,  
 R. Olivares-Amaya,  K. J. Oosterbaan,  J. A. Parkhill,  S. K. Paul,  
 F. Pavosevic,  Zheng Pei,  T. M. Perrine,  F. Plasser,  P. Pokhilko,  
 S. Prager,  A. Prociuk,  E. Ramos,  B. Rana,  D. R. Rehn,  F. Rob,  
 E. Rossomme,  M. Scheurer,  M. Schneider,  N. Sergueev,  S. M. Sharada,  
 S. Sharma,  W. Skomorowski,  D. W. Small,  T. Stauch,  C. J. Stein,  
 T. Stein,  Yu-Chuan Su,  S. P. Veccham,  Zhen Tao,  A. J. W. Thom,  
 A. Tkatchenko,  T. Tsuchimochi,  N. M. Tubman,  L. Vogt,  M. L. Vidal,  
 O. Vydrov,  M. A. Watson,  J. Wenzel,  M. de Wergifosse,  T. A. Wesolowski,  
 A. White,  J. Witte,  A. Yamada,  Jun Yang,  K. Yao,  S. Yeganeh,  
 S. R. Yost,  Zhi-Qiang You,  A. Zech,  Igor Ying Zhang,  Xing Zhang,  
 Yan Zhao,  Ying Zhu,  B. R. Brooks,  G. K. L. Chan,  C. J. Cramer,  
 M. S. Gordon,  W. J. Hehre,  A. Klamt,  M. W. Schmidt,  C. D. Sherrill,  
 D. G. Truhlar,  A. Aspuru-Guzik,  R. Baer,  A. T. Bell,  N. A. Besley,  
 Jeng-Da Chai,  A. E. DePrince, III,  R. A. DiStasio Jr.,  A. Dreuw,  
 B. D. Dunietz,  T. R. Furlani,  Chao-Ping Hsu,  Yousung Jung,  Jing Kong,  
 D. S. Lambrecht,  WanZhen Liang,  C. Ochsenfeld,  V. A. Rassolov,  
 L. V. Slipchenko,  J. E. Subotnik,  T. Van Voorhis,  J. M. Herbert,  
 A. I. Krylov,  P. M. W. Gill,  M. Head-Gordon

 Contributors to earlier versions of Q-Chem not listed above: 
 R. D. Adamson,  B. Austin,  J. Baker,  G. J. O. Beran,  K. Brandhorst,  
 S. T. Brown,  E. F. C. Byrd,  A. K. Chakraborty,  C.-L. Cheng,  
 Siu Hung Chien,  D. M. Chipman,  D. L. Crittenden,  H. Dachsel,  
 R. J. Doerksen,  A. D. Dutoi,  L. Fusti-Molnar,  W. A. Goddard III,  
 A. Golubeva-Zadorozhnaya,  S. R. Gwaltney,  G. Hawkins,  A. Heyden,  
 S. Hirata,  G. Kedziora,  F. J. Keil,  C. Kelley,  Jihan Kim,  R. A. King,  
 R. Z. Khaliullin,  P. P. Korambath,  W. Kurlancheek,  A. M. Lee,  M. S. Lee,  
 S. V. Levchenko,  Ching Yeh Lin,  D. Liotard,  R. C. Lochan,  I. Lotan,  
 P. E. Maslen,  N. Nair,  D. P. O'Neill,  D. Neuhauser,  E. Neuscamman,  
 C. M. Oana,  R. Olson,  B. Peters,  R. Peverati,  P. A. Pieniazek,  
 Y. M. Rhee,  J. Ritchie,  M. A. Rohrdanz,  E. Rosta,  N. J. Russ,  
 H. F. Schaefer III,  N. E. Schultz,  N. Shenvi,  A. C. Simmonett,  A. Sodt,  
 D. Stuck,  K. S. Thanthiriwatte,  V. Vanovschi,  Tao Wang,  A. Warshel,  
 C. F. Williams,  Q. Wu,  X. Xu,  W. Zhang

 Please cite Q-Chem as follows:
 Y. Shao et al., Mol. Phys. 113, 184-215 (2015)
 DOI: 10.1080/00268976.2014.952696

 Q-Chem 5.3.2 for Intel X86 EM64T Linux

 Parts of Q-Chem use Armadillo 9.800.1 (Horizon Scraper).
 http://arma.sourceforge.net/

 Q-Chem begins on Fri Feb  3 19:12:30 2023  

Host: 
0

     Scratch files written to ./qchem5686//
 Dec820 |scratch|qcdevops|jenkins|workspace|build_RNUM 5633   
Processing $rem in /home/leeping/opt/qchem/5.3.2-openmp/config/preferences:
Processing $rem in /home/hpark21/.qchemrc:
The previous job contains 0 fragments, simply inherited here

Checking the input file for inconsistencies... 	...done.

--------------------------------------------------------------
User input:
--------------------------------------------------------------

$molecule
read
$end

$rem
jobtype                rpath
method                 wB97X-D3
basis                  cc-pvtz
unrestricted           true
scf_guess              read
rpath_max_stepsize     100
rpath_max_cycles       500
rpath_tol_displacement 1000
mem_total              200000
$end
--------------------------------------------------------------
 Adding empirical dispersion correction 
 ----------------------------------------------------------------
 Doing -D3(0) with
 s6  =   1.00000
 s8  =   1.00000
 rs6 =   1.28100
 rs8 =   1.09400
 -D3 energy without 3body term =     -0.0026414823 hartrees
 ----------------------------------------------------------------
             Standard Nuclear Orientation (Angstroms)
    I     Atom           X                Y                Z
 ----------------------------------------------------------------
    1      C      -0.1537396204     1.7091796075    -0.9567053996
    2      N       0.4087486721     2.6954163886    -1.1587969027
    3      C       1.2171691384    -0.7426513407     0.4375037285
    4      H       2.2941479424    -0.7931898052     0.3794382353
    5      C       0.1416383370    -1.0796193259    -0.3920991222
    6      H      -0.0297156396    -1.7757267224    -1.1922866450
    7      C      -0.8326559568     0.4922887064    -0.7473024388
    8      H      -1.6146435674     0.2306385971    -1.4449839588
    9      C      -0.7473349412    -0.2849716510     0.5127011249
   10      H      -1.6304294843    -0.6214182962     1.0424798186
   11      N       0.4573156160     0.1047767955     1.2572316779
   12      H       0.4894995055     0.0652770589     2.2628198906
 ----------------------------------------------------------------
 Nuclear Repulsion Energy =         263.57987482 hartrees
 There are       25 alpha and       24 beta electrons
 Requested basis set is cc-pVTZ
 There are 100 shells and 280 basis functions

 Total QAlloc Memory Limit 200000 MB
 Mega-Array Size      1956 MB
 MEM_STATIC part      2000 MB
 Starting direction for rxn path = 1

                       Distance Matrix (Angstroms)
             C (  1)   N (  2)   C (  3)   H (  4)   C (  5)   H (  6)
   N (  2)  1.153212
   C (  3)  3.136030  3.875826
   H (  4)  3.746904  4.253383  1.079726
   C (  5)  2.860669  3.861356  1.399484  2.304476
   H (  6)  3.495061  4.492716  2.297430  2.972548  1.074350
   C (  7)  1.409113  2.562066  2.670323  3.563552  1.883166  2.446757
   H (  8)  2.135121  3.201742  3.536978  4.433440  2.431022  2.569310
   C (  9)  2.547185  3.607374  2.018515  3.086529  1.496797  2.375776
   H ( 10)  3.407204  4.472724  2.913677  3.983897  2.325551  2.981425
   N ( 11)  2.801609  3.542734  1.402664  2.225043  2.054930  3.126281
   H ( 12)  3.671718  4.316435  2.124625  2.746060  2.912111  3.949258
             C (  7)   H (  8)   C (  9)   H ( 10)   N ( 11)
   H (  8)  1.080150
   C (  9)  1.482910  2.202410
   H ( 10)  2.253909  2.629397  1.083383
   N ( 11)  2.415026  3.407466  1.468813  2.220846
   H ( 12)  3.315309  4.266447  2.171486  2.540645  1.006878
 
 A cutoff of  1.0D-11 yielded   4755 shell pairs
 There are     37425 function pairs (     48998 Cartesian)
 Smallest overlap matrix eigenvalue = 1.77E-04

 Scale SEOQF with 1.000000e-01/1.000000e-01/1.000000e-01

 Standard Electronic Orientation quadrupole field applied
 Nucleus-field energy     =     0.0000000026 hartrees
 Guess MOs from SCF MO coefficient file
 Reading MOs from coefficient file
 Reading MOs from coefficient file
 Long-range K will be added via erf
 Coulomb attenuation parameter = 0.25 bohr**(-1)
 An unrestricted hybrid HF-DFT SCF calculation will be
 performed using Pulay DIIS extrapolation
 Exchange:     0.1957 Hartree-Fock + 1.0000 wB97X-D3 + LR-HF
 Correlation:  1.0000 wB97X-D3
 Using SG-2 standard quadrature grid
 Dispersion:   Grimme D3
 SCF converges when DIIS error is below 1.0E-08
 Using Q-Chem read-in guess as SCF_GUESS READ specified.

 using 64 threads for integral computing
 -------------------------------------------------------
 OpenMP Integral computing Module                
 Release: version 1.0, May 2013, Q-Chem Inc. Pittsburgh 
 -------------------------------------------------------
 using 64 threads for integral computing
 -------------------------------------------------------
 OpenMP Integral computing Module                
 Release: version 1.0, May 2013, Q-Chem Inc. Pittsburgh 
 -------------------------------------------------------
 ---------------------------------------
  Cycle       Energy         DIIS Error
 ---------------------------------------
    1    -302.8833483779      1.36E-09
    2    -302.8833483771      7.37E-10 Convergence criterion met
 ---------------------------------------
 <S^2> = 0.7890
 SCF time:  CPU 210.05 s  wall 3.65 s
 SCF   energy in the final basis set = -302.88334838
 Total energy in the final basis set = -302.88334838
 
 --------------------------------------------------------------
 
                    Orbital Energies (a.u.)
 --------------------------------------------------------------
 
 Alpha MOs
 -- Occupied --
-14.4547 -14.4032 -10.3549 -10.3347 -10.3312 -10.3204 -10.3014  -1.1242
 -1.0092  -0.9308  -0.8455  -0.7850  -0.6905  -0.6640  -0.6242  -0.5968
 -0.5343  -0.5317  -0.4857  -0.4682  -0.4534  -0.4228  -0.4041  -0.3547
 -0.2621
 -- Virtual --
  0.0820   0.1013   0.1250   0.1378   0.1514   0.1580   0.1705   0.2024
  0.2130   0.2198   0.2385   0.2801   0.2998   0.3325   0.3549   0.3582
  0.3711   0.3739   0.3993   0.4233   0.4289   0.4516   0.4543   0.4623
  0.4840   0.4964   0.5131   0.5183   0.5238   0.5347   0.5596   0.5616
  0.5807   0.5920   0.6029   0.6146   0.6600   0.6685   0.6754   0.7028
  0.7119   0.7299   0.7473   0.7878   0.8118   0.8319   0.8754   0.8817
  0.9108   0.9464   0.9736   0.9988   1.0049   1.0283   1.0445   1.0553
  1.0623   1.0832   1.1178   1.1289   1.1405   1.1449   1.1624   1.1932
  1.2079   1.2263   1.2417   1.2668   1.2759   1.2960   1.3171   1.3361
  1.3446   1.3726   1.3938   1.4256   1.4486   1.4706   1.4848   1.4930
  1.5149   1.5525   1.5871   1.6069   1.6175   1.6476   1.6785   1.6957
  1.7531   1.8062   1.8247   1.8552   1.8985   1.9107   1.9194   1.9713
  1.9952   2.1264   2.1737   2.1917   2.2545   2.2745   2.3118   2.3533
  2.3776   2.4079   2.4528   2.4899   2.5409   2.5568   2.5813   2.6068
  2.6259   2.6641   2.6835   2.6985   2.7183   2.7348   2.7620   2.7971
  2.8002   2.8142   2.8434   2.8778   2.8964   2.9211   2.9332   2.9482
  2.9596   2.9935   3.0145   3.0418   3.0566   3.0686   3.0745   3.0766
  3.1005   3.1178   3.1213   3.1539   3.1703   3.1771   3.2093   3.2247
  3.2307   3.2503   3.2772   3.2932   3.3168   3.3335   3.3540   3.3666
  3.3817   3.4373   3.4645   3.4802   3.4945   3.5064   3.5505   3.5526
  3.5826   3.5998   3.6268   3.6430   3.6838   3.6925   3.7044   3.7436
  3.7513   3.7845   3.7980   3.8124   3.8377   3.8397   3.8795   3.8977
  3.9190   3.9451   3.9974   4.0103   4.0173   4.0429   4.0652   4.0787
  4.0868   4.0998   4.1087   4.1324   4.1575   4.1846   4.2073   4.2203
  4.2418   4.2810   4.3197   4.3565   4.3964   4.4153   4.4526   4.4721
  4.4896   4.5006   4.5547   4.5787   4.6406   4.6627   4.6694   4.6833
  4.7125   4.7410   4.7625   4.7930   4.8155   4.8543   4.9049   4.9321
  4.9618   4.9742   5.0420   5.0613   5.0773   5.1585   5.1672   5.2098
  5.2636   5.2859   5.2912   5.3287   5.4062   5.4609   5.4887   5.5422
  5.6043   5.6160   5.6944   5.7367   5.8028   5.8674   5.9567   6.0100
  6.0820   6.1453   6.2086   6.2558   6.3005   6.4543   6.5101   6.7944
  8.3171  10.4937  11.9229  12.1832  12.7249  13.3266  15.5721
 
 Beta MOs
 -- Occupied --
-14.4530 -14.4007 -10.3547 -10.3295 -10.3253 -10.3222 -10.3025  -1.1175
 -1.0039  -0.9218  -0.8340  -0.7732  -0.6892  -0.6545  -0.6182  -0.5885
 -0.5292  -0.5249  -0.4723  -0.4527  -0.4473  -0.4146  -0.3855  -0.3383
 -- Virtual --
 -0.0079   0.1013   0.1041   0.1274   0.1396   0.1540   0.1599   0.1723
  0.2073   0.2161   0.2349   0.2408   0.2828   0.3013   0.3366   0.3563
  0.3629   0.3751   0.3816   0.4055   0.4244   0.4324   0.4545   0.4589
  0.4681   0.4841   0.5007   0.5166   0.5201   0.5289   0.5357   0.5634
  0.5642   0.5842   0.5944   0.6044   0.6161   0.6640   0.6718   0.6780
  0.7063   0.7135   0.7325   0.7497   0.7926   0.8138   0.8367   0.8790
  0.8852   0.9135   0.9505   0.9768   1.0008   1.0068   1.0306   1.0477
  1.0572   1.0658   1.0870   1.1238   1.1313   1.1440   1.1477   1.1653
  1.1983   1.2112   1.2293   1.2474   1.2694   1.2796   1.2989   1.3215
  1.3401   1.3496   1.3757   1.3956   1.4272   1.4531   1.4762   1.4903
  1.4954   1.5197   1.5560   1.5929   1.6103   1.6208   1.6514   1.6821
  1.6996   1.7558   1.8089   1.8292   1.8603   1.9034   1.9155   1.9222
  1.9743   1.9987   2.1325   2.1796   2.1982   2.2611   2.2905   2.3199
  2.3575   2.3832   2.4092   2.4615   2.4983   2.5472   2.5648   2.5861
  2.6131   2.6301   2.6729   2.6879   2.7046   2.7246   2.7383   2.7655
  2.7997   2.8054   2.8193   2.8520   2.8835   2.9018   2.9251   2.9376
  2.9534   2.9634   3.0001   3.0208   3.0470   3.0611   3.0760   3.0802
  3.0887   3.1050   3.1245   3.1279   3.1619   3.1764   3.1842   3.2147
  3.2340   3.2356   3.2576   3.2830   3.2969   3.3284   3.3368   3.3611
  3.3728   3.3874   3.4441   3.4696   3.4856   3.4991   3.5124   3.5538
  3.5558   3.5896   3.6034   3.6303   3.6470   3.6881   3.6981   3.7073
  3.7479   3.7574   3.7896   3.8042   3.8158   3.8417   3.8447   3.8835
  3.9034   3.9230   3.9495   4.0018   4.0142   4.0202   4.0468   4.0708
  4.0852   4.0917   4.1058   4.1155   4.1354   4.1620   4.1902   4.2111
  4.2242   4.2451   4.2843   4.3253   4.3622   4.3990   4.4182   4.4555
  4.4758   4.4941   4.5056   4.5597   4.5838   4.6467   4.6679   4.6793
  4.6915   4.7165   4.7481   4.7686   4.7979   4.8231   4.8585   4.9078
  4.9365   4.9684   4.9810   5.0469   5.0692   5.0807   5.1629   5.1713
  5.2144   5.2694   5.2913   5.2939   5.3330   5.4118   5.4645   5.4921
  5.5453   5.6069   5.6204   5.6978   5.7405   5.8064   5.8710   5.9590
  6.0140   6.0848   6.1494   6.2117   6.2628   6.3041   6.4571   6.5134
  6.7988   8.3187  10.4982  11.9255  12.1871  12.7331  13.3317  15.5754
 --------------------------------------------------------------
 
          Ground-State Mulliken Net Atomic Charges

     Atom                 Charge (a.u.)    Spin (a.u.)
  --------------------------------------------------------
      1 C                    -0.066578      -0.077271
      2 N                    -0.088226       0.162799
      3 C                    -0.137670       0.526393
      4 H                     0.130553       0.002549
      5 C                    -0.127863      -0.169966
      6 H                     0.139938       0.007570
      7 C                    -0.192807       0.453067
      8 H                     0.151531      -0.009762
      9 C                     0.086079       0.013045
     10 H                     0.114457       0.002833
     11 N                    -0.137968       0.075278
     12 H                     0.128554       0.013465
  --------------------------------------------------------
  Sum of atomic charges =    -0.000000
  Sum of spin   charges =     1.000000

 -----------------------------------------------------------------
                    Cartesian Multipole Moments
 -----------------------------------------------------------------
    Charge (ESU x 10^10)
                -0.0000
    Dipole Moment (Debye)
         X      -1.5607      Y      -4.7190      Z       2.0727
       Tot       5.3852
    Quadrupole Moments (Debye-Ang)
        XX     -36.8541     XY      -2.8479     YY     -53.7295
        XZ       2.4142     YZ       5.4012     ZZ     -36.9662
    Octopole Moments (Debye-Ang^2)
       XXX      -5.1898    XXY     -19.3017    XYY     -11.0066
       YYY     -82.4296    XXZ       6.9684    XYZ       3.5861
       YYZ      16.4449    XZZ      -5.6341    YZZ     -22.3854
       ZZZ      30.4475
    Hexadecapole Moments (Debye-Ang^3)
      XXXX    -162.1124   XXXY       1.7012   XXYY    -115.2619
      XYYY     -14.3876   YYYY    -593.6965   XXXZ     -15.0405
      XXYZ      28.0197   XYYZ       0.7682   YYYZ     136.0723
      XXZZ     -65.5367   XYZZ      -1.5711   YYZZ    -136.7611
      XZZZ      -9.1105   YZZZ      93.6248   ZZZZ    -209.5432
 -----------------------------------------------------------------
 Calculating analytic gradient of the SCF energy
 Gradient of SCF Energy
            1           2           3           4           5           6
    1   0.0001260  -0.0000917   0.0000087   0.0000040  -0.0000717   0.0000005
    2  -0.0001091   0.0000423   0.0000079   0.0000158   0.0000250  -0.0000184
    3  -0.0000684  -0.0000084   0.0000502  -0.0000196  -0.0000439   0.0000210
            7           8           9          10          11          12
    1   0.0000091  -0.0000319   0.0000304   0.0000007  -0.0000046   0.0000205
    2   0.0000368  -0.0000034   0.0000430  -0.0000274  -0.0000620   0.0000496
    3   0.0000859   0.0000168  -0.0000182  -0.0000139   0.0000112  -0.0000127
 Max gradient component =       1.260E-04
 RMS gradient           =       4.586E-05
 Gradient time:  CPU 266.61 s  wall 5.17 s
rPathMan2.  file_steps = 951
 ------------------------------------------------------------------------
 Reaction path following.  The coordinates are cartesian              
 Step   1 E=    -302.883348 |G|=  0.000275 S_lin= 0.0000 S_tot= 0.0000
 ------------------------------------------------------------------------
 IRC -- neg. force constant =  -0.182623112473167     
 IRC -- max trans/rot const =  -9.849488846025369E-005
 In first_irc_step: ISign =            1
 Adding empirical dispersion correction 
 ----------------------------------------------------------------
 Doing -D3(0) with
 s6  =   1.00000
 s8  =   1.00000
 rs6 =   1.28100
 rs8 =   1.09400
 -D3 energy without 3body term =     -0.0026384067 hartrees
 ----------------------------------------------------------------
             Standard Nuclear Orientation (Angstroms)
    I     Atom           X                Y                Z
 ----------------------------------------------------------------
    1      C      -0.1498748924     1.7060001039    -0.9564608153
    2      N       0.4061338852     2.6945432637    -1.1577287827
    3      C       1.2188443129    -0.7407791918     0.4398205461
    4      H       2.2949632508    -0.7904095320     0.3775639798
    5      C       0.1288338366    -1.0499164145    -0.4127590390
    6      H      -0.0344628082    -1.7773376233    -1.1885944309
    7      C      -0.8115280322     0.4687030034    -0.7538869566
    8      H      -1.6126094607     0.2292373039    -1.4413299617
    9      C      -0.7517320913    -0.2854408334     0.5220676769
   10      H      -1.6346475608    -0.6218095253     1.0458155693
   11      N       0.4558251274     0.1014524542     1.2603541201
   12      H       0.4902544348     0.0657570043     2.2651381028
 ----------------------------------------------------------------
 Nuclear Repulsion Energy =         263.90945538 hartrees
 There are       25 alpha and       24 beta electrons

                       Distance Matrix (Angstroms)
             C (  1)   N (  2)   C (  3)   H (  4)   C (  5)   H (  6)
   N (  2)  1.151899
   C (  3)  3.132048  3.874804
   H (  4)  3.740176  4.250847  1.079060
   C (  5)  2.822829  3.827905  1.417949  2.320360
   H (  6)  3.492971  4.493640  2.301514  2.975417  1.075978
   C (  7)  1.417648  2.569076  2.647678  3.537772  1.818476  2.416092
   H (  8)  2.134366  3.198982  3.535080  4.429129  2.393077  2.565300
   C (  9)  2.552277  3.611464  2.024171  3.091638  1.494564  2.380461
   H ( 10)  3.410624  4.474214  2.919555  3.989590  2.328214  2.981346
   N ( 11)  2.802805  3.545943  1.401723  2.226469  2.057154  3.125313
   H ( 12)  3.671357  4.316667  2.124412  2.748260  2.923437  3.949759
             C (  7)   H (  8)   C (  9)   H ( 10)   N ( 11)
   H (  8)  1.082429
   C (  9)  1.483364  2.204753
   H ( 10)  2.259574  2.628813  1.080276
   N ( 11)  2.407950  3.404974  1.467293  2.222434
   H ( 12)  3.312328  4.264583  2.168909  2.544544  1.006007
 
 Applying Cartesian multipole field
    Component          Value
    ---------          -----
     (2,0,0)        1.00000E-11
     (0,2,0)        2.00000E-11
     (0,0,2)       -3.00000E-11
 Nucleus-field energy     =     0.0000000025 hartrees
 Requested basis set is cc-pVTZ
 There are 100 shells and 280 basis functions
 A cutoff of  1.0D-11 yielded   4756 shell pairs
 There are     37430 function pairs (     49003 Cartesian)
 Smallest overlap matrix eigenvalue = 1.88E-04
 Guess MOs from SCF MO coefficient file
 Reading MOs from coefficient file
 Reading MOs from coefficient file
 Long-range K will be added via erf
 Coulomb attenuation parameter = 0.25 bohr**(-1)
 An unrestricted hybrid HF-DFT SCF calculation will be
 performed using Pulay DIIS extrapolation
 Exchange:     0.1957 Hartree-Fock + 1.0000 wB97X-D3 + LR-HF
 Correlation:  1.0000 wB97X-D3
 Using SG-2 standard quadrature grid
 Dispersion:   Grimme D3
 SCF converges when DIIS error is below 1.0E-08
 Using Q-Chem read-in guess as SCF_GUESS READ specified.

 using 64 threads for integral computing
 -------------------------------------------------------
 OpenMP Integral computing Module                
 Release: version 1.0, May 2013, Q-Chem Inc. Pittsburgh 
 -------------------------------------------------------
 using 64 threads for integral computing
 -------------------------------------------------------
 OpenMP Integral computing Module                
 Release: version 1.0, May 2013, Q-Chem Inc. Pittsburgh 
 -------------------------------------------------------
 ---------------------------------------
  Cycle       Energy         DIIS Error
 ---------------------------------------
    1    -302.8943020552      8.75E-04
    2    -302.8833007050      1.10E-04
    3    -302.8837876388      8.42E-05
    4    -302.8839578227      3.29E-05
    5    -302.8840909646      2.17E-05
    6    -302.8841710930      1.50E-05
    7    -302.8842005018      6.89E-06
    8    -302.8842148806      2.97E-06
    9    -302.8842167019      9.97E-07
   10    -302.8842172385      3.75E-07
   11    -302.8842174434      2.64E-07
   12    -302.8842175244      1.27E-07
   13    -302.8842175736      6.29E-08
   14    -302.8842175841      2.35E-08
   15    -302.8842175855      9.13E-09 Convergence criterion met
 ---------------------------------------
 <S^2> = 0.7778
 SCF time:  CPU 1666.12 s  wall 29.72 s
 SCF   energy in the final basis set = -302.88421759
 Total energy in the final basis set = -302.88421759
 
 --------------------------------------------------------------
 
                    Orbital Energies (a.u.)
 --------------------------------------------------------------
 
 Alpha MOs
 -- Occupied --
-14.4548 -14.4035 -10.3548 -10.3366 -10.3286 -10.3246 -10.3026  -1.1252
 -1.0094  -0.9346  -0.8421  -0.7841  -0.6919  -0.6640  -0.6256  -0.5952
 -0.5327  -0.5312  -0.4841  -0.4697  -0.4532  -0.4227  -0.4023  -0.3591
 -0.2594
 -- Virtual --
  0.0863   0.1016   0.1249   0.1377   0.1516   0.1585   0.1701   0.2017
  0.2101   0.2272   0.2391   0.2791   0.3011   0.3278   0.3533   0.3609
  0.3696   0.3738   0.3965   0.4247   0.4305   0.4482   0.4550   0.4630
  0.4832   0.4951   0.5132   0.5154   0.5243   0.5332   0.5592   0.5612
  0.5813   0.5931   0.6031   0.6171   0.6611   0.6682   0.6750   0.7014
  0.7132   0.7283   0.7471   0.7876   0.8162   0.8319   0.8762   0.8883
  0.9063   0.9462   0.9752   0.9968   1.0037   1.0263   1.0440   1.0564
  1.0621   1.0885   1.1198   1.1322   1.1409   1.1441   1.1617   1.1943
  1.2036   1.2267   1.2437   1.2665   1.2739   1.2987   1.3165   1.3395
  1.3398   1.3744   1.3926   1.4234   1.4491   1.4715   1.4882   1.4952
  1.5139   1.5536   1.5842   1.6083   1.6130   1.6483   1.6768   1.7010
  1.7519   1.8029   1.8252   1.8555   1.8903   1.9135   1.9247   1.9713
  1.9951   2.1277   2.1833   2.1914   2.2576   2.2712   2.3032   2.3526
  2.3768   2.4077   2.4543   2.4954   2.5434   2.5667   2.5748   2.6076
  2.6247   2.6610   2.6809   2.7023   2.7242   2.7321   2.7653   2.7980
  2.8094   2.8130   2.8428   2.8701   2.9005   2.9247   2.9361   2.9478
  2.9599   2.9951   3.0156   3.0463   3.0483   3.0671   3.0755   3.0797
  3.1015   3.1184   3.1276   3.1633   3.1660   3.1762   3.2128   3.2278
  3.2363   3.2504   3.2834   3.2871   3.3114   3.3343   3.3530   3.3716
  3.3850   3.4402   3.4650   3.4824   3.4991   3.5105   3.5514   3.5585
  3.5854   3.6044   3.6275   3.6371   3.6836   3.6948   3.7034   3.7482
  3.7549   3.7830   3.8042   3.8093   3.8371   3.8454   3.8839   3.8957
  3.9256   3.9446   4.0017   4.0144   4.0226   4.0389   4.0647   4.0784
  4.0901   4.1032   4.1065   4.1349   4.1605   4.1797   4.2218   4.2315
  4.2439   4.2795   4.3296   4.3532   4.3959   4.4187   4.4512   4.4720
  4.4837   4.4985   4.5452   4.5991   4.6456   4.6563   4.6722   4.6816
  4.7175   4.7423   4.7653   4.7872   4.8240   4.8461   4.9128   4.9320
  4.9663   4.9734   5.0424   5.0628   5.0727   5.1543   5.1586   5.2161
  5.2556   5.2771   5.2937   5.3314   5.3994   5.4508   5.4829   5.5466
  5.6026   5.6217   5.6973   5.7361   5.7984   5.8646   5.9616   6.0048
  6.0668   6.1521   6.2124   6.2551   6.3003   6.4389   6.4679   6.8024
  8.2691  10.5642  11.9107  12.0794  12.6497  13.1984  15.6131
 
 Beta MOs
 -- Occupied --
-14.4529 -14.4018 -10.3545 -10.3324 -10.3265 -10.3218 -10.3034  -1.1179
 -1.0056  -0.9271  -0.8297  -0.7731  -0.6901  -0.6531  -0.6204  -0.5869
 -0.5270  -0.5236  -0.4717  -0.4558  -0.4482  -0.4156  -0.3829  -0.3446
 -- Virtual --
 -0.0010   0.1020   0.1067   0.1275   0.1397   0.1544   0.1604   0.1721
  0.2065   0.2138   0.2371   0.2426   0.2817   0.3024   0.3319   0.3540
  0.3645   0.3739   0.3820   0.4039   0.4271   0.4337   0.4516   0.4595
  0.4692   0.4835   0.4990   0.5165   0.5173   0.5294   0.5346   0.5625
  0.5646   0.5847   0.5957   0.6047   0.6186   0.6647   0.6725   0.6771
  0.7050   0.7148   0.7303   0.7494   0.7926   0.8181   0.8371   0.8802
  0.8914   0.9093   0.9494   0.9781   0.9988   1.0054   1.0292   1.0466
  1.0589   1.0654   1.0915   1.1255   1.1348   1.1441   1.1471   1.1648
  1.1987   1.2067   1.2300   1.2494   1.2686   1.2773   1.3010   1.3212
  1.3427   1.3462   1.3776   1.3943   1.4255   1.4531   1.4761   1.4921
  1.4991   1.5187   1.5567   1.5907   1.6111   1.6165   1.6522   1.6805
  1.7038   1.7550   1.8060   1.8298   1.8604   1.8955   1.9178   1.9275
  1.9743   1.9985   2.1330   2.1875   2.1995   2.2627   2.2917   2.3096
  2.3564   2.3831   2.4092   2.4636   2.5027   2.5483   2.5749   2.5816
  2.6128   2.6288   2.6699   2.6861   2.7076   2.7319   2.7346   2.7682
  2.8023   2.8147   2.8177   2.8512   2.8772   2.9058   2.9281   2.9408
  2.9525   2.9669   3.0007   3.0219   3.0489   3.0563   3.0770   3.0803
  3.0915   3.1085   3.1249   3.1337   3.1709   3.1753   3.1823   3.2179
  3.2389   3.2397   3.2577   3.2888   3.2925   3.3219   3.3387   3.3592
  3.3782   3.3903   3.4468   3.4714   3.4875   3.5034   3.5165   3.5546
  3.5618   3.5926   3.6089   3.6305   3.6412   3.6888   3.6993   3.7063
  3.7515   3.7610   3.7878   3.8087   3.8132   3.8407   3.8497   3.8884
  3.9014   3.9293   3.9496   4.0066   4.0185   4.0251   4.0427   4.0698
  4.0828   4.0954   4.1072   4.1119   4.1378   4.1659   4.1841   4.2258
  4.2346   4.2474   4.2823   4.3348   4.3586   4.3987   4.4210   4.4543
  4.4759   4.4894   4.5018   4.5503   4.6040   4.6510   4.6602   4.6795
  4.6884   4.7219   4.7475   4.7709   4.7923   4.8307   4.8498   4.9162
  4.9365   4.9726   4.9805   5.0477   5.0677   5.0792   5.1588   5.1623
  5.2205   5.2604   5.2815   5.2966   5.3353   5.4056   5.4547   5.4871
  5.5503   5.6056   5.6268   5.7004   5.7396   5.8026   5.8674   5.9637
  6.0092   6.0699   6.1567   6.2149   6.2603   6.3042   6.4412   6.4719
  6.8074   8.2704  10.5701  11.9135  12.0833  12.6568  13.2040  15.6154
 --------------------------------------------------------------
 
          Ground-State Mulliken Net Atomic Charges

     Atom                 Charge (a.u.)    Spin (a.u.)
  --------------------------------------------------------
      1 C                    -0.069639      -0.055243
      2 N                    -0.084004       0.115914
      3 C                    -0.152680       0.608056
      4 H                     0.131492       0.002868
      5 C                    -0.110697      -0.149368
      6 H                     0.138422       0.009079
      7 C                    -0.183768       0.354118
      8 H                     0.147604      -0.007950
      9 C                     0.074515       0.019549
     10 H                     0.115205       0.002418
     11 N                    -0.135476       0.086187
     12 H                     0.129026       0.014373
  --------------------------------------------------------
  Sum of atomic charges =    -0.000000
  Sum of spin   charges =     1.000000

 -----------------------------------------------------------------
                    Cartesian Multipole Moments
 -----------------------------------------------------------------
    Charge (ESU x 10^10)
                -0.0000
    Dipole Moment (Debye)
         X      -1.6328      Y      -4.6647      Z       2.0374
       Tot       5.3457
    Quadrupole Moments (Debye-Ang)
        XX     -36.9499     XY      -2.7958     YY     -53.5919
        XZ       2.3319     YZ       5.3787     ZZ     -36.9970
    Octopole Moments (Debye-Ang^2)
       XXX      -5.8104    XXY     -18.9933    XYY     -11.0602
       YYY     -82.4141    XXZ       6.8514    XYZ       3.7133
       YYZ      16.3732    XZZ      -5.6790    YZZ     -22.1757
       ZZZ      30.5887
    Hexadecapole Moments (Debye-Ang^3)
      XXXX    -161.6310   XXXY       1.0902   XXYY    -114.4848
      XYYY     -14.8086   YYYY    -589.1539   XXXZ     -14.9567
      XXYZ      27.8950   XYYZ       0.5522   YYYZ     135.4408
      XXZZ     -65.6103   XYZZ      -1.6432   YYZZ    -136.3909
      XZZZ      -9.0947   YZZZ      93.1278   ZZZZ    -210.8075
 -----------------------------------------------------------------
 Calculating analytic gradient of the SCF energy
 Gradient of SCF Energy
            1           2           3           4           5           6
    1  -0.0011492   0.0007675  -0.0003502  -0.0002972   0.0039736   0.0014465
    2   0.0013223   0.0001860  -0.0002928  -0.0009609  -0.0092180   0.0002240
    3  -0.0001011  -0.0003494  -0.0004717   0.0006068   0.0070910  -0.0015474
            7           8           9          10          11          12
    1  -0.0064726  -0.0009570   0.0011667   0.0014932   0.0005940  -0.0002153
    2   0.0074955   0.0004455   0.0000147   0.0001162   0.0006912  -0.0000237
    3   0.0020587  -0.0013297  -0.0028753  -0.0010636  -0.0012200  -0.0007983
 Max gradient component =       9.218E-03
 RMS gradient           =       2.801E-03
 Gradient time:  CPU 261.07 s  wall 4.77 s
rPathMan2.  file_steps = 951
 IRC --- Status = 2.  Assess steepest descent step
 IRC --- Previous SD length =   0.100000
 IRC --- Point 1 E =     -302.883348 |G| =   0.000275 G.D1 =   0.000048
 IRC --- Point 2 E =     -302.884218 |G| =   0.016805 G.D1 =  -0.016764
 IRC --- Angle(G1/G2) =    4.02 Deg.  Curvature =  -0.1681
 IRC --- Corrector step required
 IRC --- equal length displacement: B_eq =   0.007011
 IRC --- chosen bisector length  : B_len =   0.010000
 Adding empirical dispersion correction 
 ----------------------------------------------------------------
 Doing -D3(0) with
 s6  =   1.00000
 s8  =   1.00000
 rs6 =   1.28100
 rs8 =   1.09400
 -D3 energy without 3body term =     -0.0026380274 hartrees
 ----------------------------------------------------------------
             Standard Nuclear Orientation (Angstroms)
    I     Atom           X                Y                Z
 ----------------------------------------------------------------
    1      C      -0.1502258080     1.7045964919    -0.9563554765
    2      N       0.4064161597     2.6949532402    -1.1576829370
    3      C       1.2180280007    -0.7421342056     0.4386344236
    4      H       2.2951352938    -0.7900595546     0.3775118863
    5      C       0.1292504694    -1.0508818121    -0.4151388984
    6      H      -0.0341885865    -1.7760462224    -1.1869109867
    7      C      -0.8125926961     0.4686792588    -0.7537413176
    8      H      -1.6112124929     0.2292353477    -1.4405699033
    9      C      -0.7507005529    -0.2848377634     0.5216219015
   10      H      -1.6353374391    -0.6217735045     1.0458344876
   11      N       0.4552830757     0.1030896046     1.2613796940
   12      H       0.4901445778     0.0651791322     2.2654171354
 ----------------------------------------------------------------
 Nuclear Repulsion Energy =         263.85337195 hartrees
 There are       25 alpha and       24 beta electrons

                       Distance Matrix (Angstroms)
             C (  1)   N (  2)   C (  3)   H (  4)   C (  5)   H (  6)
   N (  2)  1.153772
   C (  3)  3.131231  3.875631
   H (  4)  3.739292  4.250811  1.079904
   C (  5)  2.822000  3.828769  1.417636  2.321073
   H (  6)  3.490200  4.492752  2.297698  2.974111  1.071545
   C (  7)  1.416783  2.570106  2.647876  3.538662  1.819557  2.415024
   H (  8)  2.132050  3.198533  3.532643  4.427633  2.391531  2.563689
   C (  9)  2.550066  3.610836  2.022844  3.090814  1.496215  2.378272
   H ( 10)  3.409739  4.474922  2.919739  3.990437  2.330740  2.980130
   N ( 11)  2.801752  3.545703  1.404668  2.228002  2.061228  3.124878
   H ( 12)  3.671183  4.317446  2.125724  2.748383  2.925956  3.947608
             C (  7)   H (  8)   C (  9)   H ( 10)   N ( 11)
   H (  8)  1.080213
   C (  9)  1.482623  2.203395
   H ( 10)  2.259307  2.628118  1.082085
   N ( 11)  2.408709  3.403946  1.467013  2.223191
   H ( 12)  3.312892  4.263444  2.168647  2.544987  1.005358
 
 Applying Cartesian multipole field
    Component          Value
    ---------          -----
     (2,0,0)        1.00000E-11
     (0,2,0)        2.00000E-11
     (0,0,2)       -3.00000E-11
 Nucleus-field energy     =     0.0000000025 hartrees
 Requested basis set is cc-pVTZ
 There are 100 shells and 280 basis functions
 A cutoff of  1.0D-11 yielded   4756 shell pairs
 There are     37430 function pairs (     49003 Cartesian)
 Smallest overlap matrix eigenvalue = 1.89E-04
 Guess MOs from SCF MO coefficient file
 Reading MOs from coefficient file
 Reading MOs from coefficient file
 Long-range K will be added via erf
 Coulomb attenuation parameter = 0.25 bohr**(-1)
 An unrestricted hybrid HF-DFT SCF calculation will be
 performed using Pulay DIIS extrapolation
 Exchange:     0.1957 Hartree-Fock + 1.0000 wB97X-D3 + LR-HF
 Correlation:  1.0000 wB97X-D3
 Using SG-2 standard quadrature grid
 Dispersion:   Grimme D3
 SCF converges when DIIS error is below 1.0E-08
 Using Q-Chem read-in guess as SCF_GUESS READ specified.

 using 64 threads for integral computing
 -------------------------------------------------------
 OpenMP Integral computing Module                
 Release: version 1.0, May 2013, Q-Chem Inc. Pittsburgh 
 -------------------------------------------------------
 using 64 threads for integral computing
 -------------------------------------------------------
 OpenMP Integral computing Module                
 Release: version 1.0, May 2013, Q-Chem Inc. Pittsburgh 
 -------------------------------------------------------
 ---------------------------------------
  Cycle       Energy         DIIS Error
 ---------------------------------------
    1    -302.8832814162      1.09E-04
    2    -302.8841764693      2.23E-05
    3    -302.8841782921      2.28E-05
    4    -302.8841825781      5.26E-06
    5    -302.8841828546      1.93E-06
    6    -302.8841829493      7.30E-07
    7    -302.8841829993      4.35E-07
    8    -302.8841830268      1.86E-07
    9    -302.8841830396      1.17E-07
   10    -302.8841830435      3.68E-08
   11    -302.8841830441      2.15E-08
   12    -302.8841830443      1.22E-08
   13    -302.8841830443      5.72E-09 Convergence criterion met
 ---------------------------------------
 <S^2> = 0.7782
 SCF time:  CPU 1261.02 s  wall 21.35 s
 SCF   energy in the final basis set = -302.88418304
 Total energy in the final basis set = -302.88418304
 
 --------------------------------------------------------------
 
                    Orbital Energies (a.u.)
 --------------------------------------------------------------
 
 Alpha MOs
 -- Occupied --
-14.4546 -14.4041 -10.3552 -10.3365 -10.3292 -10.3244 -10.3030  -1.1246
 -1.0088  -0.9347  -0.8425  -0.7840  -0.6927  -0.6638  -0.6256  -0.5953
 -0.5332  -0.5313  -0.4841  -0.4693  -0.4534  -0.4223  -0.4021  -0.3590
 -0.2598
 -- Virtual --
  0.0858   0.1015   0.1248   0.1376   0.1513   0.1585   0.1702   0.2014
  0.2103   0.2267   0.2391   0.2791   0.3011   0.3276   0.3536   0.3607
  0.3695   0.3736   0.3965   0.4249   0.4306   0.4481   0.4549   0.4628
  0.4832   0.4950   0.5134   0.5154   0.5244   0.5334   0.5593   0.5613
  0.5814   0.5928   0.6031   0.6172   0.6610   0.6679   0.6747   0.7014
  0.7131   0.7283   0.7469   0.7869   0.8160   0.8318   0.8758   0.8884
  0.9063   0.9458   0.9750   0.9971   1.0037   1.0265   1.0437   1.0563
  1.0624   1.0882   1.1200   1.1321   1.1407   1.1429   1.1615   1.1943
  1.2037   1.2268   1.2438   1.2664   1.2736   1.2986   1.3166   1.3394
  1.3401   1.3744   1.3919   1.4235   1.4493   1.4717   1.4879   1.4957
  1.5144   1.5538   1.5836   1.6075   1.6125   1.6483   1.6770   1.7008
  1.7528   1.8034   1.8259   1.8550   1.8892   1.9143   1.9245   1.9712
  1.9947   2.1262   2.1830   2.1910   2.2574   2.2707   2.3028   2.3522
  2.3769   2.4074   2.4546   2.4951   2.5432   2.5658   2.5742   2.6066
  2.6250   2.6610   2.6810   2.7023   2.7228   2.7322   2.7653   2.7976
  2.8087   2.8131   2.8425   2.8695   2.9001   2.9243   2.9360   2.9473
  2.9590   2.9953   3.0152   3.0463   3.0485   3.0673   3.0761   3.0801
  3.1020   3.1188   3.1284   3.1628   3.1665   3.1759   3.2135   3.2274
  3.2358   3.2500   3.2825   3.2876   3.3112   3.3335   3.3529   3.3716
  3.3850   3.4393   3.4649   3.4822   3.4988   3.5105   3.5507   3.5579
  3.5853   3.6049   3.6274   3.6376   3.6838   3.6942   3.7032   3.7480
  3.7538   3.7830   3.8040   3.8100   3.8389   3.8455   3.8847   3.8957
  3.9254   3.9448   4.0020   4.0138   4.0229   4.0396   4.0657   4.0784
  4.0900   4.1030   4.1065   4.1356   4.1606   4.1797   4.2228   4.2309
  4.2444   4.2792   4.3300   4.3540   4.3962   4.4181   4.4512   4.4714
  4.4852   4.4995   4.5460   4.5975   4.6461   4.6576   4.6711   4.6811
  4.7173   4.7419   4.7637   4.7859   4.8238   4.8460   4.9149   4.9317
  4.9678   4.9735   5.0426   5.0633   5.0741   5.1554   5.1605   5.2162
  5.2545   5.2781   5.2927   5.3312   5.4016   5.4515   5.4852   5.5468
  5.6050   5.6184   5.6987   5.7369   5.7978   5.8626   5.9612   6.0043
  6.0671   6.1511   6.2051   6.2504   6.2983   6.4369   6.4674   6.8002
  8.2772  10.5738  11.9055  12.0883  12.6611  13.1914  15.5666
 
 Beta MOs
 -- Occupied --
-14.4527 -14.4023 -10.3548 -10.3323 -10.3262 -10.3223 -10.3038  -1.1173
 -1.0049  -0.9271  -0.8302  -0.7728  -0.6908  -0.6529  -0.6204  -0.5871
 -0.5270  -0.5244  -0.4715  -0.4554  -0.4483  -0.4152  -0.3827  -0.3447
 -- Virtual --
 -0.0015   0.1019   0.1063   0.1273   0.1397   0.1541   0.1604   0.1721
  0.2063   0.2139   0.2371   0.2423   0.2817   0.3025   0.3317   0.3542
  0.3642   0.3737   0.3820   0.4039   0.4273   0.4338   0.4514   0.4595
  0.4691   0.4835   0.4989   0.5162   0.5176   0.5295   0.5347   0.5624
  0.5648   0.5848   0.5954   0.6048   0.6187   0.6647   0.6721   0.6767
  0.7050   0.7148   0.7303   0.7492   0.7917   0.8180   0.8369   0.8799
  0.8916   0.9093   0.9490   0.9779   0.9992   1.0054   1.0293   1.0463
  1.0588   1.0656   1.0911   1.1258   1.1348   1.1437   1.1460   1.1647
  1.1986   1.2068   1.2301   1.2494   1.2685   1.2770   1.3009   1.3213
  1.3429   1.3461   1.3776   1.3937   1.4256   1.4532   1.4764   1.4921
  1.4994   1.5192   1.5569   1.5902   1.6101   1.6160   1.6523   1.6806
  1.7036   1.7559   1.8065   1.8304   1.8599   1.8944   1.9187   1.9273
  1.9743   1.9981   2.1315   2.1872   2.1990   2.2625   2.2912   2.3090
  2.3559   2.3832   2.4089   2.4639   2.5024   2.5482   2.5739   2.5812
  2.6117   2.6291   2.6700   2.6862   2.7077   2.7306   2.7348   2.7682
  2.8017   2.8142   2.8177   2.8509   2.8766   2.9054   2.9277   2.9406
  2.9521   2.9660   3.0009   3.0216   3.0490   3.0562   3.0771   3.0808
  3.0923   3.1088   3.1253   3.1345   3.1712   3.1748   3.1819   3.2187
  3.2386   3.2394   3.2572   3.2882   3.2930   3.3218   3.3379   3.3592
  3.3782   3.3902   3.4461   3.4712   3.4873   3.5031   3.5165   3.5538
  3.5612   3.5925   3.6094   3.6305   3.6418   3.6891   3.6987   3.7062
  3.7514   3.7599   3.7878   3.8085   3.8138   3.8426   3.8499   3.8890
  3.9015   3.9291   3.9498   4.0069   4.0180   4.0254   4.0435   4.0708
  4.0829   4.0953   4.1069   4.1119   4.1385   4.1660   4.1840   4.2268
  4.2340   4.2480   4.2821   4.3352   4.3595   4.3990   4.4204   4.4542
  4.4754   4.4908   4.5028   4.5511   4.6024   4.6515   4.6615   4.6784
  4.6878   4.7217   4.7472   4.7694   4.7910   4.8305   4.8497   4.9183
  4.9362   4.9740   4.9808   5.0479   5.0683   5.0803   5.1601   5.1641
  5.2205   5.2594   5.2826   5.2957   5.3351   5.4077   5.4553   5.4893
  5.5503   5.6080   5.6234   5.7017   5.7404   5.8019   5.8655   5.9634
  6.0087   6.0703   6.1556   6.2076   6.2556   6.3022   6.4392   6.4713
  6.8051   8.2785  10.5798  11.9083  12.0921  12.6683  13.1969  15.5690
 --------------------------------------------------------------
 
          Ground-State Mulliken Net Atomic Charges

     Atom                 Charge (a.u.)    Spin (a.u.)
  --------------------------------------------------------
      1 C                    -0.068737      -0.056257
      2 N                    -0.085511       0.117804
      3 C                    -0.151014       0.608405
      4 H                     0.131271       0.002913
      5 C                    -0.113069      -0.150552
      6 H                     0.139687       0.008846
      7 C                    -0.183171       0.355501
      8 H                     0.148422      -0.007843
      9 C                     0.075499       0.019898
     10 H                     0.114736       0.002495
     11 N                    -0.137125       0.084549
     12 H                     0.129012       0.014241
  --------------------------------------------------------
  Sum of atomic charges =    -0.000000
  Sum of spin   charges =     1.000000

 -----------------------------------------------------------------
                    Cartesian Multipole Moments
 -----------------------------------------------------------------
    Charge (ESU x 10^10)
                -0.0000
    Dipole Moment (Debye)
         X      -1.6362      Y      -4.6713      Z       2.0271
       Tot       5.3485
    Quadrupole Moments (Debye-Ang)
        XX     -36.9581     XY      -2.7985     YY     -53.5926
        XZ       2.3351     YZ       5.3774     ZZ     -37.0019
    Octopole Moments (Debye-Ang^2)
       XXX      -5.8180    XXY     -18.9903    XYY     -11.0506
       YYY     -82.4350    XXZ       6.8517    XYZ       3.7002
       YYZ      16.3631    XZZ      -5.6809    YZZ     -22.1951
       ZZZ      30.6077
    Hexadecapole Moments (Debye-Ang^3)
      XXXX    -161.6329   XXXY       1.1177   XXYY    -114.5036
      XYYY     -14.7506   YYYY    -589.1386   XXXZ     -14.9106
      XXYZ      27.8781   XYYZ       0.5483   YYYZ     135.3612
      XXZZ     -65.6184   XYZZ      -1.6418   YYZZ    -136.4296
      XZZZ      -9.0354   YZZZ      93.0674   ZZZZ    -210.8436
 -----------------------------------------------------------------
 Calculating analytic gradient of the SCF energy
 Gradient of SCF Energy
            1           2           3           4           5           6
    1  -0.0034117   0.0028368  -0.0006802   0.0002208   0.0037741   0.0019186
    2  -0.0030177   0.0039679  -0.0015157  -0.0008289  -0.0119427   0.0022788
    3   0.0008315  -0.0011000  -0.0016296   0.0006894   0.0031891   0.0007903
            7           8           9          10          11          12
    1  -0.0075571   0.0002349   0.0026350   0.0005101  -0.0003806  -0.0001008
    2   0.0071822   0.0007994   0.0009485  -0.0001809   0.0021543   0.0001548
    3   0.0013426  -0.0004444  -0.0033217  -0.0004599   0.0014443  -0.0013316
 Max gradient component =       1.194E-02
 RMS gradient           =       3.202E-03
 Gradient time:  CPU 261.79 s  wall 4.92 s
rPathMan2.  file_steps = 951
 IRC --- Status = 3.  Assess initial corrector step
 IRC --- bisector search: b =  0.000000 E =     -302.884218 G.B =  -0.000589
 IRC --- bisector search: b =  0.010000 E =     -302.884183 G.B =   0.007501
 IRC --- performed gradient/energy interpolation
 IRC --- bisector search:  estimate b(min) =   7.285581134825529E-004
 Adding empirical dispersion correction 
 ----------------------------------------------------------------
 Doing -D3(0) with
 s6  =   1.00000
 s8  =   1.00000
 rs6 =   1.28100
 rs8 =   1.09400
 -D3 energy without 3body term =     -0.0026383787 hartrees
 ----------------------------------------------------------------
             Standard Nuclear Orientation (Angstroms)
    I     Atom           X                Y                Z
 ----------------------------------------------------------------
    1      C      -0.1499004586     1.7058978426    -0.9564531407
    2      N       0.4061544505     2.6945731329    -1.1577254426
    3      C       1.2187848398    -0.7408779124     0.4397341301
    4      H       2.2949757851    -0.7903840341     0.3775601845
    5      C       0.1288641907    -1.0499867493    -0.4129324256
    6      H      -0.0344428295    -1.7772435372    -1.1884717822
    7      C      -0.8116055992     0.4687012734    -0.7538763460
    8      H      -1.6125076835     0.2292371614    -1.4412745871
    9      C      -0.7516569378    -0.2853968962     0.5220351995
   10      H      -1.6346978224    -0.6218069010     1.0458169476
   11      N       0.4557856358     0.1015717301     1.2604288391
   12      H       0.4902464311     0.0657149029     2.2651584320
 ----------------------------------------------------------------
 Nuclear Repulsion Energy =         263.90535949 hartrees
 There are       25 alpha and       24 beta electrons

                       Distance Matrix (Angstroms)
             C (  1)   N (  2)   C (  3)   H (  4)   C (  5)   H (  6)
   N (  2)  1.152036
   C (  3)  3.131988  3.874864
   H (  4)  3.740112  4.250844  1.079122
   C (  5)  2.822769  3.827968  1.417926  2.320412
   H (  6)  3.492769  4.493575  2.301236  2.975322  1.075655
   C (  7)  1.417585  2.569151  2.647692  3.537837  1.818554  2.416014
   H (  8)  2.134197  3.198950  3.534902  4.429020  2.392964  2.565183
   C (  9)  2.552115  3.611419  2.024074  3.091578  1.494684  2.380302
   H ( 10)  3.410560  4.474266  2.919568  3.989652  2.328398  2.981257
   N ( 11)  2.802728  3.545926  1.401938  2.226581  2.057450  3.125282
   H ( 12)  3.671344  4.316723  2.124508  2.748269  2.923621  3.949602
             C (  7)   H (  8)   C (  9)   H ( 10)   N ( 11)
   H (  8)  1.082268
   C (  9)  1.483310  2.204654
   H ( 10)  2.259554  2.628763  1.080407
   N ( 11)  2.408005  3.404899  1.467272  2.222489
   H ( 12)  3.312369  4.264500  2.168890  2.544576  1.005960
 
 Applying Cartesian multipole field
    Component          Value
    ---------          -----
     (2,0,0)        1.00000E-11
     (0,2,0)        2.00000E-11
     (0,0,2)       -3.00000E-11
 Nucleus-field energy     =     0.0000000025 hartrees
 Requested basis set is cc-pVTZ
 There are 100 shells and 280 basis functions
 A cutoff of  1.0D-11 yielded   4756 shell pairs
 There are     37430 function pairs (     49003 Cartesian)
 Smallest overlap matrix eigenvalue = 1.88E-04
 Guess MOs from SCF MO coefficient file
 Reading MOs from coefficient file
 Reading MOs from coefficient file
 Long-range K will be added via erf
 Coulomb attenuation parameter = 0.25 bohr**(-1)
 An unrestricted hybrid HF-DFT SCF calculation will be
 performed using Pulay DIIS extrapolation
 Exchange:     0.1957 Hartree-Fock + 1.0000 wB97X-D3 + LR-HF
 Correlation:  1.0000 wB97X-D3
 Using SG-2 standard quadrature grid
 Dispersion:   Grimme D3
 SCF converges when DIIS error is below 1.0E-08
 Using Q-Chem read-in guess as SCF_GUESS READ specified.

 using 64 threads for integral computing
 -------------------------------------------------------
 OpenMP Integral computing Module                
 Release: version 1.0, May 2013, Q-Chem Inc. Pittsburgh 
 -------------------------------------------------------
 using 64 threads for integral computing
 -------------------------------------------------------
 OpenMP Integral computing Module                
 Release: version 1.0, May 2013, Q-Chem Inc. Pittsburgh 
 -------------------------------------------------------
 ---------------------------------------
  Cycle       Energy         DIIS Error
 ---------------------------------------
    1    -302.8851349146      1.01E-04
    2    -302.8842121536      2.06E-05
    3    -302.8842137342      2.11E-05
    4    -302.8842174018      4.85E-06
    5    -302.8842176379      1.79E-06
    6    -302.8842177191      6.76E-07
    7    -302.8842177622      4.02E-07
    8    -302.8842177857      1.71E-07
    9    -302.8842177964      1.08E-07
   10    -302.8842177995      3.39E-08
   11    -302.8842178001      1.98E-08
   12    -302.8842178004      1.13E-08
   13    -302.8842178005      5.26E-09 Convergence criterion met
 ---------------------------------------
 <S^2> = 0.7779
 SCF time:  CPU 1300.09 s  wall 22.76 s
 SCF   energy in the final basis set = -302.88421780
 Total energy in the final basis set = -302.88421780
 
 --------------------------------------------------------------
 
                    Orbital Energies (a.u.)
 --------------------------------------------------------------
 
 Alpha MOs
 -- Occupied --
-14.4547 -14.4036 -10.3549 -10.3366 -10.3287 -10.3246 -10.3026  -1.1252
 -1.0094  -0.9346  -0.8421  -0.7841  -0.6920  -0.6640  -0.6256  -0.5952
 -0.5328  -0.5312  -0.4841  -0.4696  -0.4532  -0.4227  -0.4023  -0.3591
 -0.2595
 -- Virtual --
  0.0863   0.1016   0.1249   0.1377   0.1515   0.1585   0.1701   0.2017
  0.2101   0.2271   0.2391   0.2791   0.3011   0.3278   0.3533   0.3609
  0.3696   0.3738   0.3965   0.4247   0.4305   0.4482   0.4550   0.4630
  0.4832   0.4951   0.5132   0.5154   0.5243   0.5332   0.5592   0.5612
  0.5813   0.5931   0.6031   0.6171   0.6611   0.6681   0.6750   0.7014
  0.7132   0.7283   0.7471   0.7876   0.8162   0.8319   0.8762   0.8883
  0.9063   0.9462   0.9752   0.9968   1.0037   1.0264   1.0440   1.0564
  1.0621   1.0885   1.1198   1.1322   1.1409   1.1440   1.1617   1.1943
  1.2036   1.2267   1.2437   1.2665   1.2739   1.2987   1.3165   1.3395
  1.3399   1.3744   1.3925   1.4234   1.4491   1.4715   1.4882   1.4952
  1.5140   1.5536   1.5841   1.6083   1.6130   1.6483   1.6768   1.7010
  1.7519   1.8030   1.8253   1.8555   1.8902   1.9136   1.9247   1.9713
  1.9950   2.1276   2.1833   2.1913   2.2576   2.2712   2.3032   2.3526
  2.3768   2.4077   2.4544   2.4954   2.5433   2.5666   2.5747   2.6076
  2.6247   2.6610   2.6809   2.7023   2.7241   2.7321   2.7653   2.7980
  2.8094   2.8130   2.8428   2.8701   2.9004   2.9247   2.9361   2.9477
  2.9598   2.9951   3.0156   3.0463   3.0484   3.0671   3.0756   3.0797
  3.1015   3.1184   3.1277   3.1633   3.1661   3.1761   3.2128   3.2278
  3.2362   3.2504   3.2833   3.2872   3.3114   3.3343   3.3530   3.3716
  3.3850   3.4401   3.4650   3.4824   3.4991   3.5105   3.5514   3.5585
  3.5854   3.6044   3.6275   3.6371   3.6836   3.6947   3.7033   3.7482
  3.7548   3.7830   3.8042   3.8093   3.8372   3.8454   3.8840   3.8957
  3.9256   3.9446   4.0018   4.0144   4.0226   4.0389   4.0647   4.0784
  4.0901   4.1032   4.1065   4.1349   4.1605   4.1797   4.2219   4.2315
  4.2439   4.2795   4.3296   4.3532   4.3959   4.4186   4.4512   4.4719
  4.4838   4.4985   4.5453   4.5989   4.6457   4.6564   4.6721   4.6816
  4.7175   4.7423   4.7652   4.7871   4.8240   4.8461   4.9130   4.9320
  4.9664   4.9734   5.0424   5.0629   5.0728   5.1543   5.1588   5.2161
  5.2555   5.2772   5.2936   5.3314   5.3996   5.4509   5.4831   5.5466
  5.6028   5.6215   5.6974   5.7361   5.7984   5.8644   5.9615   6.0047
  6.0668   6.1520   6.2119   6.2548   6.3001   6.4388   6.4679   6.8022
  8.2697  10.5649  11.9103  12.0801  12.6504  13.1979  15.6097
 
 Beta MOs
 -- Occupied --
-14.4529 -14.4018 -10.3545 -10.3324 -10.3265 -10.3219 -10.3034  -1.1179
 -1.0055  -0.9271  -0.8298  -0.7730  -0.6901  -0.6531  -0.6204  -0.5869
 -0.5270  -0.5237  -0.4717  -0.4557  -0.4482  -0.4156  -0.3829  -0.3446
 -- Virtual --
 -0.0011   0.1020   0.1066   0.1275   0.1397   0.1544   0.1604   0.1721
  0.2064   0.2138   0.2371   0.2425   0.2817   0.3024   0.3319   0.3540
  0.3645   0.3739   0.3820   0.4039   0.4271   0.4337   0.4516   0.4595
  0.4692   0.4835   0.4990   0.5165   0.5173   0.5294   0.5346   0.5625
  0.5646   0.5847   0.5957   0.6047   0.6186   0.6647   0.6724   0.6770
  0.7050   0.7148   0.7303   0.7494   0.7925   0.8181   0.8371   0.8802
  0.8915   0.9093   0.9494   0.9781   0.9989   1.0054   1.0292   1.0466
  1.0589   1.0654   1.0914   1.1256   1.1348   1.1441   1.1470   1.1648
  1.1987   1.2068   1.2300   1.2494   1.2686   1.2772   1.3010   1.3212
  1.3427   1.3462   1.3776   1.3943   1.4255   1.4531   1.4762   1.4921
  1.4991   1.5188   1.5568   1.5907   1.6110   1.6164   1.6522   1.6805
  1.7038   1.7550   1.8060   1.8298   1.8604   1.8954   1.9179   1.9275
  1.9743   1.9984   2.1329   2.1875   2.1994   2.2627   2.2916   2.3095
  2.3564   2.3831   2.4092   2.4636   2.5027   2.5483   2.5749   2.5815
  2.6128   2.6288   2.6699   2.6861   2.7076   2.7318   2.7346   2.7682
  2.8022   2.8147   2.8177   2.8511   2.8772   2.9058   2.9280   2.9408
  2.9525   2.9669   3.0007   3.0219   3.0489   3.0563   3.0770   3.0803
  3.0915   3.1086   3.1249   3.1338   3.1709   3.1753   3.1823   3.2180
  3.2389   3.2397   3.2577   3.2888   3.2926   3.3219   3.3387   3.3592
  3.3782   3.3903   3.4467   3.4714   3.4875   3.5034   3.5165   3.5545
  3.5618   3.5926   3.6089   3.6305   3.6412   3.6888   3.6992   3.7063
  3.7515   3.7609   3.7878   3.8087   3.8132   3.8408   3.8497   3.8884
  3.9014   3.9293   3.9496   4.0066   4.0185   4.0251   4.0427   4.0699
  4.0829   4.0954   4.1072   4.1119   4.1379   4.1659   4.1841   4.2258
  4.2346   4.2474   4.2823   4.3348   4.3587   4.3987   4.4210   4.4543
  4.4758   4.4895   4.5018   4.5504   4.6039   4.6510   4.6603   4.6794
  4.6884   4.7219   4.7475   4.7708   4.7922   4.8307   4.8498   4.9163
  4.9365   4.9727   4.9805   5.0477   5.0678   5.0793   5.1589   5.1624
  5.2205   5.2604   5.2816   5.2966   5.3353   5.4058   5.4547   5.4873
  5.5503   5.6057   5.6265   5.7005   5.7396   5.8026   5.8673   5.9637
  6.0092   6.0700   6.1567   6.2143   6.2600   6.3040   6.4410   6.4718
  6.8073   8.2710  10.5708  11.9131  12.0840  12.6576  13.2035  15.6120
 --------------------------------------------------------------
 
          Ground-State Mulliken Net Atomic Charges

     Atom                 Charge (a.u.)    Spin (a.u.)
  --------------------------------------------------------
      1 C                    -0.069573      -0.055274
      2 N                    -0.084114       0.116008
      3 C                    -0.152559       0.608082
      4 H                     0.131476       0.002872
      5 C                    -0.110869      -0.149461
      6 H                     0.138514       0.009062
      7 C                    -0.183724       0.354222
      8 H                     0.147663      -0.007942
      9 C                     0.074586       0.019575
     10 H                     0.115171       0.002423
     11 N                    -0.135597       0.086070
     12 H                     0.129025       0.014363
  --------------------------------------------------------
  Sum of atomic charges =    -0.000000
  Sum of spin   charges =     1.000000

 -----------------------------------------------------------------
                    Cartesian Multipole Moments
 -----------------------------------------------------------------
    Charge (ESU x 10^10)
                -0.0000
    Dipole Moment (Debye)
         X      -1.6331      Y      -4.6651      Z       2.0367
       Tot       5.3459
    Quadrupole Moments (Debye-Ang)
        XX     -36.9505     XY      -2.7960     YY     -53.5919
        XZ       2.3322     YZ       5.3786     ZZ     -36.9974
    Octopole Moments (Debye-Ang^2)
       XXX      -5.8109    XXY     -18.9930    XYY     -11.0595
       YYY     -82.4156    XXZ       6.8515    XYZ       3.7124
       YYZ      16.3725    XZZ      -5.6791    YZZ     -22.1772
       ZZZ      30.5900
    Hexadecapole Moments (Debye-Ang^3)
      XXXX    -161.6311   XXXY       1.0922   XXYY    -114.4861
      XYYY     -14.8044   YYYY    -589.1527   XXXZ     -14.9533
      XXYZ      27.8938   XYYZ       0.5519   YYYZ     135.4351
      XXZZ     -65.6108   XYZZ      -1.6431   YYZZ    -136.3937
      XZZZ      -9.0904   YZZZ      93.1234   ZZZZ    -210.8101
 -----------------------------------------------------------------
 Calculating analytic gradient of the SCF energy
 Gradient of SCF Energy
            1           2           3           4           5           6
    1  -0.0013154   0.0009195  -0.0003738  -0.0002595   0.0039599   0.0014803
    2   0.0010039   0.0004635  -0.0003825  -0.0009513  -0.0094148   0.0003718
    3  -0.0000327  -0.0004046  -0.0005567   0.0006128   0.0068082  -0.0013789
            7           8           9          10          11          12
    1  -0.0065511  -0.0008706   0.0012739   0.0014212   0.0005224  -0.0002069
    2   0.0074733   0.0004710   0.0000830   0.0000944   0.0007986  -0.0000108
    3   0.0020069  -0.0012656  -0.0029079  -0.0010193  -0.0010250  -0.0008372
 Max gradient component =       9.415E-03
 RMS gradient           =       2.799E-03
 Gradient time:  CPU 262.05 s  wall 4.98 s
rPathMan2.  file_steps = 951
 IRC --- Status = 4.  Checking bisector search.
 IRC --- Bisector search finished successfully.
 ------------------------------------------------------------------------
 Reaction path following.  The coordinates are cartesian              
 Step   2 E=    -302.884218 |G|=  0.016794 S_lin= 0.1000 S_tot= 0.1000
 ------------------------------------------------------------------------
  IRC -- SD step length =   0.100000000000000     
 Adding empirical dispersion correction 
 ----------------------------------------------------------------
 Doing -D3(0) with
 s6  =   1.00000
 s8  =   1.00000
 rs6 =   1.28100
 rs8 =   1.09400
 -D3 energy without 3body term =     -0.0026378652 hartrees
 ----------------------------------------------------------------
             Standard Nuclear Orientation (Angstroms)
    I     Atom           X                Y                Z
 ----------------------------------------------------------------
    1      C      -0.1457556070     1.7027345536    -0.9563502230
    2      N       0.4032571581     2.6931127828    -1.1564506111
    3      C       1.2199625298    -0.7396726110     0.4414883632
    4      H       2.2957933102    -0.7873864949     0.3756291510
    5      C       0.1163866583    -1.0203211132    -0.4343847703
    6      H      -0.0391073051    -1.7784150474    -1.1841270170
    7      C      -0.7909632548     0.4451532570    -0.7602000041
    8      H      -1.6097645462     0.2277530986    -1.4372866105
    9      C      -0.7556709887    -0.2856583176     0.5311979116
   10      H      -1.6391759718    -0.6221044388     1.0490287469
   11      N       0.4541395566     0.0990553800     1.2636586766
   12      H       0.4908984624     0.0657489642     2.2677963955
 ----------------------------------------------------------------
 Nuclear Repulsion Energy =         264.23909616 hartrees
 There are       25 alpha and       24 beta electrons

                       Distance Matrix (Angstroms)
             C (  1)   N (  2)   C (  3)   H (  4)   C (  5)   H (  6)
   N (  2)  1.149915
   C (  3)  3.128017  3.873555
   H (  4)  3.733100  4.247686  1.078900
   C (  5)  2.784995  3.793846  1.436592  2.336706
   H (  6)  3.490223  4.493441  2.303664  2.977707  1.077496
   C (  7)  1.426982  2.576140  2.625203  3.512453  1.754154  2.385216
   H (  8)  2.133118  3.195172  3.531722  4.423862  2.354379  2.560423
   C (  9)  2.557050  3.614464  2.029114  3.096347  1.494177  2.384140
   H ( 10)  3.414195  4.475080  2.925338  3.995594  2.332615  2.980647
   N ( 11)  2.803587  3.548049  1.402110  2.228467  2.061658  3.124075
   H ( 12)  3.671535  4.316965  2.125003  2.750597  2.936254  3.949383
             C (  7)   H (  8)   C (  9)   H ( 10)   N ( 11)
   H (  8)  1.084502
   C (  9)  1.484264  2.206354
   H ( 10)  2.265350  2.627715  1.077927
   N ( 11)  2.401264  3.401671  1.465655  2.224434
   H ( 12)  3.309967  4.262238  2.166379  2.548677  1.005362
 
 Applying Cartesian multipole field
    Component          Value
    ---------          -----
     (2,0,0)        1.00000E-11
     (0,2,0)        2.00000E-11
     (0,0,2)       -3.00000E-11
 Nucleus-field energy     =     0.0000000024 hartrees
 Requested basis set is cc-pVTZ
 There are 100 shells and 280 basis functions
 A cutoff of  1.0D-11 yielded   4758 shell pairs
 There are     37446 function pairs (     49025 Cartesian)
 Smallest overlap matrix eigenvalue = 2.02E-04
 Guess MOs from SCF MO coefficient file
 Reading MOs from coefficient file
 Reading MOs from coefficient file
 Long-range K will be added via erf
 Coulomb attenuation parameter = 0.25 bohr**(-1)
 An unrestricted hybrid HF-DFT SCF calculation will be
 performed using Pulay DIIS extrapolation
 Exchange:     0.1957 Hartree-Fock + 1.0000 wB97X-D3 + LR-HF
 Correlation:  1.0000 wB97X-D3
 Using SG-2 standard quadrature grid
 Dispersion:   Grimme D3
 SCF converges when DIIS error is below 1.0E-08
 Using Q-Chem read-in guess as SCF_GUESS READ specified.

 using 64 threads for integral computing
 -------------------------------------------------------
 OpenMP Integral computing Module                
 Release: version 1.0, May 2013, Q-Chem Inc. Pittsburgh 
 -------------------------------------------------------
 using 64 threads for integral computing
 -------------------------------------------------------
 OpenMP Integral computing Module                
 Release: version 1.0, May 2013, Q-Chem Inc. Pittsburgh 
 -------------------------------------------------------
 ---------------------------------------
  Cycle       Energy         DIIS Error
 ---------------------------------------
    1    -302.8974755662      9.15E-04
    2    -302.8857328653      1.18E-04
    3    -302.8861643344      8.62E-05
    4    -302.8863129418      2.97E-05
    5    -302.8864064694      1.73E-05
    6    -302.8864598029      1.13E-05
    7    -302.8864749958      6.00E-06
    8    -302.8864839831      2.73E-06
    9    -302.8864856679      8.18E-07
   10    -302.8864861801      3.30E-07
   11    -302.8864863727      2.08E-07
   12    -302.8864864416      9.53E-08
   13    -302.8864864810      5.19E-08
   14    -302.8864864916      2.00E-08
   15    -302.8864864934      7.50E-09 Convergence criterion met
 ---------------------------------------
 <S^2> = 0.7675
 SCF time:  CPU 1559.86 s  wall 27.11 s
 SCF   energy in the final basis set = -302.88648649
 Total energy in the final basis set = -302.88648649
 
 --------------------------------------------------------------
 
                    Orbital Energies (a.u.)
 --------------------------------------------------------------
 
 Alpha MOs
 -- Occupied --
-14.4541 -14.4045 -10.3544 -10.3386 -10.3267 -10.3261 -10.3040  -1.1254
 -1.0106  -0.9387  -0.8381  -0.7830  -0.6929  -0.6638  -0.6269  -0.5934
 -0.5326  -0.5278  -0.4831  -0.4703  -0.4536  -0.4233  -0.4004  -0.3638
 -0.2587
 -- Virtual --
  0.0922   0.1019   0.1248   0.1376   0.1516   0.1590   0.1699   0.2010
  0.2071   0.2354   0.2396   0.2784   0.3029   0.3224   0.3509   0.3650
  0.3673   0.3756   0.3942   0.4256   0.4333   0.4459   0.4551   0.4637
  0.4825   0.4938   0.5118   0.5145   0.5249   0.5317   0.5589   0.5612
  0.5823   0.5940   0.6030   0.6198   0.6620   0.6676   0.6745   0.6999
  0.7143   0.7267   0.7465   0.7876   0.8198   0.8316   0.8752   0.8952
  0.9024   0.9461   0.9769   0.9937   1.0045   1.0241   1.0436   1.0580
  1.0624   1.0923   1.1212   1.1335   1.1418   1.1453   1.1615   1.1939
  1.2011   1.2285   1.2444   1.2667   1.2728   1.2992   1.3178   1.3361
  1.3429   1.3762   1.3911   1.4227   1.4495   1.4718   1.4879   1.4989
  1.5128   1.5554   1.5803   1.5979   1.6184   1.6486   1.6719   1.7107
  1.7504   1.8003   1.8249   1.8547   1.8840   1.9161   1.9287   1.9705
  1.9944   2.1271   2.1894   2.1976   2.2520   2.2747   2.3008   2.3480
  2.3801   2.4106   2.4585   2.5023   2.5405   2.5760   2.5774   2.6098
  2.6253   2.6577   2.6818   2.7032   2.7272   2.7340   2.7659   2.7990
  2.8107   2.8212   2.8384   2.8657   2.9026   2.9239   2.9350   2.9474
  2.9645   2.9977   3.0149   3.0404   3.0511   3.0646   3.0785   3.0835
  3.0958   3.1138   3.1398   3.1628   3.1710   3.1830   3.2119   3.2288
  3.2419   3.2505   3.2867   3.2889   3.3083   3.3347   3.3490   3.3779
  3.3905   3.4463   3.4637   3.4848   3.5020   3.5143   3.5525   3.5641
  3.5852   3.6048   3.6265   3.6384   3.6839   3.6967   3.7087   3.7530
  3.7558   3.7842   3.8058   3.8089   3.8340   3.8511   3.8868   3.8941
  3.9301   3.9474   4.0015   4.0164   4.0249   4.0428   4.0630   4.0779
  4.0927   4.1007   4.1094   4.1360   4.1597   4.1715   4.2280   4.2318
  4.2548   4.2792   4.3386   4.3503   4.3922   4.4243   4.4510   4.4652
  4.4676   4.5027   4.5417   4.6162   4.6478   4.6640   4.6784   4.6840
  4.7215   4.7448   4.7668   4.7846   4.8372   4.8399   4.9234   4.9360
  4.9732   4.9739   5.0414   5.0574   5.0765   5.1419   5.1587   5.2232
  5.2439   5.2709   5.2963   5.3350   5.3902   5.4415   5.4782   5.5501
  5.5993   5.6271   5.7007   5.7345   5.7915   5.8641   5.9636   6.0006
  6.0466   6.1588   6.2182   6.2547   6.2999   6.4240   6.4261   6.8055
  8.2199  10.6394  11.8863  11.9594  12.5726  13.0952  15.6711
 
 Beta MOs
 -- Occupied --
-14.4521 -14.4033 -10.3540 -10.3354 -10.3283 -10.3186 -10.3045  -1.1178
 -1.0080  -0.9323  -0.8252  -0.7727  -0.6904  -0.6518  -0.6224  -0.5853
 -0.5259  -0.5198  -0.4714  -0.4584  -0.4491  -0.4172  -0.3812  -0.3514
 -- Virtual --
  0.0065   0.1023   0.1092   0.1273   0.1402   0.1547   0.1606   0.1723
  0.2056   0.2109   0.2389   0.2466   0.2809   0.3040   0.3261   0.3520
  0.3669   0.3723   0.3840   0.4025   0.4291   0.4363   0.4495   0.4595
  0.4700   0.4832   0.4973   0.5145   0.5165   0.5303   0.5335   0.5618
  0.5649   0.5856   0.5967   0.6049   0.6212   0.6650   0.6730   0.6762
  0.7035   0.7160   0.7282   0.7486   0.7926   0.8216   0.8370   0.8790
  0.8985   0.9060   0.9486   0.9794   0.9956   1.0062   1.0274   1.0458
  1.0610   1.0654   1.0947   1.1261   1.1361   1.1451   1.1490   1.1647
  1.1971   1.2042   1.2319   1.2496   1.2690   1.2760   1.3013   1.3224
  1.3412   1.3476   1.3794   1.3928   1.4253   1.4530   1.4755   1.4916
  1.5031   1.5178   1.5581   1.5868   1.6013   1.6212   1.6527   1.6750
  1.7133   1.7539   1.8037   1.8295   1.8595   1.8891   1.9203   1.9313
  1.9736   1.9979   2.1317   2.1953   2.2033   2.2631   2.2886   2.3090
  2.3523   2.3856   2.4127   2.4680   2.5090   2.5448   2.5841   2.5866
  2.6132   2.6296   2.6662   2.6889   2.7082   2.7309   2.7400   2.7688
  2.8045   2.8154   2.8260   2.8458   2.8744   2.9079   2.9276   2.9396
  2.9528   2.9730   3.0027   3.0212   3.0427   3.0603   3.0741   3.0832
  3.0941   3.1055   3.1204   3.1470   3.1708   3.1799   3.1904   3.2173
  3.2408   3.2450   3.2585   3.2924   3.2963   3.3161   3.3399   3.3547
  3.3849   3.3956   3.4529   3.4707   3.4893   3.5065   3.5206   3.5555
  3.5674   3.5919   3.6101   3.6300   3.6426   3.6890   3.7007   3.7121
  3.7570   3.7603   3.7887   3.8098   3.8124   3.8368   3.8560   3.8917
  3.8995   3.9338   3.9526   4.0068   4.0203   4.0275   4.0461   4.0680
  4.0813   4.0970   4.1048   4.1125   4.1391   4.1659   4.1748   4.2314
  4.2365   4.2574   4.2818   4.3435   4.3558   4.3949   4.4265   4.4542
  4.4691   4.4721   4.5064   4.5468   4.6205   4.6518   4.6689   4.6836
  4.6885   4.7259   4.7487   4.7710   4.7909   4.8411   4.8451   4.9284
  4.9396   4.9785   4.9816   5.0471   5.0611   5.0845   5.1460   5.1629
  5.2273   5.2481   5.2745   5.2991   5.3387   5.3970   5.4455   5.4832
  5.5543   5.6026   5.6324   5.7038   5.7377   5.7961   5.8663   5.9660
  6.0052   6.0503   6.1638   6.2202   6.2582   6.3039   6.4259   6.4303
  6.8110   8.2209  10.6467  11.8893  11.9632  12.5794  13.1007  15.6727
 --------------------------------------------------------------
 
          Ground-State Mulliken Net Atomic Charges

     Atom                 Charge (a.u.)    Spin (a.u.)
  --------------------------------------------------------
      1 C                    -0.072876      -0.036815
      2 N                    -0.077977       0.077456
      3 C                    -0.165074       0.671972
      4 H                     0.131879       0.003257
      5 C                    -0.098458      -0.120390
      6 H                     0.136204       0.010235
      7 C                    -0.171205       0.265590
      8 H                     0.143963      -0.006164
      9 C                     0.063084       0.023697
     10 H                     0.116411       0.002386
     11 N                    -0.135104       0.094075
     12 H                     0.129152       0.014702
  --------------------------------------------------------
  Sum of atomic charges =    -0.000000
  Sum of spin   charges =     1.000000

 -----------------------------------------------------------------
                    Cartesian Multipole Moments
 -----------------------------------------------------------------
    Charge (ESU x 10^10)
                -0.0000
    Dipole Moment (Debye)
         X      -1.7112      Y      -4.5672      Z       1.9725
       Tot       5.2610
    Quadrupole Moments (Debye-Ang)
        XX     -37.0276     XY      -2.7244     YY     -53.4596
        XZ       2.2457     YZ       5.3054     ZZ     -37.0033
    Octopole Moments (Debye-Ang^2)
       XXX      -6.4193    XXY     -18.6729    XYY     -11.1104
       YYY     -82.0471    XXZ       6.7354    XYZ       3.8062
       YYZ      16.2585    XZZ      -5.7250    YZZ     -21.9238
       ZZZ      30.6279
    Hexadecapole Moments (Debye-Ang^3)
      XXXX    -161.1192   XXXY       0.5806   XXYY    -113.6949
      XYYY     -15.0697   YYYY    -584.2927   XXXZ     -14.8794
      XXYZ      27.6964   XYYZ       0.3184   YYYZ     134.5067
      XXZZ     -65.6613   XYZZ      -1.6728   YYZZ    -136.0033
      XZZZ      -9.0955   YZZZ      92.4405   ZZZZ    -211.9969
 -----------------------------------------------------------------
 Calculating analytic gradient of the SCF energy
 Gradient of SCF Energy
            1           2           3           4           5           6
    1  -0.0011214   0.0005802   0.0002176  -0.0003517   0.0057871   0.0026231
    2   0.0053054  -0.0015862  -0.0007011  -0.0018216  -0.0152854   0.0003321
    3  -0.0003763  -0.0002863  -0.0004493   0.0011755   0.0114706  -0.0026694
            7           8           9          10          11          12
    1  -0.0109547  -0.0017889   0.0019925   0.0025947   0.0007861  -0.0003646
    2   0.0112134   0.0009923  -0.0002680   0.0002302   0.0014882   0.0001005
    3   0.0033154  -0.0023786  -0.0046956  -0.0016466  -0.0020894  -0.0013700
 Max gradient component =       1.529E-02
 RMS gradient           =       4.601E-03
 Gradient time:  CPU 262.33 s  wall 4.89 s
rPathMan2.  file_steps = 951
 IRC --- Status = 2.  Assess steepest descent step
 IRC --- Previous SD length =   0.100000
 IRC --- Point 1 E =     -302.884218 |G| =   0.016794 G.D1 =  -0.016794
 IRC --- Point 2 E =     -302.886486 |G| =   0.027609 G.D1 =  -0.027158
 IRC --- Angle(G1/G2) =   10.37 Deg.  Curvature =  -0.1036
 IRC --- Corrector step required
 IRC --- equal length displacement: B_eq =   0.018080
 IRC --- chosen bisector length  : B_len =   0.010000
 Adding empirical dispersion correction 
 ----------------------------------------------------------------
 Doing -D3(0) with
 s6  =   1.00000
 s8  =   1.00000
 rs6 =   1.28100
 rs8 =   1.09400
 -D3 energy without 3body term =     -0.0026362140 hartrees
 ----------------------------------------------------------------
             Standard Nuclear Orientation (Angstroms)
    I     Atom           X                Y                Z
 ----------------------------------------------------------------
    1      C      -0.1468593310     1.6988597667    -0.9560082537
    2      N       0.4042445859     2.6956020468    -1.1568521618
    3      C       1.2190804784    -0.7395960636     0.4409943994
    4      H       2.2957139840    -0.7871133377     0.3754509894
    5      C       0.1171530183    -1.0205248641    -0.4346796446
    6      H      -0.0393082070    -1.7781191788    -1.1837002176
    7      C      -0.7907672146     0.4462901530    -0.7602171054
    8      H      -1.6093852900     0.2275219404    -1.4369707219
    9      C      -0.7555631238    -0.2852296308     0.5311078742
   10      H      -1.6394498148    -0.6221838776     1.0489979335
   11      N       0.4542166011     0.0988694728     1.2640872519
   12      H       0.4909243154     0.0656235862     2.2677896653
 ----------------------------------------------------------------
 Nuclear Repulsion Energy =         264.18730157 hartrees
 There are       25 alpha and       24 beta electrons

                       Distance Matrix (Angstroms)
             C (  1)   N (  2)   C (  3)   H (  4)   C (  5)   H (  6)
   N (  2)  1.156525
   C (  3)  3.124656  3.875262
   H (  4)  3.730819  4.249108  1.079673
   C (  5)  2.781463  3.796519  1.435260  2.336005
   H (  6)  3.486086  4.495736  2.302543  2.977478  1.076783
   C (  7)  1.421929  2.577746  2.624638  3.512462  1.755517  2.385797
   H (  8)  2.129587  3.197591  3.530197  4.423139  2.354388  2.559665
   C (  9)  2.553164  3.616590  2.028247  3.096193  1.495004  2.383759
   H ( 10)  3.411029  4.477741  2.924833  3.995795  2.333587  2.980198
   N ( 11)  2.801800  3.550558  1.401971  2.228397  2.062150  3.123830
   H ( 12)  3.669755  4.318851  2.125034  2.750522  2.936454  3.948837
             C (  7)   H (  8)   C (  9)   H ( 10)   N ( 11)
   H (  8)  1.084431
   C (  9)  1.484547  2.205733
   H ( 10)  2.266089  2.627345  1.078427
   N ( 11)  2.401769  3.401576  1.465728  2.224774
   H ( 12)  3.310055  4.261779  2.166309  2.548927  1.004924
 
 Applying Cartesian multipole field
    Component          Value
    ---------          -----
     (2,0,0)        1.00000E-11
     (0,2,0)        2.00000E-11
     (0,0,2)       -3.00000E-11
 Nucleus-field energy     =     0.0000000024 hartrees
 Requested basis set is cc-pVTZ
 There are 100 shells and 280 basis functions
 A cutoff of  1.0D-11 yielded   4758 shell pairs
 There are     37458 function pairs (     49040 Cartesian)
 Smallest overlap matrix eigenvalue = 2.01E-04
 Guess MOs from SCF MO coefficient file
 Reading MOs from coefficient file
 Reading MOs from coefficient file
 Long-range K will be added via erf
 Coulomb attenuation parameter = 0.25 bohr**(-1)
 An unrestricted hybrid HF-DFT SCF calculation will be
 performed using Pulay DIIS extrapolation
 Exchange:     0.1957 Hartree-Fock + 1.0000 wB97X-D3 + LR-HF
 Correlation:  1.0000 wB97X-D3
 Using SG-2 standard quadrature grid
 Dispersion:   Grimme D3
 SCF converges when DIIS error is below 1.0E-08
 Using Q-Chem read-in guess as SCF_GUESS READ specified.

 using 64 threads for integral computing
 -------------------------------------------------------
 OpenMP Integral computing Module                
 Release: version 1.0, May 2013, Q-Chem Inc. Pittsburgh 
 -------------------------------------------------------
 using 64 threads for integral computing
 -------------------------------------------------------
 OpenMP Integral computing Module                
 Release: version 1.0, May 2013, Q-Chem Inc. Pittsburgh 
 -------------------------------------------------------
 ---------------------------------------
  Cycle       Energy         DIIS Error
 ---------------------------------------
    1    -302.8850568429      2.27E-04
    2    -302.8863718649      4.67E-05
    3    -302.8863752269      5.28E-05
    4    -302.8863962830      1.08E-05
    5    -302.8863973324      2.87E-06
    6    -302.8863975326      1.11E-06
    7    -302.8863976049      4.72E-07
    8    -302.8863976586      2.37E-07
    9    -302.8863976865      1.43E-07
   10    -302.8863976956      5.55E-08
   11    -302.8863976979      2.09E-08
   12    -302.8863976985      9.08E-09 Convergence criterion met
 ---------------------------------------
 <S^2> = 0.7679
 SCF time:  CPU 1196.21 s  wall 20.56 s
 SCF   energy in the final basis set = -302.88639770
 Total energy in the final basis set = -302.88639770
 
 --------------------------------------------------------------
 
                    Orbital Energies (a.u.)
 --------------------------------------------------------------
 
 Alpha MOs
 -- Occupied --
-14.4543 -14.4061 -10.3547 -10.3383 -10.3268 -10.3263 -10.3053  -1.1256
 -1.0084  -0.9387  -0.8387  -0.7837  -0.6933  -0.6638  -0.6274  -0.5936
 -0.5328  -0.5283  -0.4830  -0.4703  -0.4539  -0.4218  -0.3994  -0.3635
 -0.2588
 -- Virtual --
  0.0909   0.1013   0.1239   0.1372   0.1513   0.1588   0.1698   0.2006
  0.2075   0.2348   0.2393   0.2783   0.3028   0.3222   0.3508   0.3652
  0.3676   0.3756   0.3943   0.4257   0.4333   0.4458   0.4552   0.4638
  0.4825   0.4938   0.5118   0.5145   0.5248   0.5317   0.5588   0.5612
  0.5823   0.5934   0.6030   0.6198   0.6618   0.6677   0.6745   0.6997
  0.7143   0.7269   0.7465   0.7874   0.8197   0.8317   0.8750   0.8951
  0.9022   0.9444   0.9765   0.9938   1.0044   1.0242   1.0430   1.0575
  1.0625   1.0917   1.1209   1.1331   1.1412   1.1424   1.1610   1.1940
  1.2007   1.2284   1.2444   1.2667   1.2727   1.2982   1.3175   1.3360
  1.3426   1.3758   1.3905   1.4227   1.4490   1.4710   1.4871   1.4983
  1.5124   1.5557   1.5800   1.5974   1.6173   1.6482   1.6714   1.7104
  1.7507   1.8001   1.8252   1.8550   1.8842   1.9175   1.9292   1.9706
  1.9930   2.1227   2.1894   2.1974   2.2522   2.2753   2.3013   2.3482
  2.3794   2.4117   2.4585   2.5018   2.5401   2.5755   2.5771   2.6096
  2.6252   2.6577   2.6816   2.7029   2.7274   2.7332   2.7657   2.7990
  2.8108   2.8209   2.8385   2.8656   2.9024   2.9235   2.9351   2.9472
  2.9642   2.9975   3.0146   3.0413   3.0510   3.0655   3.0793   3.0834
  3.0958   3.1149   3.1396   3.1628   3.1706   3.1830   3.2123   3.2289
  3.2405   3.2507   3.2864   3.2886   3.3082   3.3342   3.3486   3.3777
  3.3898   3.4464   3.4636   3.4844   3.5024   3.5139   3.5519   3.5631
  3.5848   3.6045   3.6266   3.6386   3.6831   3.6958   3.7089   3.7526
  3.7550   3.7845   3.8056   3.8087   3.8340   3.8514   3.8865   3.8938
  3.9304   3.9473   4.0013   4.0164   4.0253   4.0427   4.0630   4.0774
  4.0911   4.0995   4.1093   4.1362   4.1599   4.1719   4.2282   4.2319
  4.2549   4.2789   4.3390   4.3511   4.3924   4.4236   4.4511   4.4653
  4.4678   4.5012   4.5419   4.6144   4.6478   4.6609   4.6761   4.6829
  4.7209   4.7421   4.7639   4.7835   4.8354   4.8366   4.9230   4.9347
  4.9707   4.9731   5.0408   5.0572   5.0759   5.1408   5.1585   5.2226
  5.2429   5.2697   5.2948   5.3345   5.3904   5.4413   5.4785   5.5497
  5.5991   5.6264   5.6991   5.7325   5.7914   5.8574   5.9635   6.0000
  6.0462   6.1578   6.1942   6.2405   6.2981   6.4141   6.4263   6.8061
  8.2435  10.6402  11.8949  11.9882  12.6002  13.0998  15.5052
 
 Beta MOs
 -- Occupied --
-14.4522 -14.4048 -10.3543 -10.3351 -10.3283 -10.3189 -10.3059  -1.1180
 -1.0056  -0.9323  -0.8259  -0.7734  -0.6908  -0.6519  -0.6229  -0.5856
 -0.5262  -0.5204  -0.4712  -0.4581  -0.4493  -0.4155  -0.3805  -0.3510
 -- Virtual --
  0.0059   0.1016   0.1084   0.1264   0.1398   0.1544   0.1604   0.1721
  0.2054   0.2112   0.2386   0.2460   0.2808   0.3040   0.3260   0.3520
  0.3672   0.3725   0.3840   0.4025   0.4291   0.4363   0.4495   0.4596
  0.4700   0.4832   0.4973   0.5146   0.5164   0.5301   0.5335   0.5617
  0.5649   0.5856   0.5961   0.6048   0.6213   0.6649   0.6730   0.6762
  0.7033   0.7160   0.7285   0.7485   0.7924   0.8215   0.8371   0.8787
  0.8984   0.9058   0.9469   0.9791   0.9957   1.0061   1.0275   1.0453
  1.0606   1.0654   1.0941   1.1260   1.1357   1.1429   1.1476   1.1643
  1.1972   1.2039   1.2318   1.2495   1.2690   1.2759   1.3003   1.3221
  1.3411   1.3474   1.3791   1.3922   1.4253   1.4524   1.4748   1.4906
  1.5026   1.5174   1.5584   1.5865   1.6008   1.6201   1.6523   1.6745
  1.7130   1.7542   1.8035   1.8298   1.8598   1.8894   1.9216   1.9317
  1.9737   1.9965   2.1274   2.1951   2.2033   2.2631   2.2894   2.3091
  2.3526   2.3850   2.4138   2.4680   2.5085   2.5443   2.5837   2.5862
  2.6130   2.6295   2.6662   2.6886   2.7079   2.7309   2.7393   2.7686
  2.8045   2.8153   2.8258   2.8459   2.8743   2.9076   2.9272   2.9397
  2.9526   2.9726   3.0024   3.0209   3.0436   3.0600   3.0750   3.0840
  3.0941   3.1052   3.1214   3.1469   3.1703   3.1798   3.1903   3.2177
  3.2407   3.2438   3.2585   3.2920   3.2960   3.3161   3.3394   3.3543
  3.3846   3.3949   3.4530   3.4706   3.4890   3.5069   3.5202   3.5548
  3.5665   3.5916   3.6098   3.6301   3.6428   3.6883   3.6999   3.7123
  3.7562   3.7600   3.7890   3.8095   3.8122   3.8368   3.8563   3.8912
  3.8993   3.9341   3.9525   4.0067   4.0203   4.0279   4.0459   4.0682
  4.0809   4.0958   4.1036   4.1124   4.1392   4.1661   4.1752   4.2316
  4.2364   4.2574   4.2815   4.3437   4.3568   4.3952   4.4258   4.4542
  4.4692   4.4724   4.5048   4.5469   4.6187   4.6518   4.6659   4.6815
  4.6874   4.7253   4.7462   4.7680   4.7899   4.8385   4.8426   4.9279
  4.9383   4.9762   4.9806   5.0465   5.0608   5.0838   5.1449   5.1627
  5.2267   5.2472   5.2734   5.2976   5.3381   5.3971   5.4452   5.4835
  5.5538   5.6023   5.6316   5.7021   5.7357   5.7960   5.8597   5.9658
  6.0046   6.0499   6.1627   6.1961   6.2443   6.3022   6.4159   6.4307
  6.8115   8.2445  10.6475  11.8978  11.9919  12.6070  13.1053  15.5069
 --------------------------------------------------------------
 
          Ground-State Mulliken Net Atomic Charges

     Atom                 Charge (a.u.)    Spin (a.u.)
  --------------------------------------------------------
      1 C                    -0.068815      -0.038904
      2 N                    -0.084379       0.081845
      3 C                    -0.164126       0.669381
      4 H                     0.131599       0.003195
      5 C                    -0.098933      -0.121060
      6 H                     0.136570       0.010163
      7 C                    -0.170115       0.267037
      8 H                     0.144438      -0.006240
      9 C                     0.063047       0.023842
     10 H                     0.116434       0.002307
     11 N                    -0.134923       0.093778
     12 H                     0.129202       0.014656
  --------------------------------------------------------
  Sum of atomic charges =    -0.000000
  Sum of spin   charges =     1.000000

 -----------------------------------------------------------------
                    Cartesian Multipole Moments
 -----------------------------------------------------------------
    Charge (ESU x 10^10)
                -0.0000
    Dipole Moment (Debye)
         X      -1.7100      Y      -4.5875      Z       1.9816
       Tot       5.2816
    Quadrupole Moments (Debye-Ang)
        XX     -37.0334     XY      -2.7175     YY     -53.5019
        XZ       2.2482     YZ       5.3222     ZZ     -37.0165
    Octopole Moments (Debye-Ang^2)
       XXX      -6.4346    XXY     -18.7220    XYY     -11.0814
       YYY     -82.2380    XXZ       6.7633    XYZ       3.7916
       YYZ      16.3029    XZZ      -5.7292    YZZ     -21.9940
       ZZZ      30.7257
    Hexadecapole Moments (Debye-Ang^3)
      XXXX    -161.0815   XXXY       0.5421   XXYY    -113.7899
      XYYY     -15.0017   YYYY    -584.9333   XXXZ     -14.8370
      XXYZ      27.7372   XYYZ       0.3037   YYYZ     134.6494
      XXZZ     -65.6775   XYZZ      -1.6783   YYZZ    -136.1518
      XZZZ      -9.0400   YZZZ      92.6164   ZZZZ    -212.1452
 -----------------------------------------------------------------
 Calculating analytic gradient of the SCF energy
 Gradient of SCF Energy
            1           2           3           4           5           6
    1  -0.0096064   0.0077710  -0.0009815   0.0001590   0.0062972   0.0025946
    2  -0.0108154   0.0116809  -0.0007727  -0.0017703  -0.0153448   0.0005848
    3   0.0027557  -0.0029265  -0.0007807   0.0011432   0.0105743  -0.0022462
            7           8           9          10          11          12
    1  -0.0093375  -0.0017235   0.0019516   0.0023316   0.0009583  -0.0004146
    2   0.0135285   0.0009903   0.0000818   0.0001055   0.0016109   0.0001205
    3   0.0028126  -0.0022824  -0.0045116  -0.0014163  -0.0013952  -0.0017269
 Max gradient component =       1.534E-02
 RMS gradient           =       5.665E-03
 Gradient time:  CPU 269.08 s  wall 5.12 s
rPathMan2.  file_steps = 951
 IRC --- Status = 3.  Assess initial corrector step
 IRC --- bisector search: b =  0.000000 E =     -302.886486 G.B =  -0.002496
 IRC --- bisector search: b =  0.010000 E =     -302.886398 G.B =   0.020127
 IRC --- performed gradient/energy interpolation
 IRC --- bisector search:  estimate b(min) =   1.097033354298581E-003
 Adding empirical dispersion correction 
 ----------------------------------------------------------------
 Doing -D3(0) with
 s6  =   1.00000
 s8  =   1.00000
 rs6 =   1.28100
 rs8 =   1.09400
 -D3 energy without 3body term =     -0.0026376837 hartrees
 ----------------------------------------------------------------
             Standard Nuclear Orientation (Angstroms)
    I     Atom           X                Y                Z
 ----------------------------------------------------------------
    1      C      -0.1458766892     1.7023094766    -0.9563127078
    2      N       0.4033654822     2.6933858633    -1.1564946626
    3      C       1.2198657658    -0.7396642135     0.4414341738
    4      H       2.2957846079    -0.7873565287     0.3756096061
    5      C       0.1164707306    -1.0203434653    -0.4344171190
    6      H      -0.0391293447    -1.7783825896    -1.1840801957
    7      C      -0.7909417485     0.4452779783    -0.7602018802
    8      H      -1.6097229405     0.2277277398    -1.4372519564
    9      C      -0.7556591555    -0.2856112892     0.5311880342
   10      H      -1.6392060133    -0.6221131535     1.0490253666
   11      N       0.4541480086     0.0990349854     1.2637056927
   12      H       0.4909012986     0.0657352098     2.2677956572
 ----------------------------------------------------------------
 Nuclear Repulsion Energy =         264.23333261 hartrees
 There are       25 alpha and       24 beta electrons

                       Distance Matrix (Angstroms)
             C (  1)   N (  2)   C (  3)   H (  4)   C (  5)   H (  6)
   N (  2)  1.150640
   C (  3)  3.127648  3.873743
   H (  4)  3.732849  4.247842  1.078985
   C (  5)  2.784608  3.794139  1.436446  2.336629
   H (  6)  3.489769  4.493693  2.303541  2.977682  1.077418
   C (  7)  1.426428  2.576317  2.625141  3.512454  1.754303  2.385280
   H (  8)  2.132731  3.195437  3.531555  4.423783  2.354380  2.560340
   C (  9)  2.556623  3.614697  2.029019  3.096330  1.494267  2.384099
   H ( 10)  3.413847  4.475372  2.925282  3.995616  2.332722  2.980598
   N ( 11)  2.803391  3.548324  1.402095  2.228459  2.061712  3.124048
   H ( 12)  3.671340  4.317172  2.125007  2.750589  2.936276  3.949323
             C (  7)   H (  8)   C (  9)   H ( 10)   N ( 11)
   H (  8)  1.084494
   C (  9)  1.484295  2.206286
   H ( 10)  2.265431  2.627675  1.077981
   N ( 11)  2.401319  3.401661  1.465663  2.224471
   H ( 12)  3.309976  4.262187  2.166371  2.548704  1.005314
 
 Applying Cartesian multipole field
    Component          Value
    ---------          -----
     (2,0,0)        1.00000E-11
     (0,2,0)        2.00000E-11
     (0,0,2)       -3.00000E-11
 Nucleus-field energy     =     0.0000000024 hartrees
 Requested basis set is cc-pVTZ
 There are 100 shells and 280 basis functions
 A cutoff of  1.0D-11 yielded   4758 shell pairs
 There are     37446 function pairs (     49025 Cartesian)
 Smallest overlap matrix eigenvalue = 2.02E-04
 Guess MOs from SCF MO coefficient file
 Reading MOs from coefficient file
 Reading MOs from coefficient file
 Long-range K will be added via erf
 Coulomb attenuation parameter = 0.25 bohr**(-1)
 An unrestricted hybrid HF-DFT SCF calculation will be
 performed using Pulay DIIS extrapolation
 Exchange:     0.1957 Hartree-Fock + 1.0000 wB97X-D3 + LR-HF
 Correlation:  1.0000 wB97X-D3
 Using SG-2 standard quadrature grid
 Dispersion:   Grimme D3
 SCF converges when DIIS error is below 1.0E-08
 Using Q-Chem read-in guess as SCF_GUESS READ specified.

 using 64 threads for integral computing
 -------------------------------------------------------
 OpenMP Integral computing Module                
 Release: version 1.0, May 2013, Q-Chem Inc. Pittsburgh 
 -------------------------------------------------------
 using 64 threads for integral computing
 -------------------------------------------------------
 OpenMP Integral computing Module                
 Release: version 1.0, May 2013, Q-Chem Inc. Pittsburgh 
 -------------------------------------------------------
 ---------------------------------------
  Cycle       Energy         DIIS Error
 ---------------------------------------
    1    -302.8879355389      2.02E-04
    2    -302.8864676970      4.11E-05
    3    -302.8864708642      4.60E-05
    4    -302.8864867526      9.44E-06
    5    -302.8864875605      2.56E-06
    6    -302.8864877194      9.78E-07
    7    -302.8864877761      4.20E-07
    8    -302.8864878178      2.09E-07
    9    -302.8864878394      1.25E-07
   10    -302.8864878463      4.83E-08
   11    -302.8864878482      1.81E-08
   12    -302.8864878487      7.74E-09 Convergence criterion met
 ---------------------------------------
 <S^2> = 0.7675
 SCF time:  CPU 1182.33 s  wall 19.92 s
 SCF   energy in the final basis set = -302.88648785
 Total energy in the final basis set = -302.88648785
 
 --------------------------------------------------------------
 
                    Orbital Energies (a.u.)
 --------------------------------------------------------------
 
 Alpha MOs
 -- Occupied --
-14.4542 -14.4047 -10.3544 -10.3386 -10.3268 -10.3261 -10.3042  -1.1255
 -1.0104  -0.9387  -0.8381  -0.7830  -0.6929  -0.6638  -0.6269  -0.5934
 -0.5326  -0.5279  -0.4831  -0.4703  -0.4537  -0.4232  -0.4003  -0.3638
 -0.2587
 -- Virtual --
  0.0921   0.1018   0.1247   0.1376   0.1516   0.1590   0.1699   0.2010
  0.2071   0.2353   0.2396   0.2784   0.3029   0.3223   0.3508   0.3650
  0.3674   0.3756   0.3942   0.4256   0.4333   0.4459   0.4551   0.4637
  0.4825   0.4938   0.5118   0.5145   0.5249   0.5317   0.5589   0.5612
  0.5823   0.5940   0.6030   0.6198   0.6620   0.6677   0.6745   0.6999
  0.7143   0.7267   0.7465   0.7876   0.8198   0.8316   0.8752   0.8952
  0.9024   0.9459   0.9768   0.9937   1.0045   1.0241   1.0436   1.0579
  1.0624   1.0923   1.1211   1.1335   1.1418   1.1449   1.1614   1.1939
  1.2010   1.2285   1.2444   1.2667   1.2728   1.2991   1.3178   1.3361
  1.3429   1.3761   1.3910   1.4227   1.4495   1.4717   1.4878   1.4988
  1.5128   1.5555   1.5803   1.5979   1.6183   1.6486   1.6718   1.7107
  1.7504   1.8003   1.8250   1.8548   1.8840   1.9163   1.9288   1.9705
  1.9942   2.1266   2.1894   2.1976   2.2520   2.2747   2.3008   2.3480
  2.3800   2.4107   2.4585   2.5022   2.5405   2.5759   2.5774   2.6098
  2.6253   2.6577   2.6818   2.7032   2.7272   2.7339   2.7658   2.7990
  2.8107   2.8211   2.8385   2.8657   2.9026   2.9238   2.9350   2.9473
  2.9645   2.9977   3.0149   3.0405   3.0511   3.0647   3.0786   3.0835
  3.0958   3.1139   3.1398   3.1628   3.1710   3.1830   3.2119   3.2289
  3.2417   3.2505   3.2866   3.2889   3.3083   3.3346   3.3490   3.3779
  3.3905   3.4463   3.4637   3.4848   3.5021   3.5143   3.5525   3.5640
  3.5852   3.6047   3.6266   3.6384   3.6838   3.6966   3.7087   3.7529
  3.7557   3.7842   3.8058   3.8089   3.8340   3.8512   3.8868   3.8941
  3.9302   3.9474   4.0015   4.0164   4.0250   4.0428   4.0630   4.0779
  4.0925   4.1006   4.1094   4.1361   4.1597   4.1715   4.2280   4.2318
  4.2548   4.2792   4.3386   4.3504   4.3922   4.4242   4.4510   4.4652
  4.4677   4.5026   4.5418   4.6160   4.6478   4.6637   4.6782   4.6839
  4.7215   4.7445   4.7664   4.7845   4.8371   4.8395   4.9234   4.9359
  4.9729   4.9738   5.0413   5.0574   5.0765   5.1418   5.1587   5.2232
  5.2438   5.2708   5.2961   5.3350   5.3902   5.4415   5.4783   5.5501
  5.5993   5.6271   5.7005   5.7343   5.7915   5.8634   5.9636   6.0006
  6.0466   6.1587   6.2156   6.2531   6.2996   6.4230   6.4260   6.8055
  8.2225  10.6395  11.8874  11.9626  12.5754  13.0957  15.6529
 
 Beta MOs
 -- Occupied --
-14.4521 -14.4035 -10.3541 -10.3354 -10.3283 -10.3187 -10.3047  -1.1178
 -1.0077  -0.9323  -0.8253  -0.7728  -0.6904  -0.6518  -0.6224  -0.5854
 -0.5259  -0.5199  -0.4714  -0.4583  -0.4492  -0.4171  -0.3811  -0.3513
 -- Virtual --
  0.0065   0.1022   0.1091   0.1272   0.1401   0.1547   0.1605   0.1723
  0.2055   0.2110   0.2389   0.2465   0.2809   0.3040   0.3261   0.3520
  0.3669   0.3723   0.3840   0.4025   0.4291   0.4363   0.4495   0.4595
  0.4700   0.4832   0.4973   0.5145   0.5165   0.5303   0.5335   0.5618
  0.5649   0.5856   0.5967   0.6049   0.6212   0.6650   0.6730   0.6762
  0.7035   0.7160   0.7282   0.7486   0.7926   0.8216   0.8370   0.8789
  0.8985   0.9059   0.9484   0.9793   0.9956   1.0062   1.0274   1.0458
  1.0610   1.0654   1.0946   1.1261   1.1360   1.1449   1.1487   1.1646
  1.1971   1.2042   1.2319   1.2496   1.2690   1.2760   1.3012   1.3223
  1.3412   1.3476   1.3794   1.3927   1.4253   1.4529   1.4754   1.4915
  1.5030   1.5178   1.5582   1.5867   1.6013   1.6211   1.6526   1.6749
  1.7132   1.7540   1.8037   1.8295   1.8595   1.8892   1.9204   1.9314
  1.9736   1.9978   2.1312   2.1952   2.2033   2.2631   2.2887   2.3090
  2.3524   2.3855   2.4129   2.4680   2.5089   2.5447   2.5841   2.5866
  2.6132   2.6296   2.6662   2.6888   2.7082   2.7309   2.7399   2.7688
  2.8045   2.8154   2.8260   2.8458   2.8744   2.9079   2.9275   2.9396
  2.9528   2.9730   3.0026   3.0212   3.0428   3.0603   3.0742   3.0833
  3.0941   3.1055   3.1205   3.1470   3.1708   3.1799   3.1903   3.2174
  3.2408   3.2448   3.2585   3.2923   3.2963   3.3161   3.3398   3.3546
  3.3848   3.3955   3.4529   3.4707   3.4893   3.5066   3.5205   3.5554
  3.5673   3.5918   3.6100   3.6300   3.6426   3.6889   3.7007   3.7121
  3.7569   3.7602   3.7887   3.8097   3.8124   3.8368   3.8561   3.8916
  3.8995   3.9339   3.9526   4.0068   4.0203   4.0276   4.0460   4.0681
  4.0812   4.0969   4.1046   4.1125   4.1391   4.1659   4.1748   4.2314
  4.2364   4.2574   4.2818   4.3436   4.3559   4.3950   4.4264   4.4542
  4.4691   4.4721   4.5063   4.5468   4.6203   4.6518   4.6686   4.6833
  4.6884   4.7258   4.7484   4.7706   4.7908   4.8408   4.8447   4.9283
  4.9394   4.9783   4.9815   5.0470   5.0611   5.0844   5.1459   5.1629
  5.2272   5.2480   5.2744   5.2989   5.3386   5.3970   5.4454   5.4832
  5.5542   5.6026   5.6323   5.7036   5.7375   5.7961   5.8656   5.9660
  6.0051   6.0502   6.1637   6.2175   6.2566   6.3037   6.4248   6.4303
  6.8110   8.2235  10.6468  11.8903  11.9664  12.5822  13.1012  15.6545
 --------------------------------------------------------------
 
          Ground-State Mulliken Net Atomic Charges

     Atom                 Charge (a.u.)    Spin (a.u.)
  --------------------------------------------------------
      1 C                    -0.072419      -0.037034
      2 N                    -0.078685       0.077922
      3 C                    -0.164970       0.671696
      4 H                     0.131848       0.003250
      5 C                    -0.098511      -0.120483
      6 H                     0.136244       0.010229
      7 C                    -0.171088       0.265765
      8 H                     0.144015      -0.006174
      9 C                     0.063079       0.023715
     10 H                     0.116414       0.002377
     11 N                    -0.135085       0.094042
     12 H                     0.129157       0.014697
  --------------------------------------------------------
  Sum of atomic charges =    -0.000000
  Sum of spin   charges =     1.000000

 -----------------------------------------------------------------
                    Cartesian Multipole Moments
 -----------------------------------------------------------------
    Charge (ESU x 10^10)
                -0.0000
    Dipole Moment (Debye)
         X      -1.7110      Y      -4.5694      Z       1.9735
       Tot       5.2632
    Quadrupole Moments (Debye-Ang)
        XX     -37.0282     XY      -2.7236     YY     -53.4642
        XZ       2.2460     YZ       5.3072     ZZ     -37.0047
    Octopole Moments (Debye-Ang^2)
       XXX      -6.4210    XXY     -18.6782    XYY     -11.1072
       YYY     -82.0680    XXZ       6.7384    XYZ       3.8046
       YYZ      16.2633    XZZ      -5.7255    YZZ     -21.9315
       ZZZ      30.6386
    Hexadecapole Moments (Debye-Ang^3)
      XXXX    -161.1152   XXXY       0.5764   XXYY    -113.7053
      XYYY     -15.0621   YYYY    -584.3627   XXXZ     -14.8748
      XXYZ      27.7009   XYYZ       0.3168   YYYZ     134.5222
      XXZZ     -65.6631   XYZZ      -1.6734   YYZZ    -136.0196
      XZZZ      -9.0894   YZZZ      92.4597   ZZZZ    -212.0133
 -----------------------------------------------------------------
 Calculating analytic gradient of the SCF energy
 Gradient of SCF Energy
            1           2           3           4           5           6
    1  -0.0020674   0.0013860   0.0000859  -0.0002955   0.0058430   0.0026200
    2   0.0035125  -0.0001032  -0.0007086  -0.0018160  -0.0152920   0.0003598
    3  -0.0000272  -0.0005822  -0.0004853   0.0011720   0.0113723  -0.0026230
            7           8           9          10          11          12
    1  -0.0107793  -0.0017817   0.0019880   0.0025658   0.0008053  -0.0003700
    2   0.0114648   0.0009920  -0.0002298   0.0002165   0.0015012   0.0001028
    3   0.0032608  -0.0023680  -0.0046755  -0.0016213  -0.0020136  -0.0014089
 Max gradient component =       1.529E-02
 RMS gradient           =       4.558E-03
 Gradient time:  CPU 262.29 s  wall 4.78 s
rPathMan2.  file_steps = 951
 IRC --- Status = 4.  Checking bisector search.
 IRC --- Bisector search finished successfully.
 ------------------------------------------------------------------------
 Reaction path following.  The coordinates are cartesian              
 Step   3 E=    -302.886488 |G|=  0.027346 S_lin= 0.1998 S_tot= 0.1999
 ------------------------------------------------------------------------
  IRC -- SD step length =   0.100000000000000     
 Adding empirical dispersion correction 
 ----------------------------------------------------------------
 Doing -D3(0) with
 s6  =   1.00000
 s8  =   1.00000
 rs6 =   1.28100
 rs8 =   1.09400
 -D3 energy without 3body term =     -0.0026371677 hartrees
 ----------------------------------------------------------------
             Standard Nuclear Orientation (Angstroms)
    I     Atom           X                Y                Z
 ----------------------------------------------------------------
    1      C      -0.1418760769     1.6955124965    -0.9562601418
    2      N       0.4006833642     2.6935855753    -1.1553680655
    3      C       1.2196995970    -0.7382930741     0.4423732003
    4      H       2.2963564485    -0.7838423774     0.3733416300
    5      C       0.1051640337    -0.9907520046    -0.4564235011
    6      H      -0.0441992067    -1.7790788544    -1.1790044184
    7      C      -0.7700827359     0.4230925463    -0.7665117753
    8      H      -1.6062752007     0.2258081183    -1.4326695645
    9      C      -0.7595060260    -0.2851665857     0.5402355671
   10      H      -1.6441711652    -0.6225320902     1.0521627730
   11      N       0.4525897196     0.0961300497     1.2676022145
   12      H       0.4916172504     0.0655362139     2.2705220908
 ----------------------------------------------------------------
 Nuclear Repulsion Energy =         264.54983289 hartrees
 There are       25 alpha and       24 beta electrons

                       Distance Matrix (Angstroms)
             C (  1)   N (  2)   C (  3)   H (  4)   C (  5)   H (  6)
   N (  2)  1.153328
   C (  3)  3.119851  3.873158
   H (  4)  3.722905  4.245355  1.079829
   C (  5)  2.743516  3.761675  1.453878  2.352158
   H (  6)  3.483094  4.494798  2.304244  2.979677  1.079765
   C (  7)  1.431678  2.583997  2.601817  3.486977  1.691499  2.355125
   H (  8)  2.128723  3.192915  3.525820  4.417194  2.315621  2.554212
   C (  9)  2.558135  3.618574  2.032770  3.100778  1.496274  2.387305
   H ( 10)  3.415258  4.477863  2.930358  4.001822  2.339143  2.979197
   N ( 11)  2.803030  3.552500  1.402042  2.230141  2.067434  3.122354
   H ( 12)  3.670185  4.318754  2.125647  2.752784  2.949801  3.948283
             C (  7)   H (  8)   C (  9)   H ( 10)   N ( 11)
   H (  8)  1.087155
   C (  9)  1.486382  2.206914
   H ( 10)  2.272650  2.625930  1.076344
   N ( 11)  2.395715  3.398118  1.464113  2.226948
   H ( 12)  3.308067  4.259163  2.163838  2.553317  1.004145
 
 Applying Cartesian multipole field
    Component          Value
    ---------          -----
     (2,0,0)        1.00000E-11
     (0,2,0)        2.00000E-11
     (0,0,2)       -3.00000E-11
 Nucleus-field energy     =     0.0000000023 hartrees
 Requested basis set is cc-pVTZ
 There are 100 shells and 280 basis functions
 A cutoff of  1.0D-11 yielded   4760 shell pairs
 There are     37506 function pairs (     49115 Cartesian)
 Smallest overlap matrix eigenvalue = 2.13E-04
 Guess MOs from SCF MO coefficient file
 Reading MOs from coefficient file
 Reading MOs from coefficient file
 Long-range K will be added via erf
 Coulomb attenuation parameter = 0.25 bohr**(-1)
 An unrestricted hybrid HF-DFT SCF calculation will be
 performed using Pulay DIIS extrapolation
 Exchange:     0.1957 Hartree-Fock + 1.0000 wB97X-D3 + LR-HF
 Correlation:  1.0000 wB97X-D3
 Using SG-2 standard quadrature grid
 Dispersion:   Grimme D3
 SCF converges when DIIS error is below 1.0E-08
 Using Q-Chem read-in guess as SCF_GUESS READ specified.

 using 64 threads for integral computing
 -------------------------------------------------------
 OpenMP Integral computing Module                
 Release: version 1.0, May 2013, Q-Chem Inc. Pittsburgh 
 -------------------------------------------------------
 using 64 threads for integral computing
 -------------------------------------------------------
 OpenMP Integral computing Module                
 Release: version 1.0, May 2013, Q-Chem Inc. Pittsburgh 
 -------------------------------------------------------
 ---------------------------------------
  Cycle       Energy         DIIS Error
 ---------------------------------------
    1    -302.9002216812      9.29E-04
    2    -302.8888214914      1.19E-04
    3    -302.8891557730      8.54E-05
    4    -302.8892661676      2.99E-05
    5    -302.8893135196      1.94E-05
    6    -302.8893407867      1.06E-05
    7    -302.8893518864      3.59E-06
    8    -302.8893568611      2.10E-06
    9    -302.8893578510      5.70E-07
   10    -302.8893581708      2.34E-07
   11    -302.8893582863      1.35E-07
   12    -302.8893583208      5.85E-08
   13    -302.8893583438      3.03E-08
   14    -302.8893583511      1.20E-08
   15    -302.8893583525      5.68E-09 Convergence criterion met
 ---------------------------------------
 <S^2> = 0.7611
 SCF time:  CPU 1537.78 s  wall 26.31 s
 SCF   energy in the final basis set = -302.88935835
 Total energy in the final basis set = -302.88935835
 
 --------------------------------------------------------------
 
                    Orbital Energies (a.u.)
 --------------------------------------------------------------
 
 Alpha MOs
 -- Occupied --
-14.4534 -14.4070 -10.3538 -10.3401 -10.3271 -10.3243 -10.3064  -1.1257
 -1.0103  -0.9432  -0.8343  -0.7824  -0.6939  -0.6637  -0.6284  -0.5918
 -0.5321  -0.5245  -0.4834  -0.4699  -0.4544  -0.4230  -0.3979  -0.3679
 -0.2592
 -- Virtual --
  0.0974   0.1017   0.1239   0.1374   0.1513   0.1590   0.1698   0.2000
  0.2044   0.2395   0.2444   0.2777   0.3050   0.3170   0.3492   0.3636
  0.3705   0.3784   0.3927   0.4263   0.4356   0.4461   0.4549   0.4642
  0.4822   0.4924   0.5098   0.5149   0.5253   0.5303   0.5587   0.5612
  0.5836   0.5944   0.6027   0.6223   0.6626   0.6672   0.6741   0.6983
  0.7153   0.7255   0.7458   0.7877   0.8226   0.8312   0.8734   0.8965
  0.9029   0.9446   0.9787   0.9912   1.0057   1.0222   1.0429   1.0592
  1.0632   1.0944   1.1216   1.1328   1.1424   1.1457   1.1609   1.1916
  1.2017   1.2306   1.2441   1.2664   1.2736   1.2973   1.3202   1.3337
  1.3453   1.3772   1.3888   1.4235   1.4493   1.4716   1.4856   1.5005
  1.5114   1.5580   1.5749   1.5872   1.6231   1.6474   1.6683   1.7191
  1.7493   1.7981   1.8240   1.8546   1.8797   1.9196   1.9318   1.9697
  1.9925   2.1221   2.1885   2.2091   2.2431   2.2822   2.3036   2.3427
  2.3837   2.4171   2.4608   2.5112   2.5380   2.5796   2.5857   2.6170
  2.6292   2.6565   2.6847   2.7021   2.7269   2.7413   2.7654   2.7982
  2.8112   2.8307   2.8326   2.8650   2.9022   2.9193   2.9330   2.9461
  2.9704   2.9997   3.0144   3.0347   3.0540   3.0648   3.0838   3.0881
  3.0910   3.1073   3.1486   3.1623   3.1678   3.1989   3.2101   3.2296
  3.2440   3.2512   3.2852   3.2925   3.3131   3.3373   3.3460   3.3847
  3.3967   3.4544   3.4601   3.4869   3.5041   3.5175   3.5547   3.5659
  3.5800   3.6036   3.6262   3.6427   3.6855   3.6999   3.7178   3.7503
  3.7628   3.7855   3.8062   3.8105   3.8294   3.8566   3.8873   3.8934
  3.9348   3.9514   3.9958   4.0146   4.0281   4.0471   4.0660   4.0764
  4.0924   4.0954   4.1136   4.1362   4.1581   4.1691   4.2232   4.2383
  4.2601   4.2776   4.3442   4.3478   4.3891   4.4200   4.4459   4.4509
  4.4587   4.5131   4.5406   4.6208   4.6432   4.6657   4.6748   4.7051
  4.7236   4.7493   4.7644   4.7867   4.8292   4.8613   4.9255   4.9567
  4.9773   4.9808   5.0394   5.0517   5.0805   5.1283   5.1599   5.2293
  5.2306   5.2664   5.2970   5.3394   5.3784   5.4326   5.4746   5.5537
  5.5936   5.6297   5.7022   5.7322   5.7839   5.8578   5.9612   5.9976
  6.0240   6.1652   6.2056   6.2427   6.2984   6.3860   6.4047   6.8070
  8.1969  10.7165  11.8555  11.8763  12.5334  13.0134  15.5954
 
 Beta MOs
 -- Occupied --
-14.4512 -14.4062 -10.3535 -10.3377 -10.3285 -10.3163 -10.3068  -1.1179
 -1.0084  -0.9375  -0.8211  -0.7728  -0.6909  -0.6510  -0.6244  -0.5840
 -0.5250  -0.5156  -0.4723  -0.4597  -0.4495  -0.4174  -0.3809  -0.3562
 -- Virtual --
  0.0136   0.1019   0.1107   0.1262   0.1404   0.1547   0.1603   0.1726
  0.2045   0.2082   0.2395   0.2528   0.2802   0.3058   0.3207   0.3511
  0.3661   0.3743   0.3869   0.4013   0.4299   0.4397   0.4493   0.4592
  0.4702   0.4834   0.4957   0.5124   0.5165   0.5309   0.5324   0.5615
  0.5651   0.5868   0.5972   0.6048   0.6237   0.6653   0.6730   0.6758
  0.7021   0.7169   0.7267   0.7476   0.7927   0.8242   0.8368   0.8769
  0.8989   0.9078   0.9466   0.9809   0.9929   1.0072   1.0257   1.0448
  1.0626   1.0660   1.0964   1.1257   1.1354   1.1446   1.1516   1.1641
  1.1941   1.2045   1.2338   1.2489   1.2690   1.2770   1.2995   1.3243
  1.3394   1.3497   1.3804   1.3905   1.4265   1.4524   1.4745   1.4893
  1.5047   1.5166   1.5605   1.5798   1.5921   1.6255   1.6515   1.6710
  1.7216   1.7532   1.8017   1.8286   1.8591   1.8848   1.9235   1.9341
  1.9728   1.9962   2.1262   2.1962   2.2125   2.2590   2.2900   2.3140
  2.3477   2.3879   2.4201   2.4699   2.5176   2.5425   2.5875   2.5951
  2.6201   2.6339   2.6644   2.6938   2.7063   2.7298   2.7469   2.7688
  2.8049   2.8151   2.8346   2.8406   2.8744   2.9076   2.9237   2.9377
  2.9522   2.9787   3.0054   3.0200   3.0370   3.0655   3.0721   3.0872
  3.0959   3.1049   3.1137   3.1566   3.1702   3.1779   3.2068   3.2157
  3.2423   3.2475   3.2599   3.2945   3.2985   3.3178   3.3434   3.3514
  3.3919   3.4014   3.4590   3.4692   3.4910   3.5092   3.5238   3.5576
  3.5690   3.5854   3.6101   3.6305   3.6469   3.6903   3.7039   3.7214
  3.7555   3.7656   3.7900   3.8088   3.8145   3.8318   3.8619   3.8920
  3.8989   3.9386   3.9566   4.0016   4.0180   4.0307   4.0505   4.0712
  4.0793   4.0958   4.0986   4.1162   4.1391   4.1645   4.1719   4.2278
  4.2425   4.2622   4.2804   4.3495   4.3530   4.3917   4.4229   4.4490
  4.4541   4.4621   4.5166   4.5455   4.6241   4.6476   4.6698   4.6786
  4.7093   4.7270   4.7523   4.7674   4.7943   4.8324   4.8661   4.9309
  4.9612   4.9823   4.9872   5.0450   5.0554   5.0888   5.1327   5.1643
  5.2331   5.2348   5.2693   5.2997   5.3426   5.3858   5.4364   5.4802
  5.5582   5.5971   5.6349   5.7058   5.7351   5.7885   5.8596   5.9642
  6.0020   6.0283   6.1705   6.2071   6.2454   6.3027   6.3901   6.4065
  6.8128   8.1977  10.7252  11.8594  11.8791  12.5399  13.0185  15.5964
 --------------------------------------------------------------
 
          Ground-State Mulliken Net Atomic Charges

     Atom                 Charge (a.u.)    Spin (a.u.)
  --------------------------------------------------------
      1 C                    -0.072801      -0.024690
      2 N                    -0.077189       0.052478
      3 C                    -0.173660       0.716400
      4 H                     0.131686       0.003612
      5 C                    -0.090638      -0.094282
      6 H                     0.133739       0.011201
      7 C                    -0.156280       0.196974
      8 H                     0.140943      -0.004841
      9 C                     0.051813       0.026029
     10 H                     0.118271       0.002365
     11 N                    -0.134977       0.100178
     12 H                     0.129092       0.014576
  --------------------------------------------------------
  Sum of atomic charges =    -0.000000
  Sum of spin   charges =     1.000000

 -----------------------------------------------------------------
                    Cartesian Multipole Moments
 -----------------------------------------------------------------
    Charge (ESU x 10^10)
                -0.0000
    Dipole Moment (Debye)
         X      -1.7755      Y      -4.4754      Z       1.9116
       Tot       5.1803
    Quadrupole Moments (Debye-Ang)
        XX     -37.0859     XY      -2.6316     YY     -53.3998
        XZ       2.1660     YZ       5.2271     ZZ     -36.9948
    Octopole Moments (Debye-Ang^2)
       XXX      -6.9712    XXY     -18.4341    XYY     -11.1199
       YYY     -81.7207    XXZ       6.6777    XYZ       3.8517
       YYZ      16.2016    XZZ      -5.7628    YZZ     -21.7305
       ZZZ      30.7331
    Hexadecapole Moments (Debye-Ang^3)
      XXXX    -160.4535   XXXY       0.0971   XXYY    -112.9772
      XYYY     -15.1785   YYYY    -580.0682   XXXZ     -14.7630
      XXYZ      27.4882   XYYZ       0.0965   YYYZ     133.6290
      XXZZ     -65.7039   XYZZ      -1.6882   YYZZ    -135.7606
      XZZZ      -9.0426   YZZZ      91.8473   ZZZZ    -213.2719
 -----------------------------------------------------------------
 Calculating analytic gradient of the SCF energy
 Gradient of SCF Energy
            1           2           3           4           5           6
    1  -0.0075839   0.0058933   0.0007631   0.0002384   0.0050543   0.0032723
    2  -0.0035207   0.0071183  -0.0008701  -0.0025295  -0.0157940  -0.0003569
    3   0.0020261  -0.0022723   0.0005955   0.0015545   0.0123726  -0.0036093
            7           8           9          10          11          12
    1  -0.0103681  -0.0029388   0.0017608   0.0032806   0.0012224  -0.0005943
    2   0.0126139   0.0014287  -0.0007103   0.0002589   0.0020495   0.0003122
    3   0.0036660  -0.0033437  -0.0046697  -0.0016776  -0.0022451  -0.0023971
 Max gradient component =       1.579E-02
 RMS gradient           =       5.231E-03
 Gradient time:  CPU 273.53 s  wall 5.24 s
rPathMan2.  file_steps = 951
 IRC --- Status = 2.  Assess steepest descent step
 IRC --- Previous SD length =   0.100000
 IRC --- Point 1 E =     -302.886488 |G| =   0.027346 G.D1 =  -0.027346
 IRC --- Point 2 E =     -302.889358 |G| =   0.031384 G.D1 =  -0.028531
 IRC --- Angle(G1/G2) =   24.62 Deg.  Curvature =  -0.0118
 IRC --- Corrector step required
 IRC --- equal length displacement: B_eq =   0.042640
 IRC --- chosen bisector length  : B_len =   0.021320
 Adding empirical dispersion correction 
 ----------------------------------------------------------------
 Doing -D3(0) with
 s6  =   1.00000
 s8  =   1.00000
 rs6 =   1.28100
 rs8 =   1.09400
 -D3 energy without 3body term =     -0.0026399873 hartrees
 ----------------------------------------------------------------
             Standard Nuclear Orientation (Angstroms)
    I     Atom           X                Y                Z
 ----------------------------------------------------------------
    1      C      -0.1374827100     1.7018791537    -0.9579945773
    2      N       0.3970560437     2.6874846057    -1.1540156933
    3      C       1.2191393169    -0.7382451223     0.4414016202
    4      H       2.2958695590    -0.7834669001     0.3731650990
    5      C       0.1065562827    -0.9922324827    -0.4558511260
    6      H      -0.0444229908    -1.7784298193    -1.1784994422
    7      C      -0.7717713163     0.4235509830    -0.7664475054
    8      H      -1.6055214853     0.2255634699    -1.4321418320
    9      C      -0.7590670127    -0.2847901470     0.5396486334
   10      H      -1.6444543624    -0.6225409231     1.0520083619
   11      N       0.4523383377     0.0958546506     1.2675467236
   12      H       0.4917603392     0.0653725451     2.2711797470
 ----------------------------------------------------------------
 Nuclear Repulsion Energy =         264.74081878 hartrees
 There are       25 alpha and       24 beta electrons

                       Distance Matrix (Angstroms)
             C (  1)   N (  2)   C (  3)   H (  4)   C (  5)   H (  6)
   N (  2)  1.138233
   C (  3)  3.122970  3.867402
   H (  4)  3.724263  4.240905  1.079838
   C (  5)  2.751353  3.756613  1.451693  2.350307
   H (  6)  3.488529  4.487749  2.302749  2.979024  1.078481
   C (  7)  1.439839  2.577162  2.602383  3.487984  1.694807  2.355322
   H (  8)  2.135290  3.185707  3.523890  4.415668  2.316761  2.552911
   C (  9)  2.564402  3.611030  2.031889  3.099844  1.496930  2.386149
   H ( 10)  3.422573  4.471082  2.930255  4.001609  2.340160  2.978480
   N ( 11)  2.807176  3.547332  1.402220  2.229738  2.067268  3.121355
   H ( 12)  3.674462  4.314673  2.126727  2.752780  2.950188  3.948086
             C (  7)   H (  8)   C (  9)   H ( 10)   N ( 11)
   H (  8)  1.085121
   C (  9)  1.485865  2.205653
   H ( 10)  2.272150  2.625224  1.077265
   N ( 11)  2.396448  3.397047  1.463636  2.226901
   H ( 12)  3.309378  4.258972  2.164575  2.554020  1.004869
 
 Applying Cartesian multipole field
    Component          Value
    ---------          -----
     (2,0,0)        1.00000E-11
     (0,2,0)        2.00000E-11
     (0,0,2)       -3.00000E-11
 Nucleus-field energy     =     0.0000000023 hartrees
 Requested basis set is cc-pVTZ
 There are 100 shells and 280 basis functions
 A cutoff of  1.0D-11 yielded   4759 shell pairs
 There are     37481 function pairs (     49085 Cartesian)
 Smallest overlap matrix eigenvalue = 2.14E-04
 Guess MOs from SCF MO coefficient file
 Reading MOs from coefficient file
 Reading MOs from coefficient file
 Long-range K will be added via erf
 Coulomb attenuation parameter = 0.25 bohr**(-1)
 An unrestricted hybrid HF-DFT SCF calculation will be
 performed using Pulay DIIS extrapolation
 Exchange:     0.1957 Hartree-Fock + 1.0000 wB97X-D3 + LR-HF
 Correlation:  1.0000 wB97X-D3
 Using SG-2 standard quadrature grid
 Dispersion:   Grimme D3
 SCF converges when DIIS error is below 1.0E-08
 Using Q-Chem read-in guess as SCF_GUESS READ specified.

 using 64 threads for integral computing
 -------------------------------------------------------
 OpenMP Integral computing Module                
 Release: version 1.0, May 2013, Q-Chem Inc. Pittsburgh 
 -------------------------------------------------------
 using 64 threads for integral computing
 -------------------------------------------------------
 OpenMP Integral computing Module                
 Release: version 1.0, May 2013, Q-Chem Inc. Pittsburgh 
 -------------------------------------------------------
 ---------------------------------------
  Cycle       Energy         DIIS Error
 ---------------------------------------
    1    -302.8918129068      4.85E-04
    2    -302.8888176123      9.78E-05
    3    -302.8888457725      1.03E-04
    4    -302.8889233602      2.30E-05
    5    -302.8889275688      5.78E-06
    6    -302.8889279519      1.70E-06
    7    -302.8889280129      6.72E-07
    8    -302.8889280379      1.92E-07
    9    -302.8889280464      9.95E-08
   10    -302.8889280508      5.14E-08
   11    -302.8889280524      1.57E-08
   12    -302.8889280528      6.96E-09 Convergence criterion met
 ---------------------------------------
 <S^2> = 0.7612
 SCF time:  CPU 1180.43 s  wall 19.95 s
 SCF   energy in the final basis set = -302.88892805
 Total energy in the final basis set = -302.88892805
 
 --------------------------------------------------------------
 
                    Orbital Energies (a.u.)
 --------------------------------------------------------------
 
 Alpha MOs
 -- Occupied --
-14.4531 -14.4031 -10.3536 -10.3404 -10.3265 -10.3239 -10.3028  -1.1253
 -1.0155  -0.9426  -0.8340  -0.7808  -0.6935  -0.6633  -0.6273  -0.5916
 -0.5317  -0.5244  -0.4841  -0.4699  -0.4537  -0.4266  -0.4003  -0.3677
 -0.2588
 -- Virtual --
  0.1002   0.1029   0.1258   0.1387   0.1520   0.1594   0.1703   0.2005
  0.2046   0.2401   0.2451   0.2783   0.3053   0.3176   0.3496   0.3625
  0.3705   0.3784   0.3927   0.4260   0.4357   0.4466   0.4548   0.4643
  0.4823   0.4923   0.5104   0.5146   0.5254   0.5307   0.5590   0.5617
  0.5835   0.5955   0.6029   0.6226   0.6631   0.6675   0.6741   0.6989
  0.7157   0.7258   0.7460   0.7883   0.8224   0.8313   0.8740   0.8976
  0.9034   0.9486   0.9792   0.9916   1.0060   1.0222   1.0443   1.0603
  1.0631   1.0962   1.1220   1.1354   1.1443   1.1512   1.1628   1.1926
  1.2026   1.2313   1.2452   1.2664   1.2745   1.2990   1.3211   1.3344
  1.3457   1.3783   1.3895   1.4241   1.4512   1.4743   1.4882   1.5022
  1.5123   1.5579   1.5752   1.5889   1.6256   1.6482   1.6701   1.7192
  1.7502   1.7991   1.8242   1.8541   1.8795   1.9165   1.9286   1.9698
  1.9960   2.1333   2.1886   2.2081   2.2439   2.2805   2.3034   2.3436
  2.3858   2.4142   2.4615   2.5112   2.5397   2.5802   2.5864   2.6169
  2.6290   2.6578   2.6848   2.7035   2.7268   2.7411   2.7660   2.7978
  2.8112   2.8301   2.8324   2.8651   2.9030   2.9203   2.9333   2.9465
  2.9705   3.0006   3.0145   3.0342   3.0538   3.0646   3.0839   3.0879
  3.0915   3.1067   3.1500   3.1636   3.1701   3.1986   3.2096   3.2300
  3.2470   3.2518   3.2870   3.2932   3.3131   3.3382   3.3480   3.3862
  3.3977   3.4540   3.4619   3.4879   3.5043   3.5189   3.5559   3.5683
  3.5821   3.6059   3.6270   3.6435   3.6887   3.7024   3.7181   3.7514
  3.7650   3.7863   3.8075   3.8108   3.8321   3.8566   3.8884   3.8954
  3.9352   3.9518   3.9966   4.0152   4.0289   4.0491   4.0662   4.0781
  4.0966   4.0994   4.1132   4.1375   4.1585   4.1694   4.2242   4.2386
  4.2615   4.2783   4.3430   4.3498   4.3890   4.4218   4.4469   4.4544
  4.4602   4.5153   4.5411   4.6225   4.6454   4.6719   4.6822   4.7078
  4.7265   4.7568   4.7725   4.7873   4.8374   4.8655   4.9263   4.9599
  4.9794   4.9829   5.0403   5.0534   5.0824   5.1340   5.1618   5.2313
  5.2339   5.2724   5.3001   5.3411   5.3819   5.4350   5.4760   5.5552
  5.5954   5.6310   5.7052   5.7386   5.7848   5.8755   5.9615   5.9995
  6.0270   6.1665   6.2539   6.2819   6.3093   6.3909   6.4349   6.8075
  8.1649  10.7123  11.8126  11.8826  12.5058  13.0166  15.9751
 
 Beta MOs
 -- Occupied --
-14.4510 -14.4024 -10.3532 -10.3379 -10.3278 -10.3160 -10.3032  -1.1175
 -1.0137  -0.9368  -0.8206  -0.7713  -0.6906  -0.6505  -0.6232  -0.5838
 -0.5245  -0.5157  -0.4732  -0.4597  -0.4493  -0.4212  -0.3827  -0.3559
 -- Virtual --
  0.0141   0.1032   0.1130   0.1285   0.1416   0.1553   0.1607   0.1731
  0.2047   0.2085   0.2401   0.2536   0.2808   0.3062   0.3214   0.3515
  0.3650   0.3744   0.3868   0.4013   0.4296   0.4399   0.4499   0.4591
  0.4704   0.4834   0.4957   0.5129   0.5165   0.5310   0.5328   0.5620
  0.5654   0.5868   0.5984   0.6050   0.6239   0.6658   0.6731   0.6759
  0.7027   0.7173   0.7271   0.7479   0.7933   0.8240   0.8369   0.8774
  0.9001   0.9083   0.9506   0.9815   0.9933   1.0075   1.0257   1.0464
  1.0637   1.0659   1.0985   1.1260   1.1377   1.1495   1.1549   1.1654
  1.1951   1.2054   1.2345   1.2500   1.2690   1.2779   1.3013   1.3252
  1.3402   1.3501   1.3814   1.3913   1.4271   1.4543   1.4773   1.4920
  1.5061   1.5175   1.5603   1.5805   1.5935   1.6280   1.6523   1.6728
  1.7217   1.7541   1.8026   1.8288   1.8584   1.8846   1.9206   1.9311
  1.9730   1.9998   2.1372   2.1963   2.2114   2.2600   2.2883   2.3140
  2.3486   2.3897   2.4174   2.4707   2.5178   2.5443   2.5881   2.5959
  2.6200   2.6337   2.6656   2.6938   2.7077   2.7298   2.7467   2.7695
  2.8045   2.8152   2.8338   2.8406   2.8746   2.9085   2.9247   2.9381
  2.9526   2.9789   3.0063   3.0200   3.0366   3.0651   3.0718   3.0877
  3.0954   3.1053   3.1136   3.1583   3.1721   3.1793   3.2063   3.2157
  3.2426   3.2508   3.2601   3.2963   3.2992   3.3178   3.3442   3.3535
  3.3933   3.4024   3.4590   3.4707   3.4922   3.5093   3.5252   3.5591
  3.5713   3.5873   3.6126   3.6312   3.6478   3.6935   3.7062   3.7216
  3.7565   3.7679   3.7905   3.8100   3.8149   3.8347   3.8620   3.8933
  3.9005   3.9389   3.9570   4.0024   4.0186   4.0315   4.0525   4.0713
  4.0810   4.0997   4.1024   4.1158   4.1404   4.1648   4.1723   4.2288
  4.2427   4.2636   4.2811   4.3489   4.3545   4.3915   4.4247   4.4500
  4.4579   4.4634   4.5189   4.5461   4.6256   4.6500   4.6760   4.6856
  4.7119   4.7300   4.7596   4.7761   4.7946   4.8408   4.8700   4.9318
  4.9641   4.9853   4.9889   5.0458   5.0571   5.0908   5.1381   5.1662
  5.2350   5.2380   5.2751   5.3028   5.3443   5.3892   5.4388   5.4815
  5.5596   5.5989   5.6364   5.7087   5.7415   5.7893   5.8773   5.9644
  6.0039   6.0312   6.1718   6.2563   6.2842   6.3127   6.3953   6.4363
  6.8132   8.1656  10.7208  11.8165  11.8855  12.5122  13.0219  15.9761
 --------------------------------------------------------------
 
          Ground-State Mulliken Net Atomic Charges

     Atom                 Charge (a.u.)    Spin (a.u.)
  --------------------------------------------------------
      1 C                    -0.082434      -0.022802
      2 N                    -0.063491       0.048695
      3 C                    -0.173933       0.715072
      4 H                     0.131488       0.003532
      5 C                    -0.091374      -0.095516
      6 H                     0.133941       0.011269
      7 C                    -0.158725       0.201450
      8 H                     0.140697      -0.004785
      9 C                     0.052675       0.026187
     10 H                     0.117827       0.002522
     11 N                    -0.136065       0.099731
     12 H                     0.129394       0.014645
  --------------------------------------------------------
  Sum of atomic charges =    -0.000000
  Sum of spin   charges =     1.000000

 -----------------------------------------------------------------
                    Cartesian Multipole Moments
 -----------------------------------------------------------------
    Charge (ESU x 10^10)
                -0.0000
    Dipole Moment (Debye)
         X      -1.7724      Y      -4.4439      Z       1.8990
       Tot       5.1474
    Quadrupole Moments (Debye-Ang)
        XX     -37.0692     XY      -2.6403     YY     -53.3202
        XZ       2.1685     YZ       5.1994     ZZ     -36.9494
    Octopole Moments (Debye-Ang^2)
       XXX      -6.9408    XXY     -18.3321    XYY     -11.1761
       YYY     -81.3588    XXZ       6.6319    XYZ       3.8590
       YYZ      16.1355    XZZ      -5.7448    YZZ     -21.5856
       ZZZ      30.5799
    Hexadecapole Moments (Debye-Ang^3)
      XXXX    -160.3878   XXXY       0.2898   XXYY    -112.6787
      XYYY     -15.2446   YYYY    -578.5207   XXXZ     -14.7938
      XXYZ      27.3862   XYYZ       0.1779   YYYZ     133.3178
      XXZZ     -65.6263   XYZZ      -1.6549   YYZZ    -135.3694
      XZZZ      -9.0499   YZZZ      91.4138   ZZZZ    -212.7782
 -----------------------------------------------------------------
 Calculating analytic gradient of the SCF energy
 Gradient of SCF Energy
            1           2           3           4           5           6
    1   0.0124478  -0.0116408  -0.0002186   0.0002359   0.0063828   0.0032180
    2   0.0331308  -0.0250351  -0.0009769  -0.0024624  -0.0169107   0.0003370
    3  -0.0052031   0.0041696  -0.0002244   0.0015900   0.0124816  -0.0030632
            7           8           9          10          11          12
    1  -0.0141993  -0.0020196   0.0026365   0.0027546   0.0009211  -0.0005184
    2   0.0087258   0.0014022  -0.0004996   0.0001216   0.0017914   0.0003760
    3   0.0034272  -0.0025594  -0.0047873  -0.0014458  -0.0026892  -0.0016961
 Max gradient component =       3.313E-02
 RMS gradient           =       9.018E-03
 Gradient time:  CPU 263.08 s  wall 4.87 s
rPathMan2.  file_steps = 951
 IRC --- Status = 3.  Assess initial corrector step
 IRC --- bisector search: b =  0.000000 E =     -302.889358 G.B =  -0.006691
 IRC --- bisector search: b =  0.021320 E =     -302.888928 G.B =   0.047830
 IRC --- performed gradient/energy interpolation
 IRC --- bisector search:  estimate b(min) =   2.654096534339611E-003
 Adding empirical dispersion correction 
 ----------------------------------------------------------------
 Doing -D3(0) with
 s6  =   1.00000
 s8  =   1.00000
 rs6 =   1.28100
 rs8 =   1.09400
 -D3 energy without 3body term =     -0.0026375177 hartrees
 ----------------------------------------------------------------
             Standard Nuclear Orientation (Angstroms)
    I     Atom           X                Y                Z
 ----------------------------------------------------------------
    1      C      -0.1413291488     1.6963050785    -0.9564760608
    2      N       0.4002318008     2.6928260686    -1.1551997094
    3      C       1.2196298480    -0.7382871046     0.4422522488
    4      H       2.2962958359    -0.7837956344     0.3733196538
    5      C       0.1053373541    -0.9909363086    -0.4563522464
    6      H      -0.0442270655    -1.7789980564    -1.1789415541
    7      C      -0.7702929464     0.4231496169    -0.7665037744
    8      H      -1.6061813711     0.2257776621    -1.4326038674
    9      C      -0.7594513735    -0.2851197230     0.5401625000
   10      H      -1.6442064203    -0.6225331898     1.0521435504
   11      N       0.4525584252     0.0960957654     1.2675953065
   12      H       0.4916350635     0.0655158388     2.2706039621
 ----------------------------------------------------------------
 Nuclear Repulsion Energy =         264.57317596 hartrees
 There are       25 alpha and       24 beta electrons

                       Distance Matrix (Angstroms)
             C (  1)   N (  2)   C (  3)   H (  4)   C (  5)   H (  6)
   N (  2)  1.151448
   C (  3)  3.120239  3.872442
   H (  4)  3.723073  4.244800  1.079830
   C (  5)  2.744492  3.761045  1.453606  2.351927
   H (  6)  3.483770  4.493920  2.304058  2.979596  1.079605
   C (  7)  1.432693  2.583146  2.601888  3.487102  1.691911  2.355150
   H (  8)  2.129540  3.192017  3.525580  4.417004  2.315763  2.554050
   C (  9)  2.558915  3.617634  2.032661  3.100662  1.496355  2.387161
   H ( 10)  3.416168  4.477019  2.930345  4.001795  2.339270  2.979108
   N ( 11)  2.803545  3.551856  1.402064  2.230091  2.067413  3.122229
   H ( 12)  3.670717  4.318246  2.125781  2.752784  2.949849  3.948258
             C (  7)   H (  8)   C (  9)   H ( 10)   N ( 11)
   H (  8)  1.086901
   C (  9)  1.486318  2.206757
   H ( 10)  2.272588  2.625842  1.076459
   N ( 11)  2.395806  3.397985  1.464053  2.226942
   H ( 12)  3.308230  4.259139  2.163929  2.553405  1.004235
 
 Applying Cartesian multipole field
    Component          Value
    ---------          -----
     (2,0,0)        1.00000E-11
     (0,2,0)        2.00000E-11
     (0,0,2)       -3.00000E-11
 Nucleus-field energy     =     0.0000000023 hartrees
 Requested basis set is cc-pVTZ
 There are 100 shells and 280 basis functions
 A cutoff of  1.0D-11 yielded   4760 shell pairs
 There are     37506 function pairs (     49115 Cartesian)
 Smallest overlap matrix eigenvalue = 2.13E-04
 Guess MOs from SCF MO coefficient file
 Reading MOs from coefficient file
 Reading MOs from coefficient file
 Long-range K will be added via erf
 Coulomb attenuation parameter = 0.25 bohr**(-1)
 An unrestricted hybrid HF-DFT SCF calculation will be
 performed using Pulay DIIS extrapolation
 Exchange:     0.1957 Hartree-Fock + 1.0000 wB97X-D3 + LR-HF
 Correlation:  1.0000 wB97X-D3
 Using SG-2 standard quadrature grid
 Dispersion:   Grimme D3
 SCF converges when DIIS error is below 1.0E-08
 Using Q-Chem read-in guess as SCF_GUESS READ specified.

 using 64 threads for integral computing
 -------------------------------------------------------
 OpenMP Integral computing Module                
 Release: version 1.0, May 2013, Q-Chem Inc. Pittsburgh 
 -------------------------------------------------------
 using 64 threads for integral computing
 -------------------------------------------------------
 OpenMP Integral computing Module                
 Release: version 1.0, May 2013, Q-Chem Inc. Pittsburgh 
 -------------------------------------------------------
 ---------------------------------------
  Cycle       Energy         DIIS Error
 ---------------------------------------
    1    -302.8878341110      4.24E-04
    2    -302.8892792825      8.77E-05
    3    -302.8892969318      9.52E-05
    4    -302.8893635574      2.10E-05
    5    -302.8893670865      5.00E-06
    6    -302.8893673735      1.54E-06
    7    -302.8893674215      5.86E-07
    8    -302.8893674408      1.72E-07
    9    -302.8893674471      8.74E-08
   10    -302.8893674508      4.48E-08
   11    -302.8893674522      1.42E-08
   12    -302.8893674524      6.35E-09 Convergence criterion met
 ---------------------------------------
 <S^2> = 0.7611
 SCF time:  CPU 1183.11 s  wall 20.50 s
 SCF   energy in the final basis set = -302.88936745
 Total energy in the final basis set = -302.88936745
 
 --------------------------------------------------------------
 
                    Orbital Energies (a.u.)
 --------------------------------------------------------------
 
 Alpha MOs
 -- Occupied --
-14.4534 -14.4065 -10.3538 -10.3402 -10.3270 -10.3243 -10.3060  -1.1256
 -1.0110  -0.9431  -0.8343  -0.7822  -0.6938  -0.6637  -0.6283  -0.5918
 -0.5320  -0.5245  -0.4835  -0.4699  -0.4543  -0.4234  -0.3982  -0.3679
 -0.2591
 -- Virtual --
  0.0977   0.1019   0.1242   0.1376   0.1514   0.1591   0.1699   0.2001
  0.2044   0.2396   0.2445   0.2777   0.3050   0.3171   0.3492   0.3634
  0.3705   0.3784   0.3927   0.4262   0.4356   0.4462   0.4549   0.4642
  0.4822   0.4924   0.5099   0.5148   0.5253   0.5303   0.5588   0.5613
  0.5836   0.5945   0.6028   0.6223   0.6627   0.6672   0.6741   0.6984
  0.7153   0.7255   0.7458   0.7878   0.8226   0.8312   0.8735   0.8966
  0.9030   0.9451   0.9787   0.9913   1.0057   1.0222   1.0431   1.0593
  1.0632   1.0947   1.1216   1.1332   1.1428   1.1461   1.1611   1.1917
  1.2018   1.2306   1.2442   1.2664   1.2737   1.2975   1.3203   1.3338
  1.3453   1.3773   1.3889   1.4235   1.4496   1.4719   1.4859   1.5007
  1.5115   1.5580   1.5749   1.5874   1.6234   1.6475   1.6685   1.7191
  1.7494   1.7982   1.8240   1.8545   1.8797   1.9192   1.9314   1.9697
  1.9930   2.1235   2.1885   2.2090   2.2432   2.2820   2.3036   2.3428
  2.3840   2.4167   2.4609   2.5112   2.5382   2.5797   2.5858   2.6170
  2.6291   2.6567   2.6847   2.7023   2.7269   2.7413   2.7655   2.7981
  2.8112   2.8307   2.8325   2.8650   2.9023   2.9194   2.9330   2.9462
  2.9704   2.9998   3.0145   3.0346   3.0540   3.0648   3.0838   3.0881
  3.0910   3.1072   3.1488   3.1625   3.1681   3.1989   3.2101   3.2297
  3.2444   3.2513   3.2854   3.2926   3.3131   3.3374   3.3463   3.3849
  3.3968   3.4544   3.4603   3.4870   3.5041   3.5177   3.5548   3.5662
  3.5803   3.6039   3.6263   3.6428   3.6859   3.7002   3.7178   3.7504
  3.7630   3.7856   3.8064   3.8106   3.8297   3.8565   3.8874   3.8937
  3.9349   3.9514   3.9959   4.0147   4.0282   4.0474   4.0661   4.0766
  4.0929   4.0959   4.1135   4.1364   4.1582   4.1691   4.2233   4.2383
  4.2603   4.2777   4.3440   4.3481   4.3891   4.4202   4.4461   4.4513
  4.4588   4.5134   4.5407   4.6211   4.6435   4.6665   4.6757   4.7055
  4.7240   4.7502   4.7653   4.7868   4.8302   4.8618   4.9256   4.9571
  4.9775   4.9811   5.0395   5.0520   5.0807   5.1290   5.1601   5.2297
  5.2310   5.2672   5.2974   5.3396   5.3789   5.4328   5.4747   5.5539
  5.5938   5.6298   5.7026   5.7331   5.7840   5.8599   5.9613   5.9979
  6.0244   6.1655   6.2124   6.2472   6.2991   6.3867   6.4082   6.8071
  8.1929  10.7160  11.8504  11.8769  12.5296  13.0137  15.6428
 
 Beta MOs
 -- Occupied --
-14.4512 -14.4057 -10.3534 -10.3377 -10.3284 -10.3163 -10.3063  -1.1178
 -1.0091  -0.9374  -0.8210  -0.7726  -0.6909  -0.6509  -0.6242  -0.5840
 -0.5249  -0.5156  -0.4724  -0.4597  -0.4495  -0.4179  -0.3811  -0.3562
 -- Virtual --
  0.0136   0.1021   0.1110   0.1265   0.1405   0.1548   0.1603   0.1727
  0.2046   0.2082   0.2396   0.2529   0.2802   0.3058   0.3208   0.3512
  0.3659   0.3743   0.3869   0.4013   0.4298   0.4398   0.4494   0.4591
  0.4702   0.4834   0.4957   0.5125   0.5165   0.5309   0.5325   0.5616
  0.5652   0.5868   0.5974   0.6048   0.6237   0.6654   0.6730   0.6758
  0.7022   0.7169   0.7268   0.7476   0.7928   0.8242   0.8368   0.8770
  0.8991   0.9079   0.9471   0.9810   0.9930   1.0072   1.0257   1.0450
  1.0627   1.0660   1.0967   1.1257   1.1359   1.1453   1.1518   1.1642
  1.1942   1.2046   1.2339   1.2490   1.2690   1.2771   1.2997   1.3244
  1.3395   1.3497   1.3805   1.3906   1.4266   1.4526   1.4749   1.4896
  1.5049   1.5167   1.5605   1.5799   1.5923   1.6258   1.6516   1.6712
  1.7216   1.7533   1.8018   1.8286   1.8590   1.8848   1.9232   1.9337
  1.9729   1.9967   2.1275   2.1962   2.2123   2.2591   2.2897   2.3140
  2.3478   2.3881   2.4198   2.4700   2.5177   2.5427   2.5876   2.5952
  2.6201   2.6339   2.6645   2.6938   2.7065   2.7298   2.7469   2.7689
  2.8048   2.8151   2.8345   2.8406   2.8744   2.9077   2.9238   2.9377
  2.9522   2.9788   3.0056   3.0200   3.0370   3.0654   3.0721   3.0873
  3.0958   3.1050   3.1137   3.1568   3.1704   3.1780   3.2068   3.2157
  3.2423   3.2479   3.2599   3.2947   3.2986   3.3178   3.3435   3.3517
  3.3921   3.4015   3.4590   3.4694   3.4912   3.5092   3.5240   3.5578
  3.5693   3.5856   3.6104   3.6306   3.6470   3.6907   3.7042   3.7214
  3.7557   3.7659   3.7901   3.8089   3.8145   3.8322   3.8619   3.8922
  3.8991   3.9386   3.9567   4.0017   4.0180   4.0308   4.0507   4.0712
  4.0795   4.0963   4.0990   4.1161   4.1392   4.1645   4.1720   4.2280
  4.2425   4.2624   4.2805   4.3495   4.3532   4.3916   4.4231   4.4492
  4.4545   4.4622   4.5169   4.5456   4.6243   4.6479   4.6707   4.6794
  4.7097   4.7274   4.7532   4.7684   4.7943   4.8334   4.8665   4.9310
  4.9616   4.9826   4.9874   5.0451   5.0556   5.0890   5.1334   5.1645
  5.2334   5.2351   5.2700   5.3001   5.3428   5.3862   5.4366   5.4803
  5.5584   5.5974   5.6351   5.7062   5.7359   5.7886   5.8618   5.9642
  6.0022   6.0286   6.1707   6.2140   6.2498   6.3034   6.3909   6.4099
  6.8128   8.1937  10.7246  11.8543  11.8798  12.5361  13.0188  15.6439
 --------------------------------------------------------------
 
          Ground-State Mulliken Net Atomic Charges

     Atom                 Charge (a.u.)    Spin (a.u.)
  --------------------------------------------------------
      1 C                    -0.073953      -0.024346
      2 N                    -0.075516       0.051891
      3 C                    -0.173695       0.716243
      4 H                     0.131661       0.003602
      5 C                    -0.090729      -0.094436
      6 H                     0.133764       0.011211
      7 C                    -0.156592       0.197519
      8 H                     0.140909      -0.004832
      9 C                     0.051920       0.026056
     10 H                     0.118215       0.002384
     11 N                    -0.135114       0.100123
     12 H                     0.129130       0.014584
  --------------------------------------------------------
  Sum of atomic charges =    -0.000000
  Sum of spin   charges =     1.000000

 -----------------------------------------------------------------
                    Cartesian Multipole Moments
 -----------------------------------------------------------------
    Charge (ESU x 10^10)
                -0.0000
    Dipole Moment (Debye)
         X      -1.7751      Y      -4.4714      Z       1.9100
       Tot       5.1761
    Quadrupole Moments (Debye-Ang)
        XX     -37.0839     XY      -2.6327     YY     -53.3898
        XZ       2.1663     YZ       5.2236     ZZ     -36.9892
    Octopole Moments (Debye-Ang^2)
       XXX      -6.9675    XXY     -18.4215    XYY     -11.1270
       YYY     -81.6756    XXZ       6.6721    XYZ       3.8526
       YYZ      16.1933    XZZ      -5.7606    YZZ     -21.7125
       ZZZ      30.7141
    Hexadecapole Moments (Debye-Ang^3)
      XXXX    -160.4455   XXXY       0.1211   XXYY    -112.9403
      XYYY     -15.1870   YYYY    -579.8758   XXXZ     -14.7669
      XXYZ      27.4756   XYYZ       0.1067   YYYZ     133.5903
      XXZZ     -65.6944   XYZZ      -1.6840   YYZZ    -135.7121
      XZZZ      -9.0436   YZZZ      91.7936   ZZZZ    -213.2110
 -----------------------------------------------------------------
 Calculating analytic gradient of the SCF energy
 Gradient of SCF Energy
            1           2           3           4           5           6
    1  -0.0051748   0.0037986   0.0006405   0.0002380   0.0052211   0.0032654
    2   0.0008824   0.0032852  -0.0008831  -0.0025212  -0.0159355  -0.0002704
    3   0.0011566  -0.0015022   0.0004933   0.0015590   0.0123880  -0.0035417
            7           8           9          10          11          12
    1  -0.0108493  -0.0028252   0.0018707   0.0032149   0.0011850  -0.0005849
    2   0.0121233   0.0014249  -0.0006846   0.0002418   0.0020169   0.0003202
    3   0.0036376  -0.0032470  -0.0046843  -0.0016487  -0.0023009  -0.0023096
 Max gradient component =       1.594E-02
 RMS gradient           =       4.940E-03
 Gradient time:  CPU 261.53 s  wall 4.90 s
rPathMan2.  file_steps = 951
 IRC --- Status = 4.  Checking bisector search.
 IRC --- Bisector search finished successfully.
 ------------------------------------------------------------------------
 Reaction path following.  The coordinates are cartesian              
 Step   4 E=    -302.889367 |G|=  0.029642 S_lin= 0.2990 S_tot= 0.2994
 ------------------------------------------------------------------------
  IRC -- SD step length =   0.100000000000000     
 Adding empirical dispersion correction 
 ----------------------------------------------------------------
 Doing -D3(0) with
 s6  =   1.00000
 s8  =   1.00000
 rs6 =   1.28100
 rs8 =   1.09400
 -D3 energy without 3body term =     -0.0026405369 hartrees
 ----------------------------------------------------------------
             Standard Nuclear Orientation (Angstroms)
    I     Atom           X                Y                Z
 ----------------------------------------------------------------
    1      C      -0.1320908110     1.6947297987    -0.9585409448
    2      N       0.3934503662     2.6869611021    -1.1525179067
    3      C       1.2184863570    -0.7367105780     0.4413716642
    4      H       2.2958708706    -0.7792946793     0.3705365109
    5      C       0.0960164436    -0.9624875180    -0.4784679451
    6      H      -0.0500565308    -1.7785154027    -1.1726187719
    7      C      -0.7509242589     0.4015065815    -0.7729977019
    8      H      -1.6011377766     0.2232338737    -1.4268071368
    9      C      -0.7627910445    -0.2838975679     0.5485251940
   10      H      -1.6499458301    -0.6229648956     1.0550869564
   11      N       0.4504429719     0.0924951679     1.2717029274
   12      H       0.4926792447     0.0649441311     2.2747271634
 ----------------------------------------------------------------
 Nuclear Repulsion Energy =         265.10236233 hartrees
 There are       25 alpha and       24 beta electrons

                       Distance Matrix (Angstroms)
             C (  1)   N (  2)   C (  3)   H (  4)   C (  5)   H (  6)
   N (  2)  1.139449
   C (  3)  3.113795  3.865578
   H (  4)  3.712444  4.237196  1.080550
   C (  5)  2.709854  3.723075  1.468679  2.365106
   H (  6)  3.480803  4.487492  2.302069  2.980461  1.081242
   C (  7)  1.445617  2.583976  2.578529  3.461925  1.632341  2.324523
   H (  8)  2.131355  3.181756  3.515944  4.407061  2.277195  2.545086
   C (  9)  2.565930  3.613370  2.035186  3.103629  1.500916  2.388349
   H ( 10)  3.424951  4.472650  2.935556  4.007807  2.348500  2.976175
   N ( 11)  2.807221  3.551246  1.402470  2.231081  2.074055  3.118636
   H ( 12)  3.674311  4.316344  2.128530  2.755028  2.965306  3.946783
             C (  7)   H (  8)   C (  9)   H ( 10)   N ( 11)
   H (  8)  1.087249
   C (  9)  1.488739  2.204982
   H ( 10)  2.280280  2.622639  1.076390
   N ( 11)  2.391563  3.392349  1.461709  2.229448
   H ( 12)  3.308844  4.255641  2.162792  2.559606  1.004291
 
 Applying Cartesian multipole field
    Component          Value
    ---------          -----
     (2,0,0)        1.00000E-11
     (0,2,0)        2.00000E-11
     (0,0,2)       -3.00000E-11
 Nucleus-field energy     =     0.0000000022 hartrees
 Requested basis set is cc-pVTZ
 There are 100 shells and 280 basis functions
 A cutoff of  1.0D-11 yielded   4763 shell pairs
 There are     37549 function pairs (     49172 Cartesian)
 Smallest overlap matrix eigenvalue = 2.20E-04
 Guess MOs from SCF MO coefficient file
 Reading MOs from coefficient file
 Reading MOs from coefficient file
 Long-range K will be added via erf
 Coulomb attenuation parameter = 0.25 bohr**(-1)
 An unrestricted hybrid HF-DFT SCF calculation will be
 performed using Pulay DIIS extrapolation
 Exchange:     0.1957 Hartree-Fock + 1.0000 wB97X-D3 + LR-HF
 Correlation:  1.0000 wB97X-D3
 Using SG-2 standard quadrature grid
 Dispersion:   Grimme D3
 SCF converges when DIIS error is below 1.0E-08
 Using Q-Chem read-in guess as SCF_GUESS READ specified.

 using 64 threads for integral computing
 -------------------------------------------------------
 OpenMP Integral computing Module                
 Release: version 1.0, May 2013, Q-Chem Inc. Pittsburgh 
 -------------------------------------------------------
 using 64 threads for integral computing
 -------------------------------------------------------
 OpenMP Integral computing Module                
 Release: version 1.0, May 2013, Q-Chem Inc. Pittsburgh 
 -------------------------------------------------------
 ---------------------------------------
  Cycle       Energy         DIIS Error
 ---------------------------------------
    1    -302.9056676696      1.05E-03
    2    -302.8912704775      1.50E-04
    3    -302.8915754807      1.17E-04
    4    -302.8917115972      3.30E-05
    5    -302.8917389744      1.89E-05
    6    -302.8917552188      8.63E-06
    7    -302.8917609486      2.89E-06
    8    -302.8917631521      1.57E-06
    9    -302.8917638829      6.26E-07
   10    -302.8917640646      2.14E-07
   11    -302.8917641332      8.52E-08
   12    -302.8917641548      4.00E-08
   13    -302.8917641635      2.18E-08
   14    -302.8917641675      9.57E-09 Convergence criterion met
 ---------------------------------------
 <S^2> = 0.7577
 SCF time:  CPU 1425.56 s  wall 24.49 s
 SCF   energy in the final basis set = -302.89176417
 Total energy in the final basis set = -302.89176417
 
 --------------------------------------------------------------
 
                    Orbital Energies (a.u.)
 --------------------------------------------------------------
 
 Alpha MOs
 -- Occupied --
-14.4525 -14.4048 -10.3528 -10.3414 -10.3258 -10.3228 -10.3044  -1.1255
 -1.0159  -0.9474  -0.8301  -0.7799  -0.6945  -0.6635  -0.6284  -0.5903
 -0.5308  -0.5209  -0.4859  -0.4687  -0.4542  -0.4268  -0.3997  -0.3700
 -0.2598
 -- Virtual --
  0.1021   0.1063   0.1252   0.1389   0.1515   0.1593   0.1704   0.1996
  0.2019   0.2401   0.2542   0.2776   0.3074   0.3137   0.3485   0.3600
  0.3732   0.3827   0.3918   0.4263   0.4361   0.4510   0.4544   0.4644
  0.4823   0.4909   0.5088   0.5160   0.5251   0.5297   0.5592   0.5618
  0.5850   0.5961   0.6025   0.6249   0.6639   0.6668   0.6738   0.6978
  0.7168   0.7248   0.7455   0.7885   0.8243   0.8312   0.8721   0.8944
  0.9070   0.9479   0.9815   0.9899   1.0074   1.0209   1.0438   1.0612
  1.0647   1.0984   1.1217   1.1356   1.1470   1.1501   1.1620   1.1914
  1.2047   1.2329   1.2451   1.2657   1.2759   1.2973   1.3241   1.3335
  1.3471   1.3788   1.3871   1.4264   1.4509   1.4752   1.4851   1.5018
  1.5122   1.5606   1.5677   1.5808   1.6300   1.6458   1.6693   1.7256
  1.7496   1.7977   1.8228   1.8545   1.8763   1.9195   1.9305   1.9686
  1.9950   2.1302   2.1873   2.2150   2.2368   2.2886   2.3084   2.3396
  2.3885   2.4219   2.4604   2.5210   2.5416   2.5803   2.5949   2.6252
  2.6396   2.6610   2.6870   2.7052   2.7280   2.7478   2.7667   2.7943
  2.8142   2.8234   2.8425   2.8654   2.8993   2.9159   2.9314   2.9462
  2.9755   2.9998   3.0175   3.0294   3.0540   3.0673   3.0867   3.0903
  3.0949   3.0999   3.1561   3.1643   3.1665   3.2046   3.2133   3.2312
  3.2433   3.2557   3.2807   3.3015   3.3178   3.3464   3.3507   3.3931
  3.4037   3.4547   3.4646   3.4909   3.5055   3.5212   3.5580   3.5676
  3.5756   3.6064   3.6279   3.6476   3.6901   3.7097   3.7284   3.7492
  3.7728   3.7854   3.8023   3.8203   3.8266   3.8654   3.8868   3.8971
  3.9399   3.9557   3.9868   4.0150   4.0309   4.0519   4.0676   4.0820
  4.0958   4.0980   4.1145   4.1407   4.1588   4.1705   4.2174   4.2444
  4.2636   4.2737   4.3430   4.3511   4.3866   4.4093   4.4417   4.4441
  4.4541   4.5265   4.5404   4.6216   4.6440   4.6715   4.6824   4.7089
  4.7374   4.7645   4.7731   4.7897   4.8334   4.8856   4.9259   4.9658
  4.9882   5.0130   5.0485   5.0532   5.0869   5.1218   5.1652   5.2212
  5.2376   5.2706   5.3020   5.3457   5.3707   5.4272   5.4728   5.5596
  5.5885   5.6312   5.7056   5.7394   5.7799   5.8696   5.9528   5.9959
  6.0076   6.1721   6.2506   6.2747   6.3047   6.3585   6.4221   6.8066
  8.1440  10.7885  11.7249  11.8682  12.4952  12.9355  15.9586
 
 Beta MOs
 -- Occupied --
-14.4502 -14.4044 -10.3524 -10.3395 -10.3270 -10.3145 -10.3046  -1.1177
 -1.0146  -0.9421  -0.8164  -0.7711  -0.6912  -0.6503  -0.6247  -0.5828
 -0.5235  -0.5111  -0.4758  -0.4600  -0.4488  -0.4217  -0.3864  -0.3569
 -- Virtual --
  0.0203   0.1029   0.1146   0.1276   0.1421   0.1551   0.1603   0.1735
  0.2036   0.2058   0.2402   0.2610   0.2800   0.3076   0.3180   0.3511
  0.3625   0.3776   0.3907   0.4001   0.4295   0.4417   0.4537   0.4586
  0.4701   0.4840   0.4941   0.5113   0.5172   0.5310   0.5320   0.5622
  0.5656   0.5882   0.5992   0.6048   0.6263   0.6663   0.6724   0.6760
  0.7016   0.7182   0.7258   0.7471   0.7936   0.8259   0.8368   0.8754
  0.8967   0.9122   0.9496   0.9836   0.9917   1.0087   1.0246   1.0457
  1.0648   1.0673   1.1004   1.1251   1.1379   1.1507   1.1561   1.1645
  1.1935   1.2071   1.2358   1.2500   1.2682   1.2799   1.2997   1.3275
  1.3397   1.3513   1.3815   1.3892   1.4298   1.4537   1.4778   1.4891
  1.5060   1.5170   1.5632   1.5706   1.5872   1.6322   1.6499   1.6720
  1.7282   1.7538   1.8013   1.8275   1.8585   1.8814   1.9234   1.9327
  1.9718   1.9989   2.1337   2.1958   2.2188   2.2530   2.2943   2.3203
  2.3450   2.3914   2.4258   2.4691   2.5271   2.5466   2.5875   2.6034
  2.6299   2.6454   2.6675   2.6977   2.7084   2.7311   2.7521   2.7708
  2.8011   2.8183   2.8292   2.8491   2.8749   2.9055   2.9207   2.9363
  2.9522   2.9834   3.0076   3.0212   3.0320   3.0677   3.0718   3.0908
  3.0989   3.1030   3.1109   3.1642   3.1715   3.1784   3.2138   3.2180
  3.2430   3.2514   3.2624   3.2904   3.3067   3.3232   3.3517   3.3569
  3.4005   3.4081   3.4582   3.4744   3.4951   3.5114   3.5271   3.5615
  3.5704   3.5798   3.6139   3.6326   3.6517   3.6948   3.7133   3.7320
  3.7543   3.7760   3.7898   3.8046   3.8240   3.8292   3.8708   3.8914
  3.9024   3.9436   3.9610   3.9928   4.0181   4.0334   4.0553   4.0726
  4.0848   4.0981   4.1003   4.1168   4.1435   4.1650   4.1733   4.2230
  4.2480   4.2658   4.2771   4.3501   4.3547   4.3888   4.4120   4.4445
  4.4474   4.4568   4.5296   4.5451   4.6243   4.6493   4.6746   4.6846
  4.7128   4.7406   4.7670   4.7759   4.7974   4.8365   4.8903   4.9310
  4.9728   4.9933   5.0174   5.0538   5.0565   5.0949   5.1265   5.1697
  5.2256   5.2410   5.2727   5.3048   5.3482   5.3787   5.4308   5.4789
  5.5644   5.5921   5.6366   5.7099   5.7421   5.7839   5.8714   5.9564
  5.9995   6.0125   6.1777   6.2527   6.2766   6.3085   6.3625   6.4232
  6.8125   8.1446  10.7984  11.7292  11.8709  12.5010  12.9404  15.9592
 --------------------------------------------------------------
 
          Ground-State Mulliken Net Atomic Charges

     Atom                 Charge (a.u.)    Spin (a.u.)
  --------------------------------------------------------
      1 C                    -0.084222      -0.014696
      2 N                    -0.061163       0.031867
      3 C                    -0.179951       0.747179
      4 H                     0.131327       0.003932
      5 C                    -0.086492      -0.074874
      6 H                     0.131311       0.012152
      7 C                    -0.144052       0.149138
      8 H                     0.137985      -0.003835
      9 C                     0.042168       0.027356
     10 H                     0.120047       0.002475
     11 N                    -0.136463       0.105028
     12 H                     0.129506       0.014278
  --------------------------------------------------------
  Sum of atomic charges =    -0.000000
  Sum of spin   charges =     1.000000

 -----------------------------------------------------------------
                    Cartesian Multipole Moments
 -----------------------------------------------------------------
    Charge (ESU x 10^10)
                -0.0000
    Dipole Moment (Debye)
         X      -1.8168      Y      -4.3563      Z       1.8413
       Tot       5.0664
    Quadrupole Moments (Debye-Ang)
        XX     -37.1039     XY      -2.5416     YY     -53.2923
        XZ       2.0980     YZ       5.1161     ZZ     -36.9125
    Octopole Moments (Debye-Ang^2)
       XXX      -7.4070    XXY     -18.1271    XYY     -11.1765
       YYY     -80.9965    XXZ       6.6106    XYZ       3.8765
       YYZ      16.1151    XZZ      -5.7611    YZZ     -21.3879
       ZZZ      30.7054
    Hexadecapole Moments (Debye-Ang^3)
      XXXX    -159.5702   XXXY      -0.1465   XXYY    -111.9084
      XYYY     -15.3308   YYYY    -574.2959   XXXZ     -14.6475
      XXYZ      27.1343   XYYZ       0.0150   YYYZ     132.4173
      XXZZ     -65.6437   XYZZ      -1.6651   YYZZ    -135.1112
      XZZZ      -8.9473   YZZZ      90.7401   ZZZZ    -213.9422
 -----------------------------------------------------------------
 Calculating analytic gradient of the SCF energy
 Gradient of SCF Energy
            1           2           3           4           5           6
    1   0.0089826  -0.0088465   0.0017100   0.0006129   0.0027796   0.0034600
    2   0.0298913  -0.0211586  -0.0014225  -0.0030313  -0.0119189  -0.0009002
    3  -0.0036237   0.0030963   0.0014517   0.0018845   0.0103131  -0.0037731
            7           8           9          10          11          12
    1  -0.0108742  -0.0029499   0.0019900   0.0030194   0.0008266  -0.0007106
    2   0.0046813   0.0017964  -0.0011135   0.0001134   0.0024481   0.0006144
    3   0.0033030  -0.0031197  -0.0032728  -0.0010411  -0.0031150  -0.0021033
 Max gradient component =       2.989E-02
 RMS gradient           =       7.540E-03
 Gradient time:  CPU 264.84 s  wall 4.86 s
rPathMan2.  file_steps = 951
 IRC --- Status = 2.  Assess steepest descent step
 IRC --- Previous SD length =   0.100000
 IRC --- Point 1 E =     -302.889367 |G| =   0.029642 G.D1 =  -0.029642
 IRC --- Point 2 E =     -302.891764 |G| =   0.045241 G.D1 =  -0.016748
 IRC --- Angle(G1/G2) =   68.27 Deg.  Curvature =   0.1289
 IRC --- Minimum along SD direction =   0.229886
 IRC --- Corrector step required
 IRC --- equal length displacement: B_eq =   0.112233
 IRC --- chosen bisector length  : B_len =   0.056116
 Adding empirical dispersion correction 
 ----------------------------------------------------------------
 Doing -D3(0) with
 s6  =   1.00000
 s8  =   1.00000
 rs6 =   1.28100
 rs8 =   1.09400
 -D3 energy without 3body term =     -0.0026325807 hartrees
 ----------------------------------------------------------------
             Standard Nuclear Orientation (Angstroms)
    I     Atom           X                Y                Z
 ----------------------------------------------------------------
    1      C      -0.1419634136     1.6780356250    -0.9553892084
    2      N       0.4020149104     2.7022681238    -1.1556696857
    3      C       1.2180579869    -0.7366668978     0.4409629521
    4      H       2.2957248977    -0.7797723041     0.3708259436
    5      C       0.0990512666    -0.9697412173    -0.4734416923
    6      H      -0.0491653493    -1.7782302556    -1.1735735054
    7      C      -0.7542488715     0.4095902293    -0.7716824835
    8      H      -1.6019343483     0.2234551512    -1.4278809859
    9      C      -0.7622850637    -0.2838573948     0.5462579537
   10      H      -1.6488420117    -0.6228153840     1.0542241143
   11      N       0.4510172641     0.0928636959     1.2714709363
   12      H       0.4925727344     0.0648706421     2.2738956702
 ----------------------------------------------------------------
 Nuclear Repulsion Energy =         264.59611494 hartrees
 There are       25 alpha and       24 beta electrons

                       Distance Matrix (Angstroms)
             C (  1)   N (  2)   C (  3)   H (  4)   C (  5)   H (  6)
   N (  2)  1.176893
   C (  3)  3.103264  3.878329
   H (  4)  3.707019  4.247462  1.080807
   C (  5)  2.702052  3.747116  1.463774  2.360985
   H (  6)  3.464389  4.503193  2.301616  2.980033  1.079726
   C (  7)  1.420421  2.596298  2.583488  3.467311  1.649128  2.333499
   H (  8)  2.114372  3.199129  3.516642  4.408351  2.286487  2.546077
   C (  9)  2.547306  3.628925  2.034178  3.102923  1.500708  2.387365
   H ( 10)  3.406339  4.488410  2.933968  4.006404  2.347179  2.976076
   N ( 11)  2.797017  3.564043  1.402218  2.230606  2.073097  3.119201
   H ( 12)  3.665135  4.327353  2.128012  2.754352  2.961949  3.946586
             C (  7)   H (  8)   C (  9)   H ( 10)   N ( 11)
   H (  8)  1.088032
   C (  9)  1.489262  2.204450
   H ( 10)  2.280371  2.622827  1.076525
   N ( 11)  2.393211  3.393842  1.462859  2.229081
   H ( 12)  3.308919  4.256202  2.163565  2.558548  1.003676
 
 Applying Cartesian multipole field
    Component          Value
    ---------          -----
     (2,0,0)        1.00000E-11
     (0,2,0)        2.00000E-11
     (0,0,2)       -3.00000E-11
 Nucleus-field energy     =     0.0000000023 hartrees
 Requested basis set is cc-pVTZ
 There are 100 shells and 280 basis functions
 A cutoff of  1.0D-11 yielded   4761 shell pairs
 There are     37517 function pairs (     49133 Cartesian)
 Smallest overlap matrix eigenvalue = 2.14E-04
 Guess MOs from SCF MO coefficient file
 Reading MOs from coefficient file
 Reading MOs from coefficient file
 Long-range K will be added via erf
 Coulomb attenuation parameter = 0.25 bohr**(-1)
 An unrestricted hybrid HF-DFT SCF calculation will be
 performed using Pulay DIIS extrapolation
 Exchange:     0.1957 Hartree-Fock + 1.0000 wB97X-D3 + LR-HF
 Correlation:  1.0000 wB97X-D3
 Using SG-2 standard quadrature grid
 Dispersion:   Grimme D3
 SCF converges when DIIS error is below 1.0E-08
 Using Q-Chem read-in guess as SCF_GUESS READ specified.

 using 64 threads for integral computing
 -------------------------------------------------------
 OpenMP Integral computing Module                
 Release: version 1.0, May 2013, Q-Chem Inc. Pittsburgh 
 -------------------------------------------------------
 using 64 threads for integral computing
 -------------------------------------------------------
 OpenMP Integral computing Module                
 Release: version 1.0, May 2013, Q-Chem Inc. Pittsburgh 
 -------------------------------------------------------
 ---------------------------------------
  Cycle       Energy         DIIS Error
 ---------------------------------------
    1    -302.8818505416      1.24E-03
    2    -302.8888980682      2.63E-04
    3    -302.8890271519      2.91E-04
    4    -302.8896571464      6.69E-05
    5    -302.8896952517      1.54E-05
    6    -302.8896995440      5.75E-06
    7    -302.8897007607      2.20E-06
    8    -302.8897014690      9.50E-07
    9    -302.8897017622      5.29E-07
   10    -302.8897019083      1.98E-07
   11    -302.8897019567      7.81E-08
   12    -302.8897019719      3.68E-08
   13    -302.8897019786      2.02E-08
   14    -302.8897019825      9.18E-09 Convergence criterion met
 ---------------------------------------
 <S^2> = 0.7588
 SCF time:  CPU 1417.50 s  wall 24.01 s
 SCF   energy in the final basis set = -302.88970198
 Total energy in the final basis set = -302.88970198
 
 --------------------------------------------------------------
 
                    Orbital Energies (a.u.)
 --------------------------------------------------------------
 
 Alpha MOs
 -- Occupied --
-14.4533 -14.4136 -10.3541 -10.3399 -10.3270 -10.3240 -10.3125  -1.1262
 -1.0032  -0.9465  -0.8331  -0.7844  -0.6955  -0.6641  -0.6310  -0.5916
 -0.5323  -0.5229  -0.4843  -0.4697  -0.4557  -0.4178  -0.3932  -0.3693
 -0.2601
 -- Virtual --
  0.0957   0.0993   0.1202   0.1362   0.1504   0.1585   0.1694   0.1983
  0.2037   0.2385   0.2498   0.2767   0.3061   0.3135   0.3480   0.3642
  0.3722   0.3810   0.3922   0.4268   0.4360   0.4485   0.4547   0.4645
  0.4820   0.4914   0.5085   0.5157   0.5247   0.5296   0.5583   0.5613
  0.5845   0.5928   0.6023   0.6241   0.6626   0.6666   0.6738   0.6968
  0.7160   0.7251   0.7449   0.7873   0.8239   0.8314   0.8713   0.8933
  0.9049   0.9372   0.9796   0.9899   1.0067   1.0218   1.0404   1.0579
  1.0648   1.0918   1.1211   1.1246   1.1396   1.1473   1.1595   1.1908
  1.2016   1.2307   1.2436   1.2661   1.2736   1.2939   1.3210   1.3322
  1.3457   1.3760   1.3859   1.4249   1.4473   1.4689   1.4806   1.4992
  1.5090   1.5579   1.5723   1.5798   1.6226   1.6448   1.6664   1.7228
  1.7497   1.7961   1.8230   1.8556   1.8779   1.9250   1.9355   1.9697
  1.9863   2.1057   2.1878   2.2149   2.2390   2.2894   2.3080   2.3399
  2.3828   2.4248   2.4605   2.5172   2.5373   2.5787   2.5905   2.6230
  2.6357   2.6573   2.6860   2.7021   2.7271   2.7457   2.7654   2.7955
  2.8122   2.8256   2.8396   2.8652   2.8977   2.9166   2.9312   2.9454
  2.9728   2.9987   3.0150   3.0349   3.0548   3.0675   3.0863   3.0885
  3.0953   3.1051   3.1499   3.1622   3.1651   3.2041   3.2134   3.2299
  3.2407   3.2520   3.2798   3.2972   3.3173   3.3429   3.3437   3.3889
  3.3987   3.4545   3.4625   3.4870   3.5057   3.5180   3.5533   3.5626
  3.5745   3.6012   3.6267   3.6454   3.6822   3.7037   3.7260   3.7491
  3.7650   3.7853   3.8020   3.8173   3.8252   3.8634   3.8838   3.8943
  3.9393   3.9545   3.9887   4.0143   4.0301   4.0477   4.0670   4.0770
  4.0868   4.0902   4.1155   4.1391   4.1592   4.1707   4.2188   4.2429
  4.2619   4.2732   4.3450   4.3497   4.3884   4.4111   4.4388   4.4443
  4.4525   4.5150   4.5409   4.6187   4.6414   4.6552   4.6643   4.6991
  4.7291   4.7408   4.7562   4.7877   4.8171   4.8738   4.9239   4.9556
  4.9821   5.0022   5.0420   5.0482   5.0815   5.1163   5.1620   5.2179
  5.2329   5.2587   5.2937   5.3414   5.3712   5.4257   5.4726   5.5557
  5.5886   5.6276   5.6976   5.7251   5.7787   5.8298   5.9550   5.9893
  6.0091   6.1206   6.1605   6.1959   6.2935   6.3498   6.3672   6.8073
  8.2554  10.7854  11.8503  11.8840  12.6117  12.9687  15.0108
 
 Beta MOs
 -- Occupied --
-14.4511 -14.4129 -10.3537 -10.3379 -10.3283 -10.3157 -10.3128  -1.1184
 -1.0014  -0.9412  -0.8201  -0.7749  -0.6924  -0.6511  -0.6271  -0.5841
 -0.5251  -0.5134  -0.4732  -0.4605  -0.4498  -0.4123  -0.3793  -0.3573
 -- Virtual --
  0.0168   0.0990   0.1078   0.1221   0.1394   0.1539   0.1596   0.1723
  0.2032   0.2071   0.2387   0.2571   0.2790   0.3064   0.3176   0.3505
  0.3667   0.3761   0.3893   0.4007   0.4300   0.4411   0.4511   0.4589
  0.4701   0.4839   0.4944   0.5111   0.5168   0.5305   0.5318   0.5610
  0.5652   0.5876   0.5960   0.6046   0.6254   0.6651   0.6726   0.6756
  0.7007   0.7174   0.7264   0.7466   0.7923   0.8254   0.8370   0.8746
  0.8957   0.9099   0.9391   0.9819   0.9916   1.0080   1.0255   1.0422
  1.0613   1.0676   1.0931   1.1252   1.1276   1.1413   1.1541   1.1628
  1.1930   1.2041   1.2337   1.2482   1.2688   1.2775   1.2961   1.3248
  1.3379   1.3502   1.3790   1.3879   1.4282   1.4501   1.4715   1.4842
  1.5038   1.5141   1.5609   1.5747   1.5862   1.6250   1.6489   1.6691
  1.7253   1.7539   1.7996   1.8278   1.8601   1.8830   1.9286   1.9375
  1.9729   1.9902   2.1098   2.1961   2.2188   2.2546   2.2959   2.3185
  2.3452   2.3868   2.4282   2.4690   2.5232   2.5421   2.5862   2.5993
  2.6267   2.6412   2.6646   2.6962   2.7056   2.7298   2.7505   2.7691
  2.8021   2.8157   2.8317   2.8463   2.8746   2.9035   2.9213   2.9359
  2.9514   2.9807   3.0057   3.0197   3.0371   3.0681   3.0726   3.0897
  3.1001   3.1043   3.1124   3.1569   3.1694   3.1774   3.2133   3.2176
  3.2428   3.2446   3.2613   3.2893   3.3029   3.3221   3.3480   3.3504
  3.3961   3.4032   3.4580   3.4725   3.4910   3.5117   3.5238   3.5559
  3.5658   3.5794   3.6082   3.6313   3.6495   3.6870   3.7075   3.7296
  3.7545   3.7677   3.7903   3.8043   3.8209   3.8275   3.8688   3.8882
  3.9001   3.9429   3.9597   3.9946   4.0173   4.0327   4.0509   4.0721
  4.0798   4.0900   4.0933   4.1179   4.1419   4.1654   4.1735   4.2243
  4.2464   4.2640   4.2766   4.3498   4.3555   4.3908   4.4140   4.4413
  4.4478   4.4554   4.5182   4.5456   4.6216   4.6459   4.6591   4.6678
  4.7030   4.7323   4.7438   4.7588   4.7954   4.8205   4.8790   4.9291
  4.9620   4.9875   5.0066   5.0475   5.0515   5.0891   5.1219   5.1665
  5.2220   5.2366   5.2613   5.2967   5.3440   5.3790   5.4294   5.4785
  5.5604   5.5922   5.6327   5.7016   5.7277   5.7830   5.8317   5.9585
  5.9931   6.0138   6.1220   6.1649   6.1989   6.2981   6.3519   6.3709
  6.8132   8.2562  10.7952  11.8538  11.8872  12.6178  12.9734  15.0118
 --------------------------------------------------------------
 
          Ground-State Mulliken Net Atomic Charges

     Atom                 Charge (a.u.)    Spin (a.u.)
  --------------------------------------------------------
      1 C                    -0.060787      -0.021598
      2 N                    -0.095838       0.046032
      3 C                    -0.176553       0.736808
      4 H                     0.131395       0.003790
      5 C                    -0.087858      -0.079841
      6 H                     0.132798       0.011659
      7 C                    -0.142196       0.160065
      8 H                     0.140694      -0.004228
      9 C                     0.044004       0.027357
     10 H                     0.120060       0.002157
     11 N                    -0.135351       0.103527
     12 H                     0.129630       0.014271
  --------------------------------------------------------
  Sum of atomic charges =    -0.000000
  Sum of spin   charges =     1.000000

 -----------------------------------------------------------------
                    Cartesian Multipole Moments
 -----------------------------------------------------------------
    Charge (ESU x 10^10)
                -0.0000
    Dipole Moment (Debye)
         X      -1.8082      Y      -4.4660      Z       1.8925
       Tot       5.1765
    Quadrupole Moments (Debye-Ang)
        XX     -37.1348     XY      -2.5375     YY     -53.4953
        XZ       2.1204     YZ       5.2118     ZZ     -37.0190
    Octopole Moments (Debye-Ang^2)
       XXX      -7.3696    XXY     -18.4332    XYY     -11.0241
       YYY     -81.9987    XXZ       6.7471    XYZ       3.8255
       YYZ      16.2966    XZZ      -5.7872    YZZ     -21.7952
       ZZZ      31.1419
    Hexadecapole Moments (Debye-Ang^3)
      XXXX    -159.8421   XXXY      -0.4053   XXYY    -112.7744
      XYYY     -15.0473   YYYY    -579.0326   XXXZ     -14.5267
      XXYZ      27.4558   XYYZ      -0.0985   YYYZ     133.3693
      XXZZ     -65.7866   XYZZ      -1.7194   YYZZ    -136.0681
      XZZZ      -8.7986   YZZZ      91.9522   ZZZZ    -214.6238
 -----------------------------------------------------------------
 Calculating analytic gradient of the SCF energy
 Gradient of SCF Energy
            1           2           3           4           5           6
    1  -0.0361336   0.0300319   0.0007375   0.0008245   0.0038963   0.0034598
    2  -0.0577929   0.0528227  -0.0013839  -0.0028398  -0.0133904  -0.0003909
    3   0.0127732  -0.0112630   0.0008676   0.0017627   0.0089834  -0.0030660
            7           8           9          10          11          12
    1  -0.0041397  -0.0031327   0.0008189   0.0030894   0.0012986  -0.0007510
    2   0.0179703   0.0018136  -0.0001577   0.0000186   0.0028396   0.0004909
    3   0.0021796  -0.0032995  -0.0035781  -0.0009343  -0.0017839  -0.0026417
 Max gradient component =       5.779E-02
 RMS gradient           =       1.612E-02
 Gradient time:  CPU 264.20 s  wall 4.79 s
rPathMan2.  file_steps = 951
 IRC --- Status = 3.  Assess initial corrector step
 IRC --- bisector search: b =  0.000000 E =     -302.891764 G.B =  -0.025387
 IRC --- bisector search: b =  0.056116 E =     -302.889702 G.B =   0.094614
 IRC --- performed gradient/energy interpolation
 IRC --- bisector search:  estimate b(min) =   1.146404042545501E-002
 Adding empirical dispersion correction 
 ----------------------------------------------------------------
 Doing -D3(0) with
 s6  =   1.00000
 s8  =   1.00000
 rs6 =   1.28100
 rs8 =   1.09400
 -D3 energy without 3body term =     -0.0026389042 hartrees
 ----------------------------------------------------------------
             Standard Nuclear Orientation (Angstroms)
    I     Atom           X                Y                Z
 ----------------------------------------------------------------
    1      C      -0.1341076874     1.6913193420    -0.9578970759
    2      N       0.3952000189     2.6900881772    -1.1531617844
    3      C       1.2183988452    -0.7367016545     0.4412881683
    4      H       2.2958410498    -0.7793922534     0.3705956391
    5      C       0.0966364283    -0.9639693779    -0.4774411308
    6      H      -0.0498744711    -1.7784571500    -1.1728138146
    7      C      -0.7516034448     0.4031579918    -0.7727290156
    8      H      -1.6013005085     0.2232790786    -1.4270265137
    9      C      -0.7626876776    -0.2838893609     0.5480620189
   10      H      -1.6497203308    -0.6229343518     1.0549106862
   11      N       0.4505602942     0.0925704546     1.2716555339
   12      H       0.4926574857     0.0649291180     2.2745572975
 ----------------------------------------------------------------
 Nuclear Repulsion Energy =         264.99480748 hartrees
 There are       25 alpha and       24 beta electrons

                       Distance Matrix (Angstroms)
             C (  1)   N (  2)   C (  3)   H (  4)   C (  5)   H (  6)
   N (  2)  1.147098
   C (  3)  3.111636  3.868180
   H (  4)  3.711329  4.239289  1.080602
   C (  5)  2.708254  3.727985  1.467673  2.364262
   H (  6)  3.477446  4.490699  2.301977  2.980373  1.080925
   C (  7)  1.440468  2.586491  2.579540  3.463024  1.635770  2.326357
   H (  8)  2.127881  3.185304  3.516087  4.407324  2.279092  2.545289
   C (  9)  2.562123  3.616547  2.034980  3.103484  1.500868  2.388148
   H ( 10)  3.421147  4.475869  2.935231  4.007521  2.348227  2.976155
   N ( 11)  2.805127  3.553857  1.402419  2.230984  2.073856  3.118751
   H ( 12)  3.672430  4.318590  2.128424  2.754890  2.964618  3.946743
             C (  7)   H (  8)   C (  9)   H ( 10)   N ( 11)
   H (  8)  1.087404
   C (  9)  1.488840  2.204873
   H ( 10)  2.280295  2.622677  1.076417
   N ( 11)  2.391897  3.392654  1.461944  2.229373
   H ( 12)  3.308857  4.255756  2.162950  2.559390  1.004165
 
 Applying Cartesian multipole field
    Component          Value
    ---------          -----
     (2,0,0)        1.00000E-11
     (0,2,0)        2.00000E-11
     (0,0,2)       -3.00000E-11
 Nucleus-field energy     =     0.0000000022 hartrees
 Requested basis set is cc-pVTZ
 There are 100 shells and 280 basis functions
 A cutoff of  1.0D-11 yielded   4762 shell pairs
 There are     37534 function pairs (     49154 Cartesian)
 Smallest overlap matrix eigenvalue = 2.19E-04
 Guess MOs from SCF MO coefficient file
 Reading MOs from coefficient file
 Reading MOs from coefficient file
 Long-range K will be added via erf
 Coulomb attenuation parameter = 0.25 bohr**(-1)
 An unrestricted hybrid HF-DFT SCF calculation will be
 performed using Pulay DIIS extrapolation
 Exchange:     0.1957 Hartree-Fock + 1.0000 wB97X-D3 + LR-HF
 Correlation:  1.0000 wB97X-D3
 Using SG-2 standard quadrature grid
 Dispersion:   Grimme D3
 SCF converges when DIIS error is below 1.0E-08
 Using Q-Chem read-in guess as SCF_GUESS READ specified.

 using 64 threads for integral computing
 -------------------------------------------------------
 OpenMP Integral computing Module                
 Release: version 1.0, May 2013, Q-Chem Inc. Pittsburgh 
 -------------------------------------------------------
 using 64 threads for integral computing
 -------------------------------------------------------
 OpenMP Integral computing Module                
 Release: version 1.0, May 2013, Q-Chem Inc. Pittsburgh 
 -------------------------------------------------------
 ---------------------------------------
  Cycle       Energy         DIIS Error
 ---------------------------------------
    1    -302.9044809867      9.88E-04
    2    -302.8914299006      2.00E-04
    3    -302.8915683949      2.06E-04
    4    -302.8918770271      4.91E-05
    5    -302.8918972342      1.25E-05
    6    -302.8919000434      4.32E-06
    7    -302.8919007635      1.75E-06
    8    -302.8919011682      7.00E-07
    9    -302.8919013319      3.88E-07
   10    -302.8919014022      1.39E-07
   11    -302.8919014249      4.98E-08
   12    -302.8919014319      2.23E-08
   13    -302.8919014345      1.21E-08
   14    -302.8919014356      5.30E-09 Convergence criterion met
 ---------------------------------------
 <S^2> = 0.7579
 SCF time:  CPU 1395.55 s  wall 23.76 s
 SCF   energy in the final basis set = -302.89190144
 Total energy in the final basis set = -302.89190144
 
 --------------------------------------------------------------
 
                    Orbital Energies (a.u.)
 --------------------------------------------------------------
 
 Alpha MOs
 -- Occupied --
-14.4526 -14.4067 -10.3530 -10.3411 -10.3261 -10.3230 -10.3061  -1.1257
 -1.0132  -0.9472  -0.8307  -0.7809  -0.6947  -0.6636  -0.6290  -0.5906
 -0.5311  -0.5213  -0.4855  -0.4689  -0.4545  -0.4250  -0.3983  -0.3699
 -0.2599
 -- Virtual --
  0.1013   0.1045   0.1242   0.1382   0.1512   0.1591   0.1702   0.1993
  0.2023   0.2398   0.2533   0.2774   0.3071   0.3136   0.3484   0.3609
  0.3730   0.3823   0.3919   0.4265   0.4361   0.4505   0.4545   0.4645
  0.4823   0.4909   0.5087   0.5159   0.5250   0.5297   0.5590   0.5617
  0.5849   0.5954   0.6025   0.6247   0.6636   0.6668   0.6738   0.6976
  0.7166   0.7248   0.7453   0.7883   0.8243   0.8312   0.8720   0.8942
  0.9066   0.9458   0.9811   0.9899   1.0073   1.0211   1.0432   1.0606
  1.0646   1.0973   1.1217   1.1343   1.1446   1.1489   1.1610   1.1911
  1.2040   1.2324   1.2448   1.2659   1.2754   1.2966   1.3234   1.3333
  1.3469   1.3782   1.3869   1.4261   1.4502   1.4739   1.4842   1.5012
  1.5115   1.5601   1.5685   1.5806   1.6285   1.6456   1.6686   1.7249
  1.7496   1.7974   1.8230   1.8549   1.8766   1.9209   1.9317   1.9689
  1.9937   2.1245   2.1874   2.2151   2.2372   2.2886   2.3082   2.3396
  2.3875   2.4223   2.4604   2.5203   2.5407   2.5800   2.5940   2.6249
  2.6388   2.6602   2.6868   2.7045   2.7278   2.7474   2.7664   2.7945
  2.8138   2.8238   2.8418   2.8654   2.8990   2.9161   2.9313   2.9460
  2.9749   2.9997   3.0170   3.0307   3.0541   3.0674   3.0868   3.0899
  3.0948   3.1009   3.1549   3.1638   3.1662   3.2046   3.2133   3.2311
  3.2429   3.2547   3.2804   3.3007   3.3177   3.3457   3.3492   3.3922
  3.4026   3.4547   3.4642   3.4901   3.5055   3.5205   3.5573   3.5672
  3.5747   3.6053   3.6277   3.6471   3.6884   3.7084   3.7279   3.7492
  3.7713   3.7851   3.8021   3.8197   3.8263   3.8650   3.8861   3.8965
  3.9398   3.9555   3.9872   4.0148   4.0307   4.0510   4.0675   4.0811
  4.0938   4.0961   4.1147   4.1403   4.1589   4.1705   4.2177   4.2441
  4.2633   4.2736   4.3437   4.3504   4.3869   4.4096   4.4415   4.4439
  4.4536   4.5243   4.5406   4.6213   4.6439   4.6684   4.6786   4.7069
  4.7362   4.7599   4.7685   4.7891   4.8294   4.8831   4.9254   4.9636
  4.9869   5.0111   5.0473   5.0516   5.0858   5.1206   5.1645   5.2207
  5.2366   5.2681   5.3003   5.3448   5.3708   5.4268   5.4728   5.5589
  5.5886   5.6305   5.7043   5.7368   5.7796   5.8611   5.9533   5.9948
  6.0079   6.1703   6.2290   6.2548   6.2990   6.3578   6.4080   6.8068
  8.1668  10.7885  11.7525  11.8698  12.5149  12.9411  15.7660
 
 Beta MOs
 -- Occupied --
-14.4504 -14.4062 -10.3527 -10.3392 -10.3272 -10.3147 -10.3063  -1.1178
 -1.0119  -0.9419  -0.8171  -0.7719  -0.6915  -0.6504  -0.6252  -0.5830
 -0.5238  -0.5116  -0.4752  -0.4601  -0.4490  -0.4198  -0.3850  -0.3570
 -- Virtual --
  0.0197   0.1023   0.1132   0.1265   0.1414   0.1548   0.1601   0.1732
  0.2036   0.2060   0.2399   0.2602   0.2797   0.3073   0.3179   0.3510
  0.3634   0.3773   0.3904   0.4002   0.4297   0.4416   0.4532   0.4587
  0.4701   0.4840   0.4941   0.5113   0.5171   0.5309   0.5319   0.5620
  0.5655   0.5881   0.5985   0.6047   0.6261   0.6660   0.6724   0.6759
  0.7014   0.7180   0.7259   0.7470   0.7934   0.8258   0.8368   0.8752
  0.8966   0.9118   0.9475   0.9833   0.9917   1.0086   1.0248   1.0450
  1.0642   1.0674   1.0992   1.1251   1.1370   1.1471   1.1556   1.1639
  1.1933   1.2064   1.2354   1.2496   1.2685   1.2794   1.2989   1.3269
  1.3393   1.3511   1.3810   1.3889   1.4295   1.4529   1.4764   1.4882
  1.5056   1.5164   1.5629   1.5712   1.5870   1.6307   1.6496   1.6713
  1.7276   1.7538   1.8009   1.8277   1.8590   1.8818   1.9248   1.9339
  1.9722   1.9976   2.1281   2.1959   2.2190   2.2532   2.2944   2.3199
  2.3450   2.3905   2.4261   2.4691   2.5263   2.5457   2.5872   2.6026
  2.6294   2.6445   2.6668   2.6973   2.7078   2.7308   2.7518   2.7704
  2.8013   2.8177   2.8297   2.8485   2.8748   2.9051   2.9208   2.9361
  2.9520   2.9828   3.0073   3.0209   3.0331   3.0678   3.0719   3.0907
  3.0990   3.1034   3.1110   3.1627   3.1711   3.1782   3.2140   3.2176
  3.2432   3.2499   3.2622   3.2901   3.3060   3.3229   3.3510   3.3554
  3.3996   3.4069   3.4582   3.4740   3.4942   3.5114   3.5263   3.5606
  3.5698   3.5792   3.6127   3.6323   3.6512   3.6931   3.7121   3.7314
  3.7544   3.7743   3.7897   3.8044   3.8233   3.8288   3.8704   3.8906
  3.9019   3.9435   3.9608   3.9931   4.0179   4.0332   4.0544   4.0725
  4.0838   4.0963   4.0986   4.1170   4.1431   4.1651   4.1733   4.2233
  4.2477   4.2654   4.2770   4.3508   4.3541   4.3891   4.4125   4.4441
  4.4474   4.4563   4.5275   4.5453   4.6240   4.6491   4.6716   4.6810
  4.7109   4.7394   4.7623   4.7712   4.7969   4.8326   4.8879   4.9306
  4.9704   4.9920   5.0155   5.0529   5.0547   5.0937   5.1255   5.1690
  5.2250   5.2400   5.2703   5.3031   5.3474   5.3788   5.4304   5.4788
  5.5636   5.5922   5.6359   5.7085   5.7395   5.7837   5.8629   5.9569
  5.9985   6.0127   6.1758   6.2305   6.2567   6.3034   6.3619   6.4093
  6.8127   8.1674  10.7984  11.7567  11.8725  12.5208  12.9461  15.7667
 --------------------------------------------------------------
 
          Ground-State Mulliken Net Atomic Charges

     Atom                 Charge (a.u.)    Spin (a.u.)
  --------------------------------------------------------
      1 C                    -0.078910      -0.015840
      2 N                    -0.068536       0.034310
      3 C                    -0.179301       0.745205
      4 H                     0.131336       0.003902
      5 C                    -0.086773      -0.075831
      6 H                     0.131610       0.012056
      7 C                    -0.143776       0.151317
      8 H                     0.138504      -0.003908
      9 C                     0.042534       0.027370
     10 H                     0.120044       0.002417
     11 N                    -0.136261       0.104724
     12 H                     0.129530       0.014279
  --------------------------------------------------------
  Sum of atomic charges =    -0.000000
  Sum of spin   charges =     1.000000

 -----------------------------------------------------------------
                    Cartesian Multipole Moments
 -----------------------------------------------------------------
    Charge (ESU x 10^10)
                -0.0000
    Dipole Moment (Debye)
         X      -1.8152      Y      -4.3774      Z       1.8511
       Tot       5.0875
    Quadrupole Moments (Debye-Ang)
        XX     -37.1117     XY      -2.5404     YY     -53.3318
        XZ       2.1022     YZ       5.1344     ZZ     -36.9350
    Octopole Moments (Debye-Ang^2)
       XXX      -7.4004    XXY     -18.1894    XYY     -11.1453
       YYY     -81.1964    XXZ       6.6382    XYZ       3.8660
       YYZ      16.1497    XZZ      -5.7662    YZZ     -21.4701
       ZZZ      30.7943
    Hexadecapole Moments (Debye-Ang^3)
      XXXX    -159.6312   XXXY      -0.1971   XXYY    -112.0865
      XYYY     -15.2715   YYYY    -575.2532   XXXZ     -14.6238
      XXYZ      27.2006   XYYZ      -0.0094   YYYZ     132.6074
      XXZZ     -65.6742   XYZZ      -1.6749   YYZZ    -135.3055
      XZZZ      -8.9184   YZZZ      90.9870   ZZZZ    -214.0861
 -----------------------------------------------------------------
 Calculating analytic gradient of the SCF energy
 Gradient of SCF Energy
            1           2           3           4           5           6
    1  -0.0009554  -0.0001151   0.0014903   0.0006564   0.0030493   0.0034623
    2   0.0105829  -0.0045217  -0.0014088  -0.0029938  -0.0122810  -0.0007885
    3  -0.0000052  -0.0001324   0.0013217   0.0018611   0.0100779  -0.0036312
            7           8           9          10          11          12
    1  -0.0096062  -0.0029858   0.0017608   0.0030340   0.0009275  -0.0007181
    2   0.0073307   0.0017975  -0.0009203   0.0000938   0.0025181   0.0005912
    3   0.0030940  -0.0031575  -0.0033460  -0.0010216  -0.0028478  -0.0022129
 Max gradient component =       1.228E-02
 RMS gradient           =       4.294E-03
 Gradient time:  CPU 265.22 s  wall 5.08 s
rPathMan2.  file_steps = 951
 IRC --- Status = 4.  Checking bisector search.
 IRC --- Bisector search finished successfully.
 ------------------------------------------------------------------------
 Reaction path following.  The coordinates are cartesian              
 Step   5 E=    -302.891901 |G|=  0.025765 S_lin= 0.3920 S_tot= 0.3934
 ------------------------------------------------------------------------
  IRC -- SD step length =   0.100000000000000     
 Adding empirical dispersion correction 
 ----------------------------------------------------------------
 Doing -D3(0) with
 s6  =   1.00000
 s8  =   1.00000
 rs6 =   1.28100
 rs8 =   1.09400
 -D3 energy without 3body term =     -0.0026342718 hartrees
 ----------------------------------------------------------------
             Standard Nuclear Orientation (Angstroms)
    I     Atom           X                Y                Z
 ----------------------------------------------------------------
    1      C      -0.1321454341     1.6695839291    -0.9578863227
    2      N       0.3954363974     2.6993750312    -1.1528898077
    3      C       1.2153379478    -0.7338082086     0.4385737252
    4      H       2.2944928721    -0.7732435460     0.3667732429
    5      C       0.0903737991    -0.9387462878    -0.4981394646
    6      H      -0.0569854162    -1.7768376863    -1.1653558788
    7      C      -0.7318740336     0.3881020774    -0.7790834926
    8      H      -1.5951682365     0.2195872714    -1.4205416019
    9      C      -0.7663039764    -0.2819992532     0.5549340510
   10      H      -1.6559516681    -0.6231269134     1.0570089763
   11      N       0.4486554546     0.0873987723     1.2775044489
   12      H       0.4941322958     0.0637148278     2.2791021332
 ----------------------------------------------------------------
 Nuclear Repulsion Energy =         265.11982805 hartrees
 There are       25 alpha and       24 beta electrons

                       Distance Matrix (Angstroms)
             C (  1)   N (  2)   C (  3)   H (  4)   C (  5)   H (  6)
   N (  2)  1.173388
   C (  3)  3.089030  3.871917
   H (  4)  3.689269  4.239678  1.082260
   C (  5)  2.657869  3.709136  1.478166  2.373522
   H (  6)  3.453479  4.499036  2.297674  2.980616  1.081337
   C (  7)  1.426128  2.598565  2.555975  3.438111  1.586048  2.300358
   H (  8)  2.111155  3.191158  3.502031  4.394277  2.243572  2.533148
   C (  9)  2.549404  3.626968  2.035823  3.105673  1.508038  2.386854
   H ( 10)  3.411497  4.486743  2.939220  4.013100  2.359609  2.970967
   N ( 11)  2.799573  3.568202  1.402137  2.230976  2.081886  3.114260
   H ( 12)  3.667306  4.328396  2.131602  2.756592  2.980104  3.944066
             C (  7)   H (  8)   C (  9)   H ( 10)   N ( 11)
   H (  8)  1.088643
   C (  9)  1.493260  2.200252
   H ( 10)  2.290794  2.617655  1.076996
   N ( 11)  2.390319  3.387350  1.461058  2.232227
   H ( 12)  3.310713  4.251686  2.163556  2.566734  1.002909
 
 Applying Cartesian multipole field
    Component          Value
    ---------          -----
     (2,0,0)        1.00000E-11
     (0,2,0)        2.00000E-11
     (0,0,2)       -3.00000E-11
 Nucleus-field energy     =     0.0000000022 hartrees
 Requested basis set is cc-pVTZ
 There are 100 shells and 280 basis functions
 A cutoff of  1.0D-11 yielded   4763 shell pairs
 There are     37519 function pairs (     49135 Cartesian)
 Smallest overlap matrix eigenvalue = 2.13E-04
 Guess MOs from SCF MO coefficient file
 Reading MOs from coefficient file
 Reading MOs from coefficient file
 Long-range K will be added via erf
 Coulomb attenuation parameter = 0.25 bohr**(-1)
 An unrestricted hybrid HF-DFT SCF calculation will be
 performed using Pulay DIIS extrapolation
 Exchange:     0.1957 Hartree-Fock + 1.0000 wB97X-D3 + LR-HF
 Correlation:  1.0000 wB97X-D3
 Using SG-2 standard quadrature grid
 Dispersion:   Grimme D3
 SCF converges when DIIS error is below 1.0E-08
 Using Q-Chem read-in guess as SCF_GUESS READ specified.

 using 64 threads for integral computing
 -------------------------------------------------------
 OpenMP Integral computing Module                
 Release: version 1.0, May 2013, Q-Chem Inc. Pittsburgh 
 -------------------------------------------------------
 using 64 threads for integral computing
 -------------------------------------------------------
 OpenMP Integral computing Module                
 Release: version 1.0, May 2013, Q-Chem Inc. Pittsburgh 
 -------------------------------------------------------
 ---------------------------------------
  Cycle       Energy         DIIS Error
 ---------------------------------------
    1    -302.8973298545      1.17E-03
    2    -302.8916666869      2.08E-04
    3    -302.8917902086      2.36E-04
    4    -302.8922130331      5.48E-05
    5    -302.8922442361      1.46E-05
    6    -302.8922522611      5.44E-06
    7    -302.8922542725      2.42E-06
    8    -302.8922549972      9.20E-07
    9    -302.8922552371      4.68E-07
   10    -302.8922552917      1.84E-07
   11    -302.8922553116      5.87E-08
   12    -302.8922553196      2.61E-08
   13    -302.8922553223      1.42E-08
   14    -302.8922553237      7.50E-09 Convergence criterion met
 ---------------------------------------
 <S^2> = 0.7565
 SCF time:  CPU 1456.83 s  wall 25.09 s
 SCF   energy in the final basis set = -302.89225532
 Total energy in the final basis set = -302.89225532
 
 --------------------------------------------------------------
 
                    Orbital Energies (a.u.)
 --------------------------------------------------------------
 
 Alpha MOs
 -- Occupied --
-14.4525 -14.4142 -10.3533 -10.3404 -10.3254 -10.3229 -10.3129  -1.1263
 -1.0054  -0.9515  -0.8294  -0.7833  -0.6971  -0.6640  -0.6318  -0.5906
 -0.5312  -0.5194  -0.4881  -0.4685  -0.4559  -0.4191  -0.3947  -0.3693
 -0.2608
 -- Virtual --
  0.0983   0.1021   0.1200   0.1368   0.1500   0.1583   0.1697   0.1972
  0.2018   0.2384   0.2600   0.2763   0.3065   0.3131   0.3472   0.3620
  0.3743   0.3860   0.3919   0.4267   0.4355   0.4530   0.4574   0.4646
  0.4824   0.4894   0.5073   0.5184   0.5240   0.5298   0.5588   0.5618
  0.5859   0.5939   0.6019   0.6268   0.6637   0.6658   0.6735   0.6962
  0.7177   0.7247   0.7446   0.7884   0.8251   0.8319   0.8694   0.8904
  0.9077   0.9375   0.9824   0.9888   1.0092   1.0213   1.0408   1.0594
  1.0668   1.0938   1.1213   1.1254   1.1405   1.1516   1.1594   1.1917
  1.2044   1.2313   1.2457   1.2661   1.2743   1.2949   1.3242   1.3326
  1.3467   1.3752   1.3843   1.4290   1.4481   1.4712   1.4783   1.4992
  1.5092   1.5525   1.5711   1.5749   1.6275   1.6420   1.6685   1.7269
  1.7507   1.7953   1.8217   1.8568   1.8752   1.9269   1.9353   1.9699
  1.9887   2.1058   2.1865   2.2166   2.2383   2.2948   2.3142   2.3383
  2.3855   2.4302   2.4591   2.5265   2.5425   2.5787   2.5986   2.6300
  2.6521   2.6652   2.6861   2.7086   2.7295   2.7507   2.7684   2.7892
  2.8139   2.8196   2.8504   2.8654   2.8910   2.9149   2.9296   2.9472
  2.9766   2.9963   3.0198   3.0338   3.0535   3.0707   3.0833   3.0951
  3.1003   3.1042   3.1524   3.1637   3.1679   3.2032   3.2193   3.2321
  3.2384   3.2557   3.2753   3.3065   3.3209   3.3440   3.3647   3.3974
  3.4034   3.4501   3.4709   3.4910   3.5071   3.5203   3.5552   3.5653
  3.5682   3.6036   3.6284   3.6503   3.6840   3.7144   3.7386   3.7504
  3.7727   3.7851   3.7963   3.8172   3.8329   3.8779   3.8805   3.9001
  3.9436   3.9592   3.9783   4.0183   4.0314   4.0533   4.0653   4.0812
  4.0878   4.0965   4.1159   4.1484   4.1639   4.1739   4.2106   4.2483
  4.2650   4.2662   4.3428   4.3542   4.3872   4.4000   4.4358   4.4390
  4.4498   4.5234   4.5404   4.6196   4.6419   4.6568   4.6688   4.6968
  4.7462   4.7468   4.7588   4.7907   4.8170   4.8915   4.9220   4.9568
  4.9855   5.0183   5.0466   5.0754   5.1034   5.1087   5.1695   5.2086
  5.2381   5.2604   5.2990   5.3441   5.3690   5.4204   5.4699   5.5585
  5.5846   5.6265   5.6967   5.7290   5.7807   5.8284   5.9439   5.9789
  6.0002   6.1348   6.1657   6.2053   6.2881   6.3320   6.3602   6.8080
  8.2528  10.8689  11.7508  11.8883  12.6500  12.8921  15.1191
 
 Beta MOs
 -- Occupied --
-14.4501 -14.4138 -10.3529 -10.3388 -10.3264 -10.3144 -10.3131  -1.1186
 -1.0040  -0.9465  -0.8162  -0.7744  -0.6936  -0.6508  -0.6281  -0.5833
 -0.5237  -0.5088  -0.4779  -0.4609  -0.4486  -0.4140  -0.3855  -0.3552
 -- Virtual --
  0.0230   0.0990   0.1092   0.1218   0.1400   0.1537   0.1592   0.1729
  0.2018   0.2051   0.2387   0.2658   0.2783   0.3067   0.3175   0.3504
  0.3644   0.3793   0.3939   0.3995   0.4292   0.4416   0.4566   0.4605
  0.4701   0.4848   0.4925   0.5099   0.5188   0.5298   0.5322   0.5617
  0.5656   0.5889   0.5974   0.6044   0.6282   0.6661   0.6715   0.6759
  0.7002   0.7191   0.7256   0.7462   0.7933   0.8264   0.8374   0.8725
  0.8927   0.9127   0.9393   0.9846   0.9907   1.0102   1.0251   1.0425
  1.0628   1.0697   1.0950   1.1238   1.1296   1.1423   1.1586   1.1628
  1.1936   1.2066   1.2339   1.2507   1.2688   1.2783   1.2973   1.3275
  1.3384   1.3509   1.3774   1.3871   1.4326   1.4506   1.4734   1.4821
  1.5042   1.5137   1.5555   1.5725   1.5819   1.6297   1.6459   1.6713
  1.7296   1.7551   1.7988   1.8265   1.8608   1.8806   1.9304   1.9371
  1.9732   1.9928   2.1094   2.1958   2.2243   2.2499   2.3005   2.3256
  2.3439   2.3886   2.4345   2.4671   2.5317   2.5478   2.5852   2.6067
  2.6357   2.6597   2.6698   2.6969   2.7120   2.7326   2.7544   2.7724
  2.7957   2.8169   2.8273   2.8575   2.8743   2.8981   2.9199   2.9343
  2.9528   2.9839   3.0051   3.0229   3.0363   3.0662   3.0760   3.0921
  3.1000   3.1085   3.1137   3.1587   3.1727   3.1793   3.2127   3.2234
  3.2423   3.2469   3.2645   3.2853   3.3103   3.3288   3.3491   3.3708
  3.4043   3.4082   3.4539   3.4794   3.4959   3.5144   3.5248   3.5583
  3.5675   3.5728   3.6116   3.6332   3.6542   3.6888   3.7179   3.7421
  3.7560   3.7756   3.7904   3.7988   3.8201   3.8357   3.8827   3.8853
  3.9056   3.9473   3.9645   3.9843   4.0210   4.0343   4.0559   4.0704
  4.0832   4.0899   4.1000   4.1181   4.1512   4.1698   4.1768   4.2166
  4.2510   4.2673   4.2707   4.3487   4.3588   4.3892   4.4023   4.4393
  4.4415   4.4525   4.5262   4.5450   4.6222   4.6470   4.6597   4.6710
  4.7005   4.7489   4.7495   4.7617   4.7977   4.8207   4.8974   4.9270
  4.9639   4.9903   5.0230   5.0510   5.0817   5.1073   5.1154   5.1738
  5.2132   5.2415   5.2622   5.3023   5.3467   5.3765   5.4239   5.4764
  5.5631   5.5884   5.6320   5.7011   5.7321   5.7840   5.8306   5.9481
  5.9822   6.0051   6.1360   6.1701   6.2080   6.2932   6.3354   6.3619
  6.8140   8.2534  10.8801  11.7548  11.8912  12.6555  12.8963  15.1197
 --------------------------------------------------------------
 
          Ground-State Mulliken Net Atomic Charges

     Atom                 Charge (a.u.)    Spin (a.u.)
  --------------------------------------------------------
      1 C                    -0.064899      -0.013206
      2 N                    -0.090351       0.028941
      3 C                    -0.181432       0.761767
      4 H                     0.130751       0.003985
      5 C                    -0.085105      -0.062709
      6 H                     0.130492       0.012585
      7 C                    -0.126874       0.118966
      8 H                     0.138367      -0.003432
      9 C                     0.032911       0.028397
     10 H                     0.122515       0.002159
     11 N                    -0.136711       0.108835
     12 H                     0.130337       0.013712
  --------------------------------------------------------
  Sum of atomic charges =    -0.000000
  Sum of spin   charges =     1.000000

 -----------------------------------------------------------------
                    Cartesian Multipole Moments
 -----------------------------------------------------------------
    Charge (ESU x 10^10)
                -0.0000
    Dipole Moment (Debye)
         X      -1.8401      Y      -4.3661      Z       1.8290
       Tot       5.0788
    Quadrupole Moments (Debye-Ang)
        XX     -37.1676     XY      -2.4132     YY     -53.4484
        XZ       2.0508     YZ       5.1109     ZZ     -36.9418
    Octopole Moments (Debye-Ang^2)
       XXX      -7.8381    XXY     -18.2026    XYY     -11.0273
       YYY     -81.4648    XXZ       6.7445    XYZ       3.8124
       YYZ      16.2702    XZZ      -5.7764    YZZ     -21.5298
       ZZZ      31.3037
    Hexadecapole Moments (Debye-Ang^3)
      XXXX    -158.8065   XXXY      -0.7289   XXYY    -111.7651
      XYYY     -15.0808   YYYY    -573.6282   XXXZ     -14.3244
      XXYZ      27.1396   XYYZ      -0.1956   YYYZ     132.2255
      XXZZ     -65.7597   XYZZ      -1.6976   YYZZ    -135.5995
      XZZZ      -8.5757   YZZZ      91.0384   ZZZZ    -215.6511
 -----------------------------------------------------------------
 Calculating analytic gradient of the SCF energy
 Gradient of SCF Energy
            1           2           3           4           5           6
    1  -0.0329032   0.0268484   0.0008245   0.0016497  -0.0001356   0.0032673
    2  -0.0528734   0.0484198  -0.0018621  -0.0032671  -0.0046051  -0.0012695
    3   0.0121775  -0.0102251   0.0017382   0.0020225   0.0036559  -0.0028333
            7           8           9          10          11          12
    1   0.0009426  -0.0033226  -0.0002793   0.0026253   0.0014398  -0.0009569
    2   0.0101251   0.0019374  -0.0006964  -0.0002024   0.0033940   0.0008998
    3   0.0014847  -0.0029652  -0.0010936   0.0001695  -0.0010840  -0.0030472
 Max gradient component =       5.287E-02
 RMS gradient           =       1.438E-02
 Gradient time:  CPU 266.90 s  wall 5.04 s
rPathMan2.  file_steps = 951
 IRC --- Status = 2.  Assess steepest descent step
 IRC --- Previous SD length =   0.100000
 IRC --- Point 1 E =     -302.891901 |G| =   0.025765 G.D1 =  -0.025765
 IRC --- Point 2 E =     -302.892255 |G| =   0.086253 G.D1 =   0.018919
 IRC --- Angle(G1/G2) =  102.67 Deg.  Curvature =   0.4468
 IRC --- Minimum along SD direction =   0.057661
 IRC --- SD step rejected. Backing up to the estimated minimum.
 Adding empirical dispersion correction 
 ----------------------------------------------------------------
 Doing -D3(0) with
 s6  =   1.00000
 s8  =   1.00000
 rs6 =   1.28100
 rs8 =   1.09400
 -D3 energy without 3body term =     -0.0026361332 hartrees
 ----------------------------------------------------------------
             Standard Nuclear Orientation (Angstroms)
    I     Atom           X                Y                Z
 ----------------------------------------------------------------
    1      C      -0.1329762320     1.6787864803    -0.9578908755
    2      N       0.3953363172     2.6954430723    -1.1530049598
    3      C       1.2166339004    -0.7350332640     0.4397229926
    4      H       2.2950636767    -0.7758468457     0.3683916063
    5      C       0.0930253321    -0.9494254858    -0.4893760021
    6      H      -0.0539747149    -1.7775233507    -1.1685134924
    7      C      -0.7402272642     0.3944765973    -0.7763930721
    8      H      -1.5977645776     0.2211503448    -1.4232872471
    9      C      -0.7647728725    -0.2827995055     0.5520245030
   10      H      -1.6533133837    -0.6230453848     1.0561205817
   11      N       0.4494619442     0.0895884096     1.2750280782
   12      H       0.4935078763     0.0642289458     2.2771778963
 ----------------------------------------------------------------
 Nuclear Repulsion Energy =         265.06451564 hartrees
 There are       25 alpha and       24 beta electrons

                       Distance Matrix (Angstroms)
             C (  1)   N (  2)   C (  3)   H (  4)   C (  5)   H (  6)
   N (  2)  1.162228
   C (  3)  3.098596  3.870333
   H (  4)  3.698598  4.239512  1.081557
   C (  5)  2.679194  3.717104  1.473664  2.369571
   H (  6)  3.463622  4.495503  2.299490  2.980506  1.081010
   C (  7)  1.432183  2.593412  2.565938  3.448649  1.607097  2.311338
   H (  8)  2.118231  3.188672  3.507981  4.399799  2.258586  2.538286
   C (  9)  2.554766  3.622555  2.035461  3.104741  1.504900  2.387401
   H ( 10)  3.415567  4.482139  2.937530  4.010736  2.354736  2.973163
   N ( 11)  2.801912  3.562128  1.402244  2.230967  2.078393  3.116160
   H ( 12)  3.669462  4.324243  2.130252  2.755866  2.973500  3.945197
             C (  7)   H (  8)   C (  9)   H ( 10)   N ( 11)
   H (  8)  1.088064
   C (  9)  1.491308  2.202203
   H ( 10)  2.286303  2.619774  1.076747
   N ( 11)  2.390951  3.389594  1.461428  2.231016
   H ( 12)  3.309904  4.253409  2.163297  2.563624  1.003438
 
 Applying Cartesian multipole field
    Component          Value
    ---------          -----
     (2,0,0)        1.00000E-11
     (0,2,0)        2.00000E-11
     (0,0,2)       -3.00000E-11
 Nucleus-field energy     =     0.0000000022 hartrees
 Requested basis set is cc-pVTZ
 There are 100 shells and 280 basis functions
 A cutoff of  1.0D-11 yielded   4765 shell pairs
 There are     37539 function pairs (     49159 Cartesian)
 Smallest overlap matrix eigenvalue = 2.16E-04
 Guess MOs from SCF MO coefficient file
 Reading MOs from coefficient file
 Reading MOs from coefficient file
 Long-range K will be added via erf
 Coulomb attenuation parameter = 0.25 bohr**(-1)
 An unrestricted hybrid HF-DFT SCF calculation will be
 performed using Pulay DIIS extrapolation
 Exchange:     0.1957 Hartree-Fock + 1.0000 wB97X-D3 + LR-HF
 Correlation:  1.0000 wB97X-D3
 Using SG-2 standard quadrature grid
 Dispersion:   Grimme D3
 SCF converges when DIIS error is below 1.0E-08
 Using Q-Chem read-in guess as SCF_GUESS READ specified.

 using 64 threads for integral computing
 -------------------------------------------------------
 OpenMP Integral computing Module                
 Release: version 1.0, May 2013, Q-Chem Inc. Pittsburgh 
 -------------------------------------------------------
 using 64 threads for integral computing
 -------------------------------------------------------
 OpenMP Integral computing Module                
 Release: version 1.0, May 2013, Q-Chem Inc. Pittsburgh 
 -------------------------------------------------------
 ---------------------------------------
  Cycle       Energy         DIIS Error
 ---------------------------------------
    1    -302.8923253925      4.96E-04
    2    -302.8925464678      8.80E-05
    3    -302.8925714716      9.75E-05
    4    -302.8926438560      2.29E-05
    5    -302.8926491684      6.34E-06
    6    -302.8926505406      2.37E-06
    7    -302.8926508997      1.04E-06
    8    -302.8926510327      4.09E-07
    9    -302.8926510773      2.19E-07
   10    -302.8926510883      8.15E-08
   11    -302.8926510919      2.62E-08
   12    -302.8926510932      1.20E-08
   13    -302.8926510937      6.07E-09 Convergence criterion met
 ---------------------------------------
 <S^2> = 0.7570
 SCF time:  CPU 1292.60 s  wall 22.22 s
 SCF   energy in the final basis set = -302.89265109
 Total energy in the final basis set = -302.89265109
 
 --------------------------------------------------------------
 
                    Orbital Energies (a.u.)
 --------------------------------------------------------------
 
 Alpha MOs
 -- Occupied --
-14.4525 -14.4111 -10.3532 -10.3408 -10.3257 -10.3229 -10.3100  -1.1261
 -1.0086  -0.9497  -0.8299  -0.7823  -0.6960  -0.6638  -0.6306  -0.5906
 -0.5312  -0.5202  -0.4868  -0.4687  -0.4554  -0.4216  -0.3961  -0.3698
 -0.2604
 -- Virtual --
  0.0997   0.1034   0.1218   0.1374   0.1505   0.1587   0.1699   0.1981
  0.2020   0.2390   0.2572   0.2768   0.3071   0.3128   0.3477   0.3616
  0.3738   0.3845   0.3918   0.4267   0.4358   0.4528   0.4552   0.4646
  0.4823   0.4901   0.5079   0.5171   0.5245   0.5296   0.5589   0.5618
  0.5856   0.5945   0.6021   0.6260   0.6637   0.6663   0.6736   0.6967
  0.7172   0.7247   0.7449   0.7884   0.8248   0.8316   0.8705   0.8920
  0.9076   0.9411   0.9819   0.9893   1.0083   1.0211   1.0418   1.0600
  1.0659   1.0958   1.1215   1.1297   1.1411   1.1503   1.1598   1.1914
  1.2042   1.2320   1.2452   1.2661   1.2749   1.2952   1.3238   1.3328
  1.3468   1.3767   1.3852   1.4278   1.4490   1.4725   1.4808   1.5001
  1.5102   1.5567   1.5692   1.5770   1.6280   1.6435   1.6684   1.7263
  1.7502   1.7962   1.8224   1.8560   1.8758   1.9248   1.9339   1.9695
  1.9909   2.1133   2.1869   2.2165   2.2371   2.2925   2.3115   2.3386
  2.3865   2.4270   2.4596   2.5241   2.5417   2.5793   2.5966   2.6280
  2.6463   2.6626   2.6866   2.7065   2.7284   2.7495   2.7674   2.7915
  2.8142   2.8209   2.8467   2.8654   2.8945   2.9153   2.9303   2.9464
  2.9760   2.9979   3.0186   3.0324   3.0538   3.0695   3.0846   3.0930
  3.0998   3.1007   3.1542   3.1634   3.1669   3.2040   3.2173   3.2318
  3.2401   3.2554   3.2773   3.3042   3.3195   3.3446   3.3576   3.3953
  3.4031   3.4521   3.4684   3.4905   3.5066   3.5204   3.5564   3.5661
  3.5706   3.6042   3.6282   3.6490   3.6860   3.7120   3.7342   3.7497
  3.7724   3.7849   3.7987   3.8205   3.8277   3.8728   3.8822   3.8985
  3.9423   3.9577   3.9819   4.0164   4.0313   4.0525   4.0660   4.0825
  4.0902   4.0951   4.1152   4.1447   4.1615   4.1725   4.2140   4.2467
  4.2644   4.2694   4.3439   4.3524   4.3868   4.4036   4.4387   4.4402
  4.4510   4.5243   4.5407   4.6204   4.6436   4.6619   4.6727   4.7009
  4.7423   4.7528   4.7626   4.7897   4.8218   4.8885   4.9237   4.9592
  4.9864   5.0177   5.0474   5.0677   5.0907   5.1134   5.1671   5.2136
  5.2378   5.2639   5.2993   5.3453   5.3687   5.4229   5.4712   5.5594
  5.5859   5.6286   5.7004   5.7327   5.7794   5.8421   5.9484   5.9866
  6.0025   6.1655   6.1785   6.2234   6.2930   6.3420   6.3795   6.8077
  8.2151  10.8356  11.7550  11.8805  12.5871  12.9093  15.3940
 
 Beta MOs
 -- Occupied --
-14.4502 -14.4106 -10.3528 -10.3390 -10.3268 -10.3145 -10.3102  -1.1182
 -1.0073  -0.9446  -0.8166  -0.7734  -0.6927  -0.6506  -0.6269  -0.5831
 -0.5238  -0.5100  -0.4766  -0.4605  -0.4488  -0.4164  -0.3852  -0.3562
 -- Virtual --
  0.0216   0.1005   0.1111   0.1237   0.1406   0.1542   0.1596   0.1730
  0.2026   0.2055   0.2392   0.2634   0.2790   0.3072   0.3173   0.3506
  0.3641   0.3785   0.3924   0.3998   0.4295   0.4417   0.4557   0.4590
  0.4701   0.4845   0.4932   0.5105   0.5179   0.5303   0.5320   0.5619
  0.5656   0.5886   0.5978   0.6045   0.6273   0.6660   0.6719   0.6760
  0.7006   0.7186   0.7257   0.7465   0.7933   0.8262   0.8371   0.8737
  0.8943   0.9127   0.9428   0.9841   0.9911   1.0094   1.0249   1.0436
  1.0634   1.0687   1.0973   1.1245   1.1333   1.1429   1.1575   1.1630
  1.1934   1.2064   1.2347   1.2501   1.2687   1.2790   1.2975   1.3272
  1.3387   1.3511   1.3791   1.3877   1.4313   1.4516   1.4748   1.4846
  1.5048   1.5148   1.5600   1.5706   1.5839   1.6302   1.6475   1.6711
  1.7290   1.7545   1.7997   1.8271   1.8601   1.8811   1.9284   1.9358
  1.9727   1.9949   2.1169   2.1958   2.2224   2.2509   2.2982   2.3231
  2.3442   2.3896   2.4310   2.4679   2.5296   2.5468   2.5861   2.6050
  2.6331   2.6529   2.6684   2.6973   2.7098   2.7315   2.7534   2.7715
  2.7981   2.8176   2.8278   2.8536   2.8747   2.9011   2.9201   2.9351
  2.9522   2.9835   3.0063   3.0220   3.0348   3.0671   3.0743   3.0916
  3.1004   3.1055   3.1122   3.1607   3.1718   3.1788   3.2133   3.2216
  3.2430   3.2479   3.2636   3.2871   3.3087   3.3262   3.3498   3.3637
  3.4026   3.4075   3.4558   3.4775   3.4950   3.5132   3.5256   3.5595
  3.5685   3.5751   3.6120   3.6329   3.6530   3.6907   3.7156   3.7377
  3.7551   3.7753   3.7900   3.8010   3.8235   3.8307   3.8780   3.8867
  3.9040   3.9460   3.9631   3.9879   4.0192   4.0340   4.0554   4.0710
  4.0848   4.0924   4.0983   4.1175   4.1475   4.1675   4.1753   4.2199
  4.2498   4.2667   4.2734   4.3501   4.3569   4.3888   4.4062   4.4418
  4.4431   4.4537   4.5272   4.5453   4.6230   4.6488   4.6648   4.6750
  4.7046   4.7454   4.7551   4.7653   4.7972   4.8252   4.8939   4.9287
  4.9662   4.9914   5.0224   5.0519   5.0725   5.0968   5.1193   5.1715
  5.2181   5.2412   5.2659   5.3024   5.3477   5.3766   5.4264   5.4776
  5.5641   5.5896   5.6340   5.7048   5.7355   5.7831   5.8440   5.9523
  5.9901   6.0074   6.1699   6.1803   6.2257   6.2979   6.3457   6.3809
  6.8136   8.2156  10.8463  11.7591  11.8833  12.5926  12.9140  15.3947
 --------------------------------------------------------------
 
          Ground-State Mulliken Net Atomic Charges

     Atom                 Charge (a.u.)    Spin (a.u.)
  --------------------------------------------------------
      1 C                    -0.070436      -0.014126
      2 N                    -0.081322       0.030982
      3 C                    -0.180641       0.755255
      4 H                     0.130991       0.003946
      5 C                    -0.085672      -0.067887
      6 H                     0.130990       0.012369
      7 C                    -0.134160       0.131695
      8 H                     0.138361      -0.003612
      9 C                     0.037021       0.028032
     10 H                     0.121439       0.002266
     11 N                    -0.136568       0.107112
     12 H                     0.129996       0.013967
  --------------------------------------------------------
  Sum of atomic charges =    -0.000000
  Sum of spin   charges =     1.000000

 -----------------------------------------------------------------
                    Cartesian Multipole Moments
 -----------------------------------------------------------------
    Charge (ESU x 10^10)
                -0.0000
    Dipole Moment (Debye)
         X      -1.8307      Y      -4.3704      Z       1.8382
       Tot       5.0824
    Quadrupole Moments (Debye-Ang)
        XX     -37.1443     XY      -2.4671     YY     -53.3987
        XZ       2.0718     YZ       5.1208     ZZ     -36.9400
    Octopole Moments (Debye-Ang^2)
       XXX      -7.6589    XXY     -18.1943    XYY     -11.0782
       YYY     -81.3578    XXZ       6.6980    XYZ       3.8359
       YYZ      16.2193    XZZ      -5.7729    YZZ     -21.5041
       ZZZ      31.0880
    Hexadecapole Moments (Debye-Ang^3)
      XXXX    -159.1529   XXXY      -0.5061   XXYY    -111.8979
      XYYY     -15.1634   YYYY    -574.3233   XXXZ     -14.4520
      XXYZ      27.1665   XYYZ      -0.1194   YYYZ     132.3916
      XXZZ     -65.7226   XYZZ      -1.6877   YYZZ    -135.4732
      XZZZ      -8.7222   YZZZ      91.0160   ZZZZ    -214.9891
 -----------------------------------------------------------------
 Calculating analytic gradient of the SCF energy
 Gradient of SCF Energy
            1           2           3           4           5           6
    1  -0.0200641   0.0161331   0.0010269   0.0012318   0.0015508   0.0033745
    2  -0.0268523   0.0269389  -0.0016600  -0.0031553  -0.0084749  -0.0009730
    3   0.0072583  -0.0062033   0.0015012   0.0019603   0.0065754  -0.0031354
            7           8           9          10          11          12
    1  -0.0038996  -0.0031612   0.0006306   0.0028004   0.0012329  -0.0008560
    2   0.0093434   0.0018888  -0.0007497  -0.0000828   0.0030073   0.0007696
    3   0.0021021  -0.0030379  -0.0021339  -0.0003431  -0.0018476  -0.0026962
 Max gradient component =       2.694E-02
 RMS gradient           =       8.379E-03
 Gradient time:  CPU 266.77 s  wall 5.48 s
rPathMan2.  file_steps = 951
 IRC --- Status = 2.  Assess steepest descent step
 IRC --- Previous SD length =   0.057661
 IRC --- Point 1 E =     -302.891901 |G| =   0.025765 G.D1 =  -0.025765
 IRC --- Point 2 E =     -302.892651 |G| =   0.050275 G.D1 =  -0.000173
 IRC --- Angle(G1/G2) =   89.80 Deg.  Curvature =   0.4438
 IRC --- Minimum along SD direction =   0.058051
 IRC --- Corrector step required
 IRC --- equal length displacement: B_eq =   0.081405
 IRC --- chosen bisector length  : B_len =   0.040702
 Adding empirical dispersion correction 
 ----------------------------------------------------------------
 Doing -D3(0) with
 s6  =   1.00000
 s8  =   1.00000
 rs6 =   1.28100
 rs8 =   1.09400
 -D3 energy without 3body term =     -0.0026414764 hartrees
 ----------------------------------------------------------------
             Standard Nuclear Orientation (Angstroms)
    I     Atom           X                Y                Z
 ----------------------------------------------------------------
    1      C      -0.1274532602     1.6932015639    -0.9600966108
    2      N       0.3903723841     2.6845906725    -1.1512009048
    3      C       1.2172047514    -0.7353637199     0.4400500253
    4      H       2.2950785602    -0.7766620375     0.3688987354
    5      C       0.0943602693    -0.9541256139    -0.4854039624
    6      H      -0.0529486118    -1.7776949916    -1.1697121860
    7      C      -0.7447319608     0.3959819282    -0.7751989614
    8      H      -1.5985732342     0.2216415428    -1.4242349918
    9      C      -0.7639216316    -0.2831169209     0.5506908209
   10      H      -1.6523666869    -0.6229647286     1.0556197616
   11      N       0.4496369739     0.0901668376     1.2739024930
   12      H       0.4933424486     0.0643454811     2.2766857900
 ----------------------------------------------------------------
 Nuclear Repulsion Energy =         265.32267592 hartrees
 There are       25 alpha and       24 beta electrons

                       Distance Matrix (Angstroms)
             C (  1)   N (  2)   C (  3)   H (  4)   C (  5)   H (  6)
   N (  2)  1.134688
   C (  3)  3.109091  3.861582
   H (  4)  3.706092  4.233070  1.081009
   C (  5)  2.698680  3.710952  1.471428  2.367380
   H (  6)  3.478018  4.484291  2.300234  2.980373  1.080853
   C (  7)  1.448447  2.582164  2.570208  3.453187  1.615812  2.314968
   H (  8)  2.131926  3.177510  3.509989  4.401416  2.264919  2.539898
   C (  9)  2.567763  3.610557  2.035100  3.103887  1.503460  2.387265
   H ( 10)  3.428279  4.470208  2.937005  4.009680  2.352759  2.973826
   N ( 11)  2.809538  3.551855  1.402131  2.230713  2.076518  3.116529
   H ( 12)  3.676319  4.315865  2.129963  2.755576  2.970793  3.945783
             C (  7)   H (  8)   C (  9)   H ( 10)   N ( 11)
   H (  8)  1.086594
   C (  9)  1.489808  2.202670
   H ( 10)  2.283408  2.620293  1.076933
   N ( 11)  2.391413  3.390044  1.461198  2.230386
   H ( 12)  3.310107  4.254135  2.163447  2.562707  1.004067
 
 Applying Cartesian multipole field
    Component          Value
    ---------          -----
     (2,0,0)        1.00000E-11
     (0,2,0)        2.00000E-11
     (0,0,2)       -3.00000E-11
 Nucleus-field energy     =     0.0000000022 hartrees
 Requested basis set is cc-pVTZ
 There are 100 shells and 280 basis functions
 A cutoff of  1.0D-11 yielded   4763 shell pairs
 There are     37563 function pairs (     49189 Cartesian)
 Smallest overlap matrix eigenvalue = 2.20E-04
 Guess MOs from SCF MO coefficient file
 Reading MOs from coefficient file
 Reading MOs from coefficient file
 Long-range K will be added via erf
 Coulomb attenuation parameter = 0.25 bohr**(-1)
 An unrestricted hybrid HF-DFT SCF calculation will be
 performed using Pulay DIIS extrapolation
 Exchange:     0.1957 Hartree-Fock + 1.0000 wB97X-D3 + LR-HF
 Correlation:  1.0000 wB97X-D3
 Using SG-2 standard quadrature grid
 Dispersion:   Grimme D3
 SCF converges when DIIS error is below 1.0E-08
 Using Q-Chem read-in guess as SCF_GUESS READ specified.

 using 64 threads for integral computing
 -------------------------------------------------------
 OpenMP Integral computing Module                
 Release: version 1.0, May 2013, Q-Chem Inc. Pittsburgh 
 -------------------------------------------------------
 using 64 threads for integral computing
 -------------------------------------------------------
 OpenMP Integral computing Module                
 Release: version 1.0, May 2013, Q-Chem Inc. Pittsburgh 
 -------------------------------------------------------
 ---------------------------------------
  Cycle       Energy         DIIS Error
 ---------------------------------------
    1    -302.8980696344      8.93E-04
    2    -302.8918471763      1.78E-04
    3    -302.8919322241      1.90E-04
    4    -302.8921929602      4.15E-05
    5    -302.8922064096      1.02E-05
    6    -302.8922075233      2.88E-06
    7    -302.8922076574      1.23E-06
    8    -302.8922077007      3.17E-07
    9    -302.8922077113      1.46E-07
   10    -302.8922077160      6.62E-08
   11    -302.8922077177      2.20E-08
   12    -302.8922077183      8.32E-09 Convergence criterion met
 ---------------------------------------
 <S^2> = 0.7571
 SCF time:  CPU 1257.88 s  wall 21.87 s
 SCF   energy in the final basis set = -302.89220772
 Total energy in the final basis set = -302.89220772
 
 --------------------------------------------------------------
 
                    Orbital Energies (a.u.)
 --------------------------------------------------------------
 
 Alpha MOs
 -- Occupied --
-14.4522 -14.4039 -10.3526 -10.3415 -10.3251 -10.3224 -10.3034  -1.1255
 -1.0178  -0.9487  -0.8291  -0.7793  -0.6949  -0.6633  -0.6285  -0.5900
 -0.5304  -0.5201  -0.4871  -0.4684  -0.4541  -0.4282  -0.4008  -0.3698
 -0.2598
 -- Virtual --
  0.1024   0.1088   0.1255   0.1396   0.1516   0.1594   0.1706   0.1993
  0.2016   0.2401   0.2572   0.2778   0.3080   0.3135   0.3484   0.3593
  0.3738   0.3841   0.3917   0.4262   0.4363   0.4530   0.4544   0.4646
  0.4824   0.4903   0.5087   0.5165   0.5250   0.5298   0.5594   0.5622
  0.5854   0.5966   0.6025   0.6260   0.6643   0.6668   0.6738   0.6976
  0.7175   0.7249   0.7455   0.7891   0.8245   0.8316   0.8718   0.8938
  0.9082   0.9490   0.9825   0.9898   1.0081   1.0207   1.0443   1.0617
  1.0655   1.0999   1.1217   1.1370   1.1489   1.1513   1.1629   1.1923
  1.2056   1.2336   1.2460   1.2659   1.2766   1.2975   1.3252   1.3339
  1.3475   1.3790   1.3867   1.4280   1.4518   1.4769   1.4851   1.5022
  1.5128   1.5607   1.5662   1.5797   1.6321   1.6454   1.6707   1.7273
  1.7503   1.7976   1.8227   1.8547   1.8757   1.9192   1.9291   1.9686
  1.9963   2.1337   2.1871   2.2156   2.2361   2.2904   2.3103   2.3399
  2.3898   2.4231   2.4604   2.5237   2.5437   2.5808   2.5972   2.6271
  2.6439   2.6638   2.6873   2.7074   2.7285   2.7489   2.7678   2.7925
  2.8148   2.8214   2.8451   2.8655   2.8979   2.9154   2.9313   2.9468
  2.9767   2.9994   3.0190   3.0291   3.0538   3.0684   3.0857   3.0924
  3.0976   3.0989   3.1583   3.1649   3.1677   3.2043   3.2157   3.2320
  3.2429   3.2576   3.2805   3.3044   3.3189   3.3477   3.3565   3.3964
  3.4053   3.4540   3.4676   3.4923   3.5065   3.5224   3.5587   3.5676
  3.5759   3.6080   3.6290   3.6499   3.6921   3.7135   3.7328   3.7502
  3.7754   3.7859   3.8013   3.8229   3.8270   3.8703   3.8859   3.8996
  3.9420   3.9573   3.9840   4.0164   4.0323   4.0544   4.0675   4.0847
  4.0971   4.0998   4.1147   4.1441   4.1606   4.1717   4.2161   4.2467
  4.2649   4.2719   4.3440   4.3528   4.3862   4.4067   4.4404   4.4430
  4.4553   4.5290   4.5407   4.6220   4.6454   4.6736   4.6854   4.7100
  4.7423   4.7679   4.7783   4.7910   4.8367   4.8917   4.9260   4.9670
  4.9897   5.0177   5.0497   5.0638   5.0909   5.1213   5.1680   5.2196
  5.2401   5.2736   5.3041   5.3481   5.3711   5.4263   5.4726   5.5613
  5.5880   5.6323   5.7064   5.7416   5.7804   5.8743   5.9509   5.9948
  6.0048   6.1738   6.2630   6.2844   6.3133   6.3554   6.4324   6.8084
  8.1387  10.8116  11.6994  11.8762  12.5043  12.9139  16.0846
 
 Beta MOs
 -- Occupied --
-14.4499 -14.4035 -10.3522 -10.3397 -10.3263 -10.3139 -10.3036  -1.1177
 -1.0167  -0.9434  -0.8153  -0.7707  -0.6916  -0.6500  -0.6248  -0.5826
 -0.5230  -0.5101  -0.4773  -0.4599  -0.4486  -0.4230  -0.3888  -0.3561
 -- Virtual --
  0.0222   0.1032   0.1159   0.1281   0.1429   0.1551   0.1603   0.1738
  0.2033   0.2055   0.2403   0.2635   0.2801   0.3080   0.3180   0.3512
  0.3618   0.3785   0.3919   0.3997   0.4293   0.4421   0.4557   0.4586
  0.4702   0.4843   0.4935   0.5112   0.5175   0.5308   0.5322   0.5626
  0.5658   0.5886   0.5997   0.6048   0.6273   0.6667   0.6721   0.6764
  0.7015   0.7189   0.7259   0.7471   0.7942   0.8260   0.8371   0.8750
  0.8961   0.9135   0.9507   0.9846   0.9916   1.0093   1.0245   1.0461
  1.0653   1.0682   1.1021   1.1250   1.1393   1.1530   1.1574   1.1652
  1.1944   1.2079   1.2364   1.2509   1.2684   1.2808   1.2999   1.3285
  1.3401   1.3517   1.3815   1.3890   1.4315   1.4544   1.4794   1.4891
  1.5066   1.5173   1.5639   1.5681   1.5862   1.6342   1.6494   1.6733
  1.7299   1.7546   1.8012   1.8273   1.8584   1.8810   1.9230   1.9314
  1.9719   2.0002   2.1371   2.1958   2.2202   2.2516   2.2960   2.3223
  2.3453   2.3925   2.4272   2.4689   2.5297   2.5488   2.5877   2.6055
  2.6323   2.6502   2.6696   2.6981   2.7105   2.7317   2.7528   2.7720
  2.7992   2.8187   2.8276   2.8518   2.8750   2.9044   2.9202   2.9362
  2.9527   2.9844   3.0078   3.0222   3.0317   3.0672   3.0728   3.0914
  3.1004   3.1033   3.1116   3.1662   3.1726   3.1793   3.2133   3.2206
  3.2431   3.2529   3.2638   3.2902   3.3091   3.3252   3.3526   3.3629
  3.4037   3.4095   3.4576   3.4771   3.4967   3.5126   3.5280   3.5622
  3.5706   3.5795   3.6159   3.6336   3.6539   3.6968   3.7171   3.7362
  3.7553   3.7788   3.7902   3.8036   3.8264   3.8297   3.8756   3.8905
  3.9049   3.9457   3.9626   3.9901   4.0194   4.0348   4.0578   4.0723
  4.0875   4.0992   4.1021   4.1169   4.1470   4.1666   4.1745   4.2218
  4.2500   4.2672   4.2756   4.3511   4.3565   4.3883   4.4093   4.4438
  4.4458   4.4579   4.5321   4.5454   4.6247   4.6508   4.6764   4.6873
  4.7139   4.7454   4.7706   4.7813   4.7982   4.8397   4.8966   4.9310
  4.9742   4.9946   5.0224   5.0543   5.0680   5.0984   5.1260   5.1724
  5.2242   5.2435   5.2756   5.3070   5.3504   5.3791   5.4298   5.4789
  5.5660   5.5916   5.6378   5.7107   5.7444   5.7842   5.8761   5.9546
  5.9983   6.0098   6.1794   6.2654   6.2870   6.3161   6.3591   6.4334
  6.8143   8.1392  10.8218  11.7037  11.8790  12.5098  12.9190  16.0852
 --------------------------------------------------------------
 
          Ground-State Mulliken Net Atomic Charges

     Atom                 Charge (a.u.)    Spin (a.u.)
  --------------------------------------------------------
      1 C                    -0.087984      -0.012576
      2 N                    -0.056335       0.027537
      3 C                    -0.181430       0.753160
      4 H                     0.131037       0.003898
      5 C                    -0.085809      -0.070222
      6 H                     0.130869       0.012447
      7 C                    -0.140238       0.138342
      8 H                     0.137299      -0.003606
      9 C                     0.039205       0.027756
     10 H                     0.120615       0.002477
     11 N                    -0.137160       0.106662
     12 H                     0.129932       0.014126
  --------------------------------------------------------
  Sum of atomic charges =    -0.000000
  Sum of spin   charges =     1.000000

 -----------------------------------------------------------------
                    Cartesian Multipole Moments
 -----------------------------------------------------------------
    Charge (ESU x 10^10)
                -0.0000
    Dipole Moment (Debye)
         X      -1.8246      Y      -4.3239      Z       1.8228
       Tot       5.0347
    Quadrupole Moments (Debye-Ang)
        XX     -37.1069     XY      -2.5031     YY     -53.2665
        XZ       2.0791     YZ       5.0850     ZZ     -36.8746
    Octopole Moments (Debye-Ang^2)
       XXX      -7.5483    XXY     -18.0329    XYY     -11.1929
       YYY     -80.7885    XXZ       6.6019    XYZ       3.8703
       YYZ      16.1036    XZZ      -5.7511    YZZ     -21.2761
       ZZZ      30.7346
    Hexadecapole Moments (Debye-Ang^3)
      XXXX    -159.2073   XXXY      -0.1948   XXYY    -111.5161
      XYYY     -15.3597   YYYY    -572.3504   XXXZ     -14.5850
      XXYZ      27.0240   XYYZ       0.0166   YYYZ     132.0352
      XXZZ     -65.6086   XYZZ      -1.6511   YYZZ    -134.8653
      XZZZ      -8.8531   YZZZ      90.3722   ZZZZ    -214.0930
 -----------------------------------------------------------------
 Calculating analytic gradient of the SCF energy
 Gradient of SCF Energy
            1           2           3           4           5           6
    1   0.0149260  -0.0143075   0.0009692   0.0008815   0.0025992   0.0033328
    2   0.0411566  -0.0316735  -0.0014164  -0.0031172  -0.0103496  -0.0007157
    3  -0.0056211   0.0050853   0.0012912   0.0019528   0.0087076  -0.0033390
            7           8           9          10          11          12
    1  -0.0104574  -0.0026293   0.0018029   0.0026659   0.0009751  -0.0007582
    2   0.0023196   0.0017595  -0.0011146  -0.0000288   0.0024159   0.0007643
    3   0.0027488  -0.0026663  -0.0026693  -0.0005782  -0.0027418  -0.0021700
 Max gradient component =       4.116E-02
 RMS gradient           =       9.989E-03
 Gradient time:  CPU 267.85 s  wall 4.88 s
rPathMan2.  file_steps = 951
 IRC --- Status = 3.  Assess initial corrector step
 IRC --- bisector search: b =  0.000000 E =     -302.892651 G.B =  -0.035488
 IRC --- bisector search: b =  0.040702 E =     -302.892208 G.B =   0.059654
 IRC --- performed gradient/energy interpolation
 IRC --- bisector search:  estimate b(min) =   1.557149022347702E-002
 Adding empirical dispersion correction 
 ----------------------------------------------------------------
 Doing -D3(0) with
 s6  =   1.00000
 s8  =   1.00000
 rs6 =   1.28100
 rs8 =   1.09400
 -D3 energy without 3body term =     -0.0026381644 hartrees
 ----------------------------------------------------------------
             Standard Nuclear Orientation (Angstroms)
    I     Atom           X                Y                Z
 ----------------------------------------------------------------
    1      C      -0.1308633075     1.6843012619    -0.9587347241
    2      N       0.3934372642     2.6912912674    -1.1523147821
    3      C       1.2168522910    -0.7351596866     0.4398481056
    4      H       2.2950693707    -0.7761587138     0.3685856188
    5      C       0.0935360393    -0.9512236148    -0.4878564180
    6      H      -0.0535821584    -1.7775890154    -1.1689720769
    7      C      -0.7419506269     0.3950524921    -0.7759362409
    8      H      -1.5980739455     0.2213382625    -1.4236498260
    9      C      -0.7644472131    -0.2829209392     0.5515142760
   10      H      -1.6529512057    -0.6230145282     1.0559289829
   11      N       0.4495289053     0.0898096989     1.2745974628
   12      H       0.4934445886     0.0642735288     2.2769896311
 ----------------------------------------------------------------
 Nuclear Repulsion Energy =         265.16009236 hartrees
 There are       25 alpha and       24 beta electrons

                       Distance Matrix (Angstroms)
             C (  1)   N (  2)   C (  3)   H (  4)   C (  5)   H (  6)
   N (  2)  1.151691
   C (  3)  3.102606  3.866983
   H (  4)  3.701458  4.237045  1.081347
   C (  5)  2.686647  3.714749  1.472806  2.368732
   H (  6)  3.469129  4.491213  2.299775  2.980455  1.080945
   C (  7)  1.438404  2.589108  2.567571  3.450385  1.610431  2.312726
   H (  8)  2.123467  3.184401  3.508749  4.400417  2.261008  2.538902
   C (  9)  2.559735  3.617965  2.035322  3.104414  1.504345  2.387349
   H ( 10)  3.420428  4.477574  2.937329  4.010332  2.353978  2.973417
   N ( 11)  2.804823  3.558196  1.402200  2.230869  2.077673  3.116301
   H ( 12)  3.672079  4.321036  2.130141  2.755755  2.972463  3.945421
             C (  7)   H (  8)   C (  9)   H ( 10)   N ( 11)
   H (  8)  1.087500
   C (  9)  1.490731  2.202381
   H ( 10)  2.285194  2.619972  1.076818
   N ( 11)  2.391126  3.389766  1.461340  2.230775
   H ( 12)  3.309981  4.253687  2.163354  2.563273  1.003679
 
 Applying Cartesian multipole field
    Component          Value
    ---------          -----
     (2,0,0)        1.00000E-11
     (0,2,0)        2.00000E-11
     (0,0,2)       -3.00000E-11
 Nucleus-field energy     =     0.0000000022 hartrees
 Requested basis set is cc-pVTZ
 There are 100 shells and 280 basis functions
 A cutoff of  1.0D-11 yielded   4762 shell pairs
 There are     37534 function pairs (     49154 Cartesian)
 Smallest overlap matrix eigenvalue = 2.18E-04
 Guess MOs from SCF MO coefficient file
 Reading MOs from coefficient file
 Reading MOs from coefficient file
 Long-range K will be added via erf
 Coulomb attenuation parameter = 0.25 bohr**(-1)
 An unrestricted hybrid HF-DFT SCF calculation will be
 performed using Pulay DIIS extrapolation
 Exchange:     0.1957 Hartree-Fock + 1.0000 wB97X-D3 + LR-HF
 Correlation:  1.0000 wB97X-D3
 Using SG-2 standard quadrature grid
 Dispersion:   Grimme D3
 SCF converges when DIIS error is below 1.0E-08
 Using Q-Chem read-in guess as SCF_GUESS READ specified.

 using 64 threads for integral computing
 -------------------------------------------------------
 OpenMP Integral computing Module                
 Release: version 1.0, May 2013, Q-Chem Inc. Pittsburgh 
 -------------------------------------------------------
 using 64 threads for integral computing
 -------------------------------------------------------
 OpenMP Integral computing Module                
 Release: version 1.0, May 2013, Q-Chem Inc. Pittsburgh 
 -------------------------------------------------------
 ---------------------------------------
  Cycle       Energy         DIIS Error
 ---------------------------------------
    1    -302.8917311960      5.53E-04
    2    -302.8927907586      1.14E-04
    3    -302.8928117753      1.27E-04
    4    -302.8929298407      2.66E-05
    5    -302.8929354598      6.11E-06
    6    -302.8929358677      1.84E-06
    7    -302.8929359210      7.60E-07
    8    -302.8929359377      2.03E-07
    9    -302.8929359416      9.10E-08
   10    -302.8929359435      4.07E-08
   11    -302.8929359442      1.38E-08
   12    -302.8929359442      5.26E-09 Convergence criterion met
 ---------------------------------------
 <S^2> = 0.7571
 SCF time:  CPU 1199.69 s  wall 20.60 s
 SCF   energy in the final basis set = -302.89293594
 Total energy in the final basis set = -302.89293594
 
 --------------------------------------------------------------
 
                    Orbital Energies (a.u.)
 --------------------------------------------------------------
 
 Alpha MOs
 -- Occupied --
-14.4524 -14.4084 -10.3529 -10.3411 -10.3255 -10.3227 -10.3075  -1.1258
 -1.0121  -0.9494  -0.8296  -0.7811  -0.6956  -0.6636  -0.6298  -0.5904
 -0.5309  -0.5202  -0.4868  -0.4685  -0.4549  -0.4241  -0.3979  -0.3698
 -0.2602
 -- Virtual --
  0.1009   0.1054   0.1232   0.1381   0.1509   0.1589   0.1702   0.1986
  0.2019   0.2394   0.2572   0.2772   0.3074   0.3131   0.3480   0.3608
  0.3738   0.3843   0.3918   0.4265   0.4360   0.4529   0.4549   0.4646
  0.4824   0.4901   0.5082   0.5169   0.5247   0.5297   0.5592   0.5619
  0.5855   0.5953   0.6023   0.6260   0.6639   0.6665   0.6737   0.6970
  0.7173   0.7248   0.7451   0.7887   0.8247   0.8316   0.8710   0.8927
  0.9079   0.9443   0.9821   0.9895   1.0082   1.0210   1.0428   1.0607
  1.0657   1.0976   1.1216   1.1337   1.1430   1.1503   1.1605   1.1916
  1.2047   1.2326   1.2455   1.2661   1.2756   1.2960   1.3243   1.3333
  1.3471   1.3776   1.3858   1.4279   1.4500   1.4742   1.4824   1.5008
  1.5111   1.5584   1.5679   1.5780   1.6295   1.6442   1.6692   1.7266
  1.7502   1.7967   1.8225   1.8556   1.8758   1.9229   1.9322   1.9691
  1.9933   2.1206   2.1869   2.2162   2.2366   2.2916   2.3109   2.3390
  2.3879   2.4254   2.4599   2.5240   2.5424   2.5799   2.5968   2.6276
  2.6454   2.6630   2.6869   2.7068   2.7284   2.7492   2.7675   2.7919
  2.8145   2.8210   2.8461   2.8654   2.8958   2.9153   2.9307   2.9466
  2.9762   2.9985   3.0188   3.0312   3.0538   3.0692   3.0850   3.0928
  3.0989   3.0999   3.1559   3.1638   3.1672   3.2041   3.2168   3.2319
  3.2411   3.2562   3.2784   3.3043   3.3193   3.3458   3.3571   3.3957
  3.4038   3.4528   3.4681   3.4912   3.5066   3.5210   3.5573   3.5670
  3.5723   3.6057   3.6285   3.6494   3.6883   3.7125   3.7336   3.7499
  3.7736   3.7851   3.7996   3.8218   3.8270   3.8718   3.8835   3.8989
  3.9422   3.9576   3.9827   4.0163   4.0317   4.0533   4.0666   4.0837
  4.0927   4.0964   4.1150   4.1445   4.1611   4.1721   4.2148   4.2467
  4.2646   4.2703   4.3443   4.3523   4.3865   4.4048   4.4394   4.4413
  4.4526   4.5262   4.5407   4.6211   4.6445   4.6666   4.6776   4.7044
  4.7424   4.7595   4.7676   4.7898   4.8270   4.8896   4.9246   4.9619
  4.9876   5.0177   5.0483   5.0663   5.0907   5.1163   5.1674   5.2160
  5.2387   5.2676   5.3011   5.3464   5.3696   5.4241   5.4718   5.5602
  5.5867   5.6301   5.7029   5.7362   5.7798   5.8541   5.9494   5.9898
  6.0033   6.1707   6.2153   6.2441   6.2957   6.3466   6.3988   6.8079
  8.1855  10.8265  11.7351  11.8787  12.5531  12.9098  15.6594
 
 Beta MOs
 -- Occupied --
-14.4501 -14.4080 -10.3525 -10.3393 -10.3266 -10.3143 -10.3077  -1.1180
 -1.0109  -0.9442  -0.8160  -0.7724  -0.6923  -0.6504  -0.6261  -0.5829
 -0.5235  -0.5100  -0.4768  -0.4603  -0.4487  -0.4189  -0.3866  -0.3562
 -- Virtual --
  0.0219   0.1016   0.1130   0.1254   0.1414   0.1545   0.1598   0.1733
  0.2029   0.2054   0.2396   0.2634   0.2794   0.3075   0.3176   0.3509
  0.3632   0.3785   0.3922   0.3998   0.4294   0.4419   0.4558   0.4589
  0.4701   0.4844   0.4933   0.5108   0.5177   0.5305   0.5321   0.5622
  0.5657   0.5887   0.5985   0.6046   0.6273   0.6663   0.6720   0.6761
  0.7010   0.7187   0.7258   0.7467   0.7937   0.8262   0.8371   0.8742
  0.8950   0.9131   0.9459   0.9842   0.9913   1.0094   1.0247   1.0446
  1.0642   1.0685   1.0994   1.1247   1.1368   1.1451   1.1574   1.1635
  1.1937   1.2070   1.2354   1.2504   1.2687   1.2797   1.2983   1.3276
  1.3393   1.3513   1.3800   1.3882   1.4314   1.4527   1.4765   1.4863
  1.5054   1.5157   1.5617   1.5694   1.5847   1.6317   1.6482   1.6719
  1.7293   1.7545   1.8003   1.8273   1.8595   1.8811   1.9267   1.9342
  1.9724   1.9973   2.1241   2.1958   2.2216   2.2511   2.2973   2.3227
  2.3445   2.3908   2.4294   2.4683   2.5297   2.5475   2.5867   2.6051
  2.6328   2.6519   2.6688   2.6977   2.7100   2.7315   2.7531   2.7717
  2.7985   2.8181   2.8277   2.8528   2.8748   2.9024   2.9201   2.9355
  2.9524   2.9838   3.0069   3.0221   3.0337   3.0672   3.0738   3.0915
  3.1005   3.1046   3.1119   3.1628   3.1721   3.1790   3.2134   3.2212
  3.2431   3.2498   3.2636   3.2882   3.3088   3.3258   3.3509   3.3633
  3.4030   3.4081   3.4565   3.4773   3.4957   3.5130   3.5265   3.5606
  3.5697   3.5764   3.6135   3.6332   3.6534   3.6930   3.7161   3.7371
  3.7552   3.7766   3.7899   3.8019   3.8249   3.8299   3.8770   3.8881
  3.9043   3.9459   3.9629   3.9887   4.0192   4.0343   4.0564   4.0715
  4.0861   4.0949   4.0993   4.1172   4.1473   4.1672   4.1750   4.2207
  4.2499   4.2669   4.2742   4.3509   4.3563   4.3886   4.4073   4.4427
  4.4441   4.4553   4.5292   4.5454   4.6238   4.6498   4.6695   4.6797
  4.7082   4.7456   4.7618   4.7702   4.7974   4.8302   4.8948   4.9296
  4.9691   4.9926   5.0224   5.0529   5.0708   5.0974   5.1217   5.1718
  5.2205   5.2421   5.2696   5.3041   5.3487   5.3775   5.4277   5.4781
  5.5649   5.5903   5.6356   5.7073   5.7390   5.7835   5.8560   5.9533
  5.9933   6.0083   6.1762   6.2164   6.2461   6.3004   6.3505   6.4000
  6.8139   8.1861  10.8370  11.7393  11.8815  12.5586  12.9147  15.6600
 --------------------------------------------------------------
 
          Ground-State Mulliken Net Atomic Charges

     Atom                 Charge (a.u.)    Spin (a.u.)
  --------------------------------------------------------
      1 C                    -0.076781      -0.013466
      2 N                    -0.071999       0.029580
      3 C                    -0.180951       0.754478
      4 H                     0.131008       0.003927
      5 C                    -0.085717      -0.068770
      6 H                     0.130942       0.012401
      7 C                    -0.136566       0.134205
      8 H                     0.137924      -0.003608
      9 C                     0.037854       0.027934
     10 H                     0.121120       0.002347
     11 N                    -0.136805       0.106944
     12 H                     0.129971       0.014028
  --------------------------------------------------------
  Sum of atomic charges =    -0.000000
  Sum of spin   charges =     1.000000

 -----------------------------------------------------------------
                    Cartesian Multipole Moments
 -----------------------------------------------------------------
    Charge (ESU x 10^10)
                -0.0000
    Dipole Moment (Debye)
         X      -1.8283      Y      -4.3522      Z       1.8322
       Tot       5.0637
    Quadrupole Moments (Debye-Ang)
        XX     -37.1307     XY      -2.4808     YY     -53.3479
        XZ       2.0744     YZ       5.1067     ZZ     -36.9154
    Octopole Moments (Debye-Ang^2)
       XXX      -7.6167    XXY     -18.1331    XYY     -11.1222
       YYY     -81.1410    XXZ       6.6615    XYZ       3.8490
       YYZ      16.1749    XZZ      -5.7644    YZZ     -21.4170
       ZZZ      30.9535
    Hexadecapole Moments (Debye-Ang^3)
      XXXX    -159.1749   XXXY      -0.3864   XXYY    -111.7531
      XYYY     -15.2390   YYYY    -573.5751   XXXZ     -14.5033
      XXYZ      27.1127   XYYZ      -0.0673   YYYZ     132.2568
      XXZZ     -65.6798   XYZZ      -1.6734   YYZZ    -135.2418
      XZZZ      -8.7729   YZZZ      90.7709   ZZZZ    -214.6495
 -----------------------------------------------------------------
 Calculating analytic gradient of the SCF energy
 Gradient of SCF Energy
            1           2           3           4           5           6
    1  -0.0072965   0.0051431   0.0010017   0.0010978   0.0019640   0.0033587
    2  -0.0019334   0.0057083  -0.0015656  -0.0031409  -0.0092167  -0.0008708
    3   0.0025579  -0.0021240   0.0014186   0.0019577   0.0074026  -0.0032125
            7           8           9          10          11          12
    1  -0.0064561  -0.0029600   0.0010841   0.0027484   0.0011334  -0.0008187
    2   0.0065892   0.0018380  -0.0008928  -0.0000619   0.0027784   0.0007681
    3   0.0023530  -0.0028978  -0.0023354  -0.0004336  -0.0021918  -0.0024946
 Max gradient component =       9.217E-03
 RMS gradient           =       3.579E-03
 Gradient time:  CPU 272.10 s  wall 5.19 s
rPathMan2.  file_steps = 951
 IRC --- Status = 4.  Checking bisector search.
 IRC --- Bisector search finished successfully.
 ------------------------------------------------------------------------
 Reaction path following.  The coordinates are cartesian              
 Step   6 E=    -302.892936 |G|=  0.021472 S_lin= 0.4376 S_tot= 0.4414
 ------------------------------------------------------------------------
  IRC -- SD step length =   0.100000000000000     
 Adding empirical dispersion correction 
 ----------------------------------------------------------------
 Doing -D3(0) with
 s6  =   1.00000
 s8  =   1.00000
 rs6 =   1.28100
 rs8 =   1.09400
 -D3 energy without 3body term =     -0.0026450445 hartrees
 ----------------------------------------------------------------
             Standard Nuclear Orientation (Angstroms)
    I     Atom           X                Y                Z
 ----------------------------------------------------------------
    1      C      -0.1128807876     1.6890662374    -0.9650387966
    2      N       0.3807619516     2.6772228917    -1.1470801065
    3      C       1.2143835682    -0.7313011943     0.4363519512
    4      H       2.2923637928    -0.7684179056     0.3637608421
    5      C       0.0886957643    -0.9285088972    -0.5061003440
    6      H      -0.0618597186    -1.7754429757    -1.1610547400
    7      C      -0.7260394218     0.3788132884    -0.7817351616
    8      H      -1.5907790053     0.2168084052    -1.4165080362
    9      C      -0.7671190712    -0.2807206699     0.5572699437
   10      H      -1.6597248432    -0.6228619055     1.0569976762
   11      N       0.4467355175     0.0829621956     1.2799991428
   12      H       0.4954622553     0.0623805436     2.2831376383
 ----------------------------------------------------------------
 Nuclear Repulsion Energy =         266.00592195 hartrees
 There are       25 alpha and       24 beta electrons

                       Distance Matrix (Angstroms)
             C (  1)   N (  2)   C (  3)   H (  4)   C (  5)   H (  6)
   N (  2)  1.119498
   C (  3)  3.095756  3.849704
   H (  4)  3.686480  4.220107  1.081059
   C (  5)  2.665137  3.673889  1.481310  2.374540
   H (  6)  3.470425  4.474633  2.295809  2.980190  1.081170
   C (  7)  1.458193  2.577047  2.545846  3.426231  1.564883  2.286009
   H (  8)  2.134374  3.164365  3.492984  4.383928  2.227382  2.524265
   C (  9)  2.574007  3.601648  2.035681  3.104147  1.510895  2.384161
   H ( 10)  3.438949  4.462298  2.942356  4.015068  2.365094  2.966711
   N ( 11)  2.816547  3.553203  1.401445  2.229503  2.083607  3.109836
   H ( 12)  3.683319  4.314736  2.134806  2.757370  2.987837  3.943433
             C (  7)   H (  8)   C (  9)   H ( 10)   N ( 11)
   H (  8)  1.084876
   C (  9)  1.493187  2.195848
   H ( 10)  2.292610  2.613050  1.078672
   N ( 11)  2.390330  3.382385  1.458782  2.232732
   H ( 12)  3.314459  4.250133  2.165745  2.572510  1.004532
 
 Applying Cartesian multipole field
    Component          Value
    ---------          -----
     (2,0,0)        1.00000E-11
     (0,2,0)        2.00000E-11
     (0,0,2)       -3.00000E-11
 Nucleus-field energy     =     0.0000000021 hartrees
 Requested basis set is cc-pVTZ
 There are 100 shells and 280 basis functions
 A cutoff of  1.0D-11 yielded   4769 shell pairs
 There are     37631 function pairs (     49291 Cartesian)
 Smallest overlap matrix eigenvalue = 2.19E-04
 Guess MOs from SCF MO coefficient file
 Reading MOs from coefficient file
 Reading MOs from coefficient file
 Long-range K will be added via erf
 Coulomb attenuation parameter = 0.25 bohr**(-1)
 An unrestricted hybrid HF-DFT SCF calculation will be
 performed using Pulay DIIS extrapolation
 Exchange:     0.1957 Hartree-Fock + 1.0000 wB97X-D3 + LR-HF
 Correlation:  1.0000 wB97X-D3
 Using SG-2 standard quadrature grid
 Dispersion:   Grimme D3
 SCF converges when DIIS error is below 1.0E-08
 Using Q-Chem read-in guess as SCF_GUESS READ specified.

 using 64 threads for integral computing
 -------------------------------------------------------
 OpenMP Integral computing Module                
 Release: version 1.0, May 2013, Q-Chem Inc. Pittsburgh 
 -------------------------------------------------------
 using 64 threads for integral computing
 -------------------------------------------------------
 OpenMP Integral computing Module                
 Release: version 1.0, May 2013, Q-Chem Inc. Pittsburgh 
 -------------------------------------------------------
 ---------------------------------------
  Cycle       Energy         DIIS Error
 ---------------------------------------
    1    -302.9081702701      1.36E-03
    2    -302.8912935968      2.30E-04
    3    -302.8916375538      2.09E-04
    4    -302.8919635345      5.34E-05
    5    -302.8919904716      1.88E-05
    6    -302.8919982748      6.39E-06
    7    -302.8920001378      2.55E-06
    8    -302.8920008659      9.45E-07
    9    -302.8920010911      5.30E-07
   10    -302.8920011646      1.52E-07
   11    -302.8920011875      5.63E-08
   12    -302.8920011949      2.50E-08
   13    -302.8920011973      1.14E-08
   14    -302.8920011982      4.92E-09 Convergence criterion met
 ---------------------------------------
 <S^2> = 0.7559
 SCF time:  CPU 1403.43 s  wall 23.81 s
 SCF   energy in the final basis set = -302.89200120
 Total energy in the final basis set = -302.89200120
 
 --------------------------------------------------------------
 
                    Orbital Energies (a.u.)
 --------------------------------------------------------------
 
 Alpha MOs
 -- Occupied --
-14.4515 -14.4008 -10.3517 -10.3416 -10.3229 -10.3213 -10.3000  -1.1256
 -1.0236  -0.9528  -0.8258  -0.7772  -0.6962  -0.6630  -0.6284  -0.5895
 -0.5292  -0.5173  -0.4910  -0.4673  -0.4535  -0.4324  -0.4058  -0.3677
 -0.2599
 -- Virtual --
  0.1031   0.1160   0.1264   0.1422   0.1517   0.1598   0.1714   0.1986
  0.2007   0.2403   0.2651   0.2784   0.3076   0.3159   0.3481   0.3570
  0.3754   0.3878   0.3921   0.4254   0.4365   0.4534   0.4606   0.4649
  0.4827   0.4890   0.5079   0.5194   0.5245   0.5307   0.5600   0.5633
  0.5865   0.5981   0.6026   0.6291   0.6654   0.6666   0.6741   0.6977
  0.7195   0.7257   0.7457   0.7909   0.8242   0.8332   0.8710   0.8915
  0.9108   0.9523   0.9853   0.9900   1.0104   1.0209   1.0455   1.0631
  1.0681   1.1044   1.1215   1.1403   1.1533   1.1558   1.1679   1.1963
  1.2090   1.2349   1.2486   1.2667   1.2779   1.2997   1.3287   1.3355
  1.3481   1.3783   1.3870   1.4332   1.4540   1.4814   1.4845   1.5026
  1.5159   1.5545   1.5672   1.5779   1.6367   1.6454   1.6757   1.7318
  1.7519   1.7975   1.8218   1.8542   1.8755   1.9172   1.9249   1.9680
  1.9998   2.1461   2.1862   2.2157   2.2358   2.2954   2.3165   2.3416
  2.3930   2.4261   2.4606   2.5307   2.5508   2.5827   2.6037   2.6325
  2.6577   2.6728   2.6886   2.7157   2.7311   2.7512   2.7717   2.7870
  2.8155   2.8180   2.8539   2.8655   2.8931   2.9142   2.9320   2.9502
  2.9802   2.9968   3.0239   3.0297   3.0530   3.0711   3.0822   3.0953
  3.0979   3.1081   3.1634   3.1659   3.1720   3.2019   3.2216   3.2338
  3.2408   3.2625   3.2806   3.3123   3.3231   3.3515   3.3766   3.4055
  3.4094   3.4517   3.4752   3.4975   3.5090   3.5250   3.5586   3.5656
  3.5801   3.6126   3.6321   3.6568   3.6985   3.7237   3.7457   3.7540
  3.7801   3.7878   3.8006   3.8215   3.8371   3.8823   3.8880   3.9074
  3.9465   3.9613   3.9766   4.0237   4.0356   4.0628   4.0671   4.0927
  4.1010   4.1054   4.1178   4.1549   4.1669   4.1755   4.2100   4.2530
  4.2644   4.2686   4.3452   4.3569   4.3867   4.4020   4.4345   4.4422
  4.4616   4.5349   4.5406   4.6235   4.6471   4.6804   4.6934   4.7138
  4.7548   4.7766   4.7880   4.8069   4.8496   4.9062   4.9269   4.9714
  4.9928   5.0196   5.0515   5.0879   5.1155   5.1305   5.1787   5.2153
  5.2476   5.2830   5.3116   5.3497   5.3781   5.4248   5.4714   5.5606
  5.5887   5.6358   5.7093   5.7424   5.7896   5.8856   5.9452   5.9892
  6.0008   6.1763   6.2798   6.2906   6.3605   6.3740   6.4676   6.8117
  8.1189  10.8709  11.6242  11.8992  12.5629  12.8470  16.4845
 
 Beta MOs
 -- Occupied --
-14.4491 -14.4005 -10.3513 -10.3401 -10.3240 -10.3126 -10.3002  -1.1178
 -1.0228  -0.9476  -0.8115  -0.7693  -0.6926  -0.6498  -0.6248  -0.5822
 -0.5217  -0.5065  -0.4822  -0.4595  -0.4476  -0.4268  -0.3970  -0.3527
 -- Virtual --
  0.0270   0.1038   0.1199   0.1295   0.1457   0.1552   0.1605   0.1746
  0.2022   0.2045   0.2406   0.2703   0.2803   0.3082   0.3201   0.3515
  0.3595   0.3809   0.3959   0.3987   0.4283   0.4426   0.4572   0.4635
  0.4708   0.4850   0.4920   0.5105   0.5200   0.5299   0.5334   0.5637
  0.5665   0.5898   0.6016   0.6051   0.6304   0.6679   0.6713   0.6773
  0.7016   0.7210   0.7263   0.7474   0.7960   0.8258   0.8385   0.8739
  0.8938   0.9161   0.9538   0.9873   0.9921   1.0114   1.0246   1.0472
  1.0666   1.0707   1.1070   1.1247   1.1426   1.1582   1.1620   1.1693
  1.1980   1.2110   1.2374   1.2538   1.2692   1.2823   1.3021   1.3316
  1.3417   1.3519   1.3800   1.3902   1.4369   1.4564   1.4844   1.4883
  1.5074   1.5195   1.5575   1.5687   1.5846   1.6389   1.6489   1.6784
  1.7346   1.7563   1.8011   1.8263   1.8573   1.8811   1.9207   1.9276
  1.9714   2.0036   2.1494   2.1956   2.2231   2.2485   2.3008   2.3286
  2.3469   2.3952   2.4308   2.4685   2.5361   2.5562   2.5887   2.6114
  2.6392   2.6658   2.6762   2.7000   2.7184   2.7345   2.7546   2.7758
  2.7936   2.8182   2.8265   2.8605   2.8753   2.9005   2.9194   2.9366
  2.9557   2.9873   3.0061   3.0258   3.0332   3.0650   3.0761   3.0891
  3.1012   3.1118   3.1136   3.1698   3.1765   3.1819   3.2112   3.2264
  3.2420   3.2568   3.2676   3.2901   3.3149   3.3325   3.3561   3.3833
  3.4126   3.4134   3.4555   3.4836   3.5026   3.5155   3.5301   3.5617
  3.5702   3.5829   3.6212   3.6362   3.6606   3.7031   3.7270   3.7488
  3.7592   3.7842   3.7919   3.8032   3.8248   3.8399   3.8870   3.8927
  3.9125   3.9503   3.9667   3.9828   4.0265   4.0382   4.0655   4.0719
  4.0949   4.1029   4.1076   4.1199   4.1582   4.1722   4.1785   4.2159
  4.2557   4.2691   4.2713   4.3518   4.3606   4.3889   4.4038   4.4381
  4.4446   4.4644   4.5377   4.5451   4.6261   4.6528   4.6825   4.6947
  4.7174   4.7583   4.7798   4.7941   4.8104   4.8519   4.9118   4.9317
  4.9792   4.9969   5.0245   5.0565   5.0952   5.1216   5.1334   5.1826
  5.2205   5.2507   5.2844   5.3150   5.3528   5.3849   5.4282   5.4780
  5.5652   5.5926   5.6420   5.7138   5.7455   5.7926   5.8881   5.9487
  5.9924   6.0056   6.1824   6.2839   6.2943   6.3628   6.3749   6.4683
  6.8177   8.1193  10.8818  11.6290  11.9020  12.5672  12.8523  16.4848
 --------------------------------------------------------------
 
          Ground-State Mulliken Net Atomic Charges

     Atom                 Charge (a.u.)    Spin (a.u.)
  --------------------------------------------------------
      1 C                    -0.100847      -0.007864
      2 N                    -0.040771       0.017362
      3 C                    -0.185570       0.768475
      4 H                     0.130778       0.003936
      5 C                    -0.084007      -0.057992
      6 H                     0.129123       0.013297
      7 C                    -0.128948       0.109759
      8 H                     0.135235      -0.003059
      9 C                     0.030356       0.028218
     10 H                     0.122336       0.002457
     11 N                    -0.139048       0.111811
     12 H                     0.131365       0.013599
  --------------------------------------------------------
  Sum of atomic charges =    -0.000000
  Sum of spin   charges =     1.000000

 -----------------------------------------------------------------
                    Cartesian Multipole Moments
 -----------------------------------------------------------------
    Charge (ESU x 10^10)
                -0.0000
    Dipole Moment (Debye)
         X      -1.8358      Y      -4.2332      Z       1.7704
       Tot       4.9421
    Quadrupole Moments (Debye-Ang)
        XX     -37.1029     XY      -2.3863     YY     -53.2100
        XZ       2.0267     YZ       4.9951     ZZ     -36.7496
    Octopole Moments (Debye-Ang^2)
       XXX      -7.9199    XXY     -17.7634    XYY     -11.2317
       YYY     -80.1930    XXZ       6.5835    XYZ       3.8445
       YYZ      16.0881    XZZ      -5.7065    YZZ     -20.9402
       ZZZ      30.8231
    Hexadecapole Moments (Debye-Ang^3)
      XXXX    -158.0799   XXXY      -0.3452   XXYY    -110.3358
      XYYY     -15.4447   YYYY    -566.6997   XXXZ     -14.3938
      XXYZ      26.6852   XYYZ       0.0309   YYYZ     130.9330
      XXZZ     -65.5022   XYZZ      -1.6104   YYZZ    -134.1445
      XZZZ      -8.5579   YZZZ      89.2670   ZZZZ    -214.4922
 -----------------------------------------------------------------
 Calculating analytic gradient of the SCF energy
 Gradient of SCF Energy
            1           2           3           4           5           6
    1   0.0346254  -0.0322286   0.0011330   0.0007873  -0.0007830   0.0028027
    2   0.0805173  -0.0681689  -0.0015817  -0.0033708  -0.0013583  -0.0009751
    3  -0.0122053   0.0116004   0.0015126   0.0021393   0.0031144  -0.0025171
            7           8           9          10          11          12
    1  -0.0073712  -0.0017618   0.0015266   0.0015163   0.0005317  -0.0007782
    2  -0.0084564   0.0015854  -0.0012592  -0.0004439   0.0023948   0.0011168
    3   0.0015979  -0.0013816  -0.0003524   0.0008514  -0.0029946  -0.0013650
 Max gradient component =       8.052E-02
 RMS gradient           =       1.962E-02
 Gradient time:  CPU 266.92 s  wall 4.88 s
rPathMan2.  file_steps = 951
 IRC --- Status = 2.  Assess steepest descent step
 IRC --- Previous SD length =   0.100000
 IRC --- Point 1 E =     -302.892936 |G| =   0.021472 G.D1 =  -0.021472
 IRC --- Point 2 E =     -302.892001 |G| =   0.117741 G.D1 =   0.042445
 IRC --- Angle(G1/G2) =  111.13 Deg.  Curvature =   0.6392
 IRC --- Minimum along SD direction =   0.033593
 IRC --- SD step rejected. Backing up to the estimated minimum.
 Adding empirical dispersion correction 
 ----------------------------------------------------------------
 Doing -D3(0) with
 s6  =   1.00000
 s8  =   1.00000
 rs6 =   1.28100
 rs8 =   1.09400
 -D3 energy without 3body term =     -0.0026404430 hartrees
 ----------------------------------------------------------------
             Standard Nuclear Orientation (Angstroms)
    I     Atom           X                Y                Z
 ----------------------------------------------------------------
    1      C      -0.1248224237     1.6859019643    -0.9608524568
    2      N       0.3891792353     2.6865652655    -1.1505562929
    3      C       1.2160229707    -0.7338634999     0.4386736393
    4      H       2.2941604835    -0.7735583373     0.3669648273
    5      C       0.0919100415    -0.9435930396    -0.4939851162
    6      H      -0.0563628465    -1.7768680944    -1.1663123989
    7      C      -0.7366055617     0.3895972420    -0.7778842775
    8      H      -1.5956233498     0.2198165435    -1.4212506783
    9      C      -0.7653447727    -0.2821818008     0.5534477825
   10      H      -1.6552266797    -0.6229632575     1.0562879899
   11      N       0.4485905201     0.0875094111     1.2764120540
   12      H       0.4941223851     0.0636376166     2.2790549366
 ----------------------------------------------------------------
 Nuclear Repulsion Energy =         265.44093234 hartrees
 There are       25 alpha and       24 beta electrons

                       Distance Matrix (Angstroms)
             C (  1)   N (  2)   C (  3)   H (  4)   C (  5)   H (  6)
   N (  2)  1.140838
   C (  3)  3.100291  3.861173
   H (  4)  3.696420  4.231345  1.081249
   C (  5)  2.679400  3.701014  1.475625  2.370665
   H (  6)  3.469536  4.485643  2.298435  2.980357  1.080905
   C (  7)  1.445047  2.585022  2.560261  3.442260  1.595128  2.303731
   H (  8)  2.127117  3.177667  3.503452  4.394875  2.249692  2.533982
   C (  9)  2.564513  3.612480  2.035438  3.104319  1.506475  2.386277
   H ( 10)  3.426638  4.472442  2.939017  4.011920  2.357676  2.971164
   N ( 11)  2.808739  3.556515  1.401931  2.230395  2.079591  3.114127
   H ( 12)  3.675845  4.318911  2.131702  2.756288  2.977590  3.944750
             C (  7)   H (  8)   C (  9)   H ( 10)   N ( 11)
   H (  8)  1.086581
   C (  9)  1.491495  2.200182
   H ( 10)  2.287648  2.617638  1.077437
   N ( 11)  2.390833  3.387285  1.460475  2.231428
   H ( 12)  3.311468  4.252492  2.164155  2.566375  1.003960
 
 Applying Cartesian multipole field
    Component          Value
    ---------          -----
     (2,0,0)        1.00000E-11
     (0,2,0)        2.00000E-11
     (0,0,2)       -3.00000E-11
 Nucleus-field energy     =     0.0000000022 hartrees
 Requested basis set is cc-pVTZ
 There are 100 shells and 280 basis functions
 A cutoff of  1.0D-11 yielded   4766 shell pairs
 There are     37586 function pairs (     49221 Cartesian)
 Smallest overlap matrix eigenvalue = 2.18E-04
 Guess MOs from SCF MO coefficient file
 Reading MOs from coefficient file
 Reading MOs from coefficient file
 Long-range K will be added via erf
 Coulomb attenuation parameter = 0.25 bohr**(-1)
 An unrestricted hybrid HF-DFT SCF calculation will be
 performed using Pulay DIIS extrapolation
 Exchange:     0.1957 Hartree-Fock + 1.0000 wB97X-D3 + LR-HF
 Correlation:  1.0000 wB97X-D3
 Using SG-2 standard quadrature grid
 Dispersion:   Grimme D3
 SCF converges when DIIS error is below 1.0E-08
 Using Q-Chem read-in guess as SCF_GUESS READ specified.

 using 64 threads for integral computing
 -------------------------------------------------------
 OpenMP Integral computing Module                
 Release: version 1.0, May 2013, Q-Chem Inc. Pittsburgh 
 -------------------------------------------------------
 using 64 threads for integral computing
 -------------------------------------------------------
 OpenMP Integral computing Module                
 Release: version 1.0, May 2013, Q-Chem Inc. Pittsburgh 
 -------------------------------------------------------
 ---------------------------------------
  Cycle       Energy         DIIS Error
 ---------------------------------------
    1    -302.8866630514      9.11E-04
    2    -302.8929927623      1.60E-04
    3    -302.8931411793      1.49E-04
    4    -302.8933068227      3.97E-05
    5    -302.8933212850      1.25E-05
    6    -302.8933248029      4.35E-06
    7    -302.8933256929      1.78E-06
    8    -302.8933260542      6.99E-07
    9    -302.8933261716      3.85E-07
   10    -302.8933262144      1.17E-07
   11    -302.8933262269      4.52E-08
   12    -302.8933262309      2.04E-08
   13    -302.8933262324      9.25E-09 Convergence criterion met
 ---------------------------------------
 <S^2> = 0.7566
 SCF time:  CPU 1306.37 s  wall 21.98 s
 SCF   energy in the final basis set = -302.89332623
 Total energy in the final basis set = -302.89332623
 
 --------------------------------------------------------------
 
                    Orbital Energies (a.u.)
 --------------------------------------------------------------
 
 Alpha MOs
 -- Occupied --
-14.4521 -14.4059 -10.3525 -10.3413 -10.3246 -10.3221 -10.3051  -1.1257
 -1.0160  -0.9505  -0.8283  -0.7798  -0.6958  -0.6634  -0.6294  -0.5900
 -0.5303  -0.5192  -0.4881  -0.4681  -0.4545  -0.4268  -0.4004  -0.3693
 -0.2601
 -- Virtual --
  0.1018   0.1091   0.1244   0.1393   0.1511   0.1592   0.1706   0.1986
  0.2015   0.2397   0.2600   0.2775   0.3077   0.3137   0.3480   0.3596
  0.3744   0.3856   0.3917   0.4262   0.4362   0.4536   0.4563   0.4647
  0.4825   0.4897   0.5082   0.5176   0.5246   0.5299   0.5595   0.5624
  0.5859   0.5962   0.6023   0.6270   0.6644   0.6665   0.6738   0.6972
  0.7181   0.7250   0.7453   0.7894   0.8246   0.8320   0.8710   0.8924
  0.9091   0.9472   0.9832   0.9896   1.0089   1.0209   1.0438   1.0617
  1.0665   1.1002   1.1215   1.1370   1.1466   1.1515   1.1617   1.1928
  1.2061   1.2335   1.2466   1.2663   1.2764   1.2971   1.3257   1.3340
  1.3475   1.3780   1.3859   1.4296   1.4514   1.4769   1.4831   1.5015
  1.5124   1.5577   1.5671   1.5778   1.6324   1.6442   1.6712   1.7284
  1.7508   1.7970   1.8224   1.8555   1.8754   1.9214   1.9298   1.9688
  1.9961   2.1286   2.1867   2.2161   2.2363   2.2928   2.3127   2.3396
  2.3898   2.4255   2.4600   2.5265   2.5451   2.5807   2.5993   2.6293
  2.6495   2.6663   2.6872   2.7096   2.7292   2.7500   2.7689   2.7902
  2.8150   2.8195   2.8486   2.8655   2.8949   2.9149   2.9309   2.9476
  2.9776   2.9981   3.0207   3.0302   3.0535   3.0700   3.0842   3.0947
  3.0980   3.1019   3.1586   3.1645   3.1687   3.2036   3.2185   3.2327
  3.2411   3.2585   3.2789   3.3071   3.3204   3.3477   3.3635   3.3990
  3.4057   3.4525   3.4706   3.4933   3.5075   3.5223   3.5582   3.5669
  3.5744   3.6081   3.6296   3.6519   3.6915   3.7165   3.7376   3.7512
  3.7766   3.7858   3.7993   3.8220   3.8300   3.8769   3.8831   3.9018
  3.9439   3.9590   3.9805   4.0183   4.0330   4.0564   4.0667   4.0866
  4.0957   4.0995   4.1152   4.1480   4.1629   4.1732   4.2134   4.2489
  4.2657   4.2689   4.3449   4.3539   4.3862   4.4032   4.4378   4.4417
  4.4551   4.5295   4.5408   4.6220   4.6457   4.6716   4.6834   4.7076
  4.7472   4.7665   4.7759   4.7918   4.8335   4.8957   4.9253   4.9651
  4.9895   5.0192   5.0494   5.0766   5.0992   5.1177   5.1707   5.2158
  5.2417   5.2727   5.3047   5.3482   5.3716   5.4241   5.4717   5.5614
  5.5870   5.6320   5.7051   5.7397   5.7818   5.8652   5.9477   5.9892
  6.0021   6.1733   6.2521   6.2688   6.3003   6.3473   6.4206   6.8093
  8.1630  10.8444  11.6952  11.8849  12.5493  12.8888  15.9394
 
 Beta MOs
 -- Occupied --
-14.4497 -14.4056 -10.3521 -10.3396 -10.3257 -10.3136 -10.3053  -1.1179
 -1.0149  -0.9453  -0.8145  -0.7713  -0.6924  -0.6501  -0.6257  -0.5826
 -0.5229  -0.5089  -0.4785  -0.4600  -0.4484  -0.4217  -0.3900  -0.3551
 -- Virtual --
  0.0237   0.1025   0.1154   0.1268   0.1426   0.1548   0.1600   0.1737
  0.2027   0.2051   0.2399   0.2659   0.2797   0.3078   0.3182   0.3511
  0.3620   0.3793   0.3935   0.3994   0.4291   0.4422   0.4571   0.4597
  0.4703   0.4846   0.4928   0.5107   0.5183   0.5304   0.5324   0.5627
  0.5659   0.5891   0.5996   0.6047   0.6283   0.6668   0.6717   0.6765
  0.7011   0.7195   0.7259   0.7469   0.7945   0.8262   0.8375   0.8741
  0.8947   0.9143   0.9488   0.9853   0.9915   1.0100   1.0246   1.0456
  1.0652   1.0691   1.1022   1.1247   1.1397   1.1493   1.1585   1.1644
  1.1948   1.2083   1.2361   1.2516   1.2688   1.2806   1.2995   1.3289
  1.3400   1.3516   1.3802   1.3886   1.4332   1.4540   1.4792   1.4871
  1.5062   1.5167   1.5611   1.5683   1.5846   1.6344   1.6481   1.6739
  1.7311   1.7551   1.8006   1.8271   1.8591   1.8808   1.9251   1.9320
  1.9722   2.0000   2.1319   2.1957   2.2223   2.2501   2.2983   2.3246
  2.3451   2.3925   2.4298   2.4682   2.5321   2.5504   2.5873   2.6074
  2.6350   2.6566   2.6713   2.6982   2.7126   2.7323   2.7537   2.7731
  2.7969   2.8183   2.8267   2.8554   2.8749   2.9018   2.9199   2.9357
  2.9533   2.9850   3.0069   3.0235   3.0330   3.0665   3.0747   3.0914
  3.1006   3.1063   3.1124   3.1654   3.1734   3.1800   3.2128   3.2230
  3.2428   3.2524   3.2649   3.2887   3.3110   3.3279   3.3525   3.3699
  3.4063   3.4099   3.4562   3.4795   3.4980   3.5139   3.5276   3.5616
  3.5704   3.5776   3.6162   3.6342   3.6559   3.6962   3.7200   3.7410
  3.7565   3.7799   3.7905   3.8017   3.8252   3.8330   3.8820   3.8878
  3.9071   3.9476   3.9644   3.9866   4.0211   4.0356   4.0595   4.0716
  4.0889   4.0976   4.1022   4.1174   4.1509   4.1688   4.1761   4.2193
  4.2519   4.2683   4.2728   4.3518   4.3577   4.3883   4.4055   4.4415
  4.4442   4.4578   4.5324   4.5454   4.6246   4.6512   4.6741   4.6851
  4.7114   4.7504   4.7691   4.7788   4.7989   4.8365   4.9011   4.9302
  4.9725   4.9943   5.0240   5.0540   5.0823   5.1049   5.1228   5.1750
  5.2205   5.2450   5.2745   5.3078   5.3507   5.3793   5.4276   5.4781
  5.5661   5.5907   5.6377   5.7096   5.7426   5.7852   5.8672   5.9515
  5.9926   6.0071   6.1791   6.2539   6.2706   6.3045   6.3508   6.4216
  6.8153   8.1636  10.8551  11.6996  11.8876  12.5544  12.8938  15.9399
 --------------------------------------------------------------
 
          Ground-State Mulliken Net Atomic Charges

     Atom                 Charge (a.u.)    Spin (a.u.)
  --------------------------------------------------------
      1 C                    -0.084404      -0.011073
      2 N                    -0.061714       0.024632
      3 C                    -0.182630       0.759700
      4 H                     0.130912       0.003929
      5 C                    -0.085152      -0.064857
      6 H                     0.130340       0.012712
      7 C                    -0.134004       0.125400
      8 H                     0.136989      -0.003399
      9 C                     0.035348       0.028101
     10 H                     0.121512       0.002395
     11 N                    -0.137636       0.108562
     12 H                     0.130438       0.013899
  --------------------------------------------------------
  Sum of atomic charges =    -0.000000
  Sum of spin   charges =     1.000000

 -----------------------------------------------------------------
                    Cartesian Multipole Moments
 -----------------------------------------------------------------
    Charge (ESU x 10^10)
                -0.0000
    Dipole Moment (Debye)
         X      -1.8323      Y      -4.3094      Z       1.8103
       Tot       5.0205
    Quadrupole Moments (Debye-Ang)
        XX     -37.1235     XY      -2.4494     YY     -53.2967
        XZ       2.0579     YZ       5.0671     ZZ     -36.8612
    Octopole Moments (Debye-Ang^2)
       XXX      -7.7249    XXY     -18.0063    XYY     -11.1619
       YYY     -80.8074    XXZ       6.6336    XYZ       3.8490
       YYZ      16.1406    XZZ      -5.7464    YZZ     -21.2542
       ZZZ      30.9079
    Hexadecapole Moments (Debye-Ang^3)
      XXXX    -158.8121   XXXY      -0.3715   XXYY    -111.2760
      XYYY     -15.3126   YYYY    -571.2090   XXXZ     -14.4683
      XXYZ      26.9704   XYYZ      -0.0350   YYYZ     131.7987
      XXZZ     -65.6207   XYZZ      -1.6521   YYZZ    -134.8671
      XZZZ      -8.7024   YZZZ      90.2611   ZZZZ    -214.6012
 -----------------------------------------------------------------
 Calculating analytic gradient of the SCF energy
 Gradient of SCF Energy
            1           2           3           4           5           6
    1   0.0062485  -0.0068381   0.0009614   0.0009937   0.0013542   0.0031937
    2   0.0240625  -0.0173316  -0.0015497  -0.0032228  -0.0071058  -0.0008333
    3  -0.0022223   0.0022836   0.0014004   0.0020245   0.0061426  -0.0029562
            7           8           9          10          11          12
    1  -0.0071225  -0.0025439   0.0012642   0.0023378   0.0009558  -0.0008049
    2   0.0018894   0.0017619  -0.0009765  -0.0001948   0.0026125   0.0008881
    3   0.0020798  -0.0023823  -0.0017607  -0.0000097  -0.0024809  -0.0021188
 Max gradient component =       2.406E-02
 RMS gradient           =       5.799E-03
 Gradient time:  CPU 265.75 s  wall 4.90 s
rPathMan2.  file_steps = 951
 IRC --- Status = 2.  Assess steepest descent step
 IRC --- Previous SD length =   0.033593
 IRC --- Point 1 E =     -302.892936 |G| =   0.021472 G.D1 =  -0.021472
 IRC --- Point 2 E =     -302.893326 |G| =   0.034794 G.D1 =  -0.001517
 IRC --- Angle(G1/G2) =   87.50 Deg.  Curvature =   0.5940
 IRC --- Minimum along SD direction =   0.036147
 IRC --- Corrector step required
 IRC --- equal length displacement: B_eq =   0.046461
 IRC --- chosen bisector length  : B_len =   0.023230
 Adding empirical dispersion correction 
 ----------------------------------------------------------------
 Doing -D3(0) with
 s6  =   1.00000
 s8  =   1.00000
 rs6 =   1.28100
 rs8 =   1.09400
 -D3 energy without 3body term =     -0.0026371297 hartrees
 ----------------------------------------------------------------
             Standard Nuclear Orientation (Angstroms)
    I     Atom           X                Y                Z
 ----------------------------------------------------------------
    1      C      -0.1294390620     1.6789547490    -0.9592258980
    2      N       0.3930550700     2.6933556913    -1.1520188809
    3      C       1.2161920486    -0.7341157067     0.4389031290
    4      H       2.2943610722    -0.7740352583     0.3672580531
    5      C       0.0923770943    -0.9455931347    -0.4924899108
    6      H      -0.0557883565    -1.7770156895    -1.1668870763
    7      C      -0.7374586323     0.3918422037    -0.7774415597
    8      H      -1.5961988032     0.2201273202    -1.4218416765
    9      C      -0.7652189278    -0.2823019164     0.5529307973
   10      H      -1.6546861337    -0.6229391290     1.0561109658
   11      N       0.4488155400     0.0879921857     1.2761385255
   12      H       0.4939890925     0.0637286984     2.2785635405
 ----------------------------------------------------------------
 Nuclear Repulsion Energy =         265.20853225 hartrees
 There are       25 alpha and       24 beta electrons

                       Distance Matrix (Angstroms)
             C (  1)   N (  2)   C (  3)   H (  4)   C (  5)   H (  6)
   N (  2)  1.157229
   C (  3)  3.096514  3.867318
   H (  4)  3.694797  4.236268  1.081284
   C (  5)  2.674939  3.710436  1.474848  2.370091
   H (  6)  3.462987  4.492872  2.298725  2.980398  1.080753
   C (  7)  1.435058  2.591396  2.562036  3.444058  1.599549  2.306575
   H (  8)  2.119805  3.185403  3.504639  4.396100  2.252529  2.535044
   C (  9)  2.556826  3.619805  2.035467  3.104401  1.506098  2.386469
   H ( 10)  3.418578  4.479609  2.938579  4.011524  2.356799  2.971546
   N ( 11)  2.803996  3.561878  1.402031  2.230514  2.079277  3.114684
   H ( 12)  3.671634  4.323658  2.131310  2.756134  2.976367  3.944835
             C (  7)   H (  8)   C (  9)   H ( 10)   N ( 11)
   H (  8)  1.087277
   C (  9)  1.491687  2.200611
   H ( 10)  2.287576  2.618097  1.077207
   N ( 11)  2.390975  3.388014  1.460831  2.231268
   H ( 12)  3.311086  4.252804  2.164059  2.565679  1.003736
 
 Applying Cartesian multipole field
    Component          Value
    ---------          -----
     (2,0,0)        1.00000E-11
     (0,2,0)        2.00000E-11
     (0,0,2)       -3.00000E-11
 Nucleus-field energy     =     0.0000000022 hartrees
 Requested basis set is cc-pVTZ
 There are 100 shells and 280 basis functions
 A cutoff of  1.0D-11 yielded   4765 shell pairs
 There are     37539 function pairs (     49159 Cartesian)
 Smallest overlap matrix eigenvalue = 2.16E-04
 Guess MOs from SCF MO coefficient file
 Reading MOs from coefficient file
 Reading MOs from coefficient file
 Long-range K will be added via erf
 Coulomb attenuation parameter = 0.25 bohr**(-1)
 An unrestricted hybrid HF-DFT SCF calculation will be
 performed using Pulay DIIS extrapolation
 Exchange:     0.1957 Hartree-Fock + 1.0000 wB97X-D3 + LR-HF
 Correlation:  1.0000 wB97X-D3
 Using SG-2 standard quadrature grid
 Dispersion:   Grimme D3
 SCF converges when DIIS error is below 1.0E-08
 Using Q-Chem read-in guess as SCF_GUESS READ specified.

 using 64 threads for integral computing
 -------------------------------------------------------
 OpenMP Integral computing Module                
 Release: version 1.0, May 2013, Q-Chem Inc. Pittsburgh 
 -------------------------------------------------------
 using 64 threads for integral computing
 -------------------------------------------------------
 OpenMP Integral computing Module                
 Release: version 1.0, May 2013, Q-Chem Inc. Pittsburgh 
 -------------------------------------------------------
 ---------------------------------------
  Cycle       Energy         DIIS Error
 ---------------------------------------
    1    -302.8898399497      5.32E-04
    2    -302.8930671056      1.10E-04
    3    -302.8930965877      1.18E-04
    4    -302.8931986780      2.71E-05
    5    -302.8932045914      6.23E-06
    6    -302.8932050664      1.99E-06
    7    -302.8932051505      7.49E-07
    8    -302.8932051869      2.50E-07
    9    -302.8932052001      1.28E-07
   10    -302.8932052080      5.02E-08
   11    -302.8932052112      1.96E-08
   12    -302.8932052122      8.31E-09 Convergence criterion met
 ---------------------------------------
 <S^2> = 0.7568
 SCF time:  CPU 1198.54 s  wall 20.34 s
 SCF   energy in the final basis set = -302.89320521
 Total energy in the final basis set = -302.89320521
 
 --------------------------------------------------------------
 
                    Orbital Energies (a.u.)
 --------------------------------------------------------------
 
 Alpha MOs
 -- Occupied --
-14.4524 -14.4100 -10.3530 -10.3408 -10.3252 -10.3226 -10.3090  -1.1260
 -1.0104  -0.9503  -0.8293  -0.7817  -0.6962  -0.6637  -0.6305  -0.5905
 -0.5309  -0.5198  -0.4875  -0.4685  -0.4552  -0.4228  -0.3972  -0.3695
 -0.2603
 -- Virtual --
  0.1002   0.1050   0.1223   0.1379   0.1506   0.1588   0.1701   0.1981
  0.2019   0.2391   0.2587   0.2770   0.3072   0.3131   0.3477   0.3611
  0.3741   0.3851   0.3918   0.4265   0.4359   0.4533   0.4559   0.4647
  0.4825   0.4897   0.5079   0.5174   0.5245   0.5298   0.5592   0.5620
  0.5857   0.5949   0.6021   0.6266   0.6639   0.6663   0.6737   0.6967
  0.7177   0.7249   0.7449   0.7889   0.8247   0.8319   0.8705   0.8919
  0.9082   0.9425   0.9825   0.9893   1.0087   1.0211   1.0424   1.0605
  1.0663   1.0973   1.1215   1.1319   1.1419   1.1510   1.1602   1.1920
  1.2048   1.2324   1.2458   1.2663   1.2753   1.2957   1.3245   1.3332
  1.3470   1.3768   1.3853   1.4288   1.4497   1.4738   1.4811   1.5005
  1.5107   1.5562   1.5689   1.5771   1.6294   1.6435   1.6695   1.7272
  1.7506   1.7963   1.8224   1.8562   1.8757   1.9243   1.9327   1.9695
  1.9926   2.1166   2.1868   2.2165   2.2372   2.2930   2.3124   2.3390
  2.3876   2.4268   2.4598   2.5253   2.5430   2.5797   2.5979   2.6288
  2.6484   2.6644   2.6866   2.7080   2.7287   2.7498   2.7681   2.7907
  2.8142   2.8201   2.8479   2.8655   2.8940   2.9152   2.9305   2.9470
  2.9766   2.9977   3.0195   3.0322   3.0537   3.0701   3.0844   3.0942
  3.0996   3.1015   3.1554   3.1639   3.1678   3.2037   3.2182   3.2322
  3.2403   3.2564   3.2776   3.3056   3.3202   3.3457   3.3609   3.3971
  3.4038   3.4521   3.4697   3.4916   3.5073   3.5209   3.5570   3.5669
  3.5709   3.6055   3.6288   3.6505   3.6875   3.7141   3.7364   3.7507
  3.7739   3.7854   3.7985   3.8207   3.8294   3.8756   3.8818   3.9003
  3.9434   3.9586   3.9809   4.0174   4.0322   4.0542   4.0664   4.0837
  4.0916   4.0967   4.1153   4.1468   4.1627   4.1731   4.2135   4.2480
  4.2651   4.2686   4.3447   4.3533   4.3866   4.4030   4.4381   4.4405
  4.4524   4.5257   4.5409   4.6211   4.6447   4.6644   4.6756   4.7027
  4.7451   4.7568   4.7656   4.7904   4.8246   4.8918   4.9241   4.9608
  4.9875   5.0185   5.0482   5.0730   5.0953   5.1142   5.1689   5.2138
  5.2395   5.2665   5.3013   5.3464   5.3703   5.4228   5.4714   5.5602
  5.5864   5.6299   5.7018   5.7347   5.7802   5.8472   5.9476   5.9863
  6.0019   6.1687   6.1961   6.2335   6.2937   6.3418   6.3893   6.8089
  8.2069  10.8474  11.7383  11.8840  12.5878  12.8999  15.5244
 
 Beta MOs
 -- Occupied --
-14.4500 -14.4096 -10.3526 -10.3391 -10.3263 -10.3141 -10.3092  -1.1182
 -1.0092  -0.9452  -0.8158  -0.7729  -0.6928  -0.6505  -0.6268  -0.5831
 -0.5235  -0.5095  -0.4774  -0.4605  -0.4487  -0.4177  -0.3868  -0.3556
 -- Virtual --
  0.0226   0.1010   0.1122   0.1243   0.1411   0.1543   0.1597   0.1732
  0.2025   0.2054   0.2393   0.2647   0.2791   0.3073   0.3177   0.3508
  0.3636   0.3789   0.3930   0.3997   0.4293   0.4419   0.4565   0.4594
  0.4702   0.4847   0.4929   0.5105   0.5181   0.5303   0.5322   0.5622
  0.5657   0.5888   0.5983   0.6045   0.6279   0.6663   0.6718   0.6762
  0.7007   0.7190   0.7259   0.7466   0.7939   0.8262   0.8374   0.8737
  0.8942   0.9134   0.9442   0.9846   0.9912   1.0098   1.0249   1.0442
  1.0640   1.0691   1.0989   1.1245   1.1354   1.1437   1.1581   1.1633
  1.1940   1.2070   1.2351   1.2507   1.2689   1.2794   1.2980   1.3278
  1.3391   1.3513   1.3792   1.3879   1.4323   1.4523   1.4762   1.4850
  1.5052   1.5152   1.5595   1.5702   1.5840   1.6315   1.6474   1.6722
  1.7299   1.7549   1.7999   1.8272   1.8601   1.8810   1.9280   1.9347
  1.9728   1.9966   2.1201   2.1958   2.2228   2.2505   2.2986   2.3240
  2.3445   2.3906   2.4310   2.4680   2.5309   2.5482   2.5863   2.6061
  2.6342   2.6553   2.6697   2.6975   2.7113   2.7318   2.7536   2.7723
  2.7973   2.8174   2.8273   2.8547   2.8748   2.9008   2.9201   2.9352
  2.9528   2.9840   3.0064   3.0227   3.0347   3.0668   3.0749   3.0920
  3.1005   3.1063   3.1125   3.1620   3.1726   3.1794   3.2131   3.2224
  3.2430   3.2493   3.2642   3.2875   3.3098   3.3274   3.3508   3.3671
  3.4043   3.4081   3.4558   3.4786   3.4962   3.5139   3.5261   3.5603
  3.5695   3.5750   3.6134   3.6335   3.6545   3.6923   3.7177   3.7398
  3.7560   3.7769   3.7904   3.8008   3.8237   3.8323   3.8807   3.8864
  3.9057   3.9471   3.9640   3.9869   4.0202   4.0349   4.0571   4.0713
  4.0859   4.0937   4.0998   4.1175   4.1497   4.1686   4.1760   4.2194
  4.2510   4.2675   4.2727   4.3511   4.3576   4.3886   4.4054   4.4416
  4.4431   4.4550   4.5286   4.5455   4.6237   4.6501   4.6671   4.6776
  4.7065   4.7483   4.7591   4.7684   4.7978   4.8278   4.8973   4.9291
  4.9680   4.9924   5.0233   5.0527   5.0783   5.1008   5.1200   5.1733
  5.2184   5.2428   5.2684   5.3044   5.3488   5.3781   5.4263   5.4778
  5.5649   5.5901   5.6354   5.7062   5.7376   5.7837   5.8492   5.9515
  5.9897   6.0068   6.1741   6.1971   6.2357   6.2986   6.3456   6.3905
  6.8148   8.2075  10.8582  11.7425  11.8867  12.5932  12.9046  15.5250
 --------------------------------------------------------------
 
          Ground-State Mulliken Net Atomic Charges

     Atom                 Charge (a.u.)    Spin (a.u.)
  --------------------------------------------------------
      1 C                    -0.073661      -0.012832
      2 N                    -0.076816       0.028356
      3 C                    -0.181572       0.757650
      4 H                     0.131001       0.003935
      5 C                    -0.085510      -0.065890
      6 H                     0.130738       0.012537
      7 C                    -0.132782       0.127425
      8 H                     0.137973      -0.003502
      9 C                     0.035783       0.028126
     10 H                     0.121609       0.002287
     11 N                    -0.137126       0.108010
     12 H                     0.130364       0.013899
  --------------------------------------------------------
  Sum of atomic charges =    -0.000000
  Sum of spin   charges =     1.000000

 -----------------------------------------------------------------
                    Cartesian Multipole Moments
 -----------------------------------------------------------------
    Charge (ESU x 10^10)
                -0.0000
    Dipole Moment (Debye)
         X      -1.8321      Y      -4.3488      Z       1.8276
       Tot       5.0605
    Quadrupole Moments (Debye-Ang)
        XX     -37.1414     XY      -2.4476     YY     -53.3758
        XZ       2.0641     YZ       5.1012     ZZ     -36.9115
    Octopole Moments (Debye-Ang^2)
       XXX      -7.7213    XXY     -18.1315    XYY     -11.0974
       YYY     -81.1985    XXZ       6.6867    XYZ       3.8326
       YYZ      16.2054    XZZ      -5.7616    YZZ     -21.4225
       ZZZ      31.0824
    Hexadecapole Moments (Debye-Ang^3)
      XXXX    -158.9477   XXXY      -0.5045   XXYY    -111.6542
      XYYY     -15.2003   YYYY    -573.1358   XXXZ     -14.4242
      XXYZ      27.1027   XYYZ      -0.1002   YYYZ     132.1660
      XXZZ     -65.6923   XYZZ      -1.6776   YYZZ    -135.2876
      XZZZ      -8.6616   YZZZ      90.7692   ZZZZ    -214.9661
 -----------------------------------------------------------------
 Calculating analytic gradient of the SCF energy
 Gradient of SCF Energy
            1           2           3           4           5           6
    1  -0.0140828   0.0109383   0.0010386   0.0010323   0.0014550   0.0032623
    2  -0.0159949   0.0173359  -0.0016039  -0.0031886  -0.0075732  -0.0008316
    3   0.0051637  -0.0042869   0.0013914   0.0019929   0.0058695  -0.0028989
            7           8           9          10          11          12
    1  -0.0044023  -0.0027878   0.0007927   0.0025128   0.0010613  -0.0008204
    2   0.0071959   0.0018344  -0.0006572  -0.0001831   0.0028396   0.0008268
    3   0.0018510  -0.0026373  -0.0019084  -0.0000728  -0.0021225  -0.0023418
 Max gradient component =       1.734E-02
 RMS gradient           =       5.721E-03
 Gradient time:  CPU 267.37 s  wall 5.13 s
rPathMan2.  file_steps = 951
 IRC --- Status = 3.  Assess initial corrector step
 IRC --- bisector search: b =  0.000000 E =     -302.893326 G.B =  -0.024061
 IRC --- bisector search: b =  0.023230 E =     -302.893205 G.B =   0.033590
 IRC --- performed gradient/energy interpolation
 IRC --- bisector search:  estimate b(min) =   9.547908241975381E-003
 Adding empirical dispersion correction 
 ----------------------------------------------------------------
 Doing -D3(0) with
 s6  =   1.00000
 s8  =   1.00000
 rs6 =   1.28100
 rs8 =   1.09400
 -D3 energy without 3body term =     -0.0026390796 hartrees
 ----------------------------------------------------------------
             Standard Nuclear Orientation (Angstroms)
    I     Atom           X                Y                Z
 ----------------------------------------------------------------
    1      C      -0.1267199094     1.6830465877    -0.9601839244
    2      N       0.3907722430     2.6893562000    -1.1511574315
    3      C       1.2160924635    -0.7339671595     0.4387679620
    4      H       2.2942429275    -0.7737543567     0.3670853461
    5      C       0.0921020050    -0.9444150992    -0.4933705715
    6      H      -0.0561267252    -1.7769287575    -1.1665485972
    7      C      -0.7369561825     0.3905199443    -0.7777023160
    8      H      -1.5958598671     0.2199442759    -1.4214935846
    9      C      -0.7652930492    -0.2822311695     0.5532352963
   10      H      -1.6550045098    -0.6229533404     1.0562152312
   11      N       0.4486830056     0.0877078364     1.2762996310
   12      H       0.4940676005     0.0636750522     2.2788529678
 ----------------------------------------------------------------
 Nuclear Repulsion Energy =         265.34425790 hartrees
 There are       25 alpha and       24 beta electrons

                       Distance Matrix (Angstroms)
             C (  1)   N (  2)   C (  3)   H (  4)   C (  5)   H (  6)
   N (  2)  1.147575
   C (  3)  3.098736  3.863698
   H (  4)  3.695751  4.233367  1.081263
   C (  5)  2.677565  3.704886  1.475305  2.370429
   H (  6)  3.466843  4.488614  2.298554  2.980374  1.080842
   C (  7)  1.440942  2.587641  2.560990  3.442999  1.596945  2.304900
   H (  8)  2.124111  3.180846  3.503940  4.395378  2.250858  2.534418
   C (  9)  2.561353  3.615491  2.035450  3.104353  1.506319  2.386356
   H ( 10)  3.423325  4.475387  2.938837  4.011757  2.357315  2.971321
   N ( 11)  2.806787  3.558718  1.401972  2.230444  2.079462  3.114355
   H ( 12)  3.674112  4.320861  2.131541  2.756225  2.977087  3.944785
             C (  7)   H (  8)   C (  9)   H ( 10)   N ( 11)
   H (  8)  1.086867
   C (  9)  1.491574  2.200358
   H ( 10)  2.287618  2.617826  1.077343
   N ( 11)  2.390891  3.387585  1.460621  2.231362
   H ( 12)  3.311311  4.252621  2.164116  2.566089  1.003868
 
 Applying Cartesian multipole field
    Component          Value
    ---------          -----
     (2,0,0)        1.00000E-11
     (0,2,0)        2.00000E-11
     (0,0,2)       -3.00000E-11
 Nucleus-field energy     =     0.0000000022 hartrees
 Requested basis set is cc-pVTZ
 There are 100 shells and 280 basis functions
 A cutoff of  1.0D-11 yielded   4766 shell pairs
 There are     37554 function pairs (     49177 Cartesian)
 Smallest overlap matrix eigenvalue = 2.17E-04
 Guess MOs from SCF MO coefficient file
 Reading MOs from coefficient file
 Reading MOs from coefficient file
 Long-range K will be added via erf
 Coulomb attenuation parameter = 0.25 bohr**(-1)
 An unrestricted hybrid HF-DFT SCF calculation will be
 performed using Pulay DIIS extrapolation
 Exchange:     0.1957 Hartree-Fock + 1.0000 wB97X-D3 + LR-HF
 Correlation:  1.0000 wB97X-D3
 Using SG-2 standard quadrature grid
 Dispersion:   Grimme D3
 SCF converges when DIIS error is below 1.0E-08
 Using Q-Chem read-in guess as SCF_GUESS READ specified.

 using 64 threads for integral computing
 -------------------------------------------------------
 OpenMP Integral computing Module                
 Release: version 1.0, May 2013, Q-Chem Inc. Pittsburgh 
 -------------------------------------------------------
 using 64 threads for integral computing
 -------------------------------------------------------
 OpenMP Integral computing Module                
 Release: version 1.0, May 2013, Q-Chem Inc. Pittsburgh 
 -------------------------------------------------------
 ---------------------------------------
  Cycle       Energy         DIIS Error
 ---------------------------------------
    1    -302.8962355663      3.13E-04
    2    -302.8933925462      6.37E-05
    3    -302.8934048711      6.65E-05
    4    -302.8934368664      1.56E-05
    5    -302.8934388000      3.72E-06
    6    -302.8934389676      1.15E-06
    7    -302.8934389956      4.43E-07
    8    -302.8934390077      1.44E-07
    9    -302.8934390120      7.39E-08
   10    -302.8934390145      2.85E-08
   11    -302.8934390155      1.08E-08
   12    -302.8934390159      4.46E-09 Convergence criterion met
 ---------------------------------------
 <S^2> = 0.7567
 SCF time:  CPU 1194.82 s  wall 20.19 s
 SCF   energy in the final basis set = -302.89343902
 Total energy in the final basis set = -302.89343902
 
 --------------------------------------------------------------
 
                    Orbital Energies (a.u.)
 --------------------------------------------------------------
 
 Alpha MOs
 -- Occupied --
-14.4522 -14.4076 -10.3527 -10.3411 -10.3249 -10.3223 -10.3067  -1.1259
 -1.0137  -0.9504  -0.8287  -0.7806  -0.6960  -0.6635  -0.6298  -0.5902
 -0.5306  -0.5195  -0.4878  -0.4683  -0.4548  -0.4252  -0.3991  -0.3694
 -0.2602
 -- Virtual --
  0.1012   0.1074   0.1235   0.1387   0.1509   0.1590   0.1704   0.1984
  0.2017   0.2394   0.2595   0.2773   0.3075   0.3135   0.3479   0.3602
  0.3743   0.3854   0.3918   0.4264   0.4361   0.4535   0.4561   0.4647
  0.4825   0.4897   0.5081   0.5175   0.5246   0.5299   0.5594   0.5622
  0.5858   0.5957   0.6022   0.6268   0.6642   0.6664   0.6737   0.6970
  0.7179   0.7250   0.7451   0.7892   0.8247   0.8320   0.8708   0.8922
  0.9087   0.9453   0.9829   0.9895   1.0088   1.0210   1.0432   1.0612
  1.0664   1.0991   1.1215   1.1354   1.1441   1.1513   1.1609   1.1925
  1.2055   1.2330   1.2463   1.2663   1.2759   1.2965   1.3252   1.3336
  1.3473   1.3775   1.3857   1.4293   1.4507   1.4756   1.4823   1.5011
  1.5117   1.5571   1.5678   1.5775   1.6311   1.6439   1.6704   1.7278
  1.7507   1.7968   1.8224   1.8558   1.8756   1.9227   1.9311   1.9691
  1.9948   2.1235   2.1867   2.2163   2.2367   2.2929   2.3125   2.3393
  2.3890   2.4260   2.4599   2.5260   2.5443   2.5803   2.5987   2.6291
  2.6491   2.6655   2.6870   2.7089   2.7289   2.7499   2.7686   2.7904
  2.8147   2.8197   2.8483   2.8655   2.8946   2.9150   2.9307   2.9474
  2.9772   2.9979   3.0202   3.0311   3.0536   3.0700   3.0843   3.0945
  3.0986   3.1017   3.1573   3.1643   3.1683   3.2037   3.2183   3.2325
  3.2408   3.2576   3.2783   3.3065   3.3203   3.3469   3.3624   3.3982
  3.4049   3.4523   3.4702   3.4926   3.5074   3.5217   3.5577   3.5670
  3.5729   3.6070   3.6293   3.6514   3.6898   3.7155   3.7371   3.7510
  3.7755   3.7856   3.7989   3.8214   3.8297   3.8763   3.8825   3.9012
  3.9437   3.9589   3.9806   4.0179   4.0327   4.0555   4.0666   4.0854
  4.0940   4.0982   4.1152   4.1475   4.1628   4.1732   4.2135   4.2485
  4.2655   4.2688   4.3449   4.3536   4.3864   4.4031   4.4380   4.4413
  4.4539   4.5280   4.5408   4.6217   4.6453   4.6687   4.6802   4.7056
  4.7464   4.7630   4.7713   4.7910   4.8296   4.8941   4.9248   4.9633
  4.9887   5.0189   5.0489   5.0751   5.0976   5.1162   5.1700   5.2150
  5.2408   5.2701   5.3033   5.3474   5.3711   5.4235   5.4716   5.5609
  5.5867   5.6312   5.7039   5.7377   5.7811   5.8577   5.9476   5.9880
  6.0020   6.1719   6.2315   6.2530   6.2960   6.3446   6.4074   6.8091
  8.1810  10.8458  11.7130  11.8844  12.5644  12.8930  15.7692
 
 Beta MOs
 -- Occupied --
-14.4499 -14.4073 -10.3523 -10.3394 -10.3259 -10.3138 -10.3069  -1.1180
 -1.0126  -0.9453  -0.8150  -0.7720  -0.6925  -0.6503  -0.6261  -0.5828
 -0.5231  -0.5091  -0.4781  -0.4602  -0.4485  -0.4201  -0.3887  -0.3553
 -- Virtual --
  0.0233   0.1019   0.1141   0.1258   0.1419   0.1546   0.1599   0.1735
  0.2027   0.2052   0.2397   0.2654   0.2794   0.3076   0.3180   0.3510
  0.3626   0.3792   0.3933   0.3995   0.4292   0.4421   0.4569   0.4595
  0.4703   0.4847   0.4928   0.5107   0.5182   0.5303   0.5323   0.5625
  0.5658   0.5890   0.5990   0.6046   0.6282   0.6666   0.6717   0.6764
  0.7009   0.7193   0.7259   0.7468   0.7942   0.8262   0.8375   0.8739
  0.8945   0.9140   0.9469   0.9850   0.9914   1.0099   1.0247   1.0450
  1.0647   1.0691   1.1010   1.1246   1.1385   1.1463   1.1583   1.1639
  1.1944   1.2077   1.2357   1.2512   1.2689   1.2801   1.2989   1.3284
  1.3397   1.3515   1.3798   1.3883   1.4328   1.4533   1.4780   1.4863
  1.5058   1.5161   1.5605   1.5691   1.5844   1.6332   1.6478   1.6732
  1.7306   1.7551   1.8003   1.8272   1.8596   1.8809   1.9264   1.9332
  1.9724   1.9987   2.1269   2.1958   2.2226   2.2502   2.2984   2.3244
  2.3448   2.3917   2.4302   2.4681   2.5316   2.5495   2.5869   2.6069
  2.6347   2.6561   2.6706   2.6979   2.7121   2.7321   2.7537   2.7728
  2.7970   2.8179   2.8269   2.8551   2.8749   2.9014   2.9200   2.9355
  2.9531   2.9846   3.0067   3.0232   3.0337   3.0666   3.0748   3.0917
  3.1005   3.1063   3.1124   3.1640   3.1731   3.1798   3.2130   3.2228
  3.2429   3.2512   3.2646   3.2882   3.3105   3.3277   3.3518   3.3687
  3.4055   3.4091   3.4560   3.4791   3.4973   3.5139   3.5270   3.5611
  3.5702   3.5764   3.6150   3.6339   3.6553   3.6945   3.7190   3.7405
  3.7563   3.7787   3.7904   3.8013   3.8246   3.8327   3.8814   3.8872
  3.9065   3.9474   3.9642   3.9867   4.0208   4.0353   4.0585   4.0715
  4.0877   4.0960   4.1011   4.1174   4.1504   4.1687   4.1760   4.2194
  4.2515   4.2680   4.2728   4.3516   4.3575   4.3884   4.4054   4.4416
  4.4438   4.4566   4.5309   4.5455   4.6243   4.6508   4.6713   4.6821
  4.7094   4.7496   4.7654   4.7740   4.7984   4.8327   4.8995   4.9297
  4.9706   4.9935   5.0237   5.0535   5.0807   5.1033   5.1216   5.1743
  5.2196   5.2441   5.2720   5.3064   5.3499   5.3788   5.4270   5.4780
  5.5656   5.5904   5.6368   5.7083   5.7406   5.7846   5.8597   5.9515
  5.9914   6.0070   6.1775   6.2327   6.2548   6.3007   6.3483   6.4085
  6.8151   8.1816  10.8565  11.7173  11.8872  12.5696  12.8979  15.7698
 --------------------------------------------------------------
 
          Ground-State Mulliken Net Atomic Charges

     Atom                 Charge (a.u.)    Spin (a.u.)
  --------------------------------------------------------
      1 C                    -0.079854      -0.011897
      2 N                    -0.068003       0.026237
      3 C                    -0.182200       0.758876
      4 H                     0.130947       0.003931
      5 C                    -0.085303      -0.065294
      6 H                     0.130502       0.012642
      7 C                    -0.133524       0.126254
      8 H                     0.137385      -0.003444
      9 C                     0.035524       0.028109
     10 H                     0.121551       0.002351
     11 N                    -0.137432       0.108335
     12 H                     0.130407       0.013899
  --------------------------------------------------------
  Sum of atomic charges =    -0.000000
  Sum of spin   charges =     1.000000

 -----------------------------------------------------------------
                    Cartesian Multipole Moments
 -----------------------------------------------------------------
    Charge (ESU x 10^10)
                -0.0000
    Dipole Moment (Debye)
         X      -1.8323      Y      -4.3253      Z       1.8173
       Tot       5.0367
    Quadrupole Moments (Debye-Ang)
        XX     -37.1312     XY      -2.4486     YY     -53.3288
        XZ       2.0604     YZ       5.0809     ZZ     -36.8821
    Octopole Moments (Debye-Ang^2)
       XXX      -7.7236    XXY     -18.0579    XYY     -11.1355
       YYY     -80.9673    XXZ       6.6555    XYZ       3.8423
       YYZ      16.1669    XZZ      -5.7526    YZZ     -21.3233
       ZZZ      30.9797
    Hexadecapole Moments (Debye-Ang^3)
      XXXX    -158.8689   XXXY      -0.4257   XXYY    -111.4319
      XYYY     -15.2666   YYYY    -571.9996   XXXZ     -14.4504
      XXYZ      27.0250   XYYZ      -0.0618   YYYZ     131.9491
      XXZZ     -65.6505   XYZZ      -1.6624   YYZZ    -135.0400
      XZZZ      -8.6859   YZZZ      90.4700   ZZZZ    -214.7525
 -----------------------------------------------------------------
 Calculating analytic gradient of the SCF energy
 Gradient of SCF Energy
            1           2           3           4           5           6
    1  -0.0023117   0.0006871   0.0009906   0.0010096   0.0014007   0.0032221
    2   0.0071812  -0.0026337  -0.0015707  -0.0032090  -0.0073058  -0.0008316
    3   0.0008886  -0.0004976   0.0013957   0.0020117   0.0060351  -0.0029329
            7           8           9          10          11          12
    1  -0.0060240  -0.0026447   0.0010720   0.0024096   0.0009998  -0.0008112
    2   0.0040475   0.0017912  -0.0008463  -0.0001899   0.0027039   0.0008633
    3   0.0019897  -0.0024876  -0.0018218  -0.0000360  -0.0023345  -0.0022104
 Max gradient component =       7.306E-03
 RMS gradient           =       2.895E-03
 Gradient time:  CPU 267.58 s  wall 5.03 s
rPathMan2.  file_steps = 951
 IRC --- Status = 4.  Checking bisector search.
 IRC --- Bisector search finished successfully.
 ------------------------------------------------------------------------
 Reaction path following.  The coordinates are cartesian              
 Step   7 E=    -302.893439 |G|=  0.017368 S_lin= 0.4630 S_tot= 0.4692
 ------------------------------------------------------------------------
  IRC -- SD step length =   0.100000000000000     
 Adding empirical dispersion correction 
 ----------------------------------------------------------------
 Doing -D3(0) with
 s6  =   1.00000
 s8  =   1.00000
 rs6 =   1.28100
 rs8 =   1.09400
 -D3 energy without 3body term =     -0.0026353026 hartrees
 ----------------------------------------------------------------
             Standard Nuclear Orientation (Angstroms)
    I     Atom           X                Y                Z
 ----------------------------------------------------------------
    1      C      -0.1196766078     1.6611667383    -0.9628914731
    2      N       0.3886788444     2.6973806573    -1.1496413816
    3      C       1.2130743155    -0.7291815615     0.4345153697
    4      H       2.2911668685    -0.7639771623     0.3609560450
    5      C       0.0878342980    -0.9221555574    -0.5117584080
    6      H      -0.0659440338    -1.7743949367    -1.1576125190
    7      C      -0.7186021340     0.3781877725    -0.7837644534
    8      H      -1.5878020358     0.2144869008    -1.4139141530
    9      C      -0.7685592144    -0.2796525041     0.5587861420
   10      H      -1.6623462257    -0.6223747268     1.0563248351
   11      N       0.4456368829     0.0794696032     1.2834124266
   12      H       0.4965390443     0.0610447906     2.2855875789
 ----------------------------------------------------------------
 Nuclear Repulsion Energy =         265.56035469 hartrees
 There are       25 alpha and       24 beta electrons

                       Distance Matrix (Angstroms)
             C (  1)   N (  2)   C (  3)   H (  4)   C (  5)   H (  6)
   N (  2)  1.169205
   C (  3)  3.072903  3.864002
   H (  4)  3.666887  4.228754  1.081159
   C (  5)  2.630615  3.687607  1.482848  2.375147
   H (  6)  3.441495  4.494833  2.294173  2.980431  1.080318
   C (  7)  1.427177  2.595880  2.538079  3.416670  1.554098  2.280206
   H (  8)  2.109904  3.184506  3.485988  4.376523  2.216664  2.517418
   C (  9)  2.550163  3.622244  2.035778  3.104131  1.514030  2.382005
   H ( 10)  3.416376  4.482607  2.943824  4.016697  2.368942  2.962629
   N ( 11)  2.804858  3.574417  1.401251  2.228970  2.086603  3.107593
   H ( 12)  3.673245  4.331593  2.136434  2.757817  2.993137  3.942189
             C (  7)   H (  8)   C (  9)   H ( 10)   N ( 11)
   H (  8)  1.086000
   C (  9)  1.495892  2.192460
   H ( 10)  2.297326  2.609210  1.078823
   N ( 11)  2.391214  3.380632  1.458878  2.233326
   H ( 12)  3.316334  4.249039  2.167577  2.576613  1.003636
 
 Applying Cartesian multipole field
    Component          Value
    ---------          -----
     (2,0,0)        1.00000E-11
     (0,2,0)        2.00000E-11
     (0,0,2)       -3.00000E-11
 Nucleus-field energy     =     0.0000000021 hartrees
 Requested basis set is cc-pVTZ
 There are 100 shells and 280 basis functions
 A cutoff of  1.0D-11 yielded   4768 shell pairs
 There are     37580 function pairs (     49211 Cartesian)
 Smallest overlap matrix eigenvalue = 2.09E-04
 Guess MOs from SCF MO coefficient file
 Reading MOs from coefficient file
 Reading MOs from coefficient file
 Long-range K will be added via erf
 Coulomb attenuation parameter = 0.25 bohr**(-1)
 An unrestricted hybrid HF-DFT SCF calculation will be
 performed using Pulay DIIS extrapolation
 Exchange:     0.1957 Hartree-Fock + 1.0000 wB97X-D3 + LR-HF
 Correlation:  1.0000 wB97X-D3
 Using SG-2 standard quadrature grid
 Dispersion:   Grimme D3
 SCF converges when DIIS error is below 1.0E-08
 Using Q-Chem read-in guess as SCF_GUESS READ specified.

 using 64 threads for integral computing
 -------------------------------------------------------
 OpenMP Integral computing Module                
 Release: version 1.0, May 2013, Q-Chem Inc. Pittsburgh 
 -------------------------------------------------------
 using 64 threads for integral computing
 -------------------------------------------------------
 OpenMP Integral computing Module                
 Release: version 1.0, May 2013, Q-Chem Inc. Pittsburgh 
 -------------------------------------------------------
 ---------------------------------------
  Cycle       Energy         DIIS Error
 ---------------------------------------
    1    -302.8978234424      1.06E-03
    2    -302.8929791736      1.81E-04
    3    -302.8930678862      2.05E-04
    4    -302.8933883395      4.69E-05
    5    -302.8934103957      1.29E-05
    6    -302.8934154399      4.82E-06
    7    -302.8934165235      1.90E-06
    8    -302.8934168753      7.61E-07
    9    -302.8934169857      3.57E-07
   10    -302.8934170154      1.63E-07
   11    -302.8934170257      4.96E-08
   12    -302.8934170293      2.41E-08
   13    -302.8934170305      1.17E-08
   14    -302.8934170309      5.23E-09 Convergence criterion met
 ---------------------------------------
 <S^2> = 0.7558
 SCF time:  CPU 1413.79 s  wall 24.11 s
 SCF   energy in the final basis set = -302.89341703
 Total energy in the final basis set = -302.89341703
 
 --------------------------------------------------------------
 
                    Orbital Energies (a.u.)
 --------------------------------------------------------------
 
 Alpha MOs
 -- Occupied --
-14.4522 -14.4139 -10.3529 -10.3399 -10.3236 -10.3219 -10.3122  -1.1266
 -1.0073  -0.9543  -0.8277  -0.7829  -0.6985  -0.6639  -0.6322  -0.5909
 -0.5308  -0.5178  -0.4910  -0.4681  -0.4559  -0.4203  -0.3971  -0.3670
 -0.2606
 -- Virtual --
  0.0985   0.1051   0.1199   0.1376   0.1499   0.1585   0.1701   0.1965
  0.2020   0.2381   0.2650   0.2767   0.3059   0.3154   0.3469   0.3616
  0.3754   0.3881   0.3926   0.4262   0.4358   0.4530   0.4618   0.4655
  0.4832   0.4880   0.5068   0.5204   0.5238   0.5312   0.5595   0.5626
  0.5864   0.5945   0.6018   0.6292   0.6641   0.6659   0.6738   0.6959
  0.7192   0.7260   0.7445   0.7904   0.8244   0.8334   0.8688   0.8889
  0.9095   0.9382   0.9843   0.9891   1.0109   1.0220   1.0421   1.0606
  1.0686   1.0972   1.1211   1.1272   1.1420   1.1534   1.1610   1.1944
  1.2065   1.2317   1.2479   1.2671   1.2741   1.2971   1.3261   1.3337
  1.3468   1.3736   1.3848   1.4332   1.4496   1.4734   1.4771   1.5002
  1.5102   1.5464   1.5725   1.5763   1.6301   1.6410   1.6725   1.7291
  1.7523   1.7952   1.8218   1.8580   1.8760   1.9276   1.9328   1.9706
  1.9928   2.1086   2.1861   2.2160   2.2409   2.2967   2.3189   2.3400
  2.3873   2.4311   2.4603   2.5307   2.5465   2.5796   2.6032   2.6337
  2.6595   2.6736   2.6858   2.7148   2.7308   2.7517   2.7707   2.7859
  2.8112   2.8183   2.8554   2.8652   2.8874   2.9149   2.9303   2.9506
  2.9781   2.9943   3.0238   3.0358   3.0533   3.0720   3.0830   3.0976
  3.1031   3.1103   3.1540   3.1664   3.1709   3.2018   3.2221   3.2331
  3.2383   3.2585   3.2763   3.3108   3.3251   3.3477   3.3787   3.4028
  3.4052   3.4498   3.4741   3.4947   3.5104   3.5214   3.5557   3.5661
  3.5700   3.6070   3.6301   3.6561   3.6870   3.7212   3.7482   3.7551
  3.7753   3.7867   3.7963   3.8152   3.8414   3.8731   3.8945   3.9071
  3.9472   3.9622   3.9751   4.0251   4.0349   4.0583   4.0682   4.0823
  4.0903   4.1012   4.1184   4.1579   4.1703   4.1774   4.2076   4.2536
  4.2623   4.2674   4.3455   4.3568   4.3889   4.3999   4.4335   4.4391
  4.4557   4.5242   4.5409   4.6219   4.6450   4.6600   4.6723   4.7016
  4.7510   4.7550   4.7635   4.7979   4.8210   4.9007   4.9207   4.9609
  4.9870   5.0177   5.0491   5.0846   5.1084   5.1323   5.1784   5.2077
  5.2425   5.2656   5.3052   5.3455   5.3794   5.4196   5.4692   5.5562
  5.5883   5.6302   5.6995   5.7297   5.7871   5.8315   5.9412   5.9713
  5.9982   6.1500   6.1688   6.2163   6.2829   6.3345   6.3719   6.8141
  8.2752  10.9255  11.7191  11.9092  12.7214  12.8753  15.2430
 
 Beta MOs
 -- Occupied --
-14.4497 -14.4135 -10.3525 -10.3384 -10.3246 -10.3133 -10.3124  -1.1188
 -1.0062  -0.9494  -0.8144  -0.7743  -0.6949  -0.6507  -0.6286  -0.5837
 -0.5232  -0.5067  -0.4814  -0.4611  -0.4480  -0.4154  -0.3896  -0.3522
 -- Virtual --
  0.0260   0.0990   0.1107   0.1218   0.1408   0.1537   0.1593   0.1733
  0.2010   0.2054   0.2383   0.2701   0.2785   0.3067   0.3195   0.3506
  0.3640   0.3809   0.3964   0.3991   0.4285   0.4420   0.4568   0.4644
  0.4716   0.4857   0.4912   0.5094   0.5206   0.5293   0.5337   0.5627
  0.5661   0.5892   0.5983   0.6045   0.6305   0.6667   0.6709   0.6768
  0.7000   0.7207   0.7267   0.7462   0.7954   0.8258   0.8389   0.8717
  0.8912   0.9145   0.9398   0.9863   0.9914   1.0118   1.0257   1.0438
  1.0639   1.0714   1.0985   1.1238   1.1314   1.1441   1.1590   1.1655
  1.1962   1.2086   1.2341   1.2530   1.2701   1.2778   1.2996   1.3292
  1.3394   1.3509   1.3754   1.3881   1.4368   1.4519   1.4757   1.4812
  1.5053   1.5141   1.5493   1.5748   1.5822   1.6322   1.6448   1.6753
  1.7320   1.7568   1.7988   1.8265   1.8617   1.8816   1.9310   1.9346
  1.9740   1.9968   2.1121   2.1961   2.2261   2.2501   2.3026   2.3299
  2.3455   2.3903   2.4358   2.4678   2.5357   2.5518   2.5855   2.6112
  2.6402   2.6683   2.6764   2.6971   2.7180   2.7339   2.7553   2.7743
  2.7927   2.8140   2.8266   2.8623   2.8743   2.8953   2.9203   2.9348
  2.9559   2.9850   3.0037   3.0264   3.0385   3.0646   3.0784   3.0939
  3.1008   3.1141   3.1161   3.1607   3.1751   3.1817   3.2116   3.2261
  3.2420   3.2497   3.2668   3.2866   3.3135   3.3348   3.3526   3.3849
  3.4072   3.4121   3.4535   3.4819   3.5005   3.5175   3.5258   3.5588
  3.5707   3.5723   3.6156   3.6345   3.6598   3.6917   3.7245   3.7513
  3.7608   3.7784   3.7913   3.8001   3.8182   3.8440   3.8779   3.8992
  3.9123   3.9508   3.9678   3.9809   4.0276   4.0379   4.0606   4.0730
  4.0838   4.0922   4.1047   4.1207   4.1613   4.1757   4.1804   4.2134
  4.2558   4.2674   4.2701   4.3513   4.3609   4.3910   4.4018   4.4371
  4.4415   4.4585   4.5269   4.5453   4.6245   4.6504   4.6624   4.6741
  4.7052   4.7535   4.7582   4.7666   4.8037   4.8245   4.9071   4.9257
  4.9683   4.9912   5.0226   5.0538   5.0908   5.1158   5.1356   5.1823
  5.2128   5.2458   5.2670   5.3088   5.3487   5.3859   5.4231   5.4760
  5.5607   5.5923   5.6363   5.7036   5.7329   5.7897   5.8341   5.9453
  5.9747   6.0030   6.1516   6.1733   6.2187   6.2880   6.3380   6.3732
  6.8202   8.2757  10.9372  11.7233  11.9119  12.7272  12.8788  15.2435
 --------------------------------------------------------------
 
          Ground-State Mulliken Net Atomic Charges

     Atom                 Charge (a.u.)    Spin (a.u.)
  --------------------------------------------------------
      1 C                    -0.068194      -0.009927
      2 N                    -0.086904       0.022245
      3 C                    -0.184355       0.768906
      4 H                     0.130905       0.003869
      5 C                    -0.084831      -0.055252
      6 H                     0.129692       0.013200
      7 C                    -0.118052       0.103315
      8 H                     0.137736      -0.003106
      9 C                     0.026925       0.028542
     10 H                     0.123632       0.002100
     11 N                    -0.138703       0.112857
     12 H                     0.132148       0.013252
  --------------------------------------------------------
  Sum of atomic charges =    -0.000000
  Sum of spin   charges =     1.000000

 -----------------------------------------------------------------
                    Cartesian Multipole Moments
 -----------------------------------------------------------------
    Charge (ESU x 10^10)
                -0.0000
    Dipole Moment (Debye)
         X      -1.8418      Y      -4.3128      Z       1.7994
       Tot       5.0230
    Quadrupole Moments (Debye-Ang)
        XX     -37.1746     XY      -2.3072     YY     -53.4402
        XZ       2.0216     YZ       5.0603     ZZ     -36.8574
    Octopole Moments (Debye-Ang^2)
       XXX      -8.1331    XXY     -18.0540    XYY     -11.0417
       YYY     -81.1647    XXZ       6.7623    XYZ       3.7702
       YYZ      16.2889    XZZ      -5.7325    YZZ     -21.3372
       ZZZ      31.5059
    Hexadecapole Moments (Debye-Ang^3)
      XXXX    -157.9301   XXXY      -0.8808   XXYY    -111.0223
      XYYY     -15.1185   YYYY    -570.0921   XXXZ     -14.1219
      XXYZ      26.9933   XYYZ      -0.1658   YYYZ     131.5689
      XXZZ     -65.7058   XYZZ      -1.6814   YYZZ    -135.2078
      XZZZ      -8.1950   YZZZ      90.4593   ZZZZ    -216.0160
 -----------------------------------------------------------------
 Calculating analytic gradient of the SCF energy
 Gradient of SCF Energy
            1           2           3           4           5           6
    1  -0.0274623   0.0219552   0.0008747   0.0008499  -0.0016791   0.0026496
    2  -0.0476700   0.0420770  -0.0016260  -0.0033666   0.0015973  -0.0008329
    3   0.0105642  -0.0084110   0.0011738   0.0021060  -0.0010381  -0.0016654
            7           8           9          10          11          12
    1   0.0037312  -0.0019376  -0.0005316   0.0015233   0.0008344  -0.0008076
    2   0.0049147   0.0015809  -0.0001817  -0.0006302   0.0030063   0.0011313
    3   0.0001907  -0.0013779   0.0001841   0.0014170  -0.0011834  -0.0019600
 Max gradient component =       4.767E-02
 RMS gradient           =       1.244E-02
 Gradient time:  CPU 266.71 s  wall 5.01 s
rPathMan2.  file_steps = 951
 IRC --- Status = 2.  Assess steepest descent step
 IRC --- Previous SD length =   0.100000
 IRC --- Point 1 E =     -302.893439 |G| =   0.017368 G.D1 =  -0.017368
 IRC --- Point 2 E =     -302.893417 |G| =   0.074618 G.D1 =   0.018215
 IRC --- Angle(G1/G2) =  104.13 Deg.  Curvature =   0.3558
 IRC --- Minimum along SD direction =   0.048810
 IRC --- SD step rejected. Backing up to the estimated minimum.
 Adding empirical dispersion correction 
 ----------------------------------------------------------------
 Doing -D3(0) with
 s6  =   1.00000
 s8  =   1.00000
 rs6 =   1.28100
 rs8 =   1.09400
 -D3 energy without 3body term =     -0.0026371666 hartrees
 ----------------------------------------------------------------
             Standard Nuclear Orientation (Angstroms)
    I     Atom           X                Y                Z
 ----------------------------------------------------------------
    1      C      -0.1232820831     1.6723670619    -0.9615054754
    2      N       0.3897504579     2.6932729271    -1.1504174496
    3      C       1.2146193094    -0.7316313154     0.4366922773
    4      H       2.2927415071    -0.7689821209     0.3640936423
    5      C       0.0900189428    -0.9335502460    -0.5023456504
    6      H      -0.0609185407    -1.7756920029    -1.1621869092
    7      C      -0.7279975955     0.3845006274    -0.7806612373
    8      H      -1.5919268502     0.2172805383    -1.4177940739
    9      C      -0.7668872601    -0.2809725263     0.5559446568
   10      H      -1.6585879917    -0.6226709199     1.0562687287
   11      N       0.4471961971     0.0836867655     1.2797713772
   12      H       0.4952739090     0.0623912249     2.2821401226
 ----------------------------------------------------------------
 Nuclear Repulsion Energy =         265.44874241 hartrees
 There are       25 alpha and       24 beta electrons

                       Distance Matrix (Angstroms)
             C (  1)   N (  2)   C (  3)   H (  4)   C (  5)   H (  6)
   N (  2)  1.158076
   C (  3)  3.086121  3.863845
   H (  4)  3.681653  4.231114  1.081209
   C (  5)  2.654643  3.696442  1.478949  2.372717
   H (  6)  3.454457  4.491647  2.296405  2.980388  1.080451
   C (  7)  1.434219  2.591623  2.549796  3.430139  1.576029  2.292812
   H (  8)  2.117166  3.182621  3.495176  4.386170  2.234144  2.526116
   C (  9)  2.555860  3.618787  2.035604  3.104237  1.510008  2.384230
   H ( 10)  3.419909  4.478910  2.941270  4.014165  2.362954  2.967078
   N ( 11)  2.805828  3.566379  1.401593  2.229697  2.082856  3.111050
   H ( 12)  3.673673  4.326098  2.133918  2.756986  2.984877  3.943512
             C (  7)   H (  8)   C (  9)   H ( 10)   N ( 11)
   H (  8)  1.086404
   C (  9)  1.493614  2.196495
   H ( 10)  2.292314  2.613608  1.078059
   N ( 11)  2.391015  3.384188  1.459760  2.232313
   H ( 12)  3.313744  4.250872  2.165802  2.571224  1.003747
 
 Applying Cartesian multipole field
    Component          Value
    ---------          -----
     (2,0,0)        1.00000E-11
     (0,2,0)        2.00000E-11
     (0,0,2)       -3.00000E-11
 Nucleus-field energy     =     0.0000000021 hartrees
 Requested basis set is cc-pVTZ
 There are 100 shells and 280 basis functions
 A cutoff of  1.0D-11 yielded   4766 shell pairs
 There are     37564 function pairs (     49192 Cartesian)
 Smallest overlap matrix eigenvalue = 2.14E-04
 Guess MOs from SCF MO coefficient file
 Reading MOs from coefficient file
 Reading MOs from coefficient file
 Long-range K will be added via erf
 Coulomb attenuation parameter = 0.25 bohr**(-1)
 An unrestricted hybrid HF-DFT SCF calculation will be
 performed using Pulay DIIS extrapolation
 Exchange:     0.1957 Hartree-Fock + 1.0000 wB97X-D3 + LR-HF
 Correlation:  1.0000 wB97X-D3
 Using SG-2 standard quadrature grid
 Dispersion:   Grimme D3
 SCF converges when DIIS error is below 1.0E-08
 Using Q-Chem read-in guess as SCF_GUESS READ specified.

 using 64 threads for integral computing
 -------------------------------------------------------
 OpenMP Integral computing Module                
 Release: version 1.0, May 2013, Q-Chem Inc. Pittsburgh 
 -------------------------------------------------------
 using 64 threads for integral computing
 -------------------------------------------------------
 OpenMP Integral computing Module                
 Release: version 1.0, May 2013, Q-Chem Inc. Pittsburgh 
 -------------------------------------------------------
 ---------------------------------------
  Cycle       Energy         DIIS Error
 ---------------------------------------
    1    -302.8933809033      5.46E-04
    2    -302.8937609296      9.10E-05
    3    -302.8937873141      1.01E-04
    4    -302.8938654412      2.33E-05
    5    -302.8938708627      6.72E-06
    6    -302.8938721585      2.49E-06
    7    -302.8938724482      9.64E-07
    8    -302.8938725431      3.97E-07
    9    -302.8938725735      1.93E-07
   10    -302.8938725817      8.53E-08
   11    -302.8938725845      2.56E-08
   12    -302.8938725855      1.22E-08
   13    -302.8938725858      5.78E-09 Convergence criterion met
 ---------------------------------------
 <S^2> = 0.7562
 SCF time:  CPU 1302.85 s  wall 22.54 s
 SCF   energy in the final basis set = -302.89387259
 Total energy in the final basis set = -302.89387259
 
 --------------------------------------------------------------
 
                    Orbital Energies (a.u.)
 --------------------------------------------------------------
 
 Alpha MOs
 -- Occupied --
-14.4522 -14.4107 -10.3528 -10.3405 -10.3243 -10.3221 -10.3094  -1.1262
 -1.0105  -0.9523  -0.8282  -0.7817  -0.6972  -0.6637  -0.6310  -0.5905
 -0.5307  -0.5187  -0.4893  -0.4682  -0.4554  -0.4228  -0.3980  -0.3684
 -0.2603
 -- Virtual --
  0.1000   0.1065   0.1217   0.1382   0.1504   0.1587   0.1702   0.1975
  0.2019   0.2387   0.2623   0.2770   0.3068   0.3142   0.3474   0.3610
  0.3749   0.3869   0.3921   0.4263   0.4360   0.4534   0.4590   0.4650
  0.4828   0.4889   0.5075   0.5188   0.5242   0.5303   0.5595   0.5624
  0.5862   0.5951   0.6020   0.6280   0.6642   0.6662   0.6738   0.6964
  0.7186   0.7254   0.7448   0.7898   0.8246   0.8326   0.8699   0.8906
  0.9093   0.9420   0.9836   0.9893   1.0098   1.0214   1.0427   1.0609
  1.0675   1.0985   1.1214   1.1320   1.1420   1.1525   1.1605   1.1934
  1.2059   1.2325   1.2470   1.2669   1.2751   1.2964   1.3255   1.3336
  1.3471   1.3758   1.3851   1.4312   1.4502   1.4748   1.4797   1.5005
  1.5109   1.5520   1.5705   1.5763   1.6307   1.6425   1.6714   1.7287
  1.7514   1.7960   1.8222   1.8570   1.8757   1.9253   1.9320   1.9699
  1.9939   2.1159   2.1864   2.2163   2.2384   2.2950   2.3155   2.3395
  2.3884   2.4285   2.4600   2.5285   2.5455   2.5800   2.6008   2.6313
  2.6546   2.6690   2.6864   2.7117   2.7296   2.7508   2.7698   2.7880
  2.8132   2.8187   2.8517   2.8654   2.8910   2.9150   2.9305   2.9487
  2.9777   2.9962   3.0220   3.0334   3.0534   3.0714   3.0834   3.0968
  3.0997   3.1060   3.1558   3.1651   3.1697   3.2028   3.2206   3.2329
  3.2394   3.2581   3.2772   3.3088   3.3224   3.3471   3.3703   3.4010
  3.4045   3.4510   3.4727   3.4935   3.5089   3.5215   3.5569   3.5667
  3.5710   3.6069   3.6298   3.6537   3.6885   3.7185   3.7427   3.7529
  3.7756   3.7862   3.7971   3.8186   3.8350   3.8778   3.8853   3.9041
  3.9457   3.9607   3.9775   4.0209   4.0338   4.0574   4.0668   4.0845
  4.0920   4.0994   4.1163   4.1526   4.1664   4.1753   4.2109   4.2511
  4.2652   4.2668   4.3458   4.3554   4.3873   4.4007   4.4356   4.4401
  4.4545   4.5264   4.5410   4.6220   4.6457   4.6645   4.6764   4.7032
  4.7508   4.7583   4.7671   4.7934   4.8250   4.8977   4.9232   4.9616
  4.9880   5.0187   5.0488   5.0819   5.1110   5.1149   5.1736   5.2114
  5.2419   5.2682   5.3040   5.3469   5.3744   5.4213   5.4706   5.5595
  5.5872   5.6309   5.7019   5.7342   5.7835   5.8446   5.9446   5.9803
  6.0001   6.1683   6.1952   6.2335   6.2904   6.3381   6.3898   6.8117
  8.2257  10.8857  11.7190  11.8967  12.6410  12.8761  15.5142
 
 Beta MOs
 -- Occupied --
-14.4498 -14.4104 -10.3524 -10.3390 -10.3253 -10.3135 -10.3096  -1.1184
 -1.0094  -0.9473  -0.8147  -0.7731  -0.6936  -0.6505  -0.6274  -0.5832
 -0.5232  -0.5080  -0.4795  -0.4606  -0.4483  -0.4178  -0.3892  -0.3539
 -- Virtual --
  0.0247   0.1006   0.1126   0.1238   0.1414   0.1541   0.1596   0.1734
  0.2019   0.2053   0.2390   0.2678   0.2790   0.3072   0.3185   0.3508
  0.3634   0.3800   0.3948   0.3993   0.4289   0.4421   0.4571   0.4620
  0.4707   0.4852   0.4920   0.5101   0.5192   0.5298   0.5328   0.5627
  0.5660   0.5892   0.5986   0.6045   0.6293   0.6666   0.6713   0.6767
  0.7004   0.7200   0.7262   0.7465   0.7948   0.8260   0.8381   0.8729
  0.8929   0.9144   0.9435   0.9857   0.9913   1.0108   1.0252   1.0444
  1.0643   1.0702   1.1002   1.1243   1.1357   1.1439   1.1590   1.1642
  1.1953   1.2081   1.2350   1.2521   1.2696   1.2791   1.2988   1.3288
  1.3395   1.3513   1.3778   1.3881   1.4348   1.4526   1.4771   1.4837
  1.5054   1.5151   1.5551   1.5718   1.5831   1.6328   1.6463   1.6741
  1.7315   1.7559   1.7996   1.8269   1.8607   1.8812   1.9289   1.9339
  1.9732   1.9978   2.1193   2.1959   2.2246   2.2498   2.3007   2.3270
  2.3450   2.3912   2.4329   2.4679   2.5338   2.5508   2.5862   2.6089
  2.6373   2.6626   2.6730   2.6975   2.7149   2.7327   2.7544   2.7738
  2.7946   2.8161   2.8266   2.8586   2.8747   2.8983   2.9201   2.9351
  2.9542   2.9848   3.0054   3.0247   3.0360   3.0657   3.0768   3.0927
  3.1006   3.1103   3.1139   3.1623   3.1742   3.1808   3.2124   3.2247
  3.2426   3.2504   3.2657   3.2872   3.3121   3.3311   3.3520   3.3766
  3.4071   3.4098   3.4547   3.4810   3.4987   3.5157   3.5263   3.5601
  3.5704   3.5741   3.6153   3.6343   3.6576   3.6932   3.7219   3.7459
  3.7584   3.7787   3.7913   3.7999   3.8217   3.8379   3.8825   3.8902
  3.9094   3.9493   3.9662   3.9836   4.0236   4.0365   4.0599   4.0718
  4.0863   4.0939   4.1028   4.1185   4.1557   4.1721   4.1782   4.2167
  4.2537   4.2691   4.2701   4.3519   4.3597   4.3892   4.4029   4.4392
  4.4425   4.4572   4.5292   4.5456   4.6245   4.6512   4.6670   4.6782
  4.7069   4.7542   4.7604   4.7702   4.8001   4.8283   4.9037   4.9282
  4.9689   4.9926   5.0235   5.0535   5.0885   5.1173   5.1187   5.1778
  5.2162   5.2452   5.2698   5.3074   5.3497   5.3816   5.4248   5.4772
  5.5641   5.5910   5.6367   5.7062   5.7372   5.7866   5.8468   5.9486
  5.9838   6.0049   6.1737   6.1961   6.2356   6.2954   6.3416   6.3909
  6.8177   8.2263  10.8969  11.7232  11.8995  12.6461  12.8807  15.5147
 --------------------------------------------------------------
 
          Ground-State Mulliken Net Atomic Charges

     Atom                 Charge (a.u.)    Spin (a.u.)
  --------------------------------------------------------
      1 C                    -0.073864      -0.010792
      2 N                    -0.077336       0.024114
      3 C                    -0.183323       0.764088
      4 H                     0.130916       0.003901
      5 C                    -0.085017      -0.060146
      6 H                     0.130132       0.012918
      7 C                    -0.126107       0.114437
      8 H                     0.137509      -0.003265
      9 C                     0.031381       0.028379
     10 H                     0.122553       0.002226
     11 N                    -0.138096       0.110543
     12 H                     0.131252       0.013597
  --------------------------------------------------------
  Sum of atomic charges =    -0.000000
  Sum of spin   charges =     1.000000

 -----------------------------------------------------------------
                    Cartesian Multipole Moments
 -----------------------------------------------------------------
    Charge (ESU x 10^10)
                -0.0000
    Dipole Moment (Debye)
         X      -1.8376      Y      -4.3187      Z       1.8083
       Tot       5.0297
    Quadrupole Moments (Debye-Ang)
        XX     -37.1523     XY      -2.3794     YY     -53.3833
        XZ       2.0407     YZ       5.0705     ZZ     -36.8705
    Octopole Moments (Debye-Ang^2)
       XXX      -7.9276    XXY     -18.0535    XYY     -11.0897
       YYY     -81.0694    XXZ       6.7063    XYZ       3.8071
       YYZ      16.2264    XZZ      -5.7433    YZZ     -21.3291
       ZZZ      31.2356
    Hexadecapole Moments (Debye-Ang^3)
      XXXX    -158.4065   XXXY      -0.6491   XXYY    -111.2277
      XYYY     -15.1940   YYYY    -571.0777   XXXZ     -14.2915
      XXYZ      27.0094   XYYZ      -0.1157   YYYZ     131.7669
      XXZZ     -65.6759   XYZZ      -1.6707   YYZZ    -135.1187
      XZZZ      -8.4485   YZZZ      90.4617   ZZZZ    -215.3675
 -----------------------------------------------------------------
 Calculating analytic gradient of the SCF energy
 Gradient of SCF Energy
            1           2           3           4           5           6
    1  -0.0150878   0.0115904   0.0008837   0.0009301   0.0001967   0.0029593
    2  -0.0200523   0.0197391  -0.0015863  -0.0032874  -0.0034969  -0.0007563
    3   0.0057944  -0.0045585   0.0012536   0.0020621   0.0027281  -0.0022772
            7           8           9          10          11          12
    1  -0.0015912  -0.0022896   0.0003093   0.0019800   0.0009301  -0.0008110
    2   0.0048085   0.0017009  -0.0004796  -0.0004086   0.0028228   0.0009960
    3   0.0010477  -0.0019365  -0.0008948   0.0006693  -0.0017933  -0.0020949
 Max gradient component =       2.005E-02
 RMS gradient           =       6.068E-03
 Gradient time:  CPU 270.28 s  wall 5.04 s
rPathMan2.  file_steps = 951
 IRC --- Status = 2.  Assess steepest descent step
 IRC --- Previous SD length =   0.048810
 IRC --- Point 1 E =     -302.893439 |G| =   0.017368 G.D1 =  -0.017368
 IRC --- Point 2 E =     -302.893873 |G| =   0.036407 G.D1 =  -0.000305
 IRC --- Angle(G1/G2) =   89.52 Deg.  Curvature =   0.3496
 IRC --- Minimum along SD direction =   0.049682
 IRC --- Corrector step required
 IRC --- equal length displacement: B_eq =   0.068738
 IRC --- chosen bisector length  : B_len =   0.034369
 Adding empirical dispersion correction 
 ----------------------------------------------------------------
 Doing -D3(0) with
 s6  =   1.00000
 s8  =   1.00000
 rs6 =   1.28100
 rs8 =   1.09400
 -D3 energy without 3body term =     -0.0026414872 hartrees
 ----------------------------------------------------------------
             Standard Nuclear Orientation (Angstroms)
    I     Atom           X                Y                Z
 ----------------------------------------------------------------
    1      C      -0.1196489320     1.6848199221    -0.9629001387
    2      N       0.3861499291     2.6843125544    -1.1491704296
    3      C       1.2150424154    -0.7322365507     0.4372854251
    4      H       2.2931622796    -0.7702021204     0.3648580026
    5      C       0.0909906881    -0.9377422241    -0.4988258329
    6      H      -0.0595723634    -1.7760420927    -1.1635599568
    7      C      -0.7319124476     0.3858045663    -0.7795534082
    8      H      -1.5930811913     0.2180090676    -1.4189569077
    9      C      -0.7661998626    -0.2814317367     0.5549073944
   10      H      -1.6574986234    -0.6226671944     1.0560045502
   11      N       0.4476096666     0.0846959934     1.2786716487
   12      H       0.4949584436     0.0626798290     2.2812396621
 ----------------------------------------------------------------
 Nuclear Repulsion Energy =         265.63955318 hartrees
 There are       25 alpha and       24 beta electrons

                       Distance Matrix (Angstroms)
             C (  1)   N (  2)   C (  3)   H (  4)   C (  5)   H (  6)
   N (  2)  1.135568
   C (  3)  3.095817  3.857034
   H (  4)  3.689408  4.226423  1.081217
   C (  5)  2.671622  3.691795  1.477169  2.371409
   H (  6)  3.467195  4.482593  2.297146  2.980459  1.080411
   C (  7)  1.447730  2.582599  2.553693  3.434692  1.583589  2.296319
   H (  8)  2.128503  3.173766  3.497736  4.388786  2.240201  2.528461
   C (  9)  2.566693  3.609353  2.035284  3.103983  1.508600  2.384599
   H ( 10)  3.430081  4.469386  2.940461  4.013374  2.360929  2.968183
   N ( 11)  2.811907  3.557555  1.401522  2.229792  2.081359  3.111925
   H ( 12)  3.678794  4.318855  2.133209  2.756764  2.982080  3.943989
             C (  7)   H (  8)   C (  9)   H ( 10)   N ( 11)
   H (  8)  1.085635
   C (  9)  1.492369  2.197570
   H ( 10)  2.289759  2.614636  1.077939
   N ( 11)  2.391282  3.385172  1.459869  2.231910
   H ( 12)  3.313318  4.251528  2.165446  2.569820  1.003927
 
 Applying Cartesian multipole field
    Component          Value
    ---------          -----
     (2,0,0)        1.00000E-11
     (0,2,0)        2.00000E-11
     (0,0,2)       -3.00000E-11
 Nucleus-field energy     =     0.0000000021 hartrees
 Requested basis set is cc-pVTZ
 There are 100 shells and 280 basis functions
 A cutoff of  1.0D-11 yielded   4767 shell pairs
 There are     37593 function pairs (     49227 Cartesian)
 Smallest overlap matrix eigenvalue = 2.18E-04
 Guess MOs from SCF MO coefficient file
 Reading MOs from coefficient file
 Reading MOs from coefficient file
 Long-range K will be added via erf
 Coulomb attenuation parameter = 0.25 bohr**(-1)
 An unrestricted hybrid HF-DFT SCF calculation will be
 performed using Pulay DIIS extrapolation
 Exchange:     0.1957 Hartree-Fock + 1.0000 wB97X-D3 + LR-HF
 Correlation:  1.0000 wB97X-D3
 Using SG-2 standard quadrature grid
 Dispersion:   Grimme D3
 SCF converges when DIIS error is below 1.0E-08
 Using Q-Chem read-in guess as SCF_GUESS READ specified.

 using 64 threads for integral computing
 -------------------------------------------------------
 OpenMP Integral computing Module                
 Release: version 1.0, May 2013, Q-Chem Inc. Pittsburgh 
 -------------------------------------------------------
 using 64 threads for integral computing
 -------------------------------------------------------
 OpenMP Integral computing Module                
 Release: version 1.0, May 2013, Q-Chem Inc. Pittsburgh 
 -------------------------------------------------------
 ---------------------------------------
  Cycle       Energy         DIIS Error
 ---------------------------------------
    1    -302.8978303097      7.36E-04
    2    -302.8932242460      1.46E-04
    3    -302.8932781127      1.56E-04
    4    -302.8934553173      3.40E-05
    5    -302.8934643366      8.18E-06
    6    -302.8934650590      2.27E-06
    7    -302.8934651380      1.01E-06
    8    -302.8934651624      2.62E-07
    9    -302.8934651676      1.11E-07
   10    -302.8934651697      5.28E-08
   11    -302.8934651704      1.79E-08
   12    -302.8934651708      6.89E-09 Convergence criterion met
 ---------------------------------------
 <S^2> = 0.7563
 SCF time:  CPU 1204.42 s  wall 20.51 s
 SCF   energy in the final basis set = -302.89346517
 Total energy in the final basis set = -302.89346517
 
 --------------------------------------------------------------
 
                    Orbital Energies (a.u.)
 --------------------------------------------------------------
 
 Alpha MOs
 -- Occupied --
-14.4519 -14.4048 -10.3523 -10.3413 -10.3239 -10.3217 -10.3039  -1.1257
 -1.0179  -0.9514  -0.8276  -0.7792  -0.6962  -0.6632  -0.6293  -0.5899
 -0.5300  -0.5187  -0.4892  -0.4679  -0.4543  -0.4282  -0.4018  -0.3687
 -0.2599
 -- Virtual --
  0.1021   0.1112   0.1247   0.1401   0.1512   0.1593   0.1708   0.1985
  0.2015   0.2397   0.2621   0.2778   0.3077   0.3144   0.3480   0.3590
  0.3748   0.3865   0.3919   0.4260   0.4364   0.4536   0.4581   0.4649
  0.4827   0.4892   0.5081   0.5181   0.5246   0.5303   0.5597   0.5627
  0.5861   0.5967   0.6023   0.6279   0.6647   0.6666   0.6740   0.6971
  0.7187   0.7254   0.7454   0.7902   0.8244   0.8326   0.8709   0.8920
  0.9099   0.9485   0.9840   0.9897   1.0095   1.0210   1.0444   1.0621
  1.0672   1.1018   1.1215   1.1388   1.1488   1.1524   1.1627   1.1941
  1.2069   1.2339   1.2474   1.2667   1.2767   1.2977   1.3266   1.3344
  1.3478   1.3779   1.3862   1.4312   1.4523   1.4784   1.4832   1.5020
  1.5132   1.5560   1.5676   1.5778   1.6339   1.6442   1.6729   1.7297
  1.7513   1.7971   1.8223   1.8555   1.8755   1.9206   1.9282   1.9690
  1.9976   2.1327   2.1866   2.2161   2.2365   2.2939   2.3142   2.3404
  2.3909   2.4256   2.4604   2.5282   2.5471   2.5813   2.6010   2.6305
  2.6527   2.6690   2.6874   2.7120   2.7294   2.7504   2.7701   2.7888
  2.8146   2.8185   2.8505   2.8654   2.8940   2.9148   2.9312   2.9487
  2.9783   2.9975   3.0223   3.0304   3.0534   3.0707   3.0837   3.0962
  3.0976   3.1043   3.1601   3.1655   3.1701   3.2031   3.2199   3.2332
  3.2412   3.2599   3.2796   3.3091   3.3217   3.3492   3.3687   3.4018
  3.4064   3.4523   3.4726   3.4946   3.5086   3.5232   3.5585   3.5665
  3.5761   3.6098   3.6306   3.6541   3.6937   3.7196   3.7413   3.7527
  3.7779   3.7867   3.7994   3.8218   3.8326   3.8809   3.8828   3.9045
  3.9455   3.9602   3.9789   4.0203   4.0345   4.0591   4.0671   4.0884
  4.0973   4.1015   4.1158   4.1514   4.1650   4.1744   4.2127   4.2509
  4.2658   4.2684   4.3462   4.3552   4.3865   4.4026   4.4368   4.4416
  4.4576   4.5308   4.5409   4.6230   4.6471   4.6739   4.6862   4.7097
  4.7507   4.7696   4.7805   4.7949   4.8376   4.8999   4.9255   4.9667
  4.9906   5.0193   5.0501   5.0824   5.1077   5.1192   5.1735   5.2158
  5.2438   5.2762   5.3071   5.3495   5.3747   5.4239   5.4717   5.5615
  5.5880   5.6335   5.7064   5.7409   5.7840   5.8704   5.9471   5.9882
  6.0016   6.1742   6.2660   6.2786   6.3093   6.3501   6.4331   6.8119
  8.1586  10.8613  11.6781  11.8940  12.5638  12.8753  16.0779
 
 Beta MOs
 -- Occupied --
-14.4495 -14.4045 -10.3519 -10.3396 -10.3250 -10.3132 -10.3041  -1.1179
 -1.0170  -0.9463  -0.8136  -0.7709  -0.6927  -0.6500  -0.6256  -0.5826
 -0.5225  -0.5082  -0.4798  -0.4599  -0.4482  -0.4230  -0.3921  -0.3542
 -- Virtual --
  0.0250   0.1028   0.1167   0.1273   0.1434   0.1549   0.1602   0.1740
  0.2025   0.2051   0.2400   0.2677   0.2799   0.3080   0.3189   0.3512
  0.3614   0.3799   0.3944   0.3992   0.4287   0.4424   0.4573   0.4612
  0.4706   0.4849   0.4924   0.5107   0.5188   0.5302   0.5328   0.5631
  0.5662   0.5893   0.6001   0.6048   0.6293   0.6671   0.6716   0.6770
  0.7011   0.7201   0.7262   0.7470   0.7953   0.8259   0.8381   0.8739
  0.8942   0.9151   0.9500   0.9861   0.9917   1.0105   1.0247   1.0461
  1.0656   1.0698   1.1040   1.1247   1.1414   1.1517   1.1592   1.1654
  1.1959   1.2091   1.2365   1.2525   1.2692   1.2810   1.3002   1.3298
  1.3405   1.3518   1.3800   1.3891   1.4348   1.4548   1.4809   1.4873
  1.5067   1.5173   1.5594   1.5689   1.5846   1.6360   1.6480   1.6757
  1.7324   1.7557   1.8007   1.8270   1.8590   1.8811   1.9242   1.9306
  1.9723   2.0015   2.1360   2.1958   2.2230   2.2497   2.2993   2.3261
  2.3458   2.3935   2.4301   2.4685   2.5338   2.5523   2.5876   2.6090
  2.6366   2.6602   2.6734   2.6985   2.7149   2.7327   2.7540   2.7742
  2.7955   2.8176   2.8262   2.8572   2.8751   2.9010   2.9199   2.9360
  2.9542   2.9856   3.0066   3.0248   3.0332   3.0659   3.0756   3.0914
  3.1008   3.1086   3.1130   3.1669   3.1746   3.1810   3.2123   3.2245
  3.2427   3.2540   3.2659   3.2894   3.3125   3.3299   3.3539   3.3751
  3.4089   3.4107   3.4560   3.4813   3.4996   3.5149   3.5285   3.5618
  3.5705   3.5790   3.6181   3.6350   3.6580   3.6984   3.7230   3.7446
  3.7580   3.7815   3.7912   3.8019   3.8251   3.8355   3.8857   3.8878
  3.9096   3.9491   3.9656   3.9851   4.0231   4.0371   4.0620   4.0720
  4.0906   4.0992   4.1042   4.1179   4.1545   4.1708   4.1773   4.2185
  4.2537   4.2692   4.2720   4.3531   4.3590   4.3885   4.4048   4.4405
  4.4440   4.4603   4.5337   4.5455   4.6256   4.6527   4.6763   4.6878
  4.7134   4.7539   4.7724   4.7842   4.8011   4.8404   4.9055   4.9304
  4.9743   4.9951   5.0242   5.0549   5.0889   5.1130   5.1238   5.1778
  5.2206   5.2471   5.2779   5.3103   5.3522   5.3821   5.4273   5.4782
  5.5661   5.5917   5.6395   5.7108   5.7439   5.7872   5.8725   5.9509
  5.9916   6.0064   6.1800   6.2682   6.2815   6.3122   6.3534   6.4340
  6.8179   8.1591  10.8721  11.6826  11.8968  12.5686  12.8805  16.0783
 --------------------------------------------------------------
 
          Ground-State Mulliken Net Atomic Charges

     Atom                 Charge (a.u.)    Spin (a.u.)
  --------------------------------------------------------
      1 C                    -0.088272      -0.009928
      2 N                    -0.056772       0.022027
      3 C                    -0.183816       0.762657
      4 H                     0.130818       0.003858
      5 C                    -0.084860      -0.061974
      6 H                     0.130054       0.012961
      7 C                    -0.131475       0.119286
      8 H                     0.136514      -0.003265
      9 C                     0.033249       0.028191
     10 H                     0.121907       0.002384
     11 N                    -0.138363       0.110058
     12 H                     0.131015       0.013744
  --------------------------------------------------------
  Sum of atomic charges =    -0.000000
  Sum of spin   charges =     1.000000

 -----------------------------------------------------------------
                    Cartesian Multipole Moments
 -----------------------------------------------------------------
    Charge (ESU x 10^10)
                -0.0000
    Dipole Moment (Debye)
         X      -1.8340      Y      -4.2834      Z       1.7965
       Tot       4.9938
    Quadrupole Moments (Debye-Ang)
        XX     -37.1212     XY      -2.4132     YY     -53.2771
        XZ       2.0455     YZ       5.0436     ZZ     -36.8213
    Octopole Moments (Debye-Ang^2)
       XXX      -7.8301    XXY     -17.9230    XYY     -11.1829
       YYY     -80.6272    XXZ       6.6243    XYZ       3.8385
       YYZ      16.1317    XZZ      -5.7294    YZZ     -21.1502
       ZZZ      30.9298
    Hexadecapole Moments (Debye-Ang^3)
      XXXX    -158.4889   XXXY      -0.3942   XXYY    -110.9410
      XYYY     -15.3539   YYYY    -569.6231   XXXZ     -14.4148
      XXYZ      26.8926   XYYZ      -0.0126   YYYZ     131.5084
      XXZZ     -65.5873   XYZZ      -1.6414   YYZZ    -134.6395
      XZZZ      -8.5874   YZZZ      89.9519   ZZZZ    -214.6463
 -----------------------------------------------------------------
 Calculating analytic gradient of the SCF energy
 Gradient of SCF Energy
            1           2           3           4           5           6
    1   0.0130465  -0.0128912   0.0005443   0.0009489   0.0011481   0.0029744
    2   0.0366841  -0.0290760  -0.0014004  -0.0032634  -0.0055080  -0.0005852
    3  -0.0045653   0.0044982   0.0011649   0.0020486   0.0046901  -0.0025179
            7           8           9          10          11          12
    1  -0.0069667  -0.0020801   0.0011227   0.0020191   0.0009132  -0.0007793
    2  -0.0006608   0.0016226  -0.0009283  -0.0003090   0.0024275   0.0009970
    3   0.0016251  -0.0018280  -0.0012686   0.0003654  -0.0022155  -0.0019970
 Max gradient component =       3.668E-02
 RMS gradient           =       8.731E-03
 Gradient time:  CPU 268.88 s  wall 5.43 s
rPathMan2.  file_steps = 951
 IRC --- Status = 3.  Assess initial corrector step
 IRC --- bisector search: b =  0.000000 E =     -302.893873 G.B =  -0.025636
 IRC --- bisector search: b =  0.034369 E =     -302.893465 G.B =   0.050880
 IRC --- performed gradient/energy interpolation
 IRC --- bisector search:  estimate b(min) =   1.175077110144216E-002
 Adding empirical dispersion correction 
 ----------------------------------------------------------------
 Doing -D3(0) with
 s6  =   1.00000
 s8  =   1.00000
 rs6 =   1.28100
 rs8 =   1.09400
 -D3 energy without 3body term =     -0.0026386353 hartrees
 ----------------------------------------------------------------
             Standard Nuclear Orientation (Angstroms)
    I     Atom           X                Y                Z
 ----------------------------------------------------------------
    1      C      -0.1220399049     1.6766247078    -0.9619823122
    2      N       0.3885194333     2.6902093663    -1.1499910922
    3      C       1.2147639698    -0.7318382460     0.4368950751
    4      H       2.2928853697    -0.7693992400     0.3643549779
    5      C       0.0903511835    -0.9349834877    -0.5011422211
    6      H      -0.0604582813    -1.7758116990    -1.1626563556
    7      C      -0.7293360875     0.3849464454    -0.7802824694
    8      H      -1.5923215206     0.2175296232    -1.4181916480
    9      C      -0.7666522382    -0.2811295308     0.5555900157
   10      H      -1.6582155355    -0.6226696461     1.0561784058
   11      N       0.4473375627     0.0840318216     1.2793953789
   12      H       0.4951660510     0.0624898990     2.2818322543
 ----------------------------------------------------------------
 Nuclear Repulsion Energy =         265.51193868 hartrees
 There are       25 alpha and       24 beta electrons

                       Distance Matrix (Angstroms)
             C (  1)   N (  2)   C (  3)   H (  4)   C (  5)   H (  6)
   N (  2)  1.150379
   C (  3)  3.089433  3.861515
   H (  4)  3.684300  4.229509  1.081212
   C (  5)  2.660448  3.694852  1.478339  2.372269
   H (  6)  3.458812  4.488550  2.296658  2.980412  1.080433
   C (  7)  1.438838  2.588537  2.551128  3.431695  1.578614  2.294010
   H (  8)  2.121041  3.179592  3.496051  4.387064  2.236214  2.526918
   C (  9)  2.559561  3.615561  2.035494  3.104150  1.509524  2.384356
   H ( 10)  3.423385  4.475654  2.940993  4.013894  2.362260  2.967456
   N ( 11)  2.807903  3.563361  1.401568  2.229729  2.082341  3.111349
   H ( 12)  3.675419  4.323621  2.133676  2.756910  2.983919  3.943675
             C (  7)   H (  8)   C (  9)   H ( 10)   N ( 11)
   H (  8)  1.086140
   C (  9)  1.493186  2.196862
   H ( 10)  2.291440  2.613959  1.078018
   N ( 11)  2.391105  3.384525  1.459797  2.232175
   H ( 12)  3.313598  4.251096  2.165680  2.570744  1.003808
 
 Applying Cartesian multipole field
    Component          Value
    ---------          -----
     (2,0,0)        1.00000E-11
     (0,2,0)        2.00000E-11
     (0,0,2)       -3.00000E-11
 Nucleus-field energy     =     0.0000000021 hartrees
 Requested basis set is cc-pVTZ
 There are 100 shells and 280 basis functions
 A cutoff of  1.0D-11 yielded   4766 shell pairs
 There are     37578 function pairs (     49209 Cartesian)
 Smallest overlap matrix eigenvalue = 2.15E-04
 Guess MOs from SCF MO coefficient file
 Reading MOs from coefficient file
 Reading MOs from coefficient file
 Long-range K will be added via erf
 Coulomb attenuation parameter = 0.25 bohr**(-1)
 An unrestricted hybrid HF-DFT SCF calculation will be
 performed using Pulay DIIS extrapolation
 Exchange:     0.1957 Hartree-Fock + 1.0000 wB97X-D3 + LR-HF
 Correlation:  1.0000 wB97X-D3
 Using SG-2 standard quadrature grid
 Dispersion:   Grimme D3
 SCF converges when DIIS error is below 1.0E-08
 Using Q-Chem read-in guess as SCF_GUESS READ specified.

 using 64 threads for integral computing
 -------------------------------------------------------
 OpenMP Integral computing Module                
 Release: version 1.0, May 2013, Q-Chem Inc. Pittsburgh 
 -------------------------------------------------------
 using 64 threads for integral computing
 -------------------------------------------------------
 OpenMP Integral computing Module                
 Release: version 1.0, May 2013, Q-Chem Inc. Pittsburgh 
 -------------------------------------------------------
 ---------------------------------------
  Cycle       Energy         DIIS Error
 ---------------------------------------
    1    -302.8929021309      4.85E-04
    2    -302.8939177537      9.88E-05
    3    -302.8939336699      1.10E-04
    4    -302.8940226012      2.31E-05
    5    -302.8940268291      5.25E-06
    6    -302.8940271316      1.53E-06
    7    -302.8940271670      6.66E-07
    8    -302.8940271776      1.78E-07
    9    -302.8940271798      7.38E-08
   10    -302.8940271807      3.47E-08
   11    -302.8940271810      1.20E-08
   12    -302.8940271808      4.67E-09 Convergence criterion met
 ---------------------------------------
 <S^2> = 0.7562
 SCF time:  CPU 1193.36 s  wall 20.54 s
 SCF   energy in the final basis set = -302.89402718
 Total energy in the final basis set = -302.89402718
 
 --------------------------------------------------------------
 
                    Orbital Energies (a.u.)
 --------------------------------------------------------------
 
 Alpha MOs
 -- Occupied --
-14.4521 -14.4087 -10.3526 -10.3408 -10.3241 -10.3220 -10.3076  -1.1260
 -1.0131  -0.9520  -0.8280  -0.7809  -0.6968  -0.6635  -0.6304  -0.5903
 -0.5305  -0.5187  -0.4892  -0.4681  -0.4550  -0.4247  -0.3993  -0.3685
 -0.2602
 -- Virtual --
  0.1008   0.1081   0.1227   0.1388   0.1507   0.1589   0.1704   0.1978
  0.2017   0.2391   0.2622   0.2772   0.3071   0.3143   0.3476   0.3603
  0.3748   0.3868   0.3920   0.4262   0.4361   0.4535   0.4587   0.4650
  0.4828   0.4890   0.5077   0.5186   0.5243   0.5303   0.5596   0.5625
  0.5862   0.5956   0.6021   0.6280   0.6643   0.6663   0.6739   0.6966
  0.7186   0.7254   0.7450   0.7899   0.8245   0.8326   0.8702   0.8911
  0.9095   0.9442   0.9837   0.9894   1.0097   1.0213   1.0433   1.0614
  1.0674   1.0999   1.1214   1.1354   1.1431   1.1525   1.1610   1.1935
  1.2062   1.2330   1.2471   1.2669   1.2756   1.2968   1.3259   1.3339
  1.3473   1.3765   1.3855   1.4312   1.4509   1.4761   1.4809   1.5010
  1.5117   1.5534   1.5695   1.5767   1.6318   1.6430   1.6719   1.7290
  1.7514   1.7964   1.8223   1.8566   1.8756   1.9239   1.9308   1.9696
  1.9954   2.1213   2.1864   2.2163   2.2378   2.2946   2.3151   2.3397
  2.3893   2.4274   2.4601   2.5284   2.5460   2.5804   2.6009   2.6310
  2.6540   2.6689   2.6868   2.7118   2.7295   2.7506   2.7699   2.7882
  2.8137   2.8186   2.8513   2.8654   2.8920   2.9149   2.9307   2.9487
  2.9779   2.9967   3.0221   3.0324   3.0534   3.0712   3.0835   3.0967
  3.0988   3.1054   3.1573   3.1652   3.1698   3.2029   3.2204   3.2331
  3.2399   3.2587   3.2779   3.3089   3.3221   3.3478   3.3697   3.4013
  3.4051   3.4515   3.4727   3.4938   3.5088   3.5220   3.5574   3.5666
  3.5728   3.6079   3.6301   3.6539   3.6903   3.7188   3.7422   3.7528
  3.7765   3.7863   3.7978   3.8198   3.8341   3.8790   3.8843   3.9042
  3.9456   3.9606   3.9780   4.0207   4.0340   4.0580   4.0669   4.0860
  4.0938   4.0998   4.1161   4.1522   4.1659   4.1750   4.2115   4.2510
  4.2655   4.2672   4.3461   4.3552   4.3870   4.4013   4.4360   4.4406
  4.4555   4.5280   4.5410   4.6224   4.6463   4.6679   4.6798   4.7054
  4.7509   4.7628   4.7714   4.7935   4.8290   4.8984   4.9240   4.9632
  4.9888   5.0189   5.0493   5.0822   5.1104   5.1157   5.1735   5.2129
  5.2426   5.2709   5.3051   5.3478   5.3745   5.4221   5.4710   5.5602
  5.5874   5.6318   5.7036   5.7365   5.7837   5.8532   5.9455   5.9830
  6.0006   6.1711   6.2238   6.2473   6.2929   6.3415   6.4042   6.8118
  8.2025  10.8774  11.7056  11.8958  12.6139  12.8745  15.7078
 
 Beta MOs
 -- Occupied --
-14.4497 -14.4084 -10.3522 -10.3392 -10.3252 -10.3134 -10.3077  -1.1182
 -1.0120  -0.9470  -0.8143  -0.7724  -0.6933  -0.6503  -0.6268  -0.5830
 -0.5230  -0.5080  -0.4796  -0.4604  -0.4483  -0.4196  -0.3902  -0.3540
 -- Virtual --
  0.0248   0.1014   0.1140   0.1250   0.1420   0.1544   0.1597   0.1736
  0.2021   0.2052   0.2393   0.2678   0.2793   0.3075   0.3186   0.3509
  0.3627   0.3800   0.3947   0.3993   0.4288   0.4422   0.4572   0.4617
  0.4706   0.4851   0.4921   0.5103   0.5191   0.5300   0.5328   0.5629
  0.5660   0.5893   0.5991   0.6046   0.6293   0.6668   0.6714   0.6768
  0.7006   0.7200   0.7262   0.7467   0.7949   0.8260   0.8381   0.8732
  0.8933   0.9147   0.9458   0.9858   0.9915   1.0107   1.0250   1.0450
  1.0648   1.0701   1.1017   1.1244   1.1388   1.1450   1.1591   1.1645
  1.1954   1.2084   1.2355   1.2522   1.2695   1.2797   1.2992   1.3291
  1.3398   1.3514   1.3785   1.3884   1.4348   1.4534   1.4784   1.4849
  1.5059   1.5158   1.5566   1.5708   1.5836   1.6339   1.6469   1.6746
  1.7318   1.7558   1.8000   1.8270   1.8602   1.8812   1.9275   1.9328
  1.9729   1.9993   2.1247   2.1958   2.2241   2.2497   2.3001   2.3266
  2.3453   2.3921   2.4319   2.4681   2.5338   2.5513   2.5867   2.6089
  2.6371   2.6618   2.6731   2.6978   2.7149   2.7327   2.7543   2.7740
  2.7949   2.8166   2.8265   2.8581   2.8748   2.8993   2.9200   2.9354
  2.9542   2.9851   3.0058   3.0248   3.0351   3.0657   3.0764   3.0923
  3.1007   3.1097   3.1135   3.1639   3.1743   3.1809   3.2124   3.2246
  3.2426   3.2516   3.2657   3.2879   3.3122   3.3307   3.3527   3.3760
  3.4078   3.4100   3.4552   3.4811   3.4990   3.5155   3.5270   3.5607
  3.5705   3.5758   3.6162   3.6346   3.6577   3.6949   3.7223   3.7455
  3.7583   3.7797   3.7912   3.8005   3.8229   3.8370   3.8837   3.8892
  3.9095   3.9493   3.9660   3.9841   4.0234   4.0367   4.0607   4.0718
  4.0879   4.0956   4.1030   4.1182   4.1553   4.1716   4.1779   4.2174
  4.2537   4.2692   4.2707   4.3525   4.3593   4.3890   4.4035   4.4397
  4.4431   4.4582   4.5308   4.5456   4.6250   4.6518   4.6703   4.6815
  4.7091   4.7542   4.7651   4.7744   4.8002   4.8320   4.9042   4.9290
  4.9706   4.9934   5.0237   5.0540   5.0888   5.1157   5.1203   5.1777
[truncated: 5,110,521 more chars]
