# Supplementary material for: Reactant Discovery with an Ab Initio Nanoreactor: Exploration of Astrophysical N-Heterocycle Precursors and Formation Pathways
Source: ACS Earth Space Chem. 2024 Aug 9;8(9):1771–83. doi: 10.1021/acsearthspacechem.4c00120 (PMC11418024; doi:10.1021/acsearthspacechem.4c00120)
Supplement: Supplementary file 2 — sp4c00120_si_002.zip [file sp4c00120_si_002.zip › nr-si-data/reaction1/TS4/ccsd_sp.out]

Running Job 1 of 1 qchem.in
qchem qchem.in_613289.0 ./qchem613289/ 0
/home/leeping/opt/qchem/5.3.2-openmp/exe/qcprog.exe_s qchem.in_613289.0 ./qchem613289/
                  Welcome to Q-Chem
     A Quantum Leap Into The Future Of Chemistry


 Q-Chem 5.3, Q-Chem, Inc., Pleasanton, CA (2020)

 Yihan Shao,  Zhengting Gan,  E. Epifanovsky,  A. T. B. Gilbert,  M. Wormit,  
 J. Kussmann,  A. W. Lange,  A. Behn,  Jia Deng,  Xintian Feng,  D. Ghosh,  
 M. Goldey,  P. R. Horn,  L. D. Jacobson,  I. Kaliman,  T. Kus,  A. Landau,  
 Jie Liu,  E. I. Proynov,  R. M. Richard,  R. P. Steele,  E. J. Sundstrom,  
 H. L. Woodcock III,  P. M. Zimmerman,  D. Zuev,  B. Alam,  B. Albrecht,  
 A. Aldossary,  E. Alguire,  S. A. Baeppler,  D. Barton,  Z. Benda,  
 Y. A. Bernard,  E. J. Berquist,  K. B. Bravaya,  H. Burton,  K. Carter-Fenk,  
 D. Casanova,  Chun-Min Chang,  Yunqing Chen,  A. Chien,  K. D. Closser,  
 M. P. Coons,  S. Coriani,  S. Dasgupta,  A. L. Dempwolff,  M. Diedenhofen,  
 Hainam Do,  R. G. Edgar,  Po-Tung Fang,  S. Faraji,  S. Fatehi,  
 Qingguo Feng,  J. Fosso-Tande,  J. Gayvert,  Qinghui Ge,  A. Ghysels,  
 G. Gidofalvi,  J. Gomes,  J. Gonthier,  S. Gulania,  A. Gunina,  D. Hait,  
 M. W. D. Hanson-Heine,  S. Hammes-Schiffer,  P. H. P. Harbach,  
 A. W. Hauser,  M. F. Herbst,  J. E. Herr,  E. G. Hohenstein,  Z. C. Holden,  
 S. Houck,  Kerwin Hui,  B. C. Huynh,  M. Ivanov,  T.-C. Jagau,  Hyunjun Ji,  
 B. Kaduk,  K. Khistyaev,  Jaehoon Kim,  P. Klunzinger,  K. Koh,  
 D. Kosenkov,  L. Koulias,  T. Kowalczyk,  C. M. Krauter,  A. Kunitsa,  
 Ka Un Lao,  A. Laurent,  K. V. Lawler,  Joonho Lee,  D. Lefrancois,  
 S. Lehtola,  D. S. Levine,  Yi-Pei Li,  You-Sheng Lin,  Fenglai Liu,  
 Kuan-Yu Liu,  E. Livshits,  M. Loipersberger,  A. Luenser,  A. Manjanath,  
 P. Manohar,  E. Mansoor,  S. F. Manzer,  Shan-Ping Mao,  Yuezhi Mao,  
 N. Mardirossian,  A. V. Marenich,  T. Markovich,  L. A. Martinez-Martinez,  
 S. A. Maurer,  N. J. Mayhall,  S. C. McKenzie,  J.-M. Mewes,  P. Morgante,  
 A. F. Morrison,  J. W. Mullinax,  K. Nanda,  T. S. Nguyen-Beck,  
 R. Olivares-Amaya,  K. J. Oosterbaan,  J. A. Parkhill,  S. K. Paul,  
 F. Pavosevic,  Zheng Pei,  T. M. Perrine,  F. Plasser,  P. Pokhilko,  
 S. Prager,  A. Prociuk,  E. Ramos,  B. Rana,  D. R. Rehn,  F. Rob,  
 E. Rossomme,  M. Scheurer,  M. Schneider,  N. Sergueev,  S. M. Sharada,  
 S. Sharma,  W. Skomorowski,  D. W. Small,  T. Stauch,  C. J. Stein,  
 T. Stein,  Yu-Chuan Su,  S. P. Veccham,  Zhen Tao,  A. J. W. Thom,  
 A. Tkatchenko,  T. Tsuchimochi,  N. M. Tubman,  L. Vogt,  M. L. Vidal,  
 O. Vydrov,  M. A. Watson,  J. Wenzel,  M. de Wergifosse,  T. A. Wesolowski,  
 A. White,  J. Witte,  A. Yamada,  Jun Yang,  K. Yao,  S. Yeganeh,  
 S. R. Yost,  Zhi-Qiang You,  A. Zech,  Igor Ying Zhang,  Xing Zhang,  
 Yan Zhao,  Ying Zhu,  B. R. Brooks,  G. K. L. Chan,  C. J. Cramer,  
 M. S. Gordon,  W. J. Hehre,  A. Klamt,  M. W. Schmidt,  C. D. Sherrill,  
 D. G. Truhlar,  A. Aspuru-Guzik,  R. Baer,  A. T. Bell,  N. A. Besley,  
 Jeng-Da Chai,  A. E. DePrince, III,  R. A. DiStasio Jr.,  A. Dreuw,  
 B. D. Dunietz,  T. R. Furlani,  Chao-Ping Hsu,  Yousung Jung,  Jing Kong,  
 D. S. Lambrecht,  WanZhen Liang,  C. Ochsenfeld,  V. A. Rassolov,  
 L. V. Slipchenko,  J. E. Subotnik,  T. Van Voorhis,  J. M. Herbert,  
 A. I. Krylov,  P. M. W. Gill,  M. Head-Gordon

 Contributors to earlier versions of Q-Chem not listed above: 
 R. D. Adamson,  B. Austin,  J. Baker,  G. J. O. Beran,  K. Brandhorst,  
 S. T. Brown,  E. F. C. Byrd,  A. K. Chakraborty,  C.-L. Cheng,  
 Siu Hung Chien,  D. M. Chipman,  D. L. Crittenden,  H. Dachsel,  
 R. J. Doerksen,  A. D. Dutoi,  L. Fusti-Molnar,  W. A. Goddard III,  
 A. Golubeva-Zadorozhnaya,  S. R. Gwaltney,  G. Hawkins,  A. Heyden,  
 S. Hirata,  G. Kedziora,  F. J. Keil,  C. Kelley,  Jihan Kim,  R. A. King,  
 R. Z. Khaliullin,  P. P. Korambath,  W. Kurlancheek,  A. M. Lee,  M. S. Lee,  
 S. V. Levchenko,  Ching Yeh Lin,  D. Liotard,  R. C. Lochan,  I. Lotan,  
 P. E. Maslen,  N. Nair,  D. P. O'Neill,  D. Neuhauser,  E. Neuscamman,  
 C. M. Oana,  R. Olson,  B. Peters,  R. Peverati,  P. A. Pieniazek,  
 Y. M. Rhee,  J. Ritchie,  M. A. Rohrdanz,  E. Rosta,  N. J. Russ,  
 H. F. Schaefer III,  N. E. Schultz,  N. Shenvi,  A. C. Simmonett,  A. Sodt,  
 D. Stuck,  K. S. Thanthiriwatte,  V. Vanovschi,  Tao Wang,  A. Warshel,  
 C. F. Williams,  Q. Wu,  X. Xu,  W. Zhang

 Please cite Q-Chem as follows:
 Y. Shao et al., Mol. Phys. 113, 184-215 (2015)
 DOI: 10.1080/00268976.2014.952696

 Q-Chem 5.3.2 for Intel X86 EM64T Linux

 Parts of Q-Chem use Armadillo 9.800.1 (Horizon Scraper).
 http://arma.sourceforge.net/

 Q-Chem begins on Thu Jun 13 05:17:05 2024  

Host: 
0

     Scratch files written to ./qchem613289//
 Dec820 |scratch|qcdevops|jenkins|workspace|build_RNUM 5633   
Processing $rem in /home/leeping/opt/qchem/5.3.2-openmp/config/preferences:
Processing $rem in /home/hpark21/.qchemrc:
Core orbitals will be frozen

Checking the input file for inconsistencies... 	...done.

--------------------------------------------------------------
User input:
--------------------------------------------------------------
$molecule
0 2
C        -0.1537396204    1.7091796075   -0.9567053996
N         0.4087486721    2.6954163886   -1.1587969027
C         1.2171691384   -0.7426513407    0.4375037285
H         2.2941479424   -0.7931898052    0.3794382353
C         0.1416383370   -1.0796193259   -0.3920991222
H        -0.0297156396   -1.7757267224   -1.1922866450
C        -0.8326559568    0.4922887064   -0.7473024388
H        -1.6146435674    0.2306385971   -1.4449839588
C        -0.7473349412   -0.2849716510    0.5127011249
H        -1.6304294843   -0.6214182962    1.0424798186
N         0.4573156160    0.1047767955    1.2572316779
H         0.4894995055    0.0652770589    2.2628198906
$end

$rem
method                ccsd(t)
basis                 cc-pvtz
unrestricted          true
symmetry              False
sym_ignore            true
scf_convergence       8
thresh                14
jobtype               sp
scf_guess             core
scf_algorithm         diis
max_scf_cycles        100
geom_opt_max_cycles   100
mem_total             10000
$end
--------------------------------------------------------------
 ----------------------------------------------------------------
             Standard Nuclear Orientation (Angstroms)
    I     Atom           X                Y                Z
 ----------------------------------------------------------------
    1      C      -0.1537396204     1.7091796075    -0.9567053996
    2      N       0.4087486721     2.6954163886    -1.1587969027
    3      C       1.2171691384    -0.7426513407     0.4375037285
    4      H       2.2941479424    -0.7931898052     0.3794382353
    5      C       0.1416383370    -1.0796193259    -0.3920991222
    6      H      -0.0297156396    -1.7757267224    -1.1922866450
    7      C      -0.8326559568     0.4922887064    -0.7473024388
    8      H      -1.6146435674     0.2306385971    -1.4449839588
    9      C      -0.7473349412    -0.2849716510     0.5127011249
   10      H      -1.6304294843    -0.6214182962     1.0424798186
   11      N       0.4573156160     0.1047767955     1.2572316779
   12      H       0.4894995055     0.0652770589     2.2628198906
 ----------------------------------------------------------------
 Nuclear Repulsion Energy =         263.58251630 hartrees
 There are       25 alpha and       24 beta electrons
 Requested basis set is cc-pVTZ
 There are 100 shells and 280 basis functions
 Total memory of 10000 MB is distributed as follows: 
   MEM_STATIC is set to 2000 MB
   QALLOC/CCMAN JOB total memory use is  8000 MB
 Warning: actual memory use might exceed 10000 MB

 Total QAlloc Memory Limit  10000 MB
 Mega-Array Size      1956 MB
 MEM_STATIC part      2000 MB

                       Distance Matrix (Angstroms)
             C (  1)   N (  2)   C (  3)   H (  4)   C (  5)   H (  6)
   N (  2)  1.153212
   C (  3)  3.136030  3.875826
   H (  4)  3.746904  4.253383  1.079726
   C (  5)  2.860669  3.861356  1.399484  2.304476
   H (  6)  3.495061  4.492716  2.297430  2.972548  1.074350
   C (  7)  1.409113  2.562066  2.670323  3.563552  1.883166  2.446757
   H (  8)  2.135121  3.201742  3.536978  4.433440  2.431022  2.569310
   C (  9)  2.547185  3.607374  2.018515  3.086529  1.496797  2.375776
   H ( 10)  3.407204  4.472724  2.913677  3.983897  2.325551  2.981425
   N ( 11)  2.801609  3.542734  1.402664  2.225043  2.054930  3.126281
   H ( 12)  3.671718  4.316435  2.124625  2.746060  2.912111  3.949258
             C (  7)   H (  8)   C (  9)   H ( 10)   N ( 11)
   H (  8)  1.080150
   C (  9)  1.482910  2.202410
   H ( 10)  2.253909  2.629397  1.083383
   N ( 11)  2.415026  3.407466  1.468813  2.220846
   H ( 12)  3.315309  4.266447  2.171486  2.540645  1.006878
 
 A cutoff of  1.0D-14 yielded   4874 shell pairs
 There are     38490 function pairs (     50408 Cartesian)
 Smallest overlap matrix eigenvalue = 1.77E-04

 Scale SEOQF with 1.000000e-01/1.000000e-01/1.000000e-01

 Standard Electronic Orientation quadrupole field applied
 Nucleus-field energy     =     0.0000000026 hartrees
 Guess MOs from core Hamiltonian diagonalization
 An unrestricted Hartree-Fock SCF calculation will be
 performed using Pulay DIIS extrapolation
 SCF converges when DIIS error is below 1.0E-08
 using 8 threads for integral computing
 -------------------------------------------------------
 OpenMP Integral computing Module                
 Release: version 1.0, May 2013, Q-Chem Inc. Pittsburgh 
 -------------------------------------------------------
 ---------------------------------------
  Cycle       Energy         DIIS Error
 ---------------------------------------
    1    -227.8133030431      8.73E-02
    2    -169.5421335335      8.36E-02
    3    -260.5163921985      3.71E-02
    4    -188.6176765340      7.98E-02
    5    -255.0676243396      5.39E-02
    6    -284.5515154895      3.16E-02
    7    -296.2554183427      1.68E-02
    8    -300.8877836186      3.30E-03
    9    -301.0048450161      2.18E-03
   10    -301.0610437349      4.67E-04
   11    -301.0742744556      2.72E-04
   12    -301.0804682565      2.22E-04
   13    -301.0861705030      1.45E-04
   14    -301.0902840141      5.91E-05
   15    -301.0914491940      2.84E-05
   16    -301.0919488979      1.95E-05
   17    -301.0923091586      1.23E-05
   18    -301.0925608238      7.96E-06
   19    -301.0927022904      5.61E-06
   20    -301.0928062611      4.20E-06
   21    -301.0929181803      2.44E-06
   22    -301.0929595164      1.14E-06
   23    -301.0929773180      5.72E-07
   24    -301.0929837742      4.15E-07
   25    -301.0929894322      3.44E-07
   26    -301.0929935544      2.54E-07
   27    -301.0929970914      9.43E-08
   28    -301.0929971887      2.67E-08
   29    -301.0929971893      1.24E-08
   30    -301.0929971889      6.26E-09 Convergence criterion met
 ---------------------------------------
 <S^2> = 1.0481
 SCF time:  CPU 995.25 s  wall 177.68 s
 SCF   energy in the final basis set = -301.09299719
 Total energy in the final basis set = -301.09299719


 ------------------------------------------------------------------------------

   CCMAN2: suite of methods based on coupled cluster
           and equation of motion theories.

   Components:
   * libvmm-1.3-trunk
     by Evgeny Epifanovsky, Ilya Kaliman.
   * libtensor-2.5-trunk
     by Evgeny Epifanovsky, Michael Wormit, Dmitry Zuev, Sam Manzer, 
        Ilya Kaliman.
   * libcc-2.5-trunk
     by Evgeny Epifanovsky, Arik Landau, Tomasz Kus, Kirill Khistyaev, 
        Dmitry Zuev, Prashant Manohar, Xintian Feng, Anna Krylov, 
        Matthew Goldey, Alec White, Thomas Jagau, Kaushik Nanda, 
        Anastasia Gunina, Alexander Kunitsa, Joonho Lee.

   CCMAN original authors:
   Anna I. Krylov, C. David Sherrill, Steven R. Gwaltney,
   Edward F. C. Byrd (2000)
   Sergey V. Levchenko, Lyudmila V. Slipchenko, Tao Wang,
   Ana-Maria C. Cristian (2003)
   Piotr A. Pieniazek, C. Melania Oana, Evgeny Epifanovsky (2007)
   Prashant Manohar (2009)

 ------------------------------------------------------------------------------


 Allocating and initializing 8000MB of RAM...
 Calculation will run on 8 cores.

 
 Alpha MOs, Unrestricted
 -- Occupied --                  
-15.576 -15.560 -11.303 -11.291 -11.278 -11.257 -11.251  -1.313
  1 A     2 A     3 A     4 A     5 A     6 A     7 A     8 A                  
 -1.218  -1.089  -0.981  -0.909  -0.769  -0.750  -0.696  -0.664
  9 A    10 A    11 A    12 A    13 A    14 A    15 A    16 A                  
 -0.591  -0.590  -0.555  -0.539  -0.520  -0.472  -0.451  -0.386
 17 A    18 A    19 A    20 A    21 A    22 A    23 A    24 A                  
 -0.307
 25 A                                                                          
 -- Virtual --                   
  0.126   0.146   0.160   0.168   0.179   0.193   0.214   0.253
 26 A    27 A    28 A    29 A    30 A    31 A    32 A    33 A                  
  0.271   0.280   0.289   0.330   0.350   0.376   0.414   0.424
 34 A    35 A    36 A    37 A    38 A    39 A    40 A    41 A                  
  0.437   0.465   0.470   0.492   0.504   0.526   0.532   0.544
 42 A    43 A    44 A    45 A    46 A    47 A    48 A    49 A                  
  0.562   0.581   0.588   0.602   0.607   0.617   0.633   0.638
 50 A    51 A    52 A    53 A    54 A    55 A    56 A    57 A                  
  0.656   0.668   0.692   0.700   0.750   0.750   0.756   0.792
 58 A    59 A    60 A    61 A    62 A    63 A    64 A    65 A                  
  0.804   0.807   0.833   0.884   0.916   0.924   0.973   0.985
 66 A    67 A    68 A    69 A    70 A    71 A    72 A    73 A                  
  1.023   1.060   1.079   1.102   1.113   1.140   1.150   1.162
 74 A    75 A    76 A    77 A    78 A    79 A    80 A    81 A                  
  1.183   1.201   1.237   1.244   1.256   1.288   1.303   1.311
 82 A    83 A    84 A    85 A    86 A    87 A    88 A    89 A                  
  1.326   1.357   1.369   1.398   1.409   1.433   1.446   1.463
 90 A    91 A    92 A    93 A    94 A    95 A    96 A    97 A                  
  1.470   1.506   1.523   1.563   1.589   1.609   1.619   1.634
 98 A    99 A   100 A   101 A   102 A   103 A   104 A   105 A                  
  1.663   1.698   1.730   1.758   1.768   1.804   1.827   1.847
106 A   107 A   108 A   109 A   110 A   111 A   112 A   113 A                  
  1.913   1.968   1.988   2.020   2.063   2.076   2.087   2.144
114 A   115 A   116 A   117 A   118 A   119 A   120 A   121 A                  
  2.178   2.322   2.400   2.420   2.478   2.502   2.537   2.570
122 A   123 A   124 A   125 A   126 A   127 A   128 A   129 A                  
  2.592   2.633   2.673   2.708   2.759   2.786   2.804   2.830
130 A   131 A   132 A   133 A   134 A   135 A   136 A   137 A                  
  2.853   2.892   2.909   2.921   2.944   2.950   2.988   3.019
138 A   139 A   140 A   141 A   142 A   143 A   144 A   145 A                  
  3.023   3.053   3.073   3.121   3.132   3.163   3.170   3.188
146 A   147 A   148 A   149 A   150 A   151 A   152 A   153 A                  
  3.195   3.229   3.249   3.287   3.295   3.311   3.318   3.321
154 A   155 A   156 A   157 A   158 A   159 A   160 A   161 A                  
  3.340   3.354   3.366   3.398   3.411   3.421   3.452   3.460
162 A   163 A   164 A   165 A   166 A   167 A   168 A   169 A                  
  3.479   3.494   3.522   3.539   3.562   3.580   3.590   3.617
170 A   171 A   172 A   173 A   174 A   175 A   176 A   177 A                  
  3.628   3.680   3.714   3.722   3.733   3.742   3.785   3.808
178 A   179 A   180 A   181 A   182 A   183 A   184 A   185 A                  
  3.837   3.840   3.861   3.888   3.923   3.935   3.947   3.987
186 A   187 A   188 A   189 A   190 A   191 A   192 A   193 A                  
  4.004   4.032   4.043   4.059   4.084   4.084   4.122   4.137
194 A   195 A   196 A   197 A   198 A   199 A   200 A   201 A                  
  4.160   4.191   4.235   4.257   4.258   4.281   4.313   4.329
202 A   203 A   204 A   205 A   206 A   207 A   208 A   209 A                  
  4.340   4.353   4.360   4.376   4.401   4.447   4.456   4.473
210 A   211 A   212 A   213 A   214 A   215 A   216 A   217 A                  
  4.495   4.544   4.571   4.607   4.652   4.673   4.697   4.729
218 A   219 A   220 A   221 A   222 A   223 A   224 A   225 A                  
  4.742   4.768   4.818   4.866   4.910   4.929   4.974   4.982
226 A   227 A   228 A   229 A   230 A   231 A   232 A   233 A                  
  5.003   5.028   5.046   5.082   5.088   5.142   5.198   5.234
234 A   235 A   236 A   237 A   238 A   239 A   240 A   241 A                  
  5.242   5.259   5.330   5.356   5.367   5.449   5.456   5.497
242 A   243 A   244 A   245 A   246 A   247 A   248 A   249 A                  
  5.562   5.577   5.597   5.629   5.703   5.768   5.811   5.845
250 A   251 A   252 A   253 A   254 A   255 A   256 A   257 A                  
  5.894   5.922   5.989   6.057   6.119   6.203   6.262   6.329
258 A   259 A   260 A   261 A   262 A   263 A   264 A   265 A                  
  6.398   6.482   6.571   6.583   6.636   6.774   6.836   7.151
266 A   267 A   268 A   269 A   270 A   271 A   272 A   273 A                  
  8.751  11.011  12.514  12.779  13.342  13.983  16.242
274 A   275 A   276 A   277 A   278 A   279 A   280 A                          
 
 Beta MOs, Unrestricted
 -- Occupied --                  
-15.574 -15.544 -11.302 -11.273 -11.270 -11.262 -11.259  -1.302
  1 A     2 A     3 A     4 A     5 A     6 A     7 A     8 A                  
 -1.194  -1.068  -0.963  -0.882  -0.774  -0.732  -0.692  -0.655
  9 A    10 A    11 A    12 A    13 A    14 A    15 A    16 A                  
 -0.585  -0.578  -0.530  -0.515  -0.485  -0.444  -0.411  -0.366
 17 A    18 A    19 A    20 A    21 A    22 A    23 A    24 A                  
 -- Virtual --                   
  0.091   0.127   0.149   0.165   0.181   0.184   0.200   0.218
 25 A    26 A    27 A    28 A    29 A    30 A    31 A    32 A                  
  0.257   0.274   0.281   0.316   0.332   0.361   0.390   0.412
 33 A    34 A    35 A    36 A    37 A    38 A    39 A    40 A                  
  0.436   0.460   0.471   0.486   0.489   0.508   0.529   0.539
 41 A    42 A    43 A    44 A    45 A    46 A    47 A    48 A                  
  0.554   0.561   0.586   0.595   0.609   0.616   0.622   0.643
 49 A    50 A    51 A    52 A    53 A    54 A    55 A    56 A                  
  0.651   0.662   0.673   0.691   0.703   0.752   0.759   0.767
 57 A    58 A    59 A    60 A    61 A    62 A    63 A    64 A                  
  0.804   0.806   0.819   0.839   0.892   0.920   0.929   0.982
 65 A    66 A    67 A    68 A    69 A    70 A    71 A    72 A                  
  0.989   1.027   1.070   1.083   1.107   1.115   1.143   1.154
 73 A    74 A    75 A    76 A    77 A    78 A    79 A    80 A                  
  1.166   1.190   1.207   1.244   1.250   1.266   1.289   1.310
 81 A    82 A    83 A    84 A    85 A    86 A    87 A    88 A                  
  1.321   1.332   1.365   1.376   1.406   1.415   1.439   1.451
 89 A    90 A    91 A    92 A    93 A    94 A    95 A    96 A                  
  1.468   1.482   1.509   1.526   1.564   1.600   1.619   1.632
 97 A    98 A    99 A   100 A   101 A   102 A   103 A   104 A                  
  1.635   1.672   1.702   1.740   1.761   1.773   1.808   1.832
105 A   106 A   107 A   108 A   109 A   110 A   111 A   112 A                  
  1.853   1.915   1.970   1.997   2.032   2.071   2.086   2.093
113 A   114 A   115 A   116 A   117 A   118 A   119 A   120 A                  
  2.148   2.182   2.331   2.404   2.422   2.482   2.521   2.544
121 A   122 A   123 A   124 A   125 A   126 A   127 A   128 A                  
  2.572   2.598   2.628   2.678   2.716   2.766   2.794   2.806
129 A   130 A   131 A   132 A   133 A   134 A   135 A   136 A                  
  2.833   2.855   2.897   2.911   2.926   2.943   2.952   2.987
137 A   138 A   139 A   140 A   141 A   142 A   143 A   144 A                  
  3.018   3.029   3.056   3.082   3.127   3.136   3.165   3.173
145 A   146 A   147 A   148 A   149 A   150 A   151 A   152 A                  
  3.193   3.196   3.236   3.254   3.284   3.298   3.311   3.326
153 A   154 A   155 A   156 A   157 A   158 A   159 A   160 A                  
  3.335   3.343   3.359   3.369   3.401   3.417   3.429   3.458
161 A   162 A   163 A   164 A   165 A   166 A   167 A   168 A                  
  3.471   3.481   3.501   3.525   3.540   3.571   3.582   3.596
169 A   170 A   171 A   172 A   173 A   174 A   175 A   176 A                  
  3.622   3.636   3.684   3.719   3.728   3.736   3.747   3.787
177 A   178 A   179 A   180 A   181 A   182 A   183 A   184 A                  
  3.813   3.840   3.848   3.864   3.892   3.926   3.943   3.949
185 A   186 A   187 A   188 A   189 A   190 A   191 A   192 A                  
  3.995   4.011   4.037   4.051   4.063   4.087   4.090   4.125
193 A   194 A   195 A   196 A   197 A   198 A   199 A   200 A                  
  4.142   4.163   4.195   4.238   4.259   4.261   4.284   4.317
201 A   202 A   203 A   204 A   205 A   206 A   207 A   208 A                  
  4.332   4.349   4.368   4.375   4.388   4.406   4.452   4.458
209 A   210 A   211 A   212 A   213 A   214 A   215 A   216 A                  
  4.476   4.496   4.547   4.575   4.613   4.652   4.675   4.699
217 A   218 A   219 A   220 A   221 A   222 A   223 A   224 A                  
  4.732   4.745   4.772   4.821   4.871   4.916   4.933   4.988
225 A   226 A   227 A   228 A   229 A   230 A   231 A   232 A                  
  5.005   5.020   5.052   5.058   5.088   5.097   5.147   5.199
233 A   234 A   235 A   236 A   237 A   238 A   239 A   240 A                  
  5.238   5.246   5.266   5.335   5.358   5.372   5.453   5.461
241 A   242 A   243 A   244 A   245 A   246 A   247 A   248 A                  
  5.501   5.566   5.585   5.602   5.636   5.707   5.770   5.813
249 A   250 A   251 A   252 A   253 A   254 A   255 A   256 A                  
  5.846   5.895   5.925   5.992   6.060   6.121   6.208   6.264
257 A   258 A   259 A   260 A   261 A   262 A   263 A   264 A                  
  6.331   6.399   6.485   6.578   6.590   6.638   6.779   6.837
265 A   266 A   267 A   268 A   269 A   270 A   271 A   272 A                  
  7.154   8.751  11.014  12.515  12.782  13.350  13.986  16.250
273 A   274 A   275 A   276 A   277 A   278 A   279 A   280 A                  

 Occupation and symmetry of molecular orbitals

 Point group: C1 (1 irreducible representation).

                           A     All 
 -------------------------------------
 All molecular orbitals:
  - Alpha                  280   280 
  - Beta                   280   280 
 -------------------------------------
 Alpha orbitals:
  - Frozen occupied        7     7   
  - Active occupied        18    18  
  - Active virtual         255   255 
  - Frozen virtual         0     0   
 -------------------------------------
 Beta orbitals:
  - Frozen occupied        7     7   
  - Active occupied        17    17  
  - Active virtual         256   256 
  - Frozen virtual         0     0   
 -------------------------------------

 Import integrals:   CPU 0.00 s  wall 0.00 s

 Import integrals:   CPU 18569.51 s  wall 11215.54 s

 MP2 amplitudes:   CPU 17.93 s  wall 653.57 s

Running a double precision version
           CCSD T amplitudes will be solved using DIIS.

           Start     Size      MaxIter   EConv     TConv     
           3         7         100       1.00e-06  1.00e-04  
 ------------------------------------------------------------------------------
           Energy (a.u.)   Ediff      Tdiff       Comment
 ------------------------------------------------------------------------------
          -302.23884273                           
     1    -302.23052284   8.32e-03   9.88e-01     Step took 45.39.
     2    -302.26784944   3.73e-02   1.27e-01     
     3    -302.26904040   1.19e-03   4.44e-02     
     4    -302.27407860   5.04e-03   1.63e-02     Switched to DIIS steps.
     5    -302.27797686   3.90e-03   1.93e-02     
     6    -302.27895994   9.83e-04   7.41e-03     
     7    -302.27925744   2.97e-04   3.77e-03     
     8    -302.27934065   8.32e-05   1.25e-03     
     9    -302.27934851   7.86e-06   4.81e-04     
    10    -302.27935008   1.57e-06   2.32e-04     
    11    -302.27935144   1.36e-06   1.89e-04     
    12    -302.27935280   1.36e-06   7.99e-05     
    13    -302.27935323   4.30e-07   4.34e-05     
 ------------------------------------------------------------------------------
          -302.27935323                           CCSD T converged.

End of double precision

WARNING: YOUR (T) CALCULATION MAY RUN OUT OF MEMORY
REDUCE CC_MEMORY OR USE CC_BACKEND=XM IF THIS HAPPENS

----------------------------------------
libpt (c) 2016-2019 Ilya Kaliman
Fast Coupled Cluster Triples Corrections
https://github.com/ilyak/libpt
----------------------------------------

 Starting (T) calculation...
 Using double precision libpt code
 Running unrestricted (T) code
 Using 1 integral batch

 (T) calculation completed in 1576.21 sec
 (T) energy is -0.0618790476

 SCF energy                 = -301.09299719
 MP2 energy                 = -302.23884273
 CCSD correlation energy    =   -1.18635604
 CCSD total energy          = -302.27935323
 CCSD(T) correlation energy =   -0.06187905
 CCSD(T) total energy       = -302.34123227

 CCSD  T1^2 = 0.0651  T2^2 = 0.4132  Leading amplitudes:

 Amplitude    Orbitals with energies
 -0.0626       24 (A) B                  ->    25 (A) B                   
              -0.3656                          0.0909                     
 -0.0607       24 (A) A                  ->    29 (A) A                   
              -0.3862                          0.1680                     
 -0.0556       24 (A) B                  ->    31 (A) B                   
              -0.3656                          0.1999                     
  0.0528       24 (A) A                  ->    28 (A) A                   
              -0.3862                          0.1598                     

 Amplitude    Orbitals with energies
  0.0417       23 (A) A      22 (A) B    ->    32 (A) A      32 (A) B     
              -0.4508       -0.4435            0.2142        0.2184       
 -0.0417       23 (A) A      22 (A) B    ->    32 (A) B      32 (A) A     
              -0.4508       -0.4435            0.2184        0.2142       
 -0.0417       22 (A) B      23 (A) A    ->    32 (A) A      32 (A) B     
              -0.4435       -0.4508            0.2142        0.2184       
  0.0417       22 (A) B      23 (A) A    ->    32 (A) B      32 (A) A     
              -0.4435       -0.4508            0.2184        0.2142       

 CCSD calculation:   CPU 25844.47 s  wall 24312.29 s

 Total ccman2 time:   CPU 44524.09 s  wall 36200.91 s

 
 --------------------------------------------------------------
 
                    Orbital Energies (a.u.)
 --------------------------------------------------------------
 
 Alpha MOs
 -- Occupied --
-15.5756 -15.5596 -11.3025 -11.2908 -11.2777 -11.2575 -11.2507  -1.3126
 -1.2177  -1.0888  -0.9811  -0.9087  -0.7688  -0.7496  -0.6959  -0.6644
 -0.5915  -0.5902  -0.5548  -0.5389  -0.5200  -0.4722  -0.4508  -0.3862
 -0.3072
 -- Virtual --
  0.1259   0.1458   0.1598   0.1680   0.1793   0.1929   0.2142   0.2530
  0.2714   0.2801   0.2889   0.3300   0.3500   0.3760   0.4135   0.4241
  0.4375   0.4653   0.4699   0.4918   0.5041   0.5259   0.5319   0.5440
  0.5624   0.5809   0.5880   0.6022   0.6068   0.6166   0.6327   0.6379
  0.6561   0.6681   0.6918   0.7004   0.7499   0.7503   0.7563   0.7918
  0.8039   0.8068   0.8332   0.8842   0.9160   0.9239   0.9734   0.9849
  1.0229   1.0597   1.0786   1.1025   1.1126   1.1395   1.1500   1.1622
  1.1829   1.2007   1.2370   1.2436   1.2561   1.2876   1.3031   1.3105
  1.3257   1.3571   1.3685   1.3978   1.4088   1.4329   1.4457   1.4631
  1.4703   1.5057   1.5232   1.5631   1.5895   1.6095   1.6186   1.6340
  1.6626   1.6975   1.7300   1.7582   1.7681   1.8036   1.8272   1.8472
  1.9132   1.9679   1.9876   2.0198   2.0631   2.0765   2.0873   2.1444
  2.1781   2.3225   2.4004   2.4203   2.4779   2.5023   2.5371   2.5704
  2.5923   2.6326   2.6726   2.7078   2.7594   2.7855   2.8037   2.8296
  2.8525   2.8920   2.9094   2.9215   2.9435   2.9500   2.9879   3.0195
  3.0230   3.0532   3.0728   3.1205   3.1319   3.1627   3.1699   3.1881
  3.1947   3.2287   3.2486   3.2866   3.2948   3.3115   3.3185   3.3213
  3.3401   3.3543   3.3659   3.3983   3.4111   3.4207   3.4520   3.4603
  3.4793   3.4942   3.5217   3.5385   3.5622   3.5799   3.5897   3.6166
  3.6284   3.6798   3.7144   3.7216   3.7328   3.7421   3.7850   3.8083
  3.8373   3.8404   3.8605   3.8878   3.9230   3.9349   3.9474   3.9873
  4.0036   4.0324   4.0431   4.0594   4.0841   4.0841   4.1217   4.1370
  4.1600   4.1913   4.2346   4.2568   4.2582   4.2813   4.3133   4.3285
  4.3404   4.3534   4.3601   4.3758   4.4014   4.4472   4.4556   4.4730
  4.4949   4.5444   4.5706   4.6066   4.6519   4.6731   4.6972   4.7291
  4.7424   4.7681   4.8178   4.8662   4.9102   4.9291   4.9738   4.9822
  5.0032   5.0277   5.0464   5.0822   5.0884   5.1422   5.1976   5.2344
  5.2416   5.2593   5.3303   5.3563   5.3670   5.4489   5.4562   5.4972
  5.5621   5.5770   5.5965   5.6287   5.7029   5.7678   5.8113   5.8447
  5.8939   5.9223   5.9895   6.0569   6.1194   6.2034   6.2620   6.3293
  6.3981   6.4824   6.5711   6.5832   6.6361   6.7737   6.8355   7.1513
  8.7511  11.0114  12.5142  12.7788  13.3416  13.9833  16.2422
 
 Beta MOs
 -- Occupied --
-15.5738 -15.5436 -11.3020 -11.2735 -11.2702 -11.2624 -11.2590  -1.3019
 -1.1936  -1.0678  -0.9633  -0.8816  -0.7735  -0.7321  -0.6923  -0.6547
 -0.5849  -0.5777  -0.5305  -0.5147  -0.4852  -0.4435  -0.4114  -0.3656
 -- Virtual --
  0.0909   0.1272   0.1490   0.1647   0.1810   0.1845   0.1999   0.2184
  0.2571   0.2740   0.2814   0.3165   0.3316   0.3606   0.3903   0.4116
  0.4363   0.4600   0.4709   0.4861   0.4889   0.5076   0.5286   0.5394
  0.5543   0.5608   0.5863   0.5951   0.6095   0.6157   0.6216   0.6435
  0.6507   0.6624   0.6726   0.6914   0.7035   0.7521   0.7586   0.7672
  0.8036   0.8062   0.8190   0.8394   0.8920   0.9203   0.9293   0.9815
  0.9890   1.0266   1.0703   1.0833   1.1065   1.1154   1.1433   1.1538
  1.1664   1.1904   1.2075   1.2443   1.2499   1.2665   1.2890   1.3102
  1.3215   1.3321   1.3653   1.3763   1.4063   1.4151   1.4390   1.4513
  1.4677   1.4822   1.5093   1.5257   1.5643   1.6002   1.6191   1.6315
  1.6354   1.6719   1.7024   1.7399   1.7609   1.7727   1.8085   1.8319
  1.8531   1.9151   1.9704   1.9968   2.0321   2.0706   2.0864   2.0935
  2.1477   2.1819   2.3306   2.4043   2.4216   2.4825   2.5212   2.5437
  2.5719   2.5981   2.6281   2.6777   2.7159   2.7661   2.7944   2.8056
  2.8332   2.8552   2.8968   2.9109   2.9260   2.9428   2.9523   2.9871
  3.0177   3.0293   3.0564   3.0815   3.1267   3.1356   3.1652   3.1727
  3.1927   3.1957   3.2356   3.2542   3.2844   3.2978   3.3115   3.3261
  3.3347   3.3435   3.3591   3.3693   3.4014   3.4175   3.4289   3.4577
  3.4708   3.4815   3.5007   3.5250   3.5399   3.5711   3.5823   3.5957
  3.6219   3.6360   3.6845   3.7190   3.7275   3.7358   3.7468   3.7870
  3.8129   3.8402   3.8481   3.8639   3.8922   3.9261   3.9427   3.9492
  3.9948   4.0107   4.0367   4.0514   4.0628   4.0873   4.0903   4.1248
  4.1416   4.1628   4.1948   4.2379   4.2588   4.2615   4.2843   4.3169
  4.3323   4.3487   4.3676   4.3752   4.3879   4.4060   4.4517   4.4582
  4.4759   4.4960   4.5472   4.5754   4.6133   4.6523   4.6748   4.6994
  4.7325   4.7454   4.7719   4.8213   4.8713   4.9156   4.9328   4.9881
  5.0052   5.0198   5.0518   5.0576   5.0882   5.0971   5.1466   5.1994
  5.2378   5.2462   5.2658   5.3350   5.3580   5.3716   5.4531   5.4614
  5.5009   5.5662   5.5852   5.6017   5.6357   5.7065   5.7698   5.8135
  5.8464   5.8951   5.9248   5.9921   6.0598   6.1215   6.2080   6.2636
  6.3311   6.3994   6.4850   6.5777   6.5900   6.6385   6.7787   6.8368
  7.1536   8.7508  11.0144  12.5151  12.7823  13.3499  13.9864  16.2496
 --------------------------------------------------------------
 
          Ground-State Mulliken Net Atomic Charges

     Atom                 Charge (a.u.)    Spin (a.u.)
  --------------------------------------------------------
      1 C                     0.006980      -0.492694
      2 N                    -0.138230       0.527164
      3 C                    -0.148114       0.821691
      4 H                     0.163179      -0.034125
      5 C                    -0.177829      -0.577540
      6 H                     0.183142       0.028050
      7 C                    -0.229918       0.744890
      8 H                     0.178646      -0.047785
      9 C                     0.104725       0.009418
     10 H                     0.152230      -0.002718
     11 N                    -0.246354       0.006377
     12 H                     0.151543       0.017273
  --------------------------------------------------------
  Sum of atomic charges =     0.000000
  Sum of spin   charges =     1.000000

 -----------------------------------------------------------------
                    Cartesian Multipole Moments
 -----------------------------------------------------------------
    Charge (ESU x 10^10)
                 0.0000
    Dipole Moment (Debye)
         X      -1.7765      Y      -4.7845      Z       1.7519
       Tot       5.3960
    Quadrupole Moments (Debye-Ang)
        XX     -37.1764     XY      -2.9543     YY     -54.2724
        XZ       2.3409     YZ       5.2765     ZZ     -37.6519
    Octopole Moments (Debye-Ang^2)
       XXX      -5.6330    XXY     -19.3122    XYY     -11.2475
       YYY     -83.2376    XXZ       6.8884    XYZ       3.4323
       YYZ      16.6836    XZZ      -5.8892    YZZ     -22.9532
       ZZZ      30.0937
    Hexadecapole Moments (Debye-Ang^3)
      XXXX    -163.4033   XXXY       2.0188   XXYY    -116.0333
      XYYY     -14.0067   YYYY    -598.8004   XXXZ     -14.9908
      XXYZ      28.2183   XYYZ       0.4450   YYYZ     137.2973
      XXZZ     -65.8561   XYZZ      -1.6091   YYZZ    -138.5879
      XZZZ      -9.4698   YZZZ      94.6673   ZZZZ    -212.6789
 -----------------------------------------------------------------
Archival summary:
1\1\cpu-6-86\SP\ProcedureUnspecified\BasisUnspecified\255(2)\hpark21\ThuJun1315:23:422024ThuJun1315:23:422024\0\\#,ProcedureUnspecified,BasisUnspecified,\\0,2\N\H,1,1.00688\C,1,1.40266,2,122.864\H,3,1.07973,1,126.873,2,-62.9456,0\C,3,1.39948,1,94.3344,2,132.527,0\H,5,1.07435,3,136.063,1,-172.46,0\C,1,1.46881,2,121.47,3,112.23,0\H,7,1.08338,1,120.203,2,0.21487,0\C,7,1.48291,1,109.804,2,149.881,0\H,9,1.08015,7,117.614,1,173.547,0\C,9,1.40911,7,123.449,1,-20.415,0\N,11,1.15321,9,178.364,7,139.541,0\\HF=-301.092997\\@

 Total job time:  36396.78s(wall), 45533.08s(cpu) 
 Thu Jun 13 15:23:42 2024

        *************************************************************
        *                                                           *
        *  Thank you very much for using Q-Chem.  Have a nice day.  *
        *                                                           *
        *************************************************************
