# Supplementary material for: Reactant Discovery with an Ab Initio Nanoreactor: Exploration of Astrophysical N-Heterocycle Precursors and Formation Pathways
Source: ACS Earth Space Chem. 2024 Aug 9;8(9):1771–83. doi: 10.1021/acsearthspacechem.4c00120 (PMC11418024; doi:10.1021/acsearthspacechem.4c00120)
Supplement: Supplementary file 2 — sp4c00120_si_002.zip [file sp4c00120_si_002.zip › nr-si-data/reaction1/TS4/irc_result.xyz]

12   
45 Energy -302.896300
C       -0.0426572879    1.6549441757   -0.9715769370
N        0.4436636512    2.6417913412   -1.1356365979
C        1.2135351632   -0.7176179620    0.4310783554
H        2.2681564706   -0.5521578865    0.2502426543
C        0.0715461269   -0.9356348803   -0.4984852030
H       -0.1147344633   -1.7989659867   -1.1176237749
C       -0.6993088686    0.3654917290   -0.7794610809
H       -1.5665033018    0.2188772349   -1.4085280477
C       -0.7794127656   -0.2947409724    0.5688106940
H       -1.7070729003   -0.6061471569    1.0240106082
N        0.4244061362    0.0276817119    1.3178353007
H        0.4883820437   -0.0035213242    2.3193340442
12   
44 Energy -302.896296
C       -0.0552525479    1.6273140779   -0.9669201430
N        0.4558938107    2.6647239096   -1.1393991046
C        1.2133079844   -0.7171740226    0.4311346426
H        2.2680238829   -0.5506217933    0.2495026484
C        0.0713944385   -0.9354271035   -0.4987048523
H       -0.1147157887   -1.7991757147   -1.1175009596
C       -0.6973211823    0.3687066217   -0.7795642067
H       -1.5668189256    0.2190656762   -1.4086042309
C       -0.7796934628   -0.2946602251    0.5689289550
H       -1.7072749868   -0.6063592669    1.0240559056
N        0.4242226392    0.0276061822    1.3171986745
H        0.4882341428   -0.0039983178    2.3198726863
12   
43 Energy -302.896295
C       -0.0434303291    1.6541813767   -0.9715529692
N        0.4429761721    2.6433140714   -1.1359990229
C        1.2136213785   -0.7180157825    0.4311810615
H        2.2683563999   -0.5533004830    0.2506909286
C        0.0716383560   -0.9356977667   -0.4984789328
H       -0.1148031084   -1.7990089523   -1.1175441047
C       -0.6990378351    0.3656209010   -0.7795545387
H       -1.5662670370    0.2187046733   -1.4086335305
C       -0.7793118414   -0.2945579864    0.5687394066
H       -1.7069431746   -0.6058232321    1.0240380731
N        0.4246243013    0.0277539907    1.3179449316
H        0.4885767223   -0.0031707868    2.3191687126
12   
42 Energy -302.896292
C       -0.0562014467    1.6265650843   -0.9669320032
N        0.4547248794    2.6666470914   -1.1398624583
C        1.2133104298   -0.7176898120    0.4313810322
H        2.2683597798   -0.5523932053    0.2502212598
C        0.0715606986   -0.9354597122   -0.4986714264
H       -0.1147949461   -1.7992007508   -1.1174527028
C       -0.6969572054    0.3688838451   -0.7796893238
H       -1.5664977549    0.2188263252   -1.4087472297
C       -0.7794732736   -0.2943850078    0.5688794984
H       -1.7070781495   -0.6059406389    1.0240820006
N        0.4245269771    0.0276300490    1.3169098184
H        0.4885200158   -0.0034832446    2.3198815498
12   
41 Energy -302.896290
C       -0.0441626040    1.6534528629   -0.9715240577
N        0.4423324534    2.6447628081   -1.1363407011
C        1.2136788679   -0.7183894039    0.4312829933
H        2.2685509094   -0.5543810650    0.2511162557
C        0.0717297113   -0.9357416390   -0.4984613460
H       -0.1148656323   -1.7990533559   -1.1174783596
C       -0.6987837665    0.3657396926   -0.7796392430
H       -1.5660423668    0.2185473280   -1.4087342725
C       -0.7792060836   -0.2943850576    0.5686654151
H       -1.7068255697   -0.6055221016    1.0240617540
N        0.4248307932    0.0278135930    1.3180261398
H        0.4887632919   -0.0028436383    2.3190254372
12   
40 Energy -302.896287
C       -0.0571078873    1.6258732048   -0.9669435729
N        0.4535782738    2.6684815017   -1.1403040610
C        1.2133112126   -0.7181817046    0.4316326509
H        2.2686796516   -0.5541237350    0.2509269451
C        0.0717227277   -0.9354949496   -0.4986466429
H       -0.1148654995   -1.7992157574   -1.1174117547
C       -0.6966035328    0.3690661259   -0.7798116307
H       -1.5661892604    0.2185978270   -1.4088871642
C       -0.7792571702   -0.2941176128    0.5688462415
H       -1.7068842126   -0.6055415040    1.0241010169
N        0.4248154941    0.0276428576    1.3165777460
H        0.4888002072   -0.0029862305    2.3199202409
12   
39 Energy -302.896285
C       -0.0448754597    1.6527509579   -0.9714916024
N        0.4416882475    2.6461823610   -1.1366752054
C        1.2136980944   -0.7187572722    0.4313902084
H        2.2687558193   -0.5554532010    0.2515393744
C        0.0718274804   -0.9357679564   -0.4984351679
H       -0.1149249942   -1.7991023177   -1.1174234365
C       -0.6985361477    0.3658505677   -0.7797218295
H       -1.5658177962    0.2183966233   -1.4088339167
C       -0.7790926563   -0.2942132486    0.5685870109
H       -1.7067141022   -0.6052298944    1.0240835275
N        0.4250405107    0.0278667163    1.3180825616
H        0.4889510084   -0.0025233129    2.3188984906
12   
38 Energy -302.896282
C       -0.0579919563    1.6252329542   -0.9669568148
N        0.4524153117    2.6702691994   -1.1407359111
C        1.2133408418   -0.7186660730    0.4318944409
H        2.2689775580   -0.5558650405    0.2516418517
C        0.0718766599   -0.9355399400   -0.4986412713
H       -0.1149280427   -1.7992179887   -1.1173723729
C       -0.6962496921    0.3692519296   -0.7799303674
H       -1.5658849174    0.2183725703   -1.4090287003
C       -0.7790466714   -0.2938463961    0.5688281058
H       -1.7066839885   -0.6051487603    1.0241126124
N        0.4250899073    0.0276500098    1.3161879830
H        0.4890849938   -0.0024924416    2.3200004589
12   
37 Energy -302.896280
C       -0.0455953882    1.6520616378   -0.9714552110
N        0.4410142739    2.6476141202   -1.1370140074
C        1.2136648663   -0.7191287788    0.4315112138
H        2.2689815860   -0.5565568533    0.2519755646
C        0.0719420105   -0.9357822102   -0.4983934832
H       -0.1149843170   -1.7991591713   -1.1173795279
C       -0.6982914212    0.3659647291   -0.7798110478
H       -1.5655835211    0.2182465734   -1.4089357778
C       -0.7789621571   -0.2940376471    0.5685029740
H       -1.7065984678   -0.6049328132    1.0241009914
N        0.4252650620    0.0279061358    1.3181275235
H        0.4891474778   -0.0021956996    2.3187708027
12   
36 Energy -302.896277
C       -0.0588812023    1.6246296833   -0.9669690118
N        0.4511949732    2.6720436168   -1.1411691964
C        1.2134438866   -0.7191608066    0.4321711490
H        2.2692400502   -0.5576701880    0.2523886056
C        0.0720202225   -0.9356068479   -0.4986724263
H       -0.1149829033   -1.7992072937   -1.1173304672
C       -0.6958600476    0.3694720918   -0.7800487925
H       -1.5655877982    0.2181392977   -1.4091836094
C       -0.7788292898   -0.2935546524    0.5688461383
H       -1.7064736439   -0.6047535068    1.0241183283
N        0.4253285793    0.0276577761    1.3156937049
H        0.4893871772   -0.0019891476    2.3201555921
12   
35 Energy -302.896274
C       -0.0463381821    1.6513829925   -0.9714098215
N        0.4402866194    2.6491169058   -1.1373728347
C        1.2135647017   -0.7195154832    0.4316618908
H        2.2692479518   -0.5577352062    0.2524406360
C        0.0720684232   -0.9357780814   -0.4983574713
H       -0.1150443954   -1.7992261186   -1.1173452449
C       -0.6980721956    0.3660207905   -0.7798959172
H       -1.5653135204    0.2180975124   -1.4090337633
C       -0.7788470002   -0.2938381617    0.5683767212
H       -1.7064553583   -0.6046151778    1.0241088663
N        0.4255397574    0.0279364971    1.3181866262
H        0.4893632026   -0.0018464468    2.3186403272
12   
34 Energy -302.896272
C       -0.0598090969    1.6240811338   -0.9669884797
N        0.4498535552    2.6737911765   -1.1416058344
C        1.2136208004   -0.7199637995    0.4320652879
H        2.2695458288   -0.5595759191    0.2532028372
C        0.0724211530   -0.9358420719   -0.4987701606
H       -0.1150264434   -1.7991171056   -1.1172292386
C       -0.6952388305    0.3698419041   -0.7800903828
H       -1.5654369667    0.2178695271   -1.4094618990
C       -0.7784589697   -0.2931188967    0.5691994451
H       -1.7062251747   -0.6043414412    1.0241082667
N        0.4249866102    0.0278373575    1.3150185834
H        0.4897675383   -0.0014618426    2.3205515894
12   
33 Energy -302.896268
C       -0.0471463983    1.6505676268   -0.9712918954
N        0.4393983544    2.6506632484   -1.1377658646
C        1.2135956126   -0.7194354898    0.4326438722
H        2.2693946713   -0.5591196293    0.2529191095
C        0.0718015050   -0.9355227074   -0.4983423556
H       -0.1151387845   -1.7995790666   -1.1175124777
C       -0.6980662679    0.3662376117   -0.7801764917
H       -1.5647655190    0.2179367062   -1.4089605548
C       -0.7789127255   -0.2936380884    0.5677531775
H       -1.7063532739   -0.6043063965    1.0241641973
N        0.4266205909    0.0276685947    1.3182750905
H        0.4895722389   -0.0014723874    2.3182942075
12   
32 Energy -302.896266
C       -0.0607484402    1.6239000923   -0.9665499750
N        0.4446852999    2.6701440843   -1.1414457778
C        1.2144443512   -0.7206729967    0.4329566536
H        2.2690593560   -0.5628795774    0.2544089569
C        0.0738049224   -0.9351572033   -0.4970488239
H       -0.1156244610   -1.8018525366   -1.1190648612
C       -0.6917883094    0.3809286253   -0.7855894141
H       -1.5654441577    0.2165672149   -1.4095896753
C       -0.7730848173   -0.2932124587    0.5727792840
H       -1.7089355539   -0.6049243412    1.0255093725
N        0.4234819816    0.0279621552    1.3153852489
H        0.4901498323   -0.0008030360    2.3182490259
12   
31 Energy -302.896259
C       -0.0491349847    1.6493777814   -0.9714391108
N        0.4399211264    2.6573011689   -1.1389897958
C        1.2123342008   -0.7205170007    0.4309536618
H        2.2693225710   -0.5613963715    0.2543196269
C        0.0718604831   -0.9365041309   -0.4997031315
H       -0.1148367751   -1.7973373051   -1.1159014097
C       -0.6988688843    0.3591026051   -0.7765099463
H       -1.5640526512    0.2183222336   -1.4095013415
C       -0.7808184349   -0.2933704558    0.5661110014
H       -1.7030795139   -0.6025155126    1.0227347543
N        0.4272006090    0.0280671535    1.3173036632
H        0.4901522578   -0.0005301439    2.3206220424
12   
30 Energy -302.896255
C       -0.0605574209    1.6287823668   -0.9669483669
N        0.4381481568    2.6657622983   -1.1413044741
C        1.2142874651   -0.7186562379    0.4348975259
H        2.2647704270   -0.5676128410    0.2572523599
C        0.0712514597   -0.9336395199   -0.4951553148
H       -0.1157806394   -1.8025792311   -1.1196953908
C       -0.6904389528    0.3856914444   -0.7904222284
H       -1.5632767168    0.2158474442   -1.4088213723
C       -0.7689852760   -0.2972664752    0.5715584638
H       -1.7093562821   -0.6040398288    1.0257691750
N        0.4301062537    0.0269738378    1.3169798633
H        0.4898315295    0.0007367639    2.3158897735
12   
29 Energy -302.896244
C       -0.0567229410    1.6477739295   -0.9704721579
N        0.4158197592    2.6540983850   -1.1404380281
C        1.2118187447   -0.7258577182    0.4341903301
H        2.2705916305   -0.5841341217    0.2642245456
C        0.0777745052   -0.9343715552   -0.4929873241
H       -0.1166529026   -1.8039999700   -1.1221450523
C       -0.6880023876    0.3971928385   -0.7988033082
H       -1.5613514504    0.2130553604   -1.4090704461
C       -0.7596957300   -0.2944142766    0.5776145857
H       -1.7119549335   -0.6034323940    1.0280050919
N        0.4264629948    0.0287957598    1.3185020387
H        0.4919127143    0.0052937825    2.3113797379
12   
28 Energy -302.896212
C       -0.0696798160    1.6241385210   -0.9672112155
N        0.4220764819    2.6813977191   -1.1451668391
C        1.2109321346   -0.7293009813    0.4332747925
H        2.2741099883   -0.5902406159    0.2668029005
C        0.0797525397   -0.9352134852   -0.4944031224
H       -0.1165828002   -1.8025665078   -1.1217142485
C       -0.6872178526    0.3960160927   -0.7972613904
H       -1.5605973336    0.2127938094   -1.4095517272
C       -0.7612970965   -0.2917977124    0.5769031442
H       -1.7101522204   -0.6022896227    1.0277519409
N        0.4257326506    0.0299127214    1.3197125631
H        0.4929233274    0.0071500814    2.3108632146
12   
27 Energy -302.896117
C       -0.0606538901    1.6456813662   -0.9730082380
N        0.4185191847    2.6803350123   -1.1444475664
C        1.2150955951   -0.7291326475    0.4358521209
H        2.2756276120   -0.5923673567    0.2675779765
C        0.0745688136   -0.9360029823   -0.4998184757
H       -0.1156917513   -1.7966393722   -1.1176047037
C       -0.6935294354    0.3636726904   -0.7784642570
H       -1.5603143518    0.2146680305   -1.4112997291
C       -0.7783975934   -0.2882830851    0.5648628069
H       -1.7005811004   -0.5982434269    1.0235309445
N        0.4314666702    0.0282753746    1.3139620132
H        0.4938902501    0.0080364161    2.3188571207
12   
26 Energy -302.896104
C       -0.0612808083    1.6497293539   -0.9736052836
N        0.4031319700    2.6659458442   -1.1423657447
C        1.2158251534   -0.7293866210    0.4335168672
H        2.2718118857   -0.6061138167    0.2756177498
C        0.0845099390   -0.9385056254   -0.4926173893
H       -0.1156117722   -1.7991855907   -1.1219875597
C       -0.6935451058    0.3937130510   -0.7914855708
H       -1.5583848418    0.2115477213   -1.4075327183
C       -0.7721332228   -0.2873606837    0.5568558708
H       -1.7092200693   -0.6025484573    1.0306896367
N        0.4404199419    0.0300005940    1.3141691546
H        0.4944769334    0.0121642490    2.3187449995
12   
25 Energy -302.896091
C       -0.0761852179    1.6259484745   -0.9698377207
N        0.4081146315    2.6906513133   -1.1465605103
C        1.2149552771   -0.7308662713    0.4336883397
H        2.2742307335   -0.6175937468    0.2814115617
C        0.0854552495   -0.9372724638   -0.4936464193
H       -0.1143412125   -1.7979577013   -1.1238026700
C       -0.6917137727    0.3982258425   -0.7933962239
H       -1.5590673528    0.2103412627   -1.4077487702
C       -0.7698057380   -0.2862768373    0.5583741984
H       -1.7074159929   -0.6029447308    1.0312325115
N        0.4402768480    0.0323724444    1.3143853970
H        0.4954965502    0.0153724320    2.3159003181
12   
24 Energy -302.896013
C       -0.0659060801    1.6505408789   -0.9741815977
N        0.4081785845    2.6870583117   -1.1461286030
C        1.2140536285   -0.7326180733    0.4378389038
H        2.2802693530   -0.6119415261    0.2769508167
C        0.0742380427   -0.9335242697   -0.5017989622
H       -0.1142914541   -1.7945625470   -1.1198520234
C       -0.6920392687    0.3620153225   -0.7796841532
H       -1.5606604078    0.2127100375   -1.4125023446
C       -0.7742390209   -0.2870116389    0.5689949361
H       -1.6960173405   -0.5969712976    1.0228212361
N        0.4305541539    0.0309137207    1.3125425122
H        0.4958598123    0.0133910995    2.3149992912
12   
23 Energy -302.896008
C       -0.0575828769    1.6763128071   -0.9788132737
N        0.3955987991    2.6688357526   -1.1429438815
C        1.2142717430   -0.7326975195    0.4382004140
H        2.2816556170   -0.6223096174    0.2824071829
C        0.0746665003   -0.9325885407   -0.5024675387
H       -0.1127221246   -1.7926363320   -1.1214414459
C       -0.6948373857    0.3579366427   -0.7789364413
H       -1.5615965269    0.2117361797   -1.4124372236
C       -0.7740271499   -0.2861096453    0.5684823025
H       -1.6936380518   -0.5975494735    1.0231744773
N        0.4314021694    0.0327341490    1.3104223826
H        0.4968092898    0.0163356150    2.3143530571
12   
22 Energy -302.895901
C       -0.0716012132    1.6476906666   -0.9745586180
N        0.4000297116    2.6903606903   -1.1465848462
C        1.2145269162   -0.7337472870    0.4371740174
H        2.2807658238   -0.6285160003    0.2859238459
C        0.0791692389   -0.9338761999   -0.4999331285
H       -0.1130606941   -1.7935696857   -1.1229528817
C       -0.6925331770    0.3735977672   -0.7842672229
H       -1.5605094434    0.2104327180   -1.4109288053
C       -0.7723411448   -0.2849130166    0.5642571504
H       -1.6971361725   -0.5990785409    1.0261981023
N        0.4355656838    0.0334357226    1.3115201369
H        0.4971244735    0.0181831833    2.3141522611
12   
21 Energy -302.895893
C       -0.0623725023    1.6732604258   -0.9788431329
N        0.3881072898    2.6695493491   -1.1430092582
C        1.2147044798   -0.7336528101    0.4367581239
H        2.2813370225   -0.6361656756    0.2901025791
C        0.0801285232   -0.9333816065   -0.4999663294
H       -0.1117426246   -1.7923442593   -1.1244778371
C       -0.6952756666    0.3719944974   -0.7847833361
H       -1.5612570332    0.2095934645   -1.4105491613
C       -0.7715813195   -0.2844835250    0.5637525457
H       -1.6960820438   -0.6000381042    1.0269821051
N        0.4363064091    0.0352410247    1.3112629861
H        0.4977274683    0.0204272363    2.3127707263
12   
20 Energy -302.895833
C       -0.0747517838    1.6470108420   -0.9749154884
N        0.3979623906    2.6957864935   -1.1472676502
C        1.2140346538   -0.7338307622    0.4374779119
H        2.2829401682   -0.6384763000    0.2910538871
C        0.0786845092   -0.9321911977   -0.5016965905
H       -0.1115898287   -1.7917197430   -1.1242974921
C       -0.6927885167    0.3713406083   -0.7836396431
H       -1.5616188556    0.2093139962   -1.4111038162
C       -0.7720107107   -0.2839997672    0.5651219670
H       -1.6941898703   -0.5994057061    1.0262718685
N        0.4352522364    0.0352230642    1.3101275410
H        0.4980756105    0.0209484891    2.3128675163
12   
19 Energy -302.895822
C       -0.0652136691    1.6728586838   -0.9792288120
N        0.3867099688    2.6749928954   -1.1437080344
C        1.2164807582   -0.7331531524    0.4382546120
H        2.2827585387   -0.6451316548    0.2946038290
C        0.0787443774   -0.9355258351   -0.5059339295
H       -0.1098814539   -1.7884250718   -1.1239725432
C       -0.6952354500    0.3698104245   -0.7844884361
H       -1.5624058437    0.2085570459   -1.4108467269
C       -0.7764229868   -0.2845524841    0.5687850399
H       -1.6902979673   -0.5993146568    1.0252773695
N        0.4362487265    0.0370335106    1.3089845621
H        0.4985150039    0.0228503116    2.3122730806
12   
18 Energy -302.895772
C       -0.0764361938    1.6455184341   -0.9748154192
N        0.3948222903    2.6972887104   -1.1473236612
C        1.2129855410   -0.7332825137    0.4360557539
H        2.2829487725   -0.6467952450    0.2957689816
C        0.0807280644   -0.9299491401   -0.5005643106
H       -0.1105703029   -1.7912448228   -1.1260807413
C       -0.6935102992    0.3743330543   -0.7845343034
H       -1.5620007277    0.2078456700   -1.4101329961
C       -0.7699364626   -0.2824099827    0.5617223517
H       -1.6943121711   -0.6009007165    1.0283756343
N        0.4365098056    0.0362121603    1.3095654215
H        0.4987716860    0.0233844085    2.3119632999
12   
17 Energy -302.895756
C       -0.0682234896    1.6680639674   -0.9785813508
N        0.3830062097    2.6750819678   -1.1435594453
C        1.2173141962   -0.7324514645    0.4363644837
H        2.2810367145   -0.6533712267    0.2994463828
C        0.0824238517   -0.9365244477   -0.5061728475
H       -0.1087509657   -1.7874691506   -1.1251062082
C       -0.6923189058    0.3814903370   -0.7870837061
H       -1.5643325768    0.2062543625   -1.4104739900
C       -0.7765470248   -0.2836702856    0.5680121800
H       -1.6904678076   -0.6010490153    1.0275365952
N        0.4377527926    0.0383992470    1.3069243918
H        0.4991070082    0.0252457252    2.3126935253
12   
16 Energy -302.895695
C       -0.0776120182    1.6464196971   -0.9745715611
N        0.3913407690    2.6983202181   -1.1473750966
C        1.2101854202   -0.7325756849    0.4360346799
H        2.2827483460   -0.6579225862    0.3017073807
C        0.0806910349   -0.9219213716   -0.5079200891
H       -0.1084089035   -1.7876131635   -1.1253371016
C       -0.6938729422    0.3663793407   -0.7832229891
H       -1.5609342750    0.2068761388   -1.4080931744
C       -0.7692178670   -0.2816168230    0.5625883960
H       -1.6896133175   -0.6008367530    1.0292097822
N        0.4347783312    0.0379362514    1.3082595200
H        0.4999154248    0.0265547525    2.3087202640
12   
15 Energy -302.895349
C       -0.0863440704    1.6650647692   -0.9779383930
N        0.3840855697    2.6902481048   -1.1451747924
C        1.2149883206   -0.7325921166    0.4372424631
H        2.2890073293   -0.6883143076    0.3182451736
C        0.0834981816   -0.9292990479   -0.5026079092
H       -0.1013959450   -1.7831572523   -1.1352453880
C       -0.7017235393    0.3751361145   -0.7851252355
H       -1.5697864980    0.2052072618   -1.4109440514
C       -0.7695248623   -0.2801346716    0.5622751139
H       -1.6859233986   -0.6063879915    1.0297131679
N        0.4408590166    0.0489338004    1.3033122044
H        0.5022598980    0.0352953523    2.3062476568
12   
14 Energy -302.895332
C       -0.0780024052    1.6865137853   -0.9813586148
N        0.3738960970    2.6716074819   -1.1416507291
C        1.2146686706   -0.7297306534    0.4355603110
H        2.2887637269   -0.7003457157    0.3246523484
C        0.0842807230   -0.9275179143   -0.5041798866
H       -0.0975907062   -1.7807087857   -1.1382511382
C       -0.7051871212    0.3727689236   -0.7852291585
H       -1.5717991073    0.2048514552   -1.4103330137
C       -0.7693664419   -0.2798307225    0.5620059017
H       -1.6828065810   -0.6089286435    1.0329801683
N        0.4408516903    0.0520684607    1.3014454964
H        0.5022914574    0.0392523438    2.3043583251
12   
13 Energy -302.894911
C       -0.0932422938    1.6530721305   -0.9770102026
N        0.3825093958    2.6993724455   -1.1446930924
C        1.2128138327   -0.7230784418    0.4317619582
H        2.2885171247   -0.7217047986    0.3357027689
C        0.0852720362   -0.9220902799   -0.5088917631
H       -0.0916340585   -1.7759116838   -1.1430552541
C       -0.7051198754    0.3759242297   -0.7860750920
H       -1.5750388622    0.2033917291   -1.4087203226
C       -0.7695629155   -0.2784014048    0.5613661916
H       -1.6774225003   -0.6136452713    1.0389789234
N        0.4401767800    0.0568579611    1.2990738400
H        0.5027313386    0.0462133991    2.3015620548
12   
12 Energy -302.894868
C       -0.0839321878    1.6790271642   -0.9799741283
N        0.3723528828    2.6772905160   -1.1412843813
C        1.2126004299   -0.7229793058    0.4316373007
H        2.2885618114   -0.7280288005    0.3393462564
C        0.0859666384   -0.9221199174   -0.5090521946
H       -0.0884263229   -1.7751923042   -1.1450183054
C       -0.7088812851    0.3733883070   -0.7856500103
H       -1.5765092684    0.2043610295   -1.4089794004
C       -0.7692225131   -0.2786396669    0.5609843524
H       -1.6752884872   -0.6149285061    1.0412686974
N        0.4406521312    0.0594004898    1.2970734892
H        0.5021261729    0.0484210090    2.2996483340
12   
11 Energy -302.894627
C       -0.0984227672    1.6518254894   -0.9741233969
N        0.3819668465    2.6989050115   -1.1451095694
C        1.2118407421   -0.7218479977    0.4303273666
H        2.2875966884   -0.7374636263    0.3446690770
C        0.0870054245   -0.9182959833   -0.5131245747
H       -0.0844468219   -1.7734329598   -1.1467397286
C       -0.7075639259    0.3758272831   -0.7861620167
H       -1.5778577165    0.2051301197   -1.4082629235
C       -0.7697830343   -0.2777892232    0.5605404125
H       -1.6726738116   -0.6171860900    1.0455691684
N        0.4408150659    0.0625509884    1.2950021933
H        0.5015233122    0.0517770028    2.2974140015
12   
10 Energy -302.894547
C       -0.0895775446    1.6783555651   -0.9767256995
N        0.3720645930    2.6766161197   -1.1418388508
C        1.2116452342   -0.7225702263    0.4306600774
H        2.2879149162   -0.7430735865    0.3480278030
C        0.0878037304   -0.9190422175   -0.5129081651
H       -0.0810123582   -1.7730989103   -1.1486853833
C       -0.7116581218    0.3735593948   -0.7856582614
H       -1.5794032536    0.2065838124   -1.4088352249
C       -0.7693819844   -0.2781424087    0.5601180904
H       -1.6706495831   -0.6183119777    1.0478216151
N        0.4415611119    0.0653575046    1.2926871824
H        0.5006932622    0.0537669447    2.2953368263
12   
9 Energy -302.894209
C       -0.1074879268    1.6544668042   -0.9689260848
N        0.3837442160    2.6973805389   -1.1467759015
C        1.2116391174   -0.7243884031    0.4311522893
H        2.2883650333   -0.7518757634    0.3533892316
C        0.0877564102   -0.9164957504   -0.5159177753
H       -0.0755517755   -1.7728432662   -1.1512370913
C       -0.7111221110    0.3755238577   -0.7858987012
H       -1.5817880733    0.2091569922   -1.4095823719
C       -0.7696830373   -0.2780324004    0.5600246429
H       -1.6679025615   -0.6203432962    1.0522219190
N        0.4427785470    0.0704902476    1.2895627069
H        0.4992521637    0.0569604532    2.2919871457
12   
8 Energy -302.894027
C       -0.0997741077    1.6817724750   -0.9710876334
N        0.3746954545    2.6757323933   -1.1438542779
C        1.2118547872   -0.7260592164    0.4322541610
H        2.2893296051   -0.7569474827    0.3565417736
C        0.0883345136   -0.9190245002   -0.5140759971
H       -0.0717149887   -1.7731722243   -1.1537000293
C       -0.7161881771    0.3739511336   -0.7850158980
H       -1.5838947825    0.2111750042   -1.4109763010
C       -0.7688933069   -0.2787189408    0.5594632371
H       -1.6657837049   -0.6212481845    1.0540324999
N        0.4438299072    0.0738343974    1.2867584576
H        0.4982048024    0.0587051595    2.2896600168
12   
7 Energy -302.893439
C       -0.1196766078    1.6611667383   -0.9628914731
N        0.3886788444    2.6973806573   -1.1496413816
C        1.2130743155   -0.7291815615    0.4345153697
H        2.2911668685   -0.7639771623    0.3609560450
C        0.0878342980   -0.9221555574   -0.5117584080
H       -0.0659440338   -1.7743949367   -1.1576125190
C       -0.7186021340    0.3781877725   -0.7837644534
H       -1.5878020358    0.2144869008   -1.4139141530
C       -0.7685592144   -0.2796525041    0.5587861420
H       -1.6623462257   -0.6223747268    1.0563248351
N        0.4456368829    0.0794696032    1.2834124266
H        0.4965390443    0.0610447906    2.2855875789
12   
6 Energy -302.892936
C       -0.1128807876    1.6890662374   -0.9650387966
N        0.3807619516    2.6772228917   -1.1470801065
C        1.2143835682   -0.7313011943    0.4363519512
H        2.2923637928   -0.7684179056    0.3637608421
C        0.0886957643   -0.9285088972   -0.5061003440
H       -0.0618597186   -1.7754429757   -1.1610547400
C       -0.7260394218    0.3788132884   -0.7817351616
H       -1.5907790053    0.2168084052   -1.4165080362
C       -0.7671190712   -0.2807206699    0.5572699437
H       -1.6597248432   -0.6228619055    1.0569976762
N        0.4467355175    0.0829621956    1.2799991428
H        0.4954622553    0.0623805436    2.2831376383
12   
5 Energy -302.891901
C       -0.1321454341    1.6695839291   -0.9578863227
N        0.3954363974    2.6993750312   -1.1528898077
C        1.2153379478   -0.7338082086    0.4385737252
H        2.2944928721   -0.7732435460    0.3667732429
C        0.0903737991   -0.9387462878   -0.4981394646
H       -0.0569854162   -1.7768376863   -1.1653558788
C       -0.7318740336    0.3881020774   -0.7790834926
H       -1.5951682365    0.2195872714   -1.4205416019
C       -0.7663039764   -0.2819992532    0.5549340510
H       -1.6559516681   -0.6231269134    1.0570089763
N        0.4486554546    0.0873987723    1.2775044489
H        0.4941322958    0.0637148278    2.2791021332
12   
4 Energy -302.889367
C       -0.1320908110    1.6947297987   -0.9585409448
N        0.3934503662    2.6869611021   -1.1525179067
C        1.2184863570   -0.7367105780    0.4413716642
H        2.2958708706   -0.7792946793    0.3705365109
C        0.0960164436   -0.9624875180   -0.4784679451
H       -0.0500565308   -1.7785154027   -1.1726187719
C       -0.7509242589    0.4015065815   -0.7729977019
H       -1.6011377766    0.2232338737   -1.4268071368
C       -0.7627910445   -0.2838975679    0.5485251940
H       -1.6499458301   -0.6229648956    1.0550869564
N        0.4504429719    0.0924951679    1.2717029274
H        0.4926792447    0.0649441311    2.2747271634
12   
3 Energy -302.886488
C       -0.1418760769    1.6955124965   -0.9562601418
N        0.4006833642    2.6935855753   -1.1553680655
C        1.2196995970   -0.7382930741    0.4423732003
H        2.2963564485   -0.7838423774    0.3733416300
C        0.1051640337   -0.9907520046   -0.4564235011
H       -0.0441992067   -1.7790788544   -1.1790044184
C       -0.7700827359    0.4230925463   -0.7665117753
H       -1.6062752007    0.2258081183   -1.4326695645
C       -0.7595060260   -0.2851665857    0.5402355671
H       -1.6441711652   -0.6225320902    1.0521627730
N        0.4525897196    0.0961300497    1.2676022145
H        0.4916172504    0.0655362139    2.2705220908
12   
2 Energy -302.884218
C       -0.1457556070    1.7027345536   -0.9563502230
N        0.4032571581    2.6931127828   -1.1564506111
C        1.2199625298   -0.7396726110    0.4414883632
H        2.2957933102   -0.7873864949    0.3756291510
C        0.1163866583   -1.0203211132   -0.4343847703
H       -0.0391073051   -1.7784150474   -1.1841270170
C       -0.7909632548    0.4451532570   -0.7602000041
H       -1.6097645462    0.2277530986   -1.4372866105
C       -0.7556709887   -0.2856583176    0.5311979116
H       -1.6391759718   -0.6221044388    1.0490287469
N        0.4541395566    0.0990553800    1.2636586766
H        0.4908984624    0.0657489642    2.2677963955
12   
1 Energy -302.883348
C       -0.1498748924    1.7060001039   -0.9564608153
N        0.4061338852    2.6945432637   -1.1577287827
C        1.2188443129   -0.7407791918    0.4398205461
H        2.2949632508   -0.7904095320    0.3775639798
C        0.1288338366   -1.0499164145   -0.4127590390
H       -0.0344628082   -1.7773376233   -1.1885944309
C       -0.8115280322    0.4687030034   -0.7538869566
H       -1.6126094607    0.2292373039   -1.4413299617
C       -0.7517320913   -0.2854408334    0.5220676769
H       -1.6346475608   -0.6218095253    1.0458155693
N        0.4558251274    0.1014524542    1.2603541201
H        0.4902544348    0.0657570043    2.2651381028
12   
1 Energy -302.883348
C       -0.1576043484    1.7123591111   -0.9569499839
N        0.4113634590    2.6962895135   -1.1598650227
C        1.2154939639   -0.7445234896    0.4351869109
H        2.2933326340   -0.7959700784    0.3813124908
C        0.1544428374   -1.1093222373   -0.3714392054
H       -0.0249684710   -1.7741158215   -1.1959788591
C       -0.8537838814    0.5158744094   -0.7407179210
H       -1.6166776741    0.2320398903   -1.4486379559
C       -0.7429377911   -0.2845024686    0.5033345729
H       -1.6262114078   -0.6210270671    1.0391440679
N        0.4588061046    0.1081011368    1.2541092357
H        0.4887445762    0.0647971135    2.2605016784
12   
2 Energy -302.884246
C       -0.1617754199    1.7156372076   -0.9571319750
N        0.4142226445    2.6971375306   -1.1609543892
C        1.2142078892   -0.7474013267    0.4332173754
H        2.2927994208   -0.7987347140    0.3832400019
C        0.1662859682   -1.1389718328   -0.3517178450
H       -0.0196705132   -1.7723238012   -1.1991138749
C       -0.8758307472    0.5390217353   -0.7333574716
H       -1.6182867344    0.2336499682   -1.4522078853
C       -0.7380608694   -0.2841731110    0.4936452063
H       -1.6218707140   -0.6204073999    1.0354284288
N        0.4602345673    0.1127952860    1.2508009584
H        0.4877445097    0.0637704704    2.2581514793
12   
3 Energy -302.886657
C       -0.1659608992    1.7189593718   -0.9573867967
N        0.4170095618    2.6981047900   -1.1622519718
C        1.2143580536   -0.7507147860    0.4329409856
H        2.2924557653   -0.8017103554    0.3852263354
C        0.1760920310   -1.1681859050   -0.3325772725
H       -0.0135169223   -1.7710561078   -1.2020738385
C       -0.8986629957    0.5620993801   -0.7247756753
H       -1.6202379982    0.2356359345   -1.4559574395
C       -0.7331233780   -0.2839659223    0.4838639509
H       -1.6169187083   -0.6196436630    1.0310763868
N        0.4621102347    0.1180874188    1.2469519083
H        0.4863952568    0.0623898569    2.2549634364
12   
4 Energy -302.889905
C       -0.1701955379    1.7240078128   -0.9576608531
N        0.4196774969    2.6983983417   -1.1637365507
C        1.2154034880   -0.7551899764    0.4340983528
H        2.2929216218   -0.8051107250    0.3875320852
C        0.1836390039   -1.1966501602   -0.3145294249
H       -0.0059346247   -1.7702490642   -1.2042936694
C       -0.9229447387    0.5838830668   -0.7152483802
H       -1.6223232297    0.2385788398   -1.4595628664
C       -0.7278925379   -0.2841585185    0.4740559464
H       -1.6112522685   -0.6186351255    1.0261213599
N        0.4643137788    0.1245088092    1.2421713121
H        0.4845875497    0.0606167120    2.2510526972
12   
5 Energy -302.893306
C       -0.1759037705    1.7303010570   -0.9573367052
N        0.4223170613    2.6978454088   -1.1656764540
C        1.2157754184   -0.7616373732    0.4361733606
H        2.2946402306   -0.8095958050    0.3906383538
C        0.1903412557   -1.2222112076   -0.2966763515
H        0.0039085079   -1.7710961715   -1.2057967416
C       -0.9474808651    0.6050350901   -0.7050144837
H       -1.6254601926    0.2432031652   -1.4630593522
C       -0.7226727025   -0.2844169932    0.4645733004
H       -1.6047039364   -0.6175389301    1.0207842153
N        0.4673461634    0.1316407742    1.2361286129
H        0.4818928314    0.0584709979    2.2452622545
12   
6 Energy -302.896359
C       -0.1842240155    1.7359778655   -0.9561431883
N        0.4263981128    2.6989442887   -1.1684795017
C        1.2210263300   -0.7676708131    0.4421358141
H        2.2959477750   -0.8152807951    0.3944698077
C        0.1918008567   -1.2472266128   -0.2834297543
H        0.0162583069   -1.7727907925   -1.2051047080
C       -0.9724357722    0.6242101532   -0.6942582371
H       -1.6293614394    0.2497180058   -1.4660622957
C       -0.7180831100   -0.2845938176    0.4552146131
H       -1.5970586822   -0.6162910310    1.0149726934
N        0.4711933934    0.1389000286    1.2283352082
H        0.4785382460    0.0561035333    2.2383495579
12   
7 Energy -302.898847
C       -0.1944189671    1.7446440527   -0.9540043561
N        0.4290265388    2.6970626518   -1.1715260632
C        1.2173053699   -0.7782060551    0.4440472883
H        2.3004478341   -0.8232609011    0.4001597896
C        0.1993277982   -1.2633710944   -0.2665338587
H        0.0312732785   -1.7784861467   -1.2044247051
C       -0.9949582441    0.6422234263   -0.6847253903
H       -1.6355344170    0.2592354899   -1.4681240798
C       -0.7130379925   -0.2842206478    0.4463537621
H       -1.5890297637   -0.6153983466    1.0100103524
N        0.4755238060    0.1455272841    1.2203098173
H        0.4740747606    0.0542502998    2.2284574530
12   
8 Energy -302.900704
C       -0.2067101811    1.7541268536   -0.9506989801
N        0.4313934557    2.6956158954   -1.1752432414
C        1.2316932073   -0.7834246022    0.4547376326
H        2.2994464391   -0.8344648739    0.4075786819
C        0.1945299192   -1.2808809388   -0.2677790074
H        0.0495909901   -1.7857676979   -1.1973069226
C       -1.0138356110    0.6550139054   -0.6774317399
H       -1.6442000300    0.2721429682   -1.4681401344
C       -0.7098050885   -0.2816092381    0.4384690064
H       -1.5808335588   -0.6151829701    1.0062036446
N        0.4798572340    0.1515570952    1.2098237795
H        0.4688732259    0.0528736163    2.2197872902
12   
9 Energy -302.902012
C       -0.2182949681    1.7615562133   -0.9474154360
N        0.4319177905    2.6946220849   -1.1784579113
C        1.2128494761   -0.7960102377    0.4474168757
H        2.3078577722   -0.8468669156    0.4166683923
C        0.2129356949   -1.2769735824   -0.2498578586
H        0.0639769648   -1.7994732656   -1.1986410262
C       -1.0238895645    0.6660399303   -0.6738512886
H       -1.6557059991    0.2849144865   -1.4673658317
C       -0.7056864416   -0.2817017060    0.4312270033
H       -1.5735734296   -0.6152297970    1.0044855962
N        0.4835985554    0.1550653227    1.2068217567
H        0.4640141507    0.0540574800    2.2089697377
12   
10 Energy -302.902511
C       -0.2233343632    1.7665430075   -0.9460747329
N        0.4318934459    2.6950668462   -1.1802428570
C        1.2348054589   -0.7924529495    0.4597346990
H        2.3027533388   -0.8547469884    0.4217721248
C        0.2010318758   -1.2887379623   -0.2648091148
H        0.0735727457   -1.8037691574   -1.1909863213
C       -1.0306435769    0.6686662316   -0.6723268142
H       -1.6622495903    0.2930140386   -1.4656071609
C       -0.7043871240   -0.2791868679    0.4282132421
H       -1.5697078611   -0.6158291098    1.0032011916
N        0.4848445915    0.1575257975    1.1983092745
H        0.4614210607    0.0539071273    2.2088164786
12   
11 Energy -302.903540
C       -0.2331231533    1.7715059324   -0.9439590905
N        0.4310364102    2.6971576714   -1.1830451628
C        1.2153314731   -0.8036639782    0.4504038230
H        2.3112342297   -0.8686434709    0.4329045972
C        0.2208172865   -1.2814016730   -0.2494337306
H        0.0857672055   -1.8192816492   -1.1927538707
C       -1.0362840285    0.6772035622   -0.6706500916
H       -1.6765760487    0.3063156956   -1.4631653502
C       -0.7015364945   -0.2800240133    0.4204042273
H       -1.5621667156   -0.6164377201    1.0014393398
N        0.4882903973    0.1602093323    1.2006412815
H        0.4572094402    0.0570603245    2.1972140376
12   
12 Energy -302.903836
C       -0.2356759299    1.7762032597   -0.9436509163
N        0.4295792343    2.6975829519   -1.1841142234
C        1.2367574016   -0.7990071332    0.4628934806
H        2.3060180873   -0.8757694008    0.4379529537
C        0.2089595839   -1.2917741349   -0.2651662838
H        0.0931681718   -1.8228703337   -1.1855011193
C       -1.0411002301    0.6785227452   -0.6703487791
H       -1.6830336733    0.3135784605   -1.4607109603
C       -0.6993295590   -0.2776207114    0.4186387619
H       -1.5592798520   -0.6174622538    1.0001544958
N        0.4887847017    0.1615778689    1.1893939900
H        0.4551520655    0.0570386954    2.2004586100
12   
13 Energy -302.904749
C       -0.2438396765    1.7791160178   -0.9428651959
N        0.4279375305    2.7024048851   -1.1865880265
C        1.2183052923   -0.8100515953    0.4530113748
H        2.3140566993   -0.8895637079    0.4504603113
C        0.2285953649   -1.2841806474   -0.2510277298
H        0.1032066440   -1.8379590189   -1.1873060333
C       -1.0449449348    0.6853924567   -0.6693422990
H       -1.6985160376    0.3268455238   -1.4567324446
C       -0.6971298869   -0.2786969962    0.4099119349
H       -1.5517997927   -0.6186748199    0.9973675681
N        0.4923518257    0.1638990410    1.1956752528
H        0.4517769736    0.0614688754    2.1874352971
12   
14 Energy -302.904953
C       -0.2446498725    1.7845024254   -0.9434111712
N        0.4249420876    2.7020635669   -1.1870820122
C        1.2388275480   -0.8052752498    0.4657442633
H        2.3090521578   -0.8963612375    0.4557541060
C        0.2172527846   -1.2939904113   -0.2666650668
H        0.1094850472   -1.8410847971   -1.1803330194
C       -1.0486184866    0.6867073025   -0.6696118390
H       -1.7053324505    0.3337677655   -1.4538483330
C       -0.6943725302   -0.2765940099    0.4090201776
H       -1.5491971579   -0.6199652316    0.9956427657
N        0.4926795135    0.1646683089    1.1822264892
H        0.4499313610    0.0615615823    2.1925636498
12   
15 Energy -302.905801
C       -0.2511100120    1.7877687109   -0.9438201523
N        0.4219825474    2.7078340648   -1.1892914373
C        1.2216251909   -0.8164515228    0.4563113651
H        2.3165957352   -0.9102072624    0.4695701000
C        0.2363284614   -1.2866041496   -0.2530013305
H        0.1182312216   -1.8556776138   -1.1821522950
C       -1.0520640852    0.6918886830   -0.6692246173
H       -1.7214979355    0.3474852984   -1.4480849560
C       -0.6913340414   -0.2774270445    0.3994718469
H       -1.5421367959   -0.6218500673    0.9918296255
N        0.4961749256    0.1664429104    1.1888156715
H        0.4472047896    0.0667980072    2.1795761896
12   
16 Energy -302.905964
C       -0.2519747770    1.7920317370   -0.9446037619
N        0.4188233192    2.7082872091   -1.1897647976
C        1.2417583021   -0.8118456554    0.4692657585
H        2.3117014493   -0.9166943983    0.4750706250
C        0.2252982524   -1.2965745150   -0.2689247475
H        0.1236791935   -1.8581566105   -1.1752604436
C       -1.0544141555    0.6937563020   -0.6696747641
H       -1.7287101295    0.3540046532   -1.4450286543
C       -0.6890078061   -0.2757748437    0.3991699754
H       -1.5394255907   -0.6232071215    0.9894556987
N        0.4967302657    0.1669943309    1.1752661019
H        0.4455416785    0.0671789268    2.1850290196
12   
17 Energy -302.906750
C       -0.2574211642    1.7955613574   -0.9457449822
N        0.4148807899    2.7146351758   -1.1919426872
C        1.2251334816   -0.8232873643    0.4600669718
H        2.3188269022   -0.9304828785    0.4897415122
C        0.2441331232   -1.2892563257   -0.2551907575
H        0.1313895511   -1.8721088282   -1.1773826447
C       -1.0574645684    0.6979580547   -0.6698877294
H       -1.7449975358    0.3678078911   -1.4378695320
C       -0.6850022764   -0.2765573830    0.3892383874
H       -1.5329334871   -0.6255382033    0.9848596930
N        0.5000510892    0.1682293283    1.1816904486
H        0.4434040967    0.0730391905    2.1724213306
12   
18 Energy -302.906885
C       -0.2583310791    1.7991865217   -0.9466987787
N        0.4116276296    2.7155935487   -1.1924629306
C        1.2450541165   -0.8188524832    0.4732824231
H        2.3139761248   -0.9366782258    0.4952852048
C        0.2332327343   -1.2995085393   -0.2714270148
H        0.1362389769   -1.8739245013   -1.1705842488
C       -1.0589135242    0.6999917011   -0.6703126825
H       -1.7523028058    0.3739537380   -1.4346851894
C       -0.6832523395   -0.2751907704    0.3892559099
H       -1.5301251943   -0.6268679865    0.9819665246
N        0.5008928648    0.1686010191    1.1685285327
H        0.4419024980    0.0736959929    2.1778522601
12   
19 Energy -302.907614
C       -0.2633833931    1.8027075477   -0.9482497587
N        0.4070493981    2.7225277443   -1.1948274294
C        1.2287382614   -0.8305098278    0.4643205678
H        2.3207417713   -0.9505440458    0.5105708745
C        0.2518772460   -1.2921735428   -0.2575731885
H        0.1433222969   -1.8873036610   -1.1730741476
C       -1.0616498243    0.7036329122   -0.6708712799
H       -1.7684060104    0.3877197140   -1.4264788988
C       -0.6785977948   -0.2759784188    0.3791701879
H       -1.5240261729   -0.6294501361    0.9767590875
N        0.5041131880    0.1693370176    1.1744906196
H        0.4402210359    0.0800347116    2.1657633762
12   
20 Energy -302.907726
C       -0.2642415154    1.8060463897   -0.9493194181
N        0.4036632773    2.7236734204   -1.1954041884
C        1.2486245073   -0.8262262023    0.4777937199
H        2.3158124377   -0.9564648429    0.5160110066
C        0.2409417908   -1.3027271269   -0.2741754836
H        0.1477544770   -1.8884699747   -1.1663649750
C       -1.0625299672    0.7056805369   -0.6712583763
H       -1.7755314671    0.3934986698   -1.4232081399
C       -0.6772546990   -0.2747720868    0.3793883716
H       -1.5212338211   -0.6307330083    0.9735750707
N        0.5051323613    0.1695801484    1.1619089389
H        0.4388626206    0.0809140923    2.1710534842
12   
21 Energy -302.908397
C       -0.2693639853    1.8090971760   -0.9509753941
N        0.3988922141    2.7313061914   -1.1981130663
C        1.2320773903   -0.8380993008    0.4687096274
H        2.3222324806   -0.9703202273    0.5315536966
C        0.2596769074   -1.2951912561   -0.2599399425
H        0.1543637055   -1.9012237610   -1.1693399591
C       -1.0649594091    0.7090322756   -0.6719805654
H       -1.7910236654    0.4069275779   -1.4143734195
C       -0.6722755719   -0.2755963300    0.3693285124
H       -1.5154691448   -0.6334219206    0.9680511466
N        0.5082865486    0.1699343487    1.1677490178
H        0.4375625323    0.0875552420    2.1593303568
12   
22 Energy -302.908489
C       -0.2699834159    1.8126213326   -0.9521962014
N        0.3951788827    2.7323127926   -1.1987150198
C        1.2519381694   -0.8339892137    0.4824279606
H        2.3172037421   -0.9761080592    0.5369205445
C        0.2486844896   -1.3059324257   -0.2768114247
H        0.1585682439   -1.9019097393   -1.1627514104
C       -1.0655528157    0.7109863903   -0.6723348186
H       -1.7979233575    0.4124698803   -1.4109782057
C       -0.6711456332   -0.2744752831    0.3695980602
H       -1.5126996256   -0.6346779390    0.9647042537
N        0.5094242503    0.1700684489    1.1557229019
H        0.4363070721    0.0886338314    2.1644133708
12   
23 Energy -302.909108
C       -0.2749639123    1.8157265338   -0.9539934960
N        0.3899491652    2.7400923702   -1.2016872327
C        1.2346987963   -0.8458591328    0.4732837651
H        2.3234651800   -0.9900800274    0.5526425111
C        0.2675790228   -1.2979686919   -0.2620256361
H        0.1648984415   -1.9141654978   -1.1662529146
C       -1.0677184398    0.7142050773   -0.6731097854
H       -1.8127338129    0.4255040932   -1.4017221385
C       -0.6658794772   -0.2753565587    0.3598184531
H       -1.5071145996   -0.6374141851    0.9589708528
N        0.5125794744    0.1699492808    1.1604263924
H        0.4352401639    0.0953667548    2.1536492402
12   
24 Energy -302.909182
C       -0.2755605342    1.8192655905   -0.9552775909
N        0.3860781818    2.7412000774   -1.2024080306
C        1.2548626474   -0.8421560482    0.4870663101
H        2.3181706975   -0.9958111338    0.5579970206
C        0.2565024128   -1.3089933942   -0.2792692694
H        0.1689952385   -1.9144440046   -1.1597276499
C       -1.0681918299    0.7160157402   -0.6734456527
H       -1.8193910756    0.4309050763   -1.3981485732
C       -0.6649658421   -0.2742375982    0.3598444478
H       -1.5043519625   -0.6386632422    0.9555623088
N        0.5137289529    0.1702018880    1.1500194119
H        0.4341231157    0.0967170652    2.1577872788
12   
25 Energy -302.909756
C       -0.2801395247    1.8232116159   -0.9573957858
N        0.3798108882    2.7486861399   -1.2055865811
C        1.2371173518   -0.8535471186    0.4786289610
H        2.3241570847   -1.0103936062    0.5742420660
C        0.2754650442   -1.3008202094   -0.2643852158
H        0.1753602615   -1.9264118010   -1.1635339779
C       -1.0701781249    0.7193755635   -0.6742790507
H       -1.8339492433    0.4438274013   -1.3883606867
C       -0.6592004838   -0.2751485567    0.3506238745
H       -1.4987284085   -0.6415058831    0.9494657605
N        0.5172581836    0.1692785162    1.1514750556
H        0.4330269738    0.1034479552    2.1491055919
12   
26 Energy -302.909817
C       -0.2810362286    1.8262097665   -0.9585667487
N        0.3762436924    2.7502724029   -1.2065216242
C        1.2581196382   -0.8504550596    0.4922549784
H        2.3184003423   -1.0158320005    0.5793539002
C        0.2640085476   -1.3122880646   -0.2822243552
H        0.1792949674   -1.9261351541   -1.1570223978
C       -1.0705607386    0.7209440166   -0.6745452132
H       -1.8400835180    0.4488877358   -1.3847575831
C       -0.6586774464   -0.2739678908    0.3502014764
H       -1.4960374481   -0.6426966842    0.9461836263
N        0.5181576008    0.1700203870    1.1442146003
H        0.4321705936    0.1050405621    2.1514293523
12   
27 Energy -302.910340
C       -0.2862649318    1.8294893247   -0.9605819624
N        0.3699651057    2.7587013658   -1.2102439575
C        1.2399300503   -0.8615459813    0.4842018972
H        2.3242118636   -1.0308873495    0.5959707074
C        0.2828745226   -1.3039046813   -0.2673031913
H        0.1856671784   -1.9376940216   -1.1610992096
C       -1.0723390225    0.7244909678   -0.6754662487
H       -1.8540672795    0.4614853857   -1.3745372942
C       -0.6526219481   -0.2748472907    0.3414404826
H       -1.4903037161   -0.6455478722    0.9398461843
N        0.5218483355    0.1685462841    1.1435554430
H        0.4310998445    0.1117138861    2.1442171613
12   
28 Energy -302.910390
C       -0.2868393307    1.8328376842   -0.9618630788
N        0.3661494263    2.7599189574   -1.2111569938
C        1.2614988471   -0.8588603981    0.4978246484
H        2.3180405286   -1.0360134368    0.6007685742
C        0.2711343713   -1.3156175635   -0.2855406996
H        0.1894238544   -1.9369328383   -1.1546689507
C       -1.0726341619    0.7258139502   -0.6756262871
H       -1.8596985806    0.4661363930   -1.3710060375
C       -0.6523692337   -0.2735971403    0.3407393805
H       -1.4877278119   -0.6466797196    0.9367330478
N        0.5225837673    0.1695978155    1.1384517804
H        0.4304383263    0.1133963142    2.1453446285
12   
29 Energy -302.910855
C       -0.2928155672    1.8346614295   -0.9634958884
N        0.3606474813    2.7693618372   -1.2153397136
C        1.2416047351   -0.8696227345    0.4889615628
H        2.3236436844   -1.0506218933    0.6168402932
C        0.2907575977   -1.3063691075   -0.2693543126
H        0.1952521969   -1.9478439918   -1.1594390090
C       -1.0741190470    0.7294223783   -0.6765918206
H       -1.8723336649    0.4775783370   -1.3610821738
C       -0.6462112406   -0.2745050911    0.3325904023
H       -1.4823915269   -0.6493617008    0.9307364386
N        0.5265225310    0.1676088824    1.1371066099
H        0.4294428229    0.1196916728    2.1390676237
12   
30 Energy -302.910893
C       -0.2927286848    1.8393429329   -0.9651971080
N        0.3558154981    2.7698522949   -1.2161914496
C        1.2630676536   -0.8676311007    0.5025385707
H        2.3173709535   -1.0561027706    0.6220128751
C        0.2793005575   -1.3179940517   -0.2875355967
H        0.1991304629   -1.9470863995   -1.1531974955
C       -1.0745028033    0.7305421675   -0.6767166410
H       -1.8780320191    0.4823581487   -1.3571645849
C       -0.6459002232   -0.2732383840    0.3314318579
H       -1.4796344464   -0.6505259444    0.9274789411
N        0.5272210247    0.1688515731    1.1332967547
H        0.4288920292    0.1216315523    2.1392438888
12   
31 Energy -302.911324
C       -0.2963858972    1.8452095952   -0.9680647070
N        0.3471925053    2.7762543717   -1.2198577512
C        1.2432849635   -0.8774978808    0.4951018710
H        2.3234080100   -1.0716924445    0.6388206830
C        0.2976267761   -1.3086605255   -0.2719837856
H        0.2052648979   -1.9577871301   -1.1580576500
C       -1.0757389787    0.7339777305   -0.6775790450
H       -1.8905137800    0.4936432476   -1.3466776573
C       -0.6393677070   -0.2741025123    0.3239844873
H       -1.4737091017   -0.6531210572    0.9209170759
N        0.5312015923    0.1660532266    1.1275072162
H        0.4277367224    0.1277233980    2.1358892757
12   
32 Energy -302.911354
C       -0.2981355321    1.8472717959   -0.9690991149
N        0.3438966786    2.7792145889   -1.2214726842
C        1.2651723197   -0.8766011647    0.5080034998
H        2.3165515265   -1.0769923087    0.6439165430
C        0.2865629340   -1.3205194469   -0.2902439739
H        0.2090340117   -1.9566965029   -1.1519006269
C       -1.0760746353    0.7351308199   -0.6778089491
H       -1.8957776612    0.4982087301   -1.3426011173
C       -0.6393449232   -0.2726465060    0.3220764710
H       -1.4710332952   -0.6542595205    0.9178558003
N        0.5316363897    0.1680153573    1.1277595423
H        0.4275121898    0.1298741769    2.1335146230
12   
33 Energy -302.911744
C       -0.3027977169    1.8530300749   -0.9720964678
N        0.3345244308    2.7878781158   -1.2263024216
C        1.2492189851   -0.8862001791    0.5029464101
H        2.3177095658   -1.0939169704    0.6620423560
C        0.3060506207   -1.3139666803   -0.2776935387
H        0.2156724185   -1.9665998280   -1.1555296097
C       -1.0779866473    0.7392016759   -0.6793366371
H       -1.9092030323    0.5101825254   -1.3308570434
C       -0.6317478488   -0.2731237470    0.3145524159
H       -1.4655810507   -0.6573409931    0.9109807533
N        0.5382296675    0.1643235500    1.1217211428
H        0.4259106108    0.1365324757    2.1295726538
12   
34 Energy -302.911773
C       -0.3042545146    1.8546388212   -0.9730165681
N        0.3318821820    2.7900827432   -1.2275705864
C        1.2715459545   -0.8849066613    0.5161988620
H        2.3120362768   -1.0978837161    0.6656161894
C        0.2925737671   -1.3255964794   -0.2966146874
H        0.2188638482   -1.9647209376   -1.1496239049
C       -1.0774348667    0.7398464769   -0.6788843744
H       -1.9132116780    0.5133430388   -1.3280052303
C       -0.6324853554   -0.2719217865    0.3131397452
H       -1.4629419094   -0.6579621172    0.9083417719
N        0.5373688133    0.1670878537    1.1229459494
H        0.4260574855    0.1379927844    2.1274728473
12   
35 Energy -302.912076
C       -0.3083502545    1.8590057551   -0.9754855524
N        0.3236225268    2.7963666461   -1.2314503281
C        1.2481925289   -0.8957838601    0.5055957351
H        2.3231207851   -1.1130107102    0.6817662273
C        0.3088696456   -1.3133898858   -0.2780668128
H        0.2243864235   -1.9748321983   -1.1560751106
C       -1.0788877299    0.7421479415   -0.6806443040
H       -1.9210364416    0.5227633596   -1.3169564154
C       -0.6272940046   -0.2720383958    0.3062657158
H       -1.4557642635   -0.6594736368    0.9019238597
N        0.5372674365    0.1652956160    1.1171041264
H        0.4258733510    0.1429493897    2.1260228732
12   
36 Energy -302.912095
C       -0.3103351127    1.8608955943   -0.9765881428
N        0.3199727608    2.7994400847   -1.2332789589
C        1.2699900792   -0.8946375064    0.5194407734
H        2.3149521193   -1.1180221357    0.6864194603
C        0.2984586386   -1.3253893120   -0.2965084621
H        0.2278910413   -1.9731577014   -1.1500271052
C       -1.0781459470    0.7437691711   -0.6804228116
H       -1.9264651061    0.5266603089   -1.3133922576
C       -0.6271366347   -0.2703598844    0.3041482886
H       -1.4535769885   -0.6606646170    0.8991842701
N        0.5388089527    0.1665161560    1.1176905087
H        0.4255862005    0.1449498631    2.1233344515
12   
37 Energy -302.912378
C       -0.3114475954    1.8691149050   -0.9800825701
N        0.3117778973    2.8072416231   -1.2378485298
C        1.2623747152   -0.8964779525    0.5202899868
H        2.2941758748   -1.1277987503    0.6970912023
C        0.3243893281   -1.3261782578   -0.2897310652
H        0.2310323517   -1.9774747242   -1.1505897178
C       -1.0799812914    0.7482320963   -0.6803495614
H       -1.9415703515    0.5341048827   -1.3085348266
C       -0.6155645519   -0.2741419467    0.3013017907
H       -1.4569330097   -0.6644686759    0.8964710919
N        0.5602034122    0.1574702685    1.1158041988
H        0.4215432241    0.1503765539    2.1161780152
12   
38 Energy -302.912415
C       -0.3136244456    1.8733250995   -0.9823501953
N        0.3055554207    2.8094851783   -1.2398152095
C        1.2759837905   -0.9041026599    0.5275110008
H        2.3073361035   -1.1386984900    0.7077331344
C        0.3053863094   -1.3303725144   -0.3032700438
H        0.2371833829   -1.9800566341   -1.1486566150
C       -1.0805393802    0.7459866161   -0.6805019652
H       -1.9428532672    0.5403224400   -1.2994696410
C       -0.6181764919   -0.2724187176    0.2975755269
H       -1.4460606658   -0.6633859969    0.8894548183
N        0.5457910619    0.1674657715    1.1134751338
H        0.4240181856    0.1524499299    2.1183140706
12   
39 Energy -302.912484
C       -0.3164860352    1.8689582079   -0.9808330811
N        0.3031509533    2.8076155557   -1.2396685805
C        1.2515290449   -0.9024339624    0.5165670632
H        2.3150657330   -1.1410492320    0.7099874330
C        0.3217116289   -1.3192002059   -0.2817523382
H        0.2362278799   -1.9846686325   -1.1546876119
C       -1.0759694971    0.7527468939   -0.6825063452
H       -1.9429531778    0.5402125420   -1.2982303813
C       -0.6189591123   -0.2669782152    0.2913094575
H       -1.4473065590   -0.6653848768    0.8916327331
N        0.5502191351    0.1572629115    1.1117752757
H        0.4237700097    0.1529190363    2.1164063910
12   
40 Energy -302.912497
C       -0.3185819049    1.8706758226   -0.9819092004
N        0.3011258602    2.8133575655   -1.2423194243
C        1.2740470024   -0.9047914605    0.5289222467
H        2.3074907808   -1.1457407601    0.7146378299
C        0.3103364236   -1.3300207836   -0.3003518715
H        0.2398883290   -1.9827161089   -1.1487919754
C       -1.0787429877    0.7513573110   -0.6831677156
H       -1.9461302318    0.5443945133   -1.2936096418
C       -0.6180785578   -0.2672799014    0.2917263497
H       -1.4438109936   -0.6654256905    0.8877805707
N        0.5486205696    0.1615143643    1.1121046126
H        0.4238357138    0.1546751512    2.1149782348
12   
41 Energy -302.912714
C       -0.3122349141    1.8912756923   -0.9902490923
N        0.2950849931    2.8182629795   -1.2450439176
C        1.2612280803   -0.9214290314    0.5200709939
H        2.3095609317   -1.1549214650    0.7260692144
C        0.3160882304   -1.3228461797   -0.2975882174
H        0.2445779679   -1.9868611254   -1.1506789150
C       -1.0843346202    0.7385258410   -0.6748221893
H       -1.9568016519    0.5504654647   -1.2914344105
C       -0.6049952891   -0.2851182950    0.2985226147
H       -1.4371611314   -0.6618838652    0.8786449584
N        0.5458122621    0.1766283057    1.1072532832
H        0.4231751450    0.1579017021    2.1192556935
12   
42 Energy -302.912732
C       -0.3260261810    1.8761524792   -0.9867234657
N        0.2972532886    2.8342468475   -1.2511096483
C        1.2742165497   -0.9180601756    0.5332337301
H        2.3037240462   -1.1624187972    0.7324900575
C        0.3116402908   -1.3313497096   -0.3083545752
H        0.2478746100   -1.9882432282   -1.1486750104
C       -1.0800543394    0.7464053277   -0.6767151084
H       -1.9622159549    0.5547778842   -1.2858900924
C       -0.6050493974   -0.2804440204    0.2914212796
H       -1.4359241272   -0.6646568185    0.8770315889
N        0.5518042398    0.1733740765    1.1081463531
H        0.4227569789    0.1602161584    2.1151449074
12   
43 Energy -302.912756
C       -0.3263659716    1.8742249164   -0.9844749397
N        0.2862409433    2.8232659796   -1.2492736959
C        1.2665933295   -0.9112454288    0.5309936473
H        2.3053326508   -1.1664927676    0.7351130216
C        0.3268950943   -1.3286691064   -0.2920335096
H        0.2472927582   -1.9924947548   -1.1529140380
C       -1.0786558431    0.7602607994   -0.6883042893
H       -1.9566209635    0.5564853383   -1.2773734349
C       -0.6133179305   -0.2610137743    0.2797702503
H       -1.4376701736   -0.6697931734    0.8812014379
N        0.5575071747    0.1543334448    1.1081422189
H        0.4227689353    0.1611385513    2.1091533480
12   
44 Energy -302.912778
C       -0.3266050306    1.8794381597   -0.9877319566
N        0.2899139912    2.8330571643   -1.2521840485
C        1.2783175402   -0.9205276971    0.5346623271
H        2.3041505289   -1.1688097344    0.7388796324
C        0.3127755013   -1.3333708682   -0.3097058545
H        0.2509194276   -1.9885304751   -1.1458896619
C       -1.0798194519    0.7493785671   -0.6795839501
H       -1.9637795136    0.5584649067   -1.2799436837
C       -0.6061780410   -0.2737291486    0.2883563387
H       -1.4320035423   -0.6656781275    0.8745703719
N        0.5491711320    0.1683615762    1.1060951570
H        0.4231374622    0.1619457014    2.1124753449
12   
45 Energy -302.912808
C       -0.3311373552    1.8700679205   -0.9837533594
N        0.2864737429    2.8301478029   -1.2520242527
C        1.2657976595   -0.9104497685    0.5337367208
H        2.3041220121   -1.1702650142    0.7387967396
C        0.3273301013   -1.3276109784   -0.2913278716
H        0.2487234070   -1.9946551607   -1.1540188612
C       -1.0779715824    0.7625984668   -0.6887816203
H       -1.9592912950    0.5585063900   -1.2749931259
C       -0.6114897175   -0.2625536720    0.2760741550
H       -1.4374017962   -0.6707076124    0.8802935590
N        0.5625435053    0.1525633294    1.1089116188
H        0.4223013225    0.1623583214    2.1070863147
12   
46 Energy -302.912821
C       -0.3266867925    1.8822672234   -0.9884535346
N        0.2830560087    2.8308996276   -1.2527693604
C        1.2828581179   -0.9201682369    0.5388956761
H        2.3006273600   -1.1733456493    0.7428040274
C        0.3163408557   -1.3372268014   -0.3112524622
H        0.2523724064   -1.9898272326   -1.1456422012
C       -1.0799660990    0.7538164654   -0.6832714556
H       -1.9645532732    0.5612562975   -1.2747885295
C       -0.6078326575   -0.2677465601    0.2841104277
H       -1.4314972273   -0.6677252049    0.8742074568
N        0.5524372249    0.1644899064    1.1056456191
H        0.4228440801    0.1633101900    2.1105143532
12   
47 Energy -302.912846
C       -0.3269860055    1.8824877030   -0.9885250476
N        0.2806449448    2.8294670979   -1.2527119782
C        1.2602731786   -0.9168970758    0.5307623283
H        2.3073015096   -1.1760347893    0.7454237593
C        0.3269616801   -1.3237213831   -0.2905523397
H        0.2517034288   -1.9965922374   -1.1541099775
C       -1.0786494672    0.7571177038   -0.6841915222
H       -1.9652657445    0.5615727926   -1.2738183069
C       -0.6050437312   -0.2695403172    0.2779254970
H       -1.4331409918   -0.6690901327    0.8755689210
N        0.5597525316    0.1572867375    1.1070294016
H        0.4224486709    0.1639439258    2.1071992819
12   
48 Energy -302.912857
C       -0.3278399457    1.8835969885   -0.9891547806
N        0.2798480367    2.8325558058   -1.2540850794
C        1.2833072671   -0.9209072025    0.5407104144
H        2.2994501292   -1.1771411014    0.7465128491
C        0.3177790766   -1.3375851047   -0.3113193738
H        0.2538627820   -1.9912500339   -1.1458665640
C       -1.0800260522    0.7553708552   -0.6842049248
H       -1.9664173753    0.5634297871   -1.2717915859
C       -0.6070901122   -0.2673084316    0.2817934575
H       -1.4302940419   -0.6683970688    0.8728668537
N        0.5548531163    0.1631926109    1.1050338987
H        0.4225671235    0.1644429206    2.1095048524
12   
49 Energy -302.912880
C       -0.3277557581    1.8846257642   -0.9896312839
N        0.2781189690    2.8316739347   -1.2540658932
C        1.2596502262   -0.9199759765    0.5303432388
H        2.3072569719   -1.1797525261    0.7492982398
C        0.3287005319   -1.3239809156   -0.2908919474
H        0.2533152626   -1.9975051564   -1.1537789531
C       -1.0785105771    0.7567313371   -0.6835302115
H       -1.9678819094    0.5636495364   -1.2717587933
C       -0.6028790577   -0.2694722112    0.2773434794
H       -1.4314348229   -0.6692015970    0.8737532775
N        0.5588942676    0.1582350309    1.1063796296
H        0.4225259003    0.1649728050    2.1065392344
12   
50 Energy -302.912890
C       -0.3290938609    1.8848092941   -0.9898824969
N        0.2770891056    2.8346685085   -1.2554820271
C        1.2831654472   -0.9217278290    0.5423189616
H        2.2989728537   -1.1809508380    0.7502201940
C        0.3186754495   -1.3374236148   -0.3112472480
H        0.2553726411   -1.9928030022   -1.1462790225
C       -1.0799380459    0.7563939253   -0.6846364278
H       -1.9684991673    0.5655063745   -1.2691721852
C       -0.6058220889   -0.2673783436    0.2800587846
H       -1.4288534926   -0.6688337238    0.8713033598
N        0.5565268702    0.1622583856    1.1043295931
H        0.4224042926    0.1654808891    2.1084685318
12   
51 Energy -302.912914
C       -0.3287582331    1.8861925161   -0.9904945843
N        0.2755247619    2.8337952846   -1.2554144842
C        1.2594452572   -0.9229506332    0.5298929251
H        2.3065526686   -1.1832600542    0.7529801814
C        0.3311191225   -1.3247055294   -0.2911465261
H        0.2547961973   -1.9982413514   -1.1533050786
C       -1.0784379326    0.7569688089   -0.6834276857
H       -1.9700379842    0.5656729562   -1.2693995776
C       -0.6014297566   -0.2687586867    0.2760826236
H       -1.4300688736   -0.6695479045    0.8723082311
N        0.5587734746    0.1588140038    1.1060772566
H        0.4225213021    0.1660206156    2.1058467361
12   
52 Energy -302.912922
C       -0.3303787024    1.8860598276   -0.9906467957
N        0.2743408937    2.8369411426   -1.2569353706
C        1.2827185022   -0.9228882521    0.5435663243
H        2.2985591510   -1.1848213057    0.7540209180
C        0.3198628361   -1.3372283060   -0.3110702583
H        0.2569077655   -1.9943035337   -1.1466209074
C       -1.0797976131    0.7572807890   -0.6849221050
H       -1.9706851899    0.5675962851   -1.2666000692
C       -0.6042862758   -0.2674176929    0.2784600039
H       -1.4274033403   -0.6692439395    0.8697108573
N        0.5579054613    0.1615052810    1.1034493830
H        0.4222565160    0.1665197308    2.1075880374
12   
53 Energy -302.912947
C       -0.3297381829    1.8878648895   -0.9913823240
N        0.2727047179    2.8358130262   -1.2567686356
C        1.2593406055   -0.9257604941    0.5296111181
H        2.3057590263   -1.1868634318    0.7567355340
C        0.3334989307   -1.3253805106   -0.2912780078
H        0.2562861309   -1.9991174302   -1.1529700091
C       -1.0783983561    0.7573392017   -0.6834747078
H       -1.9720964062    0.5677326741   -1.2668711472
C       -0.6002715934   -0.2680453476    0.2745102428
H       -1.4286457996   -0.6699172826    0.8708480601
N        0.5590226870    0.1592401947    1.1063214715
H        0.4225382444    0.1670945369    2.1047184227
12   
54 Energy -302.912954
C       -0.3316937512    1.8874733758   -0.9914868813
N        0.2713634107    2.8393187851   -1.2584723625
C        1.2820634360   -0.9244143243    0.5445402585
H        2.2981127492   -1.1889142020    0.7580699380
C        0.3214625817   -1.3370903785   -0.3107997650
H        0.2585228710   -1.9957977793   -1.1468852413
C       -1.0796215606    0.7581468220   -0.6851649532
H       -1.9729861346    0.5697952008   -1.2638872354
C       -0.6025811436   -0.2672847129    0.2767823543
H       -1.4259120330   -0.6696854138    0.8680701082
N        0.5591606523    0.1608408064    1.1024156788
H        0.4221089265    0.1676118471    2.1068181188
12   
55 Energy -302.912983
C       -0.3305042761    1.8901324585   -0.9924646141
N        0.2693771955    2.8375966293   -1.2581265653
C        1.2592487073   -0.9285975586    0.5294361896
H        2.3049118511   -1.1907505682    0.7607656959
C        0.3358450189   -1.3258931524   -0.2912441950
H        0.2578697679   -2.0002304707   -1.1528193820
C       -1.0784417523    0.7577251244   -0.6836057992
H       -1.9742092697    0.5699244218   -1.2641069032
C       -0.5992549446   -0.2675453411    0.2727366762
H       -1.4269950016   -0.6702465423    0.8692011490
N        0.5595407695    0.1596469178    1.1073003765
H        0.4226119386    0.1682381082    2.1029273897
12   
56 Energy -302.912989
C       -0.3331192790    1.8891534029   -0.9924619067
N        0.2679616573    2.8419545189   -1.2601916085
C        1.2811287769   -0.9263828010    0.5452830297
H        2.2976113164   -1.1934883999    0.7626229471
C        0.3235692130   -1.3369621688   -0.3103597851
H        0.2603121847   -1.9974111101   -1.1471283003
C       -1.0793905800    0.7590191705   -0.6853595854
H       -1.9755385104    0.5722347148   -1.2608668660
C       -0.6006534956   -0.2669881647    0.2748479683
H       -1.4242764618   -0.6701790986    0.8662784503
N        0.5604251387    0.1602230090    1.1013890981
H        0.4219700443    0.1688269542    2.1059465768
12   
57 Energy -302.913025
C       -0.3307010972    1.8938488087   -0.9940051233
N        0.2648591488    2.8387175731   -1.2594492130
C        1.2591023382   -0.9317444543    0.5293004950
H        2.3039216887   -1.1952571169    0.7654198065
C        0.3384242748   -1.3261471416   -0.2908847951
H        0.2596732626   -2.0017383850   -1.1529231467
C       -1.0787507365    0.7582005223   -0.6840061125
H       -1.9764315495    0.5724335365   -1.2607907241
C       -0.5983659413   -0.2674134642    0.2708340524
H       -1.4248652108   -0.6704978708    0.8671357353
N        0.5603906186    0.1600643592    1.1090128824
H        0.4227432082    0.1695336600    2.1003561615
12   
58 Energy -302.913029
C       -0.3349416681    1.8912172402   -0.9936801158
N        0.2637164085    2.8453484858   -1.2623732457
C        1.2795905296   -0.9292291855    0.5456063226
H        2.2970213004   -1.1991814375    0.7683416495
C        0.3266485960   -1.3366914571   -0.3094185518
H        0.2625048454   -1.9994442607   -1.1474880412
C       -1.0790650042    0.7600048514   -0.6855294211
H       -1.9786528791    0.5752414732   -1.2571055310
C       -0.5983670038   -0.2665457299    0.2722607811
H       -1.4222151199   -0.6707603398    0.8640753214
N        0.5618667261    0.1596964229    1.1009524111
H        0.4218932738    0.1703439647    2.1043584397
12   
59 Energy -302.913093
C       -0.3293755315    1.9021619124   -0.9970449554
N        0.2562295901    2.8381055082   -1.2608770329
C        1.2579591031   -0.9356407265    0.5296921421
H        2.3024799494   -1.2023567578    0.7725951280
C        0.3424581965   -1.3253858358   -0.2892816237
H        0.2624016050   -2.0045647690   -1.1537089291
C       -1.0800062967    0.7593150197   -0.6855337738
H       -1.9792262364    0.5762993389   -1.2552640501
C       -0.5968631685   -0.2682140660    0.2692005190
H       -1.4211967249   -0.6706426949    0.8635129270
N        0.5625289074    0.1595456817    1.1084267380
H        0.4226106113    0.1713774173    2.0982829300
12   
60 Energy -302.913096
C       -0.3378649300    1.8952727560   -0.9959264576
N        0.2558990220    2.8510053565   -1.2661455538
C        1.2751191498   -0.9351995209    0.5442043207
H        2.2961368733   -1.2091171410    0.7784832557
C        0.3336872511   -1.3349959317   -0.3055692011
H        0.2661794019   -2.0035031870   -1.1488488162
C       -1.0789088968    0.7618001576   -0.6862798271
H       -1.9834722348    0.5804293625   -1.2502269184
C       -0.5949894403   -0.2664027200    0.2678339877
H       -1.4181661314   -0.6714736736    0.8599876317
N        0.5643855959    0.1592016455    1.1024145699
H        0.4219943442    0.1729829251    2.1000730280
12   
61 Energy -302.913200
C       -0.3265891566    1.9171028137   -1.0024310854
N        0.2413570866    2.8355090791   -1.2627092591
C        1.2814541314   -0.9282270439    0.5577427501
H        2.2943509322   -1.2136718074    0.7814093545
C        0.3266485991   -1.3392556400   -0.3153710921
H        0.2682280406   -2.0026530971   -1.1458994271
C       -1.0790381786    0.7606300221   -0.6856743779
H       -1.9862478050    0.5822255563   -1.2481299712
C       -0.5890961082   -0.2643649231    0.2704404803
H       -1.4181414823   -0.6725366749    0.8584778761
N        0.5678745531    0.1521197019    1.0748688688
H        0.4191993928    0.1731220430    2.1172759033
12   
62 Energy -302.913205
C       -0.3399466273    1.9042029774   -0.9999176174
N        0.2425034654    2.8560349245   -1.2707159147
C        1.2793556403   -0.9320977437    0.5590676773
H        2.2933080680   -1.2237787344    0.7913168109
C        0.3308236900   -1.3392782924   -0.3145008313
H        0.2719695849   -2.0059552889   -1.1462815788
C       -1.0766569185    0.7644843036   -0.6861764377
H       -1.9914649409    0.5869736336   -1.2419709605
C       -0.5841829591   -0.2630036088    0.2663531540
H       -1.4148747348   -0.6735833347    0.8548248050
N        0.5702232397    0.1506356803    1.0714753614
H        0.4189424976    0.1753655148    2.1165255530
