# Supplementary material for: Reactant Discovery with an Ab Initio Nanoreactor: Exploration of Astrophysical N-Heterocycle Precursors and Formation Pathways
Source: ACS Earth Space Chem. 2024 Aug 9;8(9):1771–83. doi: 10.1021/acsearthspacechem.4c00120 (PMC11418024; doi:10.1021/acsearthspacechem.4c00120)
Supplement: Supplementary file 2 — sp4c00120_si_002.zip [file sp4c00120_si_002.zip › nr-si-data/reaction1/TS4/freq.out]

qchem qchem.in_5686.0 ./qchem5686/ 0
/home/leeping/opt/qchem/5.3.2-openmp/exe/qcprog.exe_s qchem.in_5686.0 ./qchem5686/
                  Welcome to Q-Chem
     A Quantum Leap Into The Future Of Chemistry


 Q-Chem 5.3, Q-Chem, Inc., Pleasanton, CA (2020)

 Yihan Shao,  Zhengting Gan,  E. Epifanovsky,  A. T. B. Gilbert,  M. Wormit,  
 J. Kussmann,  A. W. Lange,  A. Behn,  Jia Deng,  Xintian Feng,  D. Ghosh,  
 M. Goldey,  P. R. Horn,  L. D. Jacobson,  I. Kaliman,  T. Kus,  A. Landau,  
 Jie Liu,  E. I. Proynov,  R. M. Richard,  R. P. Steele,  E. J. Sundstrom,  
 H. L. Woodcock III,  P. M. Zimmerman,  D. Zuev,  B. Alam,  B. Albrecht,  
 A. Aldossary,  E. Alguire,  S. A. Baeppler,  D. Barton,  Z. Benda,  
 Y. A. Bernard,  E. J. Berquist,  K. B. Bravaya,  H. Burton,  K. Carter-Fenk,  
 D. Casanova,  Chun-Min Chang,  Yunqing Chen,  A. Chien,  K. D. Closser,  
 M. P. Coons,  S. Coriani,  S. Dasgupta,  A. L. Dempwolff,  M. Diedenhofen,  
 Hainam Do,  R. G. Edgar,  Po-Tung Fang,  S. Faraji,  S. Fatehi,  
 Qingguo Feng,  J. Fosso-Tande,  J. Gayvert,  Qinghui Ge,  A. Ghysels,  
 G. Gidofalvi,  J. Gomes,  J. Gonthier,  S. Gulania,  A. Gunina,  D. Hait,  
 M. W. D. Hanson-Heine,  S. Hammes-Schiffer,  P. H. P. Harbach,  
 A. W. Hauser,  M. F. Herbst,  J. E. Herr,  E. G. Hohenstein,  Z. C. Holden,  
 S. Houck,  Kerwin Hui,  B. C. Huynh,  M. Ivanov,  T.-C. Jagau,  Hyunjun Ji,  
 B. Kaduk,  K. Khistyaev,  Jaehoon Kim,  P. Klunzinger,  K. Koh,  
 D. Kosenkov,  L. Koulias,  T. Kowalczyk,  C. M. Krauter,  A. Kunitsa,  
 Ka Un Lao,  A. Laurent,  K. V. Lawler,  Joonho Lee,  D. Lefrancois,  
 S. Lehtola,  D. S. Levine,  Yi-Pei Li,  You-Sheng Lin,  Fenglai Liu,  
 Kuan-Yu Liu,  E. Livshits,  M. Loipersberger,  A. Luenser,  A. Manjanath,  
 P. Manohar,  E. Mansoor,  S. F. Manzer,  Shan-Ping Mao,  Yuezhi Mao,  
 N. Mardirossian,  A. V. Marenich,  T. Markovich,  L. A. Martinez-Martinez,  
 S. A. Maurer,  N. J. Mayhall,  S. C. McKenzie,  J.-M. Mewes,  P. Morgante,  
 A. F. Morrison,  J. W. Mullinax,  K. Nanda,  T. S. Nguyen-Beck,  
 R. Olivares-Amaya,  K. J. Oosterbaan,  J. A. Parkhill,  S. K. Paul,  
 F. Pavosevic,  Zheng Pei,  T. M. Perrine,  F. Plasser,  P. Pokhilko,  
 S. Prager,  A. Prociuk,  E. Ramos,  B. Rana,  D. R. Rehn,  F. Rob,  
 E. Rossomme,  M. Scheurer,  M. Schneider,  N. Sergueev,  S. M. Sharada,  
 S. Sharma,  W. Skomorowski,  D. W. Small,  T. Stauch,  C. J. Stein,  
 T. Stein,  Yu-Chuan Su,  S. P. Veccham,  Zhen Tao,  A. J. W. Thom,  
 A. Tkatchenko,  T. Tsuchimochi,  N. M. Tubman,  L. Vogt,  M. L. Vidal,  
 O. Vydrov,  M. A. Watson,  J. Wenzel,  M. de Wergifosse,  T. A. Wesolowski,  
 A. White,  J. Witte,  A. Yamada,  Jun Yang,  K. Yao,  S. Yeganeh,  
 S. R. Yost,  Zhi-Qiang You,  A. Zech,  Igor Ying Zhang,  Xing Zhang,  
 Yan Zhao,  Ying Zhu,  B. R. Brooks,  G. K. L. Chan,  C. J. Cramer,  
 M. S. Gordon,  W. J. Hehre,  A. Klamt,  M. W. Schmidt,  C. D. Sherrill,  
 D. G. Truhlar,  A. Aspuru-Guzik,  R. Baer,  A. T. Bell,  N. A. Besley,  
 Jeng-Da Chai,  A. E. DePrince, III,  R. A. DiStasio Jr.,  A. Dreuw,  
 B. D. Dunietz,  T. R. Furlani,  Chao-Ping Hsu,  Yousung Jung,  Jing Kong,  
 D. S. Lambrecht,  WanZhen Liang,  C. Ochsenfeld,  V. A. Rassolov,  
 L. V. Slipchenko,  J. E. Subotnik,  T. Van Voorhis,  J. M. Herbert,  
 A. I. Krylov,  P. M. W. Gill,  M. Head-Gordon

 Contributors to earlier versions of Q-Chem not listed above: 
 R. D. Adamson,  B. Austin,  J. Baker,  G. J. O. Beran,  K. Brandhorst,  
 S. T. Brown,  E. F. C. Byrd,  A. K. Chakraborty,  C.-L. Cheng,  
 Siu Hung Chien,  D. M. Chipman,  D. L. Crittenden,  H. Dachsel,  
 R. J. Doerksen,  A. D. Dutoi,  L. Fusti-Molnar,  W. A. Goddard III,  
 A. Golubeva-Zadorozhnaya,  S. R. Gwaltney,  G. Hawkins,  A. Heyden,  
 S. Hirata,  G. Kedziora,  F. J. Keil,  C. Kelley,  Jihan Kim,  R. A. King,  
 R. Z. Khaliullin,  P. P. Korambath,  W. Kurlancheek,  A. M. Lee,  M. S. Lee,  
 S. V. Levchenko,  Ching Yeh Lin,  D. Liotard,  R. C. Lochan,  I. Lotan,  
 P. E. Maslen,  N. Nair,  D. P. O'Neill,  D. Neuhauser,  E. Neuscamman,  
 C. M. Oana,  R. Olson,  B. Peters,  R. Peverati,  P. A. Pieniazek,  
 Y. M. Rhee,  J. Ritchie,  M. A. Rohrdanz,  E. Rosta,  N. J. Russ,  
 H. F. Schaefer III,  N. E. Schultz,  N. Shenvi,  A. C. Simmonett,  A. Sodt,  
 D. Stuck,  K. S. Thanthiriwatte,  V. Vanovschi,  Tao Wang,  A. Warshel,  
 C. F. Williams,  Q. Wu,  X. Xu,  W. Zhang

 Please cite Q-Chem as follows:
 Y. Shao et al., Mol. Phys. 113, 184-215 (2015)
 DOI: 10.1080/00268976.2014.952696

 Q-Chem 5.3.2 for Intel X86 EM64T Linux

 Parts of Q-Chem use Armadillo 9.800.1 (Horizon Scraper).
 http://arma.sourceforge.net/

 Q-Chem begins on Fri Feb  3 18:19:47 2023  

Host: 
0

     Scratch files written to ./qchem5686//
 Dec820 |scratch|qcdevops|jenkins|workspace|build_RNUM 5633   
Processing $rem in /home/leeping/opt/qchem/5.3.2-openmp/config/preferences:
Processing $rem in /home/hpark21/.qchemrc:

Checking the input file for inconsistencies... 	...done.

--------------------------------------------------------------
User input:
--------------------------------------------------------------
$molecule
0 2
C        -0.1537396204    1.7091796075   -0.9567053996
N         0.4087486721    2.6954163886   -1.1587969027
C         1.2171691384   -0.7426513407    0.4375037285
H         2.2941479424   -0.7931898052    0.3794382353
C         0.1416383370   -1.0796193259   -0.3920991222
H        -0.0297156396   -1.7757267224   -1.1922866450
C        -0.8326559568    0.4922887064   -0.7473024388
H        -1.6146435674    0.2306385971   -1.4449839588
C        -0.7473349412   -0.2849716510    0.5127011249
H        -1.6304294843   -0.6214182962    1.0424798186
N         0.4573156160    0.1047767955    1.2572316779
H         0.4894995055    0.0652770589    2.2628198906
$end

$rem
method                wB97X-D3
basis                 cc-pvtz
unrestricted          true
symmetry              False
sym_ignore            true
scf_convergence       8
thresh                14
jobtype               freq
scf_guess             core
scf_algorithm         diis
max_scf_cycles        100
geom_opt_max_cycles   100
mem_total             200000
$end

--------------------------------------------------------------
 Adding empirical dispersion correction 
 ----------------------------------------------------------------
 Doing -D3(0) with
 s6  =   1.00000
 s8  =   1.00000
 rs6 =   1.28100
 rs8 =   1.09400
 -D3 energy without 3body term =     -0.0026414823 hartrees
 ----------------------------------------------------------------
             Standard Nuclear Orientation (Angstroms)
    I     Atom           X                Y                Z
 ----------------------------------------------------------------
    1      C      -0.1537396204     1.7091796075    -0.9567053996
    2      N       0.4087486721     2.6954163886    -1.1587969027
    3      C       1.2171691384    -0.7426513407     0.4375037285
    4      H       2.2941479424    -0.7931898052     0.3794382353
    5      C       0.1416383370    -1.0796193259    -0.3920991222
    6      H      -0.0297156396    -1.7757267224    -1.1922866450
    7      C      -0.8326559568     0.4922887064    -0.7473024388
    8      H      -1.6146435674     0.2306385971    -1.4449839588
    9      C      -0.7473349412    -0.2849716510     0.5127011249
   10      H      -1.6304294843    -0.6214182962     1.0424798186
   11      N       0.4573156160     0.1047767955     1.2572316779
   12      H       0.4894995055     0.0652770589     2.2628198906
 ----------------------------------------------------------------
 Nuclear Repulsion Energy =         263.57987482 hartrees
 There are       25 alpha and       24 beta electrons
 Requested basis set is cc-pVTZ
 There are 100 shells and 280 basis functions

 Total QAlloc Memory Limit 200000 MB
 Mega-Array Size      1956 MB
 MEM_STATIC part      2000 MB

                       Distance Matrix (Angstroms)
             C (  1)   N (  2)   C (  3)   H (  4)   C (  5)   H (  6)
   N (  2)  1.153212
   C (  3)  3.136030  3.875826
   H (  4)  3.746904  4.253383  1.079726
   C (  5)  2.860669  3.861356  1.399484  2.304476
   H (  6)  3.495061  4.492716  2.297430  2.972548  1.074350
   C (  7)  1.409113  2.562066  2.670323  3.563552  1.883166  2.446757
   H (  8)  2.135121  3.201742  3.536978  4.433440  2.431022  2.569310
   C (  9)  2.547185  3.607374  2.018515  3.086529  1.496797  2.375776
   H ( 10)  3.407204  4.472724  2.913677  3.983897  2.325551  2.981425
   N ( 11)  2.801609  3.542734  1.402664  2.225043  2.054930  3.126281
   H ( 12)  3.671718  4.316435  2.124625  2.746060  2.912111  3.949258
             C (  7)   H (  8)   C (  9)   H ( 10)   N ( 11)
   H (  8)  1.080150
   C (  9)  1.482910  2.202410
   H ( 10)  2.253909  2.629397  1.083383
   N ( 11)  2.415026  3.407466  1.468813  2.220846
   H ( 12)  3.315309  4.266447  2.171486  2.540645  1.006878
 
 A cutoff of  1.0D-14 yielded   4874 shell pairs
 There are     38490 function pairs (     50408 Cartesian)
 Smallest overlap matrix eigenvalue = 1.77E-04
 Guess MOs from core Hamiltonian diagonalization
 Long-range K will be added via erf
 Coulomb attenuation parameter = 0.25 bohr**(-1)
 An unrestricted hybrid HF-DFT SCF calculation will be
 performed using Pulay DIIS extrapolation
 Exchange:     0.1957 Hartree-Fock + 1.0000 wB97X-D3 + LR-HF
 Correlation:  1.0000 wB97X-D3
 Using SG-2 standard quadrature grid
 Dispersion:   Grimme D3
 SCF converges when DIIS error is below 1.0E-08
 using 64 threads for integral computing
 -------------------------------------------------------
 OpenMP Integral computing Module                
 Release: version 1.0, May 2013, Q-Chem Inc. Pittsburgh 
 -------------------------------------------------------
 using 64 threads for integral computing
 -------------------------------------------------------
 OpenMP Integral computing Module                
 Release: version 1.0, May 2013, Q-Chem Inc. Pittsburgh 
 -------------------------------------------------------
 ---------------------------------------
  Cycle       Energy         DIIS Error
 ---------------------------------------
    1    -230.1244009151      8.68E-02
    2    -167.7462191529      8.76E-02
    3    -260.3411205629      4.00E-02
    4    -190.7885669925      8.40E-02
    5    -256.0647280494      5.52E-02
    6    -285.2396313222      3.18E-02
    7    -301.3963962414      9.66E-03
    8    -302.6579367131      4.55E-03
    9    -302.8201938074      2.45E-03
   10    -302.8741372536      6.83E-04
   11    -302.8795918731      2.82E-04
   12    -302.8815489468      1.74E-04
   13    -302.8828189904      6.86E-05
   14    -302.8831652705      2.06E-05
   15    -302.8832463459      1.24E-05
   16    -302.8833035786      7.51E-06
   17    -302.8833398932      4.12E-06
   18    -302.8833470720      2.23E-06
   19    -302.8833480074      8.11E-07
   20    -302.8833483053      3.96E-07
   21    -302.8833483611      2.24E-07
   22    -302.8833483741      1.04E-07
   23    -302.8833483764      2.92E-08
   24    -302.8833483766      1.02E-08
   25    -302.8833483767      3.40E-09 Convergence criterion met
 ---------------------------------------
 <S^2> = 0.7890
 SCF time:  CPU 3426.21 s  wall 60.88 s
 SCF   energy in the final basis set = -302.88334838
 Total energy in the final basis set = -302.88334838
 
 --------------------------------------------------------------
 
                    Orbital Energies (a.u.)
 --------------------------------------------------------------
 
 Alpha MOs
 -- Occupied --
-14.4547 -14.4032 -10.3549 -10.3347 -10.3312 -10.3204 -10.3014  -1.1242
 -1.0092  -0.9308  -0.8455  -0.7850  -0.6905  -0.6640  -0.6242  -0.5968
 -0.5343  -0.5317  -0.4857  -0.4682  -0.4534  -0.4228  -0.4041  -0.3547
 -0.2621
 -- Virtual --
  0.0820   0.1013   0.1250   0.1378   0.1514   0.1580   0.1705   0.2024
  0.2130   0.2198   0.2385   0.2801   0.2998   0.3325   0.3549   0.3582
  0.3711   0.3739   0.3993   0.4233   0.4289   0.4516   0.4543   0.4623
  0.4840   0.4964   0.5131   0.5183   0.5238   0.5347   0.5596   0.5616
  0.5807   0.5920   0.6029   0.6146   0.6600   0.6685   0.6754   0.7028
  0.7119   0.7299   0.7473   0.7878   0.8118   0.8319   0.8754   0.8817
  0.9108   0.9464   0.9736   0.9988   1.0049   1.0283   1.0445   1.0553
  1.0623   1.0832   1.1178   1.1289   1.1405   1.1449   1.1624   1.1932
  1.2079   1.2263   1.2417   1.2668   1.2759   1.2960   1.3171   1.3361
  1.3446   1.3726   1.3938   1.4256   1.4486   1.4706   1.4848   1.4930
  1.5149   1.5525   1.5871   1.6069   1.6175   1.6476   1.6785   1.6957
  1.7531   1.8062   1.8247   1.8552   1.8985   1.9107   1.9194   1.9713
  1.9952   2.1264   2.1737   2.1917   2.2545   2.2745   2.3118   2.3533
  2.3776   2.4079   2.4528   2.4899   2.5409   2.5568   2.5813   2.6068
  2.6259   2.6641   2.6835   2.6985   2.7183   2.7348   2.7620   2.7971
  2.8002   2.8142   2.8434   2.8778   2.8964   2.9211   2.9332   2.9482
  2.9596   2.9935   3.0145   3.0418   3.0566   3.0686   3.0745   3.0766
  3.1005   3.1178   3.1213   3.1539   3.1703   3.1771   3.2093   3.2247
  3.2307   3.2503   3.2772   3.2932   3.3168   3.3335   3.3540   3.3666
  3.3817   3.4373   3.4645   3.4802   3.4945   3.5064   3.5505   3.5526
  3.5826   3.5998   3.6268   3.6430   3.6838   3.6925   3.7044   3.7436
  3.7513   3.7845   3.7980   3.8124   3.8377   3.8397   3.8795   3.8977
  3.9190   3.9451   3.9974   4.0103   4.0173   4.0429   4.0652   4.0787
  4.0868   4.0998   4.1087   4.1324   4.1575   4.1846   4.2073   4.2203
  4.2418   4.2810   4.3197   4.3565   4.3964   4.4153   4.4526   4.4721
  4.4896   4.5006   4.5547   4.5787   4.6406   4.6627   4.6694   4.6833
  4.7125   4.7410   4.7625   4.7930   4.8155   4.8543   4.9049   4.9321
  4.9618   4.9742   5.0420   5.0613   5.0773   5.1585   5.1672   5.2098
  5.2636   5.2859   5.2912   5.3287   5.4062   5.4609   5.4887   5.5422
  5.6043   5.6160   5.6944   5.7367   5.8028   5.8674   5.9567   6.0100
  6.0820   6.1453   6.2086   6.2558   6.3005   6.4543   6.5101   6.7944
  8.3171  10.4937  11.9229  12.1832  12.7249  13.3266  15.5721
 
 Beta MOs
 -- Occupied --
-14.4530 -14.4007 -10.3547 -10.3295 -10.3253 -10.3222 -10.3025  -1.1175
 -1.0039  -0.9218  -0.8340  -0.7732  -0.6892  -0.6545  -0.6182  -0.5885
 -0.5292  -0.5249  -0.4723  -0.4527  -0.4473  -0.4146  -0.3855  -0.3383
 -- Virtual --
 -0.0079   0.1013   0.1041   0.1274   0.1396   0.1540   0.1599   0.1723
  0.2073   0.2161   0.2349   0.2408   0.2828   0.3013   0.3366   0.3563
  0.3629   0.3751   0.3816   0.4055   0.4244   0.4324   0.4545   0.4589
  0.4681   0.4841   0.5007   0.5166   0.5201   0.5289   0.5357   0.5634
  0.5642   0.5842   0.5944   0.6044   0.6161   0.6640   0.6718   0.6780
  0.7063   0.7135   0.7325   0.7497   0.7926   0.8138   0.8367   0.8790
  0.8852   0.9135   0.9505   0.9768   1.0008   1.0068   1.0306   1.0477
  1.0572   1.0658   1.0870   1.1238   1.1313   1.1440   1.1477   1.1653
  1.1983   1.2112   1.2293   1.2474   1.2694   1.2796   1.2989   1.3215
  1.3401   1.3496   1.3757   1.3956   1.4272   1.4531   1.4762   1.4903
  1.4954   1.5197   1.5560   1.5929   1.6103   1.6208   1.6514   1.6821
  1.6996   1.7558   1.8089   1.8292   1.8603   1.9034   1.9155   1.9222
  1.9743   1.9987   2.1325   2.1796   2.1982   2.2611   2.2905   2.3199
  2.3575   2.3832   2.4092   2.4615   2.4983   2.5472   2.5648   2.5861
  2.6131   2.6301   2.6729   2.6879   2.7046   2.7246   2.7383   2.7655
  2.7997   2.8054   2.8193   2.8520   2.8835   2.9018   2.9251   2.9376
  2.9534   2.9634   3.0001   3.0208   3.0470   3.0611   3.0760   3.0802
  3.0887   3.1050   3.1245   3.1279   3.1619   3.1764   3.1842   3.2147
  3.2340   3.2356   3.2576   3.2830   3.2969   3.3284   3.3368   3.3611
  3.3728   3.3874   3.4441   3.4696   3.4856   3.4991   3.5124   3.5538
  3.5558   3.5896   3.6034   3.6303   3.6470   3.6881   3.6981   3.7073
  3.7479   3.7574   3.7896   3.8042   3.8158   3.8417   3.8447   3.8835
  3.9034   3.9230   3.9495   4.0018   4.0142   4.0202   4.0468   4.0708
  4.0852   4.0917   4.1058   4.1155   4.1354   4.1620   4.1902   4.2111
  4.2242   4.2451   4.2843   4.3253   4.3622   4.3990   4.4182   4.4555
  4.4758   4.4941   4.5056   4.5597   4.5838   4.6467   4.6679   4.6793
  4.6915   4.7165   4.7481   4.7686   4.7979   4.8231   4.8585   4.9078
  4.9365   4.9684   4.9810   5.0469   5.0692   5.0807   5.1629   5.1713
  5.2144   5.2694   5.2913   5.2939   5.3330   5.4118   5.4645   5.4921
  5.5453   5.6069   5.6204   5.6978   5.7405   5.8064   5.8710   5.9590
  6.0140   6.0848   6.1494   6.2117   6.2628   6.3041   6.4571   6.5135
  6.7988   8.3187  10.4982  11.9255  12.1871  12.7331  13.3317  15.5754
 --------------------------------------------------------------
 
          Ground-State Mulliken Net Atomic Charges

     Atom                 Charge (a.u.)    Spin (a.u.)
  --------------------------------------------------------
      1 C                    -0.066579      -0.077266
      2 N                    -0.088226       0.162795
      3 C                    -0.137670       0.526393
      4 H                     0.130553       0.002549
      5 C                    -0.127863      -0.169964
      6 H                     0.139938       0.007570
      7 C                    -0.192807       0.453065
      8 H                     0.151531      -0.009762
      9 C                     0.086079       0.013045
     10 H                     0.114457       0.002833
     11 N                    -0.137968       0.075278
     12 H                     0.128554       0.013465
  --------------------------------------------------------
  Sum of atomic charges =     0.000000
  Sum of spin   charges =     1.000000

 -----------------------------------------------------------------
                    Cartesian Multipole Moments
 -----------------------------------------------------------------
    Charge (ESU x 10^10)
                -0.0000
    Dipole Moment (Debye)
         X      -1.5607      Y      -4.7190      Z       2.0727
       Tot       5.3852
    Quadrupole Moments (Debye-Ang)
        XX     -36.8541     XY      -2.8479     YY     -53.7295
        XZ       2.4142     YZ       5.4012     ZZ     -36.9662
    Octopole Moments (Debye-Ang^2)
       XXX      -5.1898    XXY     -19.3017    XYY     -11.0066
       YYY     -82.4296    XXZ       6.9684    XYZ       3.5861
       YYZ      16.4449    XZZ      -5.6341    YZZ     -22.3854
       ZZZ      30.4475
    Hexadecapole Moments (Debye-Ang^3)
      XXXX    -162.1123   XXXY       1.7012   XXYY    -115.2619
      XYYY     -14.3876   YYYY    -593.6965   XXXZ     -15.0405
      XXYZ      28.0197   XYYZ       0.7682   YYYZ     136.0723
      XXZZ     -65.5367   XYZZ      -1.5711   YYZZ    -136.7611
      XZZZ      -9.1105   YZZZ      93.6248   ZZZZ    -209.5432
 -----------------------------------------------------------------
 Calculating MO derivatives via CPSCF
    1     0    39    0.0284765  
    2     0    39    0.0105834  
    3     0    39    0.0031433  
    4     0    39    0.0009423  
    5     0    39    0.0002274  
    6    10    29    0.0000533  
    7    28    11    0.0000102  
    8    38     1    0.0000015  
    9    39     0    0.0000002  Converged
 Time for AOints: 1245.7 s (CPU) 21.9 s (wall)
 ------------------------------------------------------------------------------
                     AOints        : Timing summary (seconds)
 ------------------------------------------------------------------------------
     job step          cpu (% of tot)      sys (% of tot)     wall (% of tot)
 ------------------------------------------------------------------------------
  AOints            0.1246E+04 ( 5.6)   0.8813E-02 ( 7.3)   0.2186E+02 ( 0.9)
 ------------------------------------------------------------------------------
   Grand Totals     0.2226E+05          0.1214E+00          0.2473E+04
 ------------------------------------------------------------------------------
 Polarizability Matrix (a.u.)
            1           2           3
    1 -62.7810617   3.0102472  -6.9470153
    2   3.0102472 -78.2676133  10.9195466
    3  -6.9470153  10.9195466 -60.6038835
 Calculating analytic Hessian of the SCF energy
 
 Direct stationary perturbation theory relativistic correction:
 
 rels  =       0.078570518961
 relv  =      -0.370955766682
 rel2e =       0.000000000000
 E_rel =      -0.292385247721
 
 Hessian of the SCF Energy
            1           2           3           4           5           6
    1   0.4352595   0.6096914  -0.1136133  -0.3100701  -0.4797632   0.1003571
    2   0.6096914   1.1678546  -0.2235618  -0.4842342  -0.8896705   0.1743404
    3  -0.1136133  -0.2235618   0.1537749   0.1017038   0.1746072  -0.0746461
    4  -0.3100701  -0.4842342   0.1017038   0.3069808   0.5058701  -0.1044872
    5  -0.4797632  -0.8896705   0.1746072   0.5058701   0.9115783  -0.1811086
    6   0.1003571   0.1743404  -0.0746461  -0.1044872  -0.1811086   0.0566054
    7  -0.0153307  -0.0173756   0.0021318   0.0074480   0.0087476  -0.0018445
    8   0.0045109   0.0012060   0.0012959  -0.0018864  -0.0001407  -0.0008631
    9  -0.0067666  -0.0096276   0.0013879   0.0029294   0.0031957  -0.0017796
   10   0.0000100   0.0000810  -0.0000630   0.0001161   0.0000667  -0.0000089
   11  -0.0016483  -0.0010751   0.0002572   0.0007021   0.0007371  -0.0002066
   12   0.0013018   0.0014055  -0.0003613  -0.0005529  -0.0006805   0.0001342
   13   0.0246683   0.0204056  -0.0047754  -0.0098583  -0.0118445   0.0034157
   14  -0.0123750  -0.0358487   0.0020858   0.0079921   0.0132513  -0.0026906
   15   0.0166269   0.0307945  -0.0075367  -0.0081274  -0.0120607   0.0038574
   16   0.0002640   0.0002849  -0.0005248  -0.0002485  -0.0002607   0.0002055
   17   0.0027012   0.0027384  -0.0011488  -0.0011393  -0.0014057   0.0005800
   18  -0.0023598  -0.0020145   0.0013734   0.0010204   0.0011770  -0.0005830
   19  -0.1318903  -0.1382074   0.0063821   0.0083427  -0.0135639   0.0037230
   20  -0.0919978  -0.2116924   0.0336893  -0.0323060  -0.0385993   0.0086437
   21   0.0078384   0.0370318  -0.0819779   0.0050111   0.0069464   0.0204140
   22  -0.0077721  -0.0027957  -0.0069965   0.0007964  -0.0007257   0.0002727
   23  -0.0238496  -0.0097947  -0.0173201   0.0019433   0.0001817   0.0024289
   24   0.0052879  -0.0010343   0.0065608   0.0002909   0.0028751  -0.0012212
   25   0.0001748   0.0099233   0.0175404  -0.0018959  -0.0070022  -0.0025406
   26  -0.0009645  -0.0202917   0.0279070  -0.0008252   0.0022588  -0.0022850
   27  -0.0055186  -0.0002657   0.0015031   0.0005275   0.0010423  -0.0021314
   28   0.0007748   0.0001313  -0.0018748  -0.0000687   0.0003287   0.0003588
   29  -0.0011740   0.0003627   0.0031426   0.0001025  -0.0006044  -0.0005945
   30   0.0003928  -0.0039796  -0.0023469   0.0003180   0.0016503   0.0002123
   31   0.0035598   0.0014430   0.0001626  -0.0013270  -0.0015082   0.0005359
   32  -0.0068138  -0.0062403  -0.0006058   0.0046839   0.0038026   0.0018767
   33  -0.0032086  -0.0031735   0.0021970   0.0013298   0.0024878  -0.0009445
   34   0.0003520   0.0006523  -0.0000731  -0.0002157  -0.0003448   0.0000125
   35   0.0016827   0.0024516  -0.0003486  -0.0009028  -0.0013891  -0.0001212
   36  -0.0003381   0.0000849   0.0000718   0.0000366  -0.0001318   0.0000824
            7           8           9          10          11          12
    1  -0.0153307   0.0045109  -0.0067666   0.0000100  -0.0016483   0.0013018
    2  -0.0173756   0.0012060  -0.0096276   0.0000810  -0.0010751   0.0014055
    3   0.0021318   0.0012959   0.0013879  -0.0000630   0.0002572  -0.0003613
    4   0.0074480  -0.0018864   0.0029294   0.0001161   0.0007021  -0.0005529
    5   0.0087476  -0.0001407   0.0031957   0.0000667   0.0007371  -0.0006805
    6  -0.0018445  -0.0008631  -0.0017796  -0.0000089  -0.0002066   0.0001342
    7   0.8059287  -0.0691712   0.0299263  -0.3523820   0.0006640   0.0155417
    8  -0.0691712   0.2424982   0.1752182   0.0201080  -0.0371750  -0.0199200
    9   0.0299263   0.1752182   0.3565924   0.0087643  -0.0219779  -0.0495638
   10  -0.3523820   0.0201080   0.0087643   0.3678832  -0.0192250  -0.0147459
   11   0.0006640  -0.0371750  -0.0219779  -0.0192250   0.0275494   0.0168569
   12   0.0155417  -0.0199200  -0.0495638  -0.0147459   0.0168569   0.0373139
   13  -0.1827886  -0.0634653  -0.1032440  -0.0055602   0.0007477  -0.0161230
   14  -0.1031676  -0.0867048  -0.0970555   0.0026196   0.0001671   0.0062293
   15  -0.0782079  -0.0509999  -0.1207216   0.0065321   0.0080699   0.0039826
   16   0.0088286  -0.0110162  -0.0045213  -0.0004152   0.0001180  -0.0005133
   17   0.0070664   0.0016617   0.0075903  -0.0000583  -0.0003845   0.0000897
   18   0.0018878  -0.0042762  -0.0092414  -0.0002183   0.0003974  -0.0004112
   19  -0.0436305   0.0050559  -0.0447191   0.0011520  -0.0018703   0.0028840
   20   0.0647407   0.0076186   0.0474453  -0.0011127   0.0043030  -0.0046984
   21   0.0007151   0.0097586  -0.0031033   0.0003081  -0.0003780   0.0008474
   22   0.0012578   0.0021300  -0.0002540   0.0000150   0.0001807  -0.0001931
   23  -0.0006576  -0.0020218   0.0018944  -0.0000006  -0.0002467   0.0000966
   24  -0.0005897  -0.0028820  -0.0022004  -0.0000090   0.0000604   0.0002594
   25  -0.0935325   0.0192141   0.0212932  -0.0052412   0.0009771  -0.0013678
   26   0.0497482   0.0052181  -0.0010114  -0.0003680   0.0049714  -0.0049854
   27  -0.0216291  -0.0082150  -0.0038476   0.0007864  -0.0081074   0.0035873
   28  -0.0015848  -0.0017422  -0.0006283  -0.0008111   0.0014301  -0.0004459
   29  -0.0014104  -0.0029112  -0.0040430   0.0009344  -0.0001279   0.0011252
   30  -0.0024696  -0.0045835  -0.0065650  -0.0003020   0.0010802   0.0006462
   31  -0.1405021   0.1055224   0.0818042  -0.0041185   0.0174942   0.0137257
   32   0.0634188  -0.1196947  -0.0754505  -0.0032969   0.0018791   0.0038895
   33   0.0559942  -0.0968105  -0.1498716  -0.0010835   0.0042162   0.0039379
   34   0.0062879  -0.0092597   0.0154158  -0.0006479   0.0004296   0.0004887
   35  -0.0026033  -0.0095543  -0.0261779   0.0002519  -0.0005979   0.0005916
   36  -0.0014561   0.0022775  -0.0110861   0.0000397  -0.0002683  -0.0003727
           13          14          15          16          17          18
    1   0.0246683  -0.0123750   0.0166269   0.0002640   0.0027012  -0.0023598
    2   0.0204056  -0.0358487   0.0307945   0.0002849   0.0027384  -0.0020145
    3  -0.0047754   0.0020858  -0.0075367  -0.0005248  -0.0011488   0.0013734
    4  -0.0098583   0.0079921  -0.0081274  -0.0002485  -0.0011393   0.0010204
    5  -0.0118445   0.0132513  -0.0120607  -0.0002607  -0.0014057   0.0011770
    6   0.0034157  -0.0026906   0.0038574   0.0002055   0.0005800  -0.0005830
    7  -0.1827886  -0.1031676  -0.0782079   0.0088286   0.0070664   0.0018878
    8  -0.0634653  -0.0867048  -0.0509999  -0.0110162   0.0016617  -0.0042762
    9  -0.1032440  -0.0970555  -0.1207216  -0.0045213   0.0075903  -0.0092414
   10  -0.0055602   0.0026196   0.0065321  -0.0004152  -0.0000583  -0.0002183
   11   0.0007477   0.0001671   0.0080699   0.0001180  -0.0003845   0.0003974
   12  -0.0161230   0.0062293   0.0039826  -0.0005133   0.0000897  -0.0004112
   13   0.3728611   0.1315445   0.0497746  -0.0690635  -0.0437535  -0.0325384
   14   0.1315445   0.3169871   0.4286724  -0.0275159  -0.1599515  -0.1779496
   15   0.0497746   0.4286724   0.4912322  -0.0458932  -0.1762823  -0.2098524
   16  -0.0690635  -0.0275159  -0.0458932   0.0513292   0.0311243   0.0464044
   17  -0.0437535  -0.1599515  -0.1762823   0.0311243   0.1738640   0.1733380
   18  -0.0325384  -0.1779496  -0.2098524   0.0464044   0.1733380   0.2222927
   19   0.0326410  -0.0508357   0.0488252   0.0001961   0.0048834  -0.0034861
   20  -0.0810524   0.0441880  -0.0984657  -0.0004067  -0.0170208   0.0135015
   21  -0.0189891   0.0105854  -0.0106010   0.0036427  -0.0082425   0.0043796
   22  -0.0071954  -0.0002246  -0.0073570   0.0000299  -0.0007249   0.0009755
   23   0.0061988   0.0013707   0.0068275   0.0008609   0.0008359  -0.0005524
   24   0.0072308  -0.0025152   0.0046775  -0.0002118   0.0008669  -0.0001512
   25  -0.1338401   0.0656865   0.0360866   0.0054525  -0.0017320  -0.0072001
   26   0.0365153  -0.0720666  -0.0562136   0.0075519  -0.0060873   0.0030166
   27   0.1226711  -0.1021131  -0.0772547   0.0043598   0.0049865  -0.0054872
   28  -0.0066760  -0.0042432   0.0010939   0.0006350   0.0000105   0.0000647
   29   0.0184661   0.0101895  -0.0034850  -0.0005895   0.0006326  -0.0000393
   30   0.0121377   0.0030796  -0.0015210  -0.0000077   0.0000770   0.0001898
   31  -0.0141480  -0.0102291  -0.0207523   0.0019064   0.0014112  -0.0036023
   32  -0.0160490  -0.0269203  -0.0718999  -0.0002283   0.0048160  -0.0041189
   33  -0.0219905  -0.0653256  -0.0735368  -0.0026304  -0.0014401  -0.0032911
   34  -0.0010404   0.0007484   0.0013984   0.0010852   0.0002109  -0.0009477
   35   0.0022865  -0.0046620  -0.0049572   0.0000774   0.0003012  -0.0024796
   36   0.0024303  -0.0030030  -0.0027255  -0.0003100  -0.0004146   0.0007820
           19          20          21          22          23          24
    1  -0.1318903  -0.0919978   0.0078384  -0.0077721  -0.0238496   0.0052879
    2  -0.1382074  -0.2116924   0.0370318  -0.0027957  -0.0097947  -0.0010343
    3   0.0063821   0.0336893  -0.0819779  -0.0069965  -0.0173201   0.0065608
    4   0.0083427  -0.0323060   0.0050111   0.0007964   0.0019433   0.0002909
    5  -0.0135639  -0.0385993   0.0069464  -0.0007257   0.0001817   0.0028751
    6   0.0037230   0.0086437   0.0204140   0.0002727   0.0024289  -0.0012212
    7  -0.0436305   0.0647407   0.0007151   0.0012578  -0.0006576  -0.0005897
    8   0.0050559   0.0076186   0.0097586   0.0021300  -0.0020218  -0.0028820
    9  -0.0447191   0.0474453  -0.0031033  -0.0002540   0.0018944  -0.0022004
   10   0.0011520  -0.0011127   0.0003081   0.0000150  -0.0000006  -0.0000090
   11  -0.0018703   0.0043030  -0.0003780   0.0001807  -0.0002467   0.0000604
   12   0.0028840  -0.0046984   0.0008474  -0.0001931   0.0000966   0.0002594
   13   0.0326410  -0.0810524  -0.0189891  -0.0071954   0.0061988   0.0072308
   14  -0.0508357   0.0441880   0.0105854  -0.0002246   0.0013707  -0.0025152
   15   0.0488252  -0.0984657  -0.0106010  -0.0073570   0.0068275   0.0046775
   16   0.0001961  -0.0004067   0.0036427   0.0000299   0.0008609  -0.0002118
   17   0.0048834  -0.0170208  -0.0082425  -0.0007249   0.0008359   0.0008669
   18  -0.0034861   0.0135015   0.0043796   0.0009755  -0.0005524  -0.0001512
   19   0.3744691   0.2691164   0.1751720  -0.1943732  -0.0633813  -0.1497942
   20   0.2691164   0.3676870  -0.1093198  -0.0677829  -0.0590226  -0.0331327
   21   0.1751720  -0.1093198   0.4609463  -0.1503431  -0.0396614  -0.1685459
   22  -0.1943732  -0.0677829  -0.1503431   0.2020668   0.0686033   0.1588814
   23  -0.0633813  -0.0590226  -0.0396614   0.0686033   0.0657094   0.0400890
   24  -0.1497942  -0.0331327  -0.1685459   0.1588814   0.0400890   0.1754308
   25  -0.0398455  -0.0553075  -0.0048874   0.0041767   0.0084223  -0.0180541
   26  -0.0157310  -0.1078769   0.0812165   0.0017890   0.0026333  -0.0081233
   27  -0.0302386   0.1451868  -0.1903024   0.0041830   0.0040031  -0.0110227
   28   0.0090594   0.0034974  -0.0021884  -0.0000774  -0.0002685   0.0007673
   29  -0.0167431  -0.0049995   0.0078216   0.0007560   0.0005559  -0.0008626
   30   0.0119661   0.0098358  -0.0079561  -0.0008587   0.0005864   0.0007604
   31  -0.0126692  -0.0043418  -0.0149364   0.0007541   0.0015629  -0.0024541
   32   0.0197850   0.0172896  -0.0004869  -0.0016276   0.0002809   0.0042880
   33  -0.0204535  -0.0119743  -0.0239672   0.0011162   0.0019087  -0.0042547
   34  -0.0034518  -0.0030467  -0.0013431   0.0003213   0.0005661  -0.0013453
   35   0.0014919  -0.0018747   0.0047284   0.0004223  -0.0004819   0.0003707
   36  -0.0002609  -0.0007115  -0.0001337   0.0005734  -0.0003007  -0.0002927
           25          26          27          28          29          30
    1   0.0001748  -0.0009645  -0.0055186   0.0007748  -0.0011740   0.0003928
    2   0.0099233  -0.0202917  -0.0002657   0.0001313   0.0003627  -0.0039796
    3   0.0175404   0.0279070   0.0015031  -0.0018748   0.0031426  -0.0023469
    4  -0.0018959  -0.0008252   0.0005275  -0.0000687   0.0001025   0.0003180
    5  -0.0070022   0.0022588   0.0010423   0.0003287  -0.0006044   0.0016503
    6  -0.0025406  -0.0022850  -0.0021314   0.0003588  -0.0005945   0.0002123
    7  -0.0935325   0.0497482  -0.0216291  -0.0015848  -0.0014104  -0.0024696
    8   0.0192141   0.0052181  -0.0082150  -0.0017422  -0.0029112  -0.0045835
    9   0.0212932  -0.0010114  -0.0038476  -0.0006283  -0.0040430  -0.0065650
   10  -0.0052412  -0.0003680   0.0007864  -0.0008111   0.0009344  -0.0003020
   11   0.0009771   0.0049714  -0.0081074   0.0014301  -0.0001279   0.0010802
   12  -0.0013678  -0.0049854   0.0035873  -0.0004459   0.0011252   0.0006462
   13  -0.1338401   0.0365153   0.1226711  -0.0066760   0.0184661   0.0121377
   14   0.0656865  -0.0720666  -0.1021131  -0.0042432   0.0101895   0.0030796
   15   0.0360866  -0.0562136  -0.0772547   0.0010939  -0.0034850  -0.0015210
   16   0.0054525   0.0075519   0.0043598   0.0006350  -0.0005895  -0.0000077
   17  -0.0017320  -0.0060873   0.0049865   0.0000105   0.0006326   0.0000770
   18  -0.0072001   0.0030166  -0.0054872   0.0000647  -0.0000393   0.0001898
   19  -0.0398455  -0.0157310  -0.0302386   0.0090594  -0.0167431   0.0119661
   20  -0.0553075  -0.1078769   0.1451868   0.0034974  -0.0049995   0.0098358
   21  -0.0048874   0.0812165  -0.1903024  -0.0021884   0.0078216  -0.0079561
   22   0.0041767   0.0017890   0.0041830  -0.0000774   0.0007560  -0.0008587
   23   0.0084223   0.0026333   0.0040031  -0.0002685   0.0005559   0.0005864
   24  -0.0180541  -0.0081233  -0.0110227   0.0007673  -0.0008626   0.0007604
   25   0.6569904   0.0599866  -0.1175497  -0.2406082  -0.0755605   0.1186814
   26   0.0599866   0.3410520  -0.0683887  -0.0777325  -0.0721989   0.0450097
   27  -0.1175497  -0.0683887   0.5331086   0.1129285   0.0411275  -0.1181324
   28  -0.2406082  -0.0777325   0.1129285   0.2536819   0.0809597  -0.1206577
   29  -0.0755605  -0.0721989   0.0411275   0.0809597   0.0690541  -0.0499607
   30   0.1186814   0.0450097  -0.1181324  -0.1206577  -0.0499607   0.1204290
   31  -0.1593784  -0.0663352  -0.0458459  -0.0144930  -0.0056270  -0.0198505
   32  -0.0207812  -0.0705401  -0.0028264  -0.0023707  -0.0008002  -0.0028049
   33  -0.0484066  -0.0228534  -0.1279927   0.0106879   0.0057036   0.0135046
   34   0.0075474   0.0063652  -0.0246745   0.0001680  -0.0001142   0.0006502
   35  -0.0038266  -0.0070721  -0.0064298  -0.0000005   0.0008474   0.0000098
   36   0.0064049   0.0067110  -0.0020279  -0.0001061   0.0000647   0.0007791
           31          32          33          34          35          36
    1   0.0035598  -0.0068138  -0.0032086   0.0003520   0.0016827  -0.0003381
    2   0.0014430  -0.0062403  -0.0031735   0.0006523   0.0024516   0.0000849
    3   0.0001626  -0.0006058   0.0021970  -0.0000731  -0.0003486   0.0000718
    4  -0.0013270   0.0046839   0.0013298  -0.0002157  -0.0009028   0.0000366
    5  -0.0015082   0.0038026   0.0024878  -0.0003448  -0.0013891  -0.0001318
    6   0.0005359   0.0018767  -0.0009445   0.0000125  -0.0001212   0.0000824
    7  -0.1405021   0.0634188   0.0559942   0.0062879  -0.0026033  -0.0014561
    8   0.1055224  -0.1196947  -0.0968105  -0.0092597  -0.0095543   0.0022775
    9   0.0818042  -0.0754505  -0.1498716   0.0154158  -0.0261779  -0.0110861
   10  -0.0041185  -0.0032969  -0.0010835  -0.0006479   0.0002519   0.0000397
   11   0.0174942   0.0018791   0.0042162   0.0004296  -0.0005979  -0.0002683
   12   0.0137257   0.0038895   0.0039379   0.0004887   0.0005916  -0.0003727
   13  -0.0141480  -0.0160490  -0.0219905  -0.0010404   0.0022865   0.0024303
   14  -0.0102291  -0.0269203  -0.0653256   0.0007484  -0.0046620  -0.0030030
   15  -0.0207523  -0.0718999  -0.0735368   0.0013984  -0.0049572  -0.0027255
   16   0.0019064  -0.0002283  -0.0026304   0.0010852   0.0000774  -0.0003100
   17   0.0014112   0.0048160  -0.0014401   0.0002109   0.0003012  -0.0004146
   18  -0.0036023  -0.0041189  -0.0032911  -0.0009477  -0.0024796   0.0007820
   19  -0.0126692   0.0197850  -0.0204535  -0.0034518   0.0014919  -0.0002609
   20  -0.0043418   0.0172896  -0.0119743  -0.0030467  -0.0018747  -0.0007115
   21  -0.0149364  -0.0004869  -0.0239672  -0.0013431   0.0047284  -0.0001337
   22   0.0007541  -0.0016276   0.0011162   0.0003213   0.0004223   0.0005734
   23   0.0015629   0.0002809   0.0019087   0.0005661  -0.0004819  -0.0003007
   24  -0.0024541   0.0042880  -0.0042547  -0.0013453   0.0003707  -0.0002927
   25  -0.1593784  -0.0207812  -0.0484066   0.0075474  -0.0038266   0.0064049
   26  -0.0663352  -0.0705401  -0.0228534   0.0063652  -0.0070721   0.0067110
   27  -0.0458459  -0.0028264  -0.1279927  -0.0246745  -0.0064298  -0.0020279
   28  -0.0144930  -0.0023707   0.0106879   0.0001680  -0.0000005  -0.0001061
   29  -0.0056270  -0.0008002   0.0057036  -0.0001142   0.0008474   0.0000647
   30  -0.0198505  -0.0028049   0.0135046   0.0006502   0.0000098   0.0007791
   31   0.4018113  -0.0507559   0.0334458  -0.0613954   0.0113634  -0.0222327
   32  -0.0507559   0.1863163   0.1441271   0.0140358   0.0098111   0.0040120
   33   0.0334458   0.1441271   0.8197180  -0.0048008   0.0431341  -0.4554990
   34  -0.0613954   0.0140358  -0.0048008   0.0509895  -0.0102429   0.0152190
   35   0.0113634   0.0098111   0.0431341  -0.0102429   0.0122208  -0.0083202
   36  -0.0222327   0.0040120  -0.4554990   0.0152190  -0.0083202   0.4704223
 **********************************************************************
 **                                                                  **
 **                       VIBRATIONAL ANALYSIS                       **
 **                       --------------------                       **
 **                                                                  **
 **        VIBRATIONAL FREQUENCIES (CM**-1) AND NORMAL MODES         **
 **     FORCE CONSTANTS (mDYN/ANGSTROM) AND REDUCED MASSES (AMU)     **
 **                  INFRARED INTENSITIES (KM/MOL)                   **
 **                                                                  **
 **********************************************************************
 

 Mode:                 1                      2                      3
 Frequency:      -676.46                 127.63                 161.36
 Force Cnst:      1.9390                 0.0530                 0.0706
 Red. Mass:       7.1919                 5.5262                 4.6043
 IR Active:          YES                    YES                    YES
 IR Intens:        9.093                  2.247                  2.022
 Raman Active:       YES                    YES                    YES
               X      Y      Z        X      Y      Z        X      Y      Z
 C          0.050 -0.047  0.003   -0.038 -0.104  0.064   -0.021 -0.089 -0.032
 N         -0.035 -0.018  0.013    0.260 -0.278  0.054    0.027 -0.042  0.341
 C          0.028  0.035  0.030    0.042  0.306 -0.137   -0.009  0.015 -0.038
 H          0.023  0.255 -0.203    0.049  0.572 -0.227   -0.014 -0.019 -0.098
 C         -0.231  0.415 -0.260    0.059  0.120 -0.080   -0.071 -0.117  0.090
 H         -0.343 -0.202  0.291    0.161  0.171 -0.147   -0.148 -0.275  0.244
 C          0.303 -0.348 -0.064   -0.214  0.005  0.091   -0.005 -0.120 -0.154
 H          0.012 -0.084  0.154   -0.236  0.037  0.106    0.002 -0.155 -0.145
 C         -0.074 -0.003  0.182   -0.042 -0.106  0.018   -0.002  0.082 -0.025
 H         -0.104  0.067  0.151    0.018 -0.289 -0.000    0.028  0.221  0.113
 N         -0.007 -0.036  0.048   -0.092  0.060  0.003    0.063  0.210 -0.199
 H          0.087  0.099  0.047   -0.037 -0.083 -0.004    0.169  0.609 -0.190
 TransDip  -0.083  0.047 -0.013   -0.037  0.022 -0.020    0.010  0.041 -0.017

 Mode:                 4                      5                      6
 Frequency:       372.17                 388.39                 477.40
 Force Cnst:      0.2177                 0.1615                 0.5488
 Red. Mass:       2.6675                 1.8175                 4.0869
 IR Active:          YES                    YES                    YES
 IR Intens:       46.893                 83.490                 26.060
 Raman Active:       YES                    YES                    YES
               X      Y      Z        X      Y      Z        X      Y      Z
 C         -0.196  0.065 -0.092    0.096  0.008  0.159   -0.099  0.061  0.334
 N          0.076 -0.064  0.031   -0.023  0.030 -0.084    0.019 -0.105 -0.100
 C          0.029 -0.110  0.132    0.004  0.017  0.009   -0.033 -0.120  0.065
 H          0.031 -0.291  0.322    0.009  0.211 -0.072   -0.038 -0.546  0.353
 C          0.072  0.137 -0.077   -0.006 -0.039  0.005    0.037  0.063 -0.091
 H          0.043  0.070 -0.006   -0.010 -0.070  0.037    0.042  0.004 -0.044
 C         -0.092  0.032 -0.019    0.022  0.020  0.048    0.025 -0.056  0.016
 H         -0.135 -0.081  0.070    0.038  0.160 -0.024    0.179 -0.051 -0.156
 C          0.043  0.038 -0.012   -0.040 -0.080 -0.004   -0.002 -0.011 -0.067
 H          0.096 -0.107 -0.017   -0.034 -0.105 -0.010    0.096 -0.112  0.031
 N          0.034 -0.100 -0.001   -0.056 -0.045 -0.092    0.036  0.240 -0.123
 H          0.151  0.764  0.014    0.174  0.893 -0.080   -0.188 -0.420 -0.122
 TransDip   0.033  0.142  0.164    0.085  0.203  0.193   -0.066 -0.140 -0.052

 Mode:                 7                      8                      9
 Frequency:       525.25                 679.15                 705.20
 Force Cnst:      0.7714                 0.3675                 0.7771
 Red. Mass:       4.7459                 1.3522                 2.6523
 IR Active:          YES                    YES                    YES
 IR Intens:        1.962                 30.818                 38.043
 Raman Active:       YES                    YES                    YES
               X      Y      Z        X      Y      Z        X      Y      Z
 C          0.324 -0.297 -0.063    0.002 -0.061  0.046   -0.004 -0.034  0.150
 N         -0.176 -0.001  0.062   -0.039 -0.057  0.002   -0.040 -0.065 -0.026
 C         -0.027 -0.056  0.061   -0.006 -0.002 -0.030    0.023  0.170 -0.097
 H         -0.029 -0.458  0.391   -0.011  0.028 -0.120    0.004 -0.517  0.412
 C          0.049  0.157 -0.119   -0.002  0.035  0.033    0.001 -0.022  0.034
 H          0.054  0.195 -0.150    0.139  0.486 -0.387   -0.024 -0.223  0.216
 C         -0.172  0.073  0.076    0.009  0.014 -0.014    0.009 -0.020 -0.160
 H         -0.310  0.266  0.162    0.470 -0.344 -0.388   -0.337  0.301  0.109
 C          0.032  0.036 -0.027   -0.039  0.101  0.013    0.021  0.140 -0.060
 H          0.108 -0.167 -0.035   -0.049  0.187  0.052   -0.049  0.267 -0.104
 N          0.016  0.082 -0.025    0.024 -0.052  0.016    0.019 -0.126  0.089
 H         -0.048  0.066 -0.020    0.078  0.115  0.016    0.103  0.057  0.083
 TransDip  -0.008 -0.044  0.007    0.114  0.102 -0.091    0.051 -0.061  0.181

 Mode:                10                     11                     12
 Frequency:       722.52                 777.57                 904.30
 Force Cnst:      0.5006                 0.5439                 1.1997
 Red. Mass:       1.6275                 1.5267                 2.4901
 IR Active:          YES                    YES                    YES
 IR Intens:       85.082                 12.735                  1.643
 Raman Active:       YES                    YES                    YES
               X      Y      Z        X      Y      Z        X      Y      Z
 C         -0.011 -0.029  0.076    0.040 -0.005  0.035   -0.042 -0.055 -0.019
 N         -0.029 -0.050 -0.007   -0.003  0.013 -0.013   -0.041 -0.077  0.024
 C          0.028 -0.113  0.092    0.051 -0.021  0.015   -0.040  0.023 -0.025
 H          0.052  0.661 -0.435    0.053  0.112 -0.136   -0.027  0.157  0.106
 C          0.022  0.002 -0.006   -0.020  0.080  0.034    0.039 -0.038 -0.124
 H          0.004  0.044 -0.040   -0.320 -0.373  0.495   -0.236 -0.510  0.340
 C         -0.022  0.007 -0.074   -0.131  0.055 -0.074    0.089  0.098  0.194
 H         -0.342  0.268  0.184    0.313 -0.184 -0.479    0.380 -0.260  0.020
 C          0.041  0.105 -0.063   -0.001 -0.030 -0.033    0.122  0.119 -0.044
 H         -0.023  0.210 -0.105    0.074 -0.231 -0.035    0.002  0.341 -0.115
 N          0.013 -0.005  0.013    0.046 -0.024  0.041   -0.094 -0.032 -0.032
 H         -0.168 -0.075  0.019    0.004 -0.100  0.041   -0.236  0.037 -0.036
 TransDip  -0.151  0.221 -0.124   -0.003 -0.105 -0.044   -0.010  0.018  0.036

 Mode:                13                     14                     15
 Frequency:       937.07                 974.55                1001.03
 Force Cnst:      1.4055                 0.9985                 1.0994
 Red. Mass:       2.7166                 1.7843                 1.8621
 IR Active:          YES                    YES                    YES
 IR Intens:        2.653                  3.860                  1.822
 Raman Active:       YES                    YES                    YES
               X      Y      Z        X      Y      Z        X      Y      Z
 C          0.015  0.011 -0.016    0.044  0.029  0.024    0.032  0.027  0.032
 N          0.011  0.023 -0.001    0.026  0.056 -0.017    0.023  0.046 -0.017
 C          0.230 -0.015  0.030   -0.102  0.007  0.030    0.009  0.024  0.002
 H          0.256  0.055  0.400   -0.094  0.165  0.049    0.027  0.103  0.237
 C          0.025  0.054  0.080    0.068 -0.053 -0.134   -0.066 -0.053 -0.025
 H         -0.026  0.016  0.119    0.562 -0.384  0.033   -0.393  0.268 -0.235
 C         -0.051 -0.010  0.040   -0.109 -0.048 -0.037   -0.066 -0.063 -0.067
 H         -0.056  0.027  0.027   -0.006 -0.176 -0.109   -0.039 -0.182 -0.053
 C         -0.139  0.028  0.043   -0.027  0.021  0.083    0.193  0.023  0.056
 H         -0.146  0.495  0.344    0.035  0.392  0.437    0.451 -0.113  0.388
 N         -0.064 -0.099 -0.200    0.033 -0.014  0.016   -0.086 -0.020 -0.006
 H         -0.247 -0.346 -0.206    0.188 -0.052  0.010   -0.409  0.069  0.001
 TransDip   0.013  0.026  0.043    0.026  0.039  0.041    0.005  0.042  0.009

 Mode:                16                     17                     18
 Frequency:      1060.00                1115.76                1138.33
 Force Cnst:      0.9770                 1.1620                 1.1366
 Red. Mass:       1.4757                 1.5842                 1.4887
 IR Active:          YES                    YES                    YES
 IR Intens:        7.934                  1.009                  9.101
 Raman Active:       YES                    YES                    YES
               X      Y      Z        X      Y      Z        X      Y      Z
 C         -0.016 -0.012 -0.009   -0.014 -0.006 -0.008   -0.044 -0.028 -0.031
 N         -0.012 -0.024  0.006   -0.008 -0.017  0.004   -0.034 -0.067  0.017
 C         -0.038  0.061  0.092    0.052  0.003  0.010   -0.051  0.007  0.009
 H          0.006  0.445  0.582    0.029 -0.264 -0.224   -0.059  0.011 -0.056
 C         -0.055 -0.047 -0.050   -0.026  0.012 -0.031   -0.007  0.034  0.033
 H         -0.377  0.138 -0.147   -0.134  0.077 -0.066    0.266 -0.077  0.075
 C          0.020  0.042 -0.008   -0.013  0.045 -0.016    0.090  0.101 -0.047
 H          0.058  0.123 -0.081    0.041  0.157 -0.124    0.120  0.612 -0.272
 C         -0.015 -0.060 -0.045    0.050 -0.174 -0.039    0.019 -0.025  0.052
 H         -0.053  0.107 -0.001   -0.178  0.780  0.198    0.343 -0.188  0.489
 N          0.098 -0.009 -0.013   -0.003  0.053  0.077   -0.014 -0.029 -0.044
 H          0.417 -0.162 -0.023   -0.192  0.184  0.094   -0.077 -0.079 -0.047
 TransDip   0.010  0.009  0.089   -0.019  0.010 -0.024    0.057 -0.041  0.066

 Mode:                19                     20                     21
 Frequency:      1202.34                1253.22                1264.87
 Force Cnst:      2.4351                 1.3749                 2.2132
 Red. Mass:       2.8590                 1.4858                 2.3479
 IR Active:          YES                    YES                    YES
 IR Intens:       10.823                  1.294                 12.678
 Raman Active:       YES                    YES                    YES
               X      Y      Z        X      Y      Z        X      Y      Z
 C          0.022 -0.003  0.024   -0.007  0.002 -0.003   -0.005 -0.004  0.018
 N          0.004  0.012 -0.006   -0.002 -0.006  0.001   -0.007 -0.013 -0.002
 C         -0.145  0.076  0.071    0.064 -0.029 -0.048   -0.022 -0.079 -0.054
 H         -0.180 -0.006 -0.118    0.107  0.219  0.397   -0.006  0.082  0.167
 C         -0.099  0.144  0.159   -0.165 -0.011 -0.008    0.026  0.057  0.046
 H          0.435  0.050  0.163    0.592 -0.152 -0.064    0.086  0.049  0.058
 C          0.007  0.007  0.014   -0.015  0.019  0.010   -0.019  0.047 -0.095
 H         -0.126 -0.540  0.380    0.069  0.052 -0.097   -0.008  0.043 -0.112
 C          0.135 -0.096 -0.157    0.036 -0.013  0.021    0.168 -0.049  0.189
 H          0.147  0.229  0.039   -0.141 -0.065 -0.308   -0.338  0.203 -0.515
 N          0.044 -0.091 -0.114    0.064  0.019  0.024   -0.143  0.023 -0.051
 H          0.027 -0.166 -0.123   -0.449  0.152  0.051    0.596 -0.189 -0.091
 TransDip   0.048 -0.023  0.091   -0.021  0.004 -0.030    0.105 -0.044 -0.004

 Mode:                22                     23                     24
 Frequency:      1361.54                1400.41                1434.92
 Force Cnst:      2.1284                 2.4889                 3.5204
 Red. Mass:       1.9487                 2.1540                 2.9019
 IR Active:          YES                    YES                    YES
 IR Intens:       24.335                  6.755                 12.071
 Raman Active:       YES                    YES                    YES
               X      Y      Z        X      Y      Z        X      Y      Z
 C          0.007 -0.009  0.012   -0.009  0.015 -0.020    0.008 -0.014  0.025
 N         -0.017 -0.028  0.004    0.018  0.026 -0.002   -0.026 -0.042  0.004
 C          0.141 -0.054 -0.009    0.079  0.087  0.152    0.049  0.127  0.181
 H          0.174 -0.006  0.028    0.046 -0.309 -0.370    0.003 -0.341 -0.412
 C         -0.110 -0.027 -0.032   -0.117 -0.049 -0.038   -0.044 -0.091 -0.109
 H          0.248 -0.116 -0.057    0.205 -0.048 -0.132   -0.052 -0.091 -0.152
 C          0.041  0.101 -0.033   -0.072 -0.114  0.101    0.036  0.183 -0.126
 H         -0.067 -0.378  0.279    0.168  0.443 -0.378   -0.088 -0.439  0.250
 C         -0.028  0.009 -0.085    0.083  0.071 -0.054   -0.026 -0.020  0.175
 H          0.289 -0.113  0.368    0.032 -0.021 -0.236   -0.216 -0.214 -0.232
 N         -0.115  0.059  0.073   -0.046 -0.027 -0.034    0.054 -0.033 -0.084
 H          0.589 -0.050  0.054    0.381 -0.167 -0.059   -0.292 -0.094 -0.079
 TransDip   0.141 -0.002 -0.072    0.079  0.003 -0.027   -0.018 -0.057  0.094

 Mode:                25                     26                     27
 Frequency:      2332.95                3182.10                3230.98
 Force Cnst:     40.2348                 6.5177                 6.6913
 Red. Mass:      12.5470                 1.0925                 1.0879
 IR Active:          YES                    YES                    YES
 IR Intens:       59.322                 14.941                  0.564
 Raman Active:       YES                    YES                    YES
               X      Y      Z        X      Y      Z        X      Y      Z
 C          0.388  0.686 -0.140    0.000  0.000 -0.000    0.001  0.002 -0.001
 N         -0.282 -0.496  0.102   -0.000 -0.000  0.000    0.000  0.000 -0.000
 C         -0.013  0.001 -0.007    0.000 -0.000 -0.000   -0.003 -0.000  0.000
 H         -0.028 -0.007  0.014    0.005  0.000  0.000    0.037 -0.002 -0.002
 C          0.017 -0.014  0.018    0.002  0.000  0.002    0.001  0.002  0.002
 H         -0.003  0.037 -0.010   -0.007 -0.023 -0.027   -0.006 -0.018 -0.023
 C         -0.067 -0.084  0.025    0.004  0.004  0.003   -0.061 -0.022 -0.055
 H         -0.038 -0.068 -0.040   -0.053 -0.022 -0.045    0.716  0.247  0.642
 C          0.008 -0.003 -0.008   -0.072 -0.027  0.042   -0.005 -0.003  0.004
 H         -0.012  0.007 -0.024    0.810  0.311 -0.482    0.055  0.024 -0.035
 N          0.002 -0.005 -0.001    0.001  0.000 -0.001    0.000 -0.000  0.000
 H          0.006  0.019 -0.002   -0.006  0.001  0.012   -0.001  0.001  0.000
 TransDip  -0.003  0.223 -0.105   -0.088 -0.041  0.077   -0.014 -0.016  0.012

 Mode:                28                     29                     30
 Frequency:      3242.29                3306.71                3638.57
 Force Cnst:      6.7693                 7.1031                 8.4136
 Red. Mass:       1.0929                 1.1026                 1.0786
 IR Active:          YES                    YES                    YES
 IR Intens:        3.791                  0.390                 31.801
 Raman Active:       YES                    YES                    YES
               X      Y      Z        X      Y      Z        X      Y      Z
 C          0.000  0.001 -0.000   -0.000 -0.000  0.000   -0.000  0.000 -0.000
 N         -0.000 -0.000  0.000    0.000  0.000 -0.000   -0.000 -0.000  0.000
 C         -0.087  0.007  0.003    0.018  0.000  0.003   -0.001  0.002  0.000
 H          0.981 -0.054 -0.047   -0.146  0.006  0.004    0.005 -0.002 -0.002
 C         -0.000 -0.007 -0.008   -0.017 -0.058 -0.068    0.001  0.000  0.000
 H          0.022  0.100  0.116    0.164  0.635  0.733   -0.000  0.000  0.003
 C          0.003 -0.001  0.002   -0.002  0.001 -0.002    0.000 -0.000  0.000
 H         -0.023 -0.008 -0.021    0.025  0.007  0.021    0.001 -0.001  0.000
 C          0.000 -0.001  0.001   -0.005  0.001  0.003    0.003  0.002  0.001
 H         -0.003  0.002 -0.000    0.030  0.009 -0.017   -0.009 -0.004  0.004
 N          0.002 -0.002 -0.001   -0.000  0.001  0.001   -0.004 -0.001 -0.074
 H         -0.005  0.001 -0.007   -0.001 -0.003  0.001    0.035 -0.024  0.996
 TransDip  -0.054  0.017  0.025    0.011  0.004  0.016    0.026 -0.010  0.178

 STANDARD THERMODYNAMIC QUANTITIES AT   298.15 K  AND     1.00 ATM

   This Molecule has  1 Imaginary Frequencies
   Zero point vibrational energy:       55.637 kcal/mol

   Atom    1 Element C  Has Mass   12.00000
   Atom    2 Element N  Has Mass   14.00307
   Atom    3 Element C  Has Mass   12.00000
   Atom    4 Element H  Has Mass    1.00783
   Atom    5 Element C  Has Mass   12.00000
   Atom    6 Element H  Has Mass    1.00783
   Atom    7 Element C  Has Mass   12.00000
   Atom    8 Element H  Has Mass    1.00783
   Atom    9 Element C  Has Mass   12.00000
   Atom   10 Element H  Has Mass    1.00783
   Atom   11 Element N  Has Mass   14.00307
   Atom   12 Element H  Has Mass    1.00783
   Molecular Mass:    93.045290 amu
   Principal axes and moments of inertia in amu*Bohr^2:
                             1           2           3
    Eigenvalues --      315.64444   781.49996   859.92585
          X              -0.09324     0.80862    -0.58090
          Y               0.86750     0.35231     0.35118
          Z              -0.48863     0.47118     0.73432
   Rotational Symmetry Number is   1
   The Molecule is an Asymmetric Top
   Translational Enthalpy:        0.889 kcal/mol
   Rotational Enthalpy:           0.889 kcal/mol
   Vibrational Enthalpy:         57.614 kcal/mol
   gas constant (RT):             0.592 kcal/mol
   Translational Entropy:        39.503  cal/mol.K
   Rotational Entropy:           26.853  cal/mol.K
   Vibrational Entropy:          10.846  cal/mol.K

   Total Enthalpy:               59.984 kcal/mol
   Total Entropy:                77.202  cal/mol.K
Archival summary:
1\1\c8-56\FREQ\ProcedureUnspecified\BasisUnspecified\255(2)\hpark21\FriFeb319:12:282023FriFeb319:12:282023\0\\#,FREQ,ProcedureUnspecified,BasisUnspecified,\\0,2\N\H,1,1.00688\C,1,1.40266,2,122.864\H,3,1.07973,1,126.873,2,-62.9456,0\C,3,1.39948,1,94.3344,2,132.527,0\H,5,1.07435,3,136.063,1,-172.46,0\C,1,1.46881,2,121.47,3,112.23,0\H,7,1.08338,1,120.203,2,0.21487,0\C,7,1.48291,1,109.804,2,149.881,0\H,9,1.08015,7,117.614,1,173.547,0\C,9,1.40911,7,123.449,1,-20.415,0\N,11,1.15321,9,178.364,7,139.541,0\\\@

 Total job time:  3160.83s(wall), 29493.07s(cpu) 
 Fri Feb  3 19:12:28 2023

        *************************************************************
        *                                                           *
        *  Thank you very much for using Q-Chem.  Have a nice day.  *
        *                                                           *
        *************************************************************
