# Supplementary material for: Reactant Discovery with an Ab Initio Nanoreactor: Exploration of Astrophysical N-Heterocycle Precursors and Formation Pathways
Source: ACS Earth Space Chem. 2024 Aug 9;8(9):1771–83. doi: 10.1021/acsearthspacechem.4c00120 (PMC11418024; doi:10.1021/acsearthspacechem.4c00120)
Supplement: Supplementary file 2 — sp4c00120_si_002.zip [file sp4c00120_si_002.zip › nr-si-data/reaction1/Int2/optimized.xyz]

12

C         0.5792663916    0.7056528523   -1.8107482180
N         1.3097870144    0.3267499334   -2.6280497497
C         0.1380530109   -1.3830454013    0.8896964948
H         0.4760641448   -2.3890730556    1.0947318133
C        -1.0248745101   -0.7845945299    0.6282925346
H        -2.0632927162   -1.0625613855    0.5865907223
C        -0.2612051054    1.1661945097   -0.8046339053
H        -0.9634857995    1.9509864533   -1.0474469490
C        -0.2837762762    0.5506880058    0.5426287246
H        -0.5650689651    1.2859241723    1.2980761237
N         0.9332149973   -0.2102677670    0.9399295408
H         1.7253178136   -0.1566537875    0.3109328676
