# Supplementary material for: Reactant Discovery with an Ab Initio Nanoreactor: Exploration of Astrophysical N-Heterocycle Precursors and Formation Pathways
Source: ACS Earth Space Chem. 2024 Aug 9;8(9):1771–83. doi: 10.1021/acsearthspacechem.4c00120 (PMC11418024; doi:10.1021/acsearthspacechem.4c00120)
Supplement: Supplementary file 2 — sp4c00120_si_002.zip [file sp4c00120_si_002.zip › nr-si-data/reaction1/Int2/optimize.out]

Running Job 1 of 1 qchem.in
qchem qchem.in_9242.0 ./qchem9242/ 0
/home/leeping/opt/qchem/5.3.2-openmp/exe/qcprog.exe_s qchem.in_9242.0 ./qchem9242/
                  Welcome to Q-Chem
     A Quantum Leap Into The Future Of Chemistry


 Q-Chem 5.3, Q-Chem, Inc., Pleasanton, CA (2020)

 Yihan Shao,  Zhengting Gan,  E. Epifanovsky,  A. T. B. Gilbert,  M. Wormit,  
 J. Kussmann,  A. W. Lange,  A. Behn,  Jia Deng,  Xintian Feng,  D. Ghosh,  
 M. Goldey,  P. R. Horn,  L. D. Jacobson,  I. Kaliman,  T. Kus,  A. Landau,  
 Jie Liu,  E. I. Proynov,  R. M. Richard,  R. P. Steele,  E. J. Sundstrom,  
 H. L. Woodcock III,  P. M. Zimmerman,  D. Zuev,  B. Alam,  B. Albrecht,  
 A. Aldossary,  E. Alguire,  S. A. Baeppler,  D. Barton,  Z. Benda,  
 Y. A. Bernard,  E. J. Berquist,  K. B. Bravaya,  H. Burton,  K. Carter-Fenk,  
 D. Casanova,  Chun-Min Chang,  Yunqing Chen,  A. Chien,  K. D. Closser,  
 M. P. Coons,  S. Coriani,  S. Dasgupta,  A. L. Dempwolff,  M. Diedenhofen,  
 Hainam Do,  R. G. Edgar,  Po-Tung Fang,  S. Faraji,  S. Fatehi,  
 Qingguo Feng,  J. Fosso-Tande,  J. Gayvert,  Qinghui Ge,  A. Ghysels,  
 G. Gidofalvi,  J. Gomes,  J. Gonthier,  S. Gulania,  A. Gunina,  D. Hait,  
 M. W. D. Hanson-Heine,  S. Hammes-Schiffer,  P. H. P. Harbach,  
 A. W. Hauser,  M. F. Herbst,  J. E. Herr,  E. G. Hohenstein,  Z. C. Holden,  
 S. Houck,  Kerwin Hui,  B. C. Huynh,  M. Ivanov,  T.-C. Jagau,  Hyunjun Ji,  
 B. Kaduk,  K. Khistyaev,  Jaehoon Kim,  P. Klunzinger,  K. Koh,  
 D. Kosenkov,  L. Koulias,  T. Kowalczyk,  C. M. Krauter,  A. Kunitsa,  
 Ka Un Lao,  A. Laurent,  K. V. Lawler,  Joonho Lee,  D. Lefrancois,  
 S. Lehtola,  D. S. Levine,  Yi-Pei Li,  You-Sheng Lin,  Fenglai Liu,  
 Kuan-Yu Liu,  E. Livshits,  M. Loipersberger,  A. Luenser,  A. Manjanath,  
 P. Manohar,  E. Mansoor,  S. F. Manzer,  Shan-Ping Mao,  Yuezhi Mao,  
 N. Mardirossian,  A. V. Marenich,  T. Markovich,  L. A. Martinez-Martinez,  
 S. A. Maurer,  N. J. Mayhall,  S. C. McKenzie,  J.-M. Mewes,  P. Morgante,  
 A. F. Morrison,  J. W. Mullinax,  K. Nanda,  T. S. Nguyen-Beck,  
 R. Olivares-Amaya,  K. J. Oosterbaan,  J. A. Parkhill,  S. K. Paul,  
 F. Pavosevic,  Zheng Pei,  T. M. Perrine,  F. Plasser,  P. Pokhilko,  
 S. Prager,  A. Prociuk,  E. Ramos,  B. Rana,  D. R. Rehn,  F. Rob,  
 E. Rossomme,  M. Scheurer,  M. Schneider,  N. Sergueev,  S. M. Sharada,  
 S. Sharma,  W. Skomorowski,  D. W. Small,  T. Stauch,  C. J. Stein,  
 T. Stein,  Yu-Chuan Su,  S. P. Veccham,  Zhen Tao,  A. J. W. Thom,  
 A. Tkatchenko,  T. Tsuchimochi,  N. M. Tubman,  L. Vogt,  M. L. Vidal,  
 O. Vydrov,  M. A. Watson,  J. Wenzel,  M. de Wergifosse,  T. A. Wesolowski,  
 A. White,  J. Witte,  A. Yamada,  Jun Yang,  K. Yao,  S. Yeganeh,  
 S. R. Yost,  Zhi-Qiang You,  A. Zech,  Igor Ying Zhang,  Xing Zhang,  
 Yan Zhao,  Ying Zhu,  B. R. Brooks,  G. K. L. Chan,  C. J. Cramer,  
 M. S. Gordon,  W. J. Hehre,  A. Klamt,  M. W. Schmidt,  C. D. Sherrill,  
 D. G. Truhlar,  A. Aspuru-Guzik,  R. Baer,  A. T. Bell,  N. A. Besley,  
 Jeng-Da Chai,  A. E. DePrince, III,  R. A. DiStasio Jr.,  A. Dreuw,  
 B. D. Dunietz,  T. R. Furlani,  Chao-Ping Hsu,  Yousung Jung,  Jing Kong,  
 D. S. Lambrecht,  WanZhen Liang,  C. Ochsenfeld,  V. A. Rassolov,  
 L. V. Slipchenko,  J. E. Subotnik,  T. Van Voorhis,  J. M. Herbert,  
 A. I. Krylov,  P. M. W. Gill,  M. Head-Gordon

 Contributors to earlier versions of Q-Chem not listed above: 
 R. D. Adamson,  B. Austin,  J. Baker,  G. J. O. Beran,  K. Brandhorst,  
 S. T. Brown,  E. F. C. Byrd,  A. K. Chakraborty,  C.-L. Cheng,  
 Siu Hung Chien,  D. M. Chipman,  D. L. Crittenden,  H. Dachsel,  
 R. J. Doerksen,  A. D. Dutoi,  L. Fusti-Molnar,  W. A. Goddard III,  
 A. Golubeva-Zadorozhnaya,  S. R. Gwaltney,  G. Hawkins,  A. Heyden,  
 S. Hirata,  G. Kedziora,  F. J. Keil,  C. Kelley,  Jihan Kim,  R. A. King,  
 R. Z. Khaliullin,  P. P. Korambath,  W. Kurlancheek,  A. M. Lee,  M. S. Lee,  
 S. V. Levchenko,  Ching Yeh Lin,  D. Liotard,  R. C. Lochan,  I. Lotan,  
 P. E. Maslen,  N. Nair,  D. P. O'Neill,  D. Neuhauser,  E. Neuscamman,  
 C. M. Oana,  R. Olson,  B. Peters,  R. Peverati,  P. A. Pieniazek,  
 Y. M. Rhee,  J. Ritchie,  M. A. Rohrdanz,  E. Rosta,  N. J. Russ,  
 H. F. Schaefer III,  N. E. Schultz,  N. Shenvi,  A. C. Simmonett,  A. Sodt,  
 D. Stuck,  K. S. Thanthiriwatte,  V. Vanovschi,  Tao Wang,  A. Warshel,  
 C. F. Williams,  Q. Wu,  X. Xu,  W. Zhang

 Please cite Q-Chem as follows:
 Y. Shao et al., Mol. Phys. 113, 184-215 (2015)
 DOI: 10.1080/00268976.2014.952696

 Q-Chem 5.3.2 for Intel X86 EM64T Linux

 Parts of Q-Chem use Armadillo 9.800.1 (Horizon Scraper).
 http://arma.sourceforge.net/

 Q-Chem begins on Mon Jan 30 12:55:26 2023  

Host: 
0

     Scratch files written to ./qchem9242//
 Dec820 |scratch|qcdevops|jenkins|workspace|build_RNUM 5633   
Processing $rem in /home/leeping/opt/qchem/5.3.2-openmp/config/preferences:
Processing $rem in /home/hpark21/.qchemrc:

Checking the input file for inconsistencies... 	...done.

--------------------------------------------------------------
User input:
--------------------------------------------------------------
$molecule
0 2
C        0.5806757662    0.7015605439   -1.7988118799
N        1.3222491929    0.2973192064   -2.5924856803
C        0.1407215844   -1.3764283437    0.8762482058
H        0.4758165445   -2.3857652028    1.0693951310
C       -1.0218972807   -0.7758382906    0.6241151556
H       -2.0614591362   -1.0503385452    0.5845566462
C       -0.2661133095    1.1713229213   -0.8005129620
H       -0.9885741915    1.9353463971   -1.0485458417
C       -0.2805823690    0.5567705846    0.5477600820
H       -0.5626282965    1.2859744779    1.3084789898
N        0.9386782352   -0.2056117364    0.9342825548
H        1.7231132603   -0.1543120124    0.2955195985
$end

$rem
method                wB97X-D3
basis                 cc-pvtz
unrestricted          true
symmetry              False
sym_ignore            true
scf_convergence       8
thresh                14
jobtype               opt
scf_guess             core
scf_algorithm         diis
max_scf_cycles        100
geom_opt_max_cycles   100
$end
--------------------------------------------------------------
 Adding empirical dispersion correction 
 ----------------------------------------------------------------
 Doing -D3(0) with
 s6  =   1.00000
 s8  =   1.00000
 rs6 =   1.28100
 rs8 =   1.09400
 -D3 energy without 3body term =     -0.0027823850 hartrees
 ----------------------------------------------------------------
             Standard Nuclear Orientation (Angstroms)
    I     Atom           X                Y                Z
 ----------------------------------------------------------------
    1      C       0.5806757662     0.7015605439    -1.7988118799
    2      N       1.3222491929     0.2973192064    -2.5924856803
    3      C       0.1407215844    -1.3764283437     0.8762482058
    4      H       0.4758165445    -2.3857652028     1.0693951310
    5      C      -1.0218972807    -0.7758382906     0.6241151556
    6      H      -2.0614591362    -1.0503385452     0.5845566462
    7      C      -0.2661133095     1.1713229213    -0.8005129620
    8      H      -0.9885741915     1.9353463971    -1.0485458417
    9      C      -0.2805823690     0.5567705846     0.5477600820
   10      H      -0.5626282965     1.2859744779     1.3084789898
   11      N       0.9386782352    -0.2056117364     0.9342825548
   12      H       1.7231132603    -0.1543120124     0.2955195985
 ----------------------------------------------------------------
 Nuclear Repulsion Energy =         258.00915958 hartrees
 There are       25 alpha and       24 beta electrons
 Requested basis set is cc-pVTZ
 There are 100 shells and 280 basis functions

 Total QAlloc Memory Limit   8000 MB
 Mega-Array Size      1956 MB
 MEM_STATIC part      2000 MB
 A cutoff of  1.0D-14 yielded   4865 shell pairs
 There are     38503 function pairs (     50463 Cartesian)
 Smallest overlap matrix eigenvalue = 2.06E-04

 Scale SEOQF with 1.000000e-01/1.000000e-01/1.000000e-01

 Standard Electronic Orientation quadrupole field applied
 Nucleus-field energy     =    -0.0000000054 hartrees
 Guess MOs from core Hamiltonian diagonalization
 Long-range K will be added via erf
 Coulomb attenuation parameter = 0.25 bohr**(-1)
 An unrestricted hybrid HF-DFT SCF calculation will be
 performed using Pulay DIIS extrapolation
 Exchange:     0.1957 Hartree-Fock + 1.0000 wB97X-D3 + LR-HF
 Correlation:  1.0000 wB97X-D3
 Using SG-2 standard quadrature grid
 Dispersion:   Grimme D3
 SCF converges when DIIS error is below 1.0E-08
 using 32 threads for integral computing
 -------------------------------------------------------
 OpenMP Integral computing Module                
 Release: version 1.0, May 2013, Q-Chem Inc. Pittsburgh 
 -------------------------------------------------------
 using 32 threads for integral computing
 -------------------------------------------------------
 OpenMP Integral computing Module                
 Release: version 1.0, May 2013, Q-Chem Inc. Pittsburgh 
 -------------------------------------------------------
 ---------------------------------------
  Cycle       Energy         DIIS Error
 ---------------------------------------
    1    -234.7081481514      8.56E-02
    2    -173.6340338272      8.36E-02
    3    -257.8813098092      4.07E-02
    4    -204.7715045802      7.47E-02
    5    -275.1294619790      3.60E-02
    6    -302.2157647761      7.64E-03
    7    -302.5956522901      5.76E-03
    8    -302.8699292968      1.67E-03
    9    -302.8997491611      5.91E-04
   10    -302.9078853223      3.00E-04
   11    -302.9106604840      2.37E-04
   12    -302.9130856050      1.81E-04
   13    -302.9152222972      6.19E-05
   14    -302.9152698161      1.53E-05
   15    -302.9152779552      6.25E-06
   16    -302.9152860347      3.31E-06
   17    -302.9152889508      2.08E-06
   18    -302.9152901294      9.76E-07
   19    -302.9152905220      5.45E-07
   20    -302.9152906644      1.65E-07
   21    -302.9152906932      7.06E-08
   22    -302.9152906986      2.43E-08
   23    -302.9152907010      1.10E-08
   24    -302.9152907017      7.44E-09 Convergence criterion met
 ---------------------------------------
 <S^2> = 0.7688
 SCF time:  CPU 2369.74 s  wall 74.93 s
 SCF   energy in the final basis set = -302.91529070
 Total energy in the final basis set = -302.91529070
 
 --------------------------------------------------------------
 
                    Orbital Energies (a.u.)
 --------------------------------------------------------------
 
 Alpha MOs
 -- Occupied --
-14.4433 -14.4342 -10.3505 -10.3474 -10.3279 -10.3239 -10.2898  -1.1036
 -1.0377  -0.9188  -0.8572  -0.7853  -0.6722  -0.6603  -0.6175  -0.5977
 -0.5489  -0.5063  -0.4936  -0.4791  -0.4668  -0.4382  -0.4215  -0.3482
 -0.3129
 -- Virtual --
  0.0823   0.0932   0.1342   0.1386   0.1451   0.1558   0.1659   0.1709
  0.2065   0.2255   0.2533   0.2894   0.3073   0.3357   0.3456   0.3585
  0.3756   0.3821   0.4006   0.4137   0.4423   0.4514   0.4556   0.4688
  0.4773   0.4954   0.5064   0.5164   0.5274   0.5412   0.5455   0.5579
  0.5789   0.5939   0.6020   0.6115   0.6216   0.6470   0.6783   0.6900
  0.7136   0.7262   0.7460   0.7628   0.7836   0.8182   0.8240   0.8368
  0.8705   0.9332   0.9548   0.9711   1.0011   1.0302   1.0319   1.0581
  1.0715   1.0877   1.0953   1.1187   1.1360   1.1495   1.1683   1.1757
  1.1830   1.2056   1.2360   1.2476   1.2700   1.2854   1.3145   1.3248
  1.3575   1.3720   1.3920   1.4060   1.4160   1.4499   1.4740   1.4866
  1.5058   1.5293   1.5399   1.5816   1.6279   1.6583   1.6922   1.7183
  1.7513   1.7676   1.8052   1.8510   1.8792   1.9042   1.9127   1.9504
  2.0213   2.1546   2.1714   2.2187   2.2778   2.3072   2.3198   2.3342
  2.3620   2.3903   2.4102   2.4328   2.5200   2.5422   2.5600   2.6047
  2.6306   2.6393   2.6743   2.6788   2.6877   2.7165   2.7624   2.7644
  2.7701   2.7981   2.8177   2.8550   2.8765   2.8854   2.9132   2.9223
  2.9608   2.9727   2.9841   2.9994   3.0109   3.0446   3.0504   3.0724
  3.0791   3.1074   3.1164   3.1389   3.1467   3.1614   3.1822   3.1888
  3.1946   3.2081   3.2230   3.2619   3.2891   3.2956   3.3141   3.3632
  3.3685   3.3959   3.4239   3.4371   3.4743   3.4915   3.5003   3.5302
  3.5513   3.5652   3.5831   3.6082   3.6378   3.6648   3.6855   3.6953
  3.7139   3.7488   3.7781   3.7973   3.8231   3.8512   3.8735   3.8909
  3.9396   3.9586   3.9743   4.0025   4.0164   4.0214   4.0402   4.0472
  4.0559   4.0643   4.0898   4.0984   4.1307   4.1394   4.1584   4.1824
  4.2180   4.2511   4.3070   4.3418   4.3748   4.4053   4.4513   4.4840
  4.5130   4.5278   4.5716   4.5878   4.6152   4.6358   4.6723   4.6842
  4.7125   4.7188   4.7543   4.7782   4.8157   4.8311   4.8674   4.9181
  4.9386   4.9707   5.0372   5.0717   5.0806   5.1483   5.1719   5.2034
  5.2273   5.2762   5.3108   5.3480   5.4007   5.4286   5.5282   5.5500
  5.5686   5.6037   5.6586   5.7031   5.7908   5.8755   5.9180   6.0124
  6.0297   6.0916   6.1749   6.1826   6.2733   6.4343   6.5896   6.7360
  8.2371  10.1245  11.8625  12.0763  12.9556  13.8979  15.3237
 
 Beta MOs
 -- Occupied --
-14.4426 -14.4288 -10.3511 -10.3394 -10.3278 -10.3261 -10.2885  -1.1008
 -1.0264  -0.8945  -0.8530  -0.7781  -0.6679  -0.6585  -0.6106  -0.5916
 -0.5411  -0.4998  -0.4719  -0.4685  -0.4505  -0.4325  -0.4153  -0.3252
 -- Virtual --
 -0.0431   0.0850   0.0956   0.1360   0.1422   0.1489   0.1610   0.1688
  0.1868   0.2111   0.2305   0.2533   0.2957   0.3111   0.3368   0.3494
  0.3637   0.3782   0.3847   0.4062   0.4164   0.4459   0.4518   0.4582
  0.4722   0.4828   0.4965   0.5095   0.5182   0.5308   0.5465   0.5508
  0.5594   0.5810   0.5959   0.6025   0.6137   0.6246   0.6489   0.6823
  0.6933   0.7155   0.7274   0.7477   0.7639   0.7850   0.8200   0.8258
  0.8480   0.8747   0.9398   0.9562   0.9724   1.0022   1.0311   1.0375
  1.0613   1.0754   1.0920   1.0972   1.1234   1.1385   1.1525   1.1736
  1.1795   1.1862   1.2072   1.2409   1.2521   1.2751   1.2904   1.3182
  1.3272   1.3595   1.3772   1.3963   1.4089   1.4196   1.4533   1.4784
  1.4907   1.5113   1.5315   1.5438   1.5868   1.6302   1.6616   1.6951
  1.7223   1.7558   1.7691   1.8163   1.8522   1.8821   1.9075   1.9144
  1.9549   2.0235   2.1571   2.1773   2.2205   2.2864   2.3175   2.3255
  2.3385   2.3685   2.4017   2.4179   2.4382   2.5274   2.5523   2.5690
  2.6102   2.6330   2.6431   2.6805   2.6858   2.6942   2.7201   2.7634
  2.7663   2.7750   2.8006   2.8225   2.8610   2.8829   2.8936   2.9198
  2.9269   2.9627   2.9750   2.9909   3.0083   3.0140   3.0467   3.0528
  3.0729   3.0862   3.1134   3.1208   3.1473   3.1540   3.1648   3.1884
  3.1993   3.2069   3.2097   3.2285   3.2686   3.2926   3.3023   3.3168
  3.3657   3.3718   3.4052   3.4280   3.4409   3.4804   3.4946   3.5031
  3.5348   3.5553   3.5746   3.5889   3.6110   3.6463   3.6683   3.6931
  3.6980   3.7192   3.7554   3.7811   3.8050   3.8281   3.8547   3.8768
  3.8969   3.9411   3.9626   3.9779   4.0071   4.0215   4.0253   4.0476
  4.0504   4.0736   4.0814   4.0956   4.1019   4.1336   4.1421   4.1618
  4.1862   4.2208   4.2561   4.3131   4.3473   4.3812   4.4122   4.4551
  4.4874   4.5166   4.5334   4.5753   4.5963   4.6248   4.6547   4.6813
  4.6996   4.7183   4.7214   4.7642   4.7899   4.8202   4.8340   4.8708
  4.9214   4.9421   4.9786   5.0444   5.0746   5.0834   5.1527   5.1760
  5.2076   5.2422   5.2813   5.3135   5.3507   5.4036   5.4309   5.5308
  5.5523   5.5711   5.6056   5.6616   5.7051   5.7944   5.8807   5.9193
  6.0140   6.0306   6.0931   6.1803   6.1949   6.2768   6.4385   6.5910
  6.7369   8.2402  10.1254  11.8640  12.0796  12.9697  13.8990  15.3307
 --------------------------------------------------------------
 
          Ground-State Mulliken Net Atomic Charges

     Atom                 Charge (a.u.)    Spin (a.u.)
  --------------------------------------------------------
      1 C                    -0.074271      -0.157173
      2 N                    -0.066288       0.343659
      3 C                    -0.052356       0.005226
      4 H                     0.118214       0.001123
      5 C                    -0.220841       0.059577
      6 H                     0.139576       0.000498
      7 C                    -0.144453       0.751397
      8 H                     0.163677      -0.011888
      9 C                     0.055134      -0.039531
     10 H                     0.114556       0.011867
     11 N                    -0.156673       0.035985
     12 H                     0.123725      -0.000741
  --------------------------------------------------------
  Sum of atomic charges =     0.000000
  Sum of spin   charges =     1.000000

 -----------------------------------------------------------------
                    Cartesian Multipole Moments
 -----------------------------------------------------------------
    Charge (ESU x 10^10)
                 0.0000
    Dipole Moment (Debye)
         X      -2.2023      Y       0.5134      Z       2.1058
       Tot       3.0900
    Quadrupole Moments (Debye-Ang)
        XX     -40.4262     XY      -2.5194     YY     -35.6236
        XZ       4.3406     YZ      -1.5818     ZZ     -52.0761
    Octopole Moments (Debye-Ang^2)
       XXX     -27.1329    XXY      -3.4546    XYY      -8.4941
       YYY      -8.1431    XXZ      18.4542    XYZ       0.8563
       YYZ      13.5948    XZZ     -25.9517    YZZ      -0.2217
       ZZZ      56.3331
    Hexadecapole Moments (Debye-Ang^3)
      XXXX    -204.1385   XXXY      -7.4074   XXYY     -70.5049
      XYYY     -20.4776   YYYY    -216.7538   XXXZ      80.0196
      XXYZ      25.5307   XYYZ      27.9165   YYYZ      67.0091
      XXZZ    -148.7424   XYZZ      -9.9729   YYZZ    -116.0661
      XZZZ     112.3720   YZZZ      85.0414   ZZZZ    -583.7066
 -----------------------------------------------------------------
 Calculating analytic gradient of the SCF energy
 Gradient of SCF Energy
            1           2           3           4           5           6
    1   0.0016131  -0.0009452  -0.0004672  -0.0002894   0.0011289  -0.0001493
    2  -0.0007049   0.0000456   0.0017127  -0.0000381   0.0002635   0.0001528
    3  -0.0018087   0.0016178  -0.0004901  -0.0001374  -0.0003567   0.0000380
            7           8           9          10          11          12
    1  -0.0004768  -0.0003588   0.0001343  -0.0003521   0.0003919  -0.0002294
    2   0.0006284  -0.0003545  -0.0012903  -0.0004822   0.0006259  -0.0005590
    3   0.0002505   0.0004091   0.0004615   0.0001800  -0.0000281  -0.0001360
 Max gradient component =       1.809E-03
 RMS gradient           =       7.306E-04
 Gradient time:  CPU 294.29 s  wall 10.24 s
 Geometry Optimization Parameters
   NAtoms,    NIC,     NZ,  NCons,   NDum,   NFix, NCnnct, MaxDiis
       12     107       0       0       0       0       0       0


** GEOMETRY OPTIMIZATION IN DELOCALIZED INTERNAL COORDINATES **
   Searching for a Minimum

   Optimization Cycle:   1

                       Coordinates (Angstroms)
     ATOM                X               Y               Z
      1  C         0.5806757662    0.7015605439   -1.7988118799
      2  N         1.3222491929    0.2973192064   -2.5924856803
      3  C         0.1407215844   -1.3764283437    0.8762482058
      4  H         0.4758165445   -2.3857652028    1.0693951310
      5  C        -1.0218972807   -0.7758382906    0.6241151556
      6  H        -2.0614591362   -1.0503385452    0.5845566462
      7  C        -0.2661133095    1.1713229213   -0.8005129620
      8  H        -0.9885741915    1.9353463971   -1.0485458417
      9  C        -0.2805823690    0.5567705846    0.5477600820
     10  H        -0.5626282965    1.2859744779    1.3084789898
     11  N         0.9386782352   -0.2056117364    0.9342825548
     12  H         1.7231132603   -0.1543120124    0.2955195985
   Point Group: c1    Number of degrees of freedom:    30


   Energy is   -302.915290702


 Attempting to generate delocalized internal coordinates
 Initial Hessian constructed with Jon Baker's OPTIMIZE code

 30 Hessian modes will be used to form the next step
  Hessian Eigenvalues:
     0.011587    0.011904    0.012523    0.017437    0.025827    0.029460
     0.046139    0.050883    0.090334    0.092714    0.101637    0.156132
     0.160000    0.168949    0.185904    0.200000    0.200000    0.220119
     0.269232    0.299269    0.342338    0.343644    0.347126    0.358852
     0.359495    0.364918    0.453049    0.454886    0.471795    1.284562

 Minimum search - taking simple RFO step
 Searching for Lamda that Minimizes Along All modes
 Value Taken    Lamda =  -0.00008655
 Step Taken.  Stepsize is  0.046563

                             Maximum     Tolerance    Cnvgd?
         Gradient           0.002664      0.000300      NO
         Displacement       0.021757      0.001200      NO
         Energy change     *********      0.000001      NO


 New Cartesian Coordinates Obtained by Inverse Iteration

 Displacement from previous Coordinates is:  0.070332
 Adding empirical dispersion correction 
 ----------------------------------------------------------------
 Doing -D3(0) with
 s6  =   1.00000
 s8  =   1.00000
 rs6 =   1.28100
 rs8 =   1.09400
 -D3 energy without 3body term =     -0.0027822271 hartrees
 ----------------------------------------------------------------
             Standard Nuclear Orientation (Angstroms)
    I     Atom           X                Y                Z
 ----------------------------------------------------------------
    1      C       0.5811259415     0.7080991646    -1.8068490830
    2      N       1.3241011461     0.3167049491    -2.6066657596
    3      C       0.1386502688    -1.3814218648     0.8827083883
    4      H       0.4737855900    -2.3899282488     1.0807308608
    5      C      -1.0246591529    -0.7804596134     0.6296137574
    6      H      -2.0639818168    -1.0556621468     0.5926141018
    7      C      -0.2675010263     1.1657223994    -0.8056849211
    8      H      -0.9800055311     1.9403006979    -1.0504248992
    9      C      -0.2819526568     0.5532689764     0.5445178586
   10      H      -0.5589385037     1.2884282887     1.3015876585
   11      N       0.9358954588    -0.2094494335     0.9363636168
   12      H       1.7234802823    -0.1556031688     0.3014884205
 ----------------------------------------------------------------
 Nuclear Repulsion Energy =         257.62070915 hartrees
 There are       25 alpha and       24 beta electrons
 Applying Cartesian multipole field
    Component          Value
    ---------          -----
     (2,0,0)        1.00000E-11
     (0,2,0)        2.00000E-11
     (0,0,2)       -3.00000E-11
 Nucleus-field energy     =    -0.0000000054 hartrees
 Requested basis set is cc-pVTZ
 There are 100 shells and 280 basis functions
 A cutoff of  1.0D-14 yielded   4860 shell pairs
 There are     38438 function pairs (     50363 Cartesian)
 Smallest overlap matrix eigenvalue = 2.07E-04
 Guess MOs from SCF MO coefficient file
 Reading MOs from coefficient file
 Reading MOs from coefficient file
 Long-range K will be added via erf
 Coulomb attenuation parameter = 0.25 bohr**(-1)
 An unrestricted hybrid HF-DFT SCF calculation will be
 performed using Pulay DIIS extrapolation
 Exchange:     0.1957 Hartree-Fock + 1.0000 wB97X-D3 + LR-HF
 Correlation:  1.0000 wB97X-D3
 Using SG-2 standard quadrature grid
 Dispersion:   Grimme D3
 SCF converges when DIIS error is below 1.0E-08
 Geometry optimization detected.  Setting ReadMinima to 0
 Setting SaveMinima to 0
 using 32 threads for integral computing
 -------------------------------------------------------
 OpenMP Integral computing Module                
 Release: version 1.0, May 2013, Q-Chem Inc. Pittsburgh 
 -------------------------------------------------------
 using 32 threads for integral computing
 -------------------------------------------------------
 OpenMP Integral computing Module                
 Release: version 1.0, May 2013, Q-Chem Inc. Pittsburgh 
 -------------------------------------------------------
 ---------------------------------------
  Cycle       Energy         DIIS Error
 ---------------------------------------
    1    -302.9142212872      2.83E-04
    2    -302.9153291063      2.20E-05
    3    -302.9153411544      9.96E-06
    4    -302.9153427332      7.77E-06
    5    -302.9153435805      3.06E-06
    6    -302.9153437774      9.43E-07
    7    -302.9153438373      4.52E-07
    8    -302.9153438628      2.14E-07
    9    -302.9153438715      1.14E-07
   10    -302.9153438752      5.78E-08
   11    -302.9153438761      2.08E-08
   12    -302.9153438764      1.25E-08
   13    -302.9153438764      5.37E-09 Convergence criterion met
 ---------------------------------------
 <S^2> = 0.7690
 SCF time:  CPU 1195.71 s  wall 37.71 s
 SCF   energy in the final basis set = -302.91534388
 Total energy in the final basis set = -302.91534388
 
 --------------------------------------------------------------
 
                    Orbital Energies (a.u.)
 --------------------------------------------------------------
 
 Alpha MOs
 -- Occupied --
-14.4435 -14.4344 -10.3508 -10.3475 -10.3282 -10.3240 -10.2901  -1.1030
 -1.0376  -0.9187  -0.8569  -0.7856  -0.6723  -0.6603  -0.6172  -0.5975
 -0.5487  -0.5061  -0.4935  -0.4791  -0.4672  -0.4381  -0.4216  -0.3480
 -0.3129
 -- Virtual --
  0.0820   0.0928   0.1342   0.1387   0.1448   0.1557   0.1656   0.1709
  0.2065   0.2252   0.2531   0.2895   0.3069   0.3355   0.3459   0.3582
  0.3761   0.3825   0.4013   0.4132   0.4421   0.4509   0.4555   0.4691
  0.4770   0.4953   0.5062   0.5159   0.5274   0.5410   0.5450   0.5578
  0.5782   0.5938   0.6014   0.6111   0.6214   0.6464   0.6794   0.6892
  0.7131   0.7266   0.7464   0.7625   0.7844   0.8181   0.8210   0.8349
  0.8694   0.9320   0.9550   0.9707   1.0004   1.0293   1.0326   1.0578
  1.0714   1.0882   1.0945   1.1183   1.1344   1.1489   1.1674   1.1746
  1.1818   1.2052   1.2353   1.2465   1.2710   1.2863   1.3139   1.3245
  1.3565   1.3734   1.3900   1.4059   1.4145   1.4485   1.4727   1.4871
  1.5063   1.5295   1.5405   1.5788   1.6288   1.6581   1.6922   1.7183
  1.7514   1.7672   1.8042   1.8504   1.8785   1.9052   1.9114   1.9485
  2.0245   2.1537   2.1711   2.2181   2.2763   2.3068   2.3182   2.3365
  2.3621   2.3871   2.4091   2.4310   2.5217   2.5402   2.5596   2.6060
  2.6303   2.6395   2.6739   2.6786   2.6881   2.7168   2.7612   2.7637
  2.7696   2.7979   2.8178   2.8554   2.8751   2.8862   2.9129   2.9209
  2.9603   2.9725   2.9836   2.9973   3.0096   3.0438   3.0501   3.0725
  3.0792   3.1068   3.1157   3.1361   3.1467   3.1611   3.1827   3.1875
  3.1925   3.2064   3.2231   3.2625   3.2851   3.2933   3.3126   3.3620
  3.3676   3.3948   3.4221   3.4362   3.4747   3.4916   3.4992   3.5286
  3.5528   3.5627   3.5814   3.6080   3.6372   3.6633   3.6860   3.6940
  3.7128   3.7482   3.7784   3.7967   3.8218   3.8516   3.8724   3.8866
  3.9390   3.9569   3.9758   3.9993   4.0152   4.0205   4.0380   4.0462
  4.0560   4.0635   4.0896   4.0966   4.1302   4.1378   4.1570   4.1778
  4.2172   4.2489   4.3045   4.3443   4.3733   4.4057   4.4514   4.4822
  4.5120   4.5283   4.5693   4.5885   4.6142   4.6356   4.6718   4.6840
  4.7104   4.7182   4.7542   4.7794   4.8146   4.8307   4.8667   4.9174
  4.9380   4.9693   5.0338   5.0715   5.0807   5.1495   5.1702   5.2022
  5.2257   5.2733   5.3082   5.3447   5.3981   5.4286   5.5276   5.5463
  5.5670   5.6015   5.6585   5.7022   5.7883   5.8736   5.9186   6.0113
  6.0278   6.0906   6.1724   6.1823   6.2717   6.4330   6.5876   6.7375
  8.2395  10.1192  11.8504  12.0678  12.9499  13.8777  15.2995
 
 Beta MOs
 -- Occupied --
-14.4428 -14.4290 -10.3514 -10.3394 -10.3282 -10.3262 -10.2888  -1.1002
 -1.0261  -0.8943  -0.8528  -0.7785  -0.6681  -0.6585  -0.6103  -0.5914
 -0.5410  -0.4992  -0.4721  -0.4684  -0.4506  -0.4323  -0.4153  -0.3250
 -- Virtual --
 -0.0433   0.0846   0.0953   0.1359   0.1421   0.1487   0.1611   0.1685
  0.1868   0.2110   0.2303   0.2531   0.2956   0.3107   0.3368   0.3498
  0.3631   0.3782   0.3855   0.4069   0.4159   0.4458   0.4514   0.4583
  0.4724   0.4826   0.4964   0.5093   0.5177   0.5308   0.5461   0.5503
  0.5592   0.5803   0.5959   0.6018   0.6133   0.6242   0.6484   0.6830
  0.6929   0.7150   0.7277   0.7481   0.7636   0.7858   0.8196   0.8229
  0.8463   0.8735   0.9387   0.9563   0.9720   1.0015   1.0301   1.0379
  1.0610   1.0753   1.0926   1.0962   1.1231   1.1369   1.1520   1.1728
  1.1780   1.1850   1.2068   1.2401   1.2509   1.2760   1.2915   1.3178
  1.3267   1.3586   1.3785   1.3944   1.4089   1.4180   1.4521   1.4772
  1.4912   1.5115   1.5317   1.5445   1.5841   1.6310   1.6614   1.6951
  1.7222   1.7558   1.7686   1.8154   1.8516   1.8815   1.9083   1.9132
  1.9530   2.0268   2.1563   2.1769   2.2200   2.2845   2.3181   2.3241
  2.3392   2.3689   2.3984   2.4167   2.4367   2.5295   2.5501   2.5685
  2.6113   2.6328   2.6433   2.6799   2.6861   2.6944   2.7202   2.7626
  2.7654   2.7744   2.8003   2.8225   2.8611   2.8810   2.8955   2.9193
  2.9254   2.9620   2.9751   2.9903   3.0060   3.0128   3.0460   3.0526
  3.0734   3.0857   3.1119   3.1214   3.1437   3.1540   3.1644   3.1885
  3.1975   3.2049   3.2088   3.2283   3.2697   3.2888   3.3002   3.3157
  3.3644   3.3708   3.4041   3.4265   3.4400   3.4807   3.4949   3.5020
  3.5330   3.5563   3.5727   3.5870   3.6110   3.6457   3.6668   3.6929
  3.6971   3.7183   3.7548   3.7814   3.8043   3.8272   3.8552   3.8758
  3.8921   3.9404   3.9607   3.9795   4.0037   4.0199   4.0249   4.0450
  4.0501   4.0738   4.0806   4.0957   4.0999   4.1333   4.1402   4.1603
  4.1817   4.2199   4.2539   4.3107   4.3492   4.3800   4.4123   4.4556
  4.4855   4.5154   4.5342   4.5729   4.5975   4.6235   4.6546   4.6802
  4.7003   4.7163   4.7207   4.7638   4.7914   4.8192   4.8336   4.8700
  4.9208   4.9415   4.9773   5.0406   5.0743   5.0835   5.1540   5.1744
  5.2064   5.2403   5.2788   5.3108   5.3475   5.4010   5.4309   5.5303
  5.5485   5.5696   5.6034   5.6614   5.7043   5.7918   5.8789   5.9199
  6.0128   6.0287   6.0921   6.1779   6.1945   6.2752   6.4372   6.5890
  6.7384   8.2426  10.1200  11.8519  12.0709  12.9641  13.8789  15.3065
 --------------------------------------------------------------
 
          Ground-State Mulliken Net Atomic Charges

     Atom                 Charge (a.u.)    Spin (a.u.)
  --------------------------------------------------------
      1 C                    -0.074149      -0.158482
      2 N                    -0.066506       0.346689
      3 C                    -0.053236       0.004447
      4 H                     0.118501       0.001106
      5 C                    -0.220195       0.059777
      6 H                     0.139880       0.000520
      7 C                    -0.144651       0.750465
      8 H                     0.164087      -0.011906
      9 C                     0.054569      -0.039895
     10 H                     0.114511       0.011869
     11 N                    -0.156634       0.036185
     12 H                     0.123823      -0.000773
  --------------------------------------------------------
  Sum of atomic charges =     0.000000
  Sum of spin   charges =     1.000000

 -----------------------------------------------------------------
                    Cartesian Multipole Moments
 -----------------------------------------------------------------
    Charge (ESU x 10^10)
                -0.0000
    Dipole Moment (Debye)
         X      -2.1826      Y       0.4914      Z       2.1282
       Tot       3.0878
    Quadrupole Moments (Debye-Ang)
        XX     -40.4478     XY      -2.5466     YY     -35.5848
        XZ       4.3893     YZ      -1.5324     ZZ     -52.1815
    Octopole Moments (Debye-Ang^2)
       XXX     -26.9658    XXY      -3.5956    XYY      -8.4540
       YYY      -8.1564    XXZ      18.6791    XYZ       0.9948
       YYZ      13.7532    XZZ     -26.0447    YZZ      -0.5477
       ZZZ      56.9880
    Hexadecapole Moments (Debye-Ang^3)
      XXXX    -204.3313   XXXY      -8.0920   XXYY     -70.7886
      XYYY     -21.1866   YYYY    -217.3638   XXXZ      80.7627
      XXYZ      26.3457   XYYZ      28.1856   YYYZ      68.5432
      XXZZ    -149.8415   XYZZ     -10.6097   YYZZ    -116.9225
      XZZZ     113.8353   YZZZ      87.5757   ZZZZ    -590.0961
 -----------------------------------------------------------------
 Calculating analytic gradient of the SCF energy
 Gradient of SCF Energy
            1           2           3           4           5           6
    1   0.0003542  -0.0000648   0.0001730  -0.0002310  -0.0000102  -0.0000257
    2   0.0003946  -0.0003183   0.0003060  -0.0001661  -0.0000389   0.0001035
    3  -0.0010556   0.0006765  -0.0002940  -0.0001109  -0.0001235   0.0000760
            7           8           9          10          11          12
    1  -0.0004994  -0.0000160   0.0001882   0.0000607   0.0001679  -0.0000969
    2   0.0000910  -0.0001061  -0.0003250  -0.0001654   0.0002726  -0.0000479
    3  -0.0002067   0.0001072   0.0002513   0.0001627   0.0006496  -0.0001327
 Max gradient component =       1.056E-03
 RMS gradient           =       3.089E-04
 Gradient time:  CPU 296.88 s  wall 9.81 s
 Geometry Optimization Parameters
   NAtoms,    NIC,     NZ,  NCons,   NDum,   NFix, NCnnct, MaxDiis
       12     107       0       0       0       0       0       0

 Cartesian Hessian Update
 Hessian updated using BFGS update


** GEOMETRY OPTIMIZATION IN DELOCALIZED INTERNAL COORDINATES **
   Searching for a Minimum

   Optimization Cycle:   2

                       Coordinates (Angstroms)
     ATOM                X               Y               Z
      1  C         0.5811259415    0.7080991646   -1.8068490830
      2  N         1.3241011461    0.3167049491   -2.6066657596
      3  C         0.1386502688   -1.3814218648    0.8827083883
      4  H         0.4737855900   -2.3899282488    1.0807308608
      5  C        -1.0246591529   -0.7804596134    0.6296137574
      6  H        -2.0639818168   -1.0556621468    0.5926141018
      7  C        -0.2675010263    1.1657223994   -0.8056849211
      8  H        -0.9800055311    1.9403006979   -1.0504248992
      9  C        -0.2819526568    0.5532689764    0.5445178586
     10  H        -0.5589385037    1.2884282887    1.3015876585
     11  N         0.9358954588   -0.2094494335    0.9363636168
     12  H         1.7234802823   -0.1556031688    0.3014884205
   Point Group: c1    Number of degrees of freedom:    30


   Energy is   -302.915343876

 Hessian updated using BFGS update

 30 Hessian modes will be used to form the next step
  Hessian Eigenvalues:
     0.011048    0.011807    0.014074    0.017376    0.024530    0.029434
     0.047086    0.050035    0.090039    0.092471    0.097727    0.137985
     0.156446    0.161690    0.185376    0.188432    0.200096    0.218152
     0.269097    0.299252    0.342465    0.347082    0.357154    0.359342
     0.361177    0.365297    0.454500    0.455419    0.467968    1.277395

 Minimum search - taking simple RFO step
 Searching for Lamda that Minimizes Along All modes
 Value Taken    Lamda =  -0.00002364
 Step Taken.  Stepsize is  0.025576

                             Maximum     Tolerance    Cnvgd?
         Gradient           0.000850      0.000300      NO
         Displacement       0.010616      0.001200      NO
         Energy change     -0.000053      0.000001      NO


 New Cartesian Coordinates Obtained by Inverse Iteration

 Displacement from previous Coordinates is:  0.041511
 Adding empirical dispersion correction 
 ----------------------------------------------------------------
 Doing -D3(0) with
 s6  =   1.00000
 s8  =   1.00000
 rs6 =   1.28100
 rs8 =   1.09400
 -D3 energy without 3body term =     -0.0027800601 hartrees
 ----------------------------------------------------------------
             Standard Nuclear Orientation (Angstroms)
    I     Atom           X                Y                Z
 ----------------------------------------------------------------
    1      C       0.5809512188     0.7107873161    -1.8096090475
    2      N       1.3213490249     0.3270079631    -2.6159991210
    3      C       0.1375278717    -1.3832458340     0.8890292894
    4      H       0.4730164227    -2.3906764343     1.0913733760
    5      C      -1.0252863969    -0.7829826957     0.6304553846
    6      H      -2.0641377845    -1.0595976108     0.5911004249
    7      C      -0.2657999869     1.1641297999    -0.8060268904
    8      H      -0.9741836231     1.9431990545    -1.0493524119
    9      C      -0.2826973955     0.5516869685     0.5433148320
   10      H      -0.5592288502     1.2896175999     1.2979385220
   11      N       0.9349132891    -0.2113020379     0.9357107520
   12      H       1.7235762100    -0.1586240891     0.3020648898
 ----------------------------------------------------------------
 Nuclear Repulsion Energy =         257.48186542 hartrees
 There are       25 alpha and       24 beta electrons
 Applying Cartesian multipole field
    Component          Value
    ---------          -----
     (2,0,0)        1.00000E-11
     (0,2,0)        2.00000E-11
     (0,0,2)       -3.00000E-11
 Nucleus-field energy     =    -0.0000000055 hartrees
 Requested basis set is cc-pVTZ
 There are 100 shells and 280 basis functions
 A cutoff of  1.0D-14 yielded   4860 shell pairs
 There are     38438 function pairs (     50363 Cartesian)
 Smallest overlap matrix eigenvalue = 2.07E-04
 Guess MOs from SCF MO coefficient file
 Reading MOs from coefficient file
 Reading MOs from coefficient file
 Long-range K will be added via erf
 Coulomb attenuation parameter = 0.25 bohr**(-1)
 An unrestricted hybrid HF-DFT SCF calculation will be
 performed using Pulay DIIS extrapolation
 Exchange:     0.1957 Hartree-Fock + 1.0000 wB97X-D3 + LR-HF
 Correlation:  1.0000 wB97X-D3
 Using SG-2 standard quadrature grid
 Dispersion:   Grimme D3
 SCF converges when DIIS error is below 1.0E-08
 Geometry optimization detected.  Setting ReadMinima to 0
 Setting SaveMinima to 0
 using 32 threads for integral computing
 -------------------------------------------------------
 OpenMP Integral computing Module                
 Release: version 1.0, May 2013, Q-Chem Inc. Pittsburgh 
 -------------------------------------------------------
 using 32 threads for integral computing
 -------------------------------------------------------
 OpenMP Integral computing Module                
 Release: version 1.0, May 2013, Q-Chem Inc. Pittsburgh 
 -------------------------------------------------------
 ---------------------------------------
  Cycle       Energy         DIIS Error
 ---------------------------------------
    1    -302.9148222316      2.00E-04
    2    -302.9153492136      1.59E-05
    3    -302.9153550530      7.89E-06
    4    -302.9153558487      5.39E-06
    5    -302.9153562489      1.96E-06
    6    -302.9153563171      8.65E-07
    7    -302.9153563377      3.22E-07
    8    -302.9153563462      1.60E-07
    9    -302.9153563498      7.06E-08
   10    -302.9153563516      3.21E-08
   11    -302.9153563520      1.05E-08
   12    -302.9153563521      6.04E-09 Convergence criterion met
 ---------------------------------------
 <S^2> = 0.7691
 SCF time:  CPU 1099.91 s  wall 34.67 s
 SCF   energy in the final basis set = -302.91535635
 Total energy in the final basis set = -302.91535635
 
 --------------------------------------------------------------
 
                    Orbital Energies (a.u.)
 --------------------------------------------------------------
 
 Alpha MOs
 -- Occupied --
-14.4435 -14.4345 -10.3509 -10.3473 -10.3283 -10.3239 -10.2903  -1.1028
 -1.0375  -0.9188  -0.8568  -0.7858  -0.6726  -0.6604  -0.6170  -0.5973
 -0.5488  -0.5062  -0.4935  -0.4791  -0.4675  -0.4380  -0.4215  -0.3479
 -0.3128
 -- Virtual --
  0.0819   0.0926   0.1342   0.1388   0.1446   0.1556   0.1656   0.1709
  0.2066   0.2251   0.2531   0.2895   0.3067   0.3359   0.3462   0.3582
  0.3764   0.3826   0.4016   0.4128   0.4422   0.4507   0.4555   0.4692
  0.4769   0.4952   0.5059   0.5157   0.5275   0.5410   0.5450   0.5580
  0.5780   0.5940   0.6010   0.6111   0.6214   0.6463   0.6801   0.6889
  0.7131   0.7263   0.7469   0.7622   0.7847   0.8179   0.8199   0.8345
  0.8696   0.9316   0.9548   0.9700   1.0003   1.0292   1.0328   1.0576
  1.0712   1.0885   1.0942   1.1178   1.1337   1.1487   1.1666   1.1744
  1.1813   1.2046   1.2351   1.2464   1.2717   1.2867   1.3137   1.3246
  1.3561   1.3746   1.3889   1.4061   1.4144   1.4475   1.4721   1.4876
  1.5069   1.5294   1.5408   1.5786   1.6292   1.6587   1.6930   1.7183
  1.7514   1.7663   1.8042   1.8505   1.8778   1.9055   1.9114   1.9479
  2.0266   2.1536   2.1711   2.2172   2.2760   2.3068   2.3179   2.3377
  2.3629   2.3865   2.4084   2.4311   2.5225   2.5388   2.5593   2.6061
  2.6300   2.6394   2.6734   2.6793   2.6883   2.7169   2.7602   2.7645
  2.7696   2.7983   2.8183   2.8558   2.8747   2.8873   2.9128   2.9205
  2.9601   2.9724   2.9837   2.9969   3.0095   3.0435   3.0509   3.0728
  3.0792   3.1067   3.1154   3.1349   3.1464   3.1605   3.1829   3.1871
  3.1922   3.2060   3.2236   3.2620   3.2833   3.2925   3.3118   3.3616
  3.3674   3.3948   3.4220   3.4353   3.4748   3.4910   3.4991   3.5284
  3.5537   3.5616   3.5813   3.6090   3.6371   3.6631   3.6869   3.6939
  3.7125   3.7479   3.7785   3.7969   3.8224   3.8516   3.8720   3.8861
  3.9388   3.9560   3.9759   3.9974   4.0154   4.0197   4.0370   4.0456
  4.0561   4.0632   4.0897   4.0963   4.1311   4.1375   4.1566   4.1771
  4.2179   4.2478   4.3040   4.3454   4.3737   4.4061   4.4520   4.4817
  4.5122   4.5292   4.5684   4.5885   4.6136   4.6357   4.6716   4.6841
  4.7099   4.7186   4.7544   4.7797   4.8149   4.8306   4.8673   4.9165
  4.9381   4.9691   5.0338   5.0714   5.0805   5.1511   5.1700   5.2018
  5.2252   5.2739   5.3076   5.3431   5.3969   5.4284   5.5278   5.5453
  5.5672   5.6006   5.6587   5.7028   5.7875   5.8738   5.9198   6.0119
  6.0278   6.0901   6.1716   6.1824   6.2720   6.4339   6.5874   6.7381
  8.2446  10.1198  11.8491  12.0707  12.9577  13.8728  15.2878
 
 Beta MOs
 -- Occupied --
-14.4428 -14.4291 -10.3515 -10.3392 -10.3283 -10.3262 -10.2890  -1.1000
 -1.0259  -0.8944  -0.8527  -0.7787  -0.6684  -0.6586  -0.6101  -0.5912
 -0.5411  -0.4993  -0.4723  -0.4684  -0.4506  -0.4322  -0.4153  -0.3247
 -- Virtual --
 -0.0433   0.0845   0.0951   0.1360   0.1421   0.1486   0.1609   0.1685
  0.1867   0.2110   0.2303   0.2531   0.2955   0.3106   0.3371   0.3500
  0.3631   0.3782   0.3859   0.4072   0.4157   0.4459   0.4512   0.4583
  0.4724   0.4826   0.4963   0.5091   0.5176   0.5309   0.5461   0.5503
  0.5594   0.5801   0.5961   0.6013   0.6134   0.6242   0.6482   0.6833
  0.6930   0.7150   0.7274   0.7486   0.7633   0.7860   0.8191   0.8220
  0.8458   0.8738   0.9384   0.9561   0.9714   1.0014   1.0301   1.0380
  1.0608   1.0751   1.0929   1.0958   1.1226   1.1362   1.1518   1.1720
  1.1777   1.1845   1.2062   1.2399   1.2507   1.2766   1.2920   1.3176
  1.3268   1.3582   1.3796   1.3932   1.4090   1.4179   1.4512   1.4767
  1.4917   1.5121   1.5316   1.5449   1.5839   1.6313   1.6621   1.6958
  1.7223   1.7558   1.7678   1.8155   1.8517   1.8808   1.9086   1.9132
  1.9523   2.0289   2.1563   2.1769   2.2192   2.2841   2.3180   2.3242
  2.3399   2.3699   2.3976   2.4160   2.4369   2.5305   2.5487   2.5681
  2.6114   2.6325   2.6432   2.6794   2.6869   2.6945   2.7204   2.7618
  2.7662   2.7742   2.8005   2.8230   2.8612   2.8812   2.8962   2.9193
  2.9250   2.9618   2.9751   2.9904   3.0054   3.0127   3.0457   3.0532
  3.0739   3.0853   3.1114   3.1216   3.1421   3.1537   3.1639   3.1887
  3.1970   3.2044   3.2087   3.2287   3.2695   3.2872   3.2994   3.3151
  3.3639   3.3705   3.4039   3.4265   3.4391   3.4806   3.4943   3.5018
  3.5329   3.5570   3.5717   3.5869   3.6121   3.6456   3.6665   3.6931
  3.6972   3.7184   3.7544   3.7816   3.8045   3.8280   3.8551   3.8754
  3.8916   3.9401   3.9598   3.9795   4.0017   4.0198   4.0242   4.0438
  4.0500   4.0740   4.0803   4.0959   4.0997   4.1343   4.1399   4.1600
  4.1810   4.2206   4.2528   4.3103   4.3500   4.3804   4.4128   4.4564
  4.4851   4.5156   4.5352   4.5720   4.5978   4.6227   4.6546   4.6797
  4.7009   4.7159   4.7211   4.7637   4.7918   4.8193   4.8336   4.8706
  4.9200   4.9416   4.9771   5.0406   5.0741   5.0834   5.1556   5.1741
  5.2061   5.2398   5.2796   5.3102   5.3459   5.3998   5.4307   5.5304
  5.5475   5.5698   5.6025   5.6617   5.7048   5.7910   5.8791   5.9211
  6.0134   6.0288   6.0916   6.1771   6.1947   6.2755   6.4381   6.5888
  6.7391   8.2478  10.1206  11.8506  12.0737  12.9720  13.8740  15.2949
 --------------------------------------------------------------
 
          Ground-State Mulliken Net Atomic Charges

     Atom                 Charge (a.u.)    Spin (a.u.)
  --------------------------------------------------------
      1 C                    -0.073994      -0.159043
      2 N                    -0.066848       0.348252
      3 C                    -0.053116       0.003958
      4 H                     0.118704       0.001104
      5 C                    -0.220458       0.060327
      6 H                     0.139904       0.000557
      7 C                    -0.144599       0.749325
      8 H                     0.164022      -0.011925
      9 C                     0.054579      -0.040010
     10 H                     0.114627       0.011852
     11 N                    -0.156939       0.036380
     12 H                     0.124117      -0.000776
  --------------------------------------------------------
  Sum of atomic charges =    -0.000000
  Sum of spin   charges =     1.000000

 -----------------------------------------------------------------
                    Cartesian Multipole Moments
 -----------------------------------------------------------------
    Charge (ESU x 10^10)
                -0.0000
    Dipole Moment (Debye)
         X      -2.1686      Y       0.4750      Z       2.1477
       Tot       3.0889
    Quadrupole Moments (Debye-Ang)
        XX     -40.4434     XY      -2.5683     YY     -35.5683
        XZ       4.4076     YZ      -1.5031     ZZ     -52.2535
    Octopole Moments (Debye-Ang^2)
       XXX     -26.8157    XXY      -3.6893    XYY      -8.4356
       YYY      -8.1865    XXZ      18.7093    XYZ       1.0363
       YYZ      13.8620    XZZ     -26.0619    YZZ      -0.7621
       ZZZ      57.4496
    Hexadecapole Moments (Debye-Ang^3)
      XXXX    -203.9408   XXXY      -8.4752   XXYY     -70.8538
      XYYY     -21.5491   YYYY    -217.7732   XXXZ      80.9343
      XXYZ      26.7895   XYYZ      28.2812   YYYZ      69.3194
      XXZZ    -150.2906   XYZZ     -10.9676   YYZZ    -117.3630
      XZZZ     114.4865   YZZZ      88.8854   ZZZZ    -593.8213
 -----------------------------------------------------------------
 Calculating analytic gradient of the SCF energy
 Gradient of SCF Energy
            1           2           3           4           5           6
    1  -0.0004289   0.0003263   0.0002518  -0.0001776  -0.0001653   0.0000303
    2   0.0008278  -0.0004101  -0.0002736  -0.0001202  -0.0001080   0.0000050
    3  -0.0002651   0.0001188   0.0004947  -0.0001201  -0.0004141  -0.0000663
            7           8           9          10          11          12
    1   0.0000498   0.0000469  -0.0001873   0.0000815   0.0001023   0.0000703
    2  -0.0004736  -0.0000131   0.0003455   0.0001775  -0.0000456   0.0000883
    3  -0.0000110   0.0000001   0.0006124  -0.0000635  -0.0001733  -0.0001124
 Max gradient component =       8.278E-04
 RMS gradient           =       2.767E-04
 Gradient time:  CPU 299.16 s  wall 9.89 s
 Geometry Optimization Parameters
   NAtoms,    NIC,     NZ,  NCons,   NDum,   NFix, NCnnct, MaxDiis
       12     107       0       0       0       0       0       0

 Cartesian Hessian Update
 Hessian updated using BFGS update


** GEOMETRY OPTIMIZATION IN DELOCALIZED INTERNAL COORDINATES **
   Searching for a Minimum

   Optimization Cycle:   3

                       Coordinates (Angstroms)
     ATOM                X               Y               Z
      1  C         0.5809512188    0.7107873161   -1.8096090475
      2  N         1.3213490249    0.3270079631   -2.6159991210
      3  C         0.1375278717   -1.3832458340    0.8890292894
      4  H         0.4730164227   -2.3906764343    1.0913733760
      5  C        -1.0252863969   -0.7829826957    0.6304553846
      6  H        -2.0641377845   -1.0595976108    0.5911004249
      7  C        -0.2657999869    1.1641297999   -0.8060268904
      8  H        -0.9741836231    1.9431990545   -1.0493524119
      9  C        -0.2826973955    0.5516869685    0.5433148320
     10  H        -0.5592288502    1.2896175999    1.2979385220
     11  N         0.9349132891   -0.2113020379    0.9357107520
     12  H         1.7235762100   -0.1586240891    0.3020648898
   Point Group: c1    Number of degrees of freedom:    30


   Energy is   -302.915356352

 Hessian updated using BFGS update

 30 Hessian modes will be used to form the next step
  Hessian Eigenvalues:
     0.010371    0.012612    0.016310    0.017214    0.026846    0.030632
     0.042582    0.050386    0.079256    0.092957    0.095724    0.122117
     0.156383    0.161287    0.180882    0.186719    0.200064    0.228468
     0.271238    0.299251    0.343187    0.347441    0.353990    0.359239
     0.359360    0.365063    0.454535    0.456762    0.473553    1.290509

 Minimum search - taking simple RFO step
 Searching for Lamda that Minimizes Along All modes
 Value Taken    Lamda =  -0.00001054
 Step Taken.  Stepsize is  0.018867

                             Maximum     Tolerance    Cnvgd?
         Gradient           0.000503      0.000300      NO
         Displacement       0.009777      0.001200      NO
         Energy change     -0.000012      0.000001      NO


 New Cartesian Coordinates Obtained by Inverse Iteration

 Displacement from previous Coordinates is:  0.024610
 Adding empirical dispersion correction 
 ----------------------------------------------------------------
 Doing -D3(0) with
 s6  =   1.00000
 s8  =   1.00000
 rs6 =   1.28100
 rs8 =   1.09400
 -D3 energy without 3body term =     -0.0027792900 hartrees
 ----------------------------------------------------------------
             Standard Nuclear Orientation (Angstroms)
    I     Atom           X                Y                Z
 ----------------------------------------------------------------
    1      C       0.5808697659     0.7104456688    -1.8113823640
    2      N       1.3175637180     0.3305065482    -2.6230462239
    3      C       0.1373059313    -1.3838929457     0.8892278745
    4      H       0.4735234696    -2.3907299687     1.0928241087
    5      C      -1.0257286979    -0.7838463778     0.6313220335
    6      H      -2.0645025038    -1.0610249885     0.5926212648
    7      C      -0.2632828112     1.1641940449    -0.8061632201
    8      H      -0.9700694179     1.9449930400    -1.0492604250
    9      C      -0.2830558302     0.5507571161     0.5421000382
   10      H      -0.5611941128     1.2888748464     1.2958627409
   11      N       0.9336177447    -0.2117199922     0.9379479659
   12      H       1.7249527442    -0.1585569912     0.3079462065
 ----------------------------------------------------------------
 Nuclear Repulsion Energy =         257.41767029 hartrees
 There are       25 alpha and       24 beta electrons
 Applying Cartesian multipole field
    Component          Value
    ---------          -----
     (2,0,0)        1.00000E-11
     (0,2,0)        2.00000E-11
     (0,0,2)       -3.00000E-11
 Nucleus-field energy     =    -0.0000000055 hartrees
 Requested basis set is cc-pVTZ
 There are 100 shells and 280 basis functions
 A cutoff of  1.0D-14 yielded   4859 shell pairs
 There are     38437 function pairs (     50362 Cartesian)
 Smallest overlap matrix eigenvalue = 2.07E-04
 Guess MOs from SCF MO coefficient file
 Reading MOs from coefficient file
 Reading MOs from coefficient file
 Long-range K will be added via erf
 Coulomb attenuation parameter = 0.25 bohr**(-1)
 An unrestricted hybrid HF-DFT SCF calculation will be
 performed using Pulay DIIS extrapolation
 Exchange:     0.1957 Hartree-Fock + 1.0000 wB97X-D3 + LR-HF
 Correlation:  1.0000 wB97X-D3
 Using SG-2 standard quadrature grid
 Dispersion:   Grimme D3
 SCF converges when DIIS error is below 1.0E-08
 Geometry optimization detected.  Setting ReadMinima to 0
 Setting SaveMinima to 0
 using 32 threads for integral computing
 -------------------------------------------------------
 OpenMP Integral computing Module                
 Release: version 1.0, May 2013, Q-Chem Inc. Pittsburgh 
 -------------------------------------------------------
 using 32 threads for integral computing
 -------------------------------------------------------
 OpenMP Integral computing Module                
 Release: version 1.0, May 2013, Q-Chem Inc. Pittsburgh 
 -------------------------------------------------------
 ---------------------------------------
  Cycle       Energy         DIIS Error
 ---------------------------------------
    1    -302.9154847641      1.35E-04
    2    -302.9153593431      1.00E-05
    3    -302.9153617902      4.02E-06
    4    -302.9153620710      3.05E-06
    5    -302.9153621933      1.32E-06
    6    -302.9153622205      4.50E-07
    7    -302.9153622277      1.51E-07
    8    -302.9153622308      8.72E-08
    9    -302.9153622318      4.10E-08
   10    -302.9153622323      1.73E-08
   11    -302.9153622325      7.28E-09 Convergence criterion met
 ---------------------------------------
 <S^2> = 0.7692
 SCF time:  CPU 1010.47 s  wall 31.84 s
 SCF   energy in the final basis set = -302.91536223
 Total energy in the final basis set = -302.91536223
 
 --------------------------------------------------------------
 
                    Orbital Energies (a.u.)
 --------------------------------------------------------------
 
 Alpha MOs
 -- Occupied --
-14.4436 -14.4345 -10.3508 -10.3473 -10.3283 -10.3239 -10.2902  -1.1029
 -1.0374  -0.9189  -0.8568  -0.7859  -0.6727  -0.6604  -0.6170  -0.5971
 -0.5488  -0.5063  -0.4935  -0.4791  -0.4676  -0.4379  -0.4216  -0.3478
 -0.3128
 -- Virtual --
  0.0819   0.0925   0.1341   0.1390   0.1445   0.1556   0.1656   0.1709
  0.2066   0.2252   0.2530   0.2893   0.3069   0.3358   0.3463   0.3581
  0.3765   0.3831   0.4017   0.4127   0.4420   0.4508   0.4554   0.4691
  0.4770   0.4953   0.5061   0.5158   0.5273   0.5410   0.5447   0.5580
  0.5779   0.5938   0.6010   0.6115   0.6216   0.6458   0.6803   0.6890
  0.7134   0.7265   0.7472   0.7621   0.7846   0.8180   0.8195   0.8345
  0.8694   0.9309   0.9548   0.9699   1.0003   1.0291   1.0327   1.0574
  1.0713   1.0888   1.0942   1.1173   1.1333   1.1489   1.1664   1.1745
  1.1815   1.2044   1.2350   1.2462   1.2721   1.2869   1.3132   1.3245
  1.3555   1.3751   1.3880   1.4062   1.4144   1.4473   1.4724   1.4881
  1.5074   1.5297   1.5407   1.5782   1.6295   1.6589   1.6928   1.7181
  1.7512   1.7665   1.8042   1.8504   1.8771   1.9052   1.9109   1.9476
  2.0282   2.1538   2.1714   2.2179   2.2757   2.3076   2.3176   2.3384
  2.3636   2.3860   2.4083   2.4309   2.5227   2.5388   2.5591   2.6064
  2.6302   2.6396   2.6731   2.6801   2.6885   2.7167   2.7598   2.7646
  2.7700   2.7984   2.8187   2.8556   2.8745   2.8872   2.9132   2.9206
  2.9600   2.9732   2.9836   2.9969   3.0090   3.0435   3.0511   3.0732
  3.0791   3.1068   3.1157   3.1343   3.1462   3.1605   3.1829   3.1868
  3.1921   3.2064   3.2245   3.2625   3.2826   3.2916   3.3109   3.3616
  3.3676   3.3947   3.4217   3.4349   3.4746   3.4908   3.4994   3.5278
  3.5545   3.5609   3.5814   3.6087   3.6370   3.6627   3.6877   3.6939
  3.7132   3.7478   3.7782   3.7971   3.8235   3.8519   3.8724   3.8863
  3.9386   3.9559   3.9763   3.9968   4.0153   4.0196   4.0373   4.0460
  4.0563   4.0633   4.0901   4.0966   4.1319   4.1375   4.1565   4.1765
  4.2184   4.2473   4.3034   4.3460   4.3741   4.4065   4.4525   4.4818
  4.5125   4.5288   4.5680   4.5879   4.6137   4.6361   4.6717   4.6842
  4.7099   4.7190   4.7543   4.7796   4.8159   4.8314   4.8678   4.9167
  4.9383   4.9695   5.0333   5.0718   5.0804   5.1524   5.1694   5.2015
  5.2253   5.2741   5.3076   5.3417   5.3965   5.4286   5.5279   5.5453
  5.5671   5.6008   5.6589   5.7030   5.7873   5.8746   5.9213   6.0128
  6.0286   6.0906   6.1715   6.1825   6.2724   6.4340   6.5876   6.7393
  8.2474  10.1207  11.8519  12.0712  12.9627  13.8742  15.2848
 
 Beta MOs
 -- Occupied --
-14.4429 -14.4291 -10.3514 -10.3392 -10.3283 -10.3262 -10.2889  -1.1001
 -1.0259  -0.8946  -0.8527  -0.7788  -0.6685  -0.6587  -0.6101  -0.5911
 -0.5411  -0.4994  -0.4723  -0.4683  -0.4507  -0.4322  -0.4153  -0.3247
 -- Virtual --
 -0.0434   0.0845   0.0950   0.1360   0.1422   0.1486   0.1609   0.1685
  0.1867   0.2110   0.2305   0.2530   0.2954   0.3108   0.3370   0.3501
  0.3630   0.3783   0.3863   0.4073   0.4156   0.4458   0.4513   0.4583
  0.4723   0.4827   0.4964   0.5092   0.5176   0.5308   0.5461   0.5501
  0.5594   0.5800   0.5959   0.6013   0.6137   0.6243   0.6478   0.6835
  0.6930   0.7154   0.7276   0.7490   0.7632   0.7859   0.8190   0.8217
  0.8459   0.8736   0.9377   0.9561   0.9713   1.0015   1.0300   1.0379
  1.0605   1.0752   1.0933   1.0957   1.1222   1.1357   1.1520   1.1719
  1.1778   1.1846   1.2061   1.2398   1.2505   1.2770   1.2923   1.3172
  1.3267   1.3577   1.3801   1.3923   1.4091   1.4179   1.4510   1.4770
  1.4922   1.5125   1.5320   1.5448   1.5835   1.6317   1.6622   1.6957
  1.7220   1.7557   1.7680   1.8155   1.8517   1.8800   1.9083   1.9127
  1.9520   2.0305   2.1565   2.1772   2.2198   2.2837   2.3183   2.3244
  2.3406   2.3707   2.3974   2.4156   2.4366   2.5307   2.5486   2.5679
  2.6117   2.6328   2.6434   2.6793   2.6875   2.6946   2.7202   2.7613
  2.7662   2.7747   2.8006   2.8233   2.8611   2.8810   2.8960   2.9198
  2.9250   2.9617   2.9760   2.9903   3.0052   3.0122   3.0458   3.0534
  3.0745   3.0850   3.1114   3.1220   3.1414   3.1536   3.1640   3.1889
  3.1967   3.2043   3.2088   3.2296   3.2701   3.2867   3.2985   3.3141
  3.3640   3.3707   3.4038   3.4263   3.4386   3.4805   3.4942   3.5021
  3.5323   3.5577   3.5711   3.5870   3.6120   3.6456   3.6661   3.6937
  3.6973   3.7191   3.7542   3.7813   3.8047   3.8291   3.8554   3.8759
  3.8917   3.9399   3.9597   3.9800   4.0010   4.0197   4.0240   4.0444
  4.0502   4.0743   4.0804   4.0962   4.0999   4.1351   4.1398   4.1599
  4.1804   4.2212   4.2523   4.3096   4.3507   4.3807   4.4131   4.4571
  4.4852   4.5160   4.5347   4.5717   4.5973   4.6230   4.6548   4.6797
  4.7010   4.7162   4.7214   4.7636   4.7917   4.8203   4.8345   4.8712
  4.9202   4.9418   4.9775   5.0400   5.0746   5.0833   5.1568   5.1736
  5.2058   5.2398   5.2798   5.3101   5.3445   5.3995   5.4309   5.5306
  5.5475   5.5697   5.6027   5.6619   5.7050   5.7908   5.8799   5.9225
  6.0143   6.0296   6.0921   6.1770   6.1946   6.2760   6.4382   6.5891
  6.7402   8.2505  10.1216  11.8534  12.0742  12.9770  13.8753  15.2919
 --------------------------------------------------------------
 
          Ground-State Mulliken Net Atomic Charges

     Atom                 Charge (a.u.)    Spin (a.u.)
  --------------------------------------------------------
      1 C                    -0.074112      -0.159221
      2 N                    -0.066778       0.348645
      3 C                    -0.053498       0.003579
      4 H                     0.118628       0.001095
      5 C                    -0.220319       0.060779
      6 H                     0.139964       0.000549
      7 C                    -0.144121       0.749086
      8 H                     0.164005      -0.011944
      9 C                     0.054121      -0.040079
     10 H                     0.114529       0.011818
     11 N                    -0.156378       0.036473
     12 H                     0.123958      -0.000780
  --------------------------------------------------------
  Sum of atomic charges =    -0.000000
  Sum of spin   charges =     1.000000

 -----------------------------------------------------------------
                    Cartesian Multipole Moments
 -----------------------------------------------------------------
    Charge (ESU x 10^10)
                -0.0000
    Dipole Moment (Debye)
         X      -2.1535      Y       0.4709      Z       2.1588
       Tot       3.0854
    Quadrupole Moments (Debye-Ang)
        XX     -40.4089     XY      -2.5723     YY     -35.5696
        XZ       4.4153     YZ      -1.4941     ZZ     -52.3164
    Octopole Moments (Debye-Ang^2)
       XXX     -26.6629    XXY      -3.7128    XYY      -8.4163
       YYY      -8.1774    XXZ      18.7604    XYZ       1.0550
       YYZ      13.8999    XZZ     -26.0711    YZZ      -0.8341
       ZZZ      57.7761
    Hexadecapole Moments (Debye-Ang^3)
      XXXX    -203.3088   XXXY      -8.5960   XXYY     -70.8187
      XYYY     -21.6916   YYYY    -217.9147   XXXZ      80.9300
      XXYZ      26.9152   XYYZ      28.3003   YYYZ      69.5702
      XXZZ    -150.4428   XYZZ     -11.0848   YYZZ    -117.6785
      XZZZ     114.7615   YZZZ      89.3471   ZZZZ    -596.5012
 -----------------------------------------------------------------
 Calculating analytic gradient of the SCF energy
 Gradient of SCF Energy
            1           2           3           4           5           6
    1  -0.0006215   0.0003530   0.0002911  -0.0001316  -0.0001097  -0.0000084
    2   0.0007748  -0.0003211  -0.0002680  -0.0000284  -0.0000291  -0.0000353
    3   0.0000955  -0.0000892   0.0000443  -0.0000974   0.0001004  -0.0000002
            7           8           9          10          11          12
    1   0.0003467  -0.0000054  -0.0000581   0.0000515  -0.0001015  -0.0000061
    2  -0.0004430   0.0000252   0.0002735   0.0000998  -0.0000905   0.0000420
    3   0.0000915  -0.0000598  -0.0000956  -0.0001307   0.0001020   0.0000393
 Max gradient component =       7.748E-04
 RMS gradient           =       2.309E-04
 Gradient time:  CPU 293.22 s  wall 9.75 s
 Geometry Optimization Parameters
   NAtoms,    NIC,     NZ,  NCons,   NDum,   NFix, NCnnct, MaxDiis
       12     107       0       0       0       0       0       0

 Cartesian Hessian Update
 Hessian updated using BFGS update


** GEOMETRY OPTIMIZATION IN DELOCALIZED INTERNAL COORDINATES **
   Searching for a Minimum

   Optimization Cycle:   4

                       Coordinates (Angstroms)
     ATOM                X               Y               Z
      1  C         0.5808697659    0.7104456688   -1.8113823640
      2  N         1.3175637180    0.3305065482   -2.6230462239
      3  C         0.1373059313   -1.3838929457    0.8892278745
      4  H         0.4735234696   -2.3907299687    1.0928241087
      5  C        -1.0257286979   -0.7838463778    0.6313220335
      6  H        -2.0645025038   -1.0610249885    0.5926212648
      7  C        -0.2632828112    1.1641940449   -0.8061632201
      8  H        -0.9700694179    1.9449930400   -1.0492604250
      9  C        -0.2830558302    0.5507571161    0.5421000382
     10  H        -0.5611941128    1.2888748464    1.2958627409
     11  N         0.9336177447   -0.2117199922    0.9379479659
     12  H         1.7249527442   -0.1585569912    0.3079462065
   Point Group: c1    Number of degrees of freedom:    30


   Energy is   -302.915362232

 Hessian updated using BFGS update

 30 Hessian modes will be used to form the next step
  Hessian Eigenvalues:
     0.009152    0.012313    0.017205    0.020464    0.027101    0.031595
     0.040173    0.050406    0.074367    0.092679    0.094451    0.119499
     0.156400    0.160926    0.172058    0.186697    0.200022    0.222106
     0.269495    0.299218    0.343323    0.348315    0.353761    0.359329
     0.360247    0.365246    0.454002    0.456783    0.476797    1.284784

 Minimum search - taking simple RFO step
 Searching for Lamda that Minimizes Along All modes
 Value Taken    Lamda =  -0.00000438
 Step Taken.  Stepsize is  0.011802

                             Maximum     Tolerance    Cnvgd?
         Gradient           0.000489      0.000300      NO
         Displacement       0.005133      0.001200      NO
         Energy change     -0.000006      0.000001      NO


 New Cartesian Coordinates Obtained by Inverse Iteration

 Displacement from previous Coordinates is:  0.013542
 Adding empirical dispersion correction 
 ----------------------------------------------------------------
 Doing -D3(0) with
 s6  =   1.00000
 s8  =   1.00000
 rs6 =   1.28100
 rs8 =   1.09400
 -D3 energy without 3body term =     -0.0027784388 hartrees
 ----------------------------------------------------------------
             Standard Nuclear Orientation (Angstroms)
    I     Atom           X                Y                Z
 ----------------------------------------------------------------
    1      C       0.5805261103     0.7086990180    -1.8112848439
    2      N       1.3144176565     0.3299353412    -2.6258323072
    3      C       0.1374413049    -1.3834619697     0.8896996020
    4      H       0.4743689380    -2.3899404441     1.0940647781
    5      C      -1.0255065792    -0.7840825044     0.6303157524
    6      H      -2.0641326478    -1.0616061801     0.5903385996
    7      C      -0.2620873688     1.1649402291    -0.8055099251
    8      H      -0.9676660723     1.9468797037    -1.0484351517
    9      C      -0.2832751439     0.5505619710     0.5421833837
   10      H      -0.5628511046     1.2876322343     1.2965021636
   11      N       0.9334312561    -0.2112836304     0.9386030666
   12      H       1.7253336510    -0.1582737685     0.3093548818
 ----------------------------------------------------------------
 Nuclear Repulsion Energy =         257.42269077 hartrees
 There are       25 alpha and       24 beta electrons
 Applying Cartesian multipole field
    Component          Value
    ---------          -----
     (2,0,0)        1.00000E-11
     (0,2,0)        2.00000E-11
     (0,0,2)       -3.00000E-11
 Nucleus-field energy     =    -0.0000000055 hartrees
 Requested basis set is cc-pVTZ
 There are 100 shells and 280 basis functions
 A cutoff of  1.0D-14 yielded   4858 shell pairs
 There are     38432 function pairs (     50356 Cartesian)
 Smallest overlap matrix eigenvalue = 2.06E-04
 Guess MOs from SCF MO coefficient file
 Reading MOs from coefficient file
 Reading MOs from coefficient file
 Long-range K will be added via erf
 Coulomb attenuation parameter = 0.25 bohr**(-1)
 An unrestricted hybrid HF-DFT SCF calculation will be
 performed using Pulay DIIS extrapolation
 Exchange:     0.1957 Hartree-Fock + 1.0000 wB97X-D3 + LR-HF
 Correlation:  1.0000 wB97X-D3
 Using SG-2 standard quadrature grid
 Dispersion:   Grimme D3
 SCF converges when DIIS error is below 1.0E-08
 Geometry optimization detected.  Setting ReadMinima to 0
 Setting SaveMinima to 0
 using 32 threads for integral computing
 -------------------------------------------------------
 OpenMP Integral computing Module                
 Release: version 1.0, May 2013, Q-Chem Inc. Pittsburgh 
 -------------------------------------------------------
 using 32 threads for integral computing
 -------------------------------------------------------
 OpenMP Integral computing Module                
 Release: version 1.0, May 2013, Q-Chem Inc. Pittsburgh 
 -------------------------------------------------------
 ---------------------------------------
  Cycle       Energy         DIIS Error
 ---------------------------------------
    1    -302.9154064186      7.76E-05
    2    -302.9153644607      5.64E-06
    3    -302.9153652659      2.97E-06
    4    -302.9153653511      2.71E-06
    5    -302.9153654350      4.56E-07
    6    -302.9153654421      2.39E-07
    7    -302.9153654444      8.75E-08
    8    -302.9153654455      4.13E-08
    9    -302.9153654458      2.51E-08
   10    -302.9153654460      1.10E-08
   11    -302.9153654460      4.17E-09 Convergence criterion met
 ---------------------------------------
 <S^2> = 0.7691
 SCF time:  CPU 1003.97 s  wall 31.62 s
 SCF   energy in the final basis set = -302.91536545
 Total energy in the final basis set = -302.91536545
 
 --------------------------------------------------------------
 
                    Orbital Energies (a.u.)
 --------------------------------------------------------------
 
 Alpha MOs
 -- Occupied --
-14.4435 -14.4344 -10.3508 -10.3473 -10.3283 -10.3239 -10.2902  -1.1030
 -1.0374  -0.9189  -0.8569  -0.7859  -0.6727  -0.6605  -0.6170  -0.5971
 -0.5490  -0.5063  -0.4934  -0.4790  -0.4675  -0.4379  -0.4216  -0.3479
 -0.3128
 -- Virtual --
  0.0819   0.0924   0.1342   0.1391   0.1445   0.1555   0.1656   0.1708
  0.2067   0.2253   0.2530   0.2891   0.3071   0.3359   0.3462   0.3581
  0.3764   0.3831   0.4018   0.4127   0.4420   0.4509   0.4554   0.4690
  0.4770   0.4954   0.5061   0.5158   0.5273   0.5411   0.5447   0.5581
  0.5779   0.5939   0.6010   0.6115   0.6217   0.6457   0.6804   0.6892
  0.7136   0.7263   0.7474   0.7621   0.7846   0.8180   0.8198   0.8346
  0.8697   0.9307   0.9547   0.9698   1.0005   1.0291   1.0326   1.0574
  1.0713   1.0891   1.0943   1.1170   1.1333   1.1491   1.1662   1.1746
  1.1816   1.2045   1.2351   1.2463   1.2722   1.2870   1.3128   1.3247
  1.3553   1.3752   1.3876   1.4062   1.4146   1.4472   1.4726   1.4884
  1.5076   1.5298   1.5404   1.5786   1.6296   1.6590   1.6929   1.7180
  1.7513   1.7664   1.8043   1.8503   1.8768   1.9048   1.9108   1.9477
  2.0288   2.1540   2.1716   2.2179   2.2759   2.3077   2.3177   2.3386
  2.3641   2.3862   2.4082   2.4312   2.5225   2.5390   2.5589   2.6065
  2.6304   2.6398   2.6728   2.6807   2.6884   2.7164   2.7598   2.7645
  2.7701   2.7982   2.8187   2.8557   2.8745   2.8873   2.9132   2.9207
  2.9601   2.9734   2.9837   2.9971   3.0091   3.0438   3.0513   3.0733
  3.0789   3.1068   3.1158   3.1343   3.1462   3.1605   3.1829   3.1867
  3.1924   3.2068   3.2252   3.2626   3.2824   3.2915   3.3105   3.3616
  3.3677   3.3945   3.4219   3.4346   3.4746   3.4903   3.4998   3.5280
  3.5548   3.5606   3.5816   3.6087   3.6370   3.6628   3.6879   3.6939
  3.7133   3.7477   3.7782   3.7971   3.8243   3.8517   3.8727   3.8865
  3.9385   3.9560   3.9762   3.9967   4.0153   4.0196   4.0375   4.0461
  4.0565   4.0635   4.0905   4.0969   4.1322   4.1374   4.1563   4.1768
  4.2188   4.2473   4.3036   4.3458   4.3742   4.4067   4.4527   4.4818
  4.5124   4.5282   4.5679   4.5871   4.6138   4.6364   4.6719   4.6843
  4.7099   4.7193   4.7542   4.7792   4.8167   4.8316   4.8683   4.9166
  4.9387   4.9699   5.0330   5.0719   5.0804   5.1530   5.1693   5.2015
  5.2255   5.2745   5.3078   5.3413   5.3966   5.4286   5.5280   5.5457
  5.5672   5.6008   5.6591   5.7031   5.7875   5.8755   5.9216   6.0131
  6.0293   6.0904   6.1719   6.1824   6.2726   6.4345   6.5880   6.7392
  8.2470  10.1213  11.8538  12.0707  12.9611  13.8764  15.2882
 
 Beta MOs
 -- Occupied --
-14.4429 -14.4290 -10.3514 -10.3392 -10.3283 -10.3261 -10.2889  -1.1002
 -1.0259  -0.8946  -0.8528  -0.7788  -0.6685  -0.6588  -0.6102  -0.5910
 -0.5412  -0.4995  -0.4722  -0.4683  -0.4507  -0.4321  -0.4153  -0.3247
 -- Virtual --
 -0.0434   0.0846   0.0949   0.1361   0.1422   0.1487   0.1608   0.1685
  0.1866   0.2110   0.2305   0.2530   0.2953   0.3110   0.3371   0.3501
  0.3630   0.3783   0.3864   0.4073   0.4155   0.4457   0.4514   0.4582
  0.4722   0.4827   0.4964   0.5092   0.5176   0.5308   0.5462   0.5501
  0.5595   0.5801   0.5959   0.6013   0.6138   0.6244   0.6476   0.6836
  0.6931   0.7155   0.7274   0.7492   0.7631   0.7859   0.8191   0.8219
  0.8460   0.8739   0.9375   0.9560   0.9712   1.0016   1.0301   1.0378
  1.0605   1.0752   1.0935   1.0958   1.1220   1.1357   1.1522   1.1718
  1.1780   1.1847   1.2061   1.2400   1.2505   1.2772   1.2923   1.3168
  1.3269   1.3575   1.3802   1.3919   1.4091   1.4181   1.4509   1.4771
  1.4925   1.5127   1.5321   1.5445   1.5838   1.6318   1.6623   1.6958
  1.7220   1.7557   1.7679   1.8155   1.8516   1.8797   1.9080   1.9127
  1.9520   2.0311   2.1567   2.1775   2.2198   2.2838   2.3183   2.3244
  2.3409   2.3712   2.3977   2.4154   2.4368   2.5305   2.5488   2.5678
  2.6118   2.6329   2.6435   2.6791   2.6882   2.6945   2.7199   2.7613
  2.7661   2.7748   2.8004   2.8233   2.8612   2.8812   2.8958   2.9199
  2.9251   2.9618   2.9761   2.9905   3.0054   3.0122   3.0460   3.0536
  3.0748   3.0847   3.1115   3.1220   3.1415   3.1536   3.1640   3.1889
  3.1966   3.2044   3.2090   3.2303   3.2703   3.2866   3.2984   3.3138
  3.3640   3.3708   3.4036   3.4265   3.4382   3.4804   3.4937   3.5025
  3.5325   3.5579   3.5709   3.5871   3.6121   3.6455   3.6661   3.6938
  3.6974   3.7193   3.7541   3.7813   3.8046   3.8299   3.8552   3.8762
  3.8920   3.9398   3.9600   3.9799   4.0009   4.0199   4.0239   4.0447
  4.0503   4.0744   4.0806   4.0963   4.1003   4.1355   4.1397   4.1597
  4.1806   4.2216   4.2524   4.3098   4.3505   4.3808   4.4133   4.4572
  4.4852   4.5161   4.5341   4.5716   4.5966   4.6231   4.6549   4.6797
  4.7012   4.7163   4.7216   4.7635   4.7913   4.8208   4.8347   4.8717
  4.9201   4.9422   4.9779   5.0398   5.0747   5.0832   5.1574   5.1735
  5.2058   5.2400   5.2802   5.3103   5.3442   5.3995   5.4309   5.5307
  5.5480   5.5698   5.6027   5.6620   5.7051   5.7910   5.8809   5.9228
  6.0146   6.0303   6.0920   6.1774   6.1946   6.2762   6.4387   6.5894
  6.7402   8.2502  10.1221  11.8552  12.0737  12.9753  13.8776  15.2952
 --------------------------------------------------------------
 
          Ground-State Mulliken Net Atomic Charges

     Atom                 Charge (a.u.)    Spin (a.u.)
  --------------------------------------------------------
      1 C                    -0.074326      -0.159026
      2 N                    -0.066622       0.348005
      3 C                    -0.053431       0.003497
      4 H                     0.118551       0.001091
      5 C                    -0.220413       0.060947
      6 H                     0.139958       0.000553
      7 C                    -0.143955       0.749387
      8 H                     0.163992      -0.011939
      9 C                     0.054092      -0.040089
     10 H                     0.114508       0.011747
     11 N                    -0.156328       0.036608
     12 H                     0.123975      -0.000779
  --------------------------------------------------------
  Sum of atomic charges =    -0.000000
  Sum of spin   charges =     1.000000

 -----------------------------------------------------------------
                    Cartesian Multipole Moments
 -----------------------------------------------------------------
    Charge (ESU x 10^10)
                -0.0000
    Dipole Moment (Debye)
         X      -2.1475      Y       0.4715      Z       2.1645
       Tot       3.0853
    Quadrupole Moments (Debye-Ang)
        XX     -40.3894     XY      -2.5706     YY     -35.5730
        XZ       4.4115     YZ      -1.4961     ZZ     -52.3420
    Octopole Moments (Debye-Ang^2)
       XXX     -26.5750    XXY      -3.7097    XYY      -8.4076
       YYY      -8.1357    XXZ      18.7416    XYZ       1.0380
       YYZ      13.9041    XZZ     -26.0533    YZZ      -0.8355
       ZZZ      57.9186
    Hexadecapole Moments (Debye-Ang^3)
      XXXX    -202.8583   XXXY      -8.5524   XXYY     -70.7446
      XYYY     -21.6753   YYYY    -217.8655   XXXZ      80.7667
      XXYZ      26.8910   XYYZ      28.2682   YYYZ      69.4820
      XXZZ    -150.4042   XYZZ     -11.0721   YYZZ    -117.7480
      XZZZ     114.6924   YZZZ      89.2722   ZZZZ    -597.4003
 -----------------------------------------------------------------
 Calculating analytic gradient of the SCF energy
 Gradient of SCF Energy
            1           2           3           4           5           6
    1  -0.0002852   0.0001631   0.0001307  -0.0000715  -0.0000417  -0.0000104
    2   0.0003915  -0.0001415  -0.0000085  -0.0000173   0.0000167  -0.0000336
    3   0.0000379  -0.0000311   0.0000449  -0.0000820   0.0001045  -0.0000219
            7           8           9          10          11          12
    1   0.0002671  -0.0000411  -0.0000252  -0.0000022  -0.0000874   0.0000038
    2  -0.0002441   0.0000184   0.0000295   0.0000664  -0.0000780   0.0000007
    3   0.0001020  -0.0000120  -0.0000860  -0.0000753  -0.0000443   0.0000633
 Max gradient component =       3.915E-04
 RMS gradient           =       1.192E-04
 Gradient time:  CPU 293.52 s  wall 9.72 s
 Geometry Optimization Parameters
   NAtoms,    NIC,     NZ,  NCons,   NDum,   NFix, NCnnct, MaxDiis
       12     107       0       0       0       0       0       0

 Cartesian Hessian Update
 Hessian updated using BFGS update


** GEOMETRY OPTIMIZATION IN DELOCALIZED INTERNAL COORDINATES **
   Searching for a Minimum

   Optimization Cycle:   5

                       Coordinates (Angstroms)
     ATOM                X               Y               Z
      1  C         0.5805261103    0.7086990180   -1.8112848439
      2  N         1.3144176565    0.3299353412   -2.6258323072
      3  C         0.1374413049   -1.3834619697    0.8896996020
      4  H         0.4743689380   -2.3899404441    1.0940647781
      5  C        -1.0255065792   -0.7840825044    0.6303157524
      6  H        -2.0641326478   -1.0616061801    0.5903385996
      7  C        -0.2620873688    1.1649402291   -0.8055099251
      8  H        -0.9676660723    1.9468797037   -1.0484351517
      9  C        -0.2832751439    0.5505619710    0.5421833837
     10  H        -0.5628511046    1.2876322343    1.2965021636
     11  N         0.9334312561   -0.2112836304    0.9386030666
     12  H         1.7253336510   -0.1582737685    0.3093548818
   Point Group: c1    Number of degrees of freedom:    30


   Energy is   -302.915365446

 Hessian updated using BFGS update

 30 Hessian modes will be used to form the next step
  Hessian Eigenvalues:
     0.007164    0.012349    0.017205    0.019192    0.027112    0.031816
     0.042482    0.050303    0.067877    0.089653    0.094596    0.114634
     0.152092    0.160684    0.162251    0.186780    0.199431    0.200650
     0.268527    0.299224    0.344497    0.348158    0.355926    0.359313
     0.360021    0.365251    0.454405    0.457884    0.465605    1.271266

 Minimum search - taking simple RFO step
 Searching for Lamda that Minimizes Along All modes
 Value Taken    Lamda =  -0.00000253
 Step Taken.  Stepsize is  0.013248

                             Maximum     Tolerance    Cnvgd?
         Gradient           0.000208      0.000300     YES
         Displacement       0.005331      0.001200      NO
         Energy change     -0.000003      0.000001      NO


 New Cartesian Coordinates Obtained by Inverse Iteration

 Displacement from previous Coordinates is:  0.015802
 Adding empirical dispersion correction 
 ----------------------------------------------------------------
 Doing -D3(0) with
 s6  =   1.00000
 s8  =   1.00000
 rs6 =   1.28100
 rs8 =   1.09400
 -D3 energy without 3body term =     -0.0027779139 hartrees
 ----------------------------------------------------------------
             Standard Nuclear Orientation (Angstroms)
    I     Atom           X                Y                Z
 ----------------------------------------------------------------
    1      C       0.5797255279     0.7063757471    -1.8108500583
    2      N       1.3109133026     0.3278888967    -2.6277556895
    3      C       0.1378292914    -1.3830635589     0.8898261197
    4      H       0.4755803804    -2.3892036170     1.0947576492
    5      C      -1.0250670774    -0.7843902144     0.6288164343
    6      H      -2.0635320050    -1.0622076904     0.5874267496
    7      C      -0.2613345630     1.1659021437    -0.8048336585
    8      H      -0.9647572412     1.9496821519    -1.0477108534
    9      C      -0.2835836205     0.5505934894     0.5424949618
   10      H      -0.5644638069     1.2862367913     1.2977337921
   11      N       0.9332774402    -0.2105674475     0.9395188718
   12      H       1.7254123716    -0.1572466917     0.3105756811
 ----------------------------------------------------------------
 Nuclear Repulsion Energy =         257.43428231 hartrees
 There are       25 alpha and       24 beta electrons
 Applying Cartesian multipole field
    Component          Value
    ---------          -----
     (2,0,0)        1.00000E-11
     (0,2,0)        2.00000E-11
     (0,0,2)       -3.00000E-11
 Nucleus-field energy     =    -0.0000000055 hartrees
 Requested basis set is cc-pVTZ
 There are 100 shells and 280 basis functions
 A cutoff of  1.0D-14 yielded   4858 shell pairs
 There are     38432 function pairs (     50356 Cartesian)
 Smallest overlap matrix eigenvalue = 2.06E-04
 Guess MOs from SCF MO coefficient file
 Reading MOs from coefficient file
 Reading MOs from coefficient file
 Long-range K will be added via erf
 Coulomb attenuation parameter = 0.25 bohr**(-1)
 An unrestricted hybrid HF-DFT SCF calculation will be
 performed using Pulay DIIS extrapolation
 Exchange:     0.1957 Hartree-Fock + 1.0000 wB97X-D3 + LR-HF
 Correlation:  1.0000 wB97X-D3
 Using SG-2 standard quadrature grid
 Dispersion:   Grimme D3
 SCF converges when DIIS error is below 1.0E-08
 Geometry optimization detected.  Setting ReadMinima to 0
 Setting SaveMinima to 0
 using 32 threads for integral computing
 -------------------------------------------------------
 OpenMP Integral computing Module                
 Release: version 1.0, May 2013, Q-Chem Inc. Pittsburgh 
 -------------------------------------------------------
 using 32 threads for integral computing
 -------------------------------------------------------
 OpenMP Integral computing Module                
 Release: version 1.0, May 2013, Q-Chem Inc. Pittsburgh 
 -------------------------------------------------------
 ---------------------------------------
  Cycle       Energy         DIIS Error
 ---------------------------------------
    1    -302.9152576689      7.17E-05
    2    -302.9153658612      5.65E-06
    3    -302.9153666547      3.47E-06
    4    -302.9153667773      2.51E-06
    5    -302.9153668643      5.82E-07
    6    -302.9153668740      2.89E-07
    7    -302.9153668779      1.12E-07
    8    -302.9153668794      5.73E-08
    9    -302.9153668800      2.58E-08
   10    -302.9153668803      1.15E-08
   11    -302.9153668803      4.90E-09 Convergence criterion met
 ---------------------------------------
 <S^2> = 0.7691
 SCF time:  CPU 1006.63 s  wall 31.70 s
 SCF   energy in the final basis set = -302.91536688
 Total energy in the final basis set = -302.91536688
 
 --------------------------------------------------------------
 
                    Orbital Energies (a.u.)
 --------------------------------------------------------------
 
 Alpha MOs
 -- Occupied --
-14.4435 -14.4344 -10.3508 -10.3473 -10.3283 -10.3238 -10.2902  -1.1031
 -1.0374  -0.9189  -0.8569  -0.7858  -0.6727  -0.6605  -0.6170  -0.5970
 -0.5491  -0.5064  -0.4934  -0.4790  -0.4675  -0.4379  -0.4216  -0.3479
 -0.3129
 -- Virtual --
  0.0820   0.0924   0.1343   0.1392   0.1445   0.1554   0.1656   0.1708
  0.2067   0.2253   0.2530   0.2891   0.3073   0.3359   0.3462   0.3579
  0.3764   0.3831   0.4018   0.4126   0.4419   0.4510   0.4554   0.4689
  0.4768   0.4954   0.5061   0.5159   0.5274   0.5412   0.5448   0.5582
  0.5779   0.5940   0.6010   0.6115   0.6217   0.6455   0.6804   0.6893
  0.7136   0.7260   0.7475   0.7620   0.7846   0.8180   0.8202   0.8346
  0.8701   0.9305   0.9547   0.9698   1.0006   1.0291   1.0324   1.0573
  1.0714   1.0893   1.0945   1.1169   1.1334   1.1492   1.1661   1.1747
  1.1817   1.2047   1.2352   1.2465   1.2725   1.2870   1.3123   1.3249
  1.3550   1.3752   1.3873   1.4062   1.4147   1.4471   1.4728   1.4886
  1.5078   1.5299   1.5401   1.5790   1.6297   1.6590   1.6930   1.7180
  1.7514   1.7664   1.8042   1.8501   1.8766   1.9044   1.9108   1.9477
  2.0292   2.1542   2.1719   2.2177   2.2760   2.3076   2.3177   2.3387
  2.3646   2.3863   2.4080   2.4315   2.5221   2.5392   2.5589   2.6067
  2.6305   2.6399   2.6725   2.6813   2.6883   2.7160   2.7597   2.7643
  2.7700   2.7980   2.8187   2.8558   2.8746   2.8872   2.9131   2.9208
  2.9601   2.9733   2.9839   2.9973   3.0093   3.0440   3.0514   3.0734
  3.0788   3.1068   3.1160   3.1344   3.1462   3.1606   3.1828   3.1866
  3.1925   3.2072   3.2258   3.2628   3.2823   3.2916   3.3103   3.3615
  3.3676   3.3942   3.4220   3.4343   3.4747   3.4896   3.5002   3.5282
  3.5550   3.5605   3.5816   3.6086   3.6370   3.6628   3.6880   3.6940
  3.7133   3.7477   3.7783   3.7969   3.8249   3.8515   3.8730   3.8865
  3.9384   3.9564   3.9760   3.9968   4.0153   4.0196   4.0377   4.0460
  4.0567   4.0637   4.0908   4.0971   4.1323   4.1371   4.1561   4.1770
  4.2190   4.2473   4.3039   4.3453   4.3742   4.4068   4.4527   4.4817
  4.5121   4.5276   4.5679   4.5864   4.6139   4.6367   4.6719   4.6844
  4.7097   4.7194   4.7542   4.7789   4.8173   4.8316   4.8687   4.9166
  4.9391   4.9703   5.0324   5.0719   5.0804   5.1533   5.1692   5.2016
  5.2258   5.2747   5.3079   5.3412   5.3969   5.4286   5.5282   5.5461
  5.5672   5.6006   5.6593   5.7030   5.7876   5.8764   5.9214   6.0130
  6.0297   6.0902   6.1723   6.1823   6.2725   6.4349   6.5882   6.7388
  8.2459  10.1214  11.8541  12.0697  12.9583  13.8775  15.2917
 
 Beta MOs
 -- Occupied --
-14.4429 -14.4290 -10.3514 -10.3393 -10.3283 -10.3261 -10.2889  -1.1003
 -1.0259  -0.8945  -0.8528  -0.7787  -0.6685  -0.6588  -0.6102  -0.5910
 -0.5413  -0.4996  -0.4721  -0.4683  -0.4507  -0.4321  -0.4153  -0.3247
 -- Virtual --
 -0.0434   0.0846   0.0949   0.1362   0.1423   0.1487   0.1608   0.1685
  0.1865   0.2110   0.2305   0.2531   0.2952   0.3112   0.3371   0.3501
  0.3629   0.3782   0.3864   0.4074   0.4154   0.4456   0.4515   0.4582
  0.4722   0.4826   0.4965   0.5092   0.5177   0.5308   0.5462   0.5503
  0.5596   0.5801   0.5960   0.6013   0.6137   0.6245   0.6474   0.6837
  0.6932   0.7155   0.7272   0.7493   0.7631   0.7859   0.8191   0.8223
  0.8460   0.8743   0.9374   0.9560   0.9712   1.0018   1.0301   1.0376
  1.0603   1.0753   1.0938   1.0960   1.1218   1.1358   1.1523   1.1717
  1.1780   1.1848   1.2063   1.2401   1.2507   1.2774   1.2924   1.3164
  1.3271   1.3573   1.3802   1.3915   1.4091   1.4183   1.4508   1.4773
  1.4927   1.5128   1.5322   1.5442   1.5842   1.6319   1.6623   1.6959
  1.7220   1.7558   1.7679   1.8155   1.8514   1.8795   1.9076   1.9127
  1.9520   2.0315   2.1568   2.1777   2.2197   2.2839   2.3183   2.3244
  2.3411   2.3718   2.3980   2.4151   2.4371   2.5301   2.5490   2.5677
  2.6120   2.6330   2.6436   2.6790   2.6887   2.6945   2.7196   2.7612
  2.7660   2.7746   2.8002   2.8232   2.8614   2.8814   2.8956   2.9198
  2.9252   2.9619   2.9760   2.9907   3.0056   3.0123   3.0462   3.0537
  3.0752   3.0844   3.1116   3.1220   3.1417   3.1537   3.1640   3.1890
  3.1965   3.2044   3.2092   3.2309   3.2705   3.2866   3.2984   3.3135
  3.3639   3.3708   3.4032   3.4267   3.4378   3.4805   3.4931   3.5029
  3.5327   3.5580   3.5707   3.5872   3.6121   3.6455   3.6661   3.6937
  3.6976   3.7194   3.7540   3.7815   3.8045   3.8305   3.8550   3.8765
  3.8919   3.9398   3.9604   3.9798   4.0010   4.0199   4.0238   4.0449
  4.0503   4.0745   4.0808   4.0964   4.1007   4.1355   4.1394   4.1595
  4.1808   4.2218   4.2523   4.3102   4.3500   4.3807   4.4134   4.4572
  4.4851   4.5159   4.5333   4.5716   4.5959   4.6233   4.6551   4.6797
  4.7014   4.7161   4.7217   4.7636   4.7910   4.8213   4.8348   4.8721
  4.9201   4.9426   4.9783   5.0391   5.0747   5.0832   5.1578   5.1734
  5.2058   5.2403   5.2803   5.3105   5.3440   5.3998   5.4309   5.5308
  5.5484   5.5698   5.6026   5.6623   5.7050   5.7911   5.8818   5.9227
  6.0145   6.0307   6.0917   6.1779   6.1944   6.2761   6.4391   6.5896
  6.7398   8.2490  10.1223  11.8556  12.0727  12.9726  13.8786  15.2987
 --------------------------------------------------------------
 
          Ground-State Mulliken Net Atomic Charges

     Atom                 Charge (a.u.)    Spin (a.u.)
  --------------------------------------------------------
      1 C                    -0.074565      -0.158784
      2 N                    -0.066461       0.347244
      3 C                    -0.053329       0.003476
      4 H                     0.118500       0.001083
      5 C                    -0.220455       0.061037
      6 H                     0.139938       0.000563
      7 C                    -0.143865       0.749738
      8 H                     0.164055      -0.011928
      9 C                     0.054054      -0.040108
     10 H                     0.114495       0.011630
     11 N                    -0.156334       0.036830
     12 H                     0.123967      -0.000781
  --------------------------------------------------------
  Sum of atomic charges =     0.000000
  Sum of spin   charges =     1.000000

 -----------------------------------------------------------------
                    Cartesian Multipole Moments
 -----------------------------------------------------------------
    Charge (ESU x 10^10)
                -0.0000
    Dipole Moment (Debye)
         X      -2.1423      Y       0.4748      Z       2.1686
       Tot       3.0851
    Quadrupole Moments (Debye-Ang)
        XX     -40.3728     XY      -2.5646     YY     -35.5718
        XZ       4.4038     YZ      -1.5047     ZZ     -52.3614
    Octopole Moments (Debye-Ang^2)
       XXX     -26.4773    XXY      -3.6928    XYY      -8.3942
       YYY      -8.0645    XXZ      18.7098    XYZ       1.0104
       YYZ      13.8964    XZZ     -26.0214    YZZ      -0.8062
       ZZZ      58.0191
    Hexadecapole Moments (Debye-Ang^3)
      XXXX    -202.3678   XXXY      -8.4342   XXYY     -70.6571
      XYYY     -21.6107   YYYY    -217.7577   XXXZ      80.5116
      XXYZ      26.8159   XYYZ      28.2132   YYYZ      69.2702
      XXZZ    -150.2971   XYZZ     -11.0116   YYZZ    -117.7691
      XZZZ     114.4829   YZZZ      89.0267   ZZZZ    -597.9660
 -----------------------------------------------------------------
 Calculating analytic gradient of the SCF energy
 Gradient of SCF Energy
            1           2           3           4           5           6
    1   0.0000551  -0.0000164   0.0000014  -0.0000115  -0.0000217   0.0000018
    2  -0.0000001   0.0000311   0.0001365  -0.0000235   0.0000357  -0.0000090
    3  -0.0000031   0.0000299   0.0000690  -0.0000618   0.0000342  -0.0000335
            7           8           9          10          11          12
    1   0.0000460  -0.0000263   0.0000504  -0.0000110  -0.0000728   0.0000048
    2   0.0000239  -0.0000072  -0.0001386   0.0000102  -0.0000449  -0.0000141
    3   0.0000116   0.0000204  -0.0000318   0.0000076  -0.0000906   0.0000482
 Max gradient component =       1.386E-04
 RMS gradient           =       4.782E-05
 Gradient time:  CPU 293.88 s  wall 9.74 s
 Geometry Optimization Parameters
   NAtoms,    NIC,     NZ,  NCons,   NDum,   NFix, NCnnct, MaxDiis
       12     107       0       0       0       0       0       0

 Cartesian Hessian Update
 Hessian updated using BFGS update


** GEOMETRY OPTIMIZATION IN DELOCALIZED INTERNAL COORDINATES **
   Searching for a Minimum

   Optimization Cycle:   6

                       Coordinates (Angstroms)
     ATOM                X               Y               Z
      1  C         0.5797255279    0.7063757471   -1.8108500583
      2  N         1.3109133026    0.3278888967   -2.6277556895
      3  C         0.1378292914   -1.3830635589    0.8898261197
      4  H         0.4755803804   -2.3892036170    1.0947576492
      5  C        -1.0250670774   -0.7843902144    0.6288164343
      6  H        -2.0635320050   -1.0622076904    0.5874267496
      7  C        -0.2613345630    1.1659021437   -0.8048336585
      8  H        -0.9647572412    1.9496821519   -1.0477108534
      9  C        -0.2835836205    0.5505934894    0.5424949618
     10  H        -0.5644638069    1.2862367913    1.2977337921
     11  N         0.9332774402   -0.2105674475    0.9395188718
     12  H         1.7254123716   -0.1572466917    0.3105756811
   Point Group: c1    Number of degrees of freedom:    30


   Energy is   -302.915366880

 Hessian updated using BFGS update

 30 Hessian modes will be used to form the next step
  Hessian Eigenvalues:
     0.005848    0.012439    0.017042    0.019055    0.027113    0.032205
     0.042854    0.050147    0.069391    0.087459    0.095008    0.113518
     0.153286    0.161057    0.171869    0.186996    0.196278    0.200102
     0.269271    0.299653    0.344142    0.348234    0.355157    0.359226
     0.359649    0.365268    0.454513    0.457627    0.466712    1.279872

 Minimum search - taking simple RFO step
 Searching for Lamda that Minimizes Along All modes
 Value Taken    Lamda =  -0.00000027
 Step Taken.  Stepsize is  0.005040

                             Maximum     Tolerance    Cnvgd?
         Gradient           0.000056      0.000300     YES
         Displacement       0.002291      0.001200      NO
         Energy change     -0.000001      0.000001      NO


 New Cartesian Coordinates Obtained by Inverse Iteration

 Displacement from previous Coordinates is:  0.005938
 Adding empirical dispersion correction 
 ----------------------------------------------------------------
 Doing -D3(0) with
 s6  =   1.00000
 s8  =   1.00000
 rs6 =   1.28100
 rs8 =   1.09400
 -D3 energy without 3body term =     -0.0027779418 hartrees
 ----------------------------------------------------------------
             Standard Nuclear Orientation (Angstroms)
    I     Atom           X                Y                Z
 ----------------------------------------------------------------
    1      C       0.5792663916     0.7056528523    -1.8107482180
    2      N       1.3097870144     0.3267499334    -2.6280497497
    3      C       0.1380530109    -1.3830454013     0.8896964948
    4      H       0.4760641448    -2.3890730556     1.0947318133
    5      C      -1.0248745101    -0.7845945299     0.6282925346
    6      H      -2.0632927162    -1.0625613855     0.5865907223
    7      C      -0.2612051054     1.1661945097    -0.8046339053
    8      H      -0.9634857995     1.9509864533    -1.0474469490
    9      C      -0.2837762762     0.5506880058     0.5426287246
   10      H      -0.5650689651     1.2859241723     1.2980761237
   11      N       0.9332149973    -0.2102677670     0.9399295408
   12      H       1.7253178136    -0.1566537875     0.3109328676
 ----------------------------------------------------------------
 Nuclear Repulsion Energy =         257.43541012 hartrees
 There are       25 alpha and       24 beta electrons
 Applying Cartesian multipole field
    Component          Value
    ---------          -----
     (2,0,0)        1.00000E-11
     (0,2,0)        2.00000E-11
     (0,0,2)       -3.00000E-11
 Nucleus-field energy     =    -0.0000000055 hartrees
 Requested basis set is cc-pVTZ
 There are 100 shells and 280 basis functions
 A cutoff of  1.0D-14 yielded   4858 shell pairs
 There are     38432 function pairs (     50356 Cartesian)
 Smallest overlap matrix eigenvalue = 2.06E-04
 Guess MOs from SCF MO coefficient file
 Reading MOs from coefficient file
 Reading MOs from coefficient file
 Long-range K will be added via erf
 Coulomb attenuation parameter = 0.25 bohr**(-1)
 An unrestricted hybrid HF-DFT SCF calculation will be
 performed using Pulay DIIS extrapolation
 Exchange:     0.1957 Hartree-Fock + 1.0000 wB97X-D3 + LR-HF
 Correlation:  1.0000 wB97X-D3
 Using SG-2 standard quadrature grid
 Dispersion:   Grimme D3
 SCF converges when DIIS error is below 1.0E-08
 Geometry optimization detected.  Setting ReadMinima to 0
 Setting SaveMinima to 0
 using 32 threads for integral computing
 -------------------------------------------------------
 OpenMP Integral computing Module                
 Release: version 1.0, May 2013, Q-Chem Inc. Pittsburgh 
 -------------------------------------------------------
 using 32 threads for integral computing
 -------------------------------------------------------
 OpenMP Integral computing Module                
 Release: version 1.0, May 2013, Q-Chem Inc. Pittsburgh 
 -------------------------------------------------------
 ---------------------------------------
  Cycle       Energy         DIIS Error
 ---------------------------------------
    1    -302.9152360863      2.00E-05
    2    -302.9153669711      1.89E-06
    3    -302.9153670585      1.31E-06
    4    -302.9153670790      6.03E-07
    5    -302.9153670882      2.21E-07
    6    -302.9153670897      1.16E-07
    7    -302.9153670904      4.83E-08
    8    -302.9153670906      2.07E-08
    9    -302.9153670907      9.19E-09 Convergence criterion met
 ---------------------------------------
 <S^2> = 0.7691
 SCF time:  CPU 820.30 s  wall 25.85 s
 SCF   energy in the final basis set = -302.91536709
 Total energy in the final basis set = -302.91536709
 
 --------------------------------------------------------------
 
                    Orbital Energies (a.u.)
 --------------------------------------------------------------
 
 Alpha MOs
 -- Occupied --
-14.4436 -14.4343 -10.3508 -10.3473 -10.3283 -10.3238 -10.2902  -1.1030
 -1.0374  -0.9189  -0.8569  -0.7858  -0.6727  -0.6605  -0.6171  -0.5970
 -0.5491  -0.5064  -0.4933  -0.4790  -0.4675  -0.4379  -0.4216  -0.3480
 -0.3129
 -- Virtual --
  0.0820   0.0924   0.1343   0.1392   0.1445   0.1554   0.1656   0.1708
  0.2067   0.2253   0.2530   0.2891   0.3073   0.3359   0.3461   0.3579
  0.3764   0.3831   0.4018   0.4125   0.4419   0.4510   0.4554   0.4689
  0.4768   0.4954   0.5061   0.5159   0.5274   0.5412   0.5448   0.5582
  0.5779   0.5941   0.6010   0.6114   0.6218   0.6454   0.6804   0.6894
  0.7136   0.7260   0.7475   0.7620   0.7846   0.8180   0.8204   0.8346
  0.8702   0.9305   0.9547   0.9698   1.0007   1.0291   1.0323   1.0572
  1.0714   1.0894   1.0945   1.1169   1.1335   1.1492   1.1660   1.1747
  1.1817   1.2048   1.2351   1.2465   1.2725   1.2871   1.3121   1.3250
  1.3550   1.3752   1.3872   1.4063   1.4147   1.4471   1.4729   1.4887
  1.5078   1.5300   1.5400   1.5791   1.6297   1.6590   1.6930   1.7180
  1.7514   1.7664   1.8042   1.8499   1.8765   1.9043   1.9108   1.9477
  2.0292   2.1541   2.1720   2.2177   2.2760   2.3076   2.3176   2.3388
  2.3647   2.3863   2.4079   2.4316   2.5220   2.5393   2.5589   2.6068
  2.6305   2.6399   2.6725   2.6814   2.6882   2.7160   2.7596   2.7643
  2.7699   2.7980   2.8186   2.8559   2.8746   2.8872   2.9131   2.9208
  2.9601   2.9733   2.9839   2.9974   3.0093   3.0440   3.0514   3.0735
  3.0788   3.1068   3.1161   3.1344   3.1462   3.1606   3.1827   3.1866
  3.1925   3.2073   3.2259   3.2629   3.2823   3.2916   3.3102   3.3614
  3.3675   3.3940   3.4220   3.4342   3.4747   3.4894   3.5003   3.5282
  3.5550   3.5605   3.5815   3.6085   3.6370   3.6628   3.6880   3.6940
  3.7133   3.7478   3.7784   3.7968   3.8249   3.8515   3.8730   3.8864
  3.9385   3.9565   3.9760   3.9969   4.0153   4.0196   4.0377   4.0460
  4.0567   4.0638   4.0909   4.0970   4.1322   4.1369   4.1560   4.1770
  4.2190   4.2472   4.3039   4.3452   4.3740   4.4069   4.4526   4.4817
  4.5120   4.5275   4.5678   4.5862   4.6139   4.6367   4.6719   4.6845
  4.7096   4.7194   4.7543   4.7789   4.8174   4.8315   4.8687   4.9166
  4.9392   4.9703   5.0321   5.0719   5.0804   5.1533   5.1692   5.2016
  5.2259   5.2745   5.3079   5.3412   5.3971   5.4286   5.5283   5.5462
  5.5672   5.6005   5.6594   5.7030   5.7876   5.8765   5.9212   6.0128
  6.0296   6.0900   6.1724   6.1821   6.2722   6.4349   6.5881   6.7385
  8.2453  10.1213  11.8532  12.0693  12.9577  13.8770  15.2919
 
 Beta MOs
 -- Occupied --
-14.4429 -14.4290 -10.3514 -10.3393 -10.3283 -10.3261 -10.2889  -1.1003
 -1.0259  -0.8945  -0.8528  -0.7787  -0.6685  -0.6587  -0.6102  -0.5909
 -0.5413  -0.4996  -0.4721  -0.4683  -0.4507  -0.4321  -0.4153  -0.3247
 -- Virtual --
 -0.0434   0.0845   0.0949   0.1362   0.1423   0.1487   0.1608   0.1684
  0.1865   0.2110   0.2306   0.2531   0.2952   0.3112   0.3370   0.3500
  0.3628   0.3782   0.3864   0.4074   0.4154   0.4456   0.4515   0.4582
  0.4722   0.4825   0.4965   0.5092   0.5177   0.5309   0.5461   0.5503
  0.5596   0.5801   0.5960   0.6013   0.6137   0.6245   0.6473   0.6836
  0.6933   0.7155   0.7272   0.7494   0.7631   0.7859   0.8191   0.8224
  0.8460   0.8745   0.9374   0.9560   0.9712   1.0018   1.0301   1.0375
  1.0603   1.0754   1.0938   1.0960   1.1218   1.1358   1.1523   1.1717
  1.1780   1.1848   1.2064   1.2401   1.2508   1.2775   1.2924   1.3162
  1.3272   1.3572   1.3802   1.3914   1.4091   1.4182   1.4508   1.4774
  1.4928   1.5128   1.5323   1.5441   1.5843   1.6319   1.6623   1.6959
  1.7220   1.7558   1.7679   1.8154   1.8512   1.8794   1.9074   1.9127
  1.9520   2.0316   2.1568   2.1778   2.2196   2.2839   2.3183   2.3243
  2.3412   2.3719   2.3980   2.4149   2.4372   2.5300   2.5490   2.5677
  2.6121   2.6330   2.6436   2.6789   2.6888   2.6944   2.7195   2.7611
  2.7659   2.7745   2.8002   2.8232   2.8615   2.8814   2.8956   2.9197
  2.9252   2.9619   2.9759   2.9907   3.0057   3.0123   3.0462   3.0536
  3.0753   3.0844   3.1116   3.1220   3.1417   3.1538   3.1641   3.1890
  3.1964   3.2044   3.2092   3.2310   3.2706   3.2866   3.2984   3.3134
  3.3638   3.3707   3.4031   3.4267   3.4377   3.4805   3.4929   3.5030
  3.5327   3.5580   3.5708   3.5871   3.6120   3.6455   3.6661   3.6937
  3.6976   3.7194   3.7540   3.7815   3.8043   3.8305   3.8550   3.8765
  3.8918   3.9398   3.9605   3.9798   4.0011   4.0199   4.0238   4.0449
  4.0503   4.0745   4.0809   4.0964   4.1007   4.1354   4.1392   4.1594
  4.1808   4.2219   4.2522   4.3102   4.3499   4.3806   4.4135   4.4572
  4.4851   4.5157   4.5332   4.5715   4.5957   4.6232   4.6551   4.6797
  4.7015   4.7160   4.7216   4.7636   4.7910   4.8214   4.8348   4.8721
  4.9201   4.9427   4.9784   5.0388   5.0747   5.0832   5.1577   5.1734
  5.2059   5.2404   5.2802   5.3105   5.3440   5.4000   5.4308   5.5309
  5.5484   5.5698   5.6025   5.6624   5.7050   5.7911   5.8819   5.9224
  6.0143   6.0306   6.0916   6.1779   6.1942   6.2758   6.4391   6.5895
  6.7395   8.2484  10.1221  11.8547  12.0723  12.9720  13.8782  15.2990
 --------------------------------------------------------------
 
          Ground-State Mulliken Net Atomic Charges

     Atom                 Charge (a.u.)    Spin (a.u.)
  --------------------------------------------------------
      1 C                    -0.074612      -0.158737
      2 N                    -0.066440       0.347089
      3 C                    -0.053295       0.003469
      4 H                     0.118507       0.001077
      5 C                    -0.220429       0.061063
      6 H                     0.139922       0.000569
      7 C                    -0.143872       0.749787
      8 H                     0.164093      -0.011927
      9 C                     0.054050      -0.040124
     10 H                     0.114496       0.011577
     11 N                    -0.156371       0.036942
     12 H                     0.123951      -0.000784
  --------------------------------------------------------
  Sum of atomic charges =     0.000000
  Sum of spin   charges =     1.000000

 -----------------------------------------------------------------
                    Cartesian Multipole Moments
 -----------------------------------------------------------------
    Charge (ESU x 10^10)
                -0.0000
    Dipole Moment (Debye)
         X      -2.1409      Y       0.4768      Z       2.1693
       Tot       3.0849
    Quadrupole Moments (Debye-Ang)
        XX     -40.3696     XY      -2.5610     YY     -35.5685
        XZ       4.3995     YZ      -1.5099     ZZ     -52.3656
    Octopole Moments (Debye-Ang^2)
       XXX     -26.4437    XXY      -3.6838    XYY      -8.3881
       YYY      -8.0315    XXZ      18.6988    XYZ       0.9982
       YYZ      13.8916    XZZ     -26.0070    YZZ      -0.7867
       ZZZ      58.0344
    Hexadecapole Moments (Debye-Ang^3)
      XXXX    -202.2113   XXXY      -8.3736   XXYY     -70.6308
      XYYY     -21.5781   YYYY    -217.7155   XXXZ      80.4078
      XXYZ      26.7790   XYYZ      28.1890   YYYZ      69.1711
      XXZZ    -150.2458   XYZZ     -10.9768   YYZZ    -117.7653
      XZZZ     114.3777   YZZZ      88.9030   ZZZZ    -598.0464
 -----------------------------------------------------------------
 Calculating analytic gradient of the SCF energy
 Gradient of SCF Energy
            1           2           3           4           5           6
    1   0.0000736  -0.0000161  -0.0000132  -0.0000035  -0.0000283  -0.0000013
    2  -0.0000404   0.0000435   0.0000778  -0.0000186   0.0000209  -0.0000004
    3   0.0000233   0.0000124   0.0000674  -0.0000537   0.0000027  -0.0000275
            7           8           9          10          11          12
    1  -0.0000126  -0.0000090   0.0000615  -0.0000025  -0.0000528   0.0000043
    2   0.0000570  -0.0000086  -0.0000907  -0.0000069  -0.0000224  -0.0000111
    3  -0.0000150   0.0000151  -0.0000219   0.0000219  -0.0000544   0.0000297
 Max gradient component =       9.071E-05
 RMS gradient           =       3.735E-05
 Gradient time:  CPU 295.96 s  wall 9.78 s
 Geometry Optimization Parameters
   NAtoms,    NIC,     NZ,  NCons,   NDum,   NFix, NCnnct, MaxDiis
       12     107       0       0       0       0       0       0

 Cartesian Hessian Update
 Hessian updated using BFGS update


** GEOMETRY OPTIMIZATION IN DELOCALIZED INTERNAL COORDINATES **
   Searching for a Minimum

   Optimization Cycle:   7

                       Coordinates (Angstroms)
     ATOM                X               Y               Z
      1  C         0.5792663916    0.7056528523   -1.8107482180
      2  N         1.3097870144    0.3267499334   -2.6280497497
      3  C         0.1380530109   -1.3830454013    0.8896964948
      4  H         0.4760641448   -2.3890730556    1.0947318133
      5  C        -1.0248745101   -0.7845945299    0.6282925346
      6  H        -2.0632927162   -1.0625613855    0.5865907223
      7  C        -0.2612051054    1.1661945097   -0.8046339053
      8  H        -0.9634857995    1.9509864533   -1.0474469490
      9  C        -0.2837762762    0.5506880058    0.5426287246
     10  H        -0.5650689651    1.2859241723    1.2980761237
     11  N         0.9332149973   -0.2102677670    0.9399295408
     12  H         1.7253178136   -0.1566537875    0.3109328676
   Point Group: c1    Number of degrees of freedom:    30


   Energy is   -302.915367091

 Hessian updated using BFGS update

 30 Hessian modes will be used to form the next step
  Hessian Eigenvalues:
     0.003017    0.012304    0.016526    0.019338    0.027190    0.029659
     0.039632    0.049980    0.073236    0.085640    0.094940    0.117335
     0.155043    0.159060    0.162973    0.185852    0.199937    0.209220
     0.268678    0.296492    0.335772    0.348243    0.356287    0.359370
     0.360958    0.365390    0.454686    0.458304    0.468067    1.274359

 Minimum search - taking simple RFO step
 Searching for Lamda that Minimizes Along All modes
 Value Taken    Lamda =  -0.00000035
 Step Taken.  Stepsize is  0.009211

                             Maximum     Tolerance    Cnvgd?
         Gradient           0.000050      0.000300     YES
         Displacement       0.004433      0.001200      NO
         Energy change     -0.000000      0.000001     YES


                       Distance Matrix (Angstroms)
             C (  1)   N (  2)   C (  3)   H (  4)   C (  5)   H (  6)
   N (  2)  1.159832
   C (  3)  3.442344  4.083001
   H (  4)  4.246150  4.682936  1.080918
   C (  5)  3.277655  4.158064  1.333745  2.246048
   H (  6)  3.982077  4.862280  2.245107  2.909669  1.075787
   C (  7)  1.389517  2.549025  3.086873  4.097692  2.538119  3.185966
   H (  8)  2.124516  3.210019  4.010197  5.049490  3.208625  3.600156
   C (  9)  2.511422  3.555671  2.009408  3.086158  1.529557  2.402329
   H ( 10)  3.363184  4.455285  2.790081  3.825037  2.224203  2.875112
   N ( 11)  2.920688  3.627764  1.417820  2.231623  2.064239  3.135333
   H ( 12)  2.560964  3.007318  2.087681  2.675569  2.838765  3.905154
             C (  7)   H (  8)   C (  9)   H ( 10)   N ( 11)
   H (  8)  1.080766
   C (  9)  1.481376  2.225125
   H ( 10)  2.127923  2.470328  1.091054
   N ( 11)  2.522853  3.495448  1.489285  2.147490
   H ( 12)  2.634519  3.676548  2.142539  2.881207  1.012886
 
 Final energy is   -302.915367090721     


 ******************************
 **  OPTIMIZATION CONVERGED  **
 ******************************

                       Coordinates (Angstroms)
     ATOM                X               Y               Z
      1  C         0.5792663916    0.7056528523   -1.8107482180
      2  N         1.3097870144    0.3267499334   -2.6280497497
      3  C         0.1380530109   -1.3830454013    0.8896964948
      4  H         0.4760641448   -2.3890730556    1.0947318133
      5  C        -1.0248745101   -0.7845945299    0.6282925346
      6  H        -2.0632927162   -1.0625613855    0.5865907223
      7  C        -0.2612051054    1.1661945097   -0.8046339053
      8  H        -0.9634857995    1.9509864533   -1.0474469490
      9  C        -0.2837762762    0.5506880058    0.5426287246
     10  H        -0.5650689651    1.2859241723    1.2980761237
     11  N         0.9332149973   -0.2102677670    0.9399295408
     12  H         1.7253178136   -0.1566537875    0.3109328676

Z-matrix Print:
$molecule
0 2
N 
H  1 1.012886
C  1 1.417820 2 117.410902
H  3 1.080918 1 125.998402 2 61.010656 0
C  3 1.333745 1 97.169175 2 -122.941301 0
H  5 1.075787 3 137.163723 1 -170.296600 0
C  1 1.489285 2 116.508694 3 -101.647263 0
H  7 1.091054 1 111.733221 2 -121.203464 0
C  7 1.481376 1 116.261575 2 7.201051 0
H  9 1.080766 7 119.744785 1 -162.460651 0
C  9 1.389517 7 122.007229 1 22.019917 0
N  11 1.159832 9 178.167115 7 -56.373978 0
$end

 
 --------------------------------------------------------------
 
                    Orbital Energies (a.u.)
 --------------------------------------------------------------
 
 Alpha MOs
 -- Occupied --
-14.4436 -14.4343 -10.3508 -10.3473 -10.3283 -10.3238 -10.2902  -1.1030
 -1.0374  -0.9189  -0.8569  -0.7858  -0.6727  -0.6605  -0.6171  -0.5970
 -0.5491  -0.5064  -0.4933  -0.4790  -0.4675  -0.4379  -0.4216  -0.3480
 -0.3129
 -- Virtual --
  0.0820   0.0924   0.1343   0.1392   0.1445   0.1554   0.1656   0.1708
  0.2067   0.2253   0.2530   0.2891   0.3073   0.3359   0.3461   0.3579
  0.3764   0.3831   0.4018   0.4125   0.4419   0.4510   0.4554   0.4689
  0.4768   0.4954   0.5061   0.5159   0.5274   0.5412   0.5448   0.5582
  0.5779   0.5941   0.6010   0.6114   0.6218   0.6454   0.6804   0.6894
  0.7136   0.7260   0.7475   0.7620   0.7846   0.8180   0.8204   0.8346
  0.8702   0.9305   0.9547   0.9698   1.0007   1.0291   1.0323   1.0572
  1.0714   1.0894   1.0945   1.1169   1.1335   1.1492   1.1660   1.1747
  1.1817   1.2048   1.2351   1.2465   1.2725   1.2871   1.3121   1.3250
  1.3550   1.3752   1.3872   1.4063   1.4147   1.4471   1.4729   1.4887
  1.5078   1.5300   1.5400   1.5791   1.6297   1.6590   1.6930   1.7180
  1.7514   1.7664   1.8042   1.8499   1.8765   1.9043   1.9108   1.9477
  2.0292   2.1541   2.1720   2.2177   2.2760   2.3076   2.3176   2.3388
  2.3647   2.3863   2.4079   2.4316   2.5220   2.5393   2.5589   2.6068
  2.6305   2.6399   2.6725   2.6814   2.6882   2.7160   2.7596   2.7643
  2.7699   2.7980   2.8186   2.8559   2.8746   2.8872   2.9131   2.9208
  2.9601   2.9733   2.9839   2.9974   3.0093   3.0440   3.0514   3.0735
  3.0788   3.1068   3.1161   3.1344   3.1462   3.1606   3.1827   3.1866
  3.1925   3.2073   3.2259   3.2629   3.2823   3.2916   3.3102   3.3614
  3.3675   3.3940   3.4220   3.4342   3.4747   3.4894   3.5003   3.5282
  3.5550   3.5605   3.5815   3.6085   3.6370   3.6628   3.6880   3.6940
  3.7133   3.7478   3.7784   3.7968   3.8249   3.8515   3.8730   3.8864
  3.9385   3.9565   3.9760   3.9969   4.0153   4.0196   4.0377   4.0460
  4.0567   4.0638   4.0909   4.0970   4.1322   4.1369   4.1560   4.1770
  4.2190   4.2472   4.3039   4.3452   4.3740   4.4069   4.4526   4.4817
  4.5120   4.5275   4.5678   4.5862   4.6139   4.6367   4.6719   4.6845
  4.7096   4.7194   4.7543   4.7789   4.8174   4.8315   4.8687   4.9166
  4.9392   4.9703   5.0321   5.0719   5.0804   5.1533   5.1692   5.2016
  5.2259   5.2745   5.3079   5.3412   5.3971   5.4286   5.5283   5.5462
  5.5672   5.6005   5.6594   5.7030   5.7876   5.8765   5.9212   6.0128
  6.0296   6.0900   6.1724   6.1821   6.2722   6.4349   6.5881   6.7385
  8.2453  10.1213  11.8532  12.0693  12.9577  13.8770  15.2919
 
 Beta MOs
 -- Occupied --
-14.4429 -14.4290 -10.3514 -10.3393 -10.3283 -10.3261 -10.2889  -1.1003
 -1.0259  -0.8945  -0.8528  -0.7787  -0.6685  -0.6587  -0.6102  -0.5909
 -0.5413  -0.4996  -0.4721  -0.4683  -0.4507  -0.4321  -0.4153  -0.3247
 -- Virtual --
 -0.0434   0.0845   0.0949   0.1362   0.1423   0.1487   0.1608   0.1684
  0.1865   0.2110   0.2306   0.2531   0.2952   0.3112   0.3370   0.3500
  0.3628   0.3782   0.3864   0.4074   0.4154   0.4456   0.4515   0.4582
  0.4722   0.4825   0.4965   0.5092   0.5177   0.5309   0.5461   0.5503
  0.5596   0.5801   0.5960   0.6013   0.6137   0.6245   0.6473   0.6836
  0.6933   0.7155   0.7272   0.7494   0.7631   0.7859   0.8191   0.8224
  0.8460   0.8745   0.9374   0.9560   0.9712   1.0018   1.0301   1.0375
  1.0603   1.0754   1.0938   1.0960   1.1218   1.1358   1.1523   1.1717
  1.1780   1.1848   1.2064   1.2401   1.2508   1.2775   1.2924   1.3162
  1.3272   1.3572   1.3802   1.3914   1.4091   1.4182   1.4508   1.4774
  1.4928   1.5128   1.5323   1.5441   1.5843   1.6319   1.6623   1.6959
  1.7220   1.7558   1.7679   1.8154   1.8512   1.8794   1.9074   1.9127
  1.9520   2.0316   2.1568   2.1778   2.2196   2.2839   2.3183   2.3243
  2.3412   2.3719   2.3980   2.4149   2.4372   2.5300   2.5490   2.5677
  2.6121   2.6330   2.6436   2.6789   2.6888   2.6944   2.7195   2.7611
  2.7659   2.7745   2.8002   2.8232   2.8615   2.8814   2.8956   2.9197
  2.9252   2.9619   2.9759   2.9907   3.0057   3.0123   3.0462   3.0536
  3.0753   3.0844   3.1116   3.1220   3.1417   3.1538   3.1641   3.1890
  3.1964   3.2044   3.2092   3.2310   3.2706   3.2866   3.2984   3.3134
  3.3638   3.3707   3.4031   3.4267   3.4377   3.4805   3.4929   3.5030
  3.5327   3.5580   3.5708   3.5871   3.6120   3.6455   3.6661   3.6937
  3.6976   3.7194   3.7540   3.7815   3.8043   3.8305   3.8550   3.8765
  3.8918   3.9398   3.9605   3.9798   4.0011   4.0199   4.0238   4.0449
  4.0503   4.0745   4.0809   4.0964   4.1007   4.1354   4.1392   4.1594
  4.1808   4.2219   4.2522   4.3102   4.3499   4.3806   4.4135   4.4572
  4.4851   4.5157   4.5332   4.5715   4.5957   4.6232   4.6551   4.6797
  4.7015   4.7160   4.7216   4.7636   4.7910   4.8214   4.8348   4.8721
  4.9201   4.9427   4.9784   5.0388   5.0747   5.0832   5.1577   5.1734
  5.2059   5.2404   5.2802   5.3105   5.3440   5.4000   5.4308   5.5309
  5.5484   5.5698   5.6025   5.6624   5.7050   5.7911   5.8819   5.9224
  6.0143   6.0306   6.0916   6.1779   6.1942   6.2758   6.4391   6.5895
  6.7395   8.2484  10.1221  11.8547  12.0723  12.9720  13.8782  15.2990
 --------------------------------------------------------------
 
          Ground-State Mulliken Net Atomic Charges

     Atom                 Charge (a.u.)    Spin (a.u.)
  --------------------------------------------------------
      1 C                    -0.074612      -0.158737
      2 N                    -0.066440       0.347089
      3 C                    -0.053295       0.003469
      4 H                     0.118507       0.001077
      5 C                    -0.220429       0.061063
      6 H                     0.139922       0.000569
      7 C                    -0.143872       0.749787
      8 H                     0.164093      -0.011927
      9 C                     0.054050      -0.040124
     10 H                     0.114496       0.011577
     11 N                    -0.156371       0.036942
     12 H                     0.123951      -0.000784
  --------------------------------------------------------
  Sum of atomic charges =     0.000000
  Sum of spin   charges =     1.000000

 -----------------------------------------------------------------
                    Cartesian Multipole Moments
 -----------------------------------------------------------------
    Charge (ESU x 10^10)
                -0.0000
    Dipole Moment (Debye)
         X      -2.1409      Y       0.4768      Z       2.1693
       Tot       3.0849
    Quadrupole Moments (Debye-Ang)
        XX     -40.3696     XY      -2.5610     YY     -35.5685
        XZ       4.3995     YZ      -1.5099     ZZ     -52.3656
    Octopole Moments (Debye-Ang^2)
       XXX     -26.4437    XXY      -3.6838    XYY      -8.3881
       YYY      -8.0315    XXZ      18.6988    XYZ       0.9982
       YYZ      13.8916    XZZ     -26.0070    YZZ      -0.7867
       ZZZ      58.0344
    Hexadecapole Moments (Debye-Ang^3)
      XXXX    -202.2113   XXXY      -8.3736   XXYY     -70.6308
      XYYY     -21.5781   YYYY    -217.7155   XXXZ      80.4078
      XXYZ      26.7790   XYYZ      28.1890   YYYZ      69.1711
      XXZZ    -150.2458   XYZZ     -10.9768   YYZZ    -117.7653
      XZZZ     114.3777   YZZZ      88.9030   ZZZZ    -598.0464
 -----------------------------------------------------------------
Archival summary:
1\1\c8-63\OPT\ProcedureUnspecified\BasisUnspecified\255(2)\hpark21\MonJan3013:01:092023MonJan3013:01:092023\0\\#,OPT,ProcedureUnspecified,BasisUnspecified,\\0,2\N\H,1,1.01289\C,1,1.41782,2,117.411\H,3,1.08092,1,125.998,2,61.0107,0\C,3,1.33375,1,97.1692,2,-122.941,0\H,5,1.07579,3,137.164,1,-170.297,0\C,1,1.48928,2,116.509,3,-101.647,0\H,7,1.09105,1,111.733,2,-121.203,0\C,7,1.48138,1,116.262,2,7.20105,0\H,9,1.08077,7,119.745,1,-162.461,0\C,9,1.38952,7,122.007,1,22.0199,0\N,11,1.15983,9,178.167,7,-56.374,0\\\@

 Total job time:  342.89s(wall), 10710.27s(cpu) 
 Mon Jan 30 13:01:09 2023

        *************************************************************
        *                                                           *
        *  Thank you very much for using Q-Chem.  Have a nice day.  *
        *                                                           *
        *************************************************************
