# Supplementary material for: Reactant Discovery with an Ab Initio Nanoreactor: Exploration of Astrophysical N-Heterocycle Precursors and Formation Pathways
Source: ACS Earth Space Chem. 2024 Aug 9;8(9):1771–83. doi: 10.1021/acsearthspacechem.4c00120 (PMC11418024; doi:10.1021/acsearthspacechem.4c00120)
Supplement: Supplementary file 2 — sp4c00120_si_002.zip [file sp4c00120_si_002.zip › nr-si-data/reaction1/Int2/ccsd_sp.out]

Running Job 1 of 1 qchem.in
qchem qchem.in_3035022.0 ./qchem3035022/ 0
/home/leeping/opt/qchem/5.3.2-openmp/exe/qcprog.exe_s qchem.in_3035022.0 ./qchem3035022/
                  Welcome to Q-Chem
     A Quantum Leap Into The Future Of Chemistry


 Q-Chem 5.3, Q-Chem, Inc., Pleasanton, CA (2020)

 Yihan Shao,  Zhengting Gan,  E. Epifanovsky,  A. T. B. Gilbert,  M. Wormit,  
 J. Kussmann,  A. W. Lange,  A. Behn,  Jia Deng,  Xintian Feng,  D. Ghosh,  
 M. Goldey,  P. R. Horn,  L. D. Jacobson,  I. Kaliman,  T. Kus,  A. Landau,  
 Jie Liu,  E. I. Proynov,  R. M. Richard,  R. P. Steele,  E. J. Sundstrom,  
 H. L. Woodcock III,  P. M. Zimmerman,  D. Zuev,  B. Alam,  B. Albrecht,  
 A. Aldossary,  E. Alguire,  S. A. Baeppler,  D. Barton,  Z. Benda,  
 Y. A. Bernard,  E. J. Berquist,  K. B. Bravaya,  H. Burton,  K. Carter-Fenk,  
 D. Casanova,  Chun-Min Chang,  Yunqing Chen,  A. Chien,  K. D. Closser,  
 M. P. Coons,  S. Coriani,  S. Dasgupta,  A. L. Dempwolff,  M. Diedenhofen,  
 Hainam Do,  R. G. Edgar,  Po-Tung Fang,  S. Faraji,  S. Fatehi,  
 Qingguo Feng,  J. Fosso-Tande,  J. Gayvert,  Qinghui Ge,  A. Ghysels,  
 G. Gidofalvi,  J. Gomes,  J. Gonthier,  S. Gulania,  A. Gunina,  D. Hait,  
 M. W. D. Hanson-Heine,  S. Hammes-Schiffer,  P. H. P. Harbach,  
 A. W. Hauser,  M. F. Herbst,  J. E. Herr,  E. G. Hohenstein,  Z. C. Holden,  
 S. Houck,  Kerwin Hui,  B. C. Huynh,  M. Ivanov,  T.-C. Jagau,  Hyunjun Ji,  
 B. Kaduk,  K. Khistyaev,  Jaehoon Kim,  P. Klunzinger,  K. Koh,  
 D. Kosenkov,  L. Koulias,  T. Kowalczyk,  C. M. Krauter,  A. Kunitsa,  
 Ka Un Lao,  A. Laurent,  K. V. Lawler,  Joonho Lee,  D. Lefrancois,  
 S. Lehtola,  D. S. Levine,  Yi-Pei Li,  You-Sheng Lin,  Fenglai Liu,  
 Kuan-Yu Liu,  E. Livshits,  M. Loipersberger,  A. Luenser,  A. Manjanath,  
 P. Manohar,  E. Mansoor,  S. F. Manzer,  Shan-Ping Mao,  Yuezhi Mao,  
 N. Mardirossian,  A. V. Marenich,  T. Markovich,  L. A. Martinez-Martinez,  
 S. A. Maurer,  N. J. Mayhall,  S. C. McKenzie,  J.-M. Mewes,  P. Morgante,  
 A. F. Morrison,  J. W. Mullinax,  K. Nanda,  T. S. Nguyen-Beck,  
 R. Olivares-Amaya,  K. J. Oosterbaan,  J. A. Parkhill,  S. K. Paul,  
 F. Pavosevic,  Zheng Pei,  T. M. Perrine,  F. Plasser,  P. Pokhilko,  
 S. Prager,  A. Prociuk,  E. Ramos,  B. Rana,  D. R. Rehn,  F. Rob,  
 E. Rossomme,  M. Scheurer,  M. Schneider,  N. Sergueev,  S. M. Sharada,  
 S. Sharma,  W. Skomorowski,  D. W. Small,  T. Stauch,  C. J. Stein,  
 T. Stein,  Yu-Chuan Su,  S. P. Veccham,  Zhen Tao,  A. J. W. Thom,  
 A. Tkatchenko,  T. Tsuchimochi,  N. M. Tubman,  L. Vogt,  M. L. Vidal,  
 O. Vydrov,  M. A. Watson,  J. Wenzel,  M. de Wergifosse,  T. A. Wesolowski,  
 A. White,  J. Witte,  A. Yamada,  Jun Yang,  K. Yao,  S. Yeganeh,  
 S. R. Yost,  Zhi-Qiang You,  A. Zech,  Igor Ying Zhang,  Xing Zhang,  
 Yan Zhao,  Ying Zhu,  B. R. Brooks,  G. K. L. Chan,  C. J. Cramer,  
 M. S. Gordon,  W. J. Hehre,  A. Klamt,  M. W. Schmidt,  C. D. Sherrill,  
 D. G. Truhlar,  A. Aspuru-Guzik,  R. Baer,  A. T. Bell,  N. A. Besley,  
 Jeng-Da Chai,  A. E. DePrince, III,  R. A. DiStasio Jr.,  A. Dreuw,  
 B. D. Dunietz,  T. R. Furlani,  Chao-Ping Hsu,  Yousung Jung,  Jing Kong,  
 D. S. Lambrecht,  WanZhen Liang,  C. Ochsenfeld,  V. A. Rassolov,  
 L. V. Slipchenko,  J. E. Subotnik,  T. Van Voorhis,  J. M. Herbert,  
 A. I. Krylov,  P. M. W. Gill,  M. Head-Gordon

 Contributors to earlier versions of Q-Chem not listed above: 
 R. D. Adamson,  B. Austin,  J. Baker,  G. J. O. Beran,  K. Brandhorst,  
 S. T. Brown,  E. F. C. Byrd,  A. K. Chakraborty,  C.-L. Cheng,  
 Siu Hung Chien,  D. M. Chipman,  D. L. Crittenden,  H. Dachsel,  
 R. J. Doerksen,  A. D. Dutoi,  L. Fusti-Molnar,  W. A. Goddard III,  
 A. Golubeva-Zadorozhnaya,  S. R. Gwaltney,  G. Hawkins,  A. Heyden,  
 S. Hirata,  G. Kedziora,  F. J. Keil,  C. Kelley,  Jihan Kim,  R. A. King,  
 R. Z. Khaliullin,  P. P. Korambath,  W. Kurlancheek,  A. M. Lee,  M. S. Lee,  
 S. V. Levchenko,  Ching Yeh Lin,  D. Liotard,  R. C. Lochan,  I. Lotan,  
 P. E. Maslen,  N. Nair,  D. P. O'Neill,  D. Neuhauser,  E. Neuscamman,  
 C. M. Oana,  R. Olson,  B. Peters,  R. Peverati,  P. A. Pieniazek,  
 Y. M. Rhee,  J. Ritchie,  M. A. Rohrdanz,  E. Rosta,  N. J. Russ,  
 H. F. Schaefer III,  N. E. Schultz,  N. Shenvi,  A. C. Simmonett,  A. Sodt,  
 D. Stuck,  K. S. Thanthiriwatte,  V. Vanovschi,  Tao Wang,  A. Warshel,  
 C. F. Williams,  Q. Wu,  X. Xu,  W. Zhang

 Please cite Q-Chem as follows:
 Y. Shao et al., Mol. Phys. 113, 184-215 (2015)
 DOI: 10.1080/00268976.2014.952696

 Q-Chem 5.3.2 for Intel X86 EM64T Linux

 Parts of Q-Chem use Armadillo 9.800.1 (Horizon Scraper).
 http://arma.sourceforge.net/

 Q-Chem begins on Thu Jun 13 03:54:04 2024  

Host: 
0

     Scratch files written to ./qchem3035022//
 Dec820 |scratch|qcdevops|jenkins|workspace|build_RNUM 5633   
Processing $rem in /home/leeping/opt/qchem/5.3.2-openmp/config/preferences:
Processing $rem in /home/hpark21/.qchemrc:
Core orbitals will be frozen

Checking the input file for inconsistencies... 	...done.

--------------------------------------------------------------
User input:
--------------------------------------------------------------
$molecule
0 2
C         0.5792663916    0.7056528523   -1.8107482180
N         1.3097870144    0.3267499334   -2.6280497497
C         0.1380530109   -1.3830454013    0.8896964948
H         0.4760641448   -2.3890730556    1.0947318133
C        -1.0248745101   -0.7845945299    0.6282925346
H        -2.0632927162   -1.0625613855    0.5865907223
C        -0.2612051054    1.1661945097   -0.8046339053
H        -0.9634857995    1.9509864533   -1.0474469490
C        -0.2837762762    0.5506880058    0.5426287246
H        -0.5650689651    1.2859241723    1.2980761237
N         0.9332149973   -0.2102677670    0.9399295408
H         1.7253178136   -0.1566537875    0.3109328676
$end

$rem
method                ccsd(t)
basis                 cc-pvtz
unrestricted          true
symmetry              False
sym_ignore            true
scf_convergence       8
thresh                14
jobtype               sp
scf_guess             core
scf_algorithm         diis
max_scf_cycles        100
geom_opt_max_cycles   100
mem_total             10000
$end
--------------------------------------------------------------
 ----------------------------------------------------------------
             Standard Nuclear Orientation (Angstroms)
    I     Atom           X                Y                Z
 ----------------------------------------------------------------
    1      C       0.5792663916     0.7056528523    -1.8107482180
    2      N       1.3097870144     0.3267499334    -2.6280497497
    3      C       0.1380530109    -1.3830454013     0.8896964948
    4      H       0.4760641448    -2.3890730556     1.0947318133
    5      C      -1.0248745101    -0.7845945299     0.6282925346
    6      H      -2.0632927162    -1.0625613855     0.5865907223
    7      C      -0.2612051054     1.1661945097    -0.8046339053
    8      H      -0.9634857995     1.9509864533    -1.0474469490
    9      C      -0.2837762762     0.5506880058     0.5426287246
   10      H      -0.5650689651     1.2859241723     1.2980761237
   11      N       0.9332149973    -0.2102677670     0.9399295408
   12      H       1.7253178136    -0.1566537875     0.3109328676
 ----------------------------------------------------------------
 Nuclear Repulsion Energy =         257.43818806 hartrees
 There are       25 alpha and       24 beta electrons
 Requested basis set is cc-pVTZ
 There are 100 shells and 280 basis functions
 Total memory of 10000 MB is distributed as follows: 
   MEM_STATIC is set to 2000 MB
   QALLOC/CCMAN JOB total memory use is  8000 MB
 Warning: actual memory use might exceed 10000 MB

 Total QAlloc Memory Limit  10000 MB
 Mega-Array Size      1956 MB
 MEM_STATIC part      2000 MB

                       Distance Matrix (Angstroms)
             C (  1)   N (  2)   C (  3)   H (  4)   C (  5)   H (  6)
   N (  2)  1.159832
   C (  3)  3.442344  4.083001
   H (  4)  4.246150  4.682936  1.080918
   C (  5)  3.277655  4.158064  1.333745  2.246048
   H (  6)  3.982077  4.862280  2.245107  2.909669  1.075787
   C (  7)  1.389517  2.549025  3.086873  4.097692  2.538119  3.185966
   H (  8)  2.124516  3.210019  4.010197  5.049490  3.208625  3.600156
   C (  9)  2.511422  3.555671  2.009408  3.086158  1.529557  2.402329
   H ( 10)  3.363184  4.455285  2.790081  3.825037  2.224203  2.875112
   N ( 11)  2.920688  3.627764  1.417820  2.231623  2.064239  3.135333
   H ( 12)  2.560964  3.007318  2.087681  2.675569  2.838765  3.905154
             C (  7)   H (  8)   C (  9)   H ( 10)   N ( 11)
   H (  8)  1.080766
   C (  9)  1.481376  2.225125
   H ( 10)  2.127923  2.470328  1.091054
   N ( 11)  2.522853  3.495448  1.489285  2.147490
   H ( 12)  2.634519  3.676548  2.142539  2.881207  1.012886
 
 A cutoff of  1.0D-14 yielded   4858 shell pairs
 There are     38432 function pairs (     50356 Cartesian)
 Smallest overlap matrix eigenvalue = 2.06E-04

 Scale SEOQF with 1.000000e-01/1.000000e-01/1.000000e-01

 Standard Electronic Orientation quadrupole field applied
 Nucleus-field energy     =    -0.0000000055 hartrees
 Guess MOs from core Hamiltonian diagonalization
 An unrestricted Hartree-Fock SCF calculation will be
 performed using Pulay DIIS extrapolation
 SCF converges when DIIS error is below 1.0E-08
 using 8 threads for integral computing
 -------------------------------------------------------
 OpenMP Integral computing Module                
 Release: version 1.0, May 2013, Q-Chem Inc. Pittsburgh 
 -------------------------------------------------------
 ---------------------------------------
  Cycle       Energy         DIIS Error
 ---------------------------------------
    1    -232.2793843994      8.60E-02
    2    -174.1186810845      8.01E-02
    3    -257.0759555505      3.89E-02
    4    -204.8904286479      7.32E-02
    5    -275.8867445270      3.42E-02
    6    -300.5831426655      6.85E-03
    7    -301.0259549842      3.17E-03
    8    -301.1162264883      7.59E-04
    9    -301.1274109982      3.18E-04
   10    -301.1315666648      1.17E-04
   11    -301.1334718040      6.80E-05
   12    -301.1344805689      3.71E-05
   13    -301.1350379937      2.40E-05
   14    -301.1354399875      1.76E-05
   15    -301.1359158671      1.06E-05
   16    -301.1361879446      5.24E-06
   17    -301.1362783098      2.61E-06
   18    -301.1363259355      1.57E-06
   19    -301.1363606744      1.14E-06
   20    -301.1363874185      7.29E-07
   21    -301.1364033429      3.58E-07
   22    -301.1364051767      1.13E-07
   23    -301.1364052725      7.63E-08
   24    -301.1364053498      6.65E-08
   25    -301.1364054855      5.98E-08
   26    -301.1364056299      5.73E-08
   27    -301.1364059858      5.37E-08
   28    -301.1364064462      4.99E-08
   29    -301.1364071867      4.68E-08
   30    -301.1364073908      3.61E-08
   31    -301.1364079491      6.07E-08
   32    -301.1364080096      2.86E-08
   33    -301.1364080441      2.58E-08
   34    -301.1364080491      6.83E-09 Convergence criterion met
 ---------------------------------------
 <S^2> = 0.9166
 SCF time:  CPU 1080.56 s  wall 209.96 s
 SCF   energy in the final basis set = -301.13640805
 Total energy in the final basis set = -301.13640805


 ------------------------------------------------------------------------------

   CCMAN2: suite of methods based on coupled cluster
           and equation of motion theories.

   Components:
   * libvmm-1.3-trunk
     by Evgeny Epifanovsky, Ilya Kaliman.
   * libtensor-2.5-trunk
     by Evgeny Epifanovsky, Michael Wormit, Dmitry Zuev, Sam Manzer, 
        Ilya Kaliman.
   * libcc-2.5-trunk
     by Evgeny Epifanovsky, Arik Landau, Tomasz Kus, Kirill Khistyaev, 
        Dmitry Zuev, Prashant Manohar, Xintian Feng, Anna Krylov, 
        Matthew Goldey, Alec White, Thomas Jagau, Kaushik Nanda, 
        Anastasia Gunina, Alexander Kunitsa, Joonho Lee.

   CCMAN original authors:
   Anna I. Krylov, C. David Sherrill, Steven R. Gwaltney,
   Edward F. C. Byrd (2000)
   Sergey V. Levchenko, Lyudmila V. Slipchenko, Tao Wang,
   Ana-Maria C. Cristian (2003)
   Piotr A. Pieniazek, C. Melania Oana, Evgeny Epifanovsky (2007)
   Prashant Manohar (2009)

 ------------------------------------------------------------------------------


 Allocating and initializing 8000MB of RAM...
 Calculation will run on 8 cores.

 
 Alpha MOs, Unrestricted
 -- Occupied --                  
-15.591 -15.572 -11.298 -11.294 -11.279 -11.268 -11.236  -1.291
  1 A     2 A     3 A     4 A     5 A     6 A     7 A     8 A                  
 -1.249  -1.081  -1.000  -0.901  -0.761  -0.737  -0.687  -0.666
  9 A    10 A    11 A    12 A    13 A    14 A    15 A    16 A                  
 -0.611  -0.589  -0.562  -0.545  -0.519  -0.487  -0.466  -0.397
 17 A    18 A    19 A    20 A    21 A    22 A    23 A    24 A                  
 -0.339
 25 A                                                                          
 -- Virtual --                   
  0.130   0.155   0.160   0.174   0.178   0.186   0.200   0.230
 26 A    27 A    28 A    29 A    30 A    31 A    32 A    33 A                  
  0.264   0.274   0.298   0.343   0.354   0.394   0.406   0.432
 34 A    35 A    36 A    37 A    38 A    39 A    40 A    41 A                  
  0.442   0.452   0.477   0.483   0.514   0.522   0.538   0.542
 42 A    43 A    44 A    45 A    46 A    47 A    48 A    49 A                  
  0.557   0.575   0.585   0.593   0.603   0.611   0.636   0.650
 50 A    51 A    52 A    53 A    54 A    55 A    56 A    57 A                  
  0.657   0.676   0.685   0.691   0.709   0.724   0.759   0.771
 58 A    59 A    60 A    61 A    62 A    63 A    64 A    65 A                  
  0.796   0.814   0.834   0.852   0.875   0.914   0.925   0.942
 66 A    67 A    68 A    69 A    70 A    71 A    72 A    73 A                  
  0.990   1.046   1.052   1.073   1.110   1.132   1.146   1.164
 74 A    75 A    76 A    77 A    78 A    79 A    80 A    81 A                  
  1.182   1.213   1.217   1.233   1.260   1.274   1.284   1.296
 82 A    83 A    84 A    85 A    86 A    87 A    88 A    89 A                  
  1.311   1.324   1.368   1.372   1.403   1.420   1.448   1.457
 90 A    91 A    92 A    93 A    94 A    95 A    96 A    97 A                  
  1.487   1.506   1.526   1.539   1.543   1.581   1.607   1.628
 98 A    99 A   100 A   101 A   102 A   103 A   104 A   105 A                  
  1.646   1.673   1.685   1.711   1.780   1.810   1.858   1.875
106 A   107 A   108 A   109 A   110 A   111 A   112 A   113 A                  
  1.909   1.930   1.960   2.025   2.033   2.077   2.084   2.122
114 A   115 A   116 A   117 A   118 A   119 A   120 A   121 A                  
  2.211   2.364   2.385   2.446   2.502   2.527   2.540   2.563
122 A   123 A   124 A   125 A   126 A   127 A   128 A   129 A                  
  2.587   2.611   2.633   2.659   2.741   2.761   2.774   2.827
130 A   131 A   132 A   133 A   134 A   135 A   136 A   137 A                  
  2.862   2.864   2.900   2.906   2.919   2.935   2.982   2.992
138 A   139 A   140 A   141 A   142 A   143 A   144 A   145 A                  
  2.997   3.036   3.052   3.085   3.107   3.122   3.144   3.164
146 A   147 A   148 A   149 A   150 A   151 A   152 A   153 A                  
  3.200   3.205   3.221   3.240   3.250   3.286   3.297   3.311
154 A   155 A   156 A   157 A   158 A   159 A   160 A   161 A                  
  3.320   3.342   3.354   3.375   3.383   3.397   3.418   3.425
162 A   163 A   164 A   165 A   166 A   167 A   168 A   169 A                  
  3.438   3.441   3.471   3.506   3.523   3.534   3.555   3.605
170 A   171 A   172 A   173 A   174 A   175 A   176 A   177 A                  
  3.615   3.637   3.664   3.683   3.720   3.731   3.745   3.770
178 A   179 A   180 A   181 A   182 A   183 A   184 A   185 A                  
  3.792   3.800   3.832   3.858   3.884   3.901   3.936   3.941
186 A   187 A   188 A   189 A   190 A   191 A   192 A   193 A                  
  3.953   3.992   4.027   4.043   4.075   4.095   4.113   4.136
194 A   195 A   196 A   197 A   198 A   199 A   200 A   201 A                  
  4.173   4.202   4.208   4.246   4.255   4.260   4.274   4.289
202 A   203 A   204 A   205 A   206 A   207 A   208 A   209 A                  
  4.311   4.319   4.332   4.343   4.372   4.382   4.410   4.412
210 A   211 A   212 A   213 A   214 A   215 A   216 A   217 A                  
  4.470   4.498   4.554   4.595   4.641   4.667   4.712   4.734
218 A   219 A   220 A   221 A   222 A   223 A   224 A   225 A                  
  4.770   4.812   4.831   4.853   4.896   4.933   4.952   4.978
226 A   227 A   228 A   229 A   230 A   231 A   232 A   233 A                  
  4.994   5.010   5.032   5.054   5.095   5.120   5.161   5.204
234 A   235 A   236 A   237 A   238 A   239 A   240 A   241 A                  
  5.219   5.249   5.316   5.353   5.364   5.444   5.469   5.504
242 A   243 A   244 A   245 A   246 A   247 A   248 A   249 A                  
  5.538   5.581   5.594   5.639   5.687   5.728   5.826   5.849
250 A   251 A   252 A   253 A   254 A   255 A   256 A   257 A                  
  5.885   5.908   5.966   6.007   6.103   6.208   6.235   6.325
258 A   259 A   260 A   261 A   262 A   263 A   264 A   265 A                  
  6.344   6.418   6.502   6.550   6.592   6.754   6.907   7.090
266 A   267 A   268 A   269 A   270 A   271 A   272 A   273 A                  
  8.680  10.617  12.440  12.666  13.588  14.539  15.955
274 A   275 A   276 A   277 A   278 A   279 A   280 A                          
 
 Beta MOs, Unrestricted
 -- Occupied --                  
-15.571 -15.568 -11.298 -11.284 -11.281 -11.276 -11.231  -1.287
  1 A     2 A     3 A     4 A     5 A     6 A     7 A     8 A                  
 -1.212  -1.028  -0.991  -0.893  -0.757  -0.734  -0.682  -0.661
  9 A    10 A    11 A    12 A    13 A    14 A    15 A    16 A                  
 -0.597  -0.558  -0.540  -0.513  -0.481  -0.463  -0.454  -0.340
 17 A    18 A    19 A    20 A    21 A    22 A    23 A    24 A                  
 -- Virtual --                   
  0.060   0.134   0.157   0.160   0.177   0.180   0.188   0.205
 25 A    26 A    27 A    28 A    29 A    30 A    31 A    32 A                  
  0.258   0.272   0.281   0.308   0.352   0.363   0.397   0.413
 33 A    34 A    35 A    36 A    37 A    38 A    39 A    40 A                  
  0.439   0.449   0.464   0.479   0.487   0.518   0.523   0.539
 41 A    42 A    43 A    44 A    45 A    46 A    47 A    48 A                  
  0.561   0.562   0.582   0.589   0.594   0.609   0.626   0.641
 49 A    50 A    51 A    52 A    53 A    54 A    55 A    56 A                  
  0.657   0.661   0.681   0.690   0.698   0.713   0.728   0.769
 57 A    58 A    59 A    60 A    61 A    62 A    63 A    64 A                  
  0.789   0.799   0.821   0.841   0.854   0.874   0.915   0.943
 65 A    66 A    67 A    68 A    69 A    70 A    71 A    72 A                  
  0.947   0.996   1.053   1.058   1.075   1.113   1.134   1.151
 73 A    74 A    75 A    76 A    77 A    78 A    79 A    80 A                  
  1.173   1.191   1.218   1.222   1.239   1.266   1.281   1.299
 81 A    82 A    83 A    84 A    85 A    86 A    87 A    88 A                  
  1.302   1.318   1.328   1.375   1.381   1.413   1.433   1.456
 89 A    90 A    91 A    92 A    93 A    94 A    95 A    96 A                  
  1.461   1.491   1.513   1.534   1.545   1.552   1.587   1.616
 97 A    98 A    99 A   100 A   101 A   102 A   103 A   104 A                  
  1.636   1.653   1.678   1.692   1.721   1.783   1.814   1.862
105 A   106 A   107 A   108 A   109 A   110 A   111 A   112 A                  
  1.881   1.917   1.931   1.984   2.028   2.041   2.081   2.085
113 A   114 A   115 A   116 A   117 A   118 A   119 A   120 A                  
  2.128   2.211   2.369   2.378   2.445   2.508   2.537   2.545
121 A   122 A   123 A   124 A   125 A   126 A   127 A   128 A                  
  2.563   2.589   2.625   2.640   2.666   2.747   2.768   2.784
129 A   130 A   131 A   132 A   133 A   134 A   135 A   136 A                  
  2.830   2.863   2.868   2.900   2.903   2.923   2.936   2.978
137 A   138 A   139 A   140 A   141 A   142 A   143 A   144 A                  
  2.992   3.001   3.036   3.056   3.089   3.113   3.126   3.151
145 A   146 A   147 A   148 A   149 A   150 A   151 A   152 A                  
  3.168   3.200   3.207   3.222   3.247   3.250   3.288   3.297
153 A   154 A   155 A   156 A   157 A   158 A   159 A   160 A                  
  3.314   3.319   3.345   3.356   3.380   3.389   3.397   3.420
161 A   162 A   163 A   164 A   165 A   166 A   167 A   168 A                  
  3.436   3.440   3.449   3.474   3.514   3.525   3.540   3.555
169 A   170 A   171 A   172 A   173 A   174 A   175 A   176 A                  
  3.606   3.619   3.645   3.668   3.687   3.723   3.735   3.745
177 A   178 A   179 A   180 A   181 A   182 A   183 A   184 A                  
  3.774   3.795   3.807   3.837   3.867   3.893   3.908   3.940
185 A   186 A   187 A   188 A   189 A   190 A   191 A   192 A                  
  3.948   3.964   3.997   4.031   4.049   4.079   4.100   4.118
193 A   194 A   195 A   196 A   197 A   198 A   199 A   200 A                  
  4.141   4.174   4.204   4.212   4.248   4.258   4.264   4.277
201 A   202 A   203 A   204 A   205 A   206 A   207 A   208 A                  
  4.293   4.331   4.339   4.349   4.356   4.379   4.384   4.413
209 A   210 A   211 A   212 A   213 A   214 A   215 A   216 A                  
  4.416   4.473   4.503   4.559   4.600   4.645   4.673   4.718
217 A   218 A   219 A   220 A   221 A   222 A   223 A   224 A                  
  4.736   4.773   4.818   4.835   4.861   4.906   4.944   4.985
225 A   226 A   227 A   228 A   229 A   230 A   231 A   232 A                  
  5.004   5.012   5.029   5.044   5.070   5.099   5.123   5.165
233 A   234 A   235 A   236 A   237 A   238 A   239 A   240 A                  
  5.208   5.222   5.256   5.318   5.356   5.366   5.449   5.473
241 A   242 A   243 A   244 A   245 A   246 A   247 A   248 A                  
  5.509   5.555   5.589   5.595   5.642   5.689   5.730   5.827
249 A   250 A   251 A   252 A   253 A   254 A   255 A   256 A                  
  5.851   5.886   5.909   5.967   6.008   6.106   6.214   6.237
257 A   258 A   259 A   260 A   261 A   262 A   263 A   264 A                  
  6.326   6.344   6.418   6.516   6.554   6.596   6.760   6.908
265 A   266 A   267 A   268 A   269 A   270 A   271 A   272 A                  
  7.091   8.681  10.618  12.441  12.667  13.599  14.540  15.966
273 A   274 A   275 A   276 A   277 A   278 A   279 A   280 A                  

 Occupation and symmetry of molecular orbitals

 Point group: C1 (1 irreducible representation).

                           A     All 
 -------------------------------------
 All molecular orbitals:
  - Alpha                  280   280 
  - Beta                   280   280 
 -------------------------------------
 Alpha orbitals:
  - Frozen occupied        7     7   
  - Active occupied        18    18  
  - Active virtual         255   255 
  - Frozen virtual         0     0   
 -------------------------------------
 Beta orbitals:
  - Frozen occupied        7     7   
  - Active occupied        17    17  
  - Active virtual         256   256 
  - Frozen virtual         0     0   
 -------------------------------------

 Import integrals:   CPU 0.00 s  wall 0.00 s

 Import integrals:   CPU 17773.97 s  wall 7621.19 s

 MP2 amplitudes:   CPU 17.55 s  wall 396.99 s

Running a double precision version
           CCSD T amplitudes will be solved using DIIS.

           Start     Size      MaxIter   EConv     TConv     
           3         7         100       1.00e-06  1.00e-04  
 ------------------------------------------------------------------------------
           Energy (a.u.)   Ediff      Tdiff       Comment
 ------------------------------------------------------------------------------
          -302.27360305                           
     1    -302.27007921   3.52e-03   9.96e-01     Step took 44.52.
     2    -302.30542747   3.53e-02   1.23e-01     
     3    -302.30683493   1.41e-03   4.49e-02     
     4    -302.31135168   4.52e-03   1.59e-02     Switched to DIIS steps.
     5    -302.31422915   2.88e-03   1.58e-02     
     6    -302.31487713   6.48e-04   5.56e-03     
     7    -302.31514475   2.68e-04   3.06e-03     
     8    -302.31523416   8.94e-05   1.25e-03     
     9    -302.31527181   3.77e-05   7.34e-04     
    10    -302.31527864   6.83e-06   4.18e-04     
    11    -302.31527929   6.46e-07   2.86e-04     
    12    -302.31527906   2.24e-07   9.71e-05     
 ------------------------------------------------------------------------------
          -302.31527906                           CCSD T converged.

End of double precision

WARNING: YOUR (T) CALCULATION MAY RUN OUT OF MEMORY
REDUCE CC_MEMORY OR USE CC_BACKEND=XM IF THIS HAPPENS

----------------------------------------
libpt (c) 2016-2019 Ilya Kaliman
Fast Coupled Cluster Triples Corrections
https://github.com/ilyak/libpt
----------------------------------------

 Starting (T) calculation...
 Using double precision libpt code
 Running unrestricted (T) code
 Using 1 integral batch

 (T) calculation completed in 1587.92 sec
 (T) energy is -0.0598535258

 SCF energy                 = -301.13640805
 MP2 energy                 = -302.27360305
 CCSD correlation energy    =   -1.17887101
 CCSD total energy          = -302.31527906
 CCSD(T) correlation energy =   -0.05985353
 CCSD(T) total energy       = -302.37513259

 CCSD  T1^2 = 0.0463  T2^2 = 0.4113  Leading amplitudes:

 Amplitude    Orbitals with energies
  0.0597       24 (A) B                  ->    25 (A) B                   
              -0.3397                          0.0600                     
 -0.0568       22 (A) A                  ->    32 (A) A                   
              -0.4868                          0.1998                     
  0.0502       21 (A) B                  ->    36 (A) B                   
              -0.4814                          0.3083                     
  0.0469       19 (A) A                  ->    33 (A) A                   
              -0.5619                          0.2301                     

 Amplitude    Orbitals with energies
  0.0654       25 (A) A      24 (A) B    ->    27 (A) A      27 (A) B     
              -0.3394       -0.3397            0.1548        0.1570       
 -0.0654       25 (A) A      24 (A) B    ->    27 (A) B      27 (A) A     
              -0.3394       -0.3397            0.1570        0.1548       
 -0.0654       24 (A) B      25 (A) A    ->    27 (A) A      27 (A) B     
              -0.3397       -0.3394            0.1548        0.1570       
  0.0654       24 (A) B      25 (A) A    ->    27 (A) B      27 (A) A     
              -0.3397       -0.3394            0.1570        0.1548       

 CCSD calculation:   CPU 24770.13 s  wall 24549.58 s

 Total ccman2 time:   CPU 42648.95 s  wall 32584.93 s

 
 --------------------------------------------------------------
 
                    Orbital Energies (a.u.)
 --------------------------------------------------------------
 
 Alpha MOs
 -- Occupied --
-15.5913 -15.5717 -11.2980 -11.2942 -11.2792 -11.2681 -11.2357  -1.2906
 -1.2492  -1.0810  -0.9997  -0.9012  -0.7606  -0.7369  -0.6875  -0.6660
 -0.6111  -0.5886  -0.5619  -0.5450  -0.5191  -0.4868  -0.4657  -0.3973
 -0.3394
 -- Virtual --
  0.1305   0.1548   0.1601   0.1737   0.1778   0.1862   0.1998   0.2301
  0.2638   0.2744   0.2981   0.3429   0.3539   0.3943   0.4057   0.4321
  0.4416   0.4516   0.4773   0.4835   0.5137   0.5219   0.5384   0.5417
  0.5565   0.5749   0.5848   0.5931   0.6026   0.6108   0.6359   0.6504
  0.6573   0.6763   0.6846   0.6906   0.7088   0.7236   0.7589   0.7709
  0.7956   0.8143   0.8338   0.8515   0.8750   0.9143   0.9252   0.9416
  0.9903   1.0465   1.0517   1.0727   1.1096   1.1320   1.1459   1.1640
  1.1817   1.2129   1.2169   1.2331   1.2602   1.2738   1.2836   1.2962
  1.3107   1.3242   1.3676   1.3724   1.4028   1.4197   1.4483   1.4571
  1.4868   1.5059   1.5261   1.5391   1.5430   1.5807   1.6069   1.6283
  1.6461   1.6730   1.6854   1.7110   1.7801   1.8102   1.8578   1.8747
  1.9093   1.9297   1.9604   2.0253   2.0329   2.0771   2.0836   2.1224
  2.2108   2.3640   2.3846   2.4465   2.5025   2.5271   2.5398   2.5629
  2.5873   2.6108   2.6326   2.6589   2.7415   2.7606   2.7738   2.8275
  2.8624   2.8635   2.9001   2.9057   2.9194   2.9345   2.9820   2.9920
  2.9967   3.0355   3.0524   3.0846   3.1071   3.1222   3.1442   3.1644
  3.1999   3.2054   3.2208   3.2400   3.2503   3.2858   3.2973   3.3108
  3.3198   3.3420   3.3538   3.3745   3.3829   3.3966   3.4178   3.4249
  3.4379   3.4415   3.4710   3.5058   3.5233   3.5336   3.5546   3.6045
  3.6153   3.6374   3.6638   3.6832   3.7198   3.7311   3.7449   3.7697
  3.7916   3.8001   3.8317   3.8581   3.8841   3.9013   3.9355   3.9406
  3.9529   3.9917   4.0267   4.0426   4.0755   4.0955   4.1133   4.1365
  4.1726   4.2020   4.2084   4.2461   4.2555   4.2600   4.2739   4.2886
  4.3111   4.3193   4.3321   4.3433   4.3724   4.3817   4.4099   4.4123
  4.4704   4.4980   4.5536   4.5953   4.6407   4.6667   4.7124   4.7341
  4.7704   4.8124   4.8314   4.8533   4.8956   4.9335   4.9520   4.9779
  4.9944   5.0098   5.0316   5.0543   5.0952   5.1199   5.1615   5.2039
  5.2195   5.2490   5.3156   5.3533   5.3641   5.4443   5.4687   5.5037
  5.5382   5.5808   5.5935   5.6389   5.6871   5.7282   5.8256   5.8495
  5.8848   5.9077   5.9657   6.0068   6.1033   6.2080   6.2350   6.3247
  6.3439   6.4176   6.5023   6.5496   6.5921   6.7541   6.9071   7.0904
  8.6802  10.6172  12.4397  12.6655  13.5882  14.5389  15.9549
 
 Beta MOs
 -- Occupied --
-15.5708 -15.5682 -11.2979 -11.2843 -11.2812 -11.2755 -11.2310  -1.2871
 -1.2119  -1.0278  -0.9909  -0.8930  -0.7567  -0.7345  -0.6818  -0.6607
 -0.5971  -0.5580  -0.5403  -0.5131  -0.4814  -0.4626  -0.4542  -0.3397
 -- Virtual --
  0.0600   0.1341   0.1570   0.1598   0.1773   0.1798   0.1883   0.2049
  0.2578   0.2722   0.2807   0.3083   0.3516   0.3634   0.3969   0.4135
  0.4393   0.4491   0.4642   0.4788   0.4871   0.5181   0.5229   0.5387
  0.5608   0.5623   0.5817   0.5890   0.5939   0.6086   0.6258   0.6408
  0.6567   0.6609   0.6809   0.6897   0.6976   0.7129   0.7277   0.7689
  0.7888   0.7994   0.8206   0.8410   0.8540   0.8744   0.9146   0.9433
  0.9471   0.9965   1.0530   1.0579   1.0746   1.1128   1.1341   1.1511
  1.1732   1.1907   1.2185   1.2223   1.2394   1.2656   1.2815   1.2986
  1.3015   1.3176   1.3278   1.3755   1.3809   1.4129   1.4332   1.4558
  1.4614   1.4906   1.5129   1.5336   1.5450   1.5517   1.5868   1.6155
  1.6356   1.6534   1.6782   1.6924   1.7212   1.7828   1.8142   1.8617
  1.8807   1.9168   1.9310   1.9842   2.0281   2.0409   2.0815   2.0854
  2.1278   2.2109   2.3694   2.3785   2.4446   2.5077   2.5369   2.5447
  2.5631   2.5886   2.6251   2.6395   2.6656   2.7474   2.7680   2.7835
  2.8302   2.8628   2.8678   2.9003   2.9030   2.9229   2.9362   2.9785
  2.9916   3.0007   3.0361   3.0558   3.0887   3.1130   3.1260   3.1506
  3.1682   3.2003   3.2065   3.2220   3.2466   3.2496   3.2878   3.2969
  3.3137   3.3187   3.3455   3.3559   3.3797   3.3893   3.3970   3.4199
  3.4359   3.4404   3.4494   3.4736   3.5141   3.5251   3.5402   3.5555
  3.6062   3.6189   3.6446   3.6683   3.6867   3.7233   3.7354   3.7455
  3.7738   3.7951   3.8067   3.8371   3.8667   3.8927   3.9077   3.9395
  3.9478   3.9641   3.9971   4.0308   4.0494   4.0790   4.0997   4.1178
  4.1411   4.1740   4.2036   4.2115   4.2479   4.2577   4.2640   4.2770
  4.2930   4.3314   4.3389   4.3485   4.3563   4.3787   4.3838   4.4126
  4.4156   4.4733   4.5027   4.5590   4.5997   4.6449   4.6733   4.7176
  4.7363   4.7731   4.8182   4.8354   4.8614   4.9059   4.9436   4.9847
  5.0042   5.0123   5.0295   5.0442   5.0697   5.0993   5.1225   5.1651
  5.2076   5.2217   5.2564   5.3176   5.3559   5.3660   5.4488   5.4731
  5.5095   5.5547   5.5890   5.5951   5.6423   5.6892   5.7302   5.8274
  5.8514   5.8863   5.9089   5.9671   6.0079   6.1058   6.2141   6.2367
  6.3256   6.3442   6.4183   6.5157   6.5544   6.5955   6.7603   6.9082
  7.0907   8.6810  10.6178  12.4405  12.6666  13.5985  14.5398  15.9656
 --------------------------------------------------------------
 
          Ground-State Mulliken Net Atomic Charges

     Atom                 Charge (a.u.)    Spin (a.u.)
  --------------------------------------------------------
      1 C                    -0.018818      -0.683030
      2 N                    -0.107349       0.758640
      3 C                    -0.068526      -0.084409
      4 H                     0.165305       0.005217
      5 C                    -0.279988       0.148622
      6 H                     0.181645      -0.005585
      7 C                    -0.157537       1.022461
      8 H                     0.186888      -0.069779
      9 C                     0.064991      -0.132509
     10 H                     0.132294       0.014755
     11 N                    -0.238103       0.028916
     12 H                     0.139196      -0.003299
  --------------------------------------------------------
  Sum of atomic charges =    -0.000000
  Sum of spin   charges =     1.000000

 -----------------------------------------------------------------
                    Cartesian Multipole Moments
 -----------------------------------------------------------------
    Charge (ESU x 10^10)
                -0.0000
    Dipole Moment (Debye)
         X      -2.2519      Y       0.5291      Z       1.9048
       Tot       2.9966
    Quadrupole Moments (Debye-Ang)
        XX     -40.8932     XY      -2.6587     YY     -35.7743
        XZ       4.2863     YZ      -1.6585     ZZ     -53.1664
    Octopole Moments (Debye-Ang^2)
       XXX     -26.9558    XXY      -3.5112    XYY      -8.0276
       YYY      -8.1234    XXZ      18.3108    XYZ       0.8646
       YYZ      14.0501    XZZ     -26.3591    YZZ      -0.9183
       ZZZ      57.8901
    Hexadecapole Moments (Debye-Ang^3)
      XXXX    -203.5038   XXXY      -8.7080   XXYY     -71.1037
      XYYY     -22.1112   YYYY    -218.9292   XXXZ      80.3486
      XXYZ      27.0009   XYYZ      28.6312   YYYZ      69.4679
      XXZZ    -152.0365   XYZZ     -11.4391   YYZZ    -119.0439
      XZZZ     115.2772   YZZZ      90.3869   ZZZZ    -605.4937
 -----------------------------------------------------------------
Archival summary:
1\1\cpu-6-85\SP\ProcedureUnspecified\BasisUnspecified\255(2)\hpark21\ThuJun1313:01:062024ThuJun1313:01:062024\0\\#,ProcedureUnspecified,BasisUnspecified,\\0,2\N\H,1,1.01289\C,1,1.41782,2,117.411\H,3,1.08092,1,125.998,2,61.0107,0\C,3,1.33375,1,97.1692,2,-122.941,0\H,5,1.07579,3,137.164,1,-170.297,0\C,1,1.48928,2,116.509,3,-101.647,0\H,7,1.09105,1,111.733,2,-121.203,0\C,7,1.48138,1,116.262,2,7.20105,0\H,9,1.08077,7,119.745,1,-162.461,0\C,9,1.38952,7,122.007,1,22.0199,0\N,11,1.15983,9,178.167,7,-56.374,0\\HF=-301.136408\\@

 Total job time:  32822.99s(wall), 43743.54s(cpu) 
 Thu Jun 13 13:01:07 2024

        *************************************************************
        *                                                           *
        *  Thank you very much for using Q-Chem.  Have a nice day.  *
        *                                                           *
        *************************************************************
