# Supplementary material for: Reactant Discovery with an Ab Initio Nanoreactor: Exploration of Astrophysical N-Heterocycle Precursors and Formation Pathways
Source: ACS Earth Space Chem. 2024 Aug 9;8(9):1771–83. doi: 10.1021/acsearthspacechem.4c00120 (PMC11418024; doi:10.1021/acsearthspacechem.4c00120)
Supplement: Supplementary file 2 — sp4c00120_si_002.zip [file sp4c00120_si_002.zip › nr-si-data/reaction1/Int2/freq.out]

Running Job 1 of 1 qchem.in
qchem qchem.in_6645.0 ./qchem6645/ 0
/home/leeping/opt/qchem/5.3.2-openmp/exe/qcprog.exe_s qchem.in_6645.0 ./qchem6645/
                  Welcome to Q-Chem
     A Quantum Leap Into The Future Of Chemistry


 Q-Chem 5.3, Q-Chem, Inc., Pleasanton, CA (2020)

 Yihan Shao,  Zhengting Gan,  E. Epifanovsky,  A. T. B. Gilbert,  M. Wormit,  
 J. Kussmann,  A. W. Lange,  A. Behn,  Jia Deng,  Xintian Feng,  D. Ghosh,  
 M. Goldey,  P. R. Horn,  L. D. Jacobson,  I. Kaliman,  T. Kus,  A. Landau,  
 Jie Liu,  E. I. Proynov,  R. M. Richard,  R. P. Steele,  E. J. Sundstrom,  
 H. L. Woodcock III,  P. M. Zimmerman,  D. Zuev,  B. Alam,  B. Albrecht,  
 A. Aldossary,  E. Alguire,  S. A. Baeppler,  D. Barton,  Z. Benda,  
 Y. A. Bernard,  E. J. Berquist,  K. B. Bravaya,  H. Burton,  K. Carter-Fenk,  
 D. Casanova,  Chun-Min Chang,  Yunqing Chen,  A. Chien,  K. D. Closser,  
 M. P. Coons,  S. Coriani,  S. Dasgupta,  A. L. Dempwolff,  M. Diedenhofen,  
 Hainam Do,  R. G. Edgar,  Po-Tung Fang,  S. Faraji,  S. Fatehi,  
 Qingguo Feng,  J. Fosso-Tande,  J. Gayvert,  Qinghui Ge,  A. Ghysels,  
 G. Gidofalvi,  J. Gomes,  J. Gonthier,  S. Gulania,  A. Gunina,  D. Hait,  
 M. W. D. Hanson-Heine,  S. Hammes-Schiffer,  P. H. P. Harbach,  
 A. W. Hauser,  M. F. Herbst,  J. E. Herr,  E. G. Hohenstein,  Z. C. Holden,  
 S. Houck,  Kerwin Hui,  B. C. Huynh,  M. Ivanov,  T.-C. Jagau,  Hyunjun Ji,  
 B. Kaduk,  K. Khistyaev,  Jaehoon Kim,  P. Klunzinger,  K. Koh,  
 D. Kosenkov,  L. Koulias,  T. Kowalczyk,  C. M. Krauter,  A. Kunitsa,  
 Ka Un Lao,  A. Laurent,  K. V. Lawler,  Joonho Lee,  D. Lefrancois,  
 S. Lehtola,  D. S. Levine,  Yi-Pei Li,  You-Sheng Lin,  Fenglai Liu,  
 Kuan-Yu Liu,  E. Livshits,  M. Loipersberger,  A. Luenser,  A. Manjanath,  
 P. Manohar,  E. Mansoor,  S. F. Manzer,  Shan-Ping Mao,  Yuezhi Mao,  
 N. Mardirossian,  A. V. Marenich,  T. Markovich,  L. A. Martinez-Martinez,  
 S. A. Maurer,  N. J. Mayhall,  S. C. McKenzie,  J.-M. Mewes,  P. Morgante,  
 A. F. Morrison,  J. W. Mullinax,  K. Nanda,  T. S. Nguyen-Beck,  
 R. Olivares-Amaya,  K. J. Oosterbaan,  J. A. Parkhill,  S. K. Paul,  
 F. Pavosevic,  Zheng Pei,  T. M. Perrine,  F. Plasser,  P. Pokhilko,  
 S. Prager,  A. Prociuk,  E. Ramos,  B. Rana,  D. R. Rehn,  F. Rob,  
 E. Rossomme,  M. Scheurer,  M. Schneider,  N. Sergueev,  S. M. Sharada,  
 S. Sharma,  W. Skomorowski,  D. W. Small,  T. Stauch,  C. J. Stein,  
 T. Stein,  Yu-Chuan Su,  S. P. Veccham,  Zhen Tao,  A. J. W. Thom,  
 A. Tkatchenko,  T. Tsuchimochi,  N. M. Tubman,  L. Vogt,  M. L. Vidal,  
 O. Vydrov,  M. A. Watson,  J. Wenzel,  M. de Wergifosse,  T. A. Wesolowski,  
 A. White,  J. Witte,  A. Yamada,  Jun Yang,  K. Yao,  S. Yeganeh,  
 S. R. Yost,  Zhi-Qiang You,  A. Zech,  Igor Ying Zhang,  Xing Zhang,  
 Yan Zhao,  Ying Zhu,  B. R. Brooks,  G. K. L. Chan,  C. J. Cramer,  
 M. S. Gordon,  W. J. Hehre,  A. Klamt,  M. W. Schmidt,  C. D. Sherrill,  
 D. G. Truhlar,  A. Aspuru-Guzik,  R. Baer,  A. T. Bell,  N. A. Besley,  
 Jeng-Da Chai,  A. E. DePrince, III,  R. A. DiStasio Jr.,  A. Dreuw,  
 B. D. Dunietz,  T. R. Furlani,  Chao-Ping Hsu,  Yousung Jung,  Jing Kong,  
 D. S. Lambrecht,  WanZhen Liang,  C. Ochsenfeld,  V. A. Rassolov,  
 L. V. Slipchenko,  J. E. Subotnik,  T. Van Voorhis,  J. M. Herbert,  
 A. I. Krylov,  P. M. W. Gill,  M. Head-Gordon

 Contributors to earlier versions of Q-Chem not listed above: 
 R. D. Adamson,  B. Austin,  J. Baker,  G. J. O. Beran,  K. Brandhorst,  
 S. T. Brown,  E. F. C. Byrd,  A. K. Chakraborty,  C.-L. Cheng,  
 Siu Hung Chien,  D. M. Chipman,  D. L. Crittenden,  H. Dachsel,  
 R. J. Doerksen,  A. D. Dutoi,  L. Fusti-Molnar,  W. A. Goddard III,  
 A. Golubeva-Zadorozhnaya,  S. R. Gwaltney,  G. Hawkins,  A. Heyden,  
 S. Hirata,  G. Kedziora,  F. J. Keil,  C. Kelley,  Jihan Kim,  R. A. King,  
 R. Z. Khaliullin,  P. P. Korambath,  W. Kurlancheek,  A. M. Lee,  M. S. Lee,  
 S. V. Levchenko,  Ching Yeh Lin,  D. Liotard,  R. C. Lochan,  I. Lotan,  
 P. E. Maslen,  N. Nair,  D. P. O'Neill,  D. Neuhauser,  E. Neuscamman,  
 C. M. Oana,  R. Olson,  B. Peters,  R. Peverati,  P. A. Pieniazek,  
 Y. M. Rhee,  J. Ritchie,  M. A. Rohrdanz,  E. Rosta,  N. J. Russ,  
 H. F. Schaefer III,  N. E. Schultz,  N. Shenvi,  A. C. Simmonett,  A. Sodt,  
 D. Stuck,  K. S. Thanthiriwatte,  V. Vanovschi,  Tao Wang,  A. Warshel,  
 C. F. Williams,  Q. Wu,  X. Xu,  W. Zhang

 Please cite Q-Chem as follows:
 Y. Shao et al., Mol. Phys. 113, 184-215 (2015)
 DOI: 10.1080/00268976.2014.952696

 Q-Chem 5.3.2 for Intel X86 EM64T Linux

 Parts of Q-Chem use Armadillo 9.800.1 (Horizon Scraper).
 http://arma.sourceforge.net/

 Q-Chem begins on Wed Feb  1 13:36:01 2023  

Host: 
0

     Scratch files written to ./qchem6645//
 Dec820 |scratch|qcdevops|jenkins|workspace|build_RNUM 5633   
Processing $rem in /home/leeping/opt/qchem/5.3.2-openmp/config/preferences:
Processing $rem in /home/hpark21/.qchemrc:

Checking the input file for inconsistencies... 	...done.

--------------------------------------------------------------
User input:
--------------------------------------------------------------
$molecule
0 2
C         0.5792663916    0.7056528523   -1.8107482180
N         1.3097870144    0.3267499334   -2.6280497497
C         0.1380530109   -1.3830454013    0.8896964948
H         0.4760641448   -2.3890730556    1.0947318133
C        -1.0248745101   -0.7845945299    0.6282925346
H        -2.0632927162   -1.0625613855    0.5865907223
C        -0.2612051054    1.1661945097   -0.8046339053
H        -0.9634857995    1.9509864533   -1.0474469490
C        -0.2837762762    0.5506880058    0.5426287246
H        -0.5650689651    1.2859241723    1.2980761237
N         0.9332149973   -0.2102677670    0.9399295408
H         1.7253178136   -0.1566537875    0.3109328676
$end

$rem
method                wB97X-D3
basis                 cc-pvtz
unrestricted          true
symmetry              False
sym_ignore            true
scf_convergence       8
thresh                14
jobtype               freq
scf_guess             core
scf_algorithm         diis
max_scf_cycles        100
geom_opt_max_cycles   100
mem_total             200000
$end
--------------------------------------------------------------
 Adding empirical dispersion correction 
 ----------------------------------------------------------------
 Doing -D3(0) with
 s6  =   1.00000
 s8  =   1.00000
 rs6 =   1.28100
 rs8 =   1.09400
 -D3 energy without 3body term =     -0.0027779418 hartrees
 ----------------------------------------------------------------
             Standard Nuclear Orientation (Angstroms)
    I     Atom           X                Y                Z
 ----------------------------------------------------------------
    1      C       0.5792663916     0.7056528523    -1.8107482180
    2      N       1.3097870144     0.3267499334    -2.6280497497
    3      C       0.1380530109    -1.3830454013     0.8896964948
    4      H       0.4760641448    -2.3890730556     1.0947318133
    5      C      -1.0248745101    -0.7845945299     0.6282925346
    6      H      -2.0632927162    -1.0625613855     0.5865907223
    7      C      -0.2612051054     1.1661945097    -0.8046339053
    8      H      -0.9634857995     1.9509864533    -1.0474469490
    9      C      -0.2837762762     0.5506880058     0.5426287246
   10      H      -0.5650689651     1.2859241723     1.2980761237
   11      N       0.9332149973    -0.2102677670     0.9399295408
   12      H       1.7253178136    -0.1566537875     0.3109328676
 ----------------------------------------------------------------
 Nuclear Repulsion Energy =         257.43541012 hartrees
 There are       25 alpha and       24 beta electrons
 Requested basis set is cc-pVTZ
 There are 100 shells and 280 basis functions

 Total QAlloc Memory Limit 200000 MB
 Mega-Array Size      1956 MB
 MEM_STATIC part      2000 MB

                       Distance Matrix (Angstroms)
             C (  1)   N (  2)   C (  3)   H (  4)   C (  5)   H (  6)
   N (  2)  1.159832
   C (  3)  3.442344  4.083001
   H (  4)  4.246150  4.682936  1.080918
   C (  5)  3.277655  4.158064  1.333745  2.246048
   H (  6)  3.982077  4.862280  2.245107  2.909669  1.075787
   C (  7)  1.389517  2.549025  3.086873  4.097692  2.538119  3.185966
   H (  8)  2.124516  3.210019  4.010197  5.049490  3.208625  3.600156
   C (  9)  2.511422  3.555671  2.009408  3.086158  1.529557  2.402329
   H ( 10)  3.363184  4.455285  2.790081  3.825037  2.224203  2.875112
   N ( 11)  2.920688  3.627764  1.417820  2.231623  2.064239  3.135333
   H ( 12)  2.560964  3.007318  2.087681  2.675569  2.838765  3.905154
             C (  7)   H (  8)   C (  9)   H ( 10)   N ( 11)
   H (  8)  1.080766
   C (  9)  1.481376  2.225125
   H ( 10)  2.127923  2.470328  1.091054
   N ( 11)  2.522853  3.495448  1.489285  2.147490
   H ( 12)  2.634519  3.676548  2.142539  2.881207  1.012886
 
 A cutoff of  1.0D-14 yielded   4858 shell pairs
 There are     38432 function pairs (     50356 Cartesian)
 Smallest overlap matrix eigenvalue = 2.06E-04
 Guess MOs from core Hamiltonian diagonalization
 Long-range K will be added via erf
 Coulomb attenuation parameter = 0.25 bohr**(-1)
 An unrestricted hybrid HF-DFT SCF calculation will be
 performed using Pulay DIIS extrapolation
 Exchange:     0.1957 Hartree-Fock + 1.0000 wB97X-D3 + LR-HF
 Correlation:  1.0000 wB97X-D3
 Using SG-2 standard quadrature grid
 Dispersion:   Grimme D3
 SCF converges when DIIS error is below 1.0E-08
 using 64 threads for integral computing
 -------------------------------------------------------
 OpenMP Integral computing Module                
 Release: version 1.0, May 2013, Q-Chem Inc. Pittsburgh 
 -------------------------------------------------------
 using 64 threads for integral computing
 -------------------------------------------------------
 OpenMP Integral computing Module                
 Release: version 1.0, May 2013, Q-Chem Inc. Pittsburgh 
 -------------------------------------------------------
 ---------------------------------------
  Cycle       Energy         DIIS Error
 ---------------------------------------
    1    -234.5955830668      8.56E-02
    2    -172.7691386538      8.38E-02
    3    -257.5747900704      4.08E-02
    4    -204.7768111130      7.46E-02
    5    -275.3227693168      3.56E-02
    6    -302.3048640747      7.29E-03
    7    -302.6014277082      5.80E-03
    8    -302.8839573367      1.58E-03
    9    -302.9073316076      4.60E-04
   10    -302.9120328850      2.07E-04
   11    -302.9135912572      1.34E-04
   12    -302.9145795793      9.74E-05
   13    -302.9153203987      3.37E-05
   14    -302.9153575039      1.04E-05
   15    -302.9153612608      4.03E-06
   16    -302.9153642673      2.05E-06
   17    -302.9153660524      1.26E-06
   18    -302.9153668120      5.75E-07
   19    -302.9153670204      2.24E-07
   20    -302.9153670754      7.94E-08
   21    -302.9153670863      3.19E-08
   22    -302.9153670890      1.51E-08
   23    -302.9153670903      7.83E-09 Convergence criterion met
 ---------------------------------------
 <S^2> = 0.7691
 SCF time:  CPU 3018.87 s  wall 54.30 s
 SCF   energy in the final basis set = -302.91536709
 Total energy in the final basis set = -302.91536709
 
 --------------------------------------------------------------
 
                    Orbital Energies (a.u.)
 --------------------------------------------------------------
 
 Alpha MOs
 -- Occupied --
-14.4436 -14.4343 -10.3508 -10.3473 -10.3283 -10.3238 -10.2902  -1.1030
 -1.0374  -0.9189  -0.8569  -0.7858  -0.6727  -0.6605  -0.6171  -0.5970
 -0.5491  -0.5064  -0.4933  -0.4790  -0.4675  -0.4379  -0.4216  -0.3480
 -0.3129
 -- Virtual --
  0.0820   0.0924   0.1343   0.1392   0.1445   0.1554   0.1656   0.1708
  0.2067   0.2253   0.2530   0.2891   0.3073   0.3359   0.3461   0.3579
  0.3764   0.3831   0.4018   0.4125   0.4419   0.4510   0.4554   0.4689
  0.4768   0.4954   0.5061   0.5159   0.5274   0.5412   0.5448   0.5582
  0.5779   0.5941   0.6010   0.6114   0.6218   0.6454   0.6804   0.6894
  0.7136   0.7260   0.7475   0.7620   0.7846   0.8180   0.8204   0.8346
  0.8702   0.9305   0.9547   0.9698   1.0007   1.0291   1.0323   1.0572
  1.0714   1.0894   1.0945   1.1169   1.1335   1.1492   1.1660   1.1747
  1.1817   1.2048   1.2351   1.2465   1.2725   1.2871   1.3121   1.3250
  1.3550   1.3752   1.3872   1.4063   1.4147   1.4471   1.4729   1.4887
  1.5078   1.5300   1.5400   1.5791   1.6297   1.6590   1.6930   1.7180
  1.7514   1.7664   1.8042   1.8499   1.8765   1.9043   1.9108   1.9477
  2.0292   2.1541   2.1720   2.2177   2.2760   2.3076   2.3176   2.3388
  2.3647   2.3863   2.4079   2.4316   2.5220   2.5393   2.5589   2.6068
  2.6305   2.6399   2.6725   2.6814   2.6882   2.7160   2.7596   2.7643
  2.7699   2.7980   2.8186   2.8559   2.8746   2.8872   2.9131   2.9208
  2.9601   2.9733   2.9839   2.9974   3.0093   3.0440   3.0514   3.0735
  3.0788   3.1068   3.1161   3.1344   3.1462   3.1606   3.1827   3.1866
  3.1925   3.2073   3.2259   3.2629   3.2823   3.2916   3.3102   3.3614
  3.3675   3.3940   3.4220   3.4342   3.4747   3.4894   3.5003   3.5282
  3.5550   3.5605   3.5815   3.6085   3.6370   3.6628   3.6880   3.6940
  3.7133   3.7478   3.7784   3.7968   3.8249   3.8515   3.8730   3.8864
  3.9385   3.9565   3.9760   3.9969   4.0153   4.0196   4.0377   4.0460
  4.0567   4.0638   4.0909   4.0970   4.1322   4.1369   4.1560   4.1770
  4.2190   4.2472   4.3039   4.3452   4.3740   4.4069   4.4526   4.4817
  4.5120   4.5275   4.5678   4.5862   4.6139   4.6367   4.6719   4.6845
  4.7096   4.7194   4.7543   4.7789   4.8174   4.8315   4.8687   4.9166
  4.9392   4.9703   5.0321   5.0719   5.0804   5.1533   5.1692   5.2016
  5.2259   5.2745   5.3079   5.3412   5.3971   5.4286   5.5283   5.5462
  5.5672   5.6005   5.6594   5.7030   5.7876   5.8765   5.9212   6.0128
  6.0296   6.0900   6.1724   6.1821   6.2722   6.4349   6.5881   6.7385
  8.2453  10.1213  11.8532  12.0693  12.9577  13.8770  15.2919
 
 Beta MOs
 -- Occupied --
-14.4429 -14.4290 -10.3514 -10.3393 -10.3283 -10.3261 -10.2889  -1.1003
 -1.0259  -0.8945  -0.8528  -0.7787  -0.6685  -0.6587  -0.6102  -0.5909
 -0.5413  -0.4996  -0.4721  -0.4683  -0.4507  -0.4321  -0.4153  -0.3247
 -- Virtual --
 -0.0434   0.0845   0.0949   0.1362   0.1423   0.1487   0.1608   0.1684
  0.1865   0.2110   0.2306   0.2531   0.2952   0.3112   0.3370   0.3500
  0.3628   0.3782   0.3864   0.4074   0.4154   0.4456   0.4515   0.4582
  0.4722   0.4825   0.4965   0.5092   0.5177   0.5309   0.5461   0.5503
  0.5596   0.5801   0.5960   0.6013   0.6137   0.6245   0.6473   0.6836
  0.6933   0.7155   0.7272   0.7494   0.7631   0.7859   0.8191   0.8224
  0.8460   0.8745   0.9374   0.9560   0.9712   1.0018   1.0301   1.0375
  1.0603   1.0754   1.0938   1.0960   1.1218   1.1358   1.1523   1.1717
  1.1780   1.1848   1.2064   1.2401   1.2508   1.2775   1.2924   1.3162
  1.3272   1.3572   1.3802   1.3914   1.4091   1.4182   1.4508   1.4774
  1.4928   1.5128   1.5323   1.5441   1.5843   1.6319   1.6623   1.6959
  1.7220   1.7558   1.7679   1.8154   1.8512   1.8794   1.9074   1.9127
  1.9520   2.0316   2.1568   2.1778   2.2196   2.2839   2.3183   2.3243
  2.3412   2.3719   2.3980   2.4149   2.4372   2.5300   2.5490   2.5677
  2.6121   2.6330   2.6436   2.6789   2.6888   2.6944   2.7195   2.7611
  2.7659   2.7745   2.8002   2.8232   2.8615   2.8814   2.8956   2.9197
  2.9252   2.9619   2.9759   2.9907   3.0057   3.0123   3.0462   3.0536
  3.0753   3.0844   3.1116   3.1220   3.1417   3.1538   3.1641   3.1890
  3.1964   3.2044   3.2092   3.2310   3.2706   3.2866   3.2984   3.3134
  3.3638   3.3707   3.4031   3.4267   3.4377   3.4805   3.4929   3.5030
  3.5327   3.5580   3.5708   3.5871   3.6120   3.6455   3.6661   3.6937
  3.6976   3.7194   3.7540   3.7815   3.8043   3.8305   3.8550   3.8765
  3.8918   3.9398   3.9605   3.9798   4.0011   4.0199   4.0238   4.0449
  4.0503   4.0745   4.0809   4.0964   4.1007   4.1354   4.1392   4.1594
  4.1808   4.2219   4.2522   4.3102   4.3499   4.3806   4.4135   4.4572
  4.4851   4.5157   4.5332   4.5715   4.5957   4.6232   4.6551   4.6797
  4.7015   4.7160   4.7216   4.7636   4.7910   4.8214   4.8348   4.8721
  4.9201   4.9427   4.9784   5.0388   5.0747   5.0832   5.1577   5.1734
  5.2059   5.2404   5.2802   5.3105   5.3440   5.4000   5.4308   5.5309
  5.5484   5.5698   5.6025   5.6624   5.7050   5.7911   5.8819   5.9224
  6.0143   6.0306   6.0916   6.1779   6.1942   6.2758   6.4391   6.5895
  6.7395   8.2484  10.1221  11.8547  12.0723  12.9720  13.8782  15.2990
 --------------------------------------------------------------
 
          Ground-State Mulliken Net Atomic Charges

     Atom                 Charge (a.u.)    Spin (a.u.)
  --------------------------------------------------------
      1 C                    -0.074612      -0.158728
      2 N                    -0.066440       0.347078
      3 C                    -0.053295       0.003395
      4 H                     0.118507       0.001080
      5 C                    -0.220429       0.061148
      6 H                     0.139922       0.000566
      7 C                    -0.143871       0.749789
      8 H                     0.164093      -0.011927
      9 C                     0.054050      -0.040131
     10 H                     0.114496       0.011579
     11 N                    -0.156371       0.036936
     12 H                     0.123951      -0.000786
  --------------------------------------------------------
  Sum of atomic charges =    -0.000000
  Sum of spin   charges =     1.000000

 -----------------------------------------------------------------
                    Cartesian Multipole Moments
 -----------------------------------------------------------------
    Charge (ESU x 10^10)
                -0.0000
    Dipole Moment (Debye)
         X      -2.1409      Y       0.4768      Z       2.1693
       Tot       3.0849
    Quadrupole Moments (Debye-Ang)
        XX     -40.3696     XY      -2.5610     YY     -35.5685
        XZ       4.3995     YZ      -1.5099     ZZ     -52.3656
    Octopole Moments (Debye-Ang^2)
       XXX     -26.4437    XXY      -3.6838    XYY      -8.3881
       YYY      -8.0316    XXZ      18.6988    XYZ       0.9982
       YYZ      13.8916    XZZ     -26.0070    YZZ      -0.7867
       ZZZ      58.0345
    Hexadecapole Moments (Debye-Ang^3)
      XXXX    -202.2113   XXXY      -8.3736   XXYY     -70.6308
      XYYY     -21.5781   YYYY    -217.7155   XXXZ      80.4078
      XXYZ      26.7790   XYYZ      28.1890   YYYZ      69.1711
      XXZZ    -150.2458   XYZZ     -10.9768   YYZZ    -117.7653
      XZZZ     114.3777   YZZZ      88.9030   ZZZZ    -598.0464
 -----------------------------------------------------------------
 Calculating MO derivatives via CPSCF
    1     0    39    0.0247543  
    2     0    39    0.0105267  
    3     0    39    0.0042808  
    4     0    39    0.0013622  
    5     0    39    0.0002907  
    6    11    28    0.0000519  
    7    27    12    0.0000102  
    8    38     1    0.0000015  
    9    39     0    0.0000002  Converged
 Time for AOints: 1169.0 s (CPU) 21.3 s (wall)
 ------------------------------------------------------------------------------
                     AOints        : Timing summary (seconds)
 ------------------------------------------------------------------------------
     job step          cpu (% of tot)      sys (% of tot)     wall (% of tot)
 ------------------------------------------------------------------------------
  AOints            0.1169E+04 ( 4.6)   0.9052E-02 ( 7.6)   0.2135E+02 ( 0.9)
 ------------------------------------------------------------------------------
   Grand Totals     0.2540E+05          0.1197E+00          0.2455E+04
 ------------------------------------------------------------------------------
 Polarizability Matrix (a.u.)
            1           2           3
    1 -64.6097984   4.3725064   9.4124428
    2   4.3725064 -60.8349280   7.0323393
    3   9.4124428   7.0323393 -69.0131478
 Calculating analytic Hessian of the SCF energy
 
 Direct stationary perturbation theory relativistic correction:
 
 rels  =       0.078598411688
 relv  =      -0.368919568032
 rel2e =       0.000000000000
 E_rel =      -0.290321156344
 
 Hessian of the SCF Energy
            1           2           3           4           5           6
    1   0.5994499  -0.2798332  -0.5784760  -0.4490964   0.2143228   0.4612730
    2  -0.2798332   0.2269099   0.2807341   0.2118636  -0.1458017  -0.2351219
    3  -0.5784760   0.2807341   0.7647173   0.4609512  -0.2378503  -0.5549337
    4  -0.4490964   0.2118636   0.4609512   0.4667786  -0.2316754  -0.5020241
    5   0.2143228  -0.1458017  -0.2378503  -0.2316754   0.1398201   0.2611809
    6   0.4612730  -0.2351219  -0.5549337  -0.5020241   0.2611809   0.5828118
    7  -0.0003991   0.0015753   0.0029804   0.0002187  -0.0005457  -0.0014765
    8   0.0009214  -0.0012740   0.0003608  -0.0008840   0.0006571   0.0000245
    9   0.0005640   0.0002017  -0.0001505  -0.0005731   0.0000487   0.0003291
   10  -0.0001421   0.0001357   0.0001021   0.0000674  -0.0000610  -0.0000744
   11   0.0000323  -0.0000281  -0.0002117  -0.0000790   0.0000984   0.0001107
   12  -0.0000251  -0.0000922  -0.0002256   0.0000676  -0.0000695   0.0000224
   13   0.0003441  -0.0002521  -0.0009361   0.0002319   0.0001332   0.0004970
   14   0.0025237  -0.0001047  -0.0019899  -0.0005534   0.0000543   0.0007224
   15   0.0006539   0.0007294  -0.0011213  -0.0002757   0.0000532   0.0006175
   16  -0.0000973  -0.0000668  -0.0000051   0.0000377   0.0000465   0.0000401
   17   0.0001639  -0.0001764   0.0002014  -0.0001547   0.0001309   0.0000774
   18   0.0001414  -0.0001437  -0.0003271  -0.0000330  -0.0000588   0.0000438
   19  -0.1398891   0.0622386   0.0975374  -0.0191492   0.0161355   0.0416603
   20   0.0604087  -0.0872429  -0.0354790   0.0170784   0.0070563  -0.0265631
   21   0.0904233  -0.0314854  -0.1787627   0.0435851  -0.0274332  -0.0296750
   22  -0.0109048   0.0142124  -0.0008556   0.0016976  -0.0006350   0.0004885
   23   0.0075572  -0.0039575   0.0000569  -0.0005592   0.0012303   0.0010921
   24   0.0176649  -0.0190269   0.0073000   0.0006386   0.0013586  -0.0038103
   25  -0.0016375  -0.0107032   0.0187136  -0.0013224   0.0033320  -0.0007097
   26  -0.0058085   0.0137917  -0.0058306   0.0060085  -0.0038930  -0.0024637
   27   0.0129577   0.0014931  -0.0330408  -0.0042724   0.0030082   0.0057881
   28   0.0017416  -0.0002224  -0.0006980  -0.0004568   0.0001539   0.0002967
   29   0.0000665  -0.0012417   0.0025406  -0.0008682   0.0005213   0.0000929
   30  -0.0018472   0.0017008  -0.0044609   0.0010468  -0.0004575   0.0002016
   31   0.0015692  -0.0002856   0.0007476   0.0005458  -0.0004290   0.0000433
   32  -0.0004612  -0.0011735  -0.0034710   0.0001021   0.0004867   0.0004897
   33  -0.0018102  -0.0001428   0.0012416   0.0000708   0.0007668  -0.0007436
   34  -0.0009385   0.0013376  -0.0000614   0.0004470  -0.0007779  -0.0000142
   35   0.0001064   0.0002989   0.0009386  -0.0002787  -0.0003608   0.0003581
   36  -0.0015197   0.0011537  -0.0002361   0.0008181  -0.0005470  -0.0006517
            7           8           9          10          11          12
    1  -0.0003991   0.0009214   0.0005640  -0.0001421   0.0000323  -0.0000251
    2   0.0015753  -0.0012740   0.0002017   0.0001357  -0.0000281  -0.0000922
    3   0.0029804   0.0003608  -0.0001505   0.0001021  -0.0002117  -0.0002256
    4   0.0002187  -0.0008840  -0.0005731   0.0000674  -0.0000790   0.0000676
    5  -0.0005457   0.0006571   0.0000487  -0.0000610   0.0000984  -0.0000695
    6  -0.0014765   0.0000245   0.0003291  -0.0000744   0.0001107   0.0000224
    7   0.6837989  -0.1995636   0.1012997  -0.0975021   0.0851263  -0.0200617
    8  -0.1995636   0.7908948  -0.1209794   0.0870058  -0.3082713   0.0564283
    9   0.1012997  -0.1209794   0.1733056  -0.0236494   0.0513857  -0.0551940
   10  -0.0975021   0.0870058  -0.0236494   0.0792561  -0.0921470   0.0244425
   11   0.0851263  -0.3082713   0.0513857  -0.0921470   0.3249258  -0.0585772
   12  -0.0200617   0.0564283  -0.0551940   0.0244425  -0.0585772   0.0370587
   13  -0.4227426   0.1852828  -0.0759196   0.0074257  -0.0039763  -0.0007103
   14   0.2026870  -0.1713007   0.0486140   0.0170019  -0.0009683   0.0048156
   15  -0.0723620   0.0457494  -0.0766423  -0.0030045   0.0010420   0.0070322
   16  -0.0048395  -0.0135313   0.0023873  -0.0003168   0.0003624   0.0002785
   17   0.0079219   0.0077091  -0.0012403   0.0000715   0.0000995  -0.0003751
   18  -0.0061927  -0.0024302  -0.0002461   0.0004406  -0.0003990  -0.0028040
   19  -0.0066226  -0.0039837  -0.0032101   0.0007510   0.0007786   0.0006744
   20   0.0032420  -0.0015111   0.0030737   0.0004689  -0.0009387  -0.0027393
   21  -0.0001184  -0.0011499   0.0000141   0.0001838  -0.0003895   0.0004755
   22   0.0003368   0.0011737  -0.0000216  -0.0001024  -0.0000181   0.0000992
   23   0.0011374   0.0014375   0.0001833  -0.0000888  -0.0000592  -0.0001030
   24  -0.0018352  -0.0000058  -0.0004999   0.0000450   0.0003514   0.0005112
   25   0.0029398   0.0243071  -0.0087206  -0.0016523  -0.0005065  -0.0056485
   26   0.0230886  -0.1059805   0.0229492   0.0009720  -0.0039266   0.0033312
   27  -0.0155253   0.0117517   0.0130023  -0.0029088   0.0024811   0.0135472
   28  -0.0052252  -0.0026621   0.0003071   0.0009665   0.0005869   0.0005178
   29   0.0013682  -0.0028276   0.0009923  -0.0001676  -0.0003212   0.0029479
   30  -0.0023240   0.0006165   0.0005465   0.0003828   0.0002671  -0.0013479
   31  -0.1319668  -0.0745266   0.0013178   0.0112418   0.0097511   0.0002811
   32  -0.1017262  -0.2135579  -0.0262858  -0.0132349  -0.0099250  -0.0051509
   33   0.0285321   0.0178726  -0.0508340   0.0035557   0.0035869   0.0009004
   34  -0.0179961  -0.0035396   0.0062185   0.0000073   0.0000895   0.0000844
   35  -0.0243112   0.0040248   0.0210570   0.0000434  -0.0006853  -0.0004157
   36  -0.0129164  -0.0082385  -0.0036308   0.0004845   0.0003526   0.0000239
           13          14          15          16          17          18
    1   0.0003441   0.0025237   0.0006539  -0.0000973   0.0001639   0.0001414
    2  -0.0002521  -0.0001047   0.0007294  -0.0000668  -0.0001764  -0.0001437
    3  -0.0009361  -0.0019899  -0.0011213  -0.0000051   0.0002014  -0.0003271
    4   0.0002319  -0.0005534  -0.0002757   0.0000377  -0.0001547  -0.0000330
    5   0.0001332   0.0000543   0.0000532   0.0000465   0.0001309  -0.0000588
    6   0.0004970   0.0007224   0.0006175   0.0000401   0.0000774   0.0000438
    7  -0.4227426   0.2026870  -0.0723620  -0.0048395   0.0079219  -0.0061927
    8   0.1852828  -0.1713007   0.0457494  -0.0135313   0.0077091  -0.0024302
    9  -0.0759196   0.0486140  -0.0766423   0.0023873  -0.0012403  -0.0002461
   10   0.0074257   0.0170019  -0.0030045  -0.0003168   0.0000715   0.0004406
   11  -0.0039763  -0.0009683   0.0010420   0.0003624   0.0000995  -0.0003990
   12  -0.0007103   0.0048156   0.0070322   0.0002785  -0.0003751  -0.0028040
   13   0.9607856  -0.0254295   0.1053864  -0.3464232  -0.0774428  -0.0112117
   14  -0.0254295   0.4319760  -0.0523740  -0.0745969  -0.0784446  -0.0000899
   15   0.1053864  -0.0523740   0.1366915  -0.0174723   0.0013525  -0.0255590
   16  -0.3464232  -0.0745969  -0.0174723   0.3562962   0.0832218   0.0161876
   17  -0.0774428  -0.0784446   0.0013525   0.0832218   0.0626977   0.0002839
   18  -0.0112117  -0.0000899  -0.0255590   0.0161876   0.0002839   0.0191392
   19   0.0023887  -0.0098028   0.0151727   0.0001769  -0.0000319  -0.0005139
   20  -0.0022188  -0.0140491   0.0209033  -0.0000227   0.0011835  -0.0012866
   21   0.0036150   0.0206806  -0.0075045   0.0001697  -0.0018159   0.0014992
   22  -0.0011319   0.0002879  -0.0012038  -0.0000647  -0.0000722   0.0001139
   23  -0.0012069   0.0003935  -0.0009257  -0.0001257  -0.0001329   0.0002227
   24   0.0005835  -0.0002867  -0.0006488   0.0000707   0.0001195  -0.0000114
   25  -0.0799075  -0.0645983   0.0128171   0.0003184  -0.0122076   0.0029176
   26  -0.0360589  -0.1328344   0.0044351   0.0051225   0.0030131   0.0008414
   27   0.0066332  -0.0197476  -0.0542577  -0.0001676   0.0000083  -0.0049727
   28   0.0077134  -0.0130323  -0.0118703  -0.0002412   0.0002504   0.0000972
   29   0.0057944  -0.0150006  -0.0157724  -0.0003578  -0.0000818   0.0001148
   30  -0.0003300   0.0002123   0.0032236   0.0000388  -0.0005281   0.0000516
   31  -0.1275335  -0.0311617  -0.0296070  -0.0041782  -0.0007934   0.0000754
   32  -0.0425851  -0.0170485  -0.0050100   0.0005728   0.0033768   0.0039939
   33  -0.0296567   0.0005811   0.0157632  -0.0000035   0.0025380   0.0126489
   34  -0.0011507  -0.0033255   0.0017655  -0.0006681  -0.0009271  -0.0020224
   35  -0.0020401  -0.0026730  -0.0001827  -0.0006247   0.0006249  -0.0010484
   36   0.0020492  -0.0011381   0.0024056  -0.0015242  -0.0006215   0.0005375
           19          20          21          22          23          24
    1  -0.1398891   0.0604087   0.0904233  -0.0109048   0.0075572   0.0176649
    2   0.0622386  -0.0872429  -0.0314854   0.0142124  -0.0039575  -0.0190269
    3   0.0975374  -0.0354790  -0.1787627  -0.0008556   0.0000569   0.0073000
    4  -0.0191492   0.0170784   0.0435851   0.0016976  -0.0005592   0.0006386
    5   0.0161355   0.0070563  -0.0274332  -0.0006350   0.0012303   0.0013586
    6   0.0416603  -0.0265631  -0.0296750   0.0004885   0.0010921  -0.0038103
    7  -0.0066226   0.0032420  -0.0001184   0.0003368   0.0011374  -0.0018352
    8  -0.0039837  -0.0015111  -0.0011499   0.0011737   0.0014375  -0.0000058
    9  -0.0032101   0.0030737   0.0000141  -0.0000216   0.0001833  -0.0004999
   10   0.0007510   0.0004689   0.0001838  -0.0001024  -0.0000888   0.0000450
   11   0.0007786  -0.0009387  -0.0003895  -0.0000181  -0.0000592   0.0003514
   12   0.0006744  -0.0027393   0.0004755   0.0000992  -0.0001030   0.0005112
   13   0.0023887  -0.0022188   0.0036150  -0.0011319  -0.0012069   0.0005835
   14  -0.0098028  -0.0140491   0.0206806   0.0002879   0.0003935  -0.0002867
   15   0.0151727   0.0209033  -0.0075045  -0.0012038  -0.0009257  -0.0006488
   16   0.0001769  -0.0000227   0.0001697  -0.0000647  -0.0001257   0.0000707
   17  -0.0000319   0.0011835  -0.0018159  -0.0000722  -0.0001329   0.0001195
   18  -0.0005139  -0.0012866   0.0014992   0.0001139   0.0002227  -0.0000114
   19   0.3872116  -0.2549483  -0.1077372  -0.1627150   0.1552452  -0.0371343
   20  -0.2549483   0.3779640  -0.0796324   0.1564659  -0.1945413   0.0555350
   21  -0.1077372  -0.0796324   0.5139160  -0.0374774   0.0542844  -0.0670264
   22  -0.1627150   0.1564659  -0.0374774   0.1657088  -0.1696440   0.0360472
   23   0.1552452  -0.1945413   0.0542844  -0.1696440   0.1984605  -0.0574211
   24  -0.0371343   0.0555350  -0.0670264   0.0360472  -0.0574211   0.0667517
   25  -0.0641590   0.0225801   0.0023842   0.0067697   0.0099793  -0.0174942
   26   0.0194025  -0.0838122   0.0454475  -0.0018545  -0.0035139   0.0165653
   27   0.0115954   0.0670092  -0.2041055   0.0019973   0.0006692   0.0005678
   28   0.0005216   0.0003550   0.0045957   0.0000377  -0.0006664  -0.0003473
   29  -0.0051805   0.0088205   0.0133264   0.0000711   0.0006544  -0.0008691
   30   0.0100287  -0.0165336  -0.0227785   0.0002754   0.0006778   0.0011486
   31   0.0004550  -0.0034900   0.0003537   0.0002925  -0.0014962   0.0017090
   32   0.0202715  -0.0138351   0.0090002   0.0000456   0.0000685   0.0037568
   33  -0.0269186   0.0149161  -0.0072903   0.0004398   0.0012756  -0.0040986
   34   0.0010303   0.0000808   0.0000225   0.0000758  -0.0001318   0.0000521
   35  -0.0001248   0.0009060  -0.0008330  -0.0000327  -0.0000398  -0.0000770
   36  -0.0011547   0.0007966   0.0012382   0.0000971  -0.0000120  -0.0001839
           25          26          27          28          29          30
    1  -0.0016375  -0.0058085   0.0129577   0.0017416   0.0000665  -0.0018472
    2  -0.0107032   0.0137917   0.0014931  -0.0002224  -0.0012417   0.0017008
    3   0.0187136  -0.0058306  -0.0330408  -0.0006980   0.0025406  -0.0044609
    4  -0.0013224   0.0060085  -0.0042724  -0.0004568  -0.0008682   0.0010468
    5   0.0033320  -0.0038930   0.0030082   0.0001539   0.0005213  -0.0004575
    6  -0.0007097  -0.0024637   0.0057881   0.0002967   0.0000929   0.0002016
    7   0.0029398   0.0230886  -0.0155253  -0.0052252   0.0013682  -0.0023240
    8   0.0243071  -0.1059805   0.0117517  -0.0026621  -0.0028276   0.0006165
    9  -0.0087206   0.0229492   0.0130023   0.0003071   0.0009923   0.0005465
   10  -0.0016523   0.0009720  -0.0029088   0.0009665  -0.0001676   0.0003828
   11  -0.0005065  -0.0039266   0.0024811   0.0005869  -0.0003212   0.0002671
   12  -0.0056485   0.0033312   0.0135472   0.0005178   0.0029479  -0.0013479
   13  -0.0799075  -0.0360589   0.0066332   0.0077134   0.0057944  -0.0003300
   14  -0.0645983  -0.1328344  -0.0197476  -0.0130323  -0.0150006   0.0002123
   15   0.0128171   0.0044351  -0.0542577  -0.0118703  -0.0157724   0.0032236
   16   0.0003184   0.0051225  -0.0001676  -0.0002412  -0.0003578   0.0000388
   17  -0.0122076   0.0030131   0.0000083   0.0002504  -0.0000818  -0.0005281
   18   0.0029176   0.0008414  -0.0049727   0.0000972   0.0001148   0.0000516
   19  -0.0641590   0.0194025   0.0115954   0.0005216  -0.0051805   0.0100287
   20   0.0225801  -0.0838122   0.0670092   0.0003550   0.0088205  -0.0165336
   21   0.0023842   0.0454475  -0.2041055   0.0045957   0.0133264  -0.0227785
   22   0.0067697  -0.0018545   0.0019973   0.0000377   0.0000711   0.0002754
   23   0.0099793  -0.0035139   0.0006692  -0.0006664   0.0006544   0.0006778
   24  -0.0174942   0.0165653   0.0005678  -0.0003473  -0.0008691   0.0011486
   25   0.3623478  -0.0917688  -0.0449858  -0.0618889   0.0475848   0.0453213
   26  -0.0917688   0.5589867   0.0369121   0.0436854  -0.1628902  -0.1255448
   27  -0.0449858   0.0369121   0.5384622   0.0413187  -0.1280033  -0.1802564
   28  -0.0618889   0.0436854   0.0413187   0.0675297  -0.0524549  -0.0500953
   29   0.0475848  -0.1628902  -0.1280033  -0.0524549   0.1820428   0.1312136
   30   0.0453213  -0.1255448  -0.1802564  -0.0500953   0.1312136   0.1948383
   31  -0.1493205   0.0408369  -0.0215531  -0.0096805   0.0046541  -0.0020129
   32   0.0623066  -0.0805065   0.0421122   0.0207343  -0.0091225   0.0079675
   33   0.0083907   0.0038912  -0.0953676   0.0155084  -0.0068985   0.0090880
   34  -0.0124876  -0.0036256   0.0149106  -0.0010178  -0.0005102  -0.0004844
   35   0.0096946   0.0015657  -0.0176942   0.0032722  -0.0005536   0.0004085
   36  -0.0129858  -0.0005339   0.0006331   0.0003693   0.0003148  -0.0002546
           31          32          33          34          35          36
    1   0.0015692  -0.0004612  -0.0018102  -0.0009385   0.0001064  -0.0015197
    2  -0.0002856  -0.0011735  -0.0001428   0.0013376   0.0002989   0.0011537
    3   0.0007476  -0.0034710   0.0012416  -0.0000614   0.0009386  -0.0002361
    4   0.0005458   0.0001021   0.0000708   0.0004470  -0.0002787   0.0008181
    5  -0.0004290   0.0004867   0.0007668  -0.0007779  -0.0003608  -0.0005470
    6   0.0000433   0.0004897  -0.0007436  -0.0000142   0.0003581  -0.0006517
    7  -0.1319668  -0.1017262   0.0285321  -0.0179961  -0.0243112  -0.0129164
    8  -0.0745266  -0.2135579   0.0178726  -0.0035396   0.0040248  -0.0082385
    9   0.0013178  -0.0262858  -0.0508340   0.0062185   0.0210570  -0.0036308
   10   0.0112418  -0.0132349   0.0035557   0.0000073   0.0000434   0.0004845
   11   0.0097511  -0.0099250   0.0035869   0.0000895  -0.0006853   0.0003526
   12   0.0002811  -0.0051509   0.0009004   0.0000844  -0.0004157   0.0000239
   13  -0.1275335  -0.0425851  -0.0296567  -0.0011507  -0.0020401   0.0020492
   14  -0.0311617  -0.0170485   0.0005811  -0.0033255  -0.0026730  -0.0011381
   15  -0.0296070  -0.0050100   0.0157632   0.0017655  -0.0001827   0.0024056
   16  -0.0041782   0.0005728  -0.0000035  -0.0006681  -0.0006247  -0.0015242
   17  -0.0007934   0.0033768   0.0025380  -0.0009271   0.0006249  -0.0006215
   18   0.0000754   0.0039939   0.0126489  -0.0020224  -0.0010484   0.0005375
   19   0.0004550   0.0202715  -0.0269186   0.0010303  -0.0001248  -0.0011547
   20  -0.0034900  -0.0138351   0.0149161   0.0000808   0.0009060   0.0007966
   21   0.0003537   0.0090002  -0.0072903   0.0000225  -0.0008330   0.0012382
   22   0.0002925   0.0000456   0.0004398   0.0000758  -0.0000327   0.0000971
   23  -0.0014962   0.0000685   0.0012756  -0.0001318  -0.0000398  -0.0000120
   24   0.0017090   0.0037568  -0.0040986   0.0000521  -0.0000770  -0.0001839
   25  -0.1493205   0.0623066   0.0083907  -0.0124876   0.0096946  -0.0129858
   26   0.0408369  -0.0805065   0.0038912  -0.0036256   0.0015657  -0.0005339
   27  -0.0215531   0.0421122  -0.0953676   0.0149106  -0.0176942   0.0006331
   28  -0.0096805   0.0207343   0.0155084  -0.0010178   0.0032722   0.0003693
   29   0.0046541  -0.0091225  -0.0068985  -0.0005102  -0.0005536   0.0003148
   30  -0.0020129   0.0079675   0.0090880  -0.0004844   0.0004085  -0.0002546
   31   0.6729950   0.0573335  -0.1821097  -0.2644200  -0.0003930   0.2307549
   32   0.0573335   0.4004886  -0.0577907  -0.0033590  -0.0592517   0.0303881
   33  -0.1821097  -0.0577907   0.2987824   0.1840010   0.0194038  -0.1800903
   34  -0.2644200  -0.0033590   0.1840010   0.2971186   0.0146887  -0.2044721
   35  -0.0003930  -0.0592517   0.0194038   0.0146887   0.0561440  -0.0219149
   36   0.2307549   0.0303881  -0.1800903  -0.2044721  -0.0219149   0.1802090
 **********************************************************************
 **                                                                  **
 **                       VIBRATIONAL ANALYSIS                       **
 **                       --------------------                       **
 **                                                                  **
 **        VIBRATIONAL FREQUENCIES (CM**-1) AND NORMAL MODES         **
 **     FORCE CONSTANTS (mDYN/ANGSTROM) AND REDUCED MASSES (AMU)     **
 **                  INFRARED INTENSITIES (KM/MOL)                   **
 **                                                                  **
 **********************************************************************
 

 Mode:                 1                      2                      3
 Frequency:        59.94                 130.23                 254.60
 Force Cnst:      0.0080                 0.0587                 0.1231
 Red. Mass:       3.7917                 5.8792                 3.2241
 IR Active:          YES                    YES                    YES
 IR Intens:        5.512                  4.986                  3.363
 Raman Active:       YES                    YES                    YES
               X      Y      Z        X      Y      Z        X      Y      Z
 C          0.028  0.036 -0.053   -0.080 -0.019  0.116   -0.029  0.167 -0.037
 N          0.161  0.199 -0.013    0.103 -0.195  0.362   -0.001 -0.094  0.110
 C         -0.091 -0.019  0.131    0.060  0.032 -0.285    0.008 -0.032  0.195
 H         -0.165 -0.025  0.224    0.108 -0.002 -0.536   -0.003  0.035  0.546
 C         -0.071  0.062  0.225    0.005  0.074  0.043    0.012 -0.118 -0.008
 H         -0.106  0.163  0.439   -0.002  0.081  0.184    0.010 -0.144  0.158
 C         -0.116 -0.147 -0.098   -0.177  0.027  0.010    0.020  0.200 -0.016
 H         -0.329 -0.351 -0.145   -0.288 -0.091 -0.040    0.255  0.462  0.160
 C          0.055 -0.023 -0.039    0.004  0.073  0.037   -0.037 -0.085 -0.145
 H          0.234  0.074 -0.062    0.146  0.068  0.094   -0.050 -0.183 -0.052
 N          0.036 -0.093 -0.142    0.062  0.023 -0.249    0.014 -0.018 -0.139
 H         -0.055 -0.250 -0.270   -0.025  0.109 -0.350   -0.092 -0.169 -0.285
 TransDip  -0.055 -0.051 -0.004   -0.037  0.033 -0.052   -0.006  0.054 -0.021

 Mode:                 4                      5                      6
 Frequency:       344.03                 426.15                 489.60
 Force Cnst:      0.1961                 0.3703                 0.6032
 Red. Mass:       2.8125                 3.4609                 4.2712
 IR Active:          YES                    YES                    YES
 IR Intens:        4.405                  0.008                 11.782
 Raman Active:       YES                    YES                    YES
               X      Y      Z        X      Y      Z        X      Y      Z
 C          0.124 -0.099  0.072    0.293  0.251  0.131    0.049 -0.263  0.278
 N          0.011  0.038 -0.095   -0.139 -0.137 -0.078   -0.084  0.118 -0.004
 C          0.041  0.011 -0.075    0.001  0.002 -0.009   -0.033  0.070  0.116
 H          0.184  0.028 -0.230    0.028  0.012 -0.004   -0.116  0.119  0.491
 C         -0.067 -0.071  0.189   -0.021 -0.027  0.018    0.023  0.022 -0.224
 H         -0.052 -0.165  0.430   -0.019 -0.048  0.094    0.012  0.059 -0.247
 C          0.103  0.003  0.034   -0.007 -0.018 -0.001    0.019 -0.001  0.089
 H          0.539  0.386  0.010   -0.580 -0.606 -0.251   -0.122 -0.220 -0.197
 C         -0.163 -0.011  0.028   -0.023 -0.011  0.005    0.013  0.019 -0.023
 H         -0.132  0.032 -0.001   -0.042 -0.022  0.014   -0.019 -0.148  0.124
 N         -0.073  0.071 -0.120   -0.022  0.015 -0.031    0.052  0.036 -0.179
 H         -0.126  0.190 -0.176   -0.035  0.027 -0.045   -0.149 -0.132 -0.448
 TransDip   0.057  0.033  0.016    0.001  0.002  0.002   -0.085 -0.053  0.045

 Mode:                 7                      8                      9
 Frequency:       620.41                 676.10                 736.50
 Force Cnst:      0.4732                 0.3780                 0.7807
 Red. Mass:       2.0868                 1.4035                 2.4428
 IR Active:          YES                    YES                    YES
 IR Intens:        5.486                133.181                 58.490
 Raman Active:       YES                    YES                    YES
               X      Y      Z        X      Y      Z        X      Y      Z
 C         -0.095 -0.069 -0.092    0.020 -0.039  0.082    0.021 -0.091  0.096
 N          0.051  0.008 -0.002   -0.036  0.024  0.014   -0.030  0.037  0.002
 C          0.011 -0.006 -0.016    0.029 -0.026 -0.039    0.009 -0.068  0.019
 H          0.047  0.021  0.059   -0.029  0.007  0.213    0.059 -0.125 -0.338
 C         -0.028 -0.051  0.009    0.028  0.012 -0.032    0.018 -0.022  0.168
 H         -0.041 -0.067  0.369   -0.033  0.149  0.604    0.109 -0.228 -0.663
 C          0.179  0.165  0.073   -0.052  0.036 -0.057   -0.034  0.197 -0.113
 H         -0.581 -0.593 -0.196    0.041  0.111 -0.074   -0.173  0.002 -0.353
 C         -0.017 -0.002  0.021    0.037  0.009 -0.081   -0.013  0.050 -0.112
 H         -0.068 -0.066  0.069    0.027 -0.025 -0.052    0.098  0.103 -0.118
 N         -0.050  0.005 -0.020   -0.045 -0.044  0.004    0.018 -0.063  0.049
 H          0.010  0.086  0.068    0.389  0.121  0.584    0.054 -0.192  0.080
 TransDip  -0.037 -0.062  0.022    0.232  0.094  0.272   -0.001 -0.043 -0.241

 Mode:                10                     11                     12
 Frequency:       795.90                 865.09                 917.31
 Force Cnst:      0.7010                 2.1133                 0.8345
 Red. Mass:       1.8782                 4.7928                 1.6833
 IR Active:          YES                    YES                    YES
 IR Intens:      102.296                 41.476                 13.759
 Raman Active:       YES                    YES                    YES
               X      Y      Z        X      Y      Z        X      Y      Z
 C          0.025 -0.028  0.007    0.070 -0.018 -0.091    0.004 -0.002 -0.014
 N          0.012 -0.001 -0.026    0.094 -0.050 -0.109    0.012 -0.007 -0.011
 C         -0.016 -0.054 -0.050    0.039 -0.095  0.094    0.018 -0.125 -0.100
 H         -0.184 -0.099  0.013    0.098 -0.038  0.270   -0.286 -0.074  0.660
 C          0.052  0.014 -0.054    0.086 -0.063 -0.082    0.089  0.095  0.094
 H         -0.003  0.098  0.582    0.135 -0.262 -0.093    0.048  0.346 -0.373
 C         -0.063  0.078 -0.066   -0.178  0.098 -0.032    0.001  0.010  0.022
 H         -0.019  0.082 -0.199    0.015  0.230 -0.213   -0.031 -0.026 -0.007
 C         -0.085  0.014  0.028   -0.021  0.265  0.320   -0.052 -0.052  0.007
 H         -0.198 -0.038  0.032    0.192  0.095  0.564   -0.194 -0.130  0.035
 N          0.118 -0.009  0.149   -0.125 -0.117 -0.117   -0.028  0.039 -0.018
 H         -0.369 -0.192 -0.523    0.042  0.069  0.138   -0.047  0.310 -0.015
 TransDip  -0.293  0.021 -0.136    0.103  0.020  0.178   -0.116 -0.010  0.021

 Mode:                13                     14                     15
 Frequency:       934.02                 974.18                1035.28
 Force Cnst:      0.9342                 1.5667                 1.8352
 Red. Mass:       1.8175                 2.8020                 2.9062
 IR Active:          YES                    YES                    YES
 IR Intens:        6.465                  8.117                  5.204
 Raman Active:       YES                    YES                    YES
               X      Y      Z        X      Y      Z        X      Y      Z
 C          0.008 -0.008  0.002    0.046 -0.033 -0.042    0.063 -0.071  0.007
 N          0.005 -0.002 -0.008    0.062 -0.032 -0.074    0.051 -0.019 -0.074
 C         -0.032  0.083 -0.144    0.007  0.161  0.029   -0.030 -0.055 -0.002
 H         -0.285  0.153  0.625   -0.049  0.104 -0.163    0.331  0.036 -0.124
 C         -0.126 -0.099  0.041   -0.071  0.058  0.005   -0.086 -0.067  0.004
 H          0.008 -0.610 -0.063   -0.094  0.209 -0.182   -0.222  0.414  0.002
 C         -0.023  0.009 -0.009   -0.101  0.091  0.046   -0.142  0.124  0.012
 H          0.012  0.048  0.012   -0.120  0.080  0.033   -0.201  0.168  0.317
 C          0.069  0.028  0.014   -0.147 -0.162  0.055    0.228 -0.126  0.002
 H          0.213  0.035  0.058   -0.225 -0.442  0.300    0.302 -0.252  0.154
 N          0.084  0.016  0.044    0.168 -0.062 -0.032   -0.076  0.146  0.043
 H          0.065  0.018  0.014    0.472 -0.010  0.372   -0.257  0.198 -0.183
 TransDip  -0.071  0.025  0.031    0.055  0.067  0.030   -0.065 -0.002 -0.032

 Mode:                16                     17                     18
 Frequency:      1077.49                1131.43                1177.03
 Force Cnst:      0.9340                 1.3455                 1.4909
 Red. Mass:       1.3655                 1.7839                 1.8265
 IR Active:          YES                    YES                    YES
 IR Intens:        7.260                  1.524                 11.245
 Raman Active:       YES                    YES                    YES
               X      Y      Z        X      Y      Z        X      Y      Z
 C         -0.009  0.009  0.002    0.045 -0.042 -0.005   -0.014  0.010  0.006
 N         -0.010  0.005  0.012    0.046 -0.022 -0.058   -0.016  0.009  0.018
 C          0.080  0.063 -0.062    0.023  0.048 -0.029    0.020  0.063  0.000
 H          0.644  0.337  0.353   -0.017  0.056  0.038   -0.097  0.023 -0.043
 C         -0.037  0.003  0.011    0.086  0.088  0.013    0.068  0.122 -0.019
 H         -0.127  0.358 -0.107    0.215 -0.376  0.094    0.211 -0.379  0.083
 C          0.016 -0.008 -0.019   -0.069  0.020  0.117    0.022  0.012 -0.064
 H          0.040 -0.011 -0.100   -0.283  0.005  0.711    0.091  0.006 -0.294
 C         -0.034  0.006  0.000   -0.028  0.021 -0.101   -0.032 -0.177  0.037
 H          0.094  0.030  0.021   -0.048  0.069 -0.156    0.712 -0.126  0.254
 N         -0.041 -0.094  0.042   -0.077 -0.053  0.017   -0.093 -0.005  0.020
 H         -0.136 -0.330 -0.109   -0.111 -0.312 -0.053   -0.169  0.072 -0.060
 TransDip   0.061  0.059  0.017    0.025 -0.023  0.020    0.094 -0.001 -0.052

 Mode:                19                     20                     21
 Frequency:      1205.82                1285.29                1342.26
 Force Cnst:      1.1339                 1.3395                 2.2161
 Red. Mass:       1.3236                 1.3763                 2.0877
 IR Active:          YES                    YES                    YES
 IR Intens:        1.201                  9.225                 21.676
 Raman Active:       YES                    YES                    YES
               X      Y      Z        X      Y      Z        X      Y      Z
 C          0.010 -0.008 -0.000    0.005 -0.010  0.014    0.004 -0.013  0.024
 N          0.011 -0.006 -0.014   -0.004  0.003  0.001   -0.015  0.010  0.011
 C          0.032 -0.031  0.014   -0.054 -0.052  0.029    0.109  0.175  0.014
 H         -0.154 -0.095  0.037    0.469  0.132  0.089   -0.565 -0.053 -0.085
 C         -0.016 -0.059 -0.036   -0.041  0.089 -0.033    0.019 -0.088  0.016
 H         -0.117  0.307 -0.033    0.051 -0.284  0.025   -0.069  0.283 -0.073
 C         -0.003  0.013  0.039    0.001  0.027 -0.040    0.017  0.028 -0.102
 H         -0.101 -0.023  0.199   -0.080  0.015  0.147   -0.101  0.027  0.236
 C         -0.126  0.003 -0.011   -0.002 -0.049  0.045    0.057 -0.028  0.056
 H          0.690  0.503 -0.187   -0.127  0.297 -0.331   -0.234  0.136 -0.213
 N          0.049  0.021  0.005    0.062 -0.064 -0.005   -0.072 -0.134  0.005
 H          0.077  0.081  0.038   -0.035  0.625 -0.067   -0.270  0.443 -0.179
 TransDip  -0.004  0.024  0.025    0.017  0.087 -0.041   -0.008  0.147 -0.025

 Mode:                22                     23                     24
 Frequency:      1377.03                1401.70                1645.18
 Force Cnst:      1.7288                 2.3216                 8.1784
 Red. Mass:       1.5474                 2.0055                 5.1285
 IR Active:          YES                    YES                    YES
 IR Intens:       10.610                  0.882                 13.690
 Raman Active:       YES                    YES                    YES
               X      Y      Z        X      Y      Z        X      Y      Z
 C         -0.001  0.004 -0.002   -0.001  0.017 -0.039    0.001  0.001 -0.002
 N         -0.004  0.001  0.006    0.036 -0.022 -0.035    0.002 -0.001 -0.002
 C          0.004 -0.006  0.023    0.011  0.046  0.006    0.416 -0.148  0.073
 H          0.072 -0.005 -0.068   -0.060  0.022 -0.043   -0.302 -0.504  0.026
 C         -0.023 -0.005  0.011    0.012 -0.011  0.002   -0.346  0.216 -0.074
 H         -0.036  0.020  0.003    0.008  0.017  0.014   -0.304 -0.342 -0.010
 C          0.022 -0.047  0.010   -0.102  0.008  0.237   -0.014 -0.002  0.017
 H         -0.020 -0.046  0.166    0.261  0.030 -0.779    0.027  0.010 -0.052
 C         -0.044  0.124 -0.139    0.052 -0.007 -0.090    0.029  0.012 -0.013
 H          0.243 -0.464  0.526   -0.005  0.168 -0.288   -0.147 -0.046 -0.021
 N          0.030 -0.066  0.041   -0.017 -0.062  0.020   -0.019  0.010  0.010
 H         -0.135  0.572 -0.119   -0.124  0.309 -0.083   -0.066 -0.178 -0.075
 TransDip  -0.021  0.086 -0.055   -0.017  0.024  0.005    0.108 -0.018  0.046

 Mode:                25                     26                     27
 Frequency:      2214.81                3095.82                3227.77
 Force Cnst:     36.5299                 6.1272                 6.6766
 Red. Mass:      12.6394                 1.0851                 1.0877
 IR Active:          YES                    YES                    YES
 IR Intens:        0.480                 15.337                  0.273
 Raman Active:       YES                    YES                    YES
               X      Y      Z        X      Y      Z        X      Y      Z
 C         -0.502  0.257  0.567   -0.001 -0.000  0.001   -0.000  0.000  0.001
 N          0.370 -0.192 -0.415    0.000 -0.000 -0.000   -0.001  0.000  0.001
 C          0.002 -0.001 -0.000    0.001  0.000 -0.000   -0.000  0.001 -0.000
 H          0.001 -0.001 -0.001   -0.004  0.012 -0.003    0.002 -0.007  0.001
 C         -0.001 -0.002  0.000   -0.001 -0.000 -0.001   -0.001 -0.000 -0.000
 H         -0.003 -0.000 -0.003    0.014  0.001  0.002    0.009  0.002  0.001
 C          0.064 -0.031 -0.073   -0.002  0.002 -0.000    0.055 -0.062  0.018
 H          0.045 -0.032 -0.031    0.029 -0.027  0.006   -0.648  0.724 -0.217
 C          0.001  0.006 -0.008    0.022 -0.056 -0.059    0.001 -0.001 -0.004
 H         -0.008 -0.024  0.002   -0.255  0.666  0.695   -0.010  0.024  0.029
 N          0.000 -0.001  0.000   -0.000 -0.001  0.001   -0.000  0.000 -0.000
 H          0.006  0.004  0.008    0.002  0.001 -0.006   -0.000 -0.000 -0.001
 TransDip  -0.015  0.015  0.006    0.049 -0.091 -0.070   -0.003 -0.014  0.009

 Mode:                28                     29                     30
 Frequency:      3234.74                3295.71                3563.64
 Force Cnst:      6.7431                 7.1138                 8.0492
 Red. Mass:       1.0938                 1.1116                 1.0758
 IR Active:          YES                    YES                    YES
 IR Intens:        6.216                  2.760                  8.403
 Raman Active:       YES                    YES                    YES
               X      Y      Z        X      Y      Z        X      Y      Z
 C          0.000  0.000 -0.000   -0.000  0.000  0.000    0.000  0.000  0.000
 N         -0.000  0.000  0.000    0.000  0.000 -0.000   -0.000 -0.000  0.000
 C          0.030 -0.079  0.016    0.016 -0.028  0.006   -0.000  0.002  0.001
 H         -0.301  0.889 -0.181   -0.087  0.246 -0.050    0.001 -0.009  0.002
 C          0.017  0.009 -0.000   -0.089 -0.018 -0.006    0.001 -0.000  0.000
 H         -0.269 -0.073 -0.012    0.927  0.243  0.041    0.002 -0.000 -0.003
 C          0.001 -0.001  0.000   -0.000  0.000 -0.000    0.000  0.000 -0.000
 H         -0.007  0.007 -0.002    0.004 -0.004  0.002   -0.000  0.000 -0.000
 C         -0.001  0.001  0.000    0.001  0.004  0.001    0.001 -0.001  0.002
 H          0.003 -0.006 -0.004    0.002 -0.012 -0.010    0.001 -0.005 -0.002
 N          0.000  0.002  0.000    0.002  0.002  0.001   -0.059 -0.005  0.041
 H          0.010 -0.003 -0.005    0.000 -0.002 -0.006    0.790  0.061 -0.605
 TransDip   0.004 -0.076  0.023   -0.007 -0.041  0.033    0.088 -0.017 -0.022

 STANDARD THERMODYNAMIC QUANTITIES AT   298.15 K  AND     1.00 ATM

   This Molecule has  0 Imaginary Frequencies
   Zero point vibrational energy:       56.518 kcal/mol

   Atom    1 Element C  Has Mass   12.00000
   Atom    2 Element N  Has Mass   14.00307
   Atom    3 Element C  Has Mass   12.00000
   Atom    4 Element H  Has Mass    1.00783
   Atom    5 Element C  Has Mass   12.00000
   Atom    6 Element H  Has Mass    1.00783
   Atom    7 Element C  Has Mass   12.00000
   Atom    8 Element H  Has Mass    1.00783
   Atom    9 Element C  Has Mass   12.00000
   Atom   10 Element H  Has Mass    1.00783
   Atom   11 Element N  Has Mass   14.00307
   Atom   12 Element H  Has Mass    1.00783
   Molecular Mass:    93.045290 amu
   Principal axes and moments of inertia in amu*Bohr^2:
                             1           2           3
    Eigenvalues --      310.65412   867.58002   964.55138
          X              -0.29147     0.71703     0.63318
          Y              -0.38841    -0.69361     0.60666
          Z               0.87418    -0.06911     0.48067
   Rotational Symmetry Number is   1
   The Molecule is an Asymmetric Top
   Translational Enthalpy:        0.889 kcal/mol
   Rotational Enthalpy:           0.889 kcal/mol
   Vibrational Enthalpy:         58.817 kcal/mol
   gas constant (RT):             0.592 kcal/mol
   Translational Entropy:        39.503  cal/mol.K
   Rotational Entropy:           27.055  cal/mol.K
   Vibrational Entropy:          13.980  cal/mol.K

   Total Enthalpy:               61.187 kcal/mol
   Total Entropy:                80.538  cal/mol.K
Archival summary:
1\1\c8-62\FREQ\ProcedureUnspecified\BasisUnspecified\255(2)\hpark21\WedFeb114:27:592023WedFeb114:27:592023\0\\#,FREQ,ProcedureUnspecified,BasisUnspecified,\\0,2\N\H,1,1.01289\C,1,1.41782,2,117.411\H,3,1.08092,1,125.998,2,61.0107,0\C,3,1.33375,1,97.1692,2,-122.941,0\H,5,1.07579,3,137.164,1,-170.297,0\C,1,1.48928,2,116.509,3,-101.647,0\H,7,1.09105,1,111.733,2,-121.203,0\C,7,1.48138,1,116.262,2,7.20105,0\H,9,1.08077,7,119.745,1,-162.461,0\C,9,1.38952,7,122.007,1,22.0199,0\N,11,1.15983,9,178.167,7,-56.374,0\\\@

 Total job time:  3117.89s(wall), 32157.61s(cpu) 
 Wed Feb  1 14:27:59 2023

        *************************************************************
        *                                                           *
        *  Thank you very much for using Q-Chem.  Have a nice day.  *
        *                                                           *
        *************************************************************
