# Supplementary material for: Reactant Discovery with an Ab Initio Nanoreactor: Exploration of Astrophysical N-Heterocycle Precursors and Formation Pathways
Source: ACS Earth Space Chem. 2024 Aug 9;8(9):1771–83. doi: 10.1021/acsearthspacechem.4c00120 (PMC11418024; doi:10.1021/acsearthspacechem.4c00120)
Supplement: Supplementary file 2 — sp4c00120_si_002.zip [file sp4c00120_si_002.zip › nr-si-data/reaction1/R1/Cyanomethyl_radical/optimized.xyz]

5

C         1.4102755031    3.7660306586   -1.6169229046
N         0.8486597699    3.0956697556   -2.3809913183
C         2.0778738846    4.5620453019   -0.7076690116
H         1.7808238848    5.5896143099   -0.5698253092
H         2.8955686615    4.1552587338   -0.1340889282
