# Supplementary material for: Reactant Discovery with an Ab Initio Nanoreactor: Exploration of Astrophysical N-Heterocycle Precursors and Formation Pathways
Source: ACS Earth Space Chem. 2024 Aug 9;8(9):1771–83. doi: 10.1021/acsearthspacechem.4c00120 (PMC11418024; doi:10.1021/acsearthspacechem.4c00120)
Supplement: Supplementary file 2 — sp4c00120_si_002.zip [file sp4c00120_si_002.zip › nr-si-data/reaction1/R1/Cyanomethyl_radical/optimize.out]

Running Job 1 of 1 qchem.in
qchem qchem.in_71989.0 ./qchem71989/ 0
/home/leeping/opt/qchem/5.3.2-openmp/exe/qcprog.exe_s qchem.in_71989.0 ./qchem71989/
                  Welcome to Q-Chem
     A Quantum Leap Into The Future Of Chemistry


 Q-Chem 5.3, Q-Chem, Inc., Pleasanton, CA (2020)

 Yihan Shao,  Zhengting Gan,  E. Epifanovsky,  A. T. B. Gilbert,  M. Wormit,  
 J. Kussmann,  A. W. Lange,  A. Behn,  Jia Deng,  Xintian Feng,  D. Ghosh,  
 M. Goldey,  P. R. Horn,  L. D. Jacobson,  I. Kaliman,  T. Kus,  A. Landau,  
 Jie Liu,  E. I. Proynov,  R. M. Richard,  R. P. Steele,  E. J. Sundstrom,  
 H. L. Woodcock III,  P. M. Zimmerman,  D. Zuev,  B. Alam,  B. Albrecht,  
 A. Aldossary,  E. Alguire,  S. A. Baeppler,  D. Barton,  Z. Benda,  
 Y. A. Bernard,  E. J. Berquist,  K. B. Bravaya,  H. Burton,  K. Carter-Fenk,  
 D. Casanova,  Chun-Min Chang,  Yunqing Chen,  A. Chien,  K. D. Closser,  
 M. P. Coons,  S. Coriani,  S. Dasgupta,  A. L. Dempwolff,  M. Diedenhofen,  
 Hainam Do,  R. G. Edgar,  Po-Tung Fang,  S. Faraji,  S. Fatehi,  
 Qingguo Feng,  J. Fosso-Tande,  J. Gayvert,  Qinghui Ge,  A. Ghysels,  
 G. Gidofalvi,  J. Gomes,  J. Gonthier,  S. Gulania,  A. Gunina,  D. Hait,  
 M. W. D. Hanson-Heine,  S. Hammes-Schiffer,  P. H. P. Harbach,  
 A. W. Hauser,  M. F. Herbst,  J. E. Herr,  E. G. Hohenstein,  Z. C. Holden,  
 S. Houck,  Kerwin Hui,  B. C. Huynh,  M. Ivanov,  T.-C. Jagau,  Hyunjun Ji,  
 B. Kaduk,  K. Khistyaev,  Jaehoon Kim,  P. Klunzinger,  K. Koh,  
 D. Kosenkov,  L. Koulias,  T. Kowalczyk,  C. M. Krauter,  A. Kunitsa,  
 Ka Un Lao,  A. Laurent,  K. V. Lawler,  Joonho Lee,  D. Lefrancois,  
 S. Lehtola,  D. S. Levine,  Yi-Pei Li,  You-Sheng Lin,  Fenglai Liu,  
 Kuan-Yu Liu,  E. Livshits,  M. Loipersberger,  A. Luenser,  A. Manjanath,  
 P. Manohar,  E. Mansoor,  S. F. Manzer,  Shan-Ping Mao,  Yuezhi Mao,  
 N. Mardirossian,  A. V. Marenich,  T. Markovich,  L. A. Martinez-Martinez,  
 S. A. Maurer,  N. J. Mayhall,  S. C. McKenzie,  J.-M. Mewes,  P. Morgante,  
 A. F. Morrison,  J. W. Mullinax,  K. Nanda,  T. S. Nguyen-Beck,  
 R. Olivares-Amaya,  K. J. Oosterbaan,  J. A. Parkhill,  S. K. Paul,  
 F. Pavosevic,  Zheng Pei,  T. M. Perrine,  F. Plasser,  P. Pokhilko,  
 S. Prager,  A. Prociuk,  E. Ramos,  B. Rana,  D. R. Rehn,  F. Rob,  
 E. Rossomme,  M. Scheurer,  M. Schneider,  N. Sergueev,  S. M. Sharada,  
 S. Sharma,  W. Skomorowski,  D. W. Small,  T. Stauch,  C. J. Stein,  
 T. Stein,  Yu-Chuan Su,  S. P. Veccham,  Zhen Tao,  A. J. W. Thom,  
 A. Tkatchenko,  T. Tsuchimochi,  N. M. Tubman,  L. Vogt,  M. L. Vidal,  
 O. Vydrov,  M. A. Watson,  J. Wenzel,  M. de Wergifosse,  T. A. Wesolowski,  
 A. White,  J. Witte,  A. Yamada,  Jun Yang,  K. Yao,  S. Yeganeh,  
 S. R. Yost,  Zhi-Qiang You,  A. Zech,  Igor Ying Zhang,  Xing Zhang,  
 Yan Zhao,  Ying Zhu,  B. R. Brooks,  G. K. L. Chan,  C. J. Cramer,  
 M. S. Gordon,  W. J. Hehre,  A. Klamt,  M. W. Schmidt,  C. D. Sherrill,  
 D. G. Truhlar,  A. Aspuru-Guzik,  R. Baer,  A. T. Bell,  N. A. Besley,  
 Jeng-Da Chai,  A. E. DePrince, III,  R. A. DiStasio Jr.,  A. Dreuw,  
 B. D. Dunietz,  T. R. Furlani,  Chao-Ping Hsu,  Yousung Jung,  Jing Kong,  
 D. S. Lambrecht,  WanZhen Liang,  C. Ochsenfeld,  V. A. Rassolov,  
 L. V. Slipchenko,  J. E. Subotnik,  T. Van Voorhis,  J. M. Herbert,  
 A. I. Krylov,  P. M. W. Gill,  M. Head-Gordon

 Contributors to earlier versions of Q-Chem not listed above: 
 R. D. Adamson,  B. Austin,  J. Baker,  G. J. O. Beran,  K. Brandhorst,  
 S. T. Brown,  E. F. C. Byrd,  A. K. Chakraborty,  C.-L. Cheng,  
 Siu Hung Chien,  D. M. Chipman,  D. L. Crittenden,  H. Dachsel,  
 R. J. Doerksen,  A. D. Dutoi,  L. Fusti-Molnar,  W. A. Goddard III,  
 A. Golubeva-Zadorozhnaya,  S. R. Gwaltney,  G. Hawkins,  A. Heyden,  
 S. Hirata,  G. Kedziora,  F. J. Keil,  C. Kelley,  Jihan Kim,  R. A. King,  
 R. Z. Khaliullin,  P. P. Korambath,  W. Kurlancheek,  A. M. Lee,  M. S. Lee,  
 S. V. Levchenko,  Ching Yeh Lin,  D. Liotard,  R. C. Lochan,  I. Lotan,  
 P. E. Maslen,  N. Nair,  D. P. O'Neill,  D. Neuhauser,  E. Neuscamman,  
 C. M. Oana,  R. Olson,  B. Peters,  R. Peverati,  P. A. Pieniazek,  
 Y. M. Rhee,  J. Ritchie,  M. A. Rohrdanz,  E. Rosta,  N. J. Russ,  
 H. F. Schaefer III,  N. E. Schultz,  N. Shenvi,  A. C. Simmonett,  A. Sodt,  
 D. Stuck,  K. S. Thanthiriwatte,  V. Vanovschi,  Tao Wang,  A. Warshel,  
 C. F. Williams,  Q. Wu,  X. Xu,  W. Zhang

 Please cite Q-Chem as follows:
 Y. Shao et al., Mol. Phys. 113, 184-215 (2015)
 DOI: 10.1080/00268976.2014.952696

 Q-Chem 5.3.2 for Intel X86 EM64T Linux

 Parts of Q-Chem use Armadillo 9.800.1 (Horizon Scraper).
 http://arma.sourceforge.net/

 Q-Chem begins on Wed Feb  1 15:27:54 2023  

Host: 
0

     Scratch files written to ./qchem71989//
 Dec820 |scratch|qcdevops|jenkins|workspace|build_RNUM 5633   
Processing $rem in /home/leeping/opt/qchem/5.3.2-openmp/config/preferences:
Processing $rem in /home/hpark21/.qchemrc:

Checking the input file for inconsistencies... 	...done.

--------------------------------------------------------------
User input:
--------------------------------------------------------------
$molecule
0 2
C        1.4088696687    3.7644183150   -1.6189155937
N        0.8459836985    3.0926848209   -2.3842522162
C        2.0788457852    4.5626235814   -0.7079434002
H        1.7810497835    5.5931394020   -0.5676568075
H        2.8984527681    4.1557526405   -0.1307294543
$end

$rem
method                wB97X-D3
basis                 cc-pvtz
unrestricted          true
symmetry              False
sym_ignore            true
scf_convergence       8
thresh                14
jobtype               opt
scf_guess             core
scf_algorithm         diis
max_scf_cycles        100
geom_opt_max_cycles   100
$end
--------------------------------------------------------------
 Adding empirical dispersion correction 
 ----------------------------------------------------------------
 Doing -D3(0) with
 s6  =   1.00000
 s8  =   1.00000
 rs6 =   1.28100
 rs8 =   1.09400
 -D3 energy without 3body term =     -0.0002782627 hartrees
 ----------------------------------------------------------------
             Standard Nuclear Orientation (Angstroms)
    I     Atom           X                Y                Z
 ----------------------------------------------------------------
    1      C       1.4088696687     3.7644183150    -1.6189155937
    2      N       0.8459836985     3.0926848209    -2.3842522162
    3      C       2.0788457852     4.5626235814    -0.7079434002
    4      H       1.7810497835     5.5931394020    -0.5676568075
    5      H       2.8984527681     4.1557526405    -0.1307294543
 ----------------------------------------------------------------
 Nuclear Repulsion Energy =          53.00027754 hartrees
 There are       11 alpha and       10 beta electrons
 Requested basis set is cc-pVTZ
 There are 42 shells and 118 basis functions

 Total QAlloc Memory Limit   8000 MB
 Mega-Array Size      1956 MB
 MEM_STATIC part      2000 MB
 A cutoff of  1.0D-14 yielded    898 shell pairs
 There are      7194 function pairs (      9465 Cartesian)
 Smallest overlap matrix eigenvalue = 6.30E-04

 Scale SEOQF with 1.000000e-01/1.000000e-02/1.000000e-01

 Standard Electronic Orientation quadrupole field applied
 Nucleus-field energy     =    -0.0000000020 hartrees
 Guess MOs from core Hamiltonian diagonalization
 Long-range K will be added via erf
 Coulomb attenuation parameter = 0.25 bohr**(-1)
 An unrestricted hybrid HF-DFT SCF calculation will be
 performed using Pulay DIIS extrapolation
 Exchange:     0.1957 Hartree-Fock + 1.0000 wB97X-D3 + LR-HF
 Correlation:  1.0000 wB97X-D3
 Using SG-2 standard quadrature grid
 Dispersion:   Grimme D3
 SCF converges when DIIS error is below 1.0E-08
 using 4 threads for integral computing
 -------------------------------------------------------
 OpenMP Integral computing Module                
 Release: version 1.0, May 2013, Q-Chem Inc. Pittsburgh 
 -------------------------------------------------------
 using 4 threads for integral computing
 -------------------------------------------------------
 OpenMP Integral computing Module                
 Release: version 1.0, May 2013, Q-Chem Inc. Pittsburgh 
 -------------------------------------------------------
 ---------------------------------------
  Cycle       Energy         DIIS Error
 ---------------------------------------
    1     -98.1697483275      1.42E-01
    2    -100.8352732698      8.84E-02
    3    -117.3985837064      6.72E-02
    4    -129.6809330279      3.15E-02
    5    -130.6995842929      2.94E-02
    6    -131.8389866645      1.07E-02
    7    -132.0152250245      6.12E-03
    8    -132.0897595029      8.64E-04
    9    -132.0924386436      2.64E-04
   10    -132.0929718595      1.45E-04
   11    -132.0932080839      5.64E-05
   12    -132.0932846531      2.26E-05
   13    -132.0933050567      1.18E-05
   14    -132.0933093137      2.95E-06
   15    -132.0933098508      1.12E-06
   16    -132.0933099307      1.79E-07
   17    -132.0933099498      3.01E-08
   18    -132.0933099567      1.61E-08
   19    -132.0933099586      4.92E-09 Convergence criterion met
 ---------------------------------------
 <S^2> = 0.7731
 SCF time:  CPU 63.64 s  wall 16.03 s
 SCF   energy in the final basis set = -132.09330996
 Total energy in the final basis set = -132.09330996
 
 --------------------------------------------------------------
 
                    Orbital Energies (a.u.)
 --------------------------------------------------------------
 
 Alpha MOs
 -- Occupied --
-14.4425 -10.3518 -10.3308  -1.0433  -0.8986  -0.6413  -0.5951  -0.5035
 -0.4872  -0.4428  -0.3594
 -- Virtual --
  0.0962   0.1173   0.1545   0.1847   0.2290   0.2688   0.3576   0.3855
  0.4024   0.4440   0.4566   0.5242   0.5278   0.5513   0.5594   0.5651
  0.6624   0.6650   0.6960   0.7331   0.7733   0.8401   0.9012   0.9523
  1.0183   1.0646   1.1070   1.1120   1.1469   1.2546   1.3317   1.3573
  1.3621   1.4219   1.4557   1.4698   1.5557   1.7549   1.8575   1.9145
  1.9809   2.1102   2.1740   2.2412   2.2718   2.3403   2.4878   2.5263
  2.6374   2.6505   2.6963   2.6993   2.7291   2.8248   2.8322   2.9219
  2.9295   2.9474   3.0244   3.0254   3.0469   3.0792   3.1201   3.2033
  3.2037   3.2289   3.3270   3.4387   3.5358   3.5646   3.5911   3.6061
  3.6407   3.8058   3.8343   3.9550   3.9886   4.0227   4.0468   4.0523
  4.0671   4.0800   4.2313   4.3511   4.4719   4.5728   4.6131   4.6481
  4.7007   4.7287   4.8589   4.8978   5.0355   5.0861   5.1494   5.1761
  5.2163   5.3559   5.6488   5.8017   5.9253   6.1068   6.1460   6.4867
  8.1255  13.1963  14.9496
 
 Beta MOs
 -- Occupied --
-14.4364 -10.3435 -10.3333  -1.0295  -0.8644  -0.6309  -0.5862  -0.4740
 -0.4600  -0.4366
 -- Virtual --
 -0.0539   0.0987   0.1237   0.1876   0.1879   0.2302   0.2692   0.3788
  0.3994   0.4017   0.4541   0.4609   0.5305   0.5344   0.5518   0.5616
  0.5807   0.6616   0.6777   0.6975   0.7320   0.7755   0.8591   0.9077
  0.9519   1.0348   1.0733   1.1108   1.1148   1.1604   1.2599   1.3470
  1.3668   1.3688   1.4354   1.4576   1.4761   1.5643   1.7740   1.8606
  1.9218   1.9858   2.1168   2.1832   2.2682   2.2759   2.3568   2.5150
  2.5330   2.6537   2.6722   2.6988   2.7134   2.7251   2.8263   2.8488
  2.9270   2.9560   2.9679   3.0215   3.0321   3.0545   3.1082   3.1465
  3.2128   3.2227   3.2311   3.3330   3.4434   3.5501   3.5751   3.6025
  3.6314   3.6479   3.8176   3.8406   3.9641   3.9917   4.0383   4.0531
  4.0756   4.0820   4.0854   4.2416   4.3712   4.4767   4.5928   4.6418
  4.6629   4.7198   4.7492   4.8805   4.9040   5.0406   5.1105   5.1575
  5.1828   5.2369   5.3640   5.6524   5.8114   5.9316   6.1131   6.1626
  6.4923   8.1276  13.2163  14.9581
 --------------------------------------------------------------
 
          Ground-State Mulliken Net Atomic Charges

     Atom                 Charge (a.u.)    Spin (a.u.)
  --------------------------------------------------------
      1 C                    -0.018237      -0.194851
      2 N                    -0.052362       0.400475
      3 C                    -0.226225       0.827692
      4 H                     0.148877      -0.016717
      5 H                     0.147946      -0.016599
  --------------------------------------------------------
  Sum of atomic charges =    -0.000000
  Sum of spin   charges =     1.000000

 -----------------------------------------------------------------
                    Cartesian Multipole Moments
 -----------------------------------------------------------------
    Charge (ESU x 10^10)
                -0.0000
    Dipole Moment (Debye)
         X       1.7013      Y       2.0300      Z       2.3192
       Tot       3.5205
    Quadrupole Moments (Debye-Ang)
        XX     -12.4785     XY       8.6014     YY      -1.4488
        XZ       1.0601     YZ       5.4205     ZZ     -25.1869
    Octopole Moments (Debye-Ang^2)
       XXX     -65.3312    XXY     -46.3012    XYY      16.3076
       YYY    -103.1776    XXZ      27.1877    XYZ       1.7158
       YYZ      36.0313    XZZ     -31.0803    YZZ     -89.1715
       ZZZ     100.2100
    Hexadecapole Moments (Debye-Ang^3)
      XXXX    -251.2096   XXXY    -269.3438   XXYY    -228.5451
      XYYY    -109.7782   YYYY   -1057.4622   XXXZ      99.6499
      XXYZ      95.9639   XYYZ      30.8888   YYYZ     278.8314
      XXZZ    -104.5505   XYZZ    -121.1852   YYZZ    -385.0924
      XZZZ     109.7985   YZZZ     340.8790   ZZZZ    -371.4527
 -----------------------------------------------------------------
 Calculating analytic gradient of the SCF energy
 Gradient of SCF Energy
            1           2           3           4           5
    1   0.0009225  -0.0024697   0.0002636  -0.0002944   0.0015780
    2   0.0011130  -0.0029898   0.0002463   0.0019725  -0.0003420
    3   0.0012536  -0.0033513   0.0000067   0.0006138   0.0014772
 Max gradient component =       3.351E-03
 RMS gradient           =       1.617E-03
 Gradient time:  CPU 9.61 s  wall 8.03 s
 Geometry Optimization Parameters
   NAtoms,    NIC,     NZ,  NCons,   NDum,   NFix, NCnnct, MaxDiis
        5      20       0       0       0       0       0       0


** GEOMETRY OPTIMIZATION IN DELOCALIZED INTERNAL COORDINATES **
   Searching for a Minimum

   Optimization Cycle:   1

                       Coordinates (Angstroms)
     ATOM                X               Y               Z
      1  C         1.4088696687    3.7644183150   -1.6189155937
      2  N         0.8459836985    3.0926848209   -2.3842522162
      3  C         2.0788457852    4.5626235814   -0.7079434002
      4  H         1.7810497835    5.5931394020   -0.5676568075
      5  H         2.8984527681    4.1557526405   -0.1307294543
   Point Group: c1    Number of degrees of freedom:     9


   Energy is   -132.093309959


 Attempting to generate delocalized internal coordinates
 Initial Hessian constructed with Jon Baker's OPTIMIZE code

  9 Hessian modes will be used to form the next step
  Hessian Eigenvalues:
     0.160000    0.160000    0.161592    0.200000    0.200000    0.357675
     0.357758    0.483515    1.255099

 Minimum search - taking simple RFO step
 Searching for Lamda that Minimizes Along All modes
 Value Taken    Lamda =  -0.01886320
 Calculated Step too Large.  Step scaled by  0.928947
 Step Taken.  Stepsize is  0.300000

                             Maximum     Tolerance    Cnvgd?
         Gradient           0.058238      0.000300      NO
         Displacement       0.299799      0.001200      NO
         Energy change     *********      0.000001      NO


 New Cartesian Coordinates Obtained by Inverse Iteration

  ***ERROR*** Exceeded allowed number of iterative cycles in GetCART
**WARNING** Problems with Internal Coordinates
  Switching to Cartesian Coordinates

 Translations and Rotations Projected Out of Hessian

  9 Hessian modes will be used to form the next step
  Hessian Eigenvalues:
     1.000000    1.000000    1.000000    1.000000    1.000000    1.000000
     1.000000    1.000000    1.000000

 Minimum search - taking simple RFO step
 Searching for Lamda that Minimizes Along All modes
 Value Taken    Lamda =  -0.00003919
 Step Taken.  Stepsize is  0.006260

                             Maximum     Tolerance    Cnvgd?
         Gradient           0.003351      0.000300      NO
         Displacement       0.003348      0.001200      NO
         Energy change     *********      0.000001      NO

 Adding empirical dispersion correction 
 ----------------------------------------------------------------
 Doing -D3(0) with
 s6  =   1.00000
 s8  =   1.00000
 rs6 =   1.28100
 rs8 =   1.09400
 -D3 energy without 3body term =     -0.0002782289 hartrees
 ----------------------------------------------------------------
             Standard Nuclear Orientation (Angstroms)
    I     Atom           X                Y                Z
 ----------------------------------------------------------------
    1      C       1.4083901288     3.7638230308    -1.6195796976
    2      N       0.8473114047     3.0942514843    -2.3824806813
    3      C       2.0787003134     4.5624976581    -0.7079464159
    4      H       1.7811998165     5.5921028191    -0.5680007786
    5      H       2.8976000405     4.1559437677    -0.1314898986
 ----------------------------------------------------------------
 Nuclear Repulsion Energy =          53.07136096 hartrees
 There are       11 alpha and       10 beta electrons
 Applying Cartesian multipole field
    Component          Value
    ---------          -----
     (2,0,0)        1.00000E-11
     (0,2,0)        2.00000E-12
     (0,0,2)       -3.00000E-11
 Nucleus-field energy     =    -0.0000000020 hartrees
 Requested basis set is cc-pVTZ
 There are 42 shells and 118 basis functions
 A cutoff of  1.0D-14 yielded    898 shell pairs
 There are      7194 function pairs (      9465 Cartesian)
 Smallest overlap matrix eigenvalue = 6.32E-04
 Guess MOs from SCF MO coefficient file
 Reading MOs from coefficient file
 Reading MOs from coefficient file
 Long-range K will be added via erf
 Coulomb attenuation parameter = 0.25 bohr**(-1)
 An unrestricted hybrid HF-DFT SCF calculation will be
 performed using Pulay DIIS extrapolation
 Exchange:     0.1957 Hartree-Fock + 1.0000 wB97X-D3 + LR-HF
 Correlation:  1.0000 wB97X-D3
 Using SG-2 standard quadrature grid
 Dispersion:   Grimme D3
 SCF converges when DIIS error is below 1.0E-08
 Geometry optimization detected.  Setting ReadMinima to 0
 Setting SaveMinima to 0
 using 4 threads for integral computing
 -------------------------------------------------------
 OpenMP Integral computing Module                
 Release: version 1.0, May 2013, Q-Chem Inc. Pittsburgh 
 -------------------------------------------------------
 using 4 threads for integral computing
 -------------------------------------------------------
 OpenMP Integral computing Module                
 Release: version 1.0, May 2013, Q-Chem Inc. Pittsburgh 
 -------------------------------------------------------
 ---------------------------------------
  Cycle       Energy         DIIS Error
 ---------------------------------------
    1    -132.0947577981      2.54E-04
    2    -132.0933147542      4.50E-05
    3    -132.0933164701      4.85E-05
    4    -132.0933199496      1.08E-05
    5    -132.0933202754      3.96E-06
    6    -132.0933204736      1.77E-06
    7    -132.0933205854      9.50E-07
    8    -132.0933206418      3.64E-07
    9    -132.0933206505      5.36E-08
   10    -132.0933206511      1.39E-08
   11    -132.0933206513      4.96E-09 Convergence criterion met
 ---------------------------------------
 <S^2> = 0.7725
 SCF time:  CPU 36.00 s  wall 9.07 s
 SCF   energy in the final basis set = -132.09332065
 Total energy in the final basis set = -132.09332065
 
 --------------------------------------------------------------
 
                    Orbital Energies (a.u.)
 --------------------------------------------------------------
 
 Alpha MOs
 -- Occupied --
-14.4414 -10.3516 -10.3298  -1.0444  -0.8986  -0.6412  -0.5954  -0.5039
 -0.4868  -0.4435  -0.3594
 -- Virtual --
  0.0975   0.1175   0.1557   0.1849   0.2292   0.2688   0.3576   0.3857
  0.4023   0.4437   0.4570   0.5246   0.5280   0.5517   0.5600   0.5652
  0.6624   0.6654   0.6963   0.7330   0.7733   0.8405   0.9028   0.9528
  1.0189   1.0650   1.1097   1.1128   1.1473   1.2550   1.3333   1.3584
  1.3629   1.4232   1.4573   1.4696   1.5567   1.7553   1.8565   1.9163
  1.9836   2.1097   2.1740   2.2409   2.2713   2.3408   2.4881   2.5258
  2.6369   2.6513   2.6961   2.7007   2.7286   2.8248   2.8321   2.9218
  2.9300   2.9477   3.0241   3.0257   3.0477   3.0800   3.1203   3.2033
  3.2064   3.2317   3.3282   3.4411   3.5371   3.5653   3.5946   3.6095
  3.6413   3.8071   3.8361   3.9577   3.9892   4.0238   4.0480   4.0537
  4.0686   4.0812   4.2330   4.3510   4.4739   4.5771   4.6159   4.6508
  4.7049   4.7343   4.8614   4.9009   5.0390   5.0901   5.1532   5.1776
  5.2194   5.3606   5.6507   5.8069   5.9313   6.1237   6.1556   6.4945
  8.1242  13.1989  15.0361
 
 Beta MOs
 -- Occupied --
-14.4353 -10.3433 -10.3323  -1.0307  -0.8642  -0.6307  -0.5864  -0.4738
 -0.4608  -0.4374
 -- Virtual --
 -0.0537   0.0999   0.1238   0.1878   0.1889   0.2304   0.2693   0.3789
  0.3993   0.4020   0.4539   0.4613   0.5308   0.5346   0.5522   0.5622
  0.5809   0.6616   0.6779   0.6977   0.7320   0.7755   0.8596   0.9091
  0.9524   1.0354   1.0738   1.1134   1.1156   1.1607   1.2604   1.3485
  1.3676   1.3698   1.4365   1.4591   1.4759   1.5653   1.7742   1.8596
  1.9237   1.9884   2.1163   2.1833   2.2678   2.2759   2.3575   2.5153
  2.5327   2.6534   2.6732   2.6985   2.7149   2.7248   2.8264   2.8489
  2.9270   2.9567   2.9682   3.0213   3.0325   3.0554   3.1091   3.1470
  3.2128   3.2252   3.2338   3.3342   3.4457   3.5514   3.5759   3.6059
  3.6345   3.6487   3.8189   3.8425   3.9668   3.9922   4.0393   4.0543
  4.0767   4.0832   4.0866   4.2433   4.3711   4.4786   4.5971   4.6444
  4.6653   4.7236   4.7543   4.8831   4.9071   5.0442   5.1145   5.1612
  5.1841   5.2396   5.3688   5.6544   5.8166   5.9377   6.1299   6.1721
  6.5000   8.1264  13.2191  15.0444
 --------------------------------------------------------------
 
          Ground-State Mulliken Net Atomic Charges

     Atom                 Charge (a.u.)    Spin (a.u.)
  --------------------------------------------------------
      1 C                    -0.020774      -0.191558
      2 N                    -0.049857       0.393669
      3 C                    -0.226138       0.831070
      4 H                     0.148845      -0.016655
      5 H                     0.147924      -0.016527
  --------------------------------------------------------
  Sum of atomic charges =    -0.000000
  Sum of spin   charges =     1.000000

 -----------------------------------------------------------------
                    Cartesian Multipole Moments
 -----------------------------------------------------------------
    Charge (ESU x 10^10)
                -0.0000
    Dipole Moment (Debye)
         X       1.7014      Y       2.0301      Z       2.3192
       Tot       3.5206
    Quadrupole Moments (Debye-Ang)
        XX     -12.4691     XY       8.5995     YY      -1.4414
        XZ       1.0540     YZ       5.4145     ZZ     -25.1809
    Octopole Moments (Debye-Ang^2)
       XXX     -65.3115    XXY     -46.2766    XYY      16.2967
       YYY    -103.1307    XXZ      27.1416    XYZ       1.6884
       YYZ      35.9623    XZZ     -31.0645    YZZ     -89.1372
       ZZZ     100.1562
    Hexadecapole Moments (Debye-Ang^3)
      XXXX    -251.1221   XXXY    -269.2668   XXYY    -228.4528
      XYYY    -109.8224   YYYY   -1057.2543   XXXZ      99.5542
      XXYZ      95.8115   XYYZ      30.7557   YYYZ     278.3926
      XXZZ    -104.4192   XYZZ    -121.1043   YYZZ    -384.8227
      XZZZ     109.7671   YZZZ     340.7111   ZZZZ    -371.0761
 -----------------------------------------------------------------
 Calculating analytic gradient of the SCF energy
 Gradient of SCF Energy
            1           2           3           4           5
    1  -0.0028250   0.0012802   0.0006047  -0.0001030   0.0010431
    2  -0.0033676   0.0014869   0.0006091   0.0013410  -0.0000695
    3  -0.0038568   0.0017514   0.0004819   0.0005278   0.0010957
 Max gradient component =       3.857E-03
 RMS gradient           =       1.760E-03
 Gradient time:  CPU 9.16 s  wall 2.33 s
 Geometry Optimization Parameters
   NAtoms,    NIC,     NZ,  NCons,   NDum,   NFix, NCnnct, MaxDiis
        5      20       0       0       0       0       0       0

 Cartesian Hessian Update
 Hessian updated using BFGS update


** GEOMETRY OPTIMIZATION IN CARTESIAN COORDINATES **
   Searching for a Minimum

   Optimization Cycle:   2

                       Coordinates (Angstroms)
     ATOM                X               Y               Z
      1  C         1.4083901288    3.7638230308   -1.6195796976
      2  N         0.8473114047    3.0942514843   -2.3824806813
      3  C         2.0787003134    4.5624976581   -0.7079464159
      4  H         1.7811998165    5.5921028191   -0.5680007786
      5  H         2.8976000405    4.1559437677   -0.1314898986
   Point Group: c1    Number of degrees of freedom:     9


   Energy is   -132.093320651


 Translations and Rotations Projected Out of Hessian

  8 Hessian modes will be used to form the next step
  Hessian Eigenvalues:
     0.571890    1.000000    1.000000    1.000000    1.000000    1.000000
     1.000000    2.554938

 Minimum search - taking simple RFO step
 Searching for Lamda that Minimizes Along All modes
 Value Taken    Lamda =  -0.00002356
 Step Taken.  Stepsize is  0.004316

                             Maximum     Tolerance    Cnvgd?
         Gradient           0.003857      0.000300      NO
         Displacement       0.002067      0.001200      NO
         Energy change     -0.000011      0.000001      NO

 Adding empirical dispersion correction 
 ----------------------------------------------------------------
 Doing -D3(0) with
 s6  =   1.00000
 s8  =   1.00000
 rs6 =   1.28100
 rs8 =   1.09400
 -D3 energy without 3body term =     -0.0002779840 hartrees
 ----------------------------------------------------------------
             Standard Nuclear Orientation (Angstroms)
    I     Atom           X                Y                Z
 ----------------------------------------------------------------
    1      C       1.4092006871     3.7647670740    -1.6184859535
    2      N       0.8474669016     3.0944161569    -2.3823090668
    3      C       2.0784109462     4.5622227204    -0.7081219563
    4      H       1.7813015633     5.5911498336    -0.5683618607
    5      H       2.8968216057     4.1560629750    -0.1322186347
 ----------------------------------------------------------------
 Nuclear Repulsion Energy =          53.08054280 hartrees
 There are       11 alpha and       10 beta electrons
 Applying Cartesian multipole field
    Component          Value
    ---------          -----
     (2,0,0)        1.00000E-11
     (0,2,0)        2.00000E-12
     (0,0,2)       -3.00000E-11
 Nucleus-field energy     =    -0.0000000020 hartrees
 Requested basis set is cc-pVTZ
 There are 42 shells and 118 basis functions
 A cutoff of  1.0D-14 yielded    898 shell pairs
 There are      7194 function pairs (      9465 Cartesian)
 Smallest overlap matrix eigenvalue = 6.28E-04
 Guess MOs from SCF MO coefficient file
 Reading MOs from coefficient file
 Reading MOs from coefficient file
 Long-range K will be added via erf
 Coulomb attenuation parameter = 0.25 bohr**(-1)
 An unrestricted hybrid HF-DFT SCF calculation will be
 performed using Pulay DIIS extrapolation
 Exchange:     0.1957 Hartree-Fock + 1.0000 wB97X-D3 + LR-HF
 Correlation:  1.0000 wB97X-D3
 Using SG-2 standard quadrature grid
 Dispersion:   Grimme D3
 SCF converges when DIIS error is below 1.0E-08
 Geometry optimization detected.  Setting ReadMinima to 0
 Setting SaveMinima to 0
 using 4 threads for integral computing
 -------------------------------------------------------
 OpenMP Integral computing Module                
 Release: version 1.0, May 2013, Q-Chem Inc. Pittsburgh 
 -------------------------------------------------------
 using 4 threads for integral computing
 -------------------------------------------------------
 OpenMP Integral computing Module                
 Release: version 1.0, May 2013, Q-Chem Inc. Pittsburgh 
 -------------------------------------------------------
 ---------------------------------------
  Cycle       Energy         DIIS Error
 ---------------------------------------
    1    -132.0933306448      1.34E-04
    2    -132.0933351774      2.59E-05
    3    -132.0933349237      3.67E-05
    4    -132.0933369884      4.28E-06
    5    -132.0933371069      2.31E-06
    6    -132.0933372024      1.20E-06
    7    -132.0933372691      4.10E-07
    8    -132.0933372805      1.57E-07
    9    -132.0933372819      3.60E-08
   10    -132.0933372821      9.19E-09 Convergence criterion met
 ---------------------------------------
 <S^2> = 0.7728
 SCF time:  CPU 32.56 s  wall 8.21 s
 SCF   energy in the final basis set = -132.09333728
 Total energy in the final basis set = -132.09333728
 
 --------------------------------------------------------------
 
                    Orbital Energies (a.u.)
 --------------------------------------------------------------
 
 Alpha MOs
 -- Occupied --
-14.4418 -10.3512 -10.3300  -1.0441  -0.8991  -0.6415  -0.5957  -0.5040
 -0.4870  -0.4432  -0.3593
 -- Virtual --
  0.0971   0.1177   0.1554   0.1849   0.2291   0.2692   0.3576   0.3863
  0.4024   0.4439   0.4570   0.5249   0.5282   0.5519   0.5597   0.5652
  0.6626   0.6653   0.6962   0.7332   0.7736   0.8409   0.9021   0.9532
  1.0193   1.0653   1.1088   1.1133   1.1474   1.2560   1.3330   1.3586
  1.3633   1.4233   1.4566   1.4705   1.5571   1.7553   1.8564   1.9152
  1.9811   2.1097   2.1742   2.2418   2.2723   2.3411   2.4883   2.5259
  2.6373   2.6520   2.6960   2.7008   2.7289   2.8255   2.8311   2.9216
  2.9307   2.9487   3.0245   3.0257   3.0483   3.0792   3.1210   3.2038
  3.2064   3.2316   3.3297   3.4419   3.5386   3.5664   3.5951   3.6091
  3.6430   3.8083   3.8371   3.9583   3.9900   4.0242   4.0493   4.0533
  4.0692   4.0818   4.2355   4.3533   4.4767   4.5763   4.6154   4.6505
  4.7047   4.7340   4.8636   4.9034   5.0405   5.0924   5.1550   5.1779
  5.2193   5.3625   5.6508   5.8064   5.9345   6.1181   6.1536   6.4946
  8.1376  13.2321  15.0045
 
 Beta MOs
 -- Occupied --
-14.4357 -10.3429 -10.3325  -1.0303  -0.8648  -0.6311  -0.5867  -0.4739
 -0.4606  -0.4370
 -- Virtual --
 -0.0538   0.0995   0.1240   0.1878   0.1888   0.2302   0.2697   0.3788
  0.3994   0.4025   0.4540   0.4613   0.5311   0.5349   0.5524   0.5619
  0.5808   0.6618   0.6779   0.6977   0.7322   0.7758   0.8600   0.9086
  0.9528   1.0358   1.0741   1.1125   1.1161   1.1608   1.2613   1.3483
  1.3680   1.3701   1.4367   1.4585   1.4767   1.5657   1.7744   1.8595
  1.9227   1.9859   2.1163   2.1834   2.2689   2.2766   2.3577   2.5156
  2.5326   2.6536   2.6738   2.6985   2.7150   2.7250   2.8271   2.8477
  2.9268   2.9574   2.9689   3.0216   3.0324   3.0560   3.1082   3.1476
  3.2132   3.2253   3.2338   3.3356   3.4466   3.5529   3.5769   3.6064
  3.6342   3.6504   3.8200   3.8434   3.9674   3.9931   4.0402   4.0556
  4.0764   4.0839   4.0870   4.2458   4.3735   4.4815   4.5965   4.6441
  4.6652   4.7235   4.7540   4.8853   4.9095   5.0456   5.1168   5.1631
  5.1846   5.2397   5.3707   5.6545   5.8162   5.9409   6.1244   6.1702
  6.5001   8.1397  13.2520  15.0129
 --------------------------------------------------------------
 
          Ground-State Mulliken Net Atomic Charges

     Atom                 Charge (a.u.)    Spin (a.u.)
  --------------------------------------------------------
      1 C                    -0.018812      -0.192941
      2 N                    -0.051237       0.397947
      3 C                    -0.226952       0.827984
      4 H                     0.148959      -0.016562
      5 H                     0.148042      -0.016428
  --------------------------------------------------------
  Sum of atomic charges =     0.000000
  Sum of spin   charges =     1.000000

 -----------------------------------------------------------------
                    Cartesian Multipole Moments
 -----------------------------------------------------------------
    Charge (ESU x 10^10)
                 0.0000
    Dipole Moment (Debye)
         X       1.7003      Y       2.0287      Z       2.3175
       Tot       3.5182
    Quadrupole Moments (Debye-Ang)
        XX     -12.4715     XY       8.5960     YY      -1.4516
        XZ       1.0537     YZ       5.4117     ZZ     -25.1739
    Octopole Moments (Debye-Ang^2)
       XXX     -65.3202    XXY     -46.2829    XYY      16.2846
       YYY    -103.1972    XXZ      27.1375    XYZ       1.6867
       YYZ      35.9597    XZZ     -31.0643    YZZ     -89.1239
       ZZZ     100.1258
    Hexadecapole Moments (Debye-Ang^3)
      XXXX    -251.1214   XXXY    -269.2758   XXYY    -228.4503
      XYYY    -109.8653   YYYY   -1057.6506   XXXZ      99.5538
      XXYZ      95.7980   XYYZ      30.7496   YYYZ     278.4153
      XXZZ    -104.4067   XYZZ    -121.1027   YYZZ    -384.7873
      XZZZ     109.7724   YZZZ     340.6591   ZZZZ    -370.9106
 -----------------------------------------------------------------
 Calculating analytic gradient of the SCF energy
 Gradient of SCF Energy
            1           2           3           4           5
    1  -0.0008966   0.0000192   0.0002595   0.0000298   0.0005881
    2  -0.0010798  -0.0000149   0.0001828   0.0007930   0.0001188
    3  -0.0012505   0.0000409   0.0000331   0.0004230   0.0007535
 Max gradient component =       1.250E-03
 RMS gradient           =       5.986E-04
 Gradient time:  CPU 9.07 s  wall 2.28 s
 Geometry Optimization Parameters
   NAtoms,    NIC,     NZ,  NCons,   NDum,   NFix, NCnnct, MaxDiis
        5      20       0       0       0       0       0       0

 Cartesian Hessian Update
 Hessian updated using BFGS update


** GEOMETRY OPTIMIZATION IN CARTESIAN COORDINATES **
   Searching for a Minimum

   Optimization Cycle:   3

                       Coordinates (Angstroms)
     ATOM                X               Y               Z
      1  C         1.4092006871    3.7647670740   -1.6184859535
      2  N         0.8474669016    3.0944161569   -2.3823090668
      3  C         2.0784109462    4.5622227204   -0.7081219563
      4  H         1.7813015633    5.5911498336   -0.5683618607
      5  H         2.8968216057    4.1560629750   -0.1322186347
   Point Group: c1    Number of degrees of freedom:     9


   Energy is   -132.093337282


 Translations and Rotations Projected Out of Hessian

  4 Hessian modes will be used to form the next step
  Hessian Eigenvalues:
     0.339869    1.000000    1.001323    2.524965

 Minimum search - taking simple RFO step
 Searching for Lamda that Minimizes Along All modes
 Value Taken    Lamda =  -0.00001102
 Step Taken.  Stepsize is  0.005512

                             Maximum     Tolerance    Cnvgd?
         Gradient           0.001250      0.000300      NO
         Displacement       0.002485      0.001200      NO
         Energy change     -0.000017      0.000001      NO

 Adding empirical dispersion correction 
 ----------------------------------------------------------------
 Doing -D3(0) with
 s6  =   1.00000
 s8  =   1.00000
 rs6 =   1.28100
 rs8 =   1.09400
 -D3 energy without 3body term =     -0.0002777247 hartrees
 ----------------------------------------------------------------
             Standard Nuclear Orientation (Angstroms)
    I     Atom           X                Y                Z
 ----------------------------------------------------------------
    1      C       1.4099724690     3.7656545421    -1.6174361521
    2      N       0.8480716906     3.0950919334    -2.3815728814
    3      C       2.0780519873     4.5619614656    -0.7081849956
    4      H       1.7813471316     5.5898348948    -0.5689873685
    5      H       2.8957584255     4.1560759239    -0.1333160742
 ----------------------------------------------------------------
 Nuclear Repulsion Energy =          53.11097701 hartrees
 There are       11 alpha and       10 beta electrons
 Applying Cartesian multipole field
    Component          Value
    ---------          -----
     (2,0,0)        1.00000E-11
     (0,2,0)        2.00000E-12
     (0,0,2)       -3.00000E-11
 Nucleus-field energy     =    -0.0000000020 hartrees
 Requested basis set is cc-pVTZ
 There are 42 shells and 118 basis functions
 A cutoff of  1.0D-14 yielded    898 shell pairs
 There are      7194 function pairs (      9465 Cartesian)
 Smallest overlap matrix eigenvalue = 6.24E-04
 Guess MOs from SCF MO coefficient file
 Reading MOs from coefficient file
 Reading MOs from coefficient file
 Long-range K will be added via erf
 Coulomb attenuation parameter = 0.25 bohr**(-1)
 An unrestricted hybrid HF-DFT SCF calculation will be
 performed using Pulay DIIS extrapolation
 Exchange:     0.1957 Hartree-Fock + 1.0000 wB97X-D3 + LR-HF
 Correlation:  1.0000 wB97X-D3
 Using SG-2 standard quadrature grid
 Dispersion:   Grimme D3
 SCF converges when DIIS error is below 1.0E-08
 Geometry optimization detected.  Setting ReadMinima to 0
 Setting SaveMinima to 0
 using 4 threads for integral computing
 -------------------------------------------------------
 OpenMP Integral computing Module                
 Release: version 1.0, May 2013, Q-Chem Inc. Pittsburgh 
 -------------------------------------------------------
 using 4 threads for integral computing
 -------------------------------------------------------
 OpenMP Integral computing Module                
 Release: version 1.0, May 2013, Q-Chem Inc. Pittsburgh 
 -------------------------------------------------------
 ---------------------------------------
  Cycle       Energy         DIIS Error
 ---------------------------------------
    1    -132.0937255317      8.52E-05
    2    -132.0933424402      1.78E-05
    3    -132.0933422273      2.63E-05
    4    -132.0933432954      2.66E-06
    5    -132.0933433539      1.45E-06
    6    -132.0933433923      8.22E-07
    7    -132.0933434221      2.54E-07
    8    -132.0933434265      7.00E-08
    9    -132.0933434269      2.26E-08
   10    -132.0933434270      7.07E-09 Convergence criterion met
 ---------------------------------------
 <S^2> = 0.7729
 SCF time:  CPU 32.69 s  wall 8.24 s
 SCF   energy in the final basis set = -132.09334343
 Total energy in the final basis set = -132.09334343
 
 --------------------------------------------------------------
 
                    Orbital Energies (a.u.)
 --------------------------------------------------------------
 
 Alpha MOs
 -- Occupied --
-14.4420 -10.3507 -10.3299  -1.0441  -0.8996  -0.6418  -0.5961  -0.5042
 -0.4871  -0.4431  -0.3593
 -- Virtual --
  0.0971   0.1179   0.1555   0.1850   0.2290   0.2697   0.3575   0.3869
  0.4025   0.4440   0.4571   0.5254   0.5285   0.5523   0.5595   0.5652
  0.6628   0.6653   0.6962   0.7334   0.7739   0.8415   0.9019   0.9535
  1.0199   1.0657   1.1085   1.1142   1.1477   1.2572   1.3331   1.3592
  1.3640   1.4238   1.4564   1.4711   1.5579   1.7555   1.8560   1.9146
  1.9792   2.1096   2.1743   2.2428   2.2734   2.3417   2.4886   2.5257
  2.6377   2.6529   2.6958   2.7014   2.7290   2.8263   2.8299   2.9213
  2.9317   2.9498   3.0248   3.0257   3.0491   3.0785   3.1219   3.2041
  3.2071   3.2324   3.3317   3.4435   3.5405   3.5679   3.5969   3.6097
  3.6452   3.8097   3.8384   3.9595   3.9910   4.0250   4.0511   4.0532
  4.0703   4.0829   4.2385   4.3555   4.4805   4.5767   4.6156   4.6509
  4.7058   4.7351   4.8672   4.9070   5.0430   5.0959   5.1584   5.1789
  5.2201   5.3661   5.6515   5.8075   5.9397   6.1170   6.1541   6.4968
  8.1516  13.2685  14.9954
 
 Beta MOs
 -- Occupied --
-14.4358 -10.3424 -10.3324  -1.0302  -0.8654  -0.6314  -0.5871  -0.4739
 -0.4606  -0.4369
 -- Virtual --
 -0.0539   0.0995   0.1241   0.1878   0.1889   0.2302   0.2701   0.3787
  0.3995   0.4031   0.4541   0.4615   0.5314   0.5352   0.5529   0.5617
  0.5808   0.6620   0.6780   0.6977   0.7324   0.7761   0.8605   0.9084
  0.9531   1.0365   1.0745   1.1123   1.1170   1.1612   1.2626   1.3484
  1.3687   1.3707   1.4373   1.4582   1.4773   1.5665   1.7746   1.8592
  1.9221   1.9839   2.1162   2.1836   2.2699   2.2773   2.3583   2.5159
  2.5323   2.6539   2.6746   2.6984   2.7155   2.7251   2.8278   2.8465
  2.9266   2.9583   2.9698   3.0219   3.0324   3.0569   3.1075   3.1484
  3.2134   3.2262   3.2345   3.3376   3.4481   3.5547   3.5783   3.6082
  3.6349   3.6526   3.8214   3.8448   3.9686   3.9941   4.0415   4.0575
  4.0765   4.0850   4.0879   4.2488   4.3757   4.4853   4.5972   4.6446
  4.6657   4.7246   4.7552   4.8888   4.9132   5.0482   5.1204   5.1664
  5.1856   5.2406   5.3742   5.6552   5.8173   5.9460   6.1233   6.1708
  6.5024   8.1538  13.2883  15.0038
 --------------------------------------------------------------
 
          Ground-State Mulliken Net Atomic Charges

     Atom                 Charge (a.u.)    Spin (a.u.)
  --------------------------------------------------------
      1 C                    -0.017467      -0.193557
      2 N                    -0.051994       0.400660
      3 C                    -0.227804       0.825644
      4 H                     0.149097      -0.016441
      5 H                     0.148168      -0.016306
  --------------------------------------------------------
  Sum of atomic charges =     0.000000
  Sum of spin   charges =     1.000000

 -----------------------------------------------------------------
                    Cartesian Multipole Moments
 -----------------------------------------------------------------
    Charge (ESU x 10^10)
                 0.0000
    Dipole Moment (Debye)
         X       1.6992      Y       2.0272      Z       2.3154
       Tot       3.5154
    Quadrupole Moments (Debye-Ang)
        XX     -12.4713     XY       8.5911     YY      -1.4605
        XZ       1.0513     YZ       5.4058     ZZ     -25.1648
    Octopole Moments (Debye-Ang^2)
       XXX     -65.3238    XXY     -46.2849    XYY      16.2630
       YYY    -103.2545    XXZ      27.1175    XYZ       1.6748
       YYZ      35.9287    XZZ     -31.0606    YZZ     -89.1008
       ZZZ     100.0745
    Hexadecapole Moments (Debye-Ang^3)
      XXXX    -251.0934   XXXY    -269.2720   XXYY    -228.4442
      XYYY    -109.9598   YYYY   -1058.0132   XXXZ      99.5191
      XXYZ      95.7299   XYYZ      30.6899   YYYZ     278.2578
      XXZZ    -104.3540   XYZZ    -121.0813   YYZZ    -384.6730
      XZZZ     109.7687   YZZZ     340.5473   ZZZZ    -370.6064
 -----------------------------------------------------------------
 Calculating analytic gradient of the SCF energy
 Gradient of SCF Energy
            1           2           3           4           5
    1   0.0000975  -0.0002503   0.0000006   0.0002175  -0.0000653
    2   0.0000790  -0.0003304  -0.0000914  -0.0000264   0.0003692
    3   0.0000720  -0.0003187  -0.0002575   0.0002531   0.0002511
 Max gradient component =       3.692E-04
 RMS gradient           =       2.136E-04
 Gradient time:  CPU 9.21 s  wall 2.31 s
 Geometry Optimization Parameters
   NAtoms,    NIC,     NZ,  NCons,   NDum,   NFix, NCnnct, MaxDiis
        5      20       0       0       0       0       0       0

 Cartesian Hessian Update
 Hessian updated using BFGS update


** GEOMETRY OPTIMIZATION IN CARTESIAN COORDINATES **
   Searching for a Minimum

   Optimization Cycle:   4

                       Coordinates (Angstroms)
     ATOM                X               Y               Z
      1  C         1.4099724690    3.7656545421   -1.6174361521
      2  N         0.8480716906    3.0950919334   -2.3815728814
      3  C         2.0780519873    4.5619614656   -0.7081849956
      4  H         1.7813471316    5.5898348948   -0.5689873685
      5  H         2.8957584255    4.1560759239   -0.1333160742
   Point Group: c1    Number of degrees of freedom:     9


   Energy is   -132.093343427


 Translations and Rotations Projected Out of Hessian

  7 Hessian modes will be used to form the next step
  Hessian Eigenvalues:
     0.278758    0.998885    1.000000    1.000000    1.000000    1.005954
     2.718754

 Minimum search - taking simple RFO step
 Searching for Lamda that Minimizes Along All modes
 Value Taken    Lamda =  -0.00000078
 Step Taken.  Stepsize is  0.001321

                             Maximum     Tolerance    Cnvgd?
         Gradient           0.000369      0.000300      NO
         Displacement       0.000538      0.001200     YES
         Energy change     -0.000006      0.000001      NO

 Adding empirical dispersion correction 
 ----------------------------------------------------------------
 Doing -D3(0) with
 s6  =   1.00000
 s8  =   1.00000
 rs6 =   1.28100
 rs8 =   1.09400
 -D3 energy without 3body term =     -0.0002777000 hartrees
 ----------------------------------------------------------------
             Standard Nuclear Orientation (Angstroms)
    I     Atom           X                Y                Z
 ----------------------------------------------------------------
    1      C       1.4100948243     3.7657989874    -1.6172487558
    2      N       0.8482829879     3.0953119532    -2.3813428525
    3      C       2.0779836367     4.5619671203    -0.7080605351
    4      H       1.7812267316     5.5896577158    -0.5692443088
    5      H       2.8956135235     4.1558829830    -0.1336010197
 ----------------------------------------------------------------
 Nuclear Repulsion Energy =          53.11852458 hartrees
 There are       11 alpha and       10 beta electrons
 Applying Cartesian multipole field
    Component          Value
    ---------          -----
     (2,0,0)        1.00000E-11
     (0,2,0)        2.00000E-12
     (0,0,2)       -3.00000E-11
 Nucleus-field energy     =    -0.0000000020 hartrees
 Requested basis set is cc-pVTZ
 There are 42 shells and 118 basis functions
 A cutoff of  1.0D-14 yielded    898 shell pairs
 There are      7194 function pairs (      9465 Cartesian)
 Smallest overlap matrix eigenvalue = 6.24E-04
 Guess MOs from SCF MO coefficient file
 Reading MOs from coefficient file
 Reading MOs from coefficient file
 Long-range K will be added via erf
 Coulomb attenuation parameter = 0.25 bohr**(-1)
 An unrestricted hybrid HF-DFT SCF calculation will be
 performed using Pulay DIIS extrapolation
 Exchange:     0.1957 Hartree-Fock + 1.0000 wB97X-D3 + LR-HF
 Correlation:  1.0000 wB97X-D3
 Using SG-2 standard quadrature grid
 Dispersion:   Grimme D3
 SCF converges when DIIS error is below 1.0E-08
 Geometry optimization detected.  Setting ReadMinima to 0
 Setting SaveMinima to 0
 using 4 threads for integral computing
 -------------------------------------------------------
 OpenMP Integral computing Module                
 Release: version 1.0, May 2013, Q-Chem Inc. Pittsburgh 
 -------------------------------------------------------
 using 4 threads for integral computing
 -------------------------------------------------------
 OpenMP Integral computing Module                
 Release: version 1.0, May 2013, Q-Chem Inc. Pittsburgh 
 -------------------------------------------------------
 ---------------------------------------
  Cycle       Energy         DIIS Error
 ---------------------------------------
    1    -132.0934576504      1.09E-05
    2    -132.0933440365      1.84E-06
    3    -132.0933440404      1.82E-06
    4    -132.0933440452      5.23E-07
    5    -132.0933440457      1.43E-07
    6    -132.0933440459      4.08E-08
    7    -132.0933440459      1.87E-08
    8    -132.0933440459      7.13E-09 Convergence criterion met
 ---------------------------------------
 <S^2> = 0.7729
 SCF time:  CPU 26.08 s  wall 6.57 s
 SCF   energy in the final basis set = -132.09334405
 Total energy in the final basis set = -132.09334405
 
 --------------------------------------------------------------
 
                    Orbital Energies (a.u.)
 --------------------------------------------------------------
 
 Alpha MOs
 -- Occupied --
-14.4419 -10.3506 -10.3298  -1.0441  -0.8996  -0.6418  -0.5962  -0.5042
 -0.4870  -0.4431  -0.3593
 -- Virtual --
  0.0971   0.1179   0.1556   0.1850   0.2290   0.2697   0.3575   0.3870
  0.4025   0.4440   0.4572   0.5254   0.5286   0.5524   0.5595   0.5652
  0.6628   0.6653   0.6962   0.7334   0.7740   0.8416   0.9020   0.9534
  1.0200   1.0656   1.1086   1.1144   1.1478   1.2575   1.3332   1.3593
  1.3641   1.4240   1.4565   1.4709   1.5581   1.7555   1.8560   1.9146
  1.9791   2.1095   2.1743   2.2430   2.2736   2.3419   2.4888   2.5255
  2.6378   2.6530   2.6958   2.7016   2.7290   2.8264   2.8298   2.9213
  2.9319   2.9499   3.0249   3.0257   3.0493   3.0785   3.1220   3.2039
  3.2074   3.2326   3.3321   3.4437   3.5407   3.5683   3.5975   3.6099
  3.6456   3.8098   3.8385   3.9596   3.9910   4.0252   4.0514   4.0533
  4.0706   4.0831   4.2388   4.3556   4.4813   4.5769   4.6158   4.6510
  4.7062   4.7355   4.8680   4.9077   5.0433   5.0964   5.1591   5.1793
  5.2203   5.3669   5.6517   5.8079   5.9405   6.1177   6.1546   6.4973
  8.1535  13.2735  14.9980
 
 Beta MOs
 -- Occupied --
-14.4357 -10.3423 -10.3324  -1.0302  -0.8654  -0.6313  -0.5872  -0.4739
 -0.4607  -0.4369
 -- Virtual --
 -0.0539   0.0996   0.1242   0.1878   0.1890   0.2302   0.2701   0.3787
  0.3995   0.4032   0.4541   0.4615   0.5315   0.5352   0.5531   0.5618
  0.5808   0.6620   0.6780   0.6977   0.7324   0.7762   0.8607   0.9084
  0.9530   1.0366   1.0744   1.1124   1.1172   1.1613   1.2628   1.3485
  1.3688   1.3709   1.4374   1.4583   1.4771   1.5667   1.7746   1.8591
  1.9221   1.9838   2.1162   2.1836   2.2701   2.2774   2.3585   2.5160
  2.5322   2.6539   2.6747   2.6984   2.7157   2.7251   2.8280   2.8464
  2.9265   2.9585   2.9699   3.0220   3.0324   3.0571   3.1074   3.1485
  3.2132   3.2265   3.2348   3.3380   3.4483   3.5550   3.5787   3.6087
  3.6351   3.6531   3.8215   3.8449   3.9686   3.9942   4.0417   4.0579
  4.0765   4.0853   4.0881   4.2491   4.3757   4.4861   4.5974   4.6448
  4.6658   4.7250   4.7555   4.8897   4.9139   5.0485   5.1209   5.1671
  5.1859   5.2409   5.3750   5.6554   5.8177   5.9468   6.1240   6.1713
  6.5028   8.1556  13.2933  15.0065
 --------------------------------------------------------------
 
          Ground-State Mulliken Net Atomic Charges

     Atom                 Charge (a.u.)    Spin (a.u.)
  --------------------------------------------------------
      1 C                    -0.017418      -0.193508
      2 N                    -0.051980       0.400730
      3 C                    -0.227916       0.825489
      4 H                     0.149127      -0.016423
      5 H                     0.148188      -0.016288
  --------------------------------------------------------
  Sum of atomic charges =    -0.000000
  Sum of spin   charges =     1.000000

 -----------------------------------------------------------------
                    Cartesian Multipole Moments
 -----------------------------------------------------------------
    Charge (ESU x 10^10)
                 0.0000
    Dipole Moment (Debye)
         X       1.6990      Y       2.0270      Z       2.3150
       Tot       3.5149
    Quadrupole Moments (Debye-Ang)
        XX     -12.4706     XY       8.5896     YY      -1.4613
        XZ       1.0504     YZ       5.4035     ZZ     -25.1635
    Octopole Moments (Debye-Ang^2)
       XXX     -65.3230    XXY     -46.2866    XYY      16.2535
       YYY    -103.2588    XXZ      27.1101    XYZ       1.6694
       YYZ      35.9119    XZZ     -31.0608    YZZ     -89.0977
       ZZZ     100.0620
    Hexadecapole Moments (Debye-Ang^3)
      XXXX    -251.0820   XXXY    -269.2766   XXYY    -228.4648
      XYYY    -110.0141   YYYY   -1058.0431   XXXZ      99.5030
      XXYZ      95.7030   XYYZ      30.6591   YYYZ     278.1532
      XXZZ    -104.3395   XYZZ    -121.0789   YYZZ    -384.6477
      XZZZ     109.7671   YZZZ     340.5171   ZZZZ    -370.5282
 -----------------------------------------------------------------
 Calculating analytic gradient of the SCF energy
 Gradient of SCF Energy
            1           2           3           4           5
    1   0.0000699  -0.0001153  -0.0000051   0.0002257  -0.0001752
    2   0.0000358  -0.0001674  -0.0000763  -0.0001686   0.0003766
    3   0.0000231  -0.0001334  -0.0002345   0.0001966   0.0001482
 Max gradient component =       3.766E-04
 RMS gradient           =       1.711E-04
 Gradient time:  CPU 9.22 s  wall 2.32 s
 Geometry Optimization Parameters
   NAtoms,    NIC,     NZ,  NCons,   NDum,   NFix, NCnnct, MaxDiis
        5      20       0       0       0       0       0       0

 Cartesian Hessian Update
 Hessian updated using BFGS update


** GEOMETRY OPTIMIZATION IN CARTESIAN COORDINATES **
   Searching for a Minimum

   Optimization Cycle:   5

                       Coordinates (Angstroms)
     ATOM                X               Y               Z
      1  C         1.4100948243    3.7657989874   -1.6172487558
      2  N         0.8482829879    3.0953119532   -2.3813428525
      3  C         2.0779836367    4.5619671203   -0.7080605351
      4  H         1.7812267316    5.5896577158   -0.5692443088
      5  H         2.8956135235    4.1558829830   -0.1336010197
   Point Group: c1    Number of degrees of freedom:     9


   Energy is   -132.093344046


 Translations and Rotations Projected Out of Hessian

  5 Hessian modes will be used to form the next step
  Hessian Eigenvalues:
     0.162473    0.745479    1.000007    1.007320    2.621759

 Minimum search - taking simple RFO step
 Searching for Lamda that Minimizes Along All modes
 Value Taken    Lamda =  -0.00000135
 Step Taken.  Stepsize is  0.002597

                             Maximum     Tolerance    Cnvgd?
         Gradient           0.000377      0.000300      NO
         Displacement       0.001180      0.001200     YES
         Energy change     -0.000001      0.000001     YES

 Adding empirical dispersion correction 
 ----------------------------------------------------------------
 Doing -D3(0) with
 s6  =   1.00000
 s8  =   1.00000
 rs6 =   1.28100
 rs8 =   1.09400
 -D3 energy without 3body term =     -0.0002777010 hartrees
 ----------------------------------------------------------------
             Standard Nuclear Orientation (Angstroms)
    I     Atom           X                Y                Z
 ----------------------------------------------------------------
    1      C       1.4102755031     3.7660306586    -1.6169229046
    2      N       0.8486597699     3.0956697556    -2.3809913183
    3      C       2.0778738846     4.5620453019    -0.7076690116
    4      H       1.7808238848     5.5896143099    -0.5698253092
    5      H       2.8955686615     4.1552587338    -0.1340889282
 ----------------------------------------------------------------
 Nuclear Repulsion Energy =          53.12740425 hartrees
 There are       11 alpha and       10 beta electrons
 Applying Cartesian multipole field
    Component          Value
    ---------          -----
     (2,0,0)        1.00000E-11
     (0,2,0)        2.00000E-12
     (0,0,2)       -3.00000E-11
 Nucleus-field energy     =    -0.0000000020 hartrees
 Requested basis set is cc-pVTZ
 There are 42 shells and 118 basis functions
 A cutoff of  1.0D-14 yielded    898 shell pairs
 There are      7194 function pairs (      9465 Cartesian)
 Smallest overlap matrix eigenvalue = 6.23E-04
 Guess MOs from SCF MO coefficient file
 Reading MOs from coefficient file
 Reading MOs from coefficient file
 Long-range K will be added via erf
 Coulomb attenuation parameter = 0.25 bohr**(-1)
 An unrestricted hybrid HF-DFT SCF calculation will be
 performed using Pulay DIIS extrapolation
 Exchange:     0.1957 Hartree-Fock + 1.0000 wB97X-D3 + LR-HF
 Correlation:  1.0000 wB97X-D3
 Using SG-2 standard quadrature grid
 Dispersion:   Grimme D3
 SCF converges when DIIS error is below 1.0E-08
 Geometry optimization detected.  Setting ReadMinima to 0
 Setting SaveMinima to 0
 using 4 threads for integral computing
 -------------------------------------------------------
 OpenMP Integral computing Module                
 Release: version 1.0, May 2013, Q-Chem Inc. Pittsburgh 
 -------------------------------------------------------
 using 4 threads for integral computing
 -------------------------------------------------------
 OpenMP Integral computing Module                
 Release: version 1.0, May 2013, Q-Chem Inc. Pittsburgh 
 -------------------------------------------------------
 ---------------------------------------
  Cycle       Energy         DIIS Error
 ---------------------------------------
    1    -132.0934667881      1.82E-05
    2    -132.0933449826      2.14E-06
    3    -132.0933449952      1.06E-06
    4    -132.0933449973      4.63E-07
    5    -132.0933449978      3.15E-07
    6    -132.0933449980      5.12E-08
    7    -132.0933449981      1.90E-08
    8    -132.0933449981      8.03E-09 Convergence criterion met
 ---------------------------------------
 <S^2> = 0.7729
 SCF time:  CPU 26.02 s  wall 6.56 s
 SCF   energy in the final basis set = -132.09334500
 Total energy in the final basis set = -132.09334500
 
 --------------------------------------------------------------
 
                    Orbital Energies (a.u.)
 --------------------------------------------------------------
 
 Alpha MOs
 -- Occupied --
-14.4418 -10.3505 -10.3297  -1.0442  -0.8997  -0.6417  -0.5964  -0.5042
 -0.4870  -0.4431  -0.3593
 -- Virtual --
  0.0973   0.1180   0.1557   0.1849   0.2290   0.2696   0.3575   0.3870
  0.4026   0.4440   0.4572   0.5255   0.5285   0.5528   0.5596   0.5651
  0.6628   0.6653   0.6962   0.7335   0.7740   0.8418   0.9021   0.9528
  1.0201   1.0654   1.1088   1.1148   1.1481   1.2579   1.3332   1.3595
  1.3641   1.4242   1.4567   1.4701   1.5582   1.7556   1.8559   1.9146
  1.9791   2.1095   2.1743   2.2431   2.2739   2.3423   2.4891   2.5250
  2.6379   2.6530   2.6958   2.7019   2.7290   2.8265   2.8298   2.9212
  2.9321   2.9500   3.0250   3.0258   3.0494   3.0784   3.1221   3.2033
  3.2078   3.2328   3.3327   3.4436   3.5407   3.5690   3.5984   3.6103
  3.6464   3.8093   3.8381   3.9592   3.9909   4.0254   4.0518   4.0534
  4.0708   4.0835   4.2385   4.3551   4.4824   4.5772   4.6160   4.6511
  4.7068   4.7359   4.8694   4.9083   5.0433   5.0964   5.1599   5.1800
  5.2206   5.3678   5.6518   5.8083   5.9410   6.1187   6.1553   6.4974
  8.1552  13.2777  15.0020
 
 Beta MOs
 -- Occupied --
-14.4357 -10.3422 -10.3322  -1.0303  -0.8655  -0.6312  -0.5874  -0.4738
 -0.4607  -0.4369
 -- Virtual --
 -0.0539   0.0997   0.1242   0.1878   0.1891   0.2302   0.2700   0.3787
  0.3996   0.4032   0.4541   0.4616   0.5316   0.5352   0.5534   0.5618
  0.5807   0.6619   0.6781   0.6977   0.7325   0.7762   0.8609   0.9086
  0.9524   1.0367   1.0741   1.1125   1.1176   1.1616   1.2632   1.3485
  1.3688   1.3710   1.4377   1.4585   1.4763   1.5668   1.7746   1.8590
  1.9221   1.9838   2.1161   2.1835   2.2705   2.2776   2.3589   2.5162
  2.5317   2.6540   2.6747   2.6984   2.7161   2.7252   2.8281   2.8464
  2.9264   2.9587   2.9700   3.0221   3.0325   3.0573   3.1074   3.1486
  3.2126   3.2270   3.2350   3.3386   3.4482   3.5549   3.5794   3.6097
  3.6354   3.6538   3.8211   3.8446   3.9682   3.9940   4.0421   4.0583
  4.0766   4.0858   4.0883   4.2488   4.3753   4.4872   4.5977   4.6450
  4.6658   4.7255   4.7559   4.8910   4.9144   5.0485   5.1209   5.1679
  5.1866   5.2411   5.3760   5.6555   5.8182   5.9473   6.1250   6.1719
  6.5030   8.1573  13.2976  15.0105
 --------------------------------------------------------------
 
          Ground-State Mulliken Net Atomic Charges

     Atom                 Charge (a.u.)    Spin (a.u.)
  --------------------------------------------------------
      1 C                    -0.017448      -0.193387
      2 N                    -0.051913       0.400666
      3 C                    -0.228024       0.825406
      4 H                     0.149170      -0.016411
      5 H                     0.148214      -0.016274
  --------------------------------------------------------
  Sum of atomic charges =     0.000000
  Sum of spin   charges =     1.000000

 -----------------------------------------------------------------
                    Cartesian Multipole Moments
 -----------------------------------------------------------------
    Charge (ESU x 10^10)
                 0.0000
    Dipole Moment (Debye)
         X       1.6987      Y       2.0267      Z       2.3142
       Tot       3.5140
    Quadrupole Moments (Debye-Ang)
        XX     -12.4693     XY       8.5864     YY      -1.4620
        XZ       1.0488     YZ       5.3986     ZZ     -25.1628
    Octopole Moments (Debye-Ang^2)
       XXX     -65.3209    XXY     -46.2930    XYY      16.2311
       YYY    -103.2589    XXZ      27.0970    XYZ       1.6588
       YYZ      35.8746    XZZ     -31.0638    YZZ     -89.0974
       ZZZ     100.0427
    Hexadecapole Moments (Debye-Ang^3)
      XXXX    -251.0601   XXXY    -269.2959   XXYY    -228.5365
      XYYY    -110.1491   YYYY   -1058.0405   XXXZ      99.4717
      XXYZ      95.6528   XYYZ      30.5929   YYYZ     277.9112
      XXZZ    -104.3202   XYZZ    -121.0844   YYZZ    -384.6245
      XZZZ     109.7659   YZZZ     340.4702   ZZZZ    -370.4064
 -----------------------------------------------------------------
 Calculating analytic gradient of the SCF energy
 Gradient of SCF Energy
            1           2           3           4           5
    1  -0.0000105   0.0000917   0.0000083   0.0001707  -0.0002603
    2  -0.0000801   0.0000819  -0.0000219  -0.0002771   0.0002971
    3  -0.0001096   0.0001498  -0.0001482   0.0000850   0.0000230
 Max gradient component =       2.971E-04
 RMS gradient           =       1.524E-04
 Gradient time:  CPU 9.07 s  wall 2.27 s
 Geometry Optimization Parameters
   NAtoms,    NIC,     NZ,  NCons,   NDum,   NFix, NCnnct, MaxDiis
        5      20       0       0       0       0       0       0

 Cartesian Hessian Update
 Hessian updated using BFGS update


** GEOMETRY OPTIMIZATION IN CARTESIAN COORDINATES **
   Searching for a Minimum

   Optimization Cycle:   6

                       Coordinates (Angstroms)
     ATOM                X               Y               Z
      1  C         1.4102755031    3.7660306586   -1.6169229046
      2  N         0.8486597699    3.0956697556   -2.3809913183
      3  C         2.0778738846    4.5620453019   -0.7076690116
      4  H         1.7808238848    5.5896143099   -0.5698253092
      5  H         2.8955686615    4.1552587338   -0.1340889282
   Point Group: c1    Number of degrees of freedom:     9


   Energy is   -132.093344998


 Translations and Rotations Projected Out of Hessian

  9 Hessian modes will be used to form the next step
  Hessian Eigenvalues:
     0.106957    0.617510    1.000000    1.000000    1.000000    1.000004
     1.000301    1.009552    2.844929

 Minimum search - taking simple RFO step
 Searching for Lamda that Minimizes Along All modes
 Value Taken    Lamda =  -0.00000095
 Step Taken.  Stepsize is  0.002492

                             Maximum     Tolerance    Cnvgd?
         Gradient           0.000297      0.000300     YES
         Displacement       0.001370      0.001200      NO
         Energy change     -0.000001      0.000001     YES


                       Distance Matrix (Angstroms)
             C (  1)   N (  2)   C (  3)   H (  4)
   N (  2)  1.161291
   C (  3)  1.380605  2.541895
   H (  4)  2.135223  3.220095  1.078489
   H (  5)  2.134570  3.218872  1.078468  1.868127
 
 Final energy is   -132.093344998061     


 ******************************
 **  OPTIMIZATION CONVERGED  **
 ******************************

                       Coordinates (Angstroms)
     ATOM                X               Y               Z
      1  C         1.4102755031    3.7660306586   -1.6169229046
      2  N         0.8486597699    3.0956697556   -2.3809913183
      3  C         2.0778738846    4.5620453019   -0.7076690116
      4  H         1.7808238848    5.5896143099   -0.5698253092
      5  H         2.8955686615    4.1552587338   -0.1340889282

Z-matrix Print:
$molecule
0 2
C 
N  1 1.161291
C  1 1.380605 2 179.946029
H  3 1.078468 1 119.961982 2 47.018881 0
H  3 1.078489 1 120.022288 2 -132.879243 0
$end

 
 --------------------------------------------------------------
 
                    Orbital Energies (a.u.)
 --------------------------------------------------------------
 
 Alpha MOs
 -- Occupied --
-14.4418 -10.3505 -10.3297  -1.0442  -0.8997  -0.6417  -0.5964  -0.5042
 -0.4870  -0.4431  -0.3593
 -- Virtual --
  0.0973   0.1180   0.1557   0.1849   0.2290   0.2696   0.3575   0.3870
  0.4026   0.4440   0.4572   0.5255   0.5285   0.5528   0.5596   0.5651
  0.6628   0.6653   0.6962   0.7335   0.7740   0.8418   0.9021   0.9528
  1.0201   1.0654   1.1088   1.1148   1.1481   1.2579   1.3332   1.3595
  1.3641   1.4242   1.4567   1.4701   1.5582   1.7556   1.8559   1.9146
  1.9791   2.1095   2.1743   2.2431   2.2739   2.3423   2.4891   2.5250
  2.6379   2.6530   2.6958   2.7019   2.7290   2.8265   2.8298   2.9212
  2.9321   2.9500   3.0250   3.0258   3.0494   3.0784   3.1221   3.2033
  3.2078   3.2328   3.3327   3.4436   3.5407   3.5690   3.5984   3.6103
  3.6464   3.8093   3.8381   3.9592   3.9909   4.0254   4.0518   4.0534
  4.0708   4.0835   4.2385   4.3551   4.4824   4.5772   4.6160   4.6511
  4.7068   4.7359   4.8694   4.9083   5.0433   5.0964   5.1599   5.1800
  5.2206   5.3678   5.6518   5.8083   5.9410   6.1187   6.1553   6.4974
  8.1552  13.2777  15.0020
 
 Beta MOs
 -- Occupied --
-14.4357 -10.3422 -10.3322  -1.0303  -0.8655  -0.6312  -0.5874  -0.4738
 -0.4607  -0.4369
 -- Virtual --
 -0.0539   0.0997   0.1242   0.1878   0.1891   0.2302   0.2700   0.3787
  0.3996   0.4032   0.4541   0.4616   0.5316   0.5352   0.5534   0.5618
  0.5807   0.6619   0.6781   0.6977   0.7325   0.7762   0.8609   0.9086
  0.9524   1.0367   1.0741   1.1125   1.1176   1.1616   1.2632   1.3485
  1.3688   1.3710   1.4377   1.4585   1.4763   1.5668   1.7746   1.8590
  1.9221   1.9838   2.1161   2.1835   2.2705   2.2776   2.3589   2.5162
  2.5317   2.6540   2.6747   2.6984   2.7161   2.7252   2.8281   2.8464
  2.9264   2.9587   2.9700   3.0221   3.0325   3.0573   3.1074   3.1486
  3.2126   3.2270   3.2350   3.3386   3.4482   3.5549   3.5794   3.6097
  3.6354   3.6538   3.8211   3.8446   3.9682   3.9940   4.0421   4.0583
  4.0766   4.0858   4.0883   4.2488   4.3753   4.4872   4.5977   4.6450
  4.6658   4.7255   4.7559   4.8910   4.9144   5.0485   5.1209   5.1679
  5.1866   5.2411   5.3760   5.6555   5.8182   5.9473   6.1250   6.1719
  6.5030   8.1573  13.2976  15.0105
 --------------------------------------------------------------
 
          Ground-State Mulliken Net Atomic Charges

     Atom                 Charge (a.u.)    Spin (a.u.)
  --------------------------------------------------------
      1 C                    -0.017448      -0.193387
      2 N                    -0.051913       0.400666
      3 C                    -0.228024       0.825406
      4 H                     0.149170      -0.016411
      5 H                     0.148214      -0.016274
  --------------------------------------------------------
  Sum of atomic charges =     0.000000
  Sum of spin   charges =     1.000000

 -----------------------------------------------------------------
                    Cartesian Multipole Moments
 -----------------------------------------------------------------
    Charge (ESU x 10^10)
                 0.0000
    Dipole Moment (Debye)
         X       1.6987      Y       2.0267      Z       2.3142
       Tot       3.5140
    Quadrupole Moments (Debye-Ang)
        XX     -12.4693     XY       8.5864     YY      -1.4620
        XZ       1.0488     YZ       5.3986     ZZ     -25.1628
    Octopole Moments (Debye-Ang^2)
       XXX     -65.3209    XXY     -46.2930    XYY      16.2311
       YYY    -103.2589    XXZ      27.0970    XYZ       1.6588
       YYZ      35.8746    XZZ     -31.0638    YZZ     -89.0974
       ZZZ     100.0427
    Hexadecapole Moments (Debye-Ang^3)
      XXXX    -251.0601   XXXY    -269.2959   XXYY    -228.5365
      XYYY    -110.1491   YYYY   -1058.0405   XXXZ      99.4717
      XXYZ      95.6528   XYYZ      30.5929   YYYZ     277.9112
      XXZZ    -104.3202   XYZZ    -121.0844   YYZZ    -384.6245
      XZZZ     109.7659   YZZZ     340.4702   ZZZZ    -370.4064
 -----------------------------------------------------------------
Archival summary:
1\1\c8-85\OPT\ProcedureUnspecified\BasisUnspecified\122(2)\hpark21\WedFeb115:29:112023WedFeb115:29:112023\0\\#,OPT,ProcedureUnspecified,BasisUnspecified,\\0,2\C\N,1,1.16129\C,1,1.3806,2,179.946\H,3,1.07847,1,119.962,2,47.0189,0\H,3,1.07849,1,120.022,2,-132.879,0\\\@

 Total job time:  77.05s(wall), 280.23s(cpu) 
 Wed Feb  1 15:29:11 2023

        *************************************************************
        *                                                           *
        *  Thank you very much for using Q-Chem.  Have a nice day.  *
        *                                                           *
        *************************************************************
