# Supplementary material for: Reactant Discovery with an Ab Initio Nanoreactor: Exploration of Astrophysical N-Heterocycle Precursors and Formation Pathways
Source: ACS Earth Space Chem. 2024 Aug 9;8(9):1771–83. doi: 10.1021/acsearthspacechem.4c00120 (PMC11418024; doi:10.1021/acsearthspacechem.4c00120)
Supplement: Supplementary file 2 — sp4c00120_si_002.zip [file sp4c00120_si_002.zip › nr-si-data/reaction1/R1/Cyanomethyl_radical/ccsd_sp.out]

Running Job 1 of 1 qchem.in
qchem qchem.in_101584.0 ./qchem101584/ 0
/home/leeping/opt/qchem/5.3.2-openmp/exe/qcprog.exe_s qchem.in_101584.0 ./qchem101584/
                  Welcome to Q-Chem
     A Quantum Leap Into The Future Of Chemistry


 Q-Chem 5.3, Q-Chem, Inc., Pleasanton, CA (2020)

 Yihan Shao,  Zhengting Gan,  E. Epifanovsky,  A. T. B. Gilbert,  M. Wormit,  
 J. Kussmann,  A. W. Lange,  A. Behn,  Jia Deng,  Xintian Feng,  D. Ghosh,  
 M. Goldey,  P. R. Horn,  L. D. Jacobson,  I. Kaliman,  T. Kus,  A. Landau,  
 Jie Liu,  E. I. Proynov,  R. M. Richard,  R. P. Steele,  E. J. Sundstrom,  
 H. L. Woodcock III,  P. M. Zimmerman,  D. Zuev,  B. Alam,  B. Albrecht,  
 A. Aldossary,  E. Alguire,  S. A. Baeppler,  D. Barton,  Z. Benda,  
 Y. A. Bernard,  E. J. Berquist,  K. B. Bravaya,  H. Burton,  K. Carter-Fenk,  
 D. Casanova,  Chun-Min Chang,  Yunqing Chen,  A. Chien,  K. D. Closser,  
 M. P. Coons,  S. Coriani,  S. Dasgupta,  A. L. Dempwolff,  M. Diedenhofen,  
 Hainam Do,  R. G. Edgar,  Po-Tung Fang,  S. Faraji,  S. Fatehi,  
 Qingguo Feng,  J. Fosso-Tande,  J. Gayvert,  Qinghui Ge,  A. Ghysels,  
 G. Gidofalvi,  J. Gomes,  J. Gonthier,  S. Gulania,  A. Gunina,  D. Hait,  
 M. W. D. Hanson-Heine,  S. Hammes-Schiffer,  P. H. P. Harbach,  
 A. W. Hauser,  M. F. Herbst,  J. E. Herr,  E. G. Hohenstein,  Z. C. Holden,  
 S. Houck,  Kerwin Hui,  B. C. Huynh,  M. Ivanov,  T.-C. Jagau,  Hyunjun Ji,  
 B. Kaduk,  K. Khistyaev,  Jaehoon Kim,  P. Klunzinger,  K. Koh,  
 D. Kosenkov,  L. Koulias,  T. Kowalczyk,  C. M. Krauter,  A. Kunitsa,  
 Ka Un Lao,  A. Laurent,  K. V. Lawler,  Joonho Lee,  D. Lefrancois,  
 S. Lehtola,  D. S. Levine,  Yi-Pei Li,  You-Sheng Lin,  Fenglai Liu,  
 Kuan-Yu Liu,  E. Livshits,  M. Loipersberger,  A. Luenser,  A. Manjanath,  
 P. Manohar,  E. Mansoor,  S. F. Manzer,  Shan-Ping Mao,  Yuezhi Mao,  
 N. Mardirossian,  A. V. Marenich,  T. Markovich,  L. A. Martinez-Martinez,  
 S. A. Maurer,  N. J. Mayhall,  S. C. McKenzie,  J.-M. Mewes,  P. Morgante,  
 A. F. Morrison,  J. W. Mullinax,  K. Nanda,  T. S. Nguyen-Beck,  
 R. Olivares-Amaya,  K. J. Oosterbaan,  J. A. Parkhill,  S. K. Paul,  
 F. Pavosevic,  Zheng Pei,  T. M. Perrine,  F. Plasser,  P. Pokhilko,  
 S. Prager,  A. Prociuk,  E. Ramos,  B. Rana,  D. R. Rehn,  F. Rob,  
 E. Rossomme,  M. Scheurer,  M. Schneider,  N. Sergueev,  S. M. Sharada,  
 S. Sharma,  W. Skomorowski,  D. W. Small,  T. Stauch,  C. J. Stein,  
 T. Stein,  Yu-Chuan Su,  S. P. Veccham,  Zhen Tao,  A. J. W. Thom,  
 A. Tkatchenko,  T. Tsuchimochi,  N. M. Tubman,  L. Vogt,  M. L. Vidal,  
 O. Vydrov,  M. A. Watson,  J. Wenzel,  M. de Wergifosse,  T. A. Wesolowski,  
 A. White,  J. Witte,  A. Yamada,  Jun Yang,  K. Yao,  S. Yeganeh,  
 S. R. Yost,  Zhi-Qiang You,  A. Zech,  Igor Ying Zhang,  Xing Zhang,  
 Yan Zhao,  Ying Zhu,  B. R. Brooks,  G. K. L. Chan,  C. J. Cramer,  
 M. S. Gordon,  W. J. Hehre,  A. Klamt,  M. W. Schmidt,  C. D. Sherrill,  
 D. G. Truhlar,  A. Aspuru-Guzik,  R. Baer,  A. T. Bell,  N. A. Besley,  
 Jeng-Da Chai,  A. E. DePrince, III,  R. A. DiStasio Jr.,  A. Dreuw,  
 B. D. Dunietz,  T. R. Furlani,  Chao-Ping Hsu,  Yousung Jung,  Jing Kong,  
 D. S. Lambrecht,  WanZhen Liang,  C. Ochsenfeld,  V. A. Rassolov,  
 L. V. Slipchenko,  J. E. Subotnik,  T. Van Voorhis,  J. M. Herbert,  
 A. I. Krylov,  P. M. W. Gill,  M. Head-Gordon

 Contributors to earlier versions of Q-Chem not listed above: 
 R. D. Adamson,  B. Austin,  J. Baker,  G. J. O. Beran,  K. Brandhorst,  
 S. T. Brown,  E. F. C. Byrd,  A. K. Chakraborty,  C.-L. Cheng,  
 Siu Hung Chien,  D. M. Chipman,  D. L. Crittenden,  H. Dachsel,  
 R. J. Doerksen,  A. D. Dutoi,  L. Fusti-Molnar,  W. A. Goddard III,  
 A. Golubeva-Zadorozhnaya,  S. R. Gwaltney,  G. Hawkins,  A. Heyden,  
 S. Hirata,  G. Kedziora,  F. J. Keil,  C. Kelley,  Jihan Kim,  R. A. King,  
 R. Z. Khaliullin,  P. P. Korambath,  W. Kurlancheek,  A. M. Lee,  M. S. Lee,  
 S. V. Levchenko,  Ching Yeh Lin,  D. Liotard,  R. C. Lochan,  I. Lotan,  
 P. E. Maslen,  N. Nair,  D. P. O'Neill,  D. Neuhauser,  E. Neuscamman,  
 C. M. Oana,  R. Olson,  B. Peters,  R. Peverati,  P. A. Pieniazek,  
 Y. M. Rhee,  J. Ritchie,  M. A. Rohrdanz,  E. Rosta,  N. J. Russ,  
 H. F. Schaefer III,  N. E. Schultz,  N. Shenvi,  A. C. Simmonett,  A. Sodt,  
 D. Stuck,  K. S. Thanthiriwatte,  V. Vanovschi,  Tao Wang,  A. Warshel,  
 C. F. Williams,  Q. Wu,  X. Xu,  W. Zhang

 Please cite Q-Chem as follows:
 Y. Shao et al., Mol. Phys. 113, 184-215 (2015)
 DOI: 10.1080/00268976.2014.952696

 Q-Chem 5.3.2 for Intel X86 EM64T Linux

 Parts of Q-Chem use Armadillo 9.800.1 (Horizon Scraper).
 http://arma.sourceforge.net/

 Q-Chem begins on Sat Jun 22 18:26:24 2024  

Host: 
0

     Scratch files written to ./qchem101584//
 Dec820 |scratch|qcdevops|jenkins|workspace|build_RNUM 5633   
Processing $rem in /home/leeping/opt/qchem/5.3.2-openmp/config/preferences:
Processing $rem in /home/hpark21/.qchemrc:
Core orbitals will be frozen

Checking the input file for inconsistencies... 	...done.

--------------------------------------------------------------
User input:
--------------------------------------------------------------
$molecule
0 2
C         1.4102755031    3.7660306586   -1.6169229046
N         0.8486597699    3.0956697556   -2.3809913183
C         2.0778738846    4.5620453019   -0.7076690116
H         1.7808238848    5.5896143099   -0.5698253092
H         2.8955686615    4.1552587338   -0.1340889282
$end

$rem
method                ccsd(t)
basis                 cc-pvtz
unrestricted          true
symmetry              False
sym_ignore            true
scf_convergence       8
thresh                14
jobtype               sp
scf_guess             sad
scf_algorithm         diis
max_scf_cycles        100
geom_opt_max_cycles   100
$end
--------------------------------------------------------------
 ----------------------------------------------------------------
             Standard Nuclear Orientation (Angstroms)
    I     Atom           X                Y                Z
 ----------------------------------------------------------------
    1      C       1.4102755031     3.7660306586    -1.6169229046
    2      N       0.8486597699     3.0956697556    -2.3809913183
    3      C       2.0778738846     4.5620453019    -0.7076690116
    4      H       1.7808238848     5.5896143099    -0.5698253092
    5      H       2.8955686615     4.1552587338    -0.1340889282
 ----------------------------------------------------------------
 Nuclear Repulsion Energy =          53.12768195 hartrees
 There are       11 alpha and       10 beta electrons
 Requested basis set is cc-pVTZ
 There are 42 shells and 118 basis functions
 Total memory of 8000 MB is distributed as follows: 
   MEM_STATIC is set to 2000 MB
   QALLOC/CCMAN JOB total memory use is  6000 MB
 Warning: actual memory use might exceed 8000 MB

 Total QAlloc Memory Limit   8000 MB
 Mega-Array Size      1956 MB
 MEM_STATIC part      2000 MB

                       Distance Matrix (Angstroms)
             C (  1)   N (  2)   C (  3)   H (  4)
   N (  2)  1.161291
   C (  3)  1.380605  2.541895
   H (  4)  2.135223  3.220095  1.078489
   H (  5)  2.134570  3.218872  1.078468  1.868127
 
 A cutoff of  1.0D-14 yielded    898 shell pairs
 There are      7194 function pairs (      9465 Cartesian)
 Smallest overlap matrix eigenvalue = 6.23E-04

 Scale SEOQF with 1.000000e-01/1.000000e-02/1.000000e-01

 Standard Electronic Orientation quadrupole field applied
 Nucleus-field energy     =    -0.0000000020 hartrees
 Guess from superposition of atomic densities
 Warning:  Energy on first SCF cycle will be non-variational
 SAD guess density has 21.000000 electrons
 An unrestricted Hartree-Fock SCF calculation will be
 performed using Pulay DIIS extrapolation
 SCF converges when DIIS error is below 1.0E-08
 using 8 threads for integral computing
 -------------------------------------------------------
 OpenMP Integral computing Module                
 Release: version 1.0, May 2013, Q-Chem Inc. Pittsburgh 
 -------------------------------------------------------
 ---------------------------------------
  Cycle       Energy         DIIS Error
 ---------------------------------------
    1    -131.8976884257      4.83E-02
    2    -131.2667966268      5.21E-03
    3    -131.3083195889      4.69E-03
    4    -131.3444912180      5.90E-04
    5    -131.3486658775      1.52E-04
    6    -131.3498734771      8.20E-05
    7    -131.3505456791      5.68E-05
    8    -131.3510703955      4.57E-05
    9    -131.3515950283      3.47E-05
   10    -131.3522870164      1.19E-05
   11    -131.3523795659      5.07E-06
   12    -131.3524186967      3.23E-06
   13    -131.3524539007      3.00E-06
   14    -131.3524530719      3.02E-06
   15    -131.3524636187      2.57E-06
   16    -131.3524783850      2.60E-06
   17    -131.3524990195      1.90E-06
   18    -131.3525051512      1.51E-06
   19    -131.3525065659      6.26E-07
   20    -131.3525058893      3.40E-07
   21    -131.3525068946      3.68E-07
   22    -131.3525070284      9.40E-08
   23    -131.3525070610      3.73E-08
   24    -131.3525070623      4.73E-09 Convergence criterion met
 ---------------------------------------
 <S^2> = 0.9250
 SCF time:  CPU 89.99 s  wall 67.27 s
 SCF   energy in the final basis set = -131.35250706
 Total energy in the final basis set = -131.35250706


 ------------------------------------------------------------------------------

   CCMAN2: suite of methods based on coupled cluster
           and equation of motion theories.

   Components:
   * libvmm-1.3-trunk
     by Evgeny Epifanovsky, Ilya Kaliman.
   * libtensor-2.5-trunk
     by Evgeny Epifanovsky, Michael Wormit, Dmitry Zuev, Sam Manzer, 
        Ilya Kaliman.
   * libcc-2.5-trunk
     by Evgeny Epifanovsky, Arik Landau, Tomasz Kus, Kirill Khistyaev, 
        Dmitry Zuev, Prashant Manohar, Xintian Feng, Anna Krylov, 
        Matthew Goldey, Alec White, Thomas Jagau, Kaushik Nanda, 
        Anastasia Gunina, Alexander Kunitsa, Joonho Lee.

   CCMAN original authors:
   Anna I. Krylov, C. David Sherrill, Steven R. Gwaltney,
   Edward F. C. Byrd (2000)
   Sergey V. Levchenko, Lyudmila V. Slipchenko, Tao Wang,
   Ana-Maria C. Cristian (2003)
   Piotr A. Pieniazek, C. Melania Oana, Evgeny Epifanovsky (2007)
   Prashant Manohar (2009)

 ------------------------------------------------------------------------------


 Allocating and initializing 6000MB of RAM...
 Calculation will run on 8 cores.

 
 Alpha MOs, Unrestricted
 -- Occupied --                  
-15.595 -11.301 -11.271  -1.253  -1.055  -0.718  -0.657  -0.590
  1 A     2 A     3 A     4 A     5 A     6 A     7 A     8 A                  
 -0.565  -0.492  -0.423
  9 A    10 A    11 A                                                          
 -- Virtual --                   
  0.135   0.163   0.214   0.240   0.252   0.317   0.397   0.457
 12 A    13 A    14 A    15 A    16 A    17 A    18 A    19 A                  
  0.468   0.505   0.532   0.587   0.600   0.627   0.646   0.648
 20 A    21 A    22 A    23 A    24 A    25 A    26 A    27 A                  
  0.727   0.743   0.768   0.825   0.876   0.941   1.007   1.047
 28 A    29 A    30 A    31 A    32 A    33 A    34 A    35 A                  
  1.126   1.166   1.241   1.254   1.254   1.402   1.472   1.485
 36 A    37 A    38 A    39 A    40 A    41 A    42 A    43 A                  
  1.494   1.550   1.592   1.608   1.697   1.914   2.010   2.088
 44 A    45 A    46 A    47 A    48 A    49 A    50 A    51 A                  
  2.159   2.338   2.377   2.478   2.506   2.558   2.695   2.753
 52 A    53 A    54 A    55 A    56 A    57 A    58 A    59 A                  
  2.852   2.874   2.905   2.940   2.943   3.045   3.053   3.152
 60 A    61 A    62 A    63 A    64 A    65 A    66 A    67 A                  
  3.154   3.202   3.259   3.265   3.286   3.312   3.368   3.424
 68 A    69 A    70 A    71 A    72 A    73 A    74 A    75 A                  
  3.478   3.495   3.591   3.685   3.770   3.796   3.860   3.870
 76 A    77 A    78 A    79 A    80 A    81 A    82 A    83 A                  
  3.894   4.038   4.053   4.223   4.225   4.264   4.276   4.314
 84 A    85 A    86 A    87 A    88 A    89 A    90 A    91 A                  
  4.320   4.328   4.515   4.623   4.740   4.858   4.923   4.954
 92 A    93 A    94 A    95 A    96 A    97 A    98 A    99 A                  
  4.989   5.033   5.117   5.167   5.301   5.360   5.449   5.495
100 A   101 A   102 A   103 A   104 A   105 A   106 A   107 A                  
  5.542   5.657   5.933   6.155   6.239   6.479   6.505   6.808
108 A   109 A   110 A   111 A   112 A   113 A   114 A   115 A                  
  8.592  13.905  15.656
116 A   117 A   118 A                                                          
 
 Beta MOs, Unrestricted
 -- Occupied --                  
-15.570 -11.288 -11.279  -1.212  -0.984  -0.711  -0.652  -0.551
  1 A     2 A     3 A     4 A     5 A     6 A     7 A     8 A                  
 -0.483  -0.462
  9 A    10 A                                                                  
 -- Virtual --                   
  0.055   0.142   0.166   0.221   0.253   0.290   0.316   0.444
 11 A    12 A    13 A    14 A    15 A    16 A    17 A    18 A                  
  0.448   0.497   0.534   0.539   0.599   0.612   0.633   0.650
 19 A    20 A    21 A    22 A    23 A    24 A    25 A    26 A                  
  0.675   0.724   0.783   0.791   0.812   0.869   0.975   1.016
 27 A    28 A    29 A    30 A    31 A    32 A    33 A    34 A                  
  1.048   1.159   1.186   1.243   1.264   1.285   1.412   1.491
 35 A    36 A    37 A    38 A    39 A    40 A    41 A    42 A                  
  1.501   1.521   1.580   1.601   1.608   1.712   1.950   2.022
 43 A    44 A    45 A    46 A    47 A    48 A    49 A    50 A                  
  2.099   2.165   2.336   2.385   2.487   2.516   2.570   2.717
 51 A    52 A    53 A    54 A    55 A    56 A    57 A    58 A                  
  2.754   2.860   2.893   2.909   2.930   2.949   3.041   3.071
 59 A    60 A    61 A    62 A    63 A    64 A    65 A    66 A                  
  3.151   3.173   3.215   3.249   3.267   3.293   3.340   3.378
 67 A    68 A    69 A    70 A    71 A    72 A    73 A    74 A                  
  3.426   3.495   3.502   3.596   3.691   3.778   3.802   3.877
 75 A    76 A    77 A    78 A    79 A    80 A    81 A    82 A                  
  3.899   3.907   4.048   4.059   4.227   4.229   4.275   4.280
 83 A    84 A    85 A    86 A    87 A    88 A    89 A    90 A                  
  4.333   4.351   4.353   4.523   4.641   4.745   4.881   4.967
 91 A    92 A    93 A    94 A    95 A    96 A    97 A    98 A                  
  4.995   5.024   5.056   5.130   5.171   5.305   5.376   5.456
 99 A   100 A   101 A   102 A   103 A   104 A   105 A   106 A                  
  5.508   5.567   5.664   5.936   6.165   6.242   6.497   6.510
107 A   108 A   109 A   110 A   111 A   112 A   113 A   114 A                  
  6.815   8.591  13.919  15.668
115 A   116 A   117 A   118 A                                                  

 Occupation and symmetry of molecular orbitals

 Point group: C1 (1 irreducible representation).

                           A     All 
 -------------------------------------
 All molecular orbitals:
  - Alpha                  118   118 
  - Beta                   118   118 
 -------------------------------------
 Alpha orbitals:
  - Frozen occupied        3     3   
  - Active occupied        8     8   
  - Active virtual         107   107 
  - Frozen virtual         0     0   
 -------------------------------------
 Beta orbitals:
  - Frozen occupied        3     3   
  - Active occupied        7     7   
  - Active virtual         108   108 
  - Frozen virtual         0     0   
 -------------------------------------

 Import integrals:   CPU 0.00 s  wall 0.00 s

 Import integrals:   CPU 42.87 s  wall 57.97 s

 MP2 amplitudes:   CPU 0.19 s  wall 0.27 s

Running a double precision version
           CCSD T amplitudes will be solved using DIIS.

           Start     Size      MaxIter   EConv     TConv     
           3         7         100       1.00e-06  1.00e-04  
 ------------------------------------------------------------------------------
           Energy (a.u.)   Ediff      Tdiff       Comment
 ------------------------------------------------------------------------------
          -131.81011391                           
     1    -131.81562339   5.51e-03   6.24e-01     
     2    -131.83203294   1.64e-02   7.72e-02     
     3    -131.83375043   1.72e-03   3.10e-02     
     4    -131.83698978   3.24e-03   1.36e-02     Switched to DIIS steps.
     5    -131.83933378   2.34e-03   1.55e-02     
     6    -131.83975212   4.18e-04   4.59e-03     
     7    -131.83983288   8.08e-05   1.13e-03     
     8    -131.83986864   3.58e-05   6.55e-04     
     9    -131.83986902   3.85e-07   3.06e-04     
    10    -131.83987746   8.44e-06   1.60e-04     
    11    -131.83987920   1.74e-06   8.37e-05     
    12    -131.83988039   1.20e-06   3.22e-05     
    13    -131.83987957   8.27e-07   1.50e-05     
 ------------------------------------------------------------------------------
          -131.83987957                           CCSD T converged.

End of double precision

WARNING: YOUR (T) CALCULATION MAY RUN OUT OF MEMORY
REDUCE CC_MEMORY OR USE CC_BACKEND=XM IF THIS HAPPENS

----------------------------------------
libpt (c) 2016-2019 Ilya Kaliman
Fast Coupled Cluster Triples Corrections
https://github.com/ilyak/libpt
----------------------------------------

 Starting (T) calculation...
 Using double precision libpt code
 Running unrestricted (T) code
 Using 1 integral batch

 (T) calculation completed in 6.02 sec
 (T) energy is -0.0234584499

 SCF energy                 = -131.35250706
 MP2 energy                 = -131.81011391
 CCSD correlation energy    =   -0.48737251
 CCSD total energy          = -131.83987957
 CCSD(T) correlation energy =   -0.02345845
 CCSD(T) total energy       = -131.86333802

 CCSD  T1^2 = 0.0346  T2^2 = 0.1801  Leading amplitudes:

 Amplitude    Orbitals with energies
  0.0872       9 (A) B                   ->    16 (A) B                   
              -0.4830                          0.2905                     
  0.0855       9 (A) A                   ->    15 (A) A                   
              -0.5649                          0.2402                     
 -0.0585       10 (A) A                  ->    13 (A) A                   
              -0.4917                          0.1625                     
 -0.0508       10 (A) A                  ->    14 (A) A                   
              -0.4917                          0.2138                     

 Amplitude    Orbitals with energies
  0.0724       11 (A) A      9 (A) B     ->    15 (A) A      11 (A) B     
              -0.4230       -0.4830            0.2402        0.0546       
 -0.0724       11 (A) A      9 (A) B     ->    11 (A) B      15 (A) A     
              -0.4230       -0.4830            0.0546        0.2402       
 -0.0724       9 (A) B       11 (A) A    ->    15 (A) A      11 (A) B     
              -0.4830       -0.4230            0.2402        0.0546       
  0.0724       9 (A) B       11 (A) A    ->    11 (A) B      15 (A) A     
              -0.4830       -0.4230            0.0546        0.2402       

 CCSD calculation:   CPU 145.37 s  wall 22.94 s

 Total ccman2 time:   CPU 200.79 s  wall 87.60 s

 
 --------------------------------------------------------------
 
                    Orbital Energies (a.u.)
 --------------------------------------------------------------
 
 Alpha MOs
 -- Occupied --
-15.5946 -11.3011 -11.2706  -1.2534  -1.0554  -0.7182  -0.6572  -0.5900
 -0.5649  -0.4917  -0.4230
 -- Virtual --
  0.1352   0.1625   0.2138   0.2402   0.2517   0.3170   0.3969   0.4568
  0.4678   0.5047   0.5320   0.5865   0.6000   0.6268   0.6463   0.6482
  0.7271   0.7427   0.7682   0.8250   0.8755   0.9413   1.0066   1.0470
  1.1262   1.1656   1.2408   1.2538   1.2539   1.4022   1.4725   1.4850
  1.4942   1.5500   1.5919   1.6077   1.6969   1.9143   2.0098   2.0877
  2.1593   2.3382   2.3767   2.4778   2.5063   2.5578   2.6947   2.7529
  2.8518   2.8741   2.9049   2.9396   2.9430   3.0451   3.0532   3.1522
  3.1539   3.2021   3.2589   3.2648   3.2862   3.3117   3.3683   3.4236
  3.4782   3.4955   3.5913   3.6853   3.7699   3.7962   3.8600   3.8702
  3.8944   4.0376   4.0533   4.2227   4.2250   4.2644   4.2756   4.3140
  4.3199   4.3283   4.5148   4.6231   4.7404   4.8581   4.9232   4.9539
  4.9892   5.0329   5.1169   5.1669   5.3009   5.3605   5.4492   5.4948
  5.5418   5.6570   5.9333   6.1551   6.2389   6.4787   6.5046   6.8080
  8.5924  13.9048  15.6563
 
 Beta MOs
 -- Occupied --
-15.5702 -11.2875 -11.2790  -1.2123  -0.9844  -0.7111  -0.6516  -0.5514
 -0.4830  -0.4625
 -- Virtual --
  0.0546   0.1422   0.1664   0.2210   0.2531   0.2905   0.3158   0.4440
  0.4478   0.4965   0.5340   0.5393   0.5989   0.6123   0.6326   0.6503
  0.6748   0.7239   0.7830   0.7911   0.8122   0.8687   0.9753   1.0159
  1.0478   1.1594   1.1857   1.2431   1.2637   1.2846   1.4117   1.4911
  1.5006   1.5210   1.5800   1.6006   1.6084   1.7125   1.9502   2.0219
  2.0985   2.1652   2.3356   2.3851   2.4868   2.5162   2.5704   2.7167
  2.7541   2.8597   2.8929   2.9091   2.9298   2.9486   3.0405   3.0709
  3.1512   3.1729   3.2152   3.2489   3.2668   3.2925   3.3400   3.3785
  3.4256   3.4952   3.5024   3.5963   3.6907   3.7775   3.8022   3.8770
  3.8995   3.9068   4.0482   4.0593   4.2267   4.2285   4.2748   4.2803
  4.3329   4.3506   4.3531   4.5228   4.6411   4.7447   4.8809   4.9673
  4.9952   5.0239   5.0565   5.1299   5.1709   5.3053   5.3760   5.4565
  5.5078   5.5669   5.6636   5.9360   6.1652   6.2417   6.4965   6.5097
  6.8150   8.5913  13.9185  15.6677
 --------------------------------------------------------------
 
          Ground-State Mulliken Net Atomic Charges

     Atom                 Charge (a.u.)    Spin (a.u.)
  --------------------------------------------------------
      1 C                     0.020694      -0.719969
      2 N                    -0.087274       0.803730
      3 C                    -0.274144       1.059121
      4 H                     0.170381      -0.071440
      5 H                     0.170342      -0.071442
  --------------------------------------------------------
  Sum of atomic charges =    -0.000000
  Sum of spin   charges =     1.000000

 -----------------------------------------------------------------
                    Cartesian Multipole Moments
 -----------------------------------------------------------------
    Charge (ESU x 10^10)
                -0.0000
    Dipole Moment (Debye)
         X       1.7404      Y       2.0769      Z       2.3710
       Tot       3.6006
    Quadrupole Moments (Debye-Ang)
        XX     -12.5587     XY       8.8046     YY      -1.3061
        XZ       1.0296     YZ       5.5046     ZZ     -25.5616
    Octopole Moments (Debye-Ang^2)
       XXX     -65.9382    XXY     -46.5631    XYY      16.9696
       YYY    -103.5894    XXZ      27.2924    XYZ       1.4617
       YYZ      36.2536    XZZ     -31.3815    YZZ     -90.3665
       ZZZ     101.5335
    Hexadecapole Moments (Debye-Ang^3)
      XXXX    -253.4803   XXXY    -271.6003   XXYY    -229.8344
      XYYY    -108.8584   YYYY   -1066.1876   XXXZ     100.4229
      XXYZ      96.2464   XYYZ      29.9309   YYYZ     280.4850
      XXZZ    -105.2751   XYZZ    -122.0213   YYZZ    -389.3694
      XZZZ     111.1726   YZZZ     345.5468   ZZZZ    -375.2297
 -----------------------------------------------------------------
Archival summary:
1\1\cpu-4-64\SP\ProcedureUnspecified\BasisUnspecified\122(2)\hpark21\SatJun2218:29:162024SatJun2218:29:162024\0\\#,ProcedureUnspecified,BasisUnspecified,\\0,2\C\N,1,1.16129\C,1,1.3806,2,179.946\H,3,1.07847,1,119.962,2,47.0189,0\H,3,1.07849,1,120.022,2,-132.879,0\\HF=-131.352507\\@

 Total job time:  171.69s(wall), 304.06s(cpu) 
 Sat Jun 22 18:29:16 2024

        *************************************************************
        *                                                           *
        *  Thank you very much for using Q-Chem.  Have a nice day.  *
        *                                                           *
        *************************************************************
