# Supplementary material for: Reactant Discovery with an Ab Initio Nanoreactor: Exploration of Astrophysical N-Heterocycle Precursors and Formation Pathways
Source: ACS Earth Space Chem. 2024 Aug 9;8(9):1771–83. doi: 10.1021/acsearthspacechem.4c00120 (PMC11418024; doi:10.1021/acsearthspacechem.4c00120)
Supplement: Supplementary file 2 — sp4c00120_si_002.zip [file sp4c00120_si_002.zip › nr-si-data/reaction1/R1/Cyanomethyl_radical/freq.out]

Running Job 1 of 1 qchem.in
qchem qchem.in_17904.0 ./qchem17904/ 0
/home/leeping/opt/qchem/5.3.2-openmp/exe/qcprog.exe_s qchem.in_17904.0 ./qchem17904/
                  Welcome to Q-Chem
     A Quantum Leap Into The Future Of Chemistry


 Q-Chem 5.3, Q-Chem, Inc., Pleasanton, CA (2020)

 Yihan Shao,  Zhengting Gan,  E. Epifanovsky,  A. T. B. Gilbert,  M. Wormit,  
 J. Kussmann,  A. W. Lange,  A. Behn,  Jia Deng,  Xintian Feng,  D. Ghosh,  
 M. Goldey,  P. R. Horn,  L. D. Jacobson,  I. Kaliman,  T. Kus,  A. Landau,  
 Jie Liu,  E. I. Proynov,  R. M. Richard,  R. P. Steele,  E. J. Sundstrom,  
 H. L. Woodcock III,  P. M. Zimmerman,  D. Zuev,  B. Alam,  B. Albrecht,  
 A. Aldossary,  E. Alguire,  S. A. Baeppler,  D. Barton,  Z. Benda,  
 Y. A. Bernard,  E. J. Berquist,  K. B. Bravaya,  H. Burton,  K. Carter-Fenk,  
 D. Casanova,  Chun-Min Chang,  Yunqing Chen,  A. Chien,  K. D. Closser,  
 M. P. Coons,  S. Coriani,  S. Dasgupta,  A. L. Dempwolff,  M. Diedenhofen,  
 Hainam Do,  R. G. Edgar,  Po-Tung Fang,  S. Faraji,  S. Fatehi,  
 Qingguo Feng,  J. Fosso-Tande,  J. Gayvert,  Qinghui Ge,  A. Ghysels,  
 G. Gidofalvi,  J. Gomes,  J. Gonthier,  S. Gulania,  A. Gunina,  D. Hait,  
 M. W. D. Hanson-Heine,  S. Hammes-Schiffer,  P. H. P. Harbach,  
 A. W. Hauser,  M. F. Herbst,  J. E. Herr,  E. G. Hohenstein,  Z. C. Holden,  
 S. Houck,  Kerwin Hui,  B. C. Huynh,  M. Ivanov,  T.-C. Jagau,  Hyunjun Ji,  
 B. Kaduk,  K. Khistyaev,  Jaehoon Kim,  P. Klunzinger,  K. Koh,  
 D. Kosenkov,  L. Koulias,  T. Kowalczyk,  C. M. Krauter,  A. Kunitsa,  
 Ka Un Lao,  A. Laurent,  K. V. Lawler,  Joonho Lee,  D. Lefrancois,  
 S. Lehtola,  D. S. Levine,  Yi-Pei Li,  You-Sheng Lin,  Fenglai Liu,  
 Kuan-Yu Liu,  E. Livshits,  M. Loipersberger,  A. Luenser,  A. Manjanath,  
 P. Manohar,  E. Mansoor,  S. F. Manzer,  Shan-Ping Mao,  Yuezhi Mao,  
 N. Mardirossian,  A. V. Marenich,  T. Markovich,  L. A. Martinez-Martinez,  
 S. A. Maurer,  N. J. Mayhall,  S. C. McKenzie,  J.-M. Mewes,  P. Morgante,  
 A. F. Morrison,  J. W. Mullinax,  K. Nanda,  T. S. Nguyen-Beck,  
 R. Olivares-Amaya,  K. J. Oosterbaan,  J. A. Parkhill,  S. K. Paul,  
 F. Pavosevic,  Zheng Pei,  T. M. Perrine,  F. Plasser,  P. Pokhilko,  
 S. Prager,  A. Prociuk,  E. Ramos,  B. Rana,  D. R. Rehn,  F. Rob,  
 E. Rossomme,  M. Scheurer,  M. Schneider,  N. Sergueev,  S. M. Sharada,  
 S. Sharma,  W. Skomorowski,  D. W. Small,  T. Stauch,  C. J. Stein,  
 T. Stein,  Yu-Chuan Su,  S. P. Veccham,  Zhen Tao,  A. J. W. Thom,  
 A. Tkatchenko,  T. Tsuchimochi,  N. M. Tubman,  L. Vogt,  M. L. Vidal,  
 O. Vydrov,  M. A. Watson,  J. Wenzel,  M. de Wergifosse,  T. A. Wesolowski,  
 A. White,  J. Witte,  A. Yamada,  Jun Yang,  K. Yao,  S. Yeganeh,  
 S. R. Yost,  Zhi-Qiang You,  A. Zech,  Igor Ying Zhang,  Xing Zhang,  
 Yan Zhao,  Ying Zhu,  B. R. Brooks,  G. K. L. Chan,  C. J. Cramer,  
 M. S. Gordon,  W. J. Hehre,  A. Klamt,  M. W. Schmidt,  C. D. Sherrill,  
 D. G. Truhlar,  A. Aspuru-Guzik,  R. Baer,  A. T. Bell,  N. A. Besley,  
 Jeng-Da Chai,  A. E. DePrince, III,  R. A. DiStasio Jr.,  A. Dreuw,  
 B. D. Dunietz,  T. R. Furlani,  Chao-Ping Hsu,  Yousung Jung,  Jing Kong,  
 D. S. Lambrecht,  WanZhen Liang,  C. Ochsenfeld,  V. A. Rassolov,  
 L. V. Slipchenko,  J. E. Subotnik,  T. Van Voorhis,  J. M. Herbert,  
 A. I. Krylov,  P. M. W. Gill,  M. Head-Gordon

 Contributors to earlier versions of Q-Chem not listed above: 
 R. D. Adamson,  B. Austin,  J. Baker,  G. J. O. Beran,  K. Brandhorst,  
 S. T. Brown,  E. F. C. Byrd,  A. K. Chakraborty,  C.-L. Cheng,  
 Siu Hung Chien,  D. M. Chipman,  D. L. Crittenden,  H. Dachsel,  
 R. J. Doerksen,  A. D. Dutoi,  L. Fusti-Molnar,  W. A. Goddard III,  
 A. Golubeva-Zadorozhnaya,  S. R. Gwaltney,  G. Hawkins,  A. Heyden,  
 S. Hirata,  G. Kedziora,  F. J. Keil,  C. Kelley,  Jihan Kim,  R. A. King,  
 R. Z. Khaliullin,  P. P. Korambath,  W. Kurlancheek,  A. M. Lee,  M. S. Lee,  
 S. V. Levchenko,  Ching Yeh Lin,  D. Liotard,  R. C. Lochan,  I. Lotan,  
 P. E. Maslen,  N. Nair,  D. P. O'Neill,  D. Neuhauser,  E. Neuscamman,  
 C. M. Oana,  R. Olson,  B. Peters,  R. Peverati,  P. A. Pieniazek,  
 Y. M. Rhee,  J. Ritchie,  M. A. Rohrdanz,  E. Rosta,  N. J. Russ,  
 H. F. Schaefer III,  N. E. Schultz,  N. Shenvi,  A. C. Simmonett,  A. Sodt,  
 D. Stuck,  K. S. Thanthiriwatte,  V. Vanovschi,  Tao Wang,  A. Warshel,  
 C. F. Williams,  Q. Wu,  X. Xu,  W. Zhang

 Please cite Q-Chem as follows:
 Y. Shao et al., Mol. Phys. 113, 184-215 (2015)
 DOI: 10.1080/00268976.2014.952696

 Q-Chem 5.3.2 for Intel X86 EM64T Linux

 Parts of Q-Chem use Armadillo 9.800.1 (Horizon Scraper).
 http://arma.sourceforge.net/

 Q-Chem begins on Wed Feb  1 16:34:49 2023  

Host: 
0

     Scratch files written to ./qchem17904//
 Dec820 |scratch|qcdevops|jenkins|workspace|build_RNUM 5633   
Processing $rem in /home/leeping/opt/qchem/5.3.2-openmp/config/preferences:
Processing $rem in /home/hpark21/.qchemrc:

Checking the input file for inconsistencies... 	...done.

--------------------------------------------------------------
User input:
--------------------------------------------------------------
$molecule
0 2
C         1.4102755031    3.7660306586   -1.6169229046
N         0.8486597699    3.0956697556   -2.3809913183
C         2.0778738846    4.5620453019   -0.7076690116
H         1.7808238848    5.5896143099   -0.5698253092
H         2.8955686615    4.1552587338   -0.1340889282
$end

$rem
method                wB97X-D3
basis                 cc-pvtz
unrestricted          true
symmetry              False
sym_ignore            true
scf_convergence       8
thresh                14
jobtype               freq
scf_guess             core
scf_algorithm         diis
max_scf_cycles        100
geom_opt_max_cycles   100
$end
--------------------------------------------------------------
 Adding empirical dispersion correction 
 ----------------------------------------------------------------
 Doing -D3(0) with
 s6  =   1.00000
 s8  =   1.00000
 rs6 =   1.28100
 rs8 =   1.09400
 -D3 energy without 3body term =     -0.0002777010 hartrees
 ----------------------------------------------------------------
             Standard Nuclear Orientation (Angstroms)
    I     Atom           X                Y                Z
 ----------------------------------------------------------------
    1      C       1.4102755031     3.7660306586    -1.6169229046
    2      N       0.8486597699     3.0956697556    -2.3809913183
    3      C       2.0778738846     4.5620453019    -0.7076690116
    4      H       1.7808238848     5.5896143099    -0.5698253092
    5      H       2.8955686615     4.1552587338    -0.1340889282
 ----------------------------------------------------------------
 Nuclear Repulsion Energy =          53.12740425 hartrees
 There are       11 alpha and       10 beta electrons
 Requested basis set is cc-pVTZ
 There are 42 shells and 118 basis functions

 Total QAlloc Memory Limit   8000 MB
 Mega-Array Size      1956 MB
 MEM_STATIC part      2000 MB

                       Distance Matrix (Angstroms)
             C (  1)   N (  2)   C (  3)   H (  4)
   N (  2)  1.161291
   C (  3)  1.380605  2.541895
   H (  4)  2.135223  3.220095  1.078489
   H (  5)  2.134570  3.218872  1.078468  1.868127
 
 A cutoff of  1.0D-14 yielded    898 shell pairs
 There are      7194 function pairs (      9465 Cartesian)
 Smallest overlap matrix eigenvalue = 6.23E-04
 Guess MOs from core Hamiltonian diagonalization
 Long-range K will be added via erf
 Coulomb attenuation parameter = 0.25 bohr**(-1)
 An unrestricted hybrid HF-DFT SCF calculation will be
 performed using Pulay DIIS extrapolation
 Exchange:     0.1957 Hartree-Fock + 1.0000 wB97X-D3 + LR-HF
 Correlation:  1.0000 wB97X-D3
 Using SG-2 standard quadrature grid
 Dispersion:   Grimme D3
 SCF converges when DIIS error is below 1.0E-08
 using 32 threads for integral computing
 -------------------------------------------------------
 OpenMP Integral computing Module                
 Release: version 1.0, May 2013, Q-Chem Inc. Pittsburgh 
 -------------------------------------------------------
 using 32 threads for integral computing
 -------------------------------------------------------
 OpenMP Integral computing Module                
 Release: version 1.0, May 2013, Q-Chem Inc. Pittsburgh 
 -------------------------------------------------------
 ---------------------------------------
  Cycle       Energy         DIIS Error
 ---------------------------------------
    1     -98.1651048689      1.42E-01
    2    -100.8539851214      8.84E-02
    3    -117.4216488464      6.72E-02
    4    -129.6976946310      3.14E-02
    5    -130.7143012388      2.93E-02
    6    -131.8445494062      1.06E-02
    7    -132.0172768031      6.03E-03
    8    -132.0898867878      8.43E-04
    9    -132.0924813131      2.64E-04
   10    -132.0930107953      1.45E-04
   11    -132.0932454635      5.59E-05
   12    -132.0933205471      2.25E-05
   13    -132.0933403727      1.16E-05
   14    -132.0933443894      2.87E-06
   15    -132.0933448969      1.09E-06
   16    -132.0933449724      1.72E-07
   17    -132.0933449903      2.92E-08
   18    -132.0933449966      1.56E-08
   19    -132.0933449985      5.95E-09 Convergence criterion met
 ---------------------------------------
 <S^2> = 0.7729
 SCF time:  CPU 239.90 s  wall 7.64 s
 SCF   energy in the final basis set = -132.09334500
 Total energy in the final basis set = -132.09334500
 
 --------------------------------------------------------------
 
                    Orbital Energies (a.u.)
 --------------------------------------------------------------
 
 Alpha MOs
 -- Occupied --
-14.4418 -10.3505 -10.3297  -1.0442  -0.8997  -0.6417  -0.5964  -0.5042
 -0.4870  -0.4431  -0.3593
 -- Virtual --
  0.0973   0.1180   0.1557   0.1849   0.2290   0.2696   0.3575   0.3870
  0.4026   0.4440   0.4572   0.5255   0.5285   0.5528   0.5596   0.5651
  0.6628   0.6653   0.6962   0.7335   0.7740   0.8418   0.9021   0.9528
  1.0201   1.0654   1.1088   1.1148   1.1481   1.2579   1.3332   1.3595
  1.3641   1.4242   1.4567   1.4701   1.5582   1.7556   1.8559   1.9146
  1.9791   2.1095   2.1743   2.2431   2.2739   2.3423   2.4891   2.5250
  2.6379   2.6530   2.6958   2.7019   2.7290   2.8265   2.8298   2.9212
  2.9321   2.9500   3.0250   3.0258   3.0494   3.0784   3.1221   3.2033
  3.2078   3.2328   3.3327   3.4436   3.5407   3.5690   3.5984   3.6103
  3.6464   3.8093   3.8381   3.9592   3.9909   4.0254   4.0518   4.0534
  4.0708   4.0835   4.2385   4.3551   4.4824   4.5772   4.6160   4.6511
  4.7068   4.7359   4.8694   4.9083   5.0433   5.0964   5.1599   5.1800
  5.2206   5.3678   5.6518   5.8083   5.9410   6.1187   6.1553   6.4974
  8.1552  13.2777  15.0020
 
 Beta MOs
 -- Occupied --
-14.4357 -10.3422 -10.3322  -1.0303  -0.8655  -0.6312  -0.5874  -0.4738
 -0.4607  -0.4369
 -- Virtual --
 -0.0539   0.0997   0.1242   0.1878   0.1891   0.2302   0.2700   0.3787
  0.3996   0.4032   0.4541   0.4616   0.5316   0.5352   0.5534   0.5618
  0.5807   0.6619   0.6781   0.6977   0.7325   0.7762   0.8609   0.9086
  0.9524   1.0367   1.0741   1.1125   1.1176   1.1616   1.2632   1.3485
  1.3688   1.3710   1.4377   1.4585   1.4763   1.5668   1.7746   1.8590
  1.9221   1.9838   2.1161   2.1835   2.2705   2.2776   2.3589   2.5162
  2.5317   2.6540   2.6747   2.6984   2.7161   2.7252   2.8281   2.8464
  2.9264   2.9587   2.9700   3.0221   3.0325   3.0573   3.1074   3.1486
  3.2126   3.2270   3.2350   3.3386   3.4482   3.5549   3.5794   3.6097
  3.6354   3.6538   3.8211   3.8446   3.9682   3.9940   4.0421   4.0583
  4.0766   4.0858   4.0883   4.2488   4.3753   4.4872   4.5977   4.6450
  4.6658   4.7255   4.7559   4.8910   4.9144   5.0485   5.1209   5.1679
  5.1866   5.2411   5.3760   5.6555   5.8182   5.9473   6.1250   6.1719
  6.5030   8.1573  13.2976  15.0105
 --------------------------------------------------------------
 
          Ground-State Mulliken Net Atomic Charges

     Atom                 Charge (a.u.)    Spin (a.u.)
  --------------------------------------------------------
      1 C                    -0.017448      -0.193381
      2 N                    -0.051913       0.400660
      3 C                    -0.228024       0.825405
      4 H                     0.149170      -0.016410
      5 H                     0.148214      -0.016274
  --------------------------------------------------------
  Sum of atomic charges =    -0.000000
  Sum of spin   charges =     1.000000

 -----------------------------------------------------------------
                    Cartesian Multipole Moments
 -----------------------------------------------------------------
    Charge (ESU x 10^10)
                -0.0000
    Dipole Moment (Debye)
         X       1.6987      Y       2.0267      Z       2.3142
       Tot       3.5140
    Quadrupole Moments (Debye-Ang)
        XX     -12.4693     XY       8.5864     YY      -1.4620
        XZ       1.0488     YZ       5.3986     ZZ     -25.1628
    Octopole Moments (Debye-Ang^2)
       XXX     -65.3209    XXY     -46.2930    XYY      16.2311
       YYY    -103.2589    XXZ      27.0970    XYZ       1.6588
       YYZ      35.8746    XZZ     -31.0638    YZZ     -89.0974
       ZZZ     100.0427
    Hexadecapole Moments (Debye-Ang^3)
      XXXX    -251.0601   XXXY    -269.2960   XXYY    -228.5365
      XYYY    -110.1491   YYYY   -1058.0405   XXXZ      99.4717
      XXYZ      95.6528   XYYZ      30.5929   YYYZ     277.9112
      XXZZ    -104.3202   XYZZ    -121.0844   YYZZ    -384.6245
      XZZZ     109.7659   YZZZ     340.4703   ZZZZ    -370.4064
 -----------------------------------------------------------------
 Calculating MO derivatives via CPSCF
    1     0    18    0.0428625  
    2     0    18    0.0119751  
    3     0    18    0.0040603  
    4     0    18    0.0016803  
    5     0    18    0.0003724  
    6     0    18    0.0000527  
    7     6    12    0.0000106  
    8     9     9    0.0000018  
    9    18     0    0.0000002  Converged
 Time for AOints: 19.6 s (CPU) 0.6 s (wall)
 ------------------------------------------------------------------------------
                     AOints        : Timing summary (seconds)
 ------------------------------------------------------------------------------
     job step          cpu (% of tot)      sys (% of tot)     wall (% of tot)
 ------------------------------------------------------------------------------
  AOints            0.1965E+02 ( 3.2)   0.8000E-04 ( 3.0)   0.6176E+00 ( 0.9)
 ------------------------------------------------------------------------------
   Grand Totals     0.6183E+03          0.2692E-02          0.6981E+02
 ------------------------------------------------------------------------------
 Polarizability Matrix (a.u.)
            1           2           3
    1 -23.9237509  -5.7876906  -8.3504706
    2  -5.7876906 -27.0186266  -9.0520328
    3  -8.3504706  -9.0520328 -28.1329002
 Calculating analytic Hessian of the SCF energy
 
 Direct stationary perturbation theory relativistic correction:
 
 rels  =       0.034885721216
 relv  =      -0.144106275916
 rel2e =       0.000000000000
 E_rel =      -0.109220554700
 
 Hessian of the SCF Energy
            1           2           3           4           5           6
    1   0.3860299   0.3371892   0.4179002  -0.2709574  -0.2767042  -0.3190982
    2   0.3371892   0.5258167   0.4810719  -0.2766881  -0.3716159  -0.3789067
    3   0.4179002   0.4810719   0.6281288  -0.3190566  -0.3788809  -0.4684125
    4  -0.2709574  -0.2766881  -0.3190566   0.2780599   0.3088489   0.3519391
    5  -0.2767042  -0.3716159  -0.3788809   0.3088489   0.3878569   0.4201033
    6  -0.3190982  -0.3789067  -0.4684125   0.3519391   0.4201033   0.4983411
    7  -0.1146501  -0.0459311  -0.0881161  -0.0070023  -0.0333899  -0.0309193
    8  -0.0459031  -0.1522447  -0.0862958  -0.0334130  -0.0145878  -0.0406600
    9  -0.0881888  -0.0863604  -0.1491145  -0.0309380  -0.0406559  -0.0305790
   10   0.0075140  -0.0174684  -0.0024264  -0.0018236   0.0006940  -0.0025122
   11   0.0021771  -0.0128100  -0.0040971   0.0007187   0.0018881   0.0008745
   12   0.0053212  -0.0216613  -0.0011740  -0.0025156   0.0008392  -0.0006188
   13  -0.0079364   0.0028984  -0.0083011   0.0017234   0.0005511   0.0005907
   14  -0.0167590   0.0108539  -0.0117981   0.0005335  -0.0035412  -0.0014111
   15  -0.0159344   0.0058565  -0.0094277   0.0005711  -0.0014057   0.0012692
            7           8           9          10          11          12
    1  -0.1146501  -0.0459031  -0.0881888   0.0075140   0.0021771   0.0053212
    2  -0.0459311  -0.1522447  -0.0863604  -0.0174684  -0.0128100  -0.0216613
    3  -0.0881161  -0.0862958  -0.1491145  -0.0024264  -0.0040971  -0.0011740
    4  -0.0070023  -0.0334130  -0.0309380  -0.0018236   0.0007187  -0.0025156
    5  -0.0333899  -0.0145878  -0.0406559   0.0006940   0.0018881   0.0008392
    6  -0.0309193  -0.0406600  -0.0305790  -0.0025122   0.0008745  -0.0006188
    7   0.3967329  -0.1058430   0.2632231  -0.0620257   0.0884972  -0.0057906
    8  -0.1058430   0.5889013   0.1133811   0.0897481  -0.3269330  -0.0415749
    9   0.2632231   0.1133811   0.3364948  -0.0052801  -0.0426508  -0.0383611
   10  -0.0620257   0.0897481  -0.0052801   0.0555089  -0.0921467   0.0077842
   11   0.0884972  -0.3269330  -0.0426508  -0.0921467   0.3410117   0.0489897
   12  -0.0057906  -0.0415749  -0.0383611   0.0077842   0.0489897   0.0327039
   13  -0.2130548   0.0954110  -0.1388162   0.0008264   0.0007537  -0.0047993
   14   0.0966667  -0.0951357   0.0562861   0.0191729  -0.0031568   0.0134073
   15  -0.1383972   0.0551497  -0.1184402   0.0024345  -0.0031162   0.0074501
           13          14          15
    1  -0.0079364  -0.0167590  -0.0159344
    2   0.0028984   0.0108539   0.0058565
    3  -0.0083011  -0.0117981  -0.0094277
    4   0.0017234   0.0005335   0.0005711
    5   0.0005511  -0.0035412  -0.0014057
    6   0.0005907  -0.0014111   0.0012692
    7  -0.2130548   0.0966667  -0.1383972
    8   0.0954110  -0.0951357   0.0551497
    9  -0.1388162   0.0562861  -0.1184402
   10   0.0008264   0.0191729   0.0024345
   11   0.0007537  -0.0031568  -0.0031162
   12  -0.0047993   0.0134073   0.0074501
   13   0.2184414  -0.0996141   0.1513259
   14  -0.0996141   0.0909799  -0.0564842
   15   0.1513259  -0.0564842   0.1191485
 **********************************************************************
 **                                                                  **
 **                       VIBRATIONAL ANALYSIS                       **
 **                       --------------------                       **
 **                                                                  **
 **        VIBRATIONAL FREQUENCIES (CM**-1) AND NORMAL MODES         **
 **     FORCE CONSTANTS (mDYN/ANGSTROM) AND REDUCED MASSES (AMU)     **
 **                  INFRARED INTENSITIES (KM/MOL)                   **
 **                                                                  **
 **********************************************************************
 

 Mode:                 1                      2                      3
 Frequency:       379.63                 437.23                 670.22
 Force Cnst:      0.2685                 0.5728                 0.3744
 Red. Mass:       3.1619                 5.0850                 1.4147
 IR Active:          YES                    YES                    YES
 IR Intens:        0.577                  0.126                 49.748
 Raman Active:       YES                    YES                    YES
               X      Y      Z        X      Y      Z        X      Y      Z
 C         -0.227  0.284 -0.082   -0.329 -0.155  0.377   -0.051 -0.019  0.053
 N          0.129 -0.161  0.047    0.164  0.077 -0.188    0.010  0.003 -0.010
 C          0.037 -0.048  0.015    0.078  0.037 -0.089    0.114  0.048 -0.126
 H          0.484  0.022  0.413    0.351  0.159 -0.417   -0.444 -0.197  0.496
 H         -0.020 -0.578 -0.268    0.362  0.172 -0.398   -0.443 -0.190  0.499
 TransDip  -0.013  0.019 -0.007   -0.007 -0.004  0.008   -0.145 -0.063  0.161

 Mode:                 4                      5                      6
 Frequency:      1029.64                1058.63                1444.06
 Force Cnst:      0.9472                 2.8423                 1.4737
 Red. Mass:       1.5164                 4.3045                 1.1994
 IR Active:          YES                    YES                    YES
 IR Intens:        0.054                  8.012                  3.114
 Raman Active:       YES                    YES                    YES
               X      Y      Z        X      Y      Z        X      Y      Z
 C         -0.087  0.113 -0.034   -0.089 -0.104 -0.121    0.004  0.005  0.006
 N          0.016 -0.020  0.007   -0.137 -0.164 -0.187    0.010  0.012  0.014
 C          0.091 -0.120  0.037    0.201  0.238  0.273   -0.063 -0.075 -0.085
 H         -0.449 -0.195 -0.489    0.332  0.280  0.405    0.520  0.020  0.470
 H          0.181  0.554  0.368    0.242  0.406  0.373    0.037  0.641  0.281
 TransDip   0.005 -0.005 -0.000    0.044  0.052  0.060    0.028  0.033  0.037

 Mode:                 7                      8                      9
 Frequency:      2179.91                3200.08                3310.22
 Force Cnst:     35.1873                 6.3378                 7.2310
 Red. Mass:      12.5677                 1.0504                 1.1200
 IR Active:          YES                    YES                    YES
 IR Intens:        2.579                  0.185                  1.792
 Raman Active:       YES                    YES                    YES
               X      Y      Z        X      Y      Z        X      Y      Z
 C          0.385  0.460  0.525    0.001  0.001  0.001    0.000 -0.000  0.000
 N         -0.283 -0.338 -0.386    0.001  0.001  0.001    0.000 -0.000  0.000
 C         -0.049 -0.058 -0.067   -0.030 -0.036 -0.041    0.060 -0.078  0.023
 H         -0.020 -0.058 -0.041   -0.197  0.670  0.087   -0.189  0.673  0.095
 H         -0.048 -0.023 -0.052    0.536 -0.271  0.374   -0.532  0.258 -0.376
 TransDip  -0.025 -0.030 -0.034    0.007  0.008  0.009   -0.026  0.033 -0.010

 STANDARD THERMODYNAMIC QUANTITIES AT   298.15 K  AND     1.00 ATM

   This Molecule has  0 Imaginary Frequencies
   Zero point vibrational energy:       19.599 kcal/mol

   Atom    1 Element C  Has Mass   12.00000
   Atom    2 Element N  Has Mass   14.00307
   Atom    3 Element C  Has Mass   12.00000
   Atom    4 Element H  Has Mass    1.00783
   Atom    5 Element H  Has Mass    1.00783
   Molecular Mass:    40.018730 amu
   Principal axes and moments of inertia in amu*Bohr^2:
                             1           2           3
    Eigenvalues --        6.28013   174.08963   180.36974
          X               0.48353    -0.59711    -0.64004
          Y               0.57685     0.76734    -0.28007
          Z               0.65836    -0.23378     0.71548
   Rotational Symmetry Number is   1
   The Molecule is an Asymmetric Top
   Translational Enthalpy:        0.889 kcal/mol
   Rotational Enthalpy:           0.889 kcal/mol
   Vibrational Enthalpy:         20.100 kcal/mol
   gas constant (RT):             0.592 kcal/mol
   Translational Entropy:        36.988  cal/mol.K
   Rotational Entropy:           19.917  cal/mol.K
   Vibrational Entropy:           2.392  cal/mol.K

   Total Enthalpy:               22.470 kcal/mol
   Total Entropy:                59.296  cal/mol.K
Archival summary:
1\1\c8-64\FREQ\ProcedureUnspecified\BasisUnspecified\122(2)\hpark21\WedFeb116:36:342023WedFeb116:36:342023\0\\#,FREQ,ProcedureUnspecified,BasisUnspecified,\\0,2\C\N,1,1.16129\C,1,1.3806,2,179.946\H,3,1.07847,1,119.962,2,47.0189,0\H,3,1.07849,1,120.022,2,-132.879,0\\\@

 Total job time:  105.43s(wall), 1071.68s(cpu) 
 Wed Feb  1 16:36:34 2023

        *************************************************************
        *                                                           *
        *  Thank you very much for using Q-Chem.  Have a nice day.  *
        *                                                           *
        *************************************************************
