# Supplementary material for: Reactant Discovery with an Ab Initio Nanoreactor: Exploration of Astrophysical N-Heterocycle Precursors and Formation Pathways
Source: ACS Earth Space Chem. 2024 Aug 9;8(9):1771–83. doi: 10.1021/acsearthspacechem.4c00120 (PMC11418024; doi:10.1021/acsearthspacechem.4c00120)
Supplement: Supplementary file 2 — sp4c00120_si_002.zip [file sp4c00120_si_002.zip › nr-si-data/reaction1/R1/Azete/optimized.xyz]

7

C        -0.6423627836   -3.8055317470    0.5075507145
H         0.1832416642   -3.9169334826   -0.1903203653
C        -2.0847336544   -3.2596690306    0.4558165913
H        -2.7594263661   -2.8130182492   -0.2566758577
C        -2.1121232578   -3.6052123217    1.7321684688
H        -2.7987668333   -3.5834658950    2.5657420946
N        -0.6649244070   -4.1369404857    1.7377072694
