# Supplementary material for: Reactant Discovery with an Ab Initio Nanoreactor: Exploration of Astrophysical N-Heterocycle Precursors and Formation Pathways
Source: ACS Earth Space Chem. 2024 Aug 9;8(9):1771–83. doi: 10.1021/acsearthspacechem.4c00120 (PMC11418024; doi:10.1021/acsearthspacechem.4c00120)
Supplement: Supplementary file 2 — sp4c00120_si_002.zip [file sp4c00120_si_002.zip › nr-si-data/reaction1/R1/Azete/optimize.out]

Running Job 1 of 1 qchem.in
qchem qchem.in_6057.0 ./qchem6057/ 0
/home/leeping/opt/qchem/5.3.2-openmp/exe/qcprog.exe_s qchem.in_6057.0 ./qchem6057/
                  Welcome to Q-Chem
     A Quantum Leap Into The Future Of Chemistry


 Q-Chem 5.3, Q-Chem, Inc., Pleasanton, CA (2020)

 Yihan Shao,  Zhengting Gan,  E. Epifanovsky,  A. T. B. Gilbert,  M. Wormit,  
 J. Kussmann,  A. W. Lange,  A. Behn,  Jia Deng,  Xintian Feng,  D. Ghosh,  
 M. Goldey,  P. R. Horn,  L. D. Jacobson,  I. Kaliman,  T. Kus,  A. Landau,  
 Jie Liu,  E. I. Proynov,  R. M. Richard,  R. P. Steele,  E. J. Sundstrom,  
 H. L. Woodcock III,  P. M. Zimmerman,  D. Zuev,  B. Alam,  B. Albrecht,  
 A. Aldossary,  E. Alguire,  S. A. Baeppler,  D. Barton,  Z. Benda,  
 Y. A. Bernard,  E. J. Berquist,  K. B. Bravaya,  H. Burton,  K. Carter-Fenk,  
 D. Casanova,  Chun-Min Chang,  Yunqing Chen,  A. Chien,  K. D. Closser,  
 M. P. Coons,  S. Coriani,  S. Dasgupta,  A. L. Dempwolff,  M. Diedenhofen,  
 Hainam Do,  R. G. Edgar,  Po-Tung Fang,  S. Faraji,  S. Fatehi,  
 Qingguo Feng,  J. Fosso-Tande,  J. Gayvert,  Qinghui Ge,  A. Ghysels,  
 G. Gidofalvi,  J. Gomes,  J. Gonthier,  S. Gulania,  A. Gunina,  D. Hait,  
 M. W. D. Hanson-Heine,  S. Hammes-Schiffer,  P. H. P. Harbach,  
 A. W. Hauser,  M. F. Herbst,  J. E. Herr,  E. G. Hohenstein,  Z. C. Holden,  
 S. Houck,  Kerwin Hui,  B. C. Huynh,  M. Ivanov,  T.-C. Jagau,  Hyunjun Ji,  
 B. Kaduk,  K. Khistyaev,  Jaehoon Kim,  P. Klunzinger,  K. Koh,  
 D. Kosenkov,  L. Koulias,  T. Kowalczyk,  C. M. Krauter,  A. Kunitsa,  
 Ka Un Lao,  A. Laurent,  K. V. Lawler,  Joonho Lee,  D. Lefrancois,  
 S. Lehtola,  D. S. Levine,  Yi-Pei Li,  You-Sheng Lin,  Fenglai Liu,  
 Kuan-Yu Liu,  E. Livshits,  M. Loipersberger,  A. Luenser,  A. Manjanath,  
 P. Manohar,  E. Mansoor,  S. F. Manzer,  Shan-Ping Mao,  Yuezhi Mao,  
 N. Mardirossian,  A. V. Marenich,  T. Markovich,  L. A. Martinez-Martinez,  
 S. A. Maurer,  N. J. Mayhall,  S. C. McKenzie,  J.-M. Mewes,  P. Morgante,  
 A. F. Morrison,  J. W. Mullinax,  K. Nanda,  T. S. Nguyen-Beck,  
 R. Olivares-Amaya,  K. J. Oosterbaan,  J. A. Parkhill,  S. K. Paul,  
 F. Pavosevic,  Zheng Pei,  T. M. Perrine,  F. Plasser,  P. Pokhilko,  
 S. Prager,  A. Prociuk,  E. Ramos,  B. Rana,  D. R. Rehn,  F. Rob,  
 E. Rossomme,  M. Scheurer,  M. Schneider,  N. Sergueev,  S. M. Sharada,  
 S. Sharma,  W. Skomorowski,  D. W. Small,  T. Stauch,  C. J. Stein,  
 T. Stein,  Yu-Chuan Su,  S. P. Veccham,  Zhen Tao,  A. J. W. Thom,  
 A. Tkatchenko,  T. Tsuchimochi,  N. M. Tubman,  L. Vogt,  M. L. Vidal,  
 O. Vydrov,  M. A. Watson,  J. Wenzel,  M. de Wergifosse,  T. A. Wesolowski,  
 A. White,  J. Witte,  A. Yamada,  Jun Yang,  K. Yao,  S. Yeganeh,  
 S. R. Yost,  Zhi-Qiang You,  A. Zech,  Igor Ying Zhang,  Xing Zhang,  
 Yan Zhao,  Ying Zhu,  B. R. Brooks,  G. K. L. Chan,  C. J. Cramer,  
 M. S. Gordon,  W. J. Hehre,  A. Klamt,  M. W. Schmidt,  C. D. Sherrill,  
 D. G. Truhlar,  A. Aspuru-Guzik,  R. Baer,  A. T. Bell,  N. A. Besley,  
 Jeng-Da Chai,  A. E. DePrince, III,  R. A. DiStasio Jr.,  A. Dreuw,  
 B. D. Dunietz,  T. R. Furlani,  Chao-Ping Hsu,  Yousung Jung,  Jing Kong,  
 D. S. Lambrecht,  WanZhen Liang,  C. Ochsenfeld,  V. A. Rassolov,  
 L. V. Slipchenko,  J. E. Subotnik,  T. Van Voorhis,  J. M. Herbert,  
 A. I. Krylov,  P. M. W. Gill,  M. Head-Gordon

 Contributors to earlier versions of Q-Chem not listed above: 
 R. D. Adamson,  B. Austin,  J. Baker,  G. J. O. Beran,  K. Brandhorst,  
 S. T. Brown,  E. F. C. Byrd,  A. K. Chakraborty,  C.-L. Cheng,  
 Siu Hung Chien,  D. M. Chipman,  D. L. Crittenden,  H. Dachsel,  
 R. J. Doerksen,  A. D. Dutoi,  L. Fusti-Molnar,  W. A. Goddard III,  
 A. Golubeva-Zadorozhnaya,  S. R. Gwaltney,  G. Hawkins,  A. Heyden,  
 S. Hirata,  G. Kedziora,  F. J. Keil,  C. Kelley,  Jihan Kim,  R. A. King,  
 R. Z. Khaliullin,  P. P. Korambath,  W. Kurlancheek,  A. M. Lee,  M. S. Lee,  
 S. V. Levchenko,  Ching Yeh Lin,  D. Liotard,  R. C. Lochan,  I. Lotan,  
 P. E. Maslen,  N. Nair,  D. P. O'Neill,  D. Neuhauser,  E. Neuscamman,  
 C. M. Oana,  R. Olson,  B. Peters,  R. Peverati,  P. A. Pieniazek,  
 Y. M. Rhee,  J. Ritchie,  M. A. Rohrdanz,  E. Rosta,  N. J. Russ,  
 H. F. Schaefer III,  N. E. Schultz,  N. Shenvi,  A. C. Simmonett,  A. Sodt,  
 D. Stuck,  K. S. Thanthiriwatte,  V. Vanovschi,  Tao Wang,  A. Warshel,  
 C. F. Williams,  Q. Wu,  X. Xu,  W. Zhang

 Please cite Q-Chem as follows:
 Y. Shao et al., Mol. Phys. 113, 184-215 (2015)
 DOI: 10.1080/00268976.2014.952696

 Q-Chem 5.3.2 for Intel X86 EM64T Linux

 Parts of Q-Chem use Armadillo 9.800.1 (Horizon Scraper).
 http://arma.sourceforge.net/

 Q-Chem begins on Wed Feb  1 15:27:55 2023  

Host: 
0

     Scratch files written to ./qchem6057//
 Dec820 |scratch|qcdevops|jenkins|workspace|build_RNUM 5633   
Processing $rem in /home/leeping/opt/qchem/5.3.2-openmp/config/preferences:
Processing $rem in /home/hpark21/.qchemrc:

Checking the input file for inconsistencies... 	...done.

--------------------------------------------------------------
User input:
--------------------------------------------------------------
$molecule
0 1
C       -0.6420682068   -3.8053925787    0.5058736597
H        0.1875467268   -3.9165278162   -0.1913829489
C       -2.0867661220   -3.2598950283    0.4546158930
H       -2.7596557126   -2.8112341638   -0.2632434646
C       -2.1129024487   -3.6051226584    1.7348274628
H       -2.7985007645   -3.5843528551    2.5732629597
N       -0.6667491103   -4.1382461115    1.7380353539
$end

$rem
method                wB97X-D3
basis                 cc-pvtz
unrestricted          true
symmetry              False
sym_ignore            true
scf_convergence       8
thresh                14
jobtype               opt
scf_guess             core
scf_algorithm         diis
max_scf_cycles        100
geom_opt_max_cycles   100
$end
--------------------------------------------------------------
 Adding empirical dispersion correction 
 ----------------------------------------------------------------
 Doing -D3(0) with
 s6  =   1.00000
 s8  =   1.00000
 rs6 =   1.28100
 rs8 =   1.09400
 -D3 energy without 3body term =     -0.0005672131 hartrees
 ----------------------------------------------------------------
             Standard Nuclear Orientation (Angstroms)
    I     Atom           X                Y                Z
 ----------------------------------------------------------------
    1      C      -0.6420682068    -3.8053925787     0.5058736597
    2      H       0.1875467268    -3.9165278162    -0.1913829489
    3      C      -2.0867661220    -3.2598950283     0.4546158930
    4      H      -2.7596557126    -2.8112341638    -0.2632434646
    5      C      -2.1129024487    -3.6051226584     1.7348274628
    6      H      -2.7985007645    -3.5843528551     2.5732629597
    7      N      -0.6667491103    -4.1382461115     1.7380353539
 ----------------------------------------------------------------
 Nuclear Repulsion Energy =         100.21931030 hartrees
 There are       14 alpha and       14 beta electrons
 Requested basis set is cc-pVTZ
 There are 58 shells and 162 basis functions

 Total QAlloc Memory Limit   8000 MB
 Mega-Array Size      1956 MB
 MEM_STATIC part      2000 MB
 A cutoff of  1.0D-14 yielded   1701 shell pairs
 There are     13391 function pairs (     17536 Cartesian)
 Smallest overlap matrix eigenvalue = 3.01E-04

 Scale SEOQF with 1.000000e-01/1.000000e-01/1.000000e-01

 Standard Electronic Orientation quadrupole field applied
 Nucleus-field energy     =     0.0000000249 hartrees
 Guess MOs from core Hamiltonian diagonalization
 Long-range K will be added via erf
 Coulomb attenuation parameter = 0.25 bohr**(-1)
 An unrestricted hybrid HF-DFT SCF calculation will be
 performed using Pulay DIIS extrapolation
 Exchange:     0.1957 Hartree-Fock + 1.0000 wB97X-D3 + LR-HF
 Correlation:  1.0000 wB97X-D3
 Using SG-2 standard quadrature grid
 Dispersion:   Grimme D3
 SCF converges when DIIS error is below 1.0E-08
 using 4 threads for integral computing
 -------------------------------------------------------
 OpenMP Integral computing Module                
 Release: version 1.0, May 2013, Q-Chem Inc. Pittsburgh 
 -------------------------------------------------------
 using 4 threads for integral computing
 -------------------------------------------------------
 OpenMP Integral computing Module                
 Release: version 1.0, May 2013, Q-Chem Inc. Pittsburgh 
 -------------------------------------------------------
 ---------------------------------------
  Cycle       Energy         DIIS Error
 ---------------------------------------
    1    -134.0516239333      1.12E-01
    2    -138.0769543216      6.13E-02
    3    -153.6332096013      6.20E-02
    4    -169.0009333363      2.22E-02
    5    -170.2598319504      1.13E-02
    6    -170.6862172320      3.04E-03
    7    -170.7048109934      2.65E-03
    8    -170.7262616440      2.84E-04
    9    -170.7272290548      2.87E-04
   10    -170.7276143744      8.25E-05
   11    -170.7278101444      4.81E-05
   12    -170.7278446409      1.55E-05
   13    -170.7278495492      2.40E-06
   14    -170.7278496410      7.03E-07
   15    -170.7278496495      1.63E-07
   16    -170.7278496499      3.65E-08
   17    -170.7278496499      6.28E-09 Convergence criterion met
 ---------------------------------------
 <S^2> = 0.0000
 SCF time:  CPU 139.71 s  wall 35.20 s
 SCF   energy in the final basis set = -170.72784965
 Total energy in the final basis set = -170.72784965
 
 --------------------------------------------------------------
 
                    Orbital Energies (a.u.)
 --------------------------------------------------------------
 
 Alpha MOs
 -- Occupied --
-14.4245 -10.3454 -10.3309 -10.3012  -1.0928  -0.8421  -0.7495  -0.6448
 -0.6054  -0.5309  -0.5000  -0.4692  -0.3668  -0.3194
 -- Virtual --
  0.0027   0.1430   0.1488   0.1534   0.1633   0.1836   0.2580   0.2823
  0.3211   0.3578   0.3713   0.3898   0.4271   0.4405   0.4685   0.4936
  0.5116   0.5212   0.5513   0.5626   0.5970   0.6102   0.6303   0.6630
  0.6806   0.7161   0.7268   0.8318   0.8333   0.8620   0.8822   0.9612
  1.0160   1.0525   1.0620   1.0960   1.1223   1.1284   1.1548   1.1830
  1.2028   1.2679   1.3288   1.3887   1.3927   1.4323   1.4374   1.5214
  1.5632   1.5890   1.5910   1.6488   1.6804   1.7388   1.8646   1.9164
  1.9483   2.1008   2.1883   2.2055   2.2952   2.3528   2.3882   2.5156
  2.5278   2.5430   2.5548   2.6030   2.6544   2.6785   2.7321   2.8233
  2.8410   2.8942   2.9407   2.9437   2.9883   2.9990   3.0086   3.0769
  3.0776   3.0819   3.1175   3.1337   3.1377   3.1526   3.1757   3.2451
  3.2454   3.2675   3.3094   3.3969   3.4106   3.4397   3.4597   3.5075
  3.5240   3.5316   3.6343   3.7004   3.7243   3.7447   3.7919   3.8345
  3.9168   3.9209   3.9423   4.0241   4.0267   4.0727   4.0835   4.1342
  4.1921   4.2456   4.3053   4.4053   4.4573   4.4771   4.5073   4.5513
  4.6355   4.7243   4.7639   4.7853   4.8198   4.9072   4.9525   5.0206
  5.0865   5.0981   5.2155   5.2499   5.3231   5.4050   5.4337   5.5380
  5.6230   5.6315   5.6740   5.7210   6.0027   6.2320   6.3320   6.5576
  8.9151  10.3339  12.7165  13.5732
 
 Beta MOs
 -- Occupied --
-14.4245 -10.3454 -10.3309 -10.3012  -1.0928  -0.8421  -0.7495  -0.6448
 -0.6054  -0.5309  -0.5000  -0.4692  -0.3668  -0.3194
 -- Virtual --
  0.0027   0.1430   0.1488   0.1534   0.1633   0.1836   0.2580   0.2823
  0.3211   0.3578   0.3713   0.3898   0.4271   0.4405   0.4685   0.4936
  0.5116   0.5212   0.5513   0.5626   0.5970   0.6102   0.6303   0.6630
  0.6806   0.7161   0.7268   0.8318   0.8333   0.8620   0.8822   0.9612
  1.0160   1.0525   1.0620   1.0960   1.1223   1.1284   1.1548   1.1830
  1.2028   1.2679   1.3288   1.3887   1.3927   1.4323   1.4374   1.5214
  1.5632   1.5890   1.5910   1.6488   1.6804   1.7388   1.8646   1.9164
  1.9483   2.1008   2.1883   2.2055   2.2952   2.3528   2.3882   2.5156
  2.5278   2.5430   2.5548   2.6030   2.6544   2.6785   2.7321   2.8233
  2.8410   2.8942   2.9407   2.9437   2.9883   2.9990   3.0086   3.0769
  3.0776   3.0819   3.1175   3.1337   3.1377   3.1526   3.1757   3.2451
  3.2454   3.2675   3.3094   3.3969   3.4106   3.4397   3.4597   3.5075
  3.5240   3.5316   3.6343   3.7004   3.7243   3.7447   3.7919   3.8345
  3.9168   3.9209   3.9423   4.0241   4.0267   4.0727   4.0835   4.1342
  4.1921   4.2456   4.3053   4.4053   4.4573   4.4771   4.5073   4.5513
  4.6355   4.7243   4.7639   4.7853   4.8198   4.9072   4.9525   5.0206
  5.0865   5.0981   5.2155   5.2499   5.3231   5.4050   5.4337   5.5380
  5.6230   5.6315   5.6740   5.7210   6.0027   6.2320   6.3320   6.5576
  8.9151  10.3339  12.7165  13.5732
 --------------------------------------------------------------
 
          Ground-State Mulliken Net Atomic Charges

     Atom                 Charge (a.u.)    Spin (a.u.)
  --------------------------------------------------------
      1 C                    -0.025474      -0.000000
      2 H                     0.114375       0.000000
      3 C                    -0.144688      -0.000000
      4 H                     0.126737      -0.000000
      5 C                    -0.026443       0.000000
      6 H                     0.118087      -0.000000
      7 N                    -0.162593       0.000000
  --------------------------------------------------------
  Sum of atomic charges =    -0.000000
  Sum of spin   charges =     0.000000

 -----------------------------------------------------------------
                    Cartesian Multipole Moments
 -----------------------------------------------------------------
    Charge (ESU x 10^10)
                -0.0000
    Dipole Moment (Debye)
         X      -1.2248      Y       0.8994      Z      -1.6058
       Tot       2.2108
    Quadrupole Moments (Debye-Ang)
        XX     -18.9613     XY       3.4031     YY     -31.5210
        XZ      -2.7065     YZ       7.3256     ZZ     -24.9458
    Octopole Moments (Debye-Ang^2)
       XXX      86.2011    XXY      73.1689    XYY      25.8425
       YYY     311.7504    XXZ     -16.8939    XYZ      10.7132
       YYZ     -60.5700    XZZ      22.0751    YZZ      95.7101
       ZZZ     -76.7633
    Hexadecapole Moments (Debye-Ang^3)
      XXXX    -359.8778   XXXY    -313.5118   XXYY    -356.6584
      XYYY    -344.9718   YYYY   -2251.9423   XXXZ      86.4164
      XXYZ      62.5884   XYYZ      -1.8434   YYYZ     460.4573
      XXZZ     -76.3990   XYZZ     -76.5012   YYZZ    -422.3817
      XZZZ      78.8263   YZZZ     300.6639   ZZZZ    -257.9471
 -----------------------------------------------------------------
 Calculating analytic gradient of the SCF energy
 Gradient of SCF Energy
            1           2           3           4           5           6
    1  -0.0004297   0.0016161   0.0007162  -0.0012043   0.0009204  -0.0012545
    2   0.0006547  -0.0001617   0.0002034   0.0010230  -0.0009508  -0.0001022
    3  -0.0023245  -0.0010577  -0.0021623  -0.0018062   0.0026006   0.0019054
            7
    1  -0.0003641
    2  -0.0006665
    3   0.0028446
 Max gradient component =       2.845E-03
 RMS gradient           =       1.434E-03
 Gradient time:  CPU 23.93 s  wall 6.42 s
 Geometry Optimization Parameters
   NAtoms,    NIC,     NZ,  NCons,   NDum,   NFix, NCnnct, MaxDiis
        7      59       0       0       0       0       0       0


** GEOMETRY OPTIMIZATION IN DELOCALIZED INTERNAL COORDINATES **
   Searching for a Minimum

   Optimization Cycle:   1

                       Coordinates (Angstroms)
     ATOM                X               Y               Z
      1  C        -0.6420682068   -3.8053925787    0.5058736597
      2  H         0.1875467268   -3.9165278162   -0.1913829489
      3  C        -2.0867661220   -3.2598950283    0.4546158930
      4  H        -2.7596557126   -2.8112341638   -0.2632434646
      5  C        -2.1129024487   -3.6051226584    1.7348274628
      6  H        -2.7985007645   -3.5843528551    2.5732629597
      7  N        -0.6667491103   -4.1382461115    1.7380353539
   Point Group: c1    Number of degrees of freedom:    15


   Energy is   -170.727849650


 Attempting to generate delocalized internal coordinates
 Initial Hessian constructed with Jon Baker's OPTIMIZE code

 15 Hessian modes will be used to form the next step
  Hessian Eigenvalues:
     0.010626    0.016984    0.062578    0.070465    0.159996    0.175512
     0.179818    0.179875    0.259975    0.266436    0.348828    0.356034
     0.358272    0.496550    0.615385

 Minimum search - taking simple RFO step
 Searching for Lamda that Minimizes Along All modes
 Value Taken    Lamda =  -0.00008782
 Step Taken.  Stepsize is  0.015179

                             Maximum     Tolerance    Cnvgd?
         Gradient           0.003719      0.000300      NO
         Displacement       0.010890      0.001200      NO
         Energy change     *********      0.000001      NO


 New Cartesian Coordinates Obtained by Inverse Iteration

 Displacement from previous Coordinates is:  0.018160
 Adding empirical dispersion correction 
 ----------------------------------------------------------------
 Doing -D3(0) with
 s6  =   1.00000
 s8  =   1.00000
 rs6 =   1.28100
 rs8 =   1.09400
 -D3 energy without 3body term =     -0.0005649533 hartrees
 ----------------------------------------------------------------
             Standard Nuclear Orientation (Angstroms)
    I     Atom           X                Y                Z
 ----------------------------------------------------------------
    1      C      -0.6426060359    -3.8052567097     0.5065715466
    2      H       0.1845150077    -3.9163889117    -0.1890856343
    3      C      -2.0861947547    -3.2601291332     0.4558730528
    4      H      -2.7587094747    -2.8130843889    -0.2580669484
    5      C      -2.1125223923    -3.6047038084     1.7325929861
    6      H      -2.7971684401    -3.5834736843     2.5674439499
    7      N      -0.6664095482    -4.1377345759     1.7366599628
 ----------------------------------------------------------------
 Nuclear Repulsion Energy =         100.37233029 hartrees
 There are       14 alpha and       14 beta electrons
 Applying Cartesian multipole field
    Component          Value
    ---------          -----
     (2,0,0)        1.00000E-11
     (0,2,0)        2.00000E-11
     (0,0,2)       -3.00000E-11
 Nucleus-field energy     =     0.0000000249 hartrees
 Requested basis set is cc-pVTZ
 There are 58 shells and 162 basis functions
 A cutoff of  1.0D-14 yielded   1701 shell pairs
 There are     13391 function pairs (     17536 Cartesian)
 Smallest overlap matrix eigenvalue = 2.98E-04
 Guess MOs from SCF MO coefficient file
 Reading MOs from coefficient file
 Reading MOs from coefficient file
 Long-range K will be added via erf
 Coulomb attenuation parameter = 0.25 bohr**(-1)
 An unrestricted hybrid HF-DFT SCF calculation will be
 performed using Pulay DIIS extrapolation
 Exchange:     0.1957 Hartree-Fock + 1.0000 wB97X-D3 + LR-HF
 Correlation:  1.0000 wB97X-D3
 Using SG-2 standard quadrature grid
 Dispersion:   Grimme D3
 SCF converges when DIIS error is below 1.0E-08
 Geometry optimization detected.  Setting ReadMinima to 0
 Setting SaveMinima to 0
 using 4 threads for integral computing
 -------------------------------------------------------
 OpenMP Integral computing Module                
 Release: version 1.0, May 2013, Q-Chem Inc. Pittsburgh 
 -------------------------------------------------------
 using 4 threads for integral computing
 -------------------------------------------------------
 OpenMP Integral computing Module                
 Release: version 1.0, May 2013, Q-Chem Inc. Pittsburgh 
 -------------------------------------------------------
 ---------------------------------------
  Cycle       Energy         DIIS Error
 ---------------------------------------
    1    -170.7294781961      1.39E-04
    2    -170.7278920382      2.16E-05
    3    -170.7278933468      1.60E-05
    4    -170.7278940091      4.57E-06
    5    -170.7278940592      2.33E-06
    6    -170.7278940769      4.25E-07
    7    -170.7278940792      1.94E-07
    8    -170.7278940798      1.49E-07
    9    -170.7278940800      4.11E-08
   10    -170.7278940801      1.21E-08
   11    -170.7278940801      3.16E-09 Convergence criterion met
 ---------------------------------------
 <S^2> = 0.0000
 SCF time:  CPU 88.12 s  wall 22.13 s
 SCF   energy in the final basis set = -170.72789408
 Total energy in the final basis set = -170.72789408
 
 --------------------------------------------------------------
 
                    Orbital Energies (a.u.)
 --------------------------------------------------------------
 
 Alpha MOs
 -- Occupied --
-14.4241 -10.3446 -10.3299 -10.3001  -1.0938  -0.8431  -0.7496  -0.6455
 -0.6062  -0.5313  -0.5007  -0.4694  -0.3666  -0.3199
 -- Virtual --
  0.0034   0.1432   0.1492   0.1542   0.1638   0.1837   0.2584   0.2825
  0.3215   0.3575   0.3718   0.3903   0.4271   0.4419   0.4688   0.4947
  0.5125   0.5215   0.5518   0.5630   0.5968   0.6116   0.6305   0.6632
  0.6814   0.7169   0.7278   0.8338   0.8342   0.8638   0.8831   0.9618
  1.0176   1.0543   1.0630   1.0960   1.1234   1.1297   1.1561   1.1835
  1.2027   1.2670   1.3299   1.3898   1.3950   1.4339   1.4394   1.5226
  1.5653   1.5901   1.5926   1.6514   1.6814   1.7408   1.8686   1.9174
  1.9497   2.1010   2.1890   2.2058   2.2962   2.3524   2.3894   2.5151
  2.5299   2.5422   2.5552   2.6046   2.6545   2.6787   2.7345   2.8252
  2.8428   2.8965   2.9406   2.9457   2.9895   3.0000   3.0091   3.0759
  3.0788   3.0839   3.1172   3.1340   3.1374   3.1539   3.1746   3.2464
  3.2469   3.2680   3.3137   3.3981   3.4140   3.4415   3.4615   3.5096
  3.5283   3.5346   3.6375   3.7049   3.7304   3.7501   3.7972   3.8380
  3.9226   3.9232   3.9478   4.0280   4.0325   4.0766   4.0886   4.1378
  4.1963   4.2504   4.3109   4.4146   4.4632   4.4820   4.5147   4.5547
  4.6434   4.7330   4.7717   4.7898   4.8288   4.9134   4.9556   5.0290
  5.0879   5.1066   5.2254   5.2618   5.3281   5.4097   5.4395   5.5488
  5.6323   5.6374   5.6832   5.7271   6.0155   6.2384   6.3430   6.5641
  8.9461  10.3741  12.7695  13.6528
 
 Beta MOs
 -- Occupied --
-14.4241 -10.3446 -10.3299 -10.3001  -1.0938  -0.8431  -0.7496  -0.6455
 -0.6062  -0.5313  -0.5007  -0.4694  -0.3666  -0.3199
 -- Virtual --
  0.0034   0.1432   0.1492   0.1542   0.1638   0.1837   0.2584   0.2825
  0.3215   0.3575   0.3718   0.3903   0.4271   0.4419   0.4688   0.4947
  0.5125   0.5215   0.5518   0.5630   0.5968   0.6116   0.6305   0.6632
  0.6814   0.7169   0.7278   0.8338   0.8342   0.8638   0.8831   0.9618
  1.0176   1.0543   1.0630   1.0960   1.1234   1.1297   1.1561   1.1835
  1.2027   1.2670   1.3299   1.3898   1.3950   1.4339   1.4394   1.5226
  1.5653   1.5901   1.5926   1.6514   1.6814   1.7408   1.8686   1.9174
  1.9497   2.1010   2.1890   2.2058   2.2962   2.3524   2.3894   2.5151
  2.5299   2.5422   2.5552   2.6046   2.6545   2.6787   2.7345   2.8252
  2.8428   2.8965   2.9406   2.9457   2.9895   3.0000   3.0091   3.0759
  3.0788   3.0839   3.1172   3.1340   3.1374   3.1539   3.1746   3.2464
  3.2469   3.2680   3.3137   3.3981   3.4140   3.4415   3.4615   3.5096
  3.5283   3.5346   3.6375   3.7049   3.7304   3.7501   3.7972   3.8380
  3.9226   3.9232   3.9478   4.0280   4.0325   4.0766   4.0886   4.1378
  4.1963   4.2504   4.3109   4.4146   4.4632   4.4820   4.5147   4.5547
  4.6434   4.7330   4.7717   4.7898   4.8288   4.9134   4.9556   5.0290
  5.0879   5.1066   5.2254   5.2618   5.3281   5.4097   5.4395   5.5488
  5.6323   5.6374   5.6832   5.7271   6.0155   6.2384   6.3430   6.5641
  8.9461  10.3741  12.7695  13.6528
 --------------------------------------------------------------
 
          Ground-State Mulliken Net Atomic Charges

     Atom                 Charge (a.u.)    Spin (a.u.)
  --------------------------------------------------------
      1 C                    -0.026952      -0.000000
      2 H                     0.114578       0.000000
      3 C                    -0.143617      -0.000000
      4 H                     0.126815       0.000000
      5 C                    -0.027274       0.000000
      6 H                     0.118172       0.000000
      7 N                    -0.161722       0.000000
  --------------------------------------------------------
  Sum of atomic charges =     0.000000
  Sum of spin   charges =    -0.000000

 -----------------------------------------------------------------
                    Cartesian Multipole Moments
 -----------------------------------------------------------------
    Charge (ESU x 10^10)
                -0.0000
    Dipole Moment (Debye)
         X      -1.2292      Y       0.8998      Z      -1.6053
       Tot       2.2130
    Quadrupole Moments (Debye-Ang)
        XX     -18.9397     XY       3.4225     YY     -31.4959
        XZ      -2.6976     YZ       7.3309     ZZ     -24.9573
    Octopole Moments (Debye-Ang^2)
       XXX      86.0820    XXY      73.0770    XYY      25.7098
       YYY     311.4606    XXZ     -16.8925    XYZ      10.6596
       YYZ     -60.5740    XZZ      22.1364    YZZ      95.7535
       ZZZ     -76.7916
    Hexadecapole Moments (Debye-Ang^3)
      XXXX    -359.1985   XXXY    -313.0550   XXYY    -356.1295
      XYYY    -344.1129   YYYY   -2249.6615   XXXZ      86.3197
      XXYZ      62.6242   XYYZ      -1.6642   YYYZ     460.2195
      XXZZ     -76.4791   XYZZ     -76.7403   YYZZ    -422.3965
      XZZZ      78.9938   YZZZ     300.7258   ZZZZ    -257.6298
 -----------------------------------------------------------------
 Calculating analytic gradient of the SCF energy
 Gradient of SCF Energy
            1           2           3           4           5           6
    1   0.0001968   0.0001031  -0.0003432   0.0002116  -0.0001396   0.0001615
    2  -0.0000572   0.0000040   0.0000078  -0.0000047   0.0000693  -0.0000864
    3  -0.0006079   0.0002853   0.0001733  -0.0000401   0.0001087  -0.0000056
            7
    1  -0.0001902
    2   0.0000672
    3   0.0000863
 Max gradient component =       6.079E-04
 RMS gradient           =       1.971E-04
 Gradient time:  CPU 23.80 s  wall 6.30 s
 Geometry Optimization Parameters
   NAtoms,    NIC,     NZ,  NCons,   NDum,   NFix, NCnnct, MaxDiis
        7      59       0       0       0       0       0       0

 Cartesian Hessian Update
 Hessian updated using BFGS update


** GEOMETRY OPTIMIZATION IN DELOCALIZED INTERNAL COORDINATES **
   Searching for a Minimum

   Optimization Cycle:   2

                       Coordinates (Angstroms)
     ATOM                X               Y               Z
      1  C        -0.6426060359   -3.8052567097    0.5065715466
      2  H         0.1845150077   -3.9163889117   -0.1890856343
      3  C        -2.0861947547   -3.2601291332    0.4558730528
      4  H        -2.7587094747   -2.8130843889   -0.2580669484
      5  C        -2.1125223923   -3.6047038084    1.7325929861
      6  H        -2.7971684401   -3.5834736843    2.5674439499
      7  N        -0.6664095482   -4.1377345759    1.7366599628
   Point Group: c1    Number of degrees of freedom:    15


   Energy is   -170.727894080

 Hessian updated using BFGS update

 15 Hessian modes will be used to form the next step
  Hessian Eigenvalues:
     0.010629    0.016972    0.062424    0.070447    0.156151    0.171537
     0.179060    0.179993    0.257581    0.266449    0.350503    0.357093
     0.374541    0.500080    0.612386

 Minimum search - taking simple RFO step
 Searching for Lamda that Minimizes Along All modes
 Value Taken    Lamda =  -0.00000144
 Step Taken.  Stepsize is  0.003581

                             Maximum     Tolerance    Cnvgd?
         Gradient           0.000231      0.000300     YES
         Displacement       0.002146      0.001200      NO
         Energy change     -0.000044      0.000001      NO


 New Cartesian Coordinates Obtained by Inverse Iteration

 Displacement from previous Coordinates is:  0.002524
 Adding empirical dispersion correction 
 ----------------------------------------------------------------
 Doing -D3(0) with
 s6  =   1.00000
 s8  =   1.00000
 rs6 =   1.28100
 rs8 =   1.09400
 -D3 energy without 3body term =     -0.0005648937 hartrees
 ----------------------------------------------------------------
             Standard Nuclear Orientation (Angstroms)
    I     Atom           X                Y                Z
 ----------------------------------------------------------------
    1      C      -0.6424527070    -3.8050698226     0.5069745389
    2      H       0.1842657792    -3.9162832369    -0.1893162396
    3      C      -2.0857727081    -3.2600742225     0.4558110821
    4      H      -2.7591336093    -2.8133265114    -0.2576742093
    5      C      -2.1122634591    -3.6045808083     1.7324741804
    6      H      -2.7975292665    -3.5831908137     2.5669537145
    7      N      -0.6662096672    -4.1382457965     1.7367658485
 ----------------------------------------------------------------
 Nuclear Repulsion Energy =         100.37573885 hartrees
 There are       14 alpha and       14 beta electrons
 Applying Cartesian multipole field
    Component          Value
    ---------          -----
     (2,0,0)        1.00000E-11
     (0,2,0)        2.00000E-11
     (0,0,2)       -3.00000E-11
 Nucleus-field energy     =     0.0000000249 hartrees
 Requested basis set is cc-pVTZ
 There are 58 shells and 162 basis functions
 A cutoff of  1.0D-14 yielded   1701 shell pairs
 There are     13391 function pairs (     17536 Cartesian)
 Smallest overlap matrix eigenvalue = 2.98E-04
 Guess MOs from SCF MO coefficient file
 Reading MOs from coefficient file
 Reading MOs from coefficient file
 Long-range K will be added via erf
 Coulomb attenuation parameter = 0.25 bohr**(-1)
 An unrestricted hybrid HF-DFT SCF calculation will be
 performed using Pulay DIIS extrapolation
 Exchange:     0.1957 Hartree-Fock + 1.0000 wB97X-D3 + LR-HF
 Correlation:  1.0000 wB97X-D3
 Using SG-2 standard quadrature grid
 Dispersion:   Grimme D3
 SCF converges when DIIS error is below 1.0E-08
 Geometry optimization detected.  Setting ReadMinima to 0
 Setting SaveMinima to 0
 using 4 threads for integral computing
 -------------------------------------------------------
 OpenMP Integral computing Module                
 Release: version 1.0, May 2013, Q-Chem Inc. Pittsburgh 
 -------------------------------------------------------
 using 4 threads for integral computing
 -------------------------------------------------------
 OpenMP Integral computing Module                
 Release: version 1.0, May 2013, Q-Chem Inc. Pittsburgh 
 -------------------------------------------------------
 ---------------------------------------
  Cycle       Energy         DIIS Error
 ---------------------------------------
    1    -170.7278576477      2.08E-05
    2    -170.7278950989      2.88E-06
    3    -170.7278951343      2.22E-06
    4    -170.7278951507      6.12E-07
    5    -170.7278951538      3.84E-07
    6    -170.7278951549      1.53E-07
    7    -170.7278951552      7.01E-08
    8    -170.7278951553      3.79E-08
    9    -170.7278951553      7.37E-09 Convergence criterion met
 ---------------------------------------
 <S^2> = 0.0000
 SCF time:  CPU 71.85 s  wall 18.04 s
 SCF   energy in the final basis set = -170.72789516
 Total energy in the final basis set = -170.72789516
 
 --------------------------------------------------------------
 
                    Orbital Energies (a.u.)
 --------------------------------------------------------------
 
 Alpha MOs
 -- Occupied --
-14.4241 -10.3446 -10.3299 -10.3000  -1.0939  -0.8432  -0.7496  -0.6455
 -0.6062  -0.5313  -0.5007  -0.4694  -0.3667  -0.3200
 -- Virtual --
  0.0034   0.1432   0.1492   0.1542   0.1639   0.1837   0.2584   0.2825
  0.3215   0.3575   0.3718   0.3902   0.4271   0.4420   0.4688   0.4947
  0.5125   0.5215   0.5518   0.5630   0.5968   0.6116   0.6305   0.6632
  0.6815   0.7170   0.7279   0.8337   0.8342   0.8637   0.8831   0.9619
  1.0178   1.0543   1.0631   1.0960   1.1233   1.1297   1.1563   1.1837
  1.2029   1.2670   1.3300   1.3896   1.3949   1.4335   1.4395   1.5223
  1.5653   1.5901   1.5927   1.6512   1.6814   1.7410   1.8689   1.9174
  1.9496   2.1010   2.1891   2.2057   2.2963   2.3522   2.3893   2.5151
  2.5300   2.5423   2.5552   2.6047   2.6542   2.6789   2.7350   2.8254
  2.8429   2.8964   2.9406   2.9457   2.9894   2.9998   3.0091   3.0760
  3.0786   3.0838   3.1171   3.1339   3.1374   3.1543   3.1745   3.2466
  3.2469   3.2680   3.3139   3.3982   3.4142   3.4412   3.4612   3.5096
  3.5280   3.5348   3.6374   3.7049   3.7309   3.7503   3.7972   3.8382
  3.9229   3.9234   3.9477   4.0280   4.0325   4.0767   4.0886   4.1379
  4.1963   4.2504   4.3112   4.4146   4.4637   4.4818   4.5146   4.5544
  4.6433   4.7329   4.7715   4.7897   4.8285   4.9130   4.9556   5.0287
  5.0877   5.1065   5.2256   5.2618   5.3279   5.4093   5.4397   5.5480
  5.6316   5.6372   5.6831   5.7272   6.0159   6.2389   6.3427   6.5632
  8.9460  10.3741  12.7717  13.6529
 
 Beta MOs
 -- Occupied --
-14.4241 -10.3446 -10.3299 -10.3000  -1.0939  -0.8432  -0.7496  -0.6455
 -0.6062  -0.5313  -0.5007  -0.4694  -0.3667  -0.3200
 -- Virtual --
  0.0034   0.1432   0.1492   0.1542   0.1639   0.1837   0.2584   0.2825
  0.3215   0.3575   0.3718   0.3902   0.4271   0.4420   0.4688   0.4947
  0.5125   0.5215   0.5518   0.5630   0.5968   0.6116   0.6305   0.6632
  0.6815   0.7170   0.7279   0.8337   0.8342   0.8637   0.8831   0.9619
  1.0178   1.0543   1.0631   1.0960   1.1233   1.1297   1.1563   1.1837
  1.2029   1.2670   1.3300   1.3896   1.3949   1.4335   1.4395   1.5223
  1.5653   1.5901   1.5927   1.6512   1.6814   1.7410   1.8689   1.9174
  1.9496   2.1010   2.1891   2.2057   2.2963   2.3522   2.3893   2.5151
  2.5300   2.5423   2.5552   2.6047   2.6542   2.6789   2.7350   2.8254
  2.8429   2.8964   2.9406   2.9457   2.9894   2.9998   3.0091   3.0760
  3.0786   3.0838   3.1171   3.1339   3.1374   3.1543   3.1745   3.2466
  3.2469   3.2680   3.3139   3.3982   3.4142   3.4412   3.4612   3.5096
  3.5280   3.5348   3.6374   3.7049   3.7309   3.7503   3.7972   3.8382
  3.9229   3.9234   3.9477   4.0280   4.0325   4.0767   4.0886   4.1379
  4.1963   4.2504   4.3112   4.4146   4.4637   4.4818   4.5146   4.5544
  4.6433   4.7329   4.7715   4.7897   4.8285   4.9130   4.9556   5.0287
  5.0877   5.1065   5.2256   5.2618   5.3279   5.4093   5.4397   5.5480
  5.6316   5.6372   5.6831   5.7272   6.0159   6.2389   6.3427   6.5632
  8.9460  10.3741  12.7717  13.6529
 --------------------------------------------------------------
 
          Ground-State Mulliken Net Atomic Charges

     Atom                 Charge (a.u.)    Spin (a.u.)
  --------------------------------------------------------
      1 C                    -0.026793       0.000000
      2 H                     0.114497      -0.000000
      3 C                    -0.143786      -0.000000
      4 H                     0.126822       0.000000
      5 C                    -0.027179       0.000000
      6 H                     0.118161      -0.000000
      7 N                    -0.161722      -0.000000
  --------------------------------------------------------
  Sum of atomic charges =    -0.000000
  Sum of spin   charges =     0.000000

 -----------------------------------------------------------------
                    Cartesian Multipole Moments
 -----------------------------------------------------------------
    Charge (ESU x 10^10)
                -0.0000
    Dipole Moment (Debye)
         X      -1.2300      Y       0.9004      Z      -1.6054
       Tot       2.2138
    Quadrupole Moments (Debye-Ang)
        XX     -18.9358     XY       3.4257     YY     -31.5025
        XZ      -2.6971     YZ       7.3342     ZZ     -24.9602
    Octopole Moments (Debye-Ang^2)
       XXX      86.0455    XXY      73.0648    XYY      25.6935
       YYY     311.5074    XXZ     -16.8935    XYZ      10.6546
       YYZ     -60.5999    XZZ      22.1399    YZZ      95.7702
       ZZZ     -76.8082
    Hexadecapole Moments (Debye-Ang^3)
      XXXX    -359.0202   XXXY    -312.9276   XXYY    -356.0798
      XYYY    -344.0173   YYYY   -2249.9734   XXXZ      86.2953
      XXYZ      62.6380   XYYZ      -1.6409   YYYZ     460.3909
      XXZZ     -76.4812   XYZZ     -76.7574   YYZZ    -422.4877
      XZZZ      79.0084   YZZZ     300.8097   ZZZZ    -257.6767
 -----------------------------------------------------------------
 Calculating analytic gradient of the SCF energy
 Gradient of SCF Energy
            1           2           3           4           5           6
    1   0.0000270   0.0001109  -0.0001903   0.0000961  -0.0000095   0.0000866
    2   0.0000205   0.0000006  -0.0000758   0.0000136   0.0001275  -0.0000676
    3  -0.0002646   0.0002022   0.0001464  -0.0000367  -0.0000612   0.0000172
            7
    1  -0.0001208
    2  -0.0000189
    3  -0.0000034
 Max gradient component =       2.646E-04
 RMS gradient           =       1.082E-04
 Gradient time:  CPU 23.57 s  wall 5.90 s
 Geometry Optimization Parameters
   NAtoms,    NIC,     NZ,  NCons,   NDum,   NFix, NCnnct, MaxDiis
        7      59       0       0       0       0       0       0

 Cartesian Hessian Update
 Hessian updated using BFGS update


** GEOMETRY OPTIMIZATION IN DELOCALIZED INTERNAL COORDINATES **
   Searching for a Minimum

   Optimization Cycle:   3

                       Coordinates (Angstroms)
     ATOM                X               Y               Z
      1  C        -0.6424527070   -3.8050698226    0.5069745389
      2  H         0.1842657792   -3.9162832369   -0.1893162396
      3  C        -2.0857727081   -3.2600742225    0.4558110821
      4  H        -2.7591336093   -2.8133265114   -0.2576742093
      5  C        -2.1122634591   -3.6045808083    1.7324741804
      6  H        -2.7975292665   -3.5831908137    2.5669537145
      7  N        -0.6662096672   -4.1382457965    1.7367658485
   Point Group: c1    Number of degrees of freedom:    15


   Energy is   -170.727895155

 Hessian updated using BFGS update

 15 Hessian modes will be used to form the next step
  Hessian Eigenvalues:
     0.012593    0.016775    0.047038    0.069649    0.091312    0.165934
     0.179788    0.188038    0.249790    0.265292    0.349997    0.356788
     0.371227    0.501059    0.621523

 Minimum search - taking simple RFO step
 Searching for Lamda that Minimizes Along All modes
 Value Taken    Lamda =  -0.00000212
 Step Taken.  Stepsize is  0.009897

                             Maximum     Tolerance    Cnvgd?
         Gradient           0.000176      0.000300     YES
         Displacement       0.006220      0.001200      NO
         Energy change     -0.000001      0.000001      NO


 New Cartesian Coordinates Obtained by Inverse Iteration

 Displacement from previous Coordinates is:  0.006887
 Adding empirical dispersion correction 
 ----------------------------------------------------------------
 Doing -D3(0) with
 s6  =   1.00000
 s8  =   1.00000
 rs6 =   1.28100
 rs8 =   1.09400
 -D3 energy without 3body term =     -0.0005648416 hartrees
 ----------------------------------------------------------------
             Standard Nuclear Orientation (Angstroms)
    I     Atom           X                Y                Z
 ----------------------------------------------------------------
    1      C      -0.6423627836    -3.8055317470     0.5075507145
    2      H       0.1832416642    -3.9169334826    -0.1903203653
    3      C      -2.0847336544    -3.2596690306     0.4558165913
    4      H      -2.7594263661    -2.8130182492    -0.2566758577
    5      C      -2.1121232578    -3.6052123217     1.7321684688
    6      H      -2.7987668333    -3.5834658950     2.5657420946
    7      N      -0.6649244070    -4.1369404857     1.7377072694
 ----------------------------------------------------------------
 Nuclear Repulsion Energy =         100.37828546 hartrees
 There are       14 alpha and       14 beta electrons
 Applying Cartesian multipole field
    Component          Value
    ---------          -----
     (2,0,0)        1.00000E-11
     (0,2,0)        2.00000E-11
     (0,0,2)       -3.00000E-11
 Nucleus-field energy     =     0.0000000249 hartrees
 Requested basis set is cc-pVTZ
 There are 58 shells and 162 basis functions
 A cutoff of  1.0D-14 yielded   1701 shell pairs
 There are     13391 function pairs (     17536 Cartesian)
 Smallest overlap matrix eigenvalue = 2.99E-04
 Guess MOs from SCF MO coefficient file
 Reading MOs from coefficient file
 Reading MOs from coefficient file
 Long-range K will be added via erf
 Coulomb attenuation parameter = 0.25 bohr**(-1)
 An unrestricted hybrid HF-DFT SCF calculation will be
 performed using Pulay DIIS extrapolation
 Exchange:     0.1957 Hartree-Fock + 1.0000 wB97X-D3 + LR-HF
 Correlation:  1.0000 wB97X-D3
 Using SG-2 standard quadrature grid
 Dispersion:   Grimme D3
 SCF converges when DIIS error is below 1.0E-08
 Geometry optimization detected.  Setting ReadMinima to 0
 Setting SaveMinima to 0
 using 4 threads for integral computing
 -------------------------------------------------------
 OpenMP Integral computing Module                
 Release: version 1.0, May 2013, Q-Chem Inc. Pittsburgh 
 -------------------------------------------------------
 using 4 threads for integral computing
 -------------------------------------------------------
 OpenMP Integral computing Module                
 Release: version 1.0, May 2013, Q-Chem Inc. Pittsburgh 
 -------------------------------------------------------
 ---------------------------------------
  Cycle       Energy         DIIS Error
 ---------------------------------------
    1    -170.7277843938      5.69E-05
    2    -170.7278948042      7.00E-06
    3    -170.7278951055      4.93E-06
    4    -170.7278951955      1.85E-06
    5    -170.7278952211      1.01E-06
    6    -170.7278952270      3.51E-07
    7    -170.7278952282      1.48E-07
    8    -170.7278952285      7.37E-08
    9    -170.7278952285      1.82E-08
   10    -170.7278952285      7.37E-09 Convergence criterion met
 ---------------------------------------
 <S^2> = 0.0000
 SCF time:  CPU 79.80 s  wall 20.04 s
 SCF   energy in the final basis set = -170.72789523
 Total energy in the final basis set = -170.72789523
 
 --------------------------------------------------------------
 
                    Orbital Energies (a.u.)
 --------------------------------------------------------------
 
 Alpha MOs
 -- Occupied --
-14.4242 -10.3447 -10.3300 -10.2999  -1.0939  -0.8433  -0.7496  -0.6454
 -0.6062  -0.5313  -0.5008  -0.4692  -0.3668  -0.3200
 -- Virtual --
  0.0034   0.1431   0.1493   0.1543   0.1639   0.1837   0.2584   0.2824
  0.3216   0.3575   0.3718   0.3901   0.4270   0.4421   0.4688   0.4945
  0.5123   0.5215   0.5519   0.5630   0.5968   0.6116   0.6305   0.6631
  0.6814   0.7171   0.7281   0.8335   0.8342   0.8635   0.8829   0.9620
  1.0180   1.0541   1.0634   1.0960   1.1229   1.1296   1.1566   1.1840
  1.2031   1.2669   1.3300   1.3893   1.3947   1.4329   1.4395   1.5219
  1.5654   1.5901   1.5930   1.6510   1.6815   1.7413   1.8695   1.9173
  1.9492   2.1010   2.1892   2.2054   2.2965   2.3520   2.3891   2.5151
  2.5303   2.5424   2.5552   2.6049   2.6537   2.6793   2.7358   2.8257
  2.8431   2.8962   2.9405   2.9456   2.9894   2.9995   3.0092   3.0761
  3.0784   3.0836   3.1168   3.1336   3.1373   3.1552   3.1745   3.2466
  3.2470   3.2678   3.3142   3.3981   3.4148   3.4404   3.4606   3.5099
  3.5274   3.5354   3.6374   3.7048   3.7319   3.7505   3.7972   3.8385
  3.9235   3.9238   3.9473   4.0278   4.0324   4.0769   4.0884   4.1382
  4.1962   4.2501   4.3117   4.4146   4.4647   4.4810   4.5144   4.5537
  4.6432   4.7328   4.7709   4.7894   4.8281   4.9122   4.9554   5.0281
  5.0872   5.1065   5.2261   5.2619   5.3274   5.4084   5.4400   5.5465
  5.6305   5.6368   5.6829   5.7272   6.0165   6.2398   6.3421   6.5616
  8.9461  10.3742  12.7752  13.6513
 
 Beta MOs
 -- Occupied --
-14.4242 -10.3447 -10.3300 -10.2999  -1.0939  -0.8433  -0.7496  -0.6454
 -0.6062  -0.5313  -0.5008  -0.4692  -0.3668  -0.3200
 -- Virtual --
  0.0034   0.1431   0.1493   0.1543   0.1639   0.1837   0.2584   0.2824
  0.3216   0.3575   0.3718   0.3901   0.4270   0.4421   0.4688   0.4945
  0.5123   0.5215   0.5519   0.5630   0.5968   0.6116   0.6305   0.6631
  0.6814   0.7171   0.7281   0.8335   0.8342   0.8635   0.8829   0.9620
  1.0180   1.0541   1.0634   1.0960   1.1229   1.1296   1.1566   1.1840
  1.2031   1.2669   1.3300   1.3893   1.3947   1.4329   1.4395   1.5219
  1.5654   1.5901   1.5930   1.6510   1.6815   1.7413   1.8695   1.9173
  1.9492   2.1010   2.1892   2.2054   2.2965   2.3520   2.3891   2.5151
  2.5303   2.5424   2.5552   2.6049   2.6537   2.6793   2.7358   2.8257
  2.8431   2.8962   2.9405   2.9456   2.9894   2.9995   3.0092   3.0761
  3.0784   3.0836   3.1168   3.1336   3.1373   3.1552   3.1745   3.2466
  3.2470   3.2678   3.3142   3.3981   3.4148   3.4404   3.4606   3.5099
  3.5274   3.5354   3.6374   3.7048   3.7319   3.7505   3.7972   3.8385
  3.9235   3.9238   3.9473   4.0278   4.0324   4.0769   4.0884   4.1382
  4.1962   4.2501   4.3117   4.4146   4.4647   4.4810   4.5144   4.5537
  4.6432   4.7328   4.7709   4.7894   4.8281   4.9122   4.9554   5.0281
  5.0872   5.1065   5.2261   5.2619   5.3274   5.4084   5.4400   5.5465
  5.6305   5.6368   5.6829   5.7272   6.0165   6.2398   6.3421   6.5616
  8.9461  10.3742  12.7752  13.6513
 --------------------------------------------------------------
 
          Ground-State Mulliken Net Atomic Charges

     Atom                 Charge (a.u.)    Spin (a.u.)
  --------------------------------------------------------
      1 C                    -0.026450      -0.000000
      2 H                     0.114356       0.000000
      3 C                    -0.144157       0.000000
      4 H                     0.126847      -0.000000
      5 C                    -0.027031      -0.000000
      6 H                     0.118178      -0.000000
      7 N                    -0.161744      -0.000000
  --------------------------------------------------------
  Sum of atomic charges =    -0.000000
  Sum of spin   charges =     0.000000

 -----------------------------------------------------------------
                    Cartesian Multipole Moments
 -----------------------------------------------------------------
    Charge (ESU x 10^10)
                -0.0000
    Dipole Moment (Debye)
         X      -1.2334      Y       0.8969      Z      -1.6074
       Tot       2.2157
    Quadrupole Moments (Debye-Ang)
        XX     -18.9286     XY       3.4404     YY     -31.4720
        XZ      -2.7011     YZ       7.3371     ZZ     -24.9723
    Octopole Moments (Debye-Ang^2)
       XXX      85.9715    XXY      73.0390    XYY      25.6140
       YYY     311.3000    XXZ     -16.8873    XYZ      10.6722
       YYZ     -60.5925    XZZ      22.1374    YZZ      95.8009
       ZZZ     -76.8709
    Hexadecapole Moments (Debye-Ang^3)
      XXXX    -358.6821   XXXY    -312.6720   XXYY    -355.9417
      XYYY    -343.5605   YYYY   -2248.6612   XXXZ      86.2060
      XXYZ      62.6140   XYYZ      -1.7358   YYYZ     460.2705
      XXZZ     -76.4808   XYZZ     -76.7356   YYZZ    -422.5443
      XZZZ      79.0179   YZZZ     301.0125   ZZZZ    -257.9048
 -----------------------------------------------------------------
 Calculating analytic gradient of the SCF energy
 Gradient of SCF Energy
            1           2           3           4           5           6
    1  -0.0003584   0.0001020   0.0002040  -0.0000748   0.0000360  -0.0000490
    2  -0.0002423   0.0000395   0.0001112   0.0000774  -0.0002081   0.0000134
    3   0.0001926   0.0000198   0.0000157   0.0000136  -0.0002952   0.0000468
            7
    1   0.0001402
    2   0.0002089
    3   0.0000066
 Max gradient component =       3.584E-04
 RMS gradient           =       1.547E-04
 Gradient time:  CPU 23.58 s  wall 5.91 s
 Geometry Optimization Parameters
   NAtoms,    NIC,     NZ,  NCons,   NDum,   NFix, NCnnct, MaxDiis
        7      59       0       0       0       0       0       0

 Cartesian Hessian Update
 Hessian updated using BFGS update


** GEOMETRY OPTIMIZATION IN DELOCALIZED INTERNAL COORDINATES **
   Searching for a Minimum

   Optimization Cycle:   4

                       Coordinates (Angstroms)
     ATOM                X               Y               Z
      1  C        -0.6423627836   -3.8055317470    0.5075507145
      2  H         0.1832416642   -3.9169334826   -0.1903203653
      3  C        -2.0847336544   -3.2596690306    0.4558165913
      4  H        -2.7594263661   -2.8130182492   -0.2566758577
      5  C        -2.1121232578   -3.6052123217    1.7321684688
      6  H        -2.7987668333   -3.5834658950    2.5657420946
      7  N        -0.6649244070   -4.1369404857    1.7377072694
   Point Group: c1    Number of degrees of freedom:    15


   Energy is   -170.727895229

 Hessian updated using BFGS update

 15 Hessian modes will be used to form the next step
  Hessian Eigenvalues:
     0.015579    0.029163    0.040260    0.069329    0.092718    0.165823
     0.179802    0.192110    0.249987    0.265326    0.350349    0.356922
     0.377196    0.499731    0.622009

 Minimum search - taking simple RFO step
 Searching for Lamda that Minimizes Along All modes
 Value Taken    Lamda =  -0.00000164
 Step Taken.  Stepsize is  0.006736

                             Maximum     Tolerance    Cnvgd?
         Gradient           0.000193      0.000300     YES
         Displacement       0.004691      0.001200      NO
         Energy change     -0.000000      0.000001     YES


                       Distance Matrix (Angstroms)
             C (  1)   H (  2)   C (  3)   H (  4)   C (  5)   H (  6)
   H (  2)  1.086765
   C (  3)  1.543074  2.448102
   H (  4)  2.459895  3.143617  1.078125
   C (  5)  1.923542  3.010288  1.322583  2.236532
   H (  6)  2.989238  4.074243  2.250883  2.925949  1.080184
   N (  7)  1.274216  2.117801  2.104449  3.180766  1.541801  2.354837

 
 Final energy is   -170.727895228520     


 ******************************
 **  OPTIMIZATION CONVERGED  **
 ******************************

                       Coordinates (Angstroms)
     ATOM                X               Y               Z
      1  C        -0.6423627836   -3.8055317470    0.5075507145
      2  H         0.1832416642   -3.9169334826   -0.1903203653
      3  C        -2.0847336544   -3.2596690306    0.4558165913
      4  H        -2.7594263661   -2.8130182492   -0.2566758577
      5  C        -2.1121232578   -3.6052123217    1.7321684688
      6  H        -2.7987668333   -3.5834658950    2.5657420946
      7  N        -0.6649244070   -4.1369404857    1.7377072694

Z-matrix Print:
$molecule
0 1
N 
C  1 1.274216
H  2 1.086765 1 127.354222
C  1 1.541801 2 85.609928 3 -179.901750 0
H  4 1.080184 1 126.930078 2 -179.978585 0
C  4 1.322583 1 94.251335 2 -0.124286 0
H  6 1.078125 4 137.141890 1 -179.930246 0
$end

 
 --------------------------------------------------------------
 
                    Orbital Energies (a.u.)
 --------------------------------------------------------------
 
 Alpha MOs
 -- Occupied --
-14.4242 -10.3447 -10.3300 -10.2999  -1.0939  -0.8433  -0.7496  -0.6454
 -0.6062  -0.5313  -0.5008  -0.4692  -0.3668  -0.3200
 -- Virtual --
  0.0034   0.1431   0.1493   0.1543   0.1639   0.1837   0.2584   0.2824
  0.3216   0.3575   0.3718   0.3901   0.4270   0.4421   0.4688   0.4945
  0.5123   0.5215   0.5519   0.5630   0.5968   0.6116   0.6305   0.6631
  0.6814   0.7171   0.7281   0.8335   0.8342   0.8635   0.8829   0.9620
  1.0180   1.0541   1.0634   1.0960   1.1229   1.1296   1.1566   1.1840
  1.2031   1.2669   1.3300   1.3893   1.3947   1.4329   1.4395   1.5219
  1.5654   1.5901   1.5930   1.6510   1.6815   1.7413   1.8695   1.9173
  1.9492   2.1010   2.1892   2.2054   2.2965   2.3520   2.3891   2.5151
  2.5303   2.5424   2.5552   2.6049   2.6537   2.6793   2.7358   2.8257
  2.8431   2.8962   2.9405   2.9456   2.9894   2.9995   3.0092   3.0761
  3.0784   3.0836   3.1168   3.1336   3.1373   3.1552   3.1745   3.2466
  3.2470   3.2678   3.3142   3.3981   3.4148   3.4404   3.4606   3.5099
  3.5274   3.5354   3.6374   3.7048   3.7319   3.7505   3.7972   3.8385
  3.9235   3.9238   3.9473   4.0278   4.0324   4.0769   4.0884   4.1382
  4.1962   4.2501   4.3117   4.4146   4.4647   4.4810   4.5144   4.5537
  4.6432   4.7328   4.7709   4.7894   4.8281   4.9122   4.9554   5.0281
  5.0872   5.1065   5.2261   5.2619   5.3274   5.4084   5.4400   5.5465
  5.6305   5.6368   5.6829   5.7272   6.0165   6.2398   6.3421   6.5616
  8.9461  10.3742  12.7752  13.6513
 
 Beta MOs
 -- Occupied --
-14.4242 -10.3447 -10.3300 -10.2999  -1.0939  -0.8433  -0.7496  -0.6454
 -0.6062  -0.5313  -0.5008  -0.4692  -0.3668  -0.3200
 -- Virtual --
  0.0034   0.1431   0.1493   0.1543   0.1639   0.1837   0.2584   0.2824
  0.3216   0.3575   0.3718   0.3901   0.4270   0.4421   0.4688   0.4945
  0.5123   0.5215   0.5519   0.5630   0.5968   0.6116   0.6305   0.6631
  0.6814   0.7171   0.7281   0.8335   0.8342   0.8635   0.8829   0.9620
  1.0180   1.0541   1.0634   1.0960   1.1229   1.1296   1.1566   1.1840
  1.2031   1.2669   1.3300   1.3893   1.3947   1.4329   1.4395   1.5219
  1.5654   1.5901   1.5930   1.6510   1.6815   1.7413   1.8695   1.9173
  1.9492   2.1010   2.1892   2.2054   2.2965   2.3520   2.3891   2.5151
  2.5303   2.5424   2.5552   2.6049   2.6537   2.6793   2.7358   2.8257
  2.8431   2.8962   2.9405   2.9456   2.9894   2.9995   3.0092   3.0761
  3.0784   3.0836   3.1168   3.1336   3.1373   3.1552   3.1745   3.2466
  3.2470   3.2678   3.3142   3.3981   3.4148   3.4404   3.4606   3.5099
  3.5274   3.5354   3.6374   3.7048   3.7319   3.7505   3.7972   3.8385
  3.9235   3.9238   3.9473   4.0278   4.0324   4.0769   4.0884   4.1382
  4.1962   4.2501   4.3117   4.4146   4.4647   4.4810   4.5144   4.5537
  4.6432   4.7328   4.7709   4.7894   4.8281   4.9122   4.9554   5.0281
  5.0872   5.1065   5.2261   5.2619   5.3274   5.4084   5.4400   5.5465
  5.6305   5.6368   5.6829   5.7272   6.0165   6.2398   6.3421   6.5616
  8.9461  10.3742  12.7752  13.6513
 --------------------------------------------------------------
 
          Ground-State Mulliken Net Atomic Charges

     Atom                 Charge (a.u.)    Spin (a.u.)
  --------------------------------------------------------
      1 C                    -0.026450      -0.000000
      2 H                     0.114356       0.000000
      3 C                    -0.144157       0.000000
      4 H                     0.126847      -0.000000
      5 C                    -0.027031      -0.000000
      6 H                     0.118178      -0.000000
      7 N                    -0.161744      -0.000000
  --------------------------------------------------------
  Sum of atomic charges =    -0.000000
  Sum of spin   charges =     0.000000

 -----------------------------------------------------------------
                    Cartesian Multipole Moments
 -----------------------------------------------------------------
    Charge (ESU x 10^10)
                -0.0000
    Dipole Moment (Debye)
         X      -1.2334      Y       0.8969      Z      -1.6074
       Tot       2.2157
    Quadrupole Moments (Debye-Ang)
        XX     -18.9286     XY       3.4404     YY     -31.4720
        XZ      -2.7011     YZ       7.3371     ZZ     -24.9723
    Octopole Moments (Debye-Ang^2)
       XXX      85.9715    XXY      73.0390    XYY      25.6140
       YYY     311.3000    XXZ     -16.8873    XYZ      10.6722
       YYZ     -60.5925    XZZ      22.1374    YZZ      95.8009
       ZZZ     -76.8709
    Hexadecapole Moments (Debye-Ang^3)
      XXXX    -358.6821   XXXY    -312.6720   XXYY    -355.9417
      XYYY    -343.5605   YYYY   -2248.6612   XXXZ      86.2060
      XXYZ      62.6140   XYYZ      -1.7358   YYYZ     460.2705
      XXZZ     -76.4808   XYZZ     -76.7356   YYZZ    -422.5443
      XZZZ      79.0179   YZZZ     301.0125   ZZZZ    -257.9048
 -----------------------------------------------------------------
Archival summary:
1\1\c8-80\OPT\ProcedureUnspecified\BasisUnspecified\133\hpark21\WedFeb115:29:582023WedFeb115:29:582023\0\\#,OPT,ProcedureUnspecified,BasisUnspecified,\\0,1\N\C,1,1.27422\H,2,1.08676,1,127.354\C,1,1.5418,2,85.6099,3,-179.902,0\H,4,1.08018,1,126.93,2,-179.979,0\C,4,1.32258,1,94.2513,2,-0.124286,0\H,6,1.07812,4,137.142,1,-179.93,0\\\@

 Total job time:  122.35s(wall), 480.86s(cpu) 
 Wed Feb  1 15:29:58 2023

        *************************************************************
        *                                                           *
        *  Thank you very much for using Q-Chem.  Have a nice day.  *
        *                                                           *
        *************************************************************
