# Supplementary material for: Reactant Discovery with an Ab Initio Nanoreactor: Exploration of Astrophysical N-Heterocycle Precursors and Formation Pathways
Source: ACS Earth Space Chem. 2024 Aug 9;8(9):1771–83. doi: 10.1021/acsearthspacechem.4c00120 (PMC11418024; doi:10.1021/acsearthspacechem.4c00120)
Supplement: Supplementary file 2 — sp4c00120_si_002.zip [file sp4c00120_si_002.zip › nr-si-data/reaction1/R1/Azete/ccsd_sp.out]

Running Job 1 of 1 qchem.in
qchem qchem.in_3054371.0 ./qchem3054371/ 0
/home/leeping/opt/qchem/5.3.2-openmp/exe/qcprog.exe_s qchem.in_3054371.0 ./qchem3054371/
                  Welcome to Q-Chem
     A Quantum Leap Into The Future Of Chemistry


 Q-Chem 5.3, Q-Chem, Inc., Pleasanton, CA (2020)

 Yihan Shao,  Zhengting Gan,  E. Epifanovsky,  A. T. B. Gilbert,  M. Wormit,  
 J. Kussmann,  A. W. Lange,  A. Behn,  Jia Deng,  Xintian Feng,  D. Ghosh,  
 M. Goldey,  P. R. Horn,  L. D. Jacobson,  I. Kaliman,  T. Kus,  A. Landau,  
 Jie Liu,  E. I. Proynov,  R. M. Richard,  R. P. Steele,  E. J. Sundstrom,  
 H. L. Woodcock III,  P. M. Zimmerman,  D. Zuev,  B. Alam,  B. Albrecht,  
 A. Aldossary,  E. Alguire,  S. A. Baeppler,  D. Barton,  Z. Benda,  
 Y. A. Bernard,  E. J. Berquist,  K. B. Bravaya,  H. Burton,  K. Carter-Fenk,  
 D. Casanova,  Chun-Min Chang,  Yunqing Chen,  A. Chien,  K. D. Closser,  
 M. P. Coons,  S. Coriani,  S. Dasgupta,  A. L. Dempwolff,  M. Diedenhofen,  
 Hainam Do,  R. G. Edgar,  Po-Tung Fang,  S. Faraji,  S. Fatehi,  
 Qingguo Feng,  J. Fosso-Tande,  J. Gayvert,  Qinghui Ge,  A. Ghysels,  
 G. Gidofalvi,  J. Gomes,  J. Gonthier,  S. Gulania,  A. Gunina,  D. Hait,  
 M. W. D. Hanson-Heine,  S. Hammes-Schiffer,  P. H. P. Harbach,  
 A. W. Hauser,  M. F. Herbst,  J. E. Herr,  E. G. Hohenstein,  Z. C. Holden,  
 S. Houck,  Kerwin Hui,  B. C. Huynh,  M. Ivanov,  T.-C. Jagau,  Hyunjun Ji,  
 B. Kaduk,  K. Khistyaev,  Jaehoon Kim,  P. Klunzinger,  K. Koh,  
 D. Kosenkov,  L. Koulias,  T. Kowalczyk,  C. M. Krauter,  A. Kunitsa,  
 Ka Un Lao,  A. Laurent,  K. V. Lawler,  Joonho Lee,  D. Lefrancois,  
 S. Lehtola,  D. S. Levine,  Yi-Pei Li,  You-Sheng Lin,  Fenglai Liu,  
 Kuan-Yu Liu,  E. Livshits,  M. Loipersberger,  A. Luenser,  A. Manjanath,  
 P. Manohar,  E. Mansoor,  S. F. Manzer,  Shan-Ping Mao,  Yuezhi Mao,  
 N. Mardirossian,  A. V. Marenich,  T. Markovich,  L. A. Martinez-Martinez,  
 S. A. Maurer,  N. J. Mayhall,  S. C. McKenzie,  J.-M. Mewes,  P. Morgante,  
 A. F. Morrison,  J. W. Mullinax,  K. Nanda,  T. S. Nguyen-Beck,  
 R. Olivares-Amaya,  K. J. Oosterbaan,  J. A. Parkhill,  S. K. Paul,  
 F. Pavosevic,  Zheng Pei,  T. M. Perrine,  F. Plasser,  P. Pokhilko,  
 S. Prager,  A. Prociuk,  E. Ramos,  B. Rana,  D. R. Rehn,  F. Rob,  
 E. Rossomme,  M. Scheurer,  M. Schneider,  N. Sergueev,  S. M. Sharada,  
 S. Sharma,  W. Skomorowski,  D. W. Small,  T. Stauch,  C. J. Stein,  
 T. Stein,  Yu-Chuan Su,  S. P. Veccham,  Zhen Tao,  A. J. W. Thom,  
 A. Tkatchenko,  T. Tsuchimochi,  N. M. Tubman,  L. Vogt,  M. L. Vidal,  
 O. Vydrov,  M. A. Watson,  J. Wenzel,  M. de Wergifosse,  T. A. Wesolowski,  
 A. White,  J. Witte,  A. Yamada,  Jun Yang,  K. Yao,  S. Yeganeh,  
 S. R. Yost,  Zhi-Qiang You,  A. Zech,  Igor Ying Zhang,  Xing Zhang,  
 Yan Zhao,  Ying Zhu,  B. R. Brooks,  G. K. L. Chan,  C. J. Cramer,  
 M. S. Gordon,  W. J. Hehre,  A. Klamt,  M. W. Schmidt,  C. D. Sherrill,  
 D. G. Truhlar,  A. Aspuru-Guzik,  R. Baer,  A. T. Bell,  N. A. Besley,  
 Jeng-Da Chai,  A. E. DePrince, III,  R. A. DiStasio Jr.,  A. Dreuw,  
 B. D. Dunietz,  T. R. Furlani,  Chao-Ping Hsu,  Yousung Jung,  Jing Kong,  
 D. S. Lambrecht,  WanZhen Liang,  C. Ochsenfeld,  V. A. Rassolov,  
 L. V. Slipchenko,  J. E. Subotnik,  T. Van Voorhis,  J. M. Herbert,  
 A. I. Krylov,  P. M. W. Gill,  M. Head-Gordon

 Contributors to earlier versions of Q-Chem not listed above: 
 R. D. Adamson,  B. Austin,  J. Baker,  G. J. O. Beran,  K. Brandhorst,  
 S. T. Brown,  E. F. C. Byrd,  A. K. Chakraborty,  C.-L. Cheng,  
 Siu Hung Chien,  D. M. Chipman,  D. L. Crittenden,  H. Dachsel,  
 R. J. Doerksen,  A. D. Dutoi,  L. Fusti-Molnar,  W. A. Goddard III,  
 A. Golubeva-Zadorozhnaya,  S. R. Gwaltney,  G. Hawkins,  A. Heyden,  
 S. Hirata,  G. Kedziora,  F. J. Keil,  C. Kelley,  Jihan Kim,  R. A. King,  
 R. Z. Khaliullin,  P. P. Korambath,  W. Kurlancheek,  A. M. Lee,  M. S. Lee,  
 S. V. Levchenko,  Ching Yeh Lin,  D. Liotard,  R. C. Lochan,  I. Lotan,  
 P. E. Maslen,  N. Nair,  D. P. O'Neill,  D. Neuhauser,  E. Neuscamman,  
 C. M. Oana,  R. Olson,  B. Peters,  R. Peverati,  P. A. Pieniazek,  
 Y. M. Rhee,  J. Ritchie,  M. A. Rohrdanz,  E. Rosta,  N. J. Russ,  
 H. F. Schaefer III,  N. E. Schultz,  N. Shenvi,  A. C. Simmonett,  A. Sodt,  
 D. Stuck,  K. S. Thanthiriwatte,  V. Vanovschi,  Tao Wang,  A. Warshel,  
 C. F. Williams,  Q. Wu,  X. Xu,  W. Zhang

 Please cite Q-Chem as follows:
 Y. Shao et al., Mol. Phys. 113, 184-215 (2015)
 DOI: 10.1080/00268976.2014.952696

 Q-Chem 5.3.2 for Intel X86 EM64T Linux

 Parts of Q-Chem use Armadillo 9.800.1 (Horizon Scraper).
 http://arma.sourceforge.net/

 Q-Chem begins on Wed Jun 12 17:23:49 2024  

Host: 
0

     Scratch files written to ./qchem3054371//
 Dec820 |scratch|qcdevops|jenkins|workspace|build_RNUM 5633   
Processing $rem in /home/leeping/opt/qchem/5.3.2-openmp/config/preferences:
Processing $rem in /home/hpark21/.qchemrc:
Core orbitals will be frozen

Checking the input file for inconsistencies... 	...done.

--------------------------------------------------------------
User input:
--------------------------------------------------------------
$molecule
0 1
C        -0.6423627836   -3.8055317470    0.5075507145
H         0.1832416642   -3.9169334826   -0.1903203653
C        -2.0847336544   -3.2596690306    0.4558165913
H        -2.7594263661   -2.8130182492   -0.2566758577
C        -2.1121232578   -3.6052123217    1.7321684688
H        -2.7987668333   -3.5834658950    2.5657420946
N        -0.6649244070   -4.1369404857    1.7377072694
$end

$rem
method                ccsd(t)
basis                 cc-pvtz
unrestricted          true
symmetry              False
sym_ignore            true
scf_convergence       8
thresh                14
jobtype               sp
scf_guess             core
scf_algorithm         diis
max_scf_cycles        100
geom_opt_max_cycles   100
$end
--------------------------------------------------------------
 ----------------------------------------------------------------
             Standard Nuclear Orientation (Angstroms)
    I     Atom           X                Y                Z
 ----------------------------------------------------------------
    1      C      -0.6423627836    -3.8055317470     0.5075507145
    2      H       0.1832416642    -3.9169334826    -0.1903203653
    3      C      -2.0847336544    -3.2596690306     0.4558165913
    4      H      -2.7594263661    -2.8130182492    -0.2566758577
    5      C      -2.1121232578    -3.6052123217     1.7321684688
    6      H      -2.7987668333    -3.5834658950     2.5657420946
    7      N      -0.6649244070    -4.1369404857     1.7377072694
 ----------------------------------------------------------------
 Nuclear Repulsion Energy =         100.37885031 hartrees
 There are       14 alpha and       14 beta electrons
 Requested basis set is cc-pVTZ
 There are 58 shells and 162 basis functions
 Total memory of 8000 MB is distributed as follows: 
   MEM_STATIC is set to 2000 MB
   QALLOC/CCMAN JOB total memory use is  6000 MB
 Warning: actual memory use might exceed 8000 MB

 Total QAlloc Memory Limit   8000 MB
 Mega-Array Size      1956 MB
 MEM_STATIC part      2000 MB

                       Distance Matrix (Angstroms)
             C (  1)   H (  2)   C (  3)   H (  4)   C (  5)   H (  6)
   H (  2)  1.086765
   C (  3)  1.543074  2.448102
   H (  4)  2.459895  3.143617  1.078125
   C (  5)  1.923542  3.010288  1.322583  2.236532
   H (  6)  2.989238  4.074243  2.250883  2.925949  1.080184
   N (  7)  1.274216  2.117801  2.104449  3.180766  1.541801  2.354837

 
 A cutoff of  1.0D-14 yielded   1701 shell pairs
 There are     13391 function pairs (     17536 Cartesian)
 Smallest overlap matrix eigenvalue = 2.99E-04

 Scale SEOQF with 1.000000e-01/1.000000e-01/1.000000e-01

 Standard Electronic Orientation quadrupole field applied
 Nucleus-field energy     =     0.0000000249 hartrees
 Guess MOs from core Hamiltonian diagonalization
 An unrestricted Hartree-Fock SCF calculation will be
 performed using Pulay DIIS extrapolation
 SCF converges when DIIS error is below 1.0E-08
 using 8 threads for integral computing
 -------------------------------------------------------
 OpenMP Integral computing Module                
 Release: version 1.0, May 2013, Q-Chem Inc. Pittsburgh 
 -------------------------------------------------------
 ---------------------------------------
  Cycle       Energy         DIIS Error
 ---------------------------------------
    1    -132.7059147959      1.13E-01
    2    -137.9074697024      5.93E-02
    3    -152.5345381178      6.23E-02
    4    -168.0514731514      2.11E-02
    5    -169.3729722074      8.82E-03
    6    -169.6619681778      2.67E-03
    7    -169.6948026807      1.31E-03
    8    -169.7014209961      3.14E-04
    9    -169.7031789192      1.87E-04
   10    -169.7037111539      9.69E-05
   11    -169.7039443331      6.88E-05
   12    -169.7040676931      1.88E-05
   13    -169.7040764163      4.76E-06
   14    -169.7040767807      1.07E-06
   15    -169.7040767963      3.20E-07
   16    -169.7040767976      1.07E-07
   17    -169.7040767978      3.91E-08
   18    -169.7040767979      1.35E-08
   19    -169.7040767979      5.48E-09 Convergence criterion met
 ---------------------------------------
 <S^2> = 0.0000
 SCF time:  CPU 107.22 s  wall 15.48 s
 SCF   energy in the final basis set = -169.70407680
 Total energy in the final basis set = -169.70407680


 ------------------------------------------------------------------------------

   CCMAN2: suite of methods based on coupled cluster
           and equation of motion theories.

   Components:
   * libvmm-1.3-trunk
     by Evgeny Epifanovsky, Ilya Kaliman.
   * libtensor-2.5-trunk
     by Evgeny Epifanovsky, Michael Wormit, Dmitry Zuev, Sam Manzer, 
        Ilya Kaliman.
   * libcc-2.5-trunk
     by Evgeny Epifanovsky, Arik Landau, Tomasz Kus, Kirill Khistyaev, 
        Dmitry Zuev, Prashant Manohar, Xintian Feng, Anna Krylov, 
        Matthew Goldey, Alec White, Thomas Jagau, Kaushik Nanda, 
        Anastasia Gunina, Alexander Kunitsa, Joonho Lee.

   CCMAN original authors:
   Anna I. Krylov, C. David Sherrill, Steven R. Gwaltney,
   Edward F. C. Byrd (2000)
   Sergey V. Levchenko, Lyudmila V. Slipchenko, Tao Wang,
   Ana-Maria C. Cristian (2003)
   Piotr A. Pieniazek, C. Melania Oana, Evgeny Epifanovsky (2007)
   Prashant Manohar (2009)

 ------------------------------------------------------------------------------


 Allocating and initializing 6000MB of RAM...
 Calculation will run on 8 cores.

 
 Alpha MOs, Unrestricted
 -- Occupied --                  
-15.560 -11.303 -11.287 -11.247  -1.286  -0.991  -0.862  -0.731
  1 A     2 A     3 A     4 A     5 A     6 A     7 A     8 A                  
 -0.686  -0.591  -0.536  -0.531  -0.416  -0.323
  9 A    10 A    11 A    12 A    13 A    14 A                                  
 -- Virtual --                   
  0.073   0.161   0.168   0.178   0.236   0.239   0.294   0.331
 15 A    16 A    17 A    18 A    19 A    20 A    21 A    22 A                  
  0.363   0.415   0.439   0.478   0.491   0.509   0.545   0.569
 23 A    24 A    25 A    26 A    27 A    28 A    29 A    30 A                  
  0.577   0.595   0.613   0.634   0.666   0.710   0.725   0.754
 31 A    32 A    33 A    34 A    35 A    36 A    37 A    38 A                  
  0.758   0.806   0.830   0.924   0.930   0.987   0.988   1.057
 39 A    40 A    41 A    42 A    43 A    44 A    45 A    46 A                  
  1.117   1.164   1.175   1.211   1.239   1.250   1.278   1.315
 47 A    48 A    49 A    50 A    51 A    52 A    53 A    54 A                  
  1.339   1.381   1.465   1.515   1.533   1.557   1.560   1.637
 55 A    56 A    57 A    58 A    59 A    60 A    61 A    62 A                  
  1.709   1.726   1.744   1.807   1.844   1.899   2.034   2.089
 63 A    64 A    65 A    66 A    67 A    68 A    69 A    70 A                  
  2.134   2.333   2.420   2.422   2.523   2.563   2.620   2.725
 71 A    72 A    73 A    74 A    75 A    76 A    77 A    78 A                  
  2.749   2.756   2.768   2.831   2.871   2.904   2.980   3.060
 79 A    80 A    81 A    82 A    83 A    84 A    85 A    86 A                  
  3.085   3.132   3.169   3.181   3.218   3.237   3.245   3.305
 87 A    88 A    89 A    90 A    91 A    92 A    93 A    94 A                  
  3.312   3.323   3.351   3.364   3.373   3.379   3.404   3.475
 95 A    96 A    97 A    98 A    99 A   100 A   101 A   102 A                  
  3.476   3.497   3.553   3.631   3.654   3.678   3.705   3.730
103 A   104 A   105 A   106 A   107 A   108 A   109 A   110 A                  
  3.758   3.772   3.868   3.946   3.964   4.001   4.023   4.093
111 A   112 A   113 A   114 A   115 A   116 A   117 A   118 A                  
  4.144   4.159   4.178   4.251   4.284   4.286   4.334   4.397
119 A   120 A   121 A   122 A   123 A   124 A   125 A   126 A                  
  4.452   4.506   4.549   4.667   4.701   4.753   4.774   4.842
127 A   128 A   129 A   130 A   131 A   132 A   133 A   134 A                  
  4.922   5.027   5.048   5.085   5.086   5.206   5.288   5.313
135 A   136 A   137 A   138 A   139 A   140 A   141 A   142 A                  
  5.403   5.415   5.499   5.520   5.637   5.720   5.743   5.848
143 A   144 A   145 A   146 A   147 A   148 A   149 A   150 A                  
  5.914   5.961   5.994   6.046   6.328   6.560   6.649   6.879
151 A   152 A   153 A   154 A   155 A   156 A   157 A   158 A                  
  9.399  10.889  13.377  14.299
159 A   160 A   161 A   162 A                                                  
 
 Beta MOs, Unrestricted
 -- Occupied --                  
-15.560 -11.303 -11.287 -11.247  -1.286  -0.991  -0.862  -0.731
  1 A     2 A     3 A     4 A     5 A     6 A     7 A     8 A                  
 -0.686  -0.591  -0.536  -0.531  -0.416  -0.323
  9 A    10 A    11 A    12 A    13 A    14 A                                  
 -- Virtual --                   
  0.073   0.161   0.168   0.178   0.236   0.239   0.294   0.331
 15 A    16 A    17 A    18 A    19 A    20 A    21 A    22 A                  
  0.363   0.415   0.439   0.478   0.491   0.509   0.545   0.569
 23 A    24 A    25 A    26 A    27 A    28 A    29 A    30 A                  
  0.577   0.595   0.613   0.634   0.666   0.710   0.725   0.754
 31 A    32 A    33 A    34 A    35 A    36 A    37 A    38 A                  
  0.758   0.806   0.830   0.924   0.930   0.987   0.988   1.057
 39 A    40 A    41 A    42 A    43 A    44 A    45 A    46 A                  
  1.117   1.164   1.175   1.211   1.239   1.250   1.278   1.315
 47 A    48 A    49 A    50 A    51 A    52 A    53 A    54 A                  
  1.339   1.381   1.465   1.515   1.533   1.557   1.560   1.637
 55 A    56 A    57 A    58 A    59 A    60 A    61 A    62 A                  
  1.709   1.726   1.744   1.807   1.844   1.899   2.034   2.089
 63 A    64 A    65 A    66 A    67 A    68 A    69 A    70 A                  
  2.134   2.333   2.420   2.422   2.523   2.563   2.620   2.725
 71 A    72 A    73 A    74 A    75 A    76 A    77 A    78 A                  
  2.749   2.756   2.768   2.831   2.871   2.904   2.980   3.060
 79 A    80 A    81 A    82 A    83 A    84 A    85 A    86 A                  
  3.085   3.132   3.169   3.181   3.218   3.237   3.245   3.305
 87 A    88 A    89 A    90 A    91 A    92 A    93 A    94 A                  
  3.312   3.323   3.351   3.364   3.373   3.379   3.404   3.475
 95 A    96 A    97 A    98 A    99 A   100 A   101 A   102 A                  
  3.476   3.497   3.553   3.631   3.654   3.678   3.705   3.730
103 A   104 A   105 A   106 A   107 A   108 A   109 A   110 A                  
  3.758   3.772   3.868   3.946   3.964   4.001   4.023   4.093
111 A   112 A   113 A   114 A   115 A   116 A   117 A   118 A                  
  4.144   4.159   4.178   4.251   4.284   4.286   4.334   4.397
119 A   120 A   121 A   122 A   123 A   124 A   125 A   126 A                  
  4.452   4.506   4.549   4.667   4.701   4.753   4.774   4.842
127 A   128 A   129 A   130 A   131 A   132 A   133 A   134 A                  
  4.922   5.027   5.048   5.085   5.086   5.206   5.288   5.313
135 A   136 A   137 A   138 A   139 A   140 A   141 A   142 A                  
  5.403   5.415   5.499   5.520   5.637   5.720   5.743   5.848
143 A   144 A   145 A   146 A   147 A   148 A   149 A   150 A                  
  5.914   5.961   5.994   6.046   6.328   6.560   6.649   6.879
151 A   152 A   153 A   154 A   155 A   156 A   157 A   158 A                  
  9.399  10.889  13.377  14.299
159 A   160 A   161 A   162 A                                                  

 Occupation and symmetry of molecular orbitals

 Point group: C1 (1 irreducible representation).

                           A     All 
 -------------------------------------
 All molecular orbitals:
  - Alpha                  162   162 
  - Beta                   162   162 
 -------------------------------------
 Alpha orbitals:
  - Frozen occupied        4     4   
  - Active occupied        10    10  
  - Active virtual         148   148 
  - Frozen virtual         0     0   
 -------------------------------------
 Beta orbitals:
  - Frozen occupied        4     4   
  - Active occupied        10    10  
  - Active virtual         148   148 
  - Frozen virtual         0     0   
 -------------------------------------

 Import integrals:   CPU 0.00 s  wall 0.00 s

 Import integrals:   CPU 109.16 s  wall 46.45 s

 MP2 amplitudes:   CPU 1.03 s  wall 0.16 s

Running a double precision version
           CCSD T amplitudes will be solved using DIIS.

           Start     Size      MaxIter   EConv     TConv     
           3         7         100       1.00e-06  1.00e-04  
 ------------------------------------------------------------------------------
           Energy (a.u.)   Ediff      Tdiff       Comment
 ------------------------------------------------------------------------------
          -170.36937292                           
     1    -170.36432437   5.05e-03   7.85e-01     
     2    -170.38531748   2.10e-02   9.41e-02     
     3    -170.38580784   4.90e-04   3.69e-02     
     4    -170.38828700   2.48e-03   1.26e-02     Switched to DIIS steps.
     5    -170.38925284   9.66e-04   1.13e-02     
     6    -170.38935349   1.01e-04   3.66e-03     
     7    -170.38938239   2.89e-05   2.11e-03     
     8    -170.38941157   2.92e-05   1.24e-03     
     9    -170.38942015   8.58e-06   4.05e-04     
    10    -170.38942214   1.99e-06   1.17e-04     
    11    -170.38942291   7.74e-07   7.05e-05     
 ------------------------------------------------------------------------------
          -170.38942291                           CCSD T converged.

End of double precision

WARNING: YOUR (T) CALCULATION MAY RUN OUT OF MEMORY
REDUCE CC_MEMORY OR USE CC_BACKEND=XM IF THIS HAPPENS

----------------------------------------
libpt (c) 2016-2019 Ilya Kaliman
Fast Coupled Cluster Triples Corrections
https://github.com/ilyak/libpt
----------------------------------------

 Starting (T) calculation...
 Using double precision libpt code
 Running unrestricted (T) code
 Using 1 integral batch

 (T) calculation completed in 36.23 sec
 (T) energy is -0.0369011779

 SCF energy                 = -169.70407680
 MP2 energy                 = -170.36937292
 CCSD correlation energy    =   -0.68534611
 CCSD total energy          = -170.38942291
 CCSD(T) correlation energy =   -0.03690118
 CCSD(T) total energy       = -170.42632409

 CCSD  T1^2 = 0.0139  T2^2 = 0.2589  Leading amplitudes:

 Amplitude    Orbitals with energies
 -0.0576       14 (A) B                  ->    15 (A) B                   
              -0.3235                          0.0731                     
 -0.0576       14 (A) A                  ->    15 (A) A                   
              -0.3235                          0.0731                     
  0.0282       14 (A) B                  ->    27 (A) B                   
              -0.3235                          0.4910                     
  0.0282       14 (A) A                  ->    27 (A) A                   
              -0.3235                          0.4910                     

 Amplitude    Orbitals with energies
 -0.0928       14 (A) A      14 (A) B    ->    15 (A) A      15 (A) B     
              -0.3235       -0.3235            0.0731        0.0731       
  0.0928       14 (A) A      14 (A) B    ->    15 (A) B      15 (A) A     
              -0.3235       -0.3235            0.0731        0.0731       
  0.0928       14 (A) B      14 (A) A    ->    15 (A) A      15 (A) B     
              -0.3235       -0.3235            0.0731        0.0731       
 -0.0928       14 (A) B      14 (A) A    ->    15 (A) B      15 (A) A     
              -0.3235       -0.3235            0.0731        0.0731       

 CCSD calculation:   CPU 833.33 s  wall 192.05 s

 Total ccman2 time:   CPU 971.47 s  wall 244.22 s

 
 --------------------------------------------------------------
 
                    Orbital Energies (a.u.)
 --------------------------------------------------------------
 
 Alpha MOs
 -- Occupied --
-15.5604 -11.3029 -11.2870 -11.2465  -1.2859  -0.9906  -0.8622  -0.7314
 -0.6856  -0.5906  -0.5362  -0.5305  -0.4165  -0.3235
 -- Virtual --
  0.0731   0.1607   0.1677   0.1776   0.2356   0.2387   0.2938   0.3306
  0.3627   0.4149   0.4394   0.4782   0.4910   0.5087   0.5451   0.5694
  0.5770   0.5952   0.6128   0.6339   0.6659   0.7099   0.7251   0.7536
  0.7582   0.8059   0.8297   0.9242   0.9300   0.9874   0.9882   1.0569
  1.1169   1.1641   1.1746   1.2106   1.2388   1.2500   1.2776   1.3150
  1.3394   1.3815   1.4652   1.5145   1.5333   1.5570   1.5596   1.6370
  1.7088   1.7265   1.7445   1.8068   1.8445   1.8991   2.0342   2.0885
  2.1335   2.3327   2.4199   2.4216   2.5232   2.5627   2.6202   2.7252
  2.7490   2.7560   2.7683   2.8311   2.8715   2.9038   2.9800   3.0598
  3.0854   3.1317   3.1686   3.1809   3.2183   3.2371   3.2449   3.3054
  3.3125   3.3230   3.3506   3.3645   3.3727   3.3791   3.4039   3.4749
  3.4758   3.4975   3.5527   3.6306   3.6535   3.6784   3.7052   3.7302
  3.7577   3.7719   3.8678   3.9458   3.9638   4.0010   4.0233   4.0930
  4.1438   4.1590   4.1776   4.2506   4.2843   4.2863   4.3335   4.3975
  4.4520   4.5057   4.5486   4.6674   4.7015   4.7532   4.7739   4.8419
  4.9224   5.0266   5.0477   5.0854   5.0855   5.2056   5.2878   5.3133
  5.4032   5.4146   5.4985   5.5195   5.6375   5.7203   5.7433   5.8480
  5.9142   5.9614   5.9940   6.0463   6.3275   6.5602   6.6491   6.8795
  9.3992  10.8892  13.3770  14.2986
 
 Beta MOs
 -- Occupied --
-15.5604 -11.3029 -11.2870 -11.2465  -1.2859  -0.9906  -0.8622  -0.7314
 -0.6856  -0.5906  -0.5362  -0.5305  -0.4165  -0.3235
 -- Virtual --
  0.0731   0.1607   0.1677   0.1776   0.2356   0.2387   0.2938   0.3306
  0.3627   0.4149   0.4394   0.4782   0.4910   0.5087   0.5451   0.5694
  0.5770   0.5952   0.6128   0.6339   0.6659   0.7099   0.7251   0.7536
  0.7582   0.8059   0.8297   0.9242   0.9300   0.9874   0.9882   1.0569
  1.1169   1.1641   1.1746   1.2106   1.2388   1.2500   1.2776   1.3150
  1.3394   1.3815   1.4652   1.5145   1.5333   1.5570   1.5596   1.6370
  1.7088   1.7265   1.7445   1.8068   1.8445   1.8991   2.0342   2.0885
  2.1335   2.3327   2.4199   2.4216   2.5232   2.5627   2.6202   2.7252
  2.7490   2.7560   2.7683   2.8311   2.8715   2.9038   2.9800   3.0598
  3.0854   3.1317   3.1686   3.1809   3.2183   3.2371   3.2449   3.3054
  3.3125   3.3230   3.3506   3.3645   3.3727   3.3791   3.4039   3.4749
  3.4758   3.4975   3.5527   3.6306   3.6535   3.6784   3.7052   3.7302
  3.7577   3.7719   3.8678   3.9458   3.9638   4.0010   4.0233   4.0930
  4.1438   4.1590   4.1776   4.2506   4.2843   4.2863   4.3335   4.3975
  4.4520   4.5057   4.5486   4.6674   4.7015   4.7532   4.7739   4.8419
  4.9224   5.0266   5.0477   5.0854   5.0855   5.2056   5.2878   5.3133
  5.4032   5.4146   5.4985   5.5195   5.6375   5.7203   5.7433   5.8480
  5.9142   5.9614   5.9940   6.0463   6.3275   6.5602   6.6491   6.8795
  9.3992  10.8892  13.3770  14.2986
 --------------------------------------------------------------
 
          Ground-State Mulliken Net Atomic Charges

     Atom                 Charge (a.u.)    Spin (a.u.)
  --------------------------------------------------------
      1 C                    -0.016798       0.000000
      2 H                     0.162337       0.000000
      3 C                    -0.218140      -0.000000
      4 H                     0.176737       0.000000
      5 C                    -0.038819       0.000000
      6 H                     0.169253      -0.000000
      7 N                    -0.234571      -0.000000
  --------------------------------------------------------
  Sum of atomic charges =     0.000000
  Sum of spin   charges =     0.000000

 -----------------------------------------------------------------
                    Cartesian Multipole Moments
 -----------------------------------------------------------------
    Charge (ESU x 10^10)
                 0.0000
    Dipole Moment (Debye)
         X      -1.3007      Y       0.9577      Z      -1.7388
       Tot       2.3733
    Quadrupole Moments (Debye-Ang)
        XX     -19.0145     XY       3.6378     YY     -32.4624
        XZ      -3.0442     YZ       7.9093     ZZ     -25.2583
    Octopole Moments (Debye-Ang^2)
       XXX      86.6910    XXY      73.5415    XYY      25.8575
       YYY     319.7168    XXZ     -16.1434    XYZ      11.9774
       YYZ     -63.7231    XZZ      21.3426    YZZ      97.0257
       ZZZ     -77.4277
    Hexadecapole Moments (Debye-Ang^3)
      XXXX    -361.6692   XXXY    -316.2034   XXYY    -360.0431
      XYYY    -350.4511   YYYY   -2305.9683   XXXZ      84.4885
      XXYZ      59.6666   XYYZ      -5.9277   YYYZ     478.1882
      XXZZ     -74.4534   XYZZ     -73.7844   YYZZ    -428.6963
      XZZZ      76.9713   YZZZ     303.3783   ZZZZ    -258.5538
 -----------------------------------------------------------------
Archival summary:
1\1\cpu-5-85\SP\ProcedureUnspecified\BasisUnspecified\133\hpark21\WedJun1217:28:152024WedJun1217:28:152024\0\\#,ProcedureUnspecified,BasisUnspecified,\\0,1\N\C,1,1.27422\H,2,1.08676,1,127.354\C,1,1.5418,2,85.6099,3,-179.902,0\H,4,1.08018,1,126.93,2,-179.979,0\C,4,1.32258,1,94.2513,2,-0.124286,0\H,6,1.07812,4,137.142,1,-179.93,0\\HF=-169.704077\\@

 Total job time:  265.45s(wall), 1088.45s(cpu) 
 Wed Jun 12 17:28:15 2024

        *************************************************************
        *                                                           *
        *  Thank you very much for using Q-Chem.  Have a nice day.  *
        *                                                           *
        *************************************************************
