# Supplementary material for: Reactant Discovery with an Ab Initio Nanoreactor: Exploration of Astrophysical N-Heterocycle Precursors and Formation Pathways
Source: ACS Earth Space Chem. 2024 Aug 9;8(9):1771–83. doi: 10.1021/acsearthspacechem.4c00120 (PMC11418024; doi:10.1021/acsearthspacechem.4c00120)
Supplement: Supplementary file 2 — sp4c00120_si_002.zip [file sp4c00120_si_002.zip › nr-si-data/reaction1/R1/Azete/freq.out]

Running Job 1 of 1 qchem.in
qchem qchem.in_40611.0 ./qchem40611/ 0
/home/leeping/opt/qchem/5.3.2-openmp/exe/qcprog.exe_s qchem.in_40611.0 ./qchem40611/
                  Welcome to Q-Chem
     A Quantum Leap Into The Future Of Chemistry


 Q-Chem 5.3, Q-Chem, Inc., Pleasanton, CA (2020)

 Yihan Shao,  Zhengting Gan,  E. Epifanovsky,  A. T. B. Gilbert,  M. Wormit,  
 J. Kussmann,  A. W. Lange,  A. Behn,  Jia Deng,  Xintian Feng,  D. Ghosh,  
 M. Goldey,  P. R. Horn,  L. D. Jacobson,  I. Kaliman,  T. Kus,  A. Landau,  
 Jie Liu,  E. I. Proynov,  R. M. Richard,  R. P. Steele,  E. J. Sundstrom,  
 H. L. Woodcock III,  P. M. Zimmerman,  D. Zuev,  B. Alam,  B. Albrecht,  
 A. Aldossary,  E. Alguire,  S. A. Baeppler,  D. Barton,  Z. Benda,  
 Y. A. Bernard,  E. J. Berquist,  K. B. Bravaya,  H. Burton,  K. Carter-Fenk,  
 D. Casanova,  Chun-Min Chang,  Yunqing Chen,  A. Chien,  K. D. Closser,  
 M. P. Coons,  S. Coriani,  S. Dasgupta,  A. L. Dempwolff,  M. Diedenhofen,  
 Hainam Do,  R. G. Edgar,  Po-Tung Fang,  S. Faraji,  S. Fatehi,  
 Qingguo Feng,  J. Fosso-Tande,  J. Gayvert,  Qinghui Ge,  A. Ghysels,  
 G. Gidofalvi,  J. Gomes,  J. Gonthier,  S. Gulania,  A. Gunina,  D. Hait,  
 M. W. D. Hanson-Heine,  S. Hammes-Schiffer,  P. H. P. Harbach,  
 A. W. Hauser,  M. F. Herbst,  J. E. Herr,  E. G. Hohenstein,  Z. C. Holden,  
 S. Houck,  Kerwin Hui,  B. C. Huynh,  M. Ivanov,  T.-C. Jagau,  Hyunjun Ji,  
 B. Kaduk,  K. Khistyaev,  Jaehoon Kim,  P. Klunzinger,  K. Koh,  
 D. Kosenkov,  L. Koulias,  T. Kowalczyk,  C. M. Krauter,  A. Kunitsa,  
 Ka Un Lao,  A. Laurent,  K. V. Lawler,  Joonho Lee,  D. Lefrancois,  
 S. Lehtola,  D. S. Levine,  Yi-Pei Li,  You-Sheng Lin,  Fenglai Liu,  
 Kuan-Yu Liu,  E. Livshits,  M. Loipersberger,  A. Luenser,  A. Manjanath,  
 P. Manohar,  E. Mansoor,  S. F. Manzer,  Shan-Ping Mao,  Yuezhi Mao,  
 N. Mardirossian,  A. V. Marenich,  T. Markovich,  L. A. Martinez-Martinez,  
 S. A. Maurer,  N. J. Mayhall,  S. C. McKenzie,  J.-M. Mewes,  P. Morgante,  
 A. F. Morrison,  J. W. Mullinax,  K. Nanda,  T. S. Nguyen-Beck,  
 R. Olivares-Amaya,  K. J. Oosterbaan,  J. A. Parkhill,  S. K. Paul,  
 F. Pavosevic,  Zheng Pei,  T. M. Perrine,  F. Plasser,  P. Pokhilko,  
 S. Prager,  A. Prociuk,  E. Ramos,  B. Rana,  D. R. Rehn,  F. Rob,  
 E. Rossomme,  M. Scheurer,  M. Schneider,  N. Sergueev,  S. M. Sharada,  
 S. Sharma,  W. Skomorowski,  D. W. Small,  T. Stauch,  C. J. Stein,  
 T. Stein,  Yu-Chuan Su,  S. P. Veccham,  Zhen Tao,  A. J. W. Thom,  
 A. Tkatchenko,  T. Tsuchimochi,  N. M. Tubman,  L. Vogt,  M. L. Vidal,  
 O. Vydrov,  M. A. Watson,  J. Wenzel,  M. de Wergifosse,  T. A. Wesolowski,  
 A. White,  J. Witte,  A. Yamada,  Jun Yang,  K. Yao,  S. Yeganeh,  
 S. R. Yost,  Zhi-Qiang You,  A. Zech,  Igor Ying Zhang,  Xing Zhang,  
 Yan Zhao,  Ying Zhu,  B. R. Brooks,  G. K. L. Chan,  C. J. Cramer,  
 M. S. Gordon,  W. J. Hehre,  A. Klamt,  M. W. Schmidt,  C. D. Sherrill,  
 D. G. Truhlar,  A. Aspuru-Guzik,  R. Baer,  A. T. Bell,  N. A. Besley,  
 Jeng-Da Chai,  A. E. DePrince, III,  R. A. DiStasio Jr.,  A. Dreuw,  
 B. D. Dunietz,  T. R. Furlani,  Chao-Ping Hsu,  Yousung Jung,  Jing Kong,  
 D. S. Lambrecht,  WanZhen Liang,  C. Ochsenfeld,  V. A. Rassolov,  
 L. V. Slipchenko,  J. E. Subotnik,  T. Van Voorhis,  J. M. Herbert,  
 A. I. Krylov,  P. M. W. Gill,  M. Head-Gordon

 Contributors to earlier versions of Q-Chem not listed above: 
 R. D. Adamson,  B. Austin,  J. Baker,  G. J. O. Beran,  K. Brandhorst,  
 S. T. Brown,  E. F. C. Byrd,  A. K. Chakraborty,  C.-L. Cheng,  
 Siu Hung Chien,  D. M. Chipman,  D. L. Crittenden,  H. Dachsel,  
 R. J. Doerksen,  A. D. Dutoi,  L. Fusti-Molnar,  W. A. Goddard III,  
 A. Golubeva-Zadorozhnaya,  S. R. Gwaltney,  G. Hawkins,  A. Heyden,  
 S. Hirata,  G. Kedziora,  F. J. Keil,  C. Kelley,  Jihan Kim,  R. A. King,  
 R. Z. Khaliullin,  P. P. Korambath,  W. Kurlancheek,  A. M. Lee,  M. S. Lee,  
 S. V. Levchenko,  Ching Yeh Lin,  D. Liotard,  R. C. Lochan,  I. Lotan,  
 P. E. Maslen,  N. Nair,  D. P. O'Neill,  D. Neuhauser,  E. Neuscamman,  
 C. M. Oana,  R. Olson,  B. Peters,  R. Peverati,  P. A. Pieniazek,  
 Y. M. Rhee,  J. Ritchie,  M. A. Rohrdanz,  E. Rosta,  N. J. Russ,  
 H. F. Schaefer III,  N. E. Schultz,  N. Shenvi,  A. C. Simmonett,  A. Sodt,  
 D. Stuck,  K. S. Thanthiriwatte,  V. Vanovschi,  Tao Wang,  A. Warshel,  
 C. F. Williams,  Q. Wu,  X. Xu,  W. Zhang

 Please cite Q-Chem as follows:
 Y. Shao et al., Mol. Phys. 113, 184-215 (2015)
 DOI: 10.1080/00268976.2014.952696

 Q-Chem 5.3.2 for Intel X86 EM64T Linux

 Parts of Q-Chem use Armadillo 9.800.1 (Horizon Scraper).
 http://arma.sourceforge.net/

 Q-Chem begins on Wed Feb  1 16:34:18 2023  

Host: 
0

     Scratch files written to ./qchem40611//
 Dec820 |scratch|qcdevops|jenkins|workspace|build_RNUM 5633   
Processing $rem in /home/leeping/opt/qchem/5.3.2-openmp/config/preferences:
Processing $rem in /home/hpark21/.qchemrc:

Checking the input file for inconsistencies... 	...done.

--------------------------------------------------------------
User input:
--------------------------------------------------------------
$molecule
0 1
C        -0.6423627836   -3.8055317470    0.5075507145
H         0.1832416642   -3.9169334826   -0.1903203653
C        -2.0847336544   -3.2596690306    0.4558165913
H        -2.7594263661   -2.8130182492   -0.2566758577
C        -2.1121232578   -3.6052123217    1.7321684688
H        -2.7987668333   -3.5834658950    2.5657420946
N        -0.6649244070   -4.1369404857    1.7377072694
$end

$rem
method                wB97X-D3
basis                 cc-pvtz
unrestricted          true
symmetry              False
sym_ignore            true
scf_convergence       8
thresh                14
jobtype               freq
scf_guess             core
scf_algorithm         diis
max_scf_cycles        100
geom_opt_max_cycles   100
$end
--------------------------------------------------------------
 Adding empirical dispersion correction 
 ----------------------------------------------------------------
 Doing -D3(0) with
 s6  =   1.00000
 s8  =   1.00000
 rs6 =   1.28100
 rs8 =   1.09400
 -D3 energy without 3body term =     -0.0005648416 hartrees
 ----------------------------------------------------------------
             Standard Nuclear Orientation (Angstroms)
    I     Atom           X                Y                Z
 ----------------------------------------------------------------
    1      C      -0.6423627836    -3.8055317470     0.5075507145
    2      H       0.1832416642    -3.9169334826    -0.1903203653
    3      C      -2.0847336544    -3.2596690306     0.4558165913
    4      H      -2.7594263661    -2.8130182492    -0.2566758577
    5      C      -2.1121232578    -3.6052123217     1.7321684688
    6      H      -2.7987668333    -3.5834658950     2.5657420946
    7      N      -0.6649244070    -4.1369404857     1.7377072694
 ----------------------------------------------------------------
 Nuclear Repulsion Energy =         100.37828546 hartrees
 There are       14 alpha and       14 beta electrons
 Requested basis set is cc-pVTZ
 There are 58 shells and 162 basis functions

 Total QAlloc Memory Limit   8000 MB
 Mega-Array Size      1956 MB
 MEM_STATIC part      2000 MB

                       Distance Matrix (Angstroms)
             C (  1)   H (  2)   C (  3)   H (  4)   C (  5)   H (  6)
   H (  2)  1.086765
   C (  3)  1.543074  2.448102
   H (  4)  2.459895  3.143617  1.078125
   C (  5)  1.923542  3.010288  1.322583  2.236532
   H (  6)  2.989238  4.074243  2.250883  2.925949  1.080184
   N (  7)  1.274216  2.117801  2.104449  3.180766  1.541801  2.354837

 
 A cutoff of  1.0D-14 yielded   1701 shell pairs
 There are     13391 function pairs (     17536 Cartesian)
 Smallest overlap matrix eigenvalue = 2.99E-04
 Guess MOs from core Hamiltonian diagonalization
 Long-range K will be added via erf
 Coulomb attenuation parameter = 0.25 bohr**(-1)
 An unrestricted hybrid HF-DFT SCF calculation will be
 performed using Pulay DIIS extrapolation
 Exchange:     0.1957 Hartree-Fock + 1.0000 wB97X-D3 + LR-HF
 Correlation:  1.0000 wB97X-D3
 Using SG-2 standard quadrature grid
 Dispersion:   Grimme D3
 SCF converges when DIIS error is below 1.0E-08
 using 32 threads for integral computing
 -------------------------------------------------------
 OpenMP Integral computing Module                
 Release: version 1.0, May 2013, Q-Chem Inc. Pittsburgh 
 -------------------------------------------------------
 using 32 threads for integral computing
 -------------------------------------------------------
 OpenMP Integral computing Module                
 Release: version 1.0, May 2013, Q-Chem Inc. Pittsburgh 
 -------------------------------------------------------
 ---------------------------------------
  Cycle       Energy         DIIS Error
 ---------------------------------------
    1    -134.0265591904      1.12E-01
    2    -138.0670898908      6.14E-02
    3    -153.6170153258      6.21E-02
    4    -169.0115095971      2.22E-02
    5    -170.2651595239      1.13E-02
    6    -170.6877130319      2.97E-03
    7    -170.7057839781      2.59E-03
    8    -170.7263537393      2.84E-04
    9    -170.7272970829      2.83E-04
   10    -170.7276697565      8.06E-05
   11    -170.7278575908      4.71E-05
   12    -170.7278904801      1.51E-05
   13    -170.7278951336      2.34E-06
   14    -170.7278952201      6.84E-07
   15    -170.7278952281      1.58E-07
   16    -170.7278952285      3.58E-08
   17    -170.7278952285      6.95E-09 Convergence criterion met
 ---------------------------------------
 <S^2> = 0.0000
 SCF time:  CPU 401.32 s  wall 12.74 s
 SCF   energy in the final basis set = -170.72789523
 Total energy in the final basis set = -170.72789523
 
 --------------------------------------------------------------
 
                    Orbital Energies (a.u.)
 --------------------------------------------------------------
 
 Alpha MOs
 -- Occupied --
-14.4242 -10.3447 -10.3300 -10.2999  -1.0939  -0.8433  -0.7496  -0.6454
 -0.6062  -0.5313  -0.5008  -0.4692  -0.3668  -0.3200
 -- Virtual --
  0.0034   0.1431   0.1493   0.1543   0.1639   0.1837   0.2584   0.2824
  0.3216   0.3575   0.3718   0.3901   0.4270   0.4421   0.4688   0.4945
  0.5123   0.5215   0.5519   0.5630   0.5968   0.6116   0.6305   0.6631
  0.6814   0.7171   0.7281   0.8335   0.8342   0.8635   0.8829   0.9620
  1.0180   1.0541   1.0634   1.0960   1.1229   1.1296   1.1566   1.1840
  1.2031   1.2669   1.3300   1.3893   1.3947   1.4329   1.4395   1.5219
  1.5654   1.5901   1.5930   1.6510   1.6815   1.7413   1.8695   1.9173
  1.9492   2.1010   2.1892   2.2054   2.2965   2.3520   2.3891   2.5151
  2.5303   2.5424   2.5552   2.6049   2.6537   2.6793   2.7358   2.8257
  2.8431   2.8962   2.9405   2.9456   2.9894   2.9995   3.0092   3.0761
  3.0784   3.0836   3.1168   3.1336   3.1373   3.1552   3.1745   3.2466
  3.2470   3.2678   3.3142   3.3981   3.4148   3.4404   3.4606   3.5099
  3.5274   3.5354   3.6374   3.7048   3.7319   3.7505   3.7972   3.8385
  3.9235   3.9238   3.9473   4.0278   4.0324   4.0769   4.0884   4.1382
  4.1962   4.2501   4.3117   4.4146   4.4647   4.4810   4.5144   4.5537
  4.6432   4.7328   4.7709   4.7894   4.8281   4.9122   4.9554   5.0281
  5.0872   5.1065   5.2261   5.2619   5.3274   5.4084   5.4400   5.5465
  5.6305   5.6368   5.6829   5.7272   6.0165   6.2398   6.3421   6.5616
  8.9461  10.3742  12.7752  13.6513
 
 Beta MOs
 -- Occupied --
-14.4242 -10.3447 -10.3300 -10.2999  -1.0939  -0.8433  -0.7496  -0.6454
 -0.6062  -0.5313  -0.5008  -0.4692  -0.3668  -0.3200
 -- Virtual --
  0.0034   0.1431   0.1493   0.1543   0.1639   0.1837   0.2584   0.2824
  0.3216   0.3575   0.3718   0.3901   0.4270   0.4421   0.4688   0.4945
  0.5123   0.5215   0.5519   0.5630   0.5968   0.6116   0.6305   0.6631
  0.6814   0.7171   0.7281   0.8335   0.8342   0.8635   0.8829   0.9620
  1.0180   1.0541   1.0634   1.0960   1.1229   1.1296   1.1566   1.1840
  1.2031   1.2669   1.3300   1.3893   1.3947   1.4329   1.4395   1.5219
  1.5654   1.5901   1.5930   1.6510   1.6815   1.7413   1.8695   1.9173
  1.9492   2.1010   2.1892   2.2054   2.2965   2.3520   2.3891   2.5151
  2.5303   2.5424   2.5552   2.6049   2.6537   2.6793   2.7358   2.8257
  2.8431   2.8962   2.9405   2.9456   2.9894   2.9995   3.0092   3.0761
  3.0784   3.0836   3.1168   3.1336   3.1373   3.1552   3.1745   3.2466
  3.2470   3.2678   3.3142   3.3981   3.4148   3.4404   3.4606   3.5099
  3.5274   3.5354   3.6374   3.7048   3.7319   3.7505   3.7972   3.8385
  3.9235   3.9238   3.9473   4.0278   4.0324   4.0769   4.0884   4.1382
  4.1962   4.2501   4.3117   4.4146   4.4647   4.4810   4.5144   4.5537
  4.6432   4.7328   4.7709   4.7894   4.8281   4.9122   4.9554   5.0281
  5.0872   5.1065   5.2261   5.2619   5.3274   5.4084   5.4400   5.5465
  5.6305   5.6368   5.6829   5.7272   6.0165   6.2398   6.3421   6.5616
  8.9461  10.3742  12.7752  13.6513
 --------------------------------------------------------------
 
          Ground-State Mulliken Net Atomic Charges

     Atom                 Charge (a.u.)    Spin (a.u.)
  --------------------------------------------------------
      1 C                    -0.026450       0.000000
      2 H                     0.114356       0.000000
      3 C                    -0.144157      -0.000000
      4 H                     0.126847       0.000000
      5 C                    -0.027031       0.000000
      6 H                     0.118178       0.000000
      7 N                    -0.161744      -0.000000
  --------------------------------------------------------
  Sum of atomic charges =    -0.000000
  Sum of spin   charges =    -0.000000

 -----------------------------------------------------------------
                    Cartesian Multipole Moments
 -----------------------------------------------------------------
    Charge (ESU x 10^10)
                -0.0000
    Dipole Moment (Debye)
         X      -1.2334      Y       0.8969      Z      -1.6074
       Tot       2.2157
    Quadrupole Moments (Debye-Ang)
        XX     -18.9286     XY       3.4404     YY     -31.4721
        XZ      -2.7011     YZ       7.3371     ZZ     -24.9723
    Octopole Moments (Debye-Ang^2)
       XXX      85.9715    XXY      73.0390    XYY      25.6140
       YYY     311.3001    XXZ     -16.8873    XYZ      10.6722
       YYZ     -60.5925    XZZ      22.1374    YZZ      95.8009
       ZZZ     -76.8709
    Hexadecapole Moments (Debye-Ang^3)
      XXXX    -358.6821   XXXY    -312.6720   XXYY    -355.9418
      XYYY    -343.5606   YYYY   -2248.6614   XXXZ      86.2060
      XXYZ      62.6140   XYYZ      -1.7358   YYYZ     460.2706
      XXZZ     -76.4808   XYZZ     -76.7356   YYZZ    -422.5443
      XZZZ      79.0179   YZZZ     301.0125   ZZZZ    -257.9048
 -----------------------------------------------------------------
 Calculating MO derivatives via CPSCF
    1     0    24    0.0377914  
    2     0    24    0.0105027  
    3     0    24    0.0019149  
    4     0    24    0.0005331  
    5     0    24    0.0000614  
    6     8    16    0.0000061  
    7    16     8    0.0000021  
    8    21     3    0.0000015  
    9    24     0    0.0000005  Converged
 Time for AOints: 63.4 s (CPU) 2.0 s (wall)
 ------------------------------------------------------------------------------
                     AOints        : Timing summary (seconds)
 ------------------------------------------------------------------------------
     job step          cpu (% of tot)      sys (% of tot)     wall (% of tot)
 ------------------------------------------------------------------------------
  AOints            0.6337E+02 ( 3.4)   0.1830E-03 ( 3.1)   0.1999E+01 ( 0.8)
 ------------------------------------------------------------------------------
   Grand Totals     0.1854E+04          0.5955E-02          0.2576E+03
 ------------------------------------------------------------------------------
 Polarizability Matrix (a.u.)
            1           2           3
    1 -36.2587399   4.2319803   2.8215793
    2   4.2319803 -25.3961344   4.3493474
    3   2.8215793   4.3493474 -42.0336601
 Calculating analytic Hessian of the SCF energy
 
 Direct stationary perturbation theory relativistic correction:
 
 rels  =       0.043696198814
 relv  =      -0.191129525991
 rel2e =       0.000000000000
 E_rel =      -0.147433327176
 
 Hessian of the SCF Energy
            1           2           3           4           5           6
    1   0.5276872  -0.0983673  -0.1923821  -0.2265139   0.0350259   0.1254189
    2  -0.0983673   0.1897341  -0.1314289   0.0325159  -0.0481813  -0.0115758
    3  -0.1923821  -0.1314289   0.8459041   0.1349154  -0.0150991  -0.1616707
    4  -0.2265139   0.0325159   0.1349154   0.2208404  -0.0326733  -0.1503113
    5   0.0350259  -0.0481813  -0.0150991  -0.0326733   0.0301999   0.0123345
    6   0.1254189  -0.0115758  -0.1616707  -0.1503113   0.0123345   0.1743102
    7  -0.1691058   0.0509730  -0.0226680   0.0026849   0.0026570  -0.0055013
    8   0.0391429  -0.0626886   0.0053219  -0.0008063   0.0055867   0.0020021
    9   0.0209783  -0.0106484  -0.0353521   0.0069997  -0.0026660   0.0058473
   10   0.0078756  -0.0019224  -0.0053283  -0.0019374   0.0004696  -0.0006348
   11  -0.0040071  -0.0001274   0.0011056   0.0000757  -0.0011374  -0.0001013
   12   0.0022288  -0.0017124   0.0018754   0.0007785  -0.0006253   0.0000711
   13  -0.0927156   0.0287348   0.0417085  -0.0027834   0.0045362   0.0018874
   14   0.0253068   0.0061278   0.0036232   0.0032406   0.0082657   0.0045641
   15   0.0534131  -0.0003924  -0.0524158   0.0062010   0.0029995  -0.0083839
   16  -0.0057359   0.0039048   0.0025927   0.0000918  -0.0012003   0.0018308
   17   0.0038288   0.0045647   0.0028732  -0.0009176  -0.0010169  -0.0015252
   18   0.0025255   0.0028848  -0.0069528   0.0008233  -0.0011612   0.0013136
   19  -0.0414916  -0.0158389   0.0411617   0.0076177  -0.0088151   0.0273102
   20  -0.0009299  -0.0894293   0.1336040  -0.0014351   0.0062833  -0.0056983
   21  -0.0121825   0.1528730  -0.5913880   0.0005935   0.0042177  -0.0114876
            7           8           9          10          11          12
    1  -0.1691058   0.0391429   0.0209783   0.0078756  -0.0040071   0.0022288
    2   0.0509730  -0.0626886  -0.0106484  -0.0019224  -0.0001274  -0.0017124
    3  -0.0226680   0.0053219  -0.0353521  -0.0053283   0.0011056   0.0018754
    4   0.0026849  -0.0008063   0.0069997  -0.0019374   0.0000757   0.0007785
    5   0.0026570   0.0055867  -0.0026660   0.0004696  -0.0011374  -0.0006253
    6  -0.0055013   0.0020021   0.0058473  -0.0006348  -0.0001013   0.0000711
    7   0.4546263  -0.1704907   0.1265667  -0.1757420   0.0882142  -0.1177567
    8  -0.1704907   0.2204373  -0.2538195   0.0895824  -0.0833659   0.0891720
    9   0.1265667  -0.2538195   0.8300989  -0.1223546   0.0907956  -0.1895035
   10  -0.1757420   0.0895824  -0.1223546   0.1666654  -0.0930534   0.1344699
   11   0.0882142  -0.0833659   0.0907956  -0.0930534   0.0774180  -0.0970525
   12  -0.1177567   0.0891720  -0.1895035   0.1344699  -0.0970525   0.1863533
   13  -0.0279201  -0.0161863   0.0039769   0.0025031   0.0066762  -0.0173170
   14  -0.0237107  -0.0980296   0.1369590   0.0008114   0.0048213   0.0080364
   15   0.0323178   0.1265892  -0.5653079   0.0035417   0.0004147   0.0013142
   16   0.0071643   0.0041542  -0.0035132   0.0002869  -0.0016397  -0.0004789
   17  -0.0018454   0.0149224   0.0055208  -0.0016550  -0.0036676  -0.0009773
   18   0.0180126  -0.0024026   0.0005141  -0.0004538  -0.0009759  -0.0004086
   19  -0.0917077   0.0546038  -0.0326537   0.0003484   0.0037340  -0.0019246
   20   0.0542026   0.0031377   0.0338586   0.0057673   0.0060589   0.0031590
   21  -0.0309712   0.0331369  -0.0462968  -0.0092401   0.0058138   0.0002981
           13          14          15          16          17          18
    1  -0.0927156   0.0253068   0.0534131  -0.0057359   0.0038288   0.0025255
    2   0.0287348   0.0061278  -0.0003924   0.0039048   0.0045647   0.0028848
    3   0.0417085   0.0036232  -0.0524158   0.0025927   0.0028732  -0.0069528
    4  -0.0027834   0.0032406   0.0062010   0.0000918  -0.0009176   0.0008233
    5   0.0045362   0.0082657   0.0029995  -0.0012003  -0.0010169  -0.0011612
    6   0.0018874   0.0045641  -0.0083839   0.0018308  -0.0015252   0.0013136
    7  -0.0279201  -0.0237107   0.0323178   0.0071643  -0.0018454   0.0180126
    8  -0.0161863  -0.0980296   0.1265892   0.0041542   0.0149224  -0.0024026
    9   0.0039769   0.1369590  -0.5653079  -0.0035132   0.0055208   0.0005141
   10   0.0025031   0.0008114   0.0035417   0.0002869  -0.0016550  -0.0004538
   11   0.0066762   0.0048213   0.0004147  -0.0016397  -0.0036676  -0.0009759
   12  -0.0173170   0.0080364   0.0013142  -0.0004789  -0.0009773  -0.0004086
   13   0.4250374  -0.0587291  -0.1939690  -0.1739786   0.0095731   0.1455585
   14  -0.0587291   0.1814190  -0.1463819   0.0091338  -0.0416467   0.0019279
   15  -0.1939690  -0.1463819   0.9018107   0.1465525   0.0014806  -0.2387627
   16  -0.1739786   0.0091338   0.1465525   0.1716698  -0.0110809  -0.1617550
   17   0.0095731  -0.0416467   0.0014806  -0.0110809   0.0231172  -0.0009989
   18   0.1455585   0.0019279  -0.2387627  -0.1617550  -0.0009989   0.2379454
   19  -0.1301428   0.0439470  -0.0480570   0.0005016   0.0020970  -0.0047111
   20   0.0253950  -0.0609575   0.0152903  -0.0032720   0.0037269   0.0007259
   21   0.0181546  -0.0087288  -0.0382545   0.0147712  -0.0063733   0.0063510
           19          20          21
    1  -0.0414916  -0.0009299  -0.0121825
    2  -0.0158389  -0.0894293   0.1528730
    3   0.0411617   0.1336040  -0.5913880
    4   0.0076177  -0.0014351   0.0005935
    5  -0.0088151   0.0062833   0.0042177
    6   0.0273102  -0.0056983  -0.0114876
    7  -0.0917077   0.0542026  -0.0309712
    8   0.0546038   0.0031377   0.0331369
    9  -0.0326537   0.0338586  -0.0462968
   10   0.0003484   0.0057673  -0.0092401
   11   0.0037340   0.0060589   0.0058138
   12  -0.0019246   0.0031590   0.0002981
   13  -0.1301428   0.0253950   0.0181546
   14   0.0439470  -0.0609575  -0.0087288
   15  -0.0480570   0.0152903  -0.0382545
   16   0.0005016  -0.0032720   0.0147712
   17   0.0020970   0.0037269  -0.0063733
   18  -0.0047111   0.0007259   0.0063510
   19   0.2548745  -0.0797278   0.0188744
   20  -0.0797278   0.1311800  -0.1809395
   21   0.0188744  -0.1809395   0.6807778
 **********************************************************************
 **                                                                  **
 **                       VIBRATIONAL ANALYSIS                       **
 **                       --------------------                       **
 **                                                                  **
 **        VIBRATIONAL FREQUENCIES (CM**-1) AND NORMAL MODES         **
 **     FORCE CONSTANTS (mDYN/ANGSTROM) AND REDUCED MASSES (AMU)     **
 **                  INFRARED INTENSITIES (KM/MOL)                   **
 **                                                                  **
 **********************************************************************
 

 Mode:                 1                      2                      3
 Frequency:       494.01                 645.03                 750.02
 Force Cnst:      0.2711                 0.3261                 0.9995
 Red. Mass:       1.8852                 1.3303                 3.0157
 IR Active:          YES                    YES                    YES
 IR Intens:       52.336                 32.052                 30.033
 Raman Active:       YES                    YES                    YES
               X      Y      Z        X      Y      Z        X      Y      Z
 C          0.043  0.117  0.031   -0.022 -0.059 -0.017   -0.165  0.070 -0.001
 H          0.205  0.536  0.156    0.007  0.019  0.006   -0.390  0.179 -0.281
 C         -0.057 -0.154 -0.042   -0.014 -0.040 -0.010    0.170 -0.070  0.023
 H          0.028  0.078  0.023    0.313  0.846  0.236    0.458 -0.102 -0.265
 C          0.031  0.085  0.024   -0.038 -0.100 -0.027   -0.221  0.065  0.054
 H          0.247  0.684  0.186    0.102  0.294  0.078   -0.456  0.215 -0.137
 N         -0.050 -0.135 -0.038    0.033  0.087  0.024    0.213 -0.076 -0.015
 TransDip   0.077  0.210  0.059    0.060  0.165  0.045   -0.152  0.070 -0.054

 Mode:                 4                      5                      6
 Frequency:       877.60                 895.10                 921.84
 Force Cnst:      0.7004                 2.5393                 0.7379
 Red. Mass:       1.5435                 5.3791                 1.4739
 IR Active:          YES                    YES                    YES
 IR Intens:        0.430                  7.376                  0.038
 Raman Active:       YES                    YES                    YES
               X      Y      Z        X      Y      Z        X      Y      Z
 C         -0.040 -0.167 -0.068    0.272  0.025 -0.195    0.017  0.026  0.005
 H          0.377  0.821  0.268    0.388 -0.520  0.038   -0.091 -0.267 -0.076
 C          0.048  0.071  0.044    0.144 -0.146  0.191    0.036  0.100  0.031
 H         -0.053 -0.232 -0.052    0.245 -0.025  0.159   -0.166 -0.409 -0.098
 C         -0.037 -0.018  0.017   -0.220  0.038  0.219   -0.057 -0.154 -0.042
 H         -0.025  0.065  0.024   -0.300  0.002  0.145    0.257  0.752  0.194
 N          0.003  0.051 -0.011   -0.192  0.110 -0.208    0.003  0.018  0.003
 TransDip   0.012  0.010  0.015    0.064 -0.041  0.042    0.005  0.004  0.001

 Mode:                 7                      8                      9
 Frequency:       980.84                1119.95                1201.87
 Force Cnst:      1.0106                 1.2952                 1.1412
 Red. Mass:       1.7829                 1.7526                 1.3409
 IR Active:          YES                    YES                    YES
 IR Intens:        3.865                  1.753                  3.473
 Raman Active:       YES                    YES                    YES
               X      Y      Z        X      Y      Z        X      Y      Z
 C         -0.121  0.044 -0.006   -0.077  0.032 -0.021    0.048 -0.025  0.016
 H         -0.189  0.101 -0.079   -0.212  0.139 -0.173   -0.280  0.238 -0.412
 C          0.111 -0.035 -0.006    0.142 -0.066  0.048    0.094 -0.021 -0.046
 H          0.570 -0.096 -0.457   -0.294 -0.031  0.512   -0.353  0.019  0.394
 C          0.101 -0.053  0.038    0.131 -0.036 -0.034   -0.101  0.048 -0.039
 H          0.439 -0.221  0.312   -0.406  0.274 -0.501    0.414 -0.252  0.388
 N         -0.137  0.053 -0.006   -0.102  0.033  0.017   -0.019 -0.002  0.032
 TransDip   0.058 -0.014 -0.021    0.021  0.002 -0.037   -0.005 -0.012  0.058

 Mode:                10                     11                     12
 Frequency:      1290.24                1674.10                1685.95
 Force Cnst:      1.4632                 9.8923                13.1107
 Red. Mass:       1.4918                 5.9908                 7.8286
 IR Active:          YES                    YES                    YES
 IR Intens:       43.872                 11.035                  1.673
 Raman Active:       YES                    YES                    YES
               X      Y      Z        X      Y      Z        X      Y      Z
 C         -0.144  0.049  0.029    0.038 -0.099  0.302    0.027 -0.132  0.439
 H          0.338 -0.340  0.690   -0.352  0.168 -0.114   -0.355  0.130  0.027
 C          0.103 -0.026 -0.044    0.039  0.082 -0.347   -0.051 -0.074  0.335
 H         -0.249  0.003  0.319   -0.346  0.152 -0.086    0.352 -0.137  0.025
 C         -0.026  0.013 -0.015    0.040 -0.113  0.353   -0.009  0.095 -0.330
 H          0.203 -0.120  0.175   -0.467  0.154  0.056    0.261 -0.033 -0.222
 N          0.037  0.003 -0.060   -0.017  0.076 -0.254    0.010  0.098 -0.368
 TransDip  -0.101 -0.015  0.186    0.037 -0.039  0.092   -0.017 -0.004  0.038

 Mode:                13                     14                     15
 Frequency:      3167.98                3237.87                3277.62
 Force Cnst:      6.4833                 6.7060                 7.1060
 Red. Mass:       1.0964                 1.0857                 1.1227
 IR Active:          YES                    YES                    YES
 IR Intens:       26.056                  3.857                  4.727
 Raman Active:       YES                    YES                    YES
               X      Y      Z        X      Y      Z        X      Y      Z
 C         -0.066  0.008  0.060    0.006 -0.001 -0.004    0.007 -0.002 -0.002
 H          0.754 -0.102 -0.636   -0.053  0.008  0.043   -0.040  0.007  0.029
 C         -0.001  0.002 -0.006   -0.031  0.019 -0.029   -0.045  0.033 -0.059
 H          0.048 -0.035  0.060    0.359 -0.239  0.381    0.504 -0.336  0.539
 C          0.003 -0.001 -0.000    0.042 -0.000 -0.055   -0.033 -0.002  0.051
 H         -0.020  0.002  0.020   -0.512  0.015  0.628    0.361 -0.009 -0.446
 N         -0.001  0.002 -0.006   -0.000  0.000 -0.000    0.002 -0.001 -0.000
 TransDip  -0.130  0.021  0.097    0.027  0.006 -0.057   -0.065  0.024 -0.002

 STANDARD THERMODYNAMIC QUANTITIES AT   298.15 K  AND     1.00 ATM

   This Molecule has  0 Imaginary Frequencies
   Zero point vibrational energy:       31.765 kcal/mol

   Atom    1 Element C  Has Mass   12.00000
   Atom    2 Element H  Has Mass    1.00783
   Atom    3 Element C  Has Mass   12.00000
   Atom    4 Element H  Has Mass    1.00783
   Atom    5 Element C  Has Mass   12.00000
   Atom    6 Element H  Has Mass    1.00783
   Atom    7 Element N  Has Mass   14.00307
   Molecular Mass:    53.026560 amu
   Principal axes and moments of inertia in amu*Bohr^2:
                             1           2           3
    Eigenvalues --       96.26111   132.13925   228.40014
          X               0.92180    -0.19697     0.33388
          Y              -0.37049    -0.19415     0.90832
          Z               0.11409     0.96099     0.25194
   Rotational Symmetry Number is   1
   The Molecule is an Asymmetric Top
   Translational Enthalpy:        0.889 kcal/mol
   Rotational Enthalpy:           0.889 kcal/mol
   Vibrational Enthalpy:         32.216 kcal/mol
   gas constant (RT):             0.592 kcal/mol
   Translational Entropy:        37.827  cal/mol.K
   Rotational Entropy:           22.590  cal/mol.K
   Vibrational Entropy:           1.966  cal/mol.K

   Total Enthalpy:               34.586 kcal/mol
   Total Entropy:                62.382  cal/mol.K
Archival summary:
1\1\c8-63\FREQ\ProcedureUnspecified\BasisUnspecified\133\hpark21\WedFeb116:40:162023WedFeb116:40:162023\0\\#,FREQ,ProcedureUnspecified,BasisUnspecified,\\0,1\N\C,1,1.27422\H,2,1.08676,1,127.354\C,1,1.5418,2,85.6099,3,-179.902,0\H,4,1.08018,1,126.93,2,-179.979,0\C,4,1.32258,1,94.2513,2,-0.124286,0\H,6,1.07812,4,137.142,1,-179.93,0\\\@

 Total job time:  357.57s(wall), 2839.09s(cpu) 
 Wed Feb  1 16:40:16 2023

        *************************************************************
        *                                                           *
        *  Thank you very much for using Q-Chem.  Have a nice day.  *
        *                                                           *
        *************************************************************
