# Supplementary material for: Reactant Discovery with an Ab Initio Nanoreactor: Exploration of Astrophysical N-Heterocycle Precursors and Formation Pathways
Source: ACS Earth Space Chem. 2024 Aug 9;8(9):1771–83. doi: 10.1021/acsearthspacechem.4c00120 (PMC11418024; doi:10.1021/acsearthspacechem.4c00120)
Supplement: Supplementary file 2 — sp4c00120_si_002.zip [file sp4c00120_si_002.zip › nr-si-data/reaction1/Int4/optimized.xyz]

12

C        -0.7497866775    1.4166061997   -1.0121606005
N        -0.7099581505    2.5429564203   -1.2298278186
C         1.4054307159   -0.1067632138    0.4084498477
H         2.2727071423    0.4997233390    0.1793623263
C         0.4517072614   -0.8363558396   -0.4723421901
H         0.6446597607   -1.7197215042   -1.0605839041
C        -0.8056231302    0.0009955099   -0.7643703608
H        -1.5416563956   -0.5249959863   -1.3590716786
C        -0.5712571018   -0.5794985229    0.6043064800
H        -1.2695110255   -1.2369906225    1.0993133712
N         0.3899003535    0.2577243702    1.3033751978
H         0.4833872471    0.2863198502    2.3035493297
