# Supplementary material for: Reactant Discovery with an Ab Initio Nanoreactor: Exploration of Astrophysical N-Heterocycle Precursors and Formation Pathways
Source: ACS Earth Space Chem. 2024 Aug 9;8(9):1771–83. doi: 10.1021/acsearthspacechem.4c00120 (PMC11418024; doi:10.1021/acsearthspacechem.4c00120)
Supplement: Supplementary file 2 — sp4c00120_si_002.zip [file sp4c00120_si_002.zip › nr-si-data/reaction1/Int4/optimize.out]

Running Job 1 of 1 qchem.in
qchem qchem.in_2265.0 ./qchem2265/ 0
/home/leeping/opt/qchem/5.3.2-openmp/exe/qcprog.exe_s qchem.in_2265.0 ./qchem2265/
                  Welcome to Q-Chem
     A Quantum Leap Into The Future Of Chemistry


 Q-Chem 5.3, Q-Chem, Inc., Pleasanton, CA (2020)

 Yihan Shao,  Zhengting Gan,  E. Epifanovsky,  A. T. B. Gilbert,  M. Wormit,  
 J. Kussmann,  A. W. Lange,  A. Behn,  Jia Deng,  Xintian Feng,  D. Ghosh,  
 M. Goldey,  P. R. Horn,  L. D. Jacobson,  I. Kaliman,  T. Kus,  A. Landau,  
 Jie Liu,  E. I. Proynov,  R. M. Richard,  R. P. Steele,  E. J. Sundstrom,  
 H. L. Woodcock III,  P. M. Zimmerman,  D. Zuev,  B. Alam,  B. Albrecht,  
 A. Aldossary,  E. Alguire,  S. A. Baeppler,  D. Barton,  Z. Benda,  
 Y. A. Bernard,  E. J. Berquist,  K. B. Bravaya,  H. Burton,  K. Carter-Fenk,  
 D. Casanova,  Chun-Min Chang,  Yunqing Chen,  A. Chien,  K. D. Closser,  
 M. P. Coons,  S. Coriani,  S. Dasgupta,  A. L. Dempwolff,  M. Diedenhofen,  
 Hainam Do,  R. G. Edgar,  Po-Tung Fang,  S. Faraji,  S. Fatehi,  
 Qingguo Feng,  J. Fosso-Tande,  J. Gayvert,  Qinghui Ge,  A. Ghysels,  
 G. Gidofalvi,  J. Gomes,  J. Gonthier,  S. Gulania,  A. Gunina,  D. Hait,  
 M. W. D. Hanson-Heine,  S. Hammes-Schiffer,  P. H. P. Harbach,  
 A. W. Hauser,  M. F. Herbst,  J. E. Herr,  E. G. Hohenstein,  Z. C. Holden,  
 S. Houck,  Kerwin Hui,  B. C. Huynh,  M. Ivanov,  T.-C. Jagau,  Hyunjun Ji,  
 B. Kaduk,  K. Khistyaev,  Jaehoon Kim,  P. Klunzinger,  K. Koh,  
 D. Kosenkov,  L. Koulias,  T. Kowalczyk,  C. M. Krauter,  A. Kunitsa,  
 Ka Un Lao,  A. Laurent,  K. V. Lawler,  Joonho Lee,  D. Lefrancois,  
 S. Lehtola,  D. S. Levine,  Yi-Pei Li,  You-Sheng Lin,  Fenglai Liu,  
 Kuan-Yu Liu,  E. Livshits,  M. Loipersberger,  A. Luenser,  A. Manjanath,  
 P. Manohar,  E. Mansoor,  S. F. Manzer,  Shan-Ping Mao,  Yuezhi Mao,  
 N. Mardirossian,  A. V. Marenich,  T. Markovich,  L. A. Martinez-Martinez,  
 S. A. Maurer,  N. J. Mayhall,  S. C. McKenzie,  J.-M. Mewes,  P. Morgante,  
 A. F. Morrison,  J. W. Mullinax,  K. Nanda,  T. S. Nguyen-Beck,  
 R. Olivares-Amaya,  K. J. Oosterbaan,  J. A. Parkhill,  S. K. Paul,  
 F. Pavosevic,  Zheng Pei,  T. M. Perrine,  F. Plasser,  P. Pokhilko,  
 S. Prager,  A. Prociuk,  E. Ramos,  B. Rana,  D. R. Rehn,  F. Rob,  
 E. Rossomme,  M. Scheurer,  M. Schneider,  N. Sergueev,  S. M. Sharada,  
 S. Sharma,  W. Skomorowski,  D. W. Small,  T. Stauch,  C. J. Stein,  
 T. Stein,  Yu-Chuan Su,  S. P. Veccham,  Zhen Tao,  A. J. W. Thom,  
 A. Tkatchenko,  T. Tsuchimochi,  N. M. Tubman,  L. Vogt,  M. L. Vidal,  
 O. Vydrov,  M. A. Watson,  J. Wenzel,  M. de Wergifosse,  T. A. Wesolowski,  
 A. White,  J. Witte,  A. Yamada,  Jun Yang,  K. Yao,  S. Yeganeh,  
 S. R. Yost,  Zhi-Qiang You,  A. Zech,  Igor Ying Zhang,  Xing Zhang,  
 Yan Zhao,  Ying Zhu,  B. R. Brooks,  G. K. L. Chan,  C. J. Cramer,  
 M. S. Gordon,  W. J. Hehre,  A. Klamt,  M. W. Schmidt,  C. D. Sherrill,  
 D. G. Truhlar,  A. Aspuru-Guzik,  R. Baer,  A. T. Bell,  N. A. Besley,  
 Jeng-Da Chai,  A. E. DePrince, III,  R. A. DiStasio Jr.,  A. Dreuw,  
 B. D. Dunietz,  T. R. Furlani,  Chao-Ping Hsu,  Yousung Jung,  Jing Kong,  
 D. S. Lambrecht,  WanZhen Liang,  C. Ochsenfeld,  V. A. Rassolov,  
 L. V. Slipchenko,  J. E. Subotnik,  T. Van Voorhis,  J. M. Herbert,  
 A. I. Krylov,  P. M. W. Gill,  M. Head-Gordon

 Contributors to earlier versions of Q-Chem not listed above: 
 R. D. Adamson,  B. Austin,  J. Baker,  G. J. O. Beran,  K. Brandhorst,  
 S. T. Brown,  E. F. C. Byrd,  A. K. Chakraborty,  C.-L. Cheng,  
 Siu Hung Chien,  D. M. Chipman,  D. L. Crittenden,  H. Dachsel,  
 R. J. Doerksen,  A. D. Dutoi,  L. Fusti-Molnar,  W. A. Goddard III,  
 A. Golubeva-Zadorozhnaya,  S. R. Gwaltney,  G. Hawkins,  A. Heyden,  
 S. Hirata,  G. Kedziora,  F. J. Keil,  C. Kelley,  Jihan Kim,  R. A. King,  
 R. Z. Khaliullin,  P. P. Korambath,  W. Kurlancheek,  A. M. Lee,  M. S. Lee,  
 S. V. Levchenko,  Ching Yeh Lin,  D. Liotard,  R. C. Lochan,  I. Lotan,  
 P. E. Maslen,  N. Nair,  D. P. O'Neill,  D. Neuhauser,  E. Neuscamman,  
 C. M. Oana,  R. Olson,  B. Peters,  R. Peverati,  P. A. Pieniazek,  
 Y. M. Rhee,  J. Ritchie,  M. A. Rohrdanz,  E. Rosta,  N. J. Russ,  
 H. F. Schaefer III,  N. E. Schultz,  N. Shenvi,  A. C. Simmonett,  A. Sodt,  
 D. Stuck,  K. S. Thanthiriwatte,  V. Vanovschi,  Tao Wang,  A. Warshel,  
 C. F. Williams,  Q. Wu,  X. Xu,  W. Zhang

 Please cite Q-Chem as follows:
 Y. Shao et al., Mol. Phys. 113, 184-215 (2015)
 DOI: 10.1080/00268976.2014.952696

 Q-Chem 5.3.2 for Intel X86 EM64T Linux

 Parts of Q-Chem use Armadillo 9.800.1 (Horizon Scraper).
 http://arma.sourceforge.net/

 Q-Chem begins on Mon Jan 30 12:57:58 2023  

Host: 
0

     Scratch files written to ./qchem2265//
 Dec820 |scratch|qcdevops|jenkins|workspace|build_RNUM 5633   
Processing $rem in /home/leeping/opt/qchem/5.3.2-openmp/config/preferences:
Processing $rem in /home/hpark21/.qchemrc:

Checking the input file for inconsistencies... 	...done.

--------------------------------------------------------------
User input:
--------------------------------------------------------------
$molecule
0 2
C       -0.7446019539    1.4126598259   -1.0140078894
N       -0.6885365602    2.5391964312   -1.2233781268
C        1.4010058375   -0.0950284156    0.4049446383
H        2.2616431148    0.5172976043    0.1677065309
C        0.4490043271   -0.8356750573   -0.4708890669
H        0.6456742346   -1.7228220201   -1.0525696899
C       -0.8065399801   -0.0040763021   -0.7647245344
H       -1.5454170806   -0.5297129647   -1.3564379385
C       -0.5717838054   -0.5778242629    0.6051726063
H       -1.2721329197   -1.2358880409    1.0975722921
N        0.3844007605    0.2682894512    1.3034019339
H        0.4872840253    0.2635837509    2.3032092443
$end

$rem
method                wB97X-D3
basis                 cc-pvtz
unrestricted          true
symmetry              False
sym_ignore            true
scf_convergence       8
thresh                14
jobtype               opt
scf_guess             core
scf_algorithm         diis
max_scf_cycles        100
geom_opt_max_cycles   100
$end
--------------------------------------------------------------
 Adding empirical dispersion correction 
 ----------------------------------------------------------------
 Doing -D3(0) with
 s6  =   1.00000
 s8  =   1.00000
 rs6 =   1.28100
 rs8 =   1.09400
 -D3 energy without 3body term =     -0.0026863102 hartrees
 ----------------------------------------------------------------
             Standard Nuclear Orientation (Angstroms)
    I     Atom           X                Y                Z
 ----------------------------------------------------------------
    1      C      -0.7446019539     1.4126598259    -1.0140078894
    2      N      -0.6885365602     2.5391964312    -1.2233781268
    3      C       1.4010058375    -0.0950284156     0.4049446383
    4      H       2.2616431148     0.5172976043     0.1677065309
    5      C       0.4490043271    -0.8356750573    -0.4708890669
    6      H       0.6456742346    -1.7228220201    -1.0525696899
    7      C      -0.8065399801    -0.0040763021    -0.7647245344
    8      H      -1.5454170806    -0.5297129647    -1.3564379385
    9      C      -0.5717838054    -0.5778242629     0.6051726063
   10      H      -1.2721329197    -1.2358880409     1.0975722921
   11      N       0.3844007605     0.2682894512     1.3034019339
   12      H       0.4872840253     0.2635837509     2.3032092443
 ----------------------------------------------------------------
 Nuclear Repulsion Energy =         266.68965582 hartrees
 There are       25 alpha and       24 beta electrons
 Requested basis set is cc-pVTZ
 There are 100 shells and 280 basis functions

 Total QAlloc Memory Limit   8000 MB
 Mega-Array Size      1956 MB
 MEM_STATIC part      2000 MB
 A cutoff of  1.0D-14 yielded   4891 shell pairs
 There are     38731 function pairs (     50740 Cartesian)
 Smallest overlap matrix eigenvalue = 2.05E-04

 Scale SEOQF with 1.000000e-01/1.000000e-01/1.000000e-01

 Standard Electronic Orientation quadrupole field applied
 Nucleus-field energy     =     0.0000000013 hartrees
 Guess MOs from core Hamiltonian diagonalization
 Long-range K will be added via erf
 Coulomb attenuation parameter = 0.25 bohr**(-1)
 An unrestricted hybrid HF-DFT SCF calculation will be
 performed using Pulay DIIS extrapolation
 Exchange:     0.1957 Hartree-Fock + 1.0000 wB97X-D3 + LR-HF
 Correlation:  1.0000 wB97X-D3
 Using SG-2 standard quadrature grid
 Dispersion:   Grimme D3
 SCF converges when DIIS error is below 1.0E-08
 using 32 threads for integral computing
 -------------------------------------------------------
 OpenMP Integral computing Module                
 Release: version 1.0, May 2013, Q-Chem Inc. Pittsburgh 
 -------------------------------------------------------
 using 32 threads for integral computing
 -------------------------------------------------------
 OpenMP Integral computing Module                
 Release: version 1.0, May 2013, Q-Chem Inc. Pittsburgh 
 -------------------------------------------------------
 ---------------------------------------
  Cycle       Energy         DIIS Error
 ---------------------------------------
    1    -229.3322279946      8.71E-02
    2    -170.2736894527      8.61E-02
    3    -263.8682838056      3.63E-02
    4    -184.0932161379      8.55E-02
    5    -222.6022229742      7.05E-02
    6    -244.6918146446      6.17E-02
    7    -258.6408221467      5.57E-02
    8    -275.7443722091      4.40E-02
    9    -287.0676773784      3.27E-02
   10    -295.7766401278      2.10E-02
   11    -302.2601677955      5.87E-03
   12    -302.5586570662      4.79E-03
   13    -302.8430537101      9.39E-04
   14    -302.8818267304      6.98E-04
   15    -302.8909369062      3.39E-04
   16    -302.8953759249      1.52E-04
   17    -302.8961885511      6.56E-05
   18    -302.8962823592      2.56E-05
   19    -302.8962992784      7.68E-06
   20    -302.8963065766      4.28E-06
   21    -302.8963086334      1.92E-06
   22    -302.8963090642      8.14E-07
   23    -302.8963091758      2.29E-07
   24    -302.8963091952      7.31E-08
   25    -302.8963091993      2.98E-08
   26    -302.8963092003      1.11E-08
   27    -302.8963092008      3.90E-09 Convergence criterion met
 ---------------------------------------
 <S^2> = 0.7553
 SCF time:  CPU 2810.03 s  wall 89.14 s
 SCF   energy in the final basis set = -302.89630920
 Total energy in the final basis set = -302.89630920
 
 --------------------------------------------------------------
 
                    Orbital Energies (a.u.)
 --------------------------------------------------------------
 
 Alpha MOs
 -- Occupied --
-14.4523 -14.4099 -10.3521 -10.3403 -10.3219 -10.3204 -10.3085  -1.1268
 -1.0159  -0.9568  -0.8238  -0.7826  -0.6996  -0.6603  -0.6302  -0.5911
 -0.5343  -0.5185  -0.4930  -0.4625  -0.4524  -0.4263  -0.4022  -0.3691
 -0.2692
 -- Virtual --
  0.0998   0.1115   0.1216   0.1389   0.1527   0.1603   0.1697   0.1972
  0.2013   0.2417   0.2704   0.2763   0.3079   0.3144   0.3522   0.3588
  0.3749   0.3860   0.3968   0.4248   0.4407   0.4492   0.4642   0.4729
  0.4842   0.4886   0.5016   0.5155   0.5274   0.5319   0.5593   0.5636
  0.5841   0.5902   0.6005   0.6275   0.6626   0.6670   0.6783   0.7008
  0.7155   0.7246   0.7399   0.8003   0.8235   0.8384   0.8525   0.8956
  0.9237   0.9432   0.9805   0.9949   1.0079   1.0333   1.0530   1.0612
  1.0733   1.1039   1.1222   1.1380   1.1457   1.1640   1.1690   1.1958
  1.2078   1.2298   1.2374   1.2632   1.2817   1.2953   1.3167   1.3216
  1.3468   1.3795   1.3937   1.4411   1.4504   1.4711   1.4872   1.4923
  1.5100   1.5507   1.5549   1.5809   1.6260   1.6428   1.6819   1.7221
  1.7472   1.8084   1.8238   1.8516   1.8788   1.9232   1.9314   1.9661
  1.9949   2.1175   2.2086   2.2191   2.2430   2.3010   2.3245   2.3617
  2.3868   2.4376   2.4665   2.5154   2.5451   2.5829   2.6046   2.6250
  2.6620   2.6806   2.6881   2.7172   2.7301   2.7520   2.7705   2.7854
  2.8098   2.8242   2.8484   2.8618   2.8895   2.9196   2.9302   2.9598
  2.9703   2.9727   3.0267   3.0355   3.0544   3.0788   3.0890   3.0943
  3.1189   3.1237   3.1469   3.1691   3.1786   3.1981   3.2254   3.2277
  3.2407   3.2672   3.2844   3.3219   3.3327   3.3621   3.3837   3.4100
  3.4174   3.4512   3.4750   3.5050   3.5232   3.5266   3.5539   3.5627
  3.5794   3.6092   3.6409   3.6775   3.6900   3.7076   3.7315   3.7643
  3.7744   3.7856   3.7932   3.8237   3.8481   3.8655   3.8934   3.9056
  3.9415   3.9618   3.9758   4.0194   4.0501   4.0613   4.0844   4.0867
  4.0953   4.1066   4.1097   4.1438   4.1716   4.1895   4.2075   4.2464
  4.2698   4.2780   4.3438   4.3706   4.3904   4.4021   4.4300   4.4467
  4.4697   4.5198   4.5425   4.6154   4.6399   4.6689   4.6820   4.6994
  4.7456   4.7700   4.7732   4.7993   4.8264   4.9139   4.9217   4.9648
  5.0066   5.0245   5.0537   5.0984   5.1358   5.1455   5.1784   5.2179
  5.2554   5.2765   5.3128   5.3455   5.3960   5.4011   5.4752   5.5219
  5.5949   5.6254   5.6999   5.7507   5.7752   5.8332   5.9131   5.9325
  6.0082   6.1483   6.2138   6.2409   6.2590   6.3407   6.4184   6.8035
  8.2328  11.0287  11.6368  11.8939  12.7014  12.8425  15.8119
 
 Beta MOs
 -- Occupied --
-14.4497 -14.4097 -10.3521 -10.3389 -10.3212 -10.3132 -10.3086  -1.1193
 -1.0151  -0.9516  -0.8099  -0.7753  -0.6955  -0.6472  -0.6268  -0.5839
 -0.5247  -0.5086  -0.4838  -0.4601  -0.4437  -0.4204  -0.3946  -0.3514
 -- Virtual --
  0.0213   0.1003   0.1152   0.1238   0.1413   0.1554   0.1609   0.1727
  0.2009   0.2054   0.2424   0.2755   0.2777   0.3085   0.3185   0.3584
  0.3617   0.3790   0.3955   0.4028   0.4270   0.4461   0.4527   0.4675
  0.4778   0.4873   0.4919   0.5007   0.5185   0.5325   0.5340   0.5623
  0.5677   0.5872   0.5933   0.6045   0.6288   0.6649   0.6707   0.6829
  0.7061   0.7169   0.7251   0.7414   0.8042   0.8289   0.8398   0.8560
  0.8975   0.9282   0.9452   0.9822   0.9975   1.0089   1.0361   1.0560
  1.0635   1.0752   1.1072   1.1242   1.1401   1.1523   1.1673   1.1727
  1.1989   1.2106   1.2330   1.2427   1.2662   1.2847   1.2992   1.3203
  1.3276   1.3491   1.3821   1.3958   1.4445   1.4529   1.4764   1.4909
  1.4956   1.5133   1.5548   1.5586   1.5831   1.6296   1.6455   1.6851
  1.7251   1.7514   1.8124   1.8286   1.8551   1.8851   1.9261   1.9334
  1.9700   1.9987   2.1218   2.2114   2.2340   2.2534   2.3068   2.3332
  2.3672   2.3908   2.4427   2.4751   2.5225   2.5497   2.5866   2.6119
  2.6304   2.6685   2.6836   2.6993   2.7193   2.7351   2.7554   2.7737
  2.7913   2.8119   2.8319   2.8557   2.8734   2.8939   2.9287   2.9350
  2.9633   2.9792   2.9798   3.0293   3.0386   3.0620   3.0864   3.0944
  3.1092   3.1243   3.1305   3.1552   3.1777   3.1860   3.2112   3.2299
  3.2361   3.2523   3.2721   3.2946   3.3274   3.3426   3.3678   3.3872
  3.4176   3.4235   3.4567   3.4800   3.5111   3.5270   3.5338   3.5588
  3.5689   3.5832   3.6176   3.6449   3.6825   3.6940   3.7124   3.7359
  3.7676   3.7772   3.7923   3.7975   3.8267   3.8515   3.8704   3.8982
  3.9111   3.9468   3.9662   3.9816   4.0226   4.0519   4.0643   4.0872
  4.0882   4.0964   4.1086   4.1134   4.1496   4.1770   4.1921   4.2130
  4.2489   4.2730   4.2831   4.3501   4.3744   4.3926   4.4040   4.4336
  4.4493   4.4726   4.5221   4.5469   4.6192   4.6452   4.6707   4.6834
  4.7051   4.7513   4.7717   4.7768   4.8022   4.8291   4.9196   4.9268
  4.9713   5.0104   5.0300   5.0583   5.1058   5.1403   5.1496   5.1820
  5.2255   5.2589   5.2779   5.3171   5.3488   5.4009   5.4055   5.4822
  5.5266   5.6000   5.6316   5.7043   5.7543   5.7799   5.8368   5.9165
  5.9353   6.0137   6.1560   6.2170   6.2420   6.2614   6.3439   6.4190
  6.8092   8.2332  11.0400  11.6418  11.8976  12.7051  12.8469  15.8122
 --------------------------------------------------------------
 
          Ground-State Mulliken Net Atomic Charges

     Atom                 Charge (a.u.)    Spin (a.u.)
  --------------------------------------------------------
      1 C                    -0.080279      -0.007042
      2 N                    -0.067584       0.013637
      3 C                    -0.175792       0.766621
      4 H                     0.128817       0.007060
      5 C                    -0.087893      -0.038039
      6 H                     0.127211       0.015231
      7 C                    -0.116024       0.095808
      8 H                     0.136097      -0.002502
      9 C                     0.021829       0.010614
     10 H                     0.122377       0.000013
     11 N                    -0.143233       0.124324
     12 H                     0.134475       0.014276
  --------------------------------------------------------
  Sum of atomic charges =    -0.000000
  Sum of spin   charges =     1.000000

 -----------------------------------------------------------------
                    Cartesian Multipole Moments
 -----------------------------------------------------------------
    Charge (ESU x 10^10)
                -0.0000
    Dipole Moment (Debye)
         X      -0.1339      Y      -4.5061      Z       1.8137
       Tot       4.8593
    Quadrupole Moments (Debye-Ang)
        XX     -38.7027     XY       4.6391     YY     -51.3313
        XZ      -0.4198     YZ       5.5006     ZZ     -37.2172
    Octopole Moments (Debye-Ang^2)
       XXX       7.6726    XXY     -14.4822    XYY       8.9921
       YYY     -77.3882    XXZ       4.6465    XYZ      -1.0555
       YYZ      17.8452    XZZ       3.1756    YZZ     -21.6057
       ZZZ      33.0412
    Hexadecapole Moments (Debye-Ang^3)
      XXXX    -213.6708   XXXY      55.4309   XXYY    -104.9147
      XYYY      66.0776   YYYY    -482.3998   XXXZ     -48.6015
      XXYZ      27.1837   XYYZ     -28.4866   YYYZ     112.2450
      XXZZ     -76.2223   XYZZ      21.9690   YYZZ    -125.0145
      XZZZ     -41.8047   YZZZ      80.6257   ZZZZ    -224.0628
 -----------------------------------------------------------------
 Calculating analytic gradient of the SCF energy
 Gradient of SCF Energy
            1           2           3           4           5           6
    1   0.0000626   0.0002248   0.0009241  -0.0002394  -0.0016659  -0.0001347
    2   0.0022952  -0.0015273   0.0006698  -0.0001461   0.0006220  -0.0001771
    3  -0.0004712   0.0005379   0.0001846  -0.0001869  -0.0000027   0.0000770
            7           8           9          10          11          12
    1   0.0009729  -0.0001453   0.0007220  -0.0004677  -0.0001380  -0.0001153
    2  -0.0021303  -0.0000669   0.0006161  -0.0003378   0.0004746  -0.0002922
    3   0.0010094  -0.0000488  -0.0008882  -0.0002426   0.0004704  -0.0004389
 Max gradient component =       2.295E-03
 RMS gradient           =       7.854E-04
 Gradient time:  CPU 310.27 s  wall 10.26 s
 Geometry Optimization Parameters
   NAtoms,    NIC,     NZ,  NCons,   NDum,   NFix, NCnnct, MaxDiis
       12     105       0       0       0       0       0       0


** GEOMETRY OPTIMIZATION IN DELOCALIZED INTERNAL COORDINATES **
   Searching for a Minimum

   Optimization Cycle:   1

                       Coordinates (Angstroms)
     ATOM                X               Y               Z
      1  C        -0.7446019539    1.4126598259   -1.0140078894
      2  N        -0.6885365602    2.5391964312   -1.2233781268
      3  C         1.4010058375   -0.0950284156    0.4049446383
      4  H         2.2616431148    0.5172976043    0.1677065309
      5  C         0.4490043271   -0.8356750573   -0.4708890669
      6  H         0.6456742346   -1.7228220201   -1.0525696899
      7  C        -0.8065399801   -0.0040763021   -0.7647245344
      8  H        -1.5454170806   -0.5297129647   -1.3564379385
      9  C        -0.5717838054   -0.5778242629    0.6051726063
     10  H        -1.2721329197   -1.2358880409    1.0975722921
     11  N         0.3844007605    0.2682894512    1.3034019339
     12  H         0.4872840253    0.2635837509    2.3032092443
   Point Group: c1    Number of degrees of freedom:    30


   Energy is   -302.896309201


 Attempting to generate delocalized internal coordinates
 Initial Hessian constructed with Jon Baker's OPTIMIZE code

 30 Hessian modes will be used to form the next step
  Hessian Eigenvalues:
     0.013585    0.018740    0.019171    0.023493    0.024556    0.028587
     0.033537    0.050351    0.061145    0.072062    0.077233    0.095662
     0.106467    0.110384    0.145227    0.200000    0.200000    0.214700
     0.229488    0.295654    0.298506    0.356635    0.356876    0.358041
     0.360170    0.361255    0.396083    0.401322    0.468032    1.365511

 Minimum search - taking simple RFO step
 Searching for Lamda that Minimizes Along All modes
 Value Taken    Lamda =  -0.00003519
 Step Taken.  Stepsize is  0.026860

                             Maximum     Tolerance    Cnvgd?
         Gradient           0.001225      0.000300      NO
         Displacement       0.014506      0.001200      NO
         Energy change     *********      0.000001      NO


 New Cartesian Coordinates Obtained by Inverse Iteration

 Displacement from previous Coordinates is:  0.037042
 Adding empirical dispersion correction 
 ----------------------------------------------------------------
 Doing -D3(0) with
 s6  =   1.00000
 s8  =   1.00000
 rs6 =   1.28100
 rs8 =   1.09400
 -D3 energy without 3body term =     -0.0026829591 hartrees
 ----------------------------------------------------------------
             Standard Nuclear Orientation (Angstroms)
    I     Atom           X                Y                Z
 ----------------------------------------------------------------
    1      C      -0.7492544715     1.4139648760    -1.0166461182
    2      N      -0.6974515639     2.5407590503    -1.2290843791
    3      C       1.4023867916    -0.1002230500     0.4075608335
    4      H       2.2668790212     0.5090318257     0.1749484098
    5      C       0.4502881775    -0.8346525717    -0.4720878274
    6      H       0.6469078070    -1.7201914065    -1.0560181295
    7      C      -0.8072488640    -0.0015316181    -0.7651608798
    8      H      -1.5453607241    -0.5279496901    -1.3567001249
    9      C      -0.5711352218    -0.5771776226     0.6053680226
   10      H      -1.2699716936    -1.2345374126     1.0995704435
   11      N       0.3860100468     0.2670943526     1.3039142188
   12      H       0.4879506946     0.2654132671     2.3043355307
 ----------------------------------------------------------------
 Nuclear Repulsion Energy =         266.51894252 hartrees
 There are       25 alpha and       24 beta electrons
 Applying Cartesian multipole field
    Component          Value
    ---------          -----
     (2,0,0)        1.00000E-11
     (0,2,0)        2.00000E-11
     (0,0,2)       -3.00000E-11
 Nucleus-field energy     =     0.0000000013 hartrees
 Requested basis set is cc-pVTZ
 There are 100 shells and 280 basis functions
 A cutoff of  1.0D-14 yielded   4887 shell pairs
 There are     38683 function pairs (     50677 Cartesian)
 Smallest overlap matrix eigenvalue = 2.06E-04
 Guess MOs from SCF MO coefficient file
 Reading MOs from coefficient file
 Reading MOs from coefficient file
 Long-range K will be added via erf
 Coulomb attenuation parameter = 0.25 bohr**(-1)
 An unrestricted hybrid HF-DFT SCF calculation will be
 performed using Pulay DIIS extrapolation
 Exchange:     0.1957 Hartree-Fock + 1.0000 wB97X-D3 + LR-HF
 Correlation:  1.0000 wB97X-D3
 Using SG-2 standard quadrature grid
 Dispersion:   Grimme D3
 SCF converges when DIIS error is below 1.0E-08
 Geometry optimization detected.  Setting ReadMinima to 0
 Setting SaveMinima to 0
 using 32 threads for integral computing
 -------------------------------------------------------
 OpenMP Integral computing Module                
 Release: version 1.0, May 2013, Q-Chem Inc. Pittsburgh 
 -------------------------------------------------------
 using 32 threads for integral computing
 -------------------------------------------------------
 OpenMP Integral computing Module                
 Release: version 1.0, May 2013, Q-Chem Inc. Pittsburgh 
 -------------------------------------------------------
 ---------------------------------------
  Cycle       Energy         DIIS Error
 ---------------------------------------
    1    -302.8960526275      1.28E-04
    2    -302.8963272300      1.16E-05
    3    -302.8963301049      8.07E-06
    4    -302.8963306961      4.77E-06
    5    -302.8963310111      1.30E-06
    6    -302.8963310712      4.50E-07
    7    -302.8963310823      2.00E-07
    8    -302.8963310859      7.65E-08
    9    -302.8963310865      2.98E-08
   10    -302.8963310866      1.39E-08
   11    -302.8963310866      3.84E-09 Convergence criterion met
 ---------------------------------------
 <S^2> = 0.7553
 SCF time:  CPU 1060.71 s  wall 33.43 s
 SCF   energy in the final basis set = -302.89633109
 Total energy in the final basis set = -302.89633109
 
 --------------------------------------------------------------
 
                    Orbital Energies (a.u.)
 --------------------------------------------------------------
 
 Alpha MOs
 -- Occupied --
-14.4524 -14.4101 -10.3524 -10.3404 -10.3220 -10.3206 -10.3086  -1.1267
 -1.0157  -0.9564  -0.8241  -0.7828  -0.6995  -0.6603  -0.6304  -0.5911
 -0.5343  -0.5184  -0.4930  -0.4625  -0.4526  -0.4263  -0.4021  -0.3691
 -0.2691
 -- Virtual --
  0.0997   0.1110   0.1213   0.1389   0.1525   0.1603   0.1696   0.1971
  0.2014   0.2415   0.2702   0.2763   0.3079   0.3143   0.3523   0.3590
  0.3751   0.3860   0.3964   0.4246   0.4408   0.4492   0.4639   0.4728
  0.4838   0.4882   0.5013   0.5154   0.5272   0.5317   0.5595   0.5635
  0.5842   0.5899   0.6001   0.6275   0.6628   0.6667   0.6783   0.7001
  0.7156   0.7249   0.7403   0.7998   0.8233   0.8379   0.8524   0.8949
  0.9230   0.9427   0.9807   0.9940   1.0080   1.0325   1.0527   1.0615
  1.0725   1.1037   1.1226   1.1375   1.1458   1.1629   1.1685   1.1953
  1.2076   1.2302   1.2377   1.2632   1.2814   1.2948   1.3163   1.3212
  1.3467   1.3788   1.3939   1.4408   1.4503   1.4716   1.4878   1.4913
  1.5100   1.5500   1.5553   1.5804   1.6258   1.6422   1.6818   1.7227
  1.7471   1.8076   1.8242   1.8521   1.8787   1.9231   1.9310   1.9661
  1.9948   2.1175   2.2075   2.2190   2.2430   2.3007   2.3241   2.3606
  2.3865   2.4376   2.4654   2.5153   2.5445   2.5835   2.6050   2.6243
  2.6619   2.6801   2.6876   2.7171   2.7296   2.7520   2.7705   2.7851
  2.8092   2.8237   2.8489   2.8616   2.8892   2.9189   2.9301   2.9596
  2.9702   2.9720   3.0262   3.0351   3.0542   3.0786   3.0886   3.0940
  3.1190   3.1221   3.1460   3.1688   3.1781   3.1979   3.2249   3.2272
  3.2398   3.2667   3.2843   3.3208   3.3320   3.3606   3.3840   3.4095
  3.4166   3.4508   3.4738   3.5049   3.5224   3.5261   3.5534   3.5617
  3.5793   3.6092   3.6409   3.6769   3.6902   3.7078   3.7303   3.7634
  3.7741   3.7850   3.7931   3.8230   3.8482   3.8659   3.8935   3.9050
  3.9405   3.9607   3.9754   4.0181   4.0497   4.0607   4.0836   4.0865
  4.0948   4.1067   4.1099   4.1440   4.1716   4.1892   4.2066   4.2467
  4.2687   4.2769   4.3443   4.3701   4.3896   4.4021   4.4300   4.4453
  4.4695   4.5193   4.5422   4.6148   4.6401   4.6687   4.6815   4.6993
  4.7461   4.7697   4.7725   4.7983   4.8267   4.9139   4.9214   4.9649
  5.0059   5.0236   5.0533   5.0987   5.1358   5.1444   5.1765   5.2183
  5.2548   5.2765   5.3118   5.3458   5.3946   5.4010   5.4746   5.5212
  5.5947   5.6231   5.6994   5.7489   5.7746   5.8321   5.9124   5.9328
  6.0078   6.1469   6.2135   6.2389   6.2578   6.3401   6.4164   6.8034
  8.2381  11.0268  11.6447  11.8896  12.6934  12.8371  15.7936
 
 Beta MOs
 -- Occupied --
-14.4498 -14.4099 -10.3524 -10.3390 -10.3215 -10.3133 -10.3087  -1.1191
 -1.0149  -0.9512  -0.8102  -0.7754  -0.6954  -0.6472  -0.6270  -0.5839
 -0.5248  -0.5084  -0.4838  -0.4601  -0.4436  -0.4205  -0.3944  -0.3515
 -- Virtual --
  0.0211   0.1003   0.1150   0.1235   0.1413   0.1553   0.1608   0.1727
  0.2009   0.2055   0.2422   0.2754   0.2777   0.3085   0.3184   0.3583
  0.3620   0.3792   0.3954   0.4023   0.4268   0.4462   0.4527   0.4672
  0.4776   0.4870   0.4916   0.5005   0.5183   0.5323   0.5338   0.5624
  0.5677   0.5874   0.5929   0.6040   0.6288   0.6651   0.6705   0.6829
  0.7054   0.7169   0.7254   0.7419   0.8037   0.8287   0.8393   0.8560
  0.8968   0.9276   0.9445   0.9824   0.9966   1.0090   1.0353   1.0557
  1.0638   1.0745   1.1069   1.1246   1.1397   1.1524   1.1662   1.1723
  1.1985   1.2103   1.2333   1.2430   1.2663   1.2844   1.2986   1.3199
  1.3271   1.3490   1.3815   1.3960   1.4441   1.4527   1.4769   1.4915
  1.4948   1.5134   1.5544   1.5589   1.5825   1.6294   1.6448   1.6850
  1.7257   1.7513   1.8117   1.8291   1.8557   1.8849   1.9260   1.9330
  1.9700   1.9986   2.1219   2.2105   2.2332   2.2537   2.3064   2.3331
  2.3662   2.3903   2.4427   2.4741   2.5223   2.5490   2.5872   2.6123
  2.6298   2.6684   2.6831   2.6989   2.7192   2.7346   2.7553   2.7736
  2.7910   2.8114   2.8314   2.8562   2.8731   2.8936   2.9281   2.9348
  2.9631   2.9787   2.9797   3.0288   3.0381   3.0617   3.0868   3.0939
  3.1078   3.1245   3.1293   3.1543   3.1773   3.1855   3.2105   3.2290
  3.2360   3.2521   3.2715   3.2945   3.3263   3.3419   3.3663   3.3874
  3.4173   3.4224   3.4564   3.4790   3.5110   3.5264   3.5332   3.5583
  3.5681   3.5827   3.6177   3.6449   3.6818   3.6943   3.7125   3.7347
  3.7667   3.7768   3.7918   3.7973   3.8260   3.8515   3.8709   3.8983
  3.9104   3.9459   3.9651   3.9812   4.0213   4.0515   4.0636   4.0866
  4.0878   4.0959   4.1087   4.1136   4.1499   4.1770   4.1918   4.2121
  4.2492   4.2719   4.2820   4.3505   4.3739   4.3918   4.4041   4.4337
  4.4478   4.4724   4.5215   4.5467   4.6185   4.6454   4.6706   4.6830
  4.7050   4.7519   4.7715   4.7760   4.8013   4.8293   4.9195   4.9267
  4.9713   5.0098   5.0291   5.0579   5.1062   5.1403   5.1484   5.1803
  5.2258   5.2583   5.2779   5.3162   5.3491   5.3996   5.4053   5.4816
  5.5259   5.5998   5.6293   5.7038   5.7524   5.7793   5.8358   5.9158
  5.9356   6.0132   6.1545   6.2167   6.2400   6.2603   6.3434   6.4170
  6.8091   8.2385  11.0381  11.6495  11.8932  12.6970  12.8417  15.7939
 --------------------------------------------------------------
 
          Ground-State Mulliken Net Atomic Charges

     Atom                 Charge (a.u.)    Spin (a.u.)
  --------------------------------------------------------
      1 C                    -0.079475      -0.007238
      2 N                    -0.068211       0.014183
      3 C                    -0.176074       0.765384
      4 H                     0.128436       0.007225
      5 C                    -0.087538      -0.038662
      6 H                     0.127561       0.015121
      7 C                    -0.117458       0.096800
      8 H                     0.136396      -0.002542
      9 C                     0.022240       0.011041
     10 H                     0.122687       0.000054
     11 N                    -0.143376       0.124452
     12 H                     0.134813       0.014182
  --------------------------------------------------------
  Sum of atomic charges =    -0.000000
  Sum of spin   charges =     1.000000

 -----------------------------------------------------------------
                    Cartesian Multipole Moments
 -----------------------------------------------------------------
    Charge (ESU x 10^10)
                -0.0000
    Dipole Moment (Debye)
         X      -0.1204      Y      -4.5027      Z       1.8297
       Tot       4.8617
    Quadrupole Moments (Debye-Ang)
        XX     -38.7175     XY       4.6665     YY     -51.3582
        XZ      -0.4360     YZ       5.5419     ZZ     -37.2209
    Octopole Moments (Debye-Ang^2)
       XXX       7.8930    XXY     -14.5469    XYY       9.1422
       YYY     -77.4082    XXZ       4.7306    XYZ      -1.1024
       YYZ      17.9666    XZZ       3.2584    YZZ     -21.6566
       ZZZ      33.2206
    Hexadecapole Moments (Debye-Ang^3)
      XXXX    -214.5053   XXXY      56.2156   XXYY    -105.3602
      XYYY      67.1932   YYYY    -482.8818   XXXZ     -49.0565
      XXYZ      27.4493   XYYZ     -28.8854   YYYZ     112.9444
      XXZZ     -76.5623   XYZZ      22.3464   YYZZ    -125.3827
      XZZZ     -42.3701   YZZZ      81.2790   ZZZZ    -224.9548
 -----------------------------------------------------------------
 Calculating analytic gradient of the SCF energy
 Gradient of SCF Energy
            1           2           3           4           5           6
    1  -0.0002674   0.0002710   0.0003843  -0.0001338  -0.0006435  -0.0000097
    2   0.0003490  -0.0001175  -0.0002575   0.0000355   0.0003826  -0.0000686
    3  -0.0003790   0.0002465   0.0003714  -0.0001025  -0.0004464   0.0000722
            7           8           9          10          11          12
    1   0.0002118  -0.0000771   0.0005879  -0.0000773  -0.0002766   0.0000303
    2  -0.0009917   0.0001868   0.0000652  -0.0000188   0.0006550  -0.0002202
    3   0.0000731   0.0000005   0.0002166  -0.0001986   0.0001111   0.0000351
 Max gradient component =       9.917E-04
 RMS gradient           =       3.215E-04
 Gradient time:  CPU 310.42 s  wall 10.29 s
 Geometry Optimization Parameters
   NAtoms,    NIC,     NZ,  NCons,   NDum,   NFix, NCnnct, MaxDiis
       12     105       0       0       0       0       0       0

 Cartesian Hessian Update
 Hessian updated using BFGS update


** GEOMETRY OPTIMIZATION IN DELOCALIZED INTERNAL COORDINATES **
   Searching for a Minimum

   Optimization Cycle:   2

                       Coordinates (Angstroms)
     ATOM                X               Y               Z
      1  C        -0.7492544715    1.4139648760   -1.0166461182
      2  N        -0.6974515639    2.5407590503   -1.2290843791
      3  C         1.4023867916   -0.1002230500    0.4075608335
      4  H         2.2668790212    0.5090318257    0.1749484098
      5  C         0.4502881775   -0.8346525717   -0.4720878274
      6  H         0.6469078070   -1.7201914065   -1.0560181295
      7  C        -0.8072488640   -0.0015316181   -0.7651608798
      8  H        -1.5453607241   -0.5279496901   -1.3567001249
      9  C        -0.5711352218   -0.5771776226    0.6053680226
     10  H        -1.2699716936   -1.2345374126    1.0995704435
     11  N         0.3860100468    0.2670943526    1.3039142188
     12  H         0.4879506946    0.2654132671    2.3043355307
   Point Group: c1    Number of degrees of freedom:    30


   Energy is   -302.896331087

 Hessian updated using BFGS update

 30 Hessian modes will be used to form the next step
  Hessian Eigenvalues:
     0.012874    0.018917    0.019164    0.022406    0.025014    0.028195
     0.033497    0.045907    0.059791    0.070712    0.077409    0.097766
     0.102974    0.110840    0.147388    0.186896    0.200001    0.211736
     0.231538    0.290741    0.301538    0.355166    0.356875    0.357488
     0.361232    0.364387    0.391707    0.402571    0.471944    1.372743

 Minimum search - taking simple RFO step
 Searching for Lamda that Minimizes Along All modes
 Value Taken    Lamda =  -0.00001341
 Step Taken.  Stepsize is  0.021885

                             Maximum     Tolerance    Cnvgd?
         Gradient           0.000441      0.000300      NO
         Displacement       0.011903      0.001200      NO
         Energy change     -0.000022      0.000001      NO


 New Cartesian Coordinates Obtained by Inverse Iteration

 Displacement from previous Coordinates is:  0.020112
 Adding empirical dispersion correction 
 ----------------------------------------------------------------
 Doing -D3(0) with
 s6  =   1.00000
 s8  =   1.00000
 rs6 =   1.28100
 rs8 =   1.09400
 -D3 energy without 3body term =     -0.0026814547 hartrees
 ----------------------------------------------------------------
             Standard Nuclear Orientation (Angstroms)
    I     Atom           X                Y                Z
 ----------------------------------------------------------------
    1      C      -0.7513244836     1.4151247778    -1.0176977487
    2      N      -0.7030909149     2.5418493412    -1.2327562412
    3      C       1.4029641511    -0.1017459339     0.4076285425
    4      H       2.2696769487     0.5057373263     0.1776540023
    5      C       0.4508843850    -0.8348460022    -0.4714796897
    6      H       0.6474551566    -1.7191612538    -1.0571621520
    7      C      -0.8070157798     0.0004853699    -0.7650695744
    8      H      -1.5433715345    -0.5272423192    -1.3576311991
    9      C      -0.5720876147    -0.5767216405     0.6055673309
   10      H      -1.2706412531    -1.2332498518     1.1010137732
   11      N       0.3874185224     0.2642064432     1.3046964239
   12      H       0.4891324166     0.2655637429     2.3052365322
 ----------------------------------------------------------------
 Nuclear Repulsion Energy =         266.42957741 hartrees
 There are       25 alpha and       24 beta electrons
 Applying Cartesian multipole field
    Component          Value
    ---------          -----
     (2,0,0)        1.00000E-11
     (0,2,0)        2.00000E-11
     (0,0,2)       -3.00000E-11
 Nucleus-field energy     =     0.0000000013 hartrees
 Requested basis set is cc-pVTZ
 There are 100 shells and 280 basis functions
 A cutoff of  1.0D-14 yielded   4887 shell pairs
 There are     38683 function pairs (     50677 Cartesian)
 Smallest overlap matrix eigenvalue = 2.07E-04
 Guess MOs from SCF MO coefficient file
 Reading MOs from coefficient file
 Reading MOs from coefficient file
 Long-range K will be added via erf
 Coulomb attenuation parameter = 0.25 bohr**(-1)
 An unrestricted hybrid HF-DFT SCF calculation will be
 performed using Pulay DIIS extrapolation
 Exchange:     0.1957 Hartree-Fock + 1.0000 wB97X-D3 + LR-HF
 Correlation:  1.0000 wB97X-D3
 Using SG-2 standard quadrature grid
 Dispersion:   Grimme D3
 SCF converges when DIIS error is below 1.0E-08
 Geometry optimization detected.  Setting ReadMinima to 0
 Setting SaveMinima to 0
 using 32 threads for integral computing
 -------------------------------------------------------
 OpenMP Integral computing Module                
 Release: version 1.0, May 2013, Q-Chem Inc. Pittsburgh 
 -------------------------------------------------------
 using 32 threads for integral computing
 -------------------------------------------------------
 OpenMP Integral computing Module                
 Release: version 1.0, May 2013, Q-Chem Inc. Pittsburgh 
 -------------------------------------------------------
 ---------------------------------------
  Cycle       Energy         DIIS Error
 ---------------------------------------
    1    -302.8963325706      9.81E-05
    2    -302.8963370043      8.34E-06
    3    -302.8963383025      5.09E-06
    4    -302.8963385284      3.00E-06
    5    -302.8963386397      1.09E-06
    6    -302.8963386599      4.98E-07
    7    -302.8963386651      1.11E-07
    8    -302.8963386669      7.07E-08
    9    -302.8963386673      3.16E-08
   10    -302.8963386675      1.15E-08
   11    -302.8963386675      4.20E-09 Convergence criterion met
 ---------------------------------------
 <S^2> = 0.7554
 SCF time:  CPU 1060.44 s  wall 33.36 s
 SCF   energy in the final basis set = -302.89633867
 Total energy in the final basis set = -302.89633867
 
 --------------------------------------------------------------
 
                    Orbital Energies (a.u.)
 --------------------------------------------------------------
 
 Alpha MOs
 -- Occupied --
-14.4524 -14.4102 -10.3525 -10.3404 -10.3218 -10.3207 -10.3087  -1.1265
 -1.0157  -0.9561  -0.8243  -0.7830  -0.6995  -0.6602  -0.6306  -0.5911
 -0.5342  -0.5184  -0.4930  -0.4627  -0.4528  -0.4263  -0.4021  -0.3689
 -0.2686
 -- Virtual --
  0.0997   0.1108   0.1211   0.1390   0.1525   0.1602   0.1696   0.1970
  0.2017   0.2413   0.2702   0.2763   0.3080   0.3144   0.3522   0.3592
  0.3751   0.3860   0.3962   0.4243   0.4408   0.4493   0.4640   0.4727
  0.4836   0.4880   0.5011   0.5154   0.5271   0.5316   0.5596   0.5635
  0.5843   0.5897   0.6002   0.6273   0.6628   0.6668   0.6784   0.6997
  0.7157   0.7253   0.7407   0.7997   0.8237   0.8374   0.8525   0.8942
  0.9228   0.9426   0.9808   0.9938   1.0077   1.0320   1.0525   1.0615
  1.0723   1.1037   1.1228   1.1373   1.1461   1.1624   1.1684   1.1952
  1.2075   1.2304   1.2376   1.2629   1.2813   1.2947   1.3158   1.3212
  1.3468   1.3784   1.3940   1.4408   1.4504   1.4718   1.4883   1.4910
  1.5103   1.5496   1.5562   1.5803   1.6257   1.6416   1.6819   1.7233
  1.7473   1.8069   1.8241   1.8527   1.8795   1.9225   1.9308   1.9666
  1.9947   2.1178   2.2072   2.2192   2.2430   2.3007   2.3245   2.3604
  2.3861   2.4370   2.4651   2.5154   2.5444   2.5833   2.6053   2.6239
  2.6618   2.6802   2.6870   2.7170   2.7294   2.7518   2.7706   2.7850
  2.8083   2.8234   2.8487   2.8622   2.8892   2.9189   2.9301   2.9596
  2.9700   2.9721   3.0257   3.0349   3.0545   3.0783   3.0882   3.0940
  3.1187   3.1215   3.1459   3.1696   3.1776   3.1979   3.2243   3.2269
  3.2392   3.2660   3.2849   3.3212   3.3319   3.3597   3.3835   3.4091
  3.4163   3.4510   3.4733   3.5049   3.5219   3.5261   3.5536   3.5618
  3.5792   3.6092   3.6407   3.6764   3.6908   3.7080   3.7301   3.7629
  3.7735   3.7847   3.7931   3.8226   3.8477   3.8650   3.8933   3.9052
  3.9400   3.9603   3.9759   4.0170   4.0496   4.0606   4.0837   4.0864
  4.0945   4.1069   4.1100   4.1452   4.1726   4.1888   4.2063   4.2468
  4.2684   4.2770   4.3448   4.3700   4.3891   4.4020   4.4292   4.4446
  4.4695   4.5187   4.5418   4.6157   4.6411   4.6687   4.6813   4.7003
  4.7459   4.7690   4.7714   4.7980   4.8272   4.9142   4.9209   4.9647
  5.0048   5.0229   5.0527   5.0989   5.1360   5.1439   5.1755   5.2183
  5.2537   5.2768   5.3107   5.3467   5.3948   5.4004   5.4742   5.5215
  5.5959   5.6218   5.6986   5.7478   5.7745   5.8328   5.9134   5.9339
  6.0074   6.1470   6.2153   6.2383   6.2582   6.3415   6.4156   6.8048
  8.2436  11.0251  11.6510  11.8901  12.6897  12.8371  15.7856
 
 Beta MOs
 -- Occupied --
-14.4498 -14.4100 -10.3525 -10.3390 -10.3216 -10.3131 -10.3088  -1.1189
 -1.0149  -0.9509  -0.8104  -0.7756  -0.6954  -0.6471  -0.6272  -0.5839
 -0.5247  -0.5084  -0.4838  -0.4602  -0.4438  -0.4206  -0.3943  -0.3514
 -- Virtual --
  0.0213   0.1003   0.1148   0.1233   0.1413   0.1553   0.1608   0.1726
  0.2008   0.2058   0.2420   0.2754   0.2777   0.3086   0.3185   0.3580
  0.3623   0.3792   0.3954   0.4022   0.4266   0.4463   0.4527   0.4673
  0.4775   0.4868   0.4914   0.5003   0.5182   0.5322   0.5337   0.5626
  0.5676   0.5875   0.5927   0.6041   0.6287   0.6652   0.6706   0.6830
  0.7049   0.7170   0.7258   0.7423   0.8036   0.8290   0.8389   0.8561
  0.8962   0.9274   0.9444   0.9825   0.9964   1.0088   1.0348   1.0555
  1.0638   1.0743   1.1068   1.1249   1.1396   1.1526   1.1657   1.1721
  1.1984   1.2102   1.2335   1.2429   1.2660   1.2844   1.2985   1.3195
  1.3269   1.3491   1.3811   1.3961   1.4441   1.4527   1.4771   1.4923
  1.4942   1.5136   1.5540   1.5598   1.5825   1.6293   1.6442   1.6850
  1.7264   1.7515   1.8110   1.8290   1.8562   1.8856   1.9254   1.9329
  1.9705   1.9985   2.1221   2.2103   2.2332   2.2539   2.3064   2.3336
  2.3660   2.3899   2.4421   2.4738   2.5225   2.5490   2.5870   2.6126
  2.6294   2.6683   2.6831   2.6984   2.7191   2.7344   2.7552   2.7737
  2.7909   2.8104   2.8313   2.8559   2.8737   2.8936   2.9279   2.9348
  2.9631   2.9785   2.9799   3.0285   3.0378   3.0619   3.0870   3.0935
  3.1071   3.1245   3.1286   3.1540   3.1781   3.1850   3.2100   3.2284
  3.2358   3.2521   3.2707   3.2951   3.3265   3.3419   3.3653   3.3869
  3.4168   3.4222   3.4566   3.4786   3.5109   3.5258   3.5334   3.5584
  3.5683   3.5825   3.6177   3.6446   3.6812   3.6950   3.7127   3.7344
  3.7662   3.7763   3.7912   3.7975   3.8255   3.8511   3.8699   3.8981
  3.9105   3.9454   3.9646   3.9816   4.0202   4.0514   4.0636   4.0866
  4.0878   4.0957   4.1089   4.1137   4.1510   4.1779   4.1915   4.2117
  4.2493   4.2715   4.2822   4.3510   4.3738   4.3913   4.4040   4.4329
  4.4471   4.4723   4.5210   4.5462   4.6194   4.6464   4.6706   4.6828
  4.7059   4.7518   4.7708   4.7748   4.8010   4.8298   4.9198   4.9264
  4.9711   5.0088   5.0283   5.0574   5.1064   5.1405   5.1479   5.1794
  5.2256   5.2573   5.2783   5.3150   5.3501   5.3998   5.4048   5.4811
  5.5262   5.6010   5.6280   5.7030   5.7514   5.7792   5.8365   5.9169
  5.9368   6.0128   6.1546   6.2184   6.2394   6.2608   6.3448   6.4163
  6.8105   8.2440  11.0363  11.6559  11.8936  12.6933  12.8417  15.7859
 --------------------------------------------------------------
 
          Ground-State Mulliken Net Atomic Charges

     Atom                 Charge (a.u.)    Spin (a.u.)
  --------------------------------------------------------
      1 C                    -0.078854      -0.007469
      2 N                    -0.068639       0.014610
      3 C                    -0.176728       0.764163
      4 H                     0.128472       0.007075
      5 C                    -0.086952      -0.038823
      6 H                     0.127746       0.015118
      7 C                    -0.118040       0.097806
      8 H                     0.136434      -0.002577
      9 C                     0.022132       0.011051
     10 H                     0.122855       0.000074
     11 N                    -0.143686       0.124950
     12 H                     0.135261       0.014022
  --------------------------------------------------------
  Sum of atomic charges =    -0.000000
  Sum of spin   charges =     1.000000

 -----------------------------------------------------------------
                    Cartesian Multipole Moments
 -----------------------------------------------------------------
    Charge (ESU x 10^10)
                 0.0000
    Dipole Moment (Debye)
         X      -0.1096      Y      -4.4972      Z       1.8390
       Tot       4.8599
    Quadrupole Moments (Debye-Ang)
        XX     -38.7256     XY       4.6885     YY     -51.3684
        XZ      -0.4517     YZ       5.5691     ZZ     -37.2233
    Octopole Moments (Debye-Ang^2)
       XXX       8.0538    XXY     -14.5804    XYY       9.2425
       YYY     -77.4151    XXZ       4.7906    XYZ      -1.1329
       YYZ      18.0410    XZZ       3.3168    YZZ     -21.6904
       ZZZ      33.3181
    Hexadecapole Moments (Debye-Ang^3)
      XXXX    -214.9725   XXXY      56.6792   XXYY    -105.6218
      XYYY      67.8396   YYYY    -483.2372   XXXZ     -49.3115
      XXYZ      27.6200   XYYZ     -29.1107   YYYZ     113.4464
      XXZZ     -76.7469   XYZZ      22.5701   YYZZ    -125.6122
      XZZZ     -42.6401   YZZZ      81.7243   ZZZZ    -225.4006
 -----------------------------------------------------------------
 Calculating analytic gradient of the SCF energy
 Gradient of SCF Energy
            1           2           3           4           5           6
    1  -0.0004133   0.0002468   0.0001100   0.0000833   0.0000904   0.0000828
    2  -0.0005727   0.0004636  -0.0002566   0.0001443  -0.0000112  -0.0000187
    3  -0.0002617   0.0000787  -0.0000590  -0.0000463  -0.0001109   0.0001062
            7           8           9          10          11          12
    1  -0.0000100   0.0000242  -0.0001802   0.0000581  -0.0002135   0.0001215
    2   0.0000304   0.0001568   0.0000028   0.0000678   0.0001936  -0.0002001
    3  -0.0002236  -0.0000223   0.0005044  -0.0000653  -0.0001047   0.0002044
 Max gradient component =       5.727E-04
 RMS gradient           =       2.086E-04
 Gradient time:  CPU 309.70 s  wall 10.27 s
 Geometry Optimization Parameters
   NAtoms,    NIC,     NZ,  NCons,   NDum,   NFix, NCnnct, MaxDiis
       12     105       0       0       0       0       0       0

 Cartesian Hessian Update
 Hessian updated using BFGS update


** GEOMETRY OPTIMIZATION IN DELOCALIZED INTERNAL COORDINATES **
   Searching for a Minimum

   Optimization Cycle:   3

                       Coordinates (Angstroms)
     ATOM                X               Y               Z
      1  C        -0.7513244836    1.4151247778   -1.0176977487
      2  N        -0.7030909149    2.5418493412   -1.2327562412
      3  C         1.4029641511   -0.1017459339    0.4076285425
      4  H         2.2696769487    0.5057373263    0.1776540023
      5  C         0.4508843850   -0.8348460022   -0.4714796897
      6  H         0.6474551566   -1.7191612538   -1.0571621520
      7  C        -0.8070157798    0.0004853699   -0.7650695744
      8  H        -1.5433715345   -0.5272423192   -1.3576311991
      9  C        -0.5720876147   -0.5767216405    0.6055673309
     10  H        -1.2706412531   -1.2332498518    1.1010137732
     11  N         0.3874185224    0.2642064432    1.3046964239
     12  H         0.4891324166    0.2655637429    2.3052365322
   Point Group: c1    Number of degrees of freedom:    30


   Energy is   -302.896338668

 Hessian updated using BFGS update

 30 Hessian modes will be used to form the next step
  Hessian Eigenvalues:
     0.008645    0.018861    0.019137    0.021966    0.025580    0.031320
     0.033482    0.049827    0.058632    0.071019    0.077742    0.095506
     0.103489    0.110698    0.150383    0.174684    0.200010    0.216324
     0.231507    0.294283    0.317136    0.355869    0.356921    0.360059
     0.361292    0.365942    0.393119    0.409877    0.476556    1.402798

 Minimum search - taking simple RFO step
 Searching for Lamda that Minimizes Along All modes
 Value Taken    Lamda =  -0.00000609
 Step Taken.  Stepsize is  0.021933

                             Maximum     Tolerance    Cnvgd?
         Gradient           0.000317      0.000300      NO
         Displacement       0.011589      0.001200      NO
         Energy change     -0.000008      0.000001      NO


 New Cartesian Coordinates Obtained by Inverse Iteration

 Displacement from previous Coordinates is:  0.019911
 Adding empirical dispersion correction 
 ----------------------------------------------------------------
 Doing -D3(0) with
 s6  =   1.00000
 s8  =   1.00000
 rs6 =   1.28100
 rs8 =   1.09400
 -D3 energy without 3body term =     -0.0026802994 hartrees
 ----------------------------------------------------------------
             Standard Nuclear Orientation (Angstroms)
    I     Atom           X                Y                Z
 ----------------------------------------------------------------
    1      C      -0.7523034122     1.4159078837    -1.0164934495
    2      N      -0.7070923670     2.5425204797    -1.2325266311
    3      C       1.4036065819    -0.1039482800     0.4081638413
    4      H       2.2724727231     0.5009269025     0.1802301428
    5      C       0.4515579975    -0.8352445430    -0.4718824309
    6      H       0.6473437895    -1.7183753272    -1.0596367048
    7      C      -0.8065147529     0.0013200812    -0.7646216064
    8      H      -1.5423033661    -0.5273110562    -1.3573056350
    9      C      -0.5717079252    -0.5773226368     0.6050056960
   10      H      -1.2702013470    -1.2333580988     1.1014070533
   11      N       0.3878304176     0.2637567565     1.3035667977
   12      H       0.4873116608     0.2711278383     2.3040929264
 ----------------------------------------------------------------
 Nuclear Repulsion Energy =         266.42611575 hartrees
 There are       25 alpha and       24 beta electrons
 Applying Cartesian multipole field
    Component          Value
    ---------          -----
     (2,0,0)        1.00000E-11
     (0,2,0)        2.00000E-11
     (0,0,2)       -3.00000E-11
 Nucleus-field energy     =     0.0000000013 hartrees
 Requested basis set is cc-pVTZ
 There are 100 shells and 280 basis functions
 A cutoff of  1.0D-14 yielded   4887 shell pairs
 There are     38683 function pairs (     50677 Cartesian)
 Smallest overlap matrix eigenvalue = 2.07E-04
 Guess MOs from SCF MO coefficient file
 Reading MOs from coefficient file
 Reading MOs from coefficient file
 Long-range K will be added via erf
 Coulomb attenuation parameter = 0.25 bohr**(-1)
 An unrestricted hybrid HF-DFT SCF calculation will be
 performed using Pulay DIIS extrapolation
 Exchange:     0.1957 Hartree-Fock + 1.0000 wB97X-D3 + LR-HF
 Correlation:  1.0000 wB97X-D3
 Using SG-2 standard quadrature grid
 Dispersion:   Grimme D3
 SCF converges when DIIS error is below 1.0E-08
 Geometry optimization detected.  Setting ReadMinima to 0
 Setting SaveMinima to 0
 using 32 threads for integral computing
 -------------------------------------------------------
 OpenMP Integral computing Module                
 Release: version 1.0, May 2013, Q-Chem Inc. Pittsburgh 
 -------------------------------------------------------
 using 32 threads for integral computing
 -------------------------------------------------------
 OpenMP Integral computing Module                
 Release: version 1.0, May 2013, Q-Chem Inc. Pittsburgh 
 -------------------------------------------------------
 ---------------------------------------
  Cycle       Energy         DIIS Error
 ---------------------------------------
    1    -302.8965759977      7.03E-05
    2    -302.8963413090      6.95E-06
    3    -302.8963423138      2.52E-06
    4    -302.8963424479      1.40E-06
    5    -302.8963424880      5.81E-07
    6    -302.8963424973      1.68E-07
    7    -302.8963424993      1.10E-07
    8    -302.8963424998      5.52E-08
    9    -302.8963425000      1.95E-08
   10    -302.8963425000      7.81E-09 Convergence criterion met
 ---------------------------------------
 <S^2> = 0.7554
 SCF time:  CPU 961.81 s  wall 30.26 s
 SCF   energy in the final basis set = -302.89634250
 Total energy in the final basis set = -302.89634250
 
 --------------------------------------------------------------
 
                    Orbital Energies (a.u.)
 --------------------------------------------------------------
 
 Alpha MOs
 -- Occupied --
-14.4524 -14.4102 -10.3525 -10.3403 -10.3216 -10.3208 -10.3087  -1.1266
 -1.0157  -0.9560  -0.8244  -0.7830  -0.6996  -0.6602  -0.6307  -0.5912
 -0.5340  -0.5183  -0.4930  -0.4628  -0.4529  -0.4264  -0.4021  -0.3689
 -0.2682
 -- Virtual --
  0.0998   0.1108   0.1211   0.1391   0.1525   0.1602   0.1696   0.1971
  0.2018   0.2411   0.2702   0.2763   0.3080   0.3144   0.3520   0.3592
  0.3752   0.3861   0.3961   0.4245   0.4408   0.4493   0.4640   0.4727
  0.4837   0.4879   0.5011   0.5154   0.5270   0.5316   0.5598   0.5634
  0.5845   0.5897   0.6002   0.6274   0.6628   0.6668   0.6785   0.6995
  0.7158   0.7257   0.7410   0.7994   0.8240   0.8372   0.8528   0.8937
  0.9229   0.9428   0.9809   0.9936   1.0075   1.0318   1.0523   1.0615
  1.0724   1.1039   1.1235   1.1373   1.1462   1.1621   1.1683   1.1950
  1.2075   1.2306   1.2378   1.2632   1.2812   1.2948   1.3158   1.3212
  1.3470   1.3785   1.3939   1.4410   1.4503   1.4724   1.4892   1.4905
  1.5104   1.5495   1.5571   1.5802   1.6256   1.6416   1.6814   1.7237
  1.7472   1.8067   1.8242   1.8530   1.8797   1.9221   1.9305   1.9666
  1.9948   2.1181   2.2072   2.2197   2.2431   2.3007   2.3245   2.3605
  2.3864   2.4366   2.4651   2.5160   2.5447   2.5835   2.6057   2.6235
  2.6616   2.6806   2.6866   2.7172   2.7291   2.7517   2.7707   2.7851
  2.8078   2.8231   2.8490   2.8627   2.8890   2.9189   2.9300   2.9595
  2.9704   2.9722   3.0257   3.0350   3.0550   3.0781   3.0881   3.0941
  3.1186   3.1212   3.1462   3.1701   3.1774   3.1978   3.2243   3.2268
  3.2392   3.2660   3.2854   3.3216   3.3321   3.3596   3.3836   3.4092
  3.4161   3.4515   3.4733   3.5055   3.5215   3.5262   3.5538   3.5618
  3.5795   3.6089   3.6412   3.6762   3.6913   3.7086   3.7304   3.7631
  3.7738   3.7849   3.7934   3.8223   3.8472   3.8645   3.8937   3.9053
  3.9403   3.9602   3.9764   4.0175   4.0497   4.0605   4.0838   4.0864
  4.0945   4.1074   4.1106   4.1462   4.1734   4.1893   4.2065   4.2473
  4.2683   4.2770   4.3455   4.3702   4.3892   4.4020   4.4294   4.4442
  4.4694   4.5186   4.5423   4.6162   4.6418   4.6686   4.6813   4.7016
  4.7454   4.7682   4.7706   4.7984   4.8277   4.9147   4.9210   4.9643
  5.0043   5.0222   5.0525   5.0994   5.1363   5.1438   5.1759   5.2187
  5.2529   5.2772   5.3106   5.3481   5.3948   5.4002   5.4737   5.5219
  5.5957   5.6215   5.6980   5.7474   5.7749   5.8337   5.9149   5.9352
  6.0070   6.1476   6.2180   6.2389   6.2595   6.3436   6.4161   6.8075
  8.2462  11.0289  11.6552  11.8937  12.6894  12.8417  15.7869
 
 Beta MOs
 -- Occupied --
-14.4498 -14.4100 -10.3525 -10.3389 -10.3216 -10.3130 -10.3088  -1.1190
 -1.0149  -0.9508  -0.8106  -0.7756  -0.6955  -0.6472  -0.6272  -0.5840
 -0.5247  -0.5083  -0.4837  -0.4602  -0.4439  -0.4206  -0.3942  -0.3514
 -- Virtual --
  0.0215   0.1003   0.1148   0.1233   0.1414   0.1553   0.1608   0.1726
  0.2009   0.2058   0.2419   0.2754   0.2777   0.3087   0.3185   0.3578
  0.3624   0.3793   0.3954   0.4021   0.4268   0.4463   0.4528   0.4673
  0.4775   0.4869   0.4913   0.5003   0.5181   0.5321   0.5337   0.5628
  0.5676   0.5877   0.5926   0.6042   0.6288   0.6651   0.6706   0.6832
  0.7048   0.7171   0.7262   0.7426   0.8034   0.8293   0.8387   0.8564
  0.8957   0.9275   0.9446   0.9826   0.9962   1.0086   1.0346   1.0554
  1.0639   1.0744   1.1069   1.1256   1.1397   1.1527   1.1653   1.1721
  1.1982   1.2102   1.2337   1.2431   1.2664   1.2842   1.2986   1.3194
  1.3269   1.3493   1.3812   1.3960   1.4444   1.4527   1.4776   1.4927
  1.4942   1.5138   1.5539   1.5606   1.5823   1.6292   1.6442   1.6845
  1.7268   1.7514   1.8107   1.8291   1.8566   1.8859   1.9251   1.9326
  1.9706   1.9986   2.1225   2.2105   2.2332   2.2543   2.3063   2.3336
  2.3661   2.3901   2.4416   2.4738   2.5231   2.5492   2.5873   2.6129
  2.6291   2.6681   2.6835   2.6982   2.7192   2.7341   2.7550   2.7739
  2.7910   2.8100   2.8311   2.8560   2.8742   2.8935   2.9278   2.9347
  2.9630   2.9787   2.9802   3.0286   3.0378   3.0623   3.0871   3.0932
  3.1067   3.1247   3.1282   3.1544   3.1785   3.1846   3.2100   3.2282
  3.2358   3.2525   3.2706   3.2956   3.3265   3.3423   3.3651   3.3870
  3.4165   3.4223   3.4570   3.4787   3.5115   3.5255   3.5334   3.5586
  3.5684   3.5826   3.6175   3.6452   3.6809   3.6957   3.7132   3.7347
  3.7665   3.7766   3.7912   3.7980   3.8252   3.8505   3.8695   3.8985
  3.9106   3.9458   3.9644   3.9820   4.0207   4.0515   4.0634   4.0867
  4.0879   4.0957   4.1095   4.1143   4.1520   4.1787   4.1920   4.2119
  4.2498   4.2714   4.2823   4.3518   4.3740   4.3914   4.4040   4.4332
  4.4467   4.4723   4.5209   4.5467   4.6199   4.6471   4.6705   4.6828
  4.7072   4.7514   4.7700   4.7740   4.8013   4.8302   4.9203   4.9265
  4.9707   5.0082   5.0276   5.0572   5.1069   5.1409   5.1478   5.1798
  5.2259   5.2565   5.2786   5.3149   5.3514   5.3998   5.4045   5.4806
  5.5266   5.6009   5.6277   5.7023   5.7510   5.7795   5.8374   5.9184
  5.9382   6.0123   6.1552   6.2211   6.2400   6.2621   6.3469   6.4167
  6.8131   8.2466  11.0401  11.6601  11.8972  12.6931  12.8464  15.7872
 --------------------------------------------------------------
 
          Ground-State Mulliken Net Atomic Charges

     Atom                 Charge (a.u.)    Spin (a.u.)
  --------------------------------------------------------
      1 C                    -0.078679      -0.007509
      2 N                    -0.068749       0.014794
      3 C                    -0.177148       0.763299
      4 H                     0.128449       0.007090
      5 C                    -0.086821      -0.039080
      6 H                     0.127784       0.015027
      7 C                    -0.118147       0.098295
      8 H                     0.136349      -0.002622
      9 C                     0.022538       0.011199
     10 H                     0.122825       0.000129
     11 N                    -0.143962       0.125512
     12 H                     0.135561       0.013866
  --------------------------------------------------------
  Sum of atomic charges =    -0.000000
  Sum of spin   charges =     1.000000

 -----------------------------------------------------------------
                    Cartesian Multipole Moments
 -----------------------------------------------------------------
    Charge (ESU x 10^10)
                -0.0000
    Dipole Moment (Debye)
         X      -0.1051      Y      -4.4893      Z       1.8446
       Tot       4.8546
    Quadrupole Moments (Debye-Ang)
        XX     -38.7351     XY       4.7078     YY     -51.3741
        XZ      -0.4700     YZ       5.6004     ZZ     -37.2157
    Octopole Moments (Debye-Ang^2)
       XXX       8.1390    XXY     -14.6013    XYY       9.2989
       YYY     -77.4053    XXZ       4.8114    XYZ      -1.1391
       YYZ      18.0585    XZZ       3.3267    YZZ     -21.6275
       ZZZ      33.3146
    Hexadecapole Moments (Debye-Ang^3)
      XXXX    -215.2113   XXXY      57.0005   XXYY    -105.8247
      XYYY      68.3281   YYYY    -483.5904   XXXZ     -49.4112
      XXYZ      27.6699   XYYZ     -29.2181   YYYZ     113.4910
      XXZZ     -76.8099   XYZZ      22.7269   YYZZ    -125.5598
      XZZZ     -42.8166   YZZZ      81.8751   ZZZZ    -225.2145
 -----------------------------------------------------------------
 Calculating analytic gradient of the SCF energy
 Gradient of SCF Energy
            1           2           3           4           5           6
    1  -0.0003576   0.0001862  -0.0000813   0.0000364   0.0002293   0.0000823
    2  -0.0004994   0.0003232  -0.0003125   0.0000586  -0.0001069  -0.0000080
    3  -0.0002044   0.0000535  -0.0001025   0.0000256  -0.0000826   0.0000261
            7           8           9          10          11          12
    1   0.0000951  -0.0000021  -0.0000670   0.0000333  -0.0002063   0.0000518
    2   0.0005097   0.0000152  -0.0002032   0.0000589   0.0003042  -0.0001398
    3  -0.0000561   0.0000280   0.0003547   0.0000286  -0.0001637   0.0000928
 Max gradient component =       5.097E-04
 RMS gradient           =       1.974E-04
 Gradient time:  CPU 312.55 s  wall 10.34 s
 Geometry Optimization Parameters
   NAtoms,    NIC,     NZ,  NCons,   NDum,   NFix, NCnnct, MaxDiis
       12     105       0       0       0       0       0       0

 Cartesian Hessian Update
 Hessian updated using BFGS update


** GEOMETRY OPTIMIZATION IN DELOCALIZED INTERNAL COORDINATES **
   Searching for a Minimum

   Optimization Cycle:   4

                       Coordinates (Angstroms)
     ATOM                X               Y               Z
      1  C        -0.7523034122    1.4159078837   -1.0164934495
      2  N        -0.7070923670    2.5425204797   -1.2325266311
      3  C         1.4036065819   -0.1039482800    0.4081638413
      4  H         2.2724727231    0.5009269025    0.1802301428
      5  C         0.4515579975   -0.8352445430   -0.4718824309
      6  H         0.6473437895   -1.7183753272   -1.0596367048
      7  C        -0.8065147529    0.0013200812   -0.7646216064
      8  H        -1.5423033661   -0.5273110562   -1.3573056350
      9  C        -0.5717079252   -0.5773226368    0.6050056960
     10  H        -1.2702013470   -1.2333580988    1.1014070533
     11  N         0.3878304176    0.2637567565    1.3035667977
     12  H         0.4873116608    0.2711278383    2.3040929264
   Point Group: c1    Number of degrees of freedom:    30


   Energy is   -302.896342500

 Hessian updated using BFGS update

 30 Hessian modes will be used to form the next step
  Hessian Eigenvalues:
     0.006323    0.018715    0.019135    0.021741    0.025098    0.033246
     0.035932    0.049208    0.058942    0.073532    0.077340    0.097841
     0.107416    0.110459    0.150329    0.165355    0.200007    0.214838
     0.233153    0.295821    0.300854    0.356777    0.357544    0.359916
     0.361360    0.365463    0.394386    0.398788    0.469757    1.372031

 Minimum search - taking simple RFO step
 Searching for Lamda that Minimizes Along All modes
 Value Taken    Lamda =  -0.00000331
 Step Taken.  Stepsize is  0.016053

                             Maximum     Tolerance    Cnvgd?
         Gradient           0.000283      0.000300     YES
         Displacement       0.007434      0.001200      NO
         Energy change     -0.000004      0.000001      NO


 New Cartesian Coordinates Obtained by Inverse Iteration

 Displacement from previous Coordinates is:  0.010810
 Adding empirical dispersion correction 
 ----------------------------------------------------------------
 Doing -D3(0) with
 s6  =   1.00000
 s8  =   1.00000
 rs6 =   1.28100
 rs8 =   1.09400
 -D3 energy without 3body term =     -0.0026800363 hartrees
 ----------------------------------------------------------------
             Standard Nuclear Orientation (Angstroms)
    I     Atom           X                Y                Z
 ----------------------------------------------------------------
    1      C      -0.7522730819     1.4162645049    -1.0154195454
    2      N      -0.7091255933     2.5426726081    -1.2322713248
    3      C       1.4040785155    -0.1046663065     0.4083233684
    4      H       2.2737209199     0.4989993753     0.1809402044
    5      C       0.4517029813    -0.8355121294    -0.4718438343
    6      H       0.6465595056    -1.7179466674    -1.0609189606
    7      C      -0.8062134211     0.0014436511    -0.7643480541
    8      H      -1.5413309129    -0.5275325331    -1.3576907171
    9      C      -0.5717100583    -0.5776295928     0.6046316343
   10      H      -1.2703914078    -1.2335073387     1.1011487708
   11      N       0.3885025666     0.2625630042     1.3035098183
   12      H       0.4864799864     0.2748514242     2.3039386400
 ----------------------------------------------------------------
 Nuclear Repulsion Energy =         266.42857017 hartrees
 There are       25 alpha and       24 beta electrons
 Applying Cartesian multipole field
    Component          Value
    ---------          -----
     (2,0,0)        1.00000E-11
     (0,2,0)        2.00000E-11
     (0,0,2)       -3.00000E-11
 Nucleus-field energy     =     0.0000000013 hartrees
 Requested basis set is cc-pVTZ
 There are 100 shells and 280 basis functions
 A cutoff of  1.0D-14 yielded   4887 shell pairs
 There are     38683 function pairs (     50677 Cartesian)
 Smallest overlap matrix eigenvalue = 2.07E-04
 Guess MOs from SCF MO coefficient file
 Reading MOs from coefficient file
 Reading MOs from coefficient file
 Long-range K will be added via erf
 Coulomb attenuation parameter = 0.25 bohr**(-1)
 An unrestricted hybrid HF-DFT SCF calculation will be
 performed using Pulay DIIS extrapolation
 Exchange:     0.1957 Hartree-Fock + 1.0000 wB97X-D3 + LR-HF
 Correlation:  1.0000 wB97X-D3
 Using SG-2 standard quadrature grid
 Dispersion:   Grimme D3
 SCF converges when DIIS error is below 1.0E-08
 Geometry optimization detected.  Setting ReadMinima to 0
 Setting SaveMinima to 0
 using 32 threads for integral computing
 -------------------------------------------------------
 OpenMP Integral computing Module                
 Release: version 1.0, May 2013, Q-Chem Inc. Pittsburgh 
 -------------------------------------------------------
 using 32 threads for integral computing
 -------------------------------------------------------
 OpenMP Integral computing Module                
 Release: version 1.0, May 2013, Q-Chem Inc. Pittsburgh 
 -------------------------------------------------------
 ---------------------------------------
  Cycle       Energy         DIIS Error
 ---------------------------------------
    1    -302.8964794743      4.84E-05
    2    -302.8963442735      5.47E-06
    3    -302.8963447084      2.27E-06
    4    -302.8963447666      1.47E-06
    5    -302.8963447908      6.85E-07
    6    -302.8963447984      2.30E-07
    7    -302.8963448000      8.18E-08
    8    -302.8963448008      5.26E-08
    9    -302.8963448010      1.97E-08
   10    -302.8963448011      1.16E-08
   11    -302.8963448011      2.66E-09 Convergence criterion met
 ---------------------------------------
 <S^2> = 0.7554
 SCF time:  CPU 1048.21 s  wall 32.95 s
 SCF   energy in the final basis set = -302.89634480
 Total energy in the final basis set = -302.89634480
 
 --------------------------------------------------------------
 
                    Orbital Energies (a.u.)
 --------------------------------------------------------------
 
 Alpha MOs
 -- Occupied --
-14.4525 -14.4101 -10.3525 -10.3402 -10.3215 -10.3207 -10.3087  -1.1267
 -1.0158  -0.9560  -0.8244  -0.7830  -0.6997  -0.6602  -0.6307  -0.5913
 -0.5339  -0.5183  -0.4930  -0.4628  -0.4530  -0.4264  -0.4021  -0.3690
 -0.2679
 -- Virtual --
  0.0998   0.1108   0.1210   0.1392   0.1525   0.1603   0.1696   0.1972
  0.2018   0.2411   0.2702   0.2763   0.3081   0.3144   0.3519   0.3592
  0.3752   0.3862   0.3961   0.4246   0.4407   0.4494   0.4641   0.4727
  0.4838   0.4879   0.5011   0.5155   0.5271   0.5317   0.5600   0.5635
  0.5846   0.5897   0.6004   0.6274   0.6628   0.6668   0.6785   0.6994
  0.7159   0.7260   0.7412   0.7993   0.8243   0.8371   0.8529   0.8932
  0.9229   0.9430   0.9809   0.9937   1.0073   1.0317   1.0523   1.0616
  1.0727   1.1040   1.1240   1.1374   1.1464   1.1621   1.1683   1.1950
  1.2075   1.2307   1.2379   1.2633   1.2811   1.2949   1.3158   1.3214
  1.3472   1.3784   1.3938   1.4412   1.4503   1.4727   1.4897   1.4904
  1.5105   1.5492   1.5578   1.5801   1.6255   1.6416   1.6810   1.7242
  1.7473   1.8065   1.8242   1.8533   1.8802   1.9216   1.9304   1.9667
  1.9948   2.1183   2.2074   2.2199   2.2432   2.3008   2.3248   2.3608
  2.3867   2.4361   2.4652   2.5163   2.5450   2.5836   2.6060   2.6236
  2.6615   2.6810   2.6864   2.7172   2.7290   2.7515   2.7708   2.7852
  2.8074   2.8227   2.8490   2.8631   2.8888   2.9189   2.9299   2.9596
  2.9705   2.9723   3.0258   3.0352   3.0553   3.0779   3.0878   3.0941
  3.1186   3.1211   3.1465   3.1706   3.1772   3.1978   3.2242   3.2267
  3.2393   3.2659   3.2859   3.3223   3.3325   3.3596   3.3835   3.4093
  3.4161   3.4520   3.4736   3.5057   3.5215   3.5264   3.5541   3.5617
  3.5797   3.6086   3.6417   3.6760   3.6918   3.7089   3.7307   3.7637
  3.7740   3.7851   3.7938   3.8220   3.8467   3.8634   3.8940   3.9056
  3.9407   3.9603   3.9767   4.0180   4.0499   4.0606   4.0839   4.0865
  4.0947   4.1075   4.1111   4.1471   4.1744   4.1896   4.2066   4.2475
  4.2684   4.2772   4.3459   4.3704   4.3895   4.4019   4.4294   4.4438
  4.4694   4.5186   4.5422   4.6169   4.6423   4.6686   4.6813   4.7028
  4.7445   4.7674   4.7700   4.7990   4.8280   4.9152   4.9208   4.9640
  5.0043   5.0217   5.0523   5.0998   5.1364   5.1436   5.1759   5.2190
  5.2523   5.2774   5.3106   5.3493   5.3948   5.3995   5.4730   5.5222
  5.5959   5.6210   5.6977   5.7473   5.7751   5.8343   5.9163   5.9362
  6.0064   6.1479   6.2201   6.2397   6.2610   6.3455   6.4166   6.8099
  8.2466  11.0310  11.6567  11.8977  12.6895  12.8456  15.7903
 
 Beta MOs
 -- Occupied --
-14.4498 -14.4099 -10.3525 -10.3388 -10.3216 -10.3129 -10.3088  -1.1190
 -1.0149  -0.9508  -0.8106  -0.7755  -0.6956  -0.6472  -0.6272  -0.5841
 -0.5246  -0.5082  -0.4837  -0.4602  -0.4440  -0.4207  -0.3942  -0.3515
 -- Virtual --
  0.0217   0.1003   0.1148   0.1233   0.1415   0.1553   0.1608   0.1726
  0.2010   0.2059   0.2418   0.2754   0.2777   0.3087   0.3186   0.3577
  0.3624   0.3792   0.3955   0.4020   0.4269   0.4462   0.4528   0.4673
  0.4775   0.4870   0.4913   0.5003   0.5181   0.5322   0.5338   0.5629
  0.5676   0.5878   0.5927   0.6044   0.6288   0.6651   0.6705   0.6833
  0.7047   0.7172   0.7265   0.7428   0.8033   0.8295   0.8386   0.8565
  0.8952   0.9275   0.9447   0.9826   0.9963   1.0084   1.0345   1.0554
  1.0640   1.0747   1.1071   1.1261   1.1398   1.1528   1.1652   1.1721
  1.1982   1.2101   1.2338   1.2431   1.2666   1.2841   1.2987   1.3194
  1.3271   1.3495   1.3812   1.3960   1.4445   1.4527   1.4779   1.4929
  1.4944   1.5138   1.5537   1.5613   1.5822   1.6291   1.6443   1.6841
  1.7273   1.7515   1.8106   1.8292   1.8568   1.8863   1.9246   1.9325
  1.9707   1.9985   2.1226   2.2108   2.2333   2.2546   2.3064   2.3338
  2.3664   2.3904   2.4411   2.4739   2.5234   2.5495   2.5875   2.6131
  2.6291   2.6679   2.6839   2.6980   2.7193   2.7339   2.7549   2.7740
  2.7911   2.8095   2.8309   2.8559   2.8747   2.8932   2.9277   2.9346
  2.9631   2.9788   2.9803   3.0288   3.0379   3.0625   3.0872   3.0929
  3.1066   3.1247   3.1280   3.1547   3.1790   3.1843   3.2100   3.2281
  3.2356   3.2529   3.2704   3.2961   3.3270   3.3429   3.3652   3.3868
  3.4164   3.4226   3.4574   3.4790   3.5117   3.5254   3.5337   3.5589
  3.5684   3.5828   3.6172   3.6457   3.6806   3.6963   3.7135   3.7350
  3.7671   3.7768   3.7912   3.7985   3.8248   3.8501   3.8685   3.8989
  3.9108   3.9462   3.9645   3.9824   4.0212   4.0518   4.0635   4.0867
  4.0880   4.0958   4.1096   4.1149   4.1530   4.1796   4.1923   4.2120
  4.2500   4.2715   4.2825   4.3522   4.3741   4.3917   4.4039   4.4331
  4.4464   4.4722   4.5209   4.5466   4.6205   4.6476   4.6705   4.6828
  4.7084   4.7507   4.7692   4.7734   4.8020   4.8305   4.9207   4.9264
  4.9704   5.0082   5.0271   5.0570   5.1074   5.1410   5.1477   5.1799
  5.2261   5.2560   5.2788   5.3149   5.3526   5.3998   5.4038   5.4799
  5.5269   5.6011   5.6273   5.7020   5.7508   5.7797   5.8379   5.9198
  5.9392   6.0116   6.1555   6.2231   6.2409   6.2636   6.3490   6.4172
  6.8156   8.2470  11.0422  11.6616  11.9012  12.6932  12.8504  15.7906
 --------------------------------------------------------------
 
          Ground-State Mulliken Net Atomic Charges

     Atom                 Charge (a.u.)    Spin (a.u.)
  --------------------------------------------------------
      1 C                    -0.078758      -0.007526
      2 N                    -0.068715       0.014835
      3 C                    -0.177514       0.762540
      4 H                     0.128529       0.007062
      5 C                    -0.086789      -0.039047
      6 H                     0.127765       0.014994
      7 C                    -0.118024       0.098487
      8 H                     0.136299      -0.002651
      9 C                     0.022797       0.011127
     10 H                     0.122787       0.000157
     11 N                    -0.144353       0.126321
     12 H                     0.135976       0.013702
  --------------------------------------------------------
  Sum of atomic charges =    -0.000000
  Sum of spin   charges =     1.000000

 -----------------------------------------------------------------
                    Cartesian Multipole Moments
 -----------------------------------------------------------------
    Charge (ESU x 10^10)
                 0.0000
    Dipole Moment (Debye)
         X      -0.1042      Y      -4.4813      Z       1.8475
       Tot       4.8483
    Quadrupole Moments (Debye-Ang)
        XX     -38.7434     XY       4.7225     YY     -51.3749
        XZ      -0.4791     YZ       5.6252     ZZ     -37.2055
    Octopole Moments (Debye-Ang^2)
       XXX       8.1675    XXY     -14.6018    XYY       9.3213
       YYY     -77.3768    XXZ       4.8139    XYZ      -1.1426
       YYZ      18.0636    XZZ       3.3270    YZZ     -21.5738
       ZZZ      33.3018
    Hexadecapole Moments (Debye-Ang^3)
      XXXX    -215.3413   XXXY      57.1427   XXYY    -105.9201
      XYYY      68.5483   YYYY    -483.7137   XXXZ     -49.4672
      XXYZ      27.6911   XYYZ     -29.2643   YYYZ     113.5007
      XXZZ     -76.8366   XYZZ      22.8030   YYZZ    -125.5088
      XZZZ     -42.8869   YZZZ      81.9775   ZZZZ    -225.0492
 -----------------------------------------------------------------
 Calculating analytic gradient of the SCF energy
 Gradient of SCF Energy
            1           2           3           4           5           6
    1  -0.0002158   0.0001121  -0.0000659   0.0000029   0.0001360   0.0000266
    2  -0.0001041   0.0000094  -0.0000662  -0.0000377  -0.0001814   0.0000253
    3  -0.0001417   0.0000563  -0.0000986   0.0000450   0.0000404  -0.0000421
            7           8           9          10          11          12
    1   0.0001116   0.0000102  -0.0001143  -0.0000117  -0.0000201   0.0000285
    2   0.0003894  -0.0000854  -0.0001621   0.0000472   0.0002592  -0.0000935
    3   0.0001175   0.0000083  -0.0000642   0.0000592   0.0000109   0.0000089
 Max gradient component =       3.894E-04
 RMS gradient           =       1.159E-04
 Gradient time:  CPU 309.94 s  wall 10.23 s
 Geometry Optimization Parameters
   NAtoms,    NIC,     NZ,  NCons,   NDum,   NFix, NCnnct, MaxDiis
       12     105       0       0       0       0       0       0

 Cartesian Hessian Update
 Hessian updated using BFGS update


** GEOMETRY OPTIMIZATION IN DELOCALIZED INTERNAL COORDINATES **
   Searching for a Minimum

   Optimization Cycle:   5

                       Coordinates (Angstroms)
     ATOM                X               Y               Z
      1  C        -0.7522730819    1.4162645049   -1.0154195454
      2  N        -0.7091255933    2.5426726081   -1.2322713248
      3  C         1.4040785155   -0.1046663065    0.4083233684
      4  H         2.2737209199    0.4989993753    0.1809402044
      5  C         0.4517029813   -0.8355121294   -0.4718438343
      6  H         0.6465595056   -1.7179466674   -1.0609189606
      7  C        -0.8062134211    0.0014436511   -0.7643480541
      8  H        -1.5413309129   -0.5275325331   -1.3576907171
      9  C        -0.5717100583   -0.5776295928    0.6046316343
     10  H        -1.2703914078   -1.2335073387    1.1011487708
     11  N         0.3885025666    0.2625630042    1.3035098183
     12  H         0.4864799864    0.2748514242    2.3039386400
   Point Group: c1    Number of degrees of freedom:    30


   Energy is   -302.896344801

 Hessian updated using BFGS update

 30 Hessian modes will be used to form the next step
  Hessian Eigenvalues:
     0.004869    0.017506    0.019160    0.022695    0.024421    0.033429
     0.034237    0.048195    0.059083    0.070484    0.077134    0.099730
     0.103296    0.109309    0.150440    0.154994    0.199962    0.212672
     0.231544    0.285948    0.308360    0.356918    0.359418    0.361301
     0.365203    0.371218    0.390418    0.397116    0.471167    1.392408

 Minimum search - taking simple RFO step
 Searching for Lamda that Minimizes Along All modes
 Value Taken    Lamda =  -0.00000215
 Step Taken.  Stepsize is  0.015314

                             Maximum     Tolerance    Cnvgd?
         Gradient           0.000137      0.000300     YES
         Displacement       0.007264      0.001200      NO
         Energy change     -0.000002      0.000001      NO


 New Cartesian Coordinates Obtained by Inverse Iteration

 Displacement from previous Coordinates is:  0.009480
 Adding empirical dispersion correction 
 ----------------------------------------------------------------
 Doing -D3(0) with
 s6  =   1.00000
 s8  =   1.00000
 rs6 =   1.28100
 rs8 =   1.09400
 -D3 energy without 3body term =     -0.0026802985 hartrees
 ----------------------------------------------------------------
             Standard Nuclear Orientation (Angstroms)
    I     Atom           X                Y                Z
 ----------------------------------------------------------------
    1      C      -0.7515937384     1.4164469119    -1.0142006760
    2      N      -0.7099276934     2.5427569014    -1.2315392400
    3      C       1.4045276077    -0.1052011128     0.4083796843
    4      H       2.2740525293     0.4984388954     0.1807430447
    5      C       0.4517694825    -0.8357616531    -0.4718941586
    6      H       0.6457520688    -1.7181752876    -1.0612549252
    7      C      -0.8059674071     0.0012755575    -0.7642244662
    8      H      -1.5411041759    -0.5271016414    -1.3580365248
    9      C      -0.5715986853    -0.5781727364     0.6043512461
   10      H      -1.2702129397    -1.2344022055     1.1005752449
   11      N       0.3889503192     0.2612021804     1.3033712620
   12      H       0.4853526322     0.2786941900     2.3037295087
 ----------------------------------------------------------------
 Nuclear Repulsion Energy =         266.44085006 hartrees
 There are       25 alpha and       24 beta electrons
 Applying Cartesian multipole field
    Component          Value
    ---------          -----
     (2,0,0)        1.00000E-11
     (0,2,0)        2.00000E-11
     (0,0,2)       -3.00000E-11
 Nucleus-field energy     =     0.0000000013 hartrees
 Requested basis set is cc-pVTZ
 There are 100 shells and 280 basis functions
 A cutoff of  1.0D-14 yielded   4887 shell pairs
 There are     38683 function pairs (     50677 Cartesian)
 Smallest overlap matrix eigenvalue = 2.06E-04
 Guess MOs from SCF MO coefficient file
 Reading MOs from coefficient file
 Reading MOs from coefficient file
 Long-range K will be added via erf
 Coulomb attenuation parameter = 0.25 bohr**(-1)
 An unrestricted hybrid HF-DFT SCF calculation will be
 performed using Pulay DIIS extrapolation
 Exchange:     0.1957 Hartree-Fock + 1.0000 wB97X-D3 + LR-HF
 Correlation:  1.0000 wB97X-D3
 Using SG-2 standard quadrature grid
 Dispersion:   Grimme D3
 SCF converges when DIIS error is below 1.0E-08
 Geometry optimization detected.  Setting ReadMinima to 0
 Setting SaveMinima to 0
 using 32 threads for integral computing
 -------------------------------------------------------
 OpenMP Integral computing Module                
 Release: version 1.0, May 2013, Q-Chem Inc. Pittsburgh 
 -------------------------------------------------------
 using 32 threads for integral computing
 -------------------------------------------------------
 OpenMP Integral computing Module                
 Release: version 1.0, May 2013, Q-Chem Inc. Pittsburgh 
 -------------------------------------------------------
 ---------------------------------------
  Cycle       Energy         DIIS Error
 ---------------------------------------
    1    -302.8964217986      3.91E-05
    2    -302.8963458892      5.30E-06
    3    -302.8963462540      2.26E-06
    4    -302.8963463134      1.42E-06
    5    -302.8963463377      6.20E-07
    6    -302.8963463452      2.39E-07
    7    -302.8963463478      8.98E-08
    8    -302.8963463489      4.31E-08
    9    -302.8963463492      1.52E-08
   10    -302.8963463492      1.09E-08
   11    -302.8963463492      2.18E-09 Convergence criterion met
 ---------------------------------------
 <S^2> = 0.7554
 SCF time:  CPU 1051.70 s  wall 33.15 s
 SCF   energy in the final basis set = -302.89634635
 Total energy in the final basis set = -302.89634635
 
 --------------------------------------------------------------
 
                    Orbital Energies (a.u.)
 --------------------------------------------------------------
 
 Alpha MOs
 -- Occupied --
-14.4525 -14.4101 -10.3525 -10.3401 -10.3215 -10.3207 -10.3086  -1.1267
 -1.0158  -0.9561  -0.8244  -0.7830  -0.6998  -0.6602  -0.6306  -0.5916
 -0.5338  -0.5183  -0.4929  -0.4629  -0.4530  -0.4265  -0.4021  -0.3691
 -0.2676
 -- Virtual --
  0.0998   0.1109   0.1210   0.1393   0.1526   0.1602   0.1696   0.1973
  0.2018   0.2410   0.2703   0.2763   0.3081   0.3145   0.3519   0.3592
  0.3752   0.3863   0.3962   0.4247   0.4407   0.4494   0.4641   0.4727
  0.4838   0.4879   0.5011   0.5155   0.5272   0.5318   0.5601   0.5635
  0.5847   0.5898   0.6006   0.6275   0.6628   0.6668   0.6786   0.6994
  0.7159   0.7262   0.7414   0.7993   0.8245   0.8371   0.8530   0.8927
  0.9230   0.9431   0.9810   0.9939   1.0072   1.0317   1.0523   1.0616
  1.0730   1.1042   1.1246   1.1375   1.1464   1.1622   1.1683   1.1951
  1.2074   1.2307   1.2378   1.2636   1.2809   1.2950   1.3157   1.3216
  1.3474   1.3784   1.3938   1.4415   1.4501   1.4726   1.4898   1.4906
  1.5106   1.5488   1.5583   1.5801   1.6252   1.6417   1.6806   1.7246
  1.7473   1.8065   1.8241   1.8535   1.8806   1.9212   1.9303   1.9667
  1.9947   2.1184   2.2078   2.2201   2.2433   2.3009   2.3252   2.3612
  2.3871   2.4358   2.4653   2.5165   2.5451   2.5839   2.6060   2.6240
  2.6613   2.6814   2.6862   2.7173   2.7289   2.7514   2.7709   2.7853
  2.8069   2.8224   2.8490   2.8634   2.8886   2.9190   2.9296   2.9597
  2.9705   2.9723   3.0260   3.0353   3.0554   3.0778   3.0875   3.0942
  3.1187   3.1212   3.1466   3.1711   3.1771   3.1978   3.2240   3.2266
  3.2396   3.2659   3.2864   3.3230   3.3330   3.3599   3.3834   3.4098
  3.4163   3.4524   3.4739   3.5059   3.5217   3.5267   3.5545   3.5615
  3.5802   3.6082   3.6421   3.6761   3.6923   3.7093   3.7308   3.7643
  3.7742   3.7852   3.7941   3.8218   3.8465   3.8623   3.8943   3.9058
  3.9411   3.9605   3.9769   4.0185   4.0502   4.0607   4.0838   4.0865
  4.0947   4.1074   4.1120   4.1478   4.1754   4.1897   4.2067   4.2477
  4.2686   4.2774   4.3462   4.3705   4.3898   4.4016   4.4293   4.4434
  4.4694   4.5186   4.5421   4.6175   4.6426   4.6686   4.6814   4.7037
  4.7433   4.7666   4.7695   4.7997   4.8282   4.9156   4.9206   4.9636
  5.0045   5.0214   5.0521   5.1004   5.1362   5.1435   5.1758   5.2192
  5.2520   5.2774   5.3107   5.3505   5.3946   5.3986   5.4725   5.5219
  5.5962   5.6203   5.6978   5.7472   5.7750   5.8343   5.9172   5.9365
  6.0054   6.1479   6.2215   6.2401   6.2621   6.3476   6.4169   6.8126
  8.2462  11.0333  11.6575  11.9016  12.6897  12.8497  15.7922
 
 Beta MOs
 -- Occupied --
-14.4499 -14.4099 -10.3525 -10.3388 -10.3215 -10.3128 -10.3088  -1.1191
 -1.0150  -0.9509  -0.8105  -0.7755  -0.6958  -0.6472  -0.6272  -0.5843
 -0.5246  -0.5081  -0.4837  -0.4602  -0.4440  -0.4207  -0.3942  -0.3515
 -- Virtual --
  0.0219   0.1004   0.1149   0.1233   0.1416   0.1554   0.1608   0.1726
  0.2011   0.2058   0.2417   0.2754   0.2777   0.3087   0.3187   0.3577
  0.3624   0.3792   0.3956   0.4021   0.4270   0.4461   0.4528   0.4673
  0.4775   0.4870   0.4913   0.5004   0.5182   0.5322   0.5339   0.5631
  0.5676   0.5879   0.5927   0.6047   0.6288   0.6651   0.6705   0.6834
  0.7047   0.7173   0.7267   0.7430   0.8033   0.8297   0.8386   0.8566
  0.8947   0.9276   0.9449   0.9827   0.9965   1.0082   1.0345   1.0555
  1.0640   1.0750   1.1072   1.1267   1.1399   1.1528   1.1652   1.1721
  1.1982   1.2101   1.2338   1.2431   1.2668   1.2840   1.2988   1.3192
  1.3272   1.3497   1.3812   1.3959   1.4447   1.4526   1.4778   1.4929
  1.4947   1.5139   1.5533   1.5617   1.5822   1.6289   1.6444   1.6837
  1.7278   1.7516   1.8105   1.8292   1.8569   1.8867   1.9241   1.9325
  1.9707   1.9984   2.1227   2.2112   2.2335   2.2548   2.3064   2.3341
  2.3668   2.3908   2.4408   2.4740   2.5236   2.5496   2.5877   2.6131
  2.6295   2.6677   2.6843   2.6979   2.7193   2.7338   2.7548   2.7741
  2.7911   2.8090   2.8307   2.8557   2.8752   2.8930   2.9276   2.9344
  2.9633   2.9787   2.9803   3.0290   3.0380   3.0626   3.0872   3.0927
  3.1066   3.1248   3.1280   3.1548   3.1795   3.1842   3.2101   3.2279
  3.2354   3.2533   3.2704   3.2966   3.3274   3.3436   3.3654   3.3867
  3.4168   3.4229   3.4578   3.4794   3.5118   3.5254   3.5342   3.5593
  3.5683   3.5831   3.6169   3.6461   3.6806   3.6970   3.7138   3.7351
  3.7677   3.7770   3.7913   3.7990   3.8246   3.8498   3.8675   3.8993
  3.9110   3.9465   3.9647   3.9825   4.0217   4.0520   4.0637   4.0866
  4.0881   4.0959   4.1095   4.1158   4.1537   4.1806   4.1925   4.2120
  4.2502   4.2717   4.2827   4.3524   4.3743   4.3920   4.4037   4.4331
  4.4460   4.4722   4.5209   4.5466   4.6210   4.6480   4.6705   4.6829
  4.7093   4.7496   4.7684   4.7728   4.8027   4.8307   4.9210   4.9262
  4.9701   5.0084   5.0267   5.0568   5.1080   5.1409   5.1476   5.1798
  5.2263   5.2557   5.2788   5.3150   5.3538   5.3996   5.4029   5.4794
  5.5265   5.6014   5.6266   5.7021   5.7507   5.7796   5.8379   5.9207
  5.9395   6.0106   6.1555   6.2245   6.2413   6.2647   6.3511   6.4175
  6.8183   8.2466  11.0445  11.6624  11.9051  12.6933  12.8545  15.7925
 --------------------------------------------------------------
 
          Ground-State Mulliken Net Atomic Charges

     Atom                 Charge (a.u.)    Spin (a.u.)
  --------------------------------------------------------
      1 C                    -0.078914      -0.007514
      2 N                    -0.068683       0.014814
      3 C                    -0.177785       0.761754
      4 H                     0.128561       0.007066
      5 C                    -0.086795      -0.038878
      6 H                     0.127723       0.014965
      7 C                    -0.117871       0.098567
      8 H                     0.136282      -0.002676
      9 C                     0.023049       0.010934
     10 H                     0.122764       0.000177
     11 N                    -0.144741       0.127268
     12 H                     0.136409       0.013524
  --------------------------------------------------------
  Sum of atomic charges =    -0.000000
  Sum of spin   charges =     1.000000

 -----------------------------------------------------------------
                    Cartesian Multipole Moments
 -----------------------------------------------------------------
    Charge (ESU x 10^10)
                -0.0000
    Dipole Moment (Debye)
         X      -0.1064      Y      -4.4728      Z       1.8503
       Tot       4.8416
    Quadrupole Moments (Debye-Ang)
        XX     -38.7538     XY       4.7339     YY     -51.3715
        XZ      -0.4853     YZ       5.6465     ZZ     -37.1959
    Octopole Moments (Debye-Ang^2)
       XXX       8.1463    XXY     -14.5892    XYY       9.3235
       YYY     -77.3458    XXZ       4.8007    XYZ      -1.1385
       YYZ      18.0664    XZZ       3.3109    YZZ     -21.5052
       ZZZ      33.2864
    Hexadecapole Moments (Debye-Ang^3)
      XXXX    -215.4056   XXXY      57.1983   XXYY    -105.9674
      XYYY      68.6392   YYYY    -483.8059   XXXZ     -49.4718
      XXYZ      27.6912   XYYZ     -29.2691   YYYZ     113.4658
      XXZZ     -76.8320   XYZZ      22.8385   YYZZ    -125.4350
      XZZZ     -42.8998   YZZZ      82.0433   ZZZZ    -224.8283
 -----------------------------------------------------------------
 Calculating analytic gradient of the SCF energy
 Gradient of SCF Energy
            1           2           3           4           5           6
    1  -0.0000576   0.0000442  -0.0000328   0.0000019   0.0000498  -0.0000309
    2   0.0001575  -0.0001405   0.0000941  -0.0000905  -0.0001292   0.0000343
    3  -0.0000584   0.0000321  -0.0000612   0.0000298   0.0001386  -0.0000642
            7           8           9          10          11          12
    1   0.0000856   0.0000186  -0.0000987  -0.0000326   0.0000459   0.0000067
    2   0.0001172  -0.0000933  -0.0000975   0.0000303   0.0001836  -0.0000660
    3   0.0001990   0.0000169  -0.0003148   0.0000574   0.0000511  -0.0000263
 Max gradient component =       3.148E-04
 RMS gradient           =       9.984E-05
 Gradient time:  CPU 311.39 s  wall 10.33 s
 Geometry Optimization Parameters
   NAtoms,    NIC,     NZ,  NCons,   NDum,   NFix, NCnnct, MaxDiis
       12     105       0       0       0       0       0       0

 Cartesian Hessian Update
 Hessian updated using BFGS update


** GEOMETRY OPTIMIZATION IN DELOCALIZED INTERNAL COORDINATES **
   Searching for a Minimum

   Optimization Cycle:   6

                       Coordinates (Angstroms)
     ATOM                X               Y               Z
      1  C        -0.7515937384    1.4164469119   -1.0142006760
      2  N        -0.7099276934    2.5427569014   -1.2315392400
      3  C         1.4045276077   -0.1052011128    0.4083796843
      4  H         2.2740525293    0.4984388954    0.1807430447
      5  C         0.4517694825   -0.8357616531   -0.4718941586
      6  H         0.6457520688   -1.7181752876   -1.0612549252
      7  C        -0.8059674071    0.0012755575   -0.7642244662
      8  H        -1.5411041759   -0.5271016414   -1.3580365248
      9  C        -0.5715986853   -0.5781727364    0.6043512461
     10  H        -1.2702129397   -1.2344022055    1.1005752449
     11  N         0.3889503192    0.2612021804    1.3033712620
     12  H         0.4853526322    0.2786941900    2.3037295087
   Point Group: c1    Number of degrees of freedom:    30


   Energy is   -302.896346349

 Hessian updated using BFGS update

 30 Hessian modes will be used to form the next step
  Hessian Eigenvalues:
     0.003394    0.013317    0.019147    0.022386    0.023945    0.032516
     0.034649    0.047271    0.059231    0.070837    0.078408    0.096373
     0.103955    0.109900    0.150382    0.155020    0.199856    0.210874
     0.229997    0.290865    0.326738    0.357063    0.359312    0.361317
     0.365179    0.374194    0.395094    0.405660    0.473001    1.411564

 Minimum search - taking simple RFO step
 Searching for Lamda that Minimizes Along All modes
 Value Taken    Lamda =  -0.00000183
 Step Taken.  Stepsize is  0.018389

                             Maximum     Tolerance    Cnvgd?
         Gradient           0.000129      0.000300     YES
         Displacement       0.009470      0.001200      NO
         Energy change     -0.000002      0.000001      NO


 New Cartesian Coordinates Obtained by Inverse Iteration

 Displacement from previous Coordinates is:  0.010880
 Adding empirical dispersion correction 
 ----------------------------------------------------------------
 Doing -D3(0) with
 s6  =   1.00000
 s8  =   1.00000
 rs6 =   1.28100
 rs8 =   1.09400
 -D3 energy without 3body term =     -0.0026809415 hartrees
 ----------------------------------------------------------------
             Standard Nuclear Orientation (Angstroms)
    I     Atom           X                Y                Z
 ----------------------------------------------------------------
    1      C      -0.7506234835     1.4165617125    -1.0129797773
    2      N      -0.7102001186     2.5428479801    -1.2306607526
    3      C       1.4050093882    -0.1059522121     0.4084282134
    4      H       2.2736192376     0.4987754718     0.1801159250
    5      C       0.4517587704    -0.8360569525    -0.4720838892
    6      H       0.6449945815    -1.7188818564    -1.0610562220
    7      C      -0.8057730419     0.0010873760    -0.7642483944
    8      H      -1.5412517182    -0.5260796088    -1.3586481219
    9      C      -0.5714188760    -0.5788623316     0.6042486328
   10      H      -1.2698090472    -1.2357641142     1.0998995622
   11      N       0.3894648303     0.2594054215     1.3033592037
   12      H       0.4842294772     0.2829191137     2.3036256203
 ----------------------------------------------------------------
 Nuclear Repulsion Energy =         266.44894562 hartrees
 There are       25 alpha and       24 beta electrons
 Applying Cartesian multipole field
    Component          Value
    ---------          -----
     (2,0,0)        1.00000E-11
     (0,2,0)        2.00000E-11
     (0,0,2)       -3.00000E-11
 Nucleus-field energy     =     0.0000000013 hartrees
 Requested basis set is cc-pVTZ
 There are 100 shells and 280 basis functions
 A cutoff of  1.0D-14 yielded   4887 shell pairs
 There are     38683 function pairs (     50677 Cartesian)
 Smallest overlap matrix eigenvalue = 2.06E-04
 Guess MOs from SCF MO coefficient file
 Reading MOs from coefficient file
 Reading MOs from coefficient file
 Long-range K will be added via erf
 Coulomb attenuation parameter = 0.25 bohr**(-1)
 An unrestricted hybrid HF-DFT SCF calculation will be
 performed using Pulay DIIS extrapolation
 Exchange:     0.1957 Hartree-Fock + 1.0000 wB97X-D3 + LR-HF
 Correlation:  1.0000 wB97X-D3
 Using SG-2 standard quadrature grid
 Dispersion:   Grimme D3
 SCF converges when DIIS error is below 1.0E-08
 Geometry optimization detected.  Setting ReadMinima to 0
 Setting SaveMinima to 0
 using 32 threads for integral computing
 -------------------------------------------------------
 OpenMP Integral computing Module                
 Release: version 1.0, May 2013, Q-Chem Inc. Pittsburgh 
 -------------------------------------------------------
 using 32 threads for integral computing
 -------------------------------------------------------
 OpenMP Integral computing Module                
 Release: version 1.0, May 2013, Q-Chem Inc. Pittsburgh 
 -------------------------------------------------------
 ---------------------------------------
  Cycle       Energy         DIIS Error
 ---------------------------------------
    1    -302.8963508383      4.04E-05
    2    -302.8963470124      6.04E-06
    3    -302.8963475011      2.57E-06
    4    -302.8963475924      1.48E-06
    5    -302.8963476255      6.46E-07
    6    -302.8963476356      3.10E-07
    7    -302.8963476400      1.16E-07
    8    -302.8963476418      4.48E-08
    9    -302.8963476421      2.47E-08
   10    -302.8963476422      9.21E-09 Convergence criterion met
 ---------------------------------------
 <S^2> = 0.7554
 SCF time:  CPU 965.01 s  wall 30.41 s
 SCF   energy in the final basis set = -302.89634764
 Total energy in the final basis set = -302.89634764
 
 --------------------------------------------------------------
 
                    Orbital Energies (a.u.)
 --------------------------------------------------------------
 
 Alpha MOs
 -- Occupied --
-14.4526 -14.4101 -10.3525 -10.3401 -10.3214 -10.3206 -10.3086  -1.1268
 -1.0158  -0.9561  -0.8244  -0.7830  -0.6999  -0.6602  -0.6306  -0.5918
 -0.5338  -0.5182  -0.4929  -0.4629  -0.4530  -0.4265  -0.4021  -0.3691
 -0.2674
 -- Virtual --
  0.0999   0.1110   0.1209   0.1394   0.1526   0.1602   0.1696   0.1973
  0.2017   0.2410   0.2703   0.2763   0.3080   0.3146   0.3518   0.3592
  0.3752   0.3863   0.3962   0.4248   0.4407   0.4493   0.4640   0.4727
  0.4837   0.4879   0.5010   0.5156   0.5273   0.5319   0.5602   0.5635
  0.5848   0.5898   0.6009   0.6275   0.6628   0.6667   0.6786   0.6994
  0.7159   0.7264   0.7415   0.7993   0.8245   0.8371   0.8531   0.8921
  0.9232   0.9433   0.9811   0.9942   1.0070   1.0318   1.0524   1.0618
  1.0734   1.1042   1.1253   1.1376   1.1464   1.1622   1.1682   1.1950
  1.2074   1.2308   1.2377   1.2638   1.2808   1.2951   1.3154   1.3217
  1.3477   1.3783   1.3937   1.4418   1.4499   1.4723   1.4897   1.4909
  1.5107   1.5483   1.5585   1.5801   1.6249   1.6419   1.6801   1.7251
  1.7474   1.8065   1.8241   1.8537   1.8810   1.9207   1.9303   1.9665
  1.9945   2.1185   2.2083   2.2203   2.2433   2.3009   2.3256   2.3618
  2.3873   2.4357   2.4652   2.5165   2.5450   2.5842   2.6059   2.6246
  2.6612   2.6817   2.6861   2.7173   2.7289   2.7513   2.7709   2.7852
  2.8063   2.8221   2.8489   2.8639   2.8884   2.9191   2.9293   2.9599
  2.9704   2.9721   3.0262   3.0355   3.0554   3.0777   3.0873   3.0943
  3.1190   3.1214   3.1465   3.1716   3.1771   3.1977   3.2237   3.2263
  3.2399   3.2659   3.2870   3.3236   3.3337   3.3602   3.3833   3.4106
  3.4165   3.4528   3.4743   3.5058   3.5221   3.5271   3.5549   3.5610
  3.5808   3.6077   3.6425   3.6764   3.6929   3.7096   3.7307   3.7650
  3.7743   3.7852   3.7945   3.8216   3.8465   3.8611   3.8946   3.9059
  3.9412   3.9608   3.9769   4.0189   4.0503   4.0609   4.0835   4.0866
  4.0948   4.1072   4.1132   4.1484   4.1766   4.1897   4.2067   4.2479
  4.2689   4.2776   4.3465   4.3706   4.3899   4.4012   4.4292   4.4428
  4.4694   4.5185   4.5420   4.6178   4.6429   4.6686   4.6814   4.7043
  4.7418   4.7657   4.7690   4.8003   4.8283   4.9159   4.9202   4.9632
  5.0049   5.0212   5.0521   5.1012   5.1360   5.1432   5.1754   5.2192
  5.2516   5.2774   5.3108   5.3518   5.3941   5.3973   5.4718   5.5210
  5.5965   5.6188   5.6982   5.7471   5.7747   5.8339   5.9177   5.9366
  6.0040   6.1475   6.2224   6.2403   6.2631   6.3500   6.4169   6.8156
  8.2458  11.0360  11.6582  11.9051  12.6891  12.8532  15.7926
 
 Beta MOs
 -- Occupied --
-14.4499 -14.4099 -10.3524 -10.3388 -10.3214 -10.3127 -10.3088  -1.1191
 -1.0149  -0.9509  -0.8105  -0.7756  -0.6959  -0.6472  -0.6271  -0.5846
 -0.5246  -0.5080  -0.4837  -0.4602  -0.4440  -0.4207  -0.3942  -0.3515
 -- Virtual --
  0.0220   0.1004   0.1149   0.1232   0.1417   0.1554   0.1608   0.1726
  0.2012   0.2058   0.2417   0.2755   0.2777   0.3086   0.3188   0.3577
  0.3624   0.3793   0.3956   0.4021   0.4271   0.4461   0.4527   0.4672
  0.4775   0.4870   0.4912   0.5003   0.5182   0.5323   0.5341   0.5632
  0.5677   0.5879   0.5928   0.6050   0.6289   0.6651   0.6703   0.6834
  0.7047   0.7173   0.7269   0.7431   0.8033   0.8298   0.8386   0.8567
  0.8941   0.9277   0.9450   0.9828   0.9967   1.0081   1.0345   1.0556
  1.0641   1.0754   1.1072   1.1275   1.1399   1.1527   1.1652   1.1721
  1.1982   1.2100   1.2339   1.2430   1.2671   1.2838   1.2988   1.3189
  1.3273   1.3499   1.3811   1.3959   1.4450   1.4524   1.4775   1.4929
  1.4949   1.5139   1.5528   1.5619   1.5822   1.6285   1.6446   1.6832
  1.7284   1.7516   1.8105   1.8292   1.8571   1.8871   1.9236   1.9325
  1.9706   1.9982   2.1227   2.2117   2.2335   2.2550   2.3063   2.3344
  2.3673   2.3911   2.4406   2.4739   2.5237   2.5496   2.5880   2.6129
  2.6301   2.6675   2.6846   2.6979   2.7193   2.7338   2.7547   2.7740
  2.7910   2.8085   2.8304   2.8555   2.8757   2.8927   2.9276   2.9341
  2.9635   2.9784   2.9802   3.0292   3.0381   3.0625   3.0873   3.0924
  3.1066   3.1249   3.1282   3.1547   3.1800   3.1840   3.2102   3.2276
  3.2350   3.2537   3.2703   3.2972   3.3277   3.3444   3.3658   3.3866
  3.4175   3.4231   3.4582   3.4798   3.5117   3.5255   3.5349   3.5597
  3.5679   3.5836   3.6163   3.6465   3.6809   3.6977   3.7141   3.7351
  3.7684   3.7771   3.7913   3.7993   3.8244   3.8498   3.8663   3.8995
  3.9111   3.9466   3.9650   3.9824   4.0220   4.0522   4.0639   4.0864
  4.0881   4.0960   4.1092   4.1170   4.1544   4.1817   4.1925   4.2120
  4.2504   4.2720   4.2829   4.3526   4.3743   4.3921   4.4034   4.4329
  4.4454   4.4723   4.5208   4.5464   4.6212   4.6484   4.6704   4.6829
  4.7100   4.7481   4.7675   4.7722   4.8033   4.8307   4.9213   4.9260
  4.9697   5.0088   5.0265   5.0568   5.1087   5.1408   5.1475   5.1794
  5.2263   5.2554   5.2788   5.3152   5.3552   5.3991   5.4017   5.4787
  5.5255   5.6017   5.6253   5.7025   5.7505   5.7793   5.8375   5.9212
  5.9396   6.0092   6.1551   6.2254   6.2416   6.2657   6.3535   6.4176
  6.8213   8.2463  11.0471  11.6631  11.9086  12.6927  12.8580  15.7929
 --------------------------------------------------------------
 
          Ground-State Mulliken Net Atomic Charges

     Atom                 Charge (a.u.)    Spin (a.u.)
  --------------------------------------------------------
      1 C                    -0.079078      -0.007505
      2 N                    -0.068679       0.014794
      3 C                    -0.178002       0.760808
      4 H                     0.128539       0.007105
      5 C                    -0.086826      -0.038606
      6 H                     0.127696       0.014931
      7 C                    -0.117758       0.098625
      8 H                     0.136294      -0.002702
      9 C                     0.023317       0.010636
     10 H                     0.122773       0.000191
     11 N                    -0.145208       0.128415
     12 H                     0.136934       0.013308
  --------------------------------------------------------
  Sum of atomic charges =     0.000000
  Sum of spin   charges =     1.000000

 -----------------------------------------------------------------
                    Cartesian Multipole Moments
 -----------------------------------------------------------------
    Charge (ESU x 10^10)
                 0.0000
    Dipole Moment (Debye)
         X      -0.1107      Y      -4.4626      Z       1.8536
       Tot       4.8335
    Quadrupole Moments (Debye-Ang)
        XX     -38.7692     XY       4.7445     YY     -51.3652
        XZ      -0.4899     YZ       5.6689     ZZ     -37.1846
    Octopole Moments (Debye-Ang^2)
       XXX       8.0922    XXY     -14.5662    XYY       9.3181
       YYY     -77.3065    XXZ       4.7785    XYZ      -1.1296
       YYZ      18.0718    XZZ       3.2862    YZZ     -21.4217
       ZZZ      33.2745
    Hexadecapole Moments (Debye-Ang^3)
      XXXX    -215.4817   XXXY      57.2277   XXYY    -105.9974
      XYYY      68.6847   YYYY    -483.8982   XXXZ     -49.4632
      XXYZ      27.6883   XYYZ     -29.2614   YYYZ     113.4326
      XXZZ     -76.8187   XYZZ      22.8629   YYZZ    -125.3591
      XZZZ     -42.8900   YZZZ      82.1220   ZZZZ    -224.6065
 -----------------------------------------------------------------
 Calculating analytic gradient of the SCF energy
 Gradient of SCF Energy
            1           2           3           4           5           6
    1   0.0000873  -0.0000193  -0.0000145   0.0000019   0.0000168  -0.0000671
    2   0.0002401  -0.0001604   0.0001440  -0.0000990  -0.0000491   0.0000213
    3   0.0000437  -0.0000169  -0.0000243   0.0000114   0.0001532  -0.0000558
            7           8           9          10          11          12
    1   0.0000058   0.0000162  -0.0000562  -0.0000275   0.0000574  -0.0000008
    2  -0.0001115  -0.0000461  -0.0000231   0.0000134   0.0001127  -0.0000424
    3   0.0001547   0.0000027  -0.0003506   0.0000404   0.0000685  -0.0000270
 Max gradient component =       3.506E-04
 RMS gradient           =       9.868E-05
 Gradient time:  CPU 309.44 s  wall 10.29 s
 Geometry Optimization Parameters
   NAtoms,    NIC,     NZ,  NCons,   NDum,   NFix, NCnnct, MaxDiis
       12     105       0       0       0       0       0       0

 Cartesian Hessian Update
 Hessian updated using BFGS update


** GEOMETRY OPTIMIZATION IN DELOCALIZED INTERNAL COORDINATES **
   Searching for a Minimum

   Optimization Cycle:   7

                       Coordinates (Angstroms)
     ATOM                X               Y               Z
      1  C        -0.7506234835    1.4165617125   -1.0129797773
      2  N        -0.7102001186    2.5428479801   -1.2306607526
      3  C         1.4050093882   -0.1059522121    0.4084282134
      4  H         2.2736192376    0.4987754718    0.1801159250
      5  C         0.4517587704   -0.8360569525   -0.4720838892
      6  H         0.6449945815   -1.7188818564   -1.0610562220
      7  C        -0.8057730419    0.0010873760   -0.7642483944
      8  H        -1.5412517182   -0.5260796088   -1.3586481219
      9  C        -0.5714188760   -0.5788623316    0.6042486328
     10  H        -1.2698090472   -1.2357641142    1.0998995622
     11  N         0.3894648303    0.2594054215    1.3033592037
     12  H         0.4842294772    0.2829191137    2.3036256203
   Point Group: c1    Number of degrees of freedom:    30


   Energy is   -302.896347642

 Hessian updated using BFGS update

 30 Hessian modes will be used to form the next step
  Hessian Eigenvalues:
     0.002497    0.010416    0.019150    0.022271    0.023883    0.032338
     0.034954    0.047695    0.058829    0.072314    0.078687    0.095232
     0.104788    0.110086    0.150878    0.161305    0.199726    0.210190
     0.229801    0.291011    0.322293    0.357202    0.359133    0.361307
     0.364575    0.368618    0.395816    0.405524    0.471864    1.398611

 Minimum search - taking simple RFO step
 Searching for Lamda that Minimizes Along All modes
 Value Taken    Lamda =  -0.00000118
 Step Taken.  Stepsize is  0.016464

                             Maximum     Tolerance    Cnvgd?
         Gradient           0.000144      0.000300     YES
         Displacement       0.009431      0.001200      NO
         Energy change     -0.000001      0.000001      NO


 New Cartesian Coordinates Obtained by Inverse Iteration

 Displacement from previous Coordinates is:  0.009580
 Adding empirical dispersion correction 
 ----------------------------------------------------------------
 Doing -D3(0) with
 s6  =   1.00000
 s8  =   1.00000
 rs6 =   1.28100
 rs8 =   1.09400
 -D3 energy without 3body term =     -0.0026817452 hartrees
 ----------------------------------------------------------------
             Standard Nuclear Orientation (Angstroms)
    I     Atom           X                Y                Z
 ----------------------------------------------------------------
    1      C      -0.7497866775     1.4166061997    -1.0121606005
    2      N      -0.7099581505     2.5429564203    -1.2298278186
    3      C       1.4054307159    -0.1067632138     0.4084498477
    4      H       2.2727071423     0.4997233390     0.1793623263
    5      C       0.4517072614    -0.8363558396    -0.4723421901
    6      H       0.6446597607    -1.7197215042    -1.0605839041
    7      C      -0.8056231302     0.0009955099    -0.7643703608
    8      H      -1.5416563956    -0.5249959863    -1.3590716786
    9      C      -0.5712571018    -0.5794985229     0.6043064800
   10      H      -1.2695110255    -1.2369906225     1.0993133712
   11      N       0.3899003535     0.2577243702     1.3033751978
   12      H       0.4833872471     0.2863198502     2.3035493297
 ----------------------------------------------------------------
 Nuclear Repulsion Energy =         266.45112103 hartrees
 There are       25 alpha and       24 beta electrons
 Applying Cartesian multipole field
    Component          Value
    ---------          -----
     (2,0,0)        1.00000E-11
     (0,2,0)        2.00000E-11
     (0,0,2)       -3.00000E-11
 Nucleus-field energy     =     0.0000000013 hartrees
 Requested basis set is cc-pVTZ
 There are 100 shells and 280 basis functions
 A cutoff of  1.0D-14 yielded   4887 shell pairs
 There are     38683 function pairs (     50677 Cartesian)
 Smallest overlap matrix eigenvalue = 2.06E-04
 Guess MOs from SCF MO coefficient file
 Reading MOs from coefficient file
 Reading MOs from coefficient file
 Long-range K will be added via erf
 Coulomb attenuation parameter = 0.25 bohr**(-1)
 An unrestricted hybrid HF-DFT SCF calculation will be
 performed using Pulay DIIS extrapolation
 Exchange:     0.1957 Hartree-Fock + 1.0000 wB97X-D3 + LR-HF
 Correlation:  1.0000 wB97X-D3
 Using SG-2 standard quadrature grid
 Dispersion:   Grimme D3
 SCF converges when DIIS error is below 1.0E-08
 Geometry optimization detected.  Setting ReadMinima to 0
 Setting SaveMinima to 0
 using 32 threads for integral computing
 -------------------------------------------------------
 OpenMP Integral computing Module                
 Release: version 1.0, May 2013, Q-Chem Inc. Pittsburgh 
 -------------------------------------------------------
 using 32 threads for integral computing
 -------------------------------------------------------
 OpenMP Integral computing Module                
 Release: version 1.0, May 2013, Q-Chem Inc. Pittsburgh 
 -------------------------------------------------------
 ---------------------------------------
  Cycle       Energy         DIIS Error
 ---------------------------------------
    1    -302.8963139157      3.24E-05
    2    -302.8963479465      5.16E-06
    3    -302.8963483204      2.21E-06
    4    -302.8963483968      1.14E-06
    5    -302.8963484228      4.22E-07
    6    -302.8963484303      2.89E-07
    7    -302.8963484334      1.10E-07
    8    -302.8963484347      4.20E-08
    9    -302.8963484350      2.79E-08
   10    -302.8963484351      7.71E-09 Convergence criterion met
 ---------------------------------------
 <S^2> = 0.7554
 SCF time:  CPU 963.56 s  wall 30.36 s
 SCF   energy in the final basis set = -302.89634844
 Total energy in the final basis set = -302.89634844
 
 --------------------------------------------------------------
 
                    Orbital Energies (a.u.)
 --------------------------------------------------------------
 
 Alpha MOs
 -- Occupied --
-14.4527 -14.4101 -10.3525 -10.3401 -10.3214 -10.3206 -10.3086  -1.1268
 -1.0158  -0.9560  -0.8244  -0.7830  -0.7000  -0.6601  -0.6305  -0.5920
 -0.5338  -0.5181  -0.4929  -0.4628  -0.4530  -0.4265  -0.4021  -0.3692
 -0.2673
 -- Virtual --
  0.0999   0.1110   0.1209   0.1394   0.1526   0.1602   0.1696   0.1974
  0.2017   0.2410   0.2704   0.2763   0.3080   0.3146   0.3518   0.3592
  0.3752   0.3864   0.3963   0.4248   0.4407   0.4493   0.4639   0.4728
  0.4835   0.4879   0.5009   0.5157   0.5274   0.5320   0.5603   0.5636
  0.5849   0.5899   0.6011   0.6276   0.6629   0.6666   0.6786   0.6993
  0.7159   0.7266   0.7415   0.7994   0.8245   0.8371   0.8531   0.8916
  0.9233   0.9434   0.9811   0.9944   1.0069   1.0318   1.0524   1.0619
  1.0737   1.1043   1.1259   1.1376   1.1464   1.1623   1.1682   1.1950
  1.2073   1.2308   1.2376   1.2640   1.2807   1.2951   1.3151   1.3217
  1.3479   1.3782   1.3937   1.4420   1.4497   1.4719   1.4897   1.4911
  1.5107   1.5478   1.5585   1.5801   1.6246   1.6420   1.6797   1.7255
  1.7474   1.8064   1.8241   1.8538   1.8813   1.9204   1.9303   1.9664
  1.9944   2.1185   2.2087   2.2204   2.2433   2.3008   2.3260   2.3623
  2.3874   2.4357   2.4650   2.5165   2.5448   2.5844   2.6056   2.6253
  2.6612   2.6818   2.6861   2.7172   2.7288   2.7512   2.7708   2.7851
  2.8059   2.8219   2.8488   2.8643   2.8881   2.9192   2.9289   2.9600
  2.9702   2.9719   3.0263   3.0356   3.0552   3.0778   3.0871   3.0944
  3.1193   3.1217   3.1464   3.1720   3.1770   3.1977   3.2234   3.2259
  3.2402   3.2659   3.2874   3.3239   3.3342   3.3605   3.3832   3.4113
  3.4167   3.4531   3.4746   3.5058   3.5224   3.5276   3.5551   3.5605
  3.5813   3.6072   3.6428   3.6767   3.6933   3.7098   3.7304   3.7654
  3.7743   3.7851   3.7946   3.8215   3.8467   3.8600   3.8946   3.9059
  3.9411   3.9609   3.9768   4.0191   4.0504   4.0611   4.0832   4.0866
  4.0948   4.1069   4.1143   4.1488   4.1775   4.1895   4.2067   4.2480
  4.2692   4.2777   4.3466   4.3707   4.3899   4.4010   4.4290   4.4422
  4.4695   4.5183   4.5418   4.6179   4.6432   4.6685   4.6813   4.7046
  4.7404   4.7650   4.7686   4.8007   4.8283   4.9161   4.9199   4.9628
  5.0052   5.0212   5.0521   5.1018   5.1358   5.1431   5.1750   5.2192
  5.2513   5.2773   5.3108   5.3528   5.3936   5.3960   5.4713   5.5198
  5.5968   5.6172   5.6986   5.7469   5.7743   5.8332   5.9177   5.9364
  6.0027   6.1469   6.2229   6.2403   6.2637   6.3521   6.4168   6.8182
  8.2459  11.0383  11.6588  11.9073  12.6881  12.8551  15.7918
 
 Beta MOs
 -- Occupied --
-14.4500 -14.4099 -10.3524 -10.3387 -10.3214 -10.3127 -10.3088  -1.1192
 -1.0149  -0.9508  -0.8106  -0.7756  -0.6960  -0.6471  -0.6271  -0.5848
 -0.5247  -0.5078  -0.4837  -0.4602  -0.4439  -0.4207  -0.3942  -0.3515
 -- Virtual --
  0.0221   0.1005   0.1150   0.1231   0.1417   0.1554   0.1607   0.1726
  0.2012   0.2057   0.2417   0.2755   0.2777   0.3085   0.3188   0.3577
  0.3624   0.3793   0.3956   0.4021   0.4272   0.4461   0.4527   0.4671
  0.4775   0.4868   0.4912   0.5002   0.5183   0.5324   0.5342   0.5633
  0.5677   0.5880   0.5928   0.6052   0.6289   0.6651   0.6702   0.6835
  0.7047   0.7172   0.7271   0.7431   0.8034   0.8297   0.8386   0.8567
  0.8936   0.9278   0.9451   0.9828   0.9969   1.0080   1.0345   1.0556
  1.0643   1.0758   1.1072   1.1282   1.1400   1.1527   1.1652   1.1721
  1.1981   1.2100   1.2339   1.2428   1.2673   1.2837   1.2989   1.3185
  1.3274   1.3502   1.3810   1.3959   1.4452   1.4523   1.4771   1.4930
  1.4951   1.5139   1.5524   1.5618   1.5822   1.6282   1.6447   1.6828
  1.7288   1.7516   1.8105   1.8293   1.8573   1.8874   1.9232   1.9326
  1.9704   1.9981   2.1227   2.2120   2.2336   2.2552   2.3063   2.3348
  2.3678   2.3912   2.4406   2.4737   2.5237   2.5494   2.5883   2.6125
  2.6307   2.6675   2.6848   2.6978   2.7193   2.7338   2.7547   2.7740
  2.7908   2.8080   2.8303   2.8553   2.8761   2.8924   2.9276   2.9339
  2.9637   2.9781   2.9800   3.0294   3.0382   3.0622   3.0874   3.0923
  3.1067   3.1251   3.1284   3.1545   3.1803   3.1839   3.2102   3.2272
  3.2346   3.2541   3.2703   3.2976   3.3279   3.3450   3.3660   3.3865
  3.4183   3.4233   3.4585   3.4802   3.5116   3.5255   3.5356   3.5601
  3.5674   3.5841   3.6159   3.6468   3.6811   3.6982   3.7143   3.7348
  3.7688   3.7772   3.7912   3.7995   3.8243   3.8499   3.8653   3.8995
  3.9111   3.9464   3.9652   3.9823   4.0222   4.0522   4.0640   4.0861
  4.0881   4.0960   4.1089   4.1181   4.1549   4.1825   4.1924   4.2120
  4.2505   4.2723   4.2830   4.3527   4.3744   4.3921   4.4032   4.4328
  4.4448   4.4724   4.5207   4.5462   4.6213   4.6487   4.6703   4.6829
  4.7103   4.7468   4.7669   4.7718   4.8036   4.8307   4.9214   4.9258
  4.9693   5.0090   5.0265   5.0568   5.1094   5.1406   5.1474   5.1790
  5.2262   5.2551   5.2787   5.3152   5.3562   5.3985   5.4005   5.4781
  5.5242   5.6020   5.6238   5.7028   5.7503   5.7789   5.8368   5.9212
  5.9395   6.0079   6.1546   6.2258   6.2415   6.2663   6.3557   6.4175
  6.8238   8.2464  11.0494  11.6637  11.9108  12.6917  12.8600  15.7920
 --------------------------------------------------------------
 
          Ground-State Mulliken Net Atomic Charges

     Atom                 Charge (a.u.)    Spin (a.u.)
  --------------------------------------------------------
      1 C                    -0.079168      -0.007506
      2 N                    -0.068708       0.014792
      3 C                    -0.178121       0.759977
      4 H                     0.128476       0.007165
      5 C                    -0.086856      -0.038325
      6 H                     0.127696       0.014896
      7 C                    -0.117737       0.098666
      8 H                     0.136315      -0.002723
      9 C                     0.023512       0.010334
     10 H                     0.122808       0.000197
     11 N                    -0.145599       0.129407
     12 H                     0.137381       0.013120
  --------------------------------------------------------
  Sum of atomic charges =    -0.000000
  Sum of spin   charges =     1.000000

 -----------------------------------------------------------------
                    Cartesian Multipole Moments
 -----------------------------------------------------------------
    Charge (ESU x 10^10)
                 0.0000
    Dipole Moment (Debye)
         X      -0.1157      Y      -4.4535      Z       1.8564
       Tot       4.8263
    Quadrupole Moments (Debye-Ang)
        XX     -38.7839     XY       4.7514     YY     -51.3586
        XZ      -0.4931     YZ       5.6860     ZZ     -37.1757
    Octopole Moments (Debye-Ang^2)
       XXX       8.0246    XXY     -14.5412    XYY       9.3081
       YYY     -77.2691    XXZ       4.7563    XYZ      -1.1179
       YYZ      18.0767    XZZ       3.2616    YZZ     -21.3468
       ZZZ      33.2682
    Hexadecapole Moments (Debye-Ang^3)
      XXXX    -215.5558   XXXY      57.2350   XXYY    -106.0071
      XYYY      68.6861   YYYY    -483.9809   XXXZ     -49.4476
      XXYZ      27.6837   XYYZ     -29.2451   YYYZ     113.4086
      XXZZ     -76.8032   XYZZ      22.8719   YYZZ    -125.2986
      XZZZ     -42.8684   YZZZ      82.1876   ZZZZ    -224.4405
 -----------------------------------------------------------------
 Calculating analytic gradient of the SCF energy
 Gradient of SCF Energy
            1           2           3           4           5           6
    1   0.0001598  -0.0000547   0.0000000   0.0000059   0.0000341  -0.0000609
    2   0.0001514  -0.0000793   0.0000759  -0.0000598   0.0000108   0.0000013
    3   0.0001173  -0.0000639  -0.0000080   0.0000005   0.0000976  -0.0000213
            7           8           9          10          11          12
    1  -0.0000674   0.0000032  -0.0000254  -0.0000102   0.0000138   0.0000019
    2  -0.0001706   0.0000155   0.0000140   0.0000040   0.0000673  -0.0000305
    3   0.0000304  -0.0000079  -0.0001858   0.0000158   0.0000321  -0.0000068
 Max gradient component =       1.858E-04
 RMS gradient           =       7.018E-05
 Gradient time:  CPU 310.92 s  wall 10.32 s
 Geometry Optimization Parameters
   NAtoms,    NIC,     NZ,  NCons,   NDum,   NFix, NCnnct, MaxDiis
       12     105       0       0       0       0       0       0

 Cartesian Hessian Update
 Hessian updated using BFGS update


** GEOMETRY OPTIMIZATION IN DELOCALIZED INTERNAL COORDINATES **
   Searching for a Minimum

   Optimization Cycle:   8

                       Coordinates (Angstroms)
     ATOM                X               Y               Z
      1  C        -0.7497866775    1.4166061997   -1.0121606005
      2  N        -0.7099581505    2.5429564203   -1.2298278186
      3  C         1.4054307159   -0.1067632138    0.4084498477
      4  H         2.2727071423    0.4997233390    0.1793623263
      5  C         0.4517072614   -0.8363558396   -0.4723421901
      6  H         0.6446597607   -1.7197215042   -1.0605839041
      7  C        -0.8056231302    0.0009955099   -0.7643703608
      8  H        -1.5416563956   -0.5249959863   -1.3590716786
      9  C        -0.5712571018   -0.5794985229    0.6043064800
     10  H        -1.2695110255   -1.2369906225    1.0993133712
     11  N         0.3899003535    0.2577243702    1.3033751978
     12  H         0.4833872471    0.2863198502    2.3035493297
   Point Group: c1    Number of degrees of freedom:    30


   Energy is   -302.896348435

 Hessian updated using BFGS update

 30 Hessian modes will be used to form the next step
  Hessian Eigenvalues:
     0.002138    0.009066    0.019136    0.022497    0.023839    0.032226
     0.034709    0.048082    0.057732    0.072031    0.077057    0.096282
     0.104380    0.109714    0.150745    0.164242    0.199383    0.210266
     0.230039    0.290923    0.303138    0.356995    0.358939    0.361163
     0.362231    0.365672    0.393720    0.399268    0.471587    1.386322

 Minimum search - taking simple RFO step
 Searching for Lamda that Minimizes Along All modes
 Value Taken    Lamda =  -0.00000050
 Step Taken.  Stepsize is  0.009513

                             Maximum     Tolerance    Cnvgd?
         Gradient           0.000117      0.000300     YES
         Displacement       0.005309      0.001200      NO
         Energy change     -0.000001      0.000001     YES


                       Distance Matrix (Angstroms)
             C (  1)   N (  2)   C (  3)   H (  4)   C (  5)   H (  6)
   N (  2)  1.147881
   C (  3)  2.997291  3.765613
   H (  4)  3.375777  3.880324  1.082809
   C (  5)  2.609757  3.652807  1.489191  2.350716
   H (  6)  3.432692  4.475942  2.310512  3.018930  1.078700
   C (  7)  1.438218  2.585995  2.505170  3.258140  1.538609  2.269786
   H (  8)  2.125376  3.181314  3.461845  4.238655  2.203800  2.509271
   C (  9)  2.574737  3.623950  2.041846  3.071389  1.507184  2.355933
   H ( 10)  3.430745  4.475042  2.984966  4.050900  2.364995  2.926130
   N ( 11)  2.829063  3.584563  1.401800  2.206112  2.086625  3.092490
   H ( 12)  3.713785  4.359041  2.143847  2.785566  2.994491  3.920153
             C (  7)   H (  8)   C (  9)   H ( 10)   N ( 11)
   H (  8)  1.082627
   C (  9)  1.505051  2.190776
   H ( 10)  2.284977  2.573841  1.079299
   N ( 11)  2.402240  3.381152  1.453775  2.242646
   H ( 12)  3.339923  4.263077  2.179299  2.615972  1.004941
 
 Final energy is   -302.896348435056     


 ******************************
 **  OPTIMIZATION CONVERGED  **
 ******************************

                       Coordinates (Angstroms)
     ATOM                X               Y               Z
      1  C        -0.7497866775    1.4166061997   -1.0121606005
      2  N        -0.7099581505    2.5429564203   -1.2298278186
      3  C         1.4054307159   -0.1067632138    0.4084498477
      4  H         2.2727071423    0.4997233390    0.1793623263
      5  C         0.4517072614   -0.8363558396   -0.4723421901
      6  H         0.6446597607   -1.7197215042   -1.0605839041
      7  C        -0.8056231302    0.0009955099   -0.7643703608
      8  H        -1.5416563956   -0.5249959863   -1.3590716786
      9  C        -0.5712571018   -0.5794985229    0.6043064800
     10  H        -1.2695110255   -1.2369906225    1.0993133712
     11  N         0.3899003535    0.2577243702    1.3033751978
     12  H         0.4833872471    0.2863198502    2.3035493297

Z-matrix Print:
$molecule
0 2
N 
H  1 1.004941
C  1 1.401800 2 125.126853
H  3 1.082809 1 124.727814 2 -72.004271 0
C  1 1.453775 2 123.812380 3 120.258420 0
H  5 1.079299 1 123.918524 2 0.357454 0
C  3 1.489191 1 92.351049 2 141.390362 0
H  7 1.078700 3 127.530763 1 -147.151472 0
C  5 1.505051 1 108.549563 2 158.237325 0
H  9 1.082627 5 114.709443 1 -177.532729 0
C  9 1.438218 5 122.023529 1 -32.440358 0
N  11 1.147881 9 178.964260 5 -178.827770 0
$end

 
 --------------------------------------------------------------
 
                    Orbital Energies (a.u.)
 --------------------------------------------------------------
 
 Alpha MOs
 -- Occupied --
-14.4527 -14.4101 -10.3525 -10.3401 -10.3214 -10.3206 -10.3086  -1.1268
 -1.0158  -0.9560  -0.8244  -0.7830  -0.7000  -0.6601  -0.6305  -0.5920
 -0.5338  -0.5181  -0.4929  -0.4628  -0.4530  -0.4265  -0.4021  -0.3692
 -0.2673
 -- Virtual --
  0.0999   0.1110   0.1209   0.1394   0.1526   0.1602   0.1696   0.1974
  0.2017   0.2410   0.2704   0.2763   0.3080   0.3146   0.3518   0.3592
  0.3752   0.3864   0.3963   0.4248   0.4407   0.4493   0.4639   0.4728
  0.4835   0.4879   0.5009   0.5157   0.5274   0.5320   0.5603   0.5636
  0.5849   0.5899   0.6011   0.6276   0.6629   0.6666   0.6786   0.6993
  0.7159   0.7266   0.7415   0.7994   0.8245   0.8371   0.8531   0.8916
  0.9233   0.9434   0.9811   0.9944   1.0069   1.0318   1.0524   1.0619
  1.0737   1.1043   1.1259   1.1376   1.1464   1.1623   1.1682   1.1950
  1.2073   1.2308   1.2376   1.2640   1.2807   1.2951   1.3151   1.3217
  1.3479   1.3782   1.3937   1.4420   1.4497   1.4719   1.4897   1.4911
  1.5107   1.5478   1.5585   1.5801   1.6246   1.6420   1.6797   1.7255
  1.7474   1.8064   1.8241   1.8538   1.8813   1.9204   1.9303   1.9664
  1.9944   2.1185   2.2087   2.2204   2.2433   2.3008   2.3260   2.3623
  2.3874   2.4357   2.4650   2.5165   2.5448   2.5844   2.6056   2.6253
  2.6612   2.6818   2.6861   2.7172   2.7288   2.7512   2.7708   2.7851
  2.8059   2.8219   2.8488   2.8643   2.8881   2.9192   2.9289   2.9600
  2.9702   2.9719   3.0263   3.0356   3.0552   3.0778   3.0871   3.0944
  3.1193   3.1217   3.1464   3.1720   3.1770   3.1977   3.2234   3.2259
  3.2402   3.2659   3.2874   3.3239   3.3342   3.3605   3.3832   3.4113
  3.4167   3.4531   3.4746   3.5058   3.5224   3.5276   3.5551   3.5605
  3.5813   3.6072   3.6428   3.6767   3.6933   3.7098   3.7304   3.7654
  3.7743   3.7851   3.7946   3.8215   3.8467   3.8600   3.8946   3.9059
  3.9411   3.9609   3.9768   4.0191   4.0504   4.0611   4.0832   4.0866
  4.0948   4.1069   4.1143   4.1488   4.1775   4.1895   4.2067   4.2480
  4.2692   4.2777   4.3466   4.3707   4.3899   4.4010   4.4290   4.4422
  4.4695   4.5183   4.5418   4.6179   4.6432   4.6685   4.6813   4.7046
  4.7404   4.7650   4.7686   4.8007   4.8283   4.9161   4.9199   4.9628
  5.0052   5.0212   5.0521   5.1018   5.1358   5.1431   5.1750   5.2192
  5.2513   5.2773   5.3108   5.3528   5.3936   5.3960   5.4713   5.5198
  5.5968   5.6172   5.6986   5.7469   5.7743   5.8332   5.9177   5.9364
  6.0027   6.1469   6.2229   6.2403   6.2637   6.3521   6.4168   6.8182
  8.2459  11.0383  11.6588  11.9073  12.6881  12.8551  15.7918
 
 Beta MOs
 -- Occupied --
-14.4500 -14.4099 -10.3524 -10.3387 -10.3214 -10.3127 -10.3088  -1.1192
 -1.0149  -0.9508  -0.8106  -0.7756  -0.6960  -0.6471  -0.6271  -0.5848
 -0.5247  -0.5078  -0.4837  -0.4602  -0.4439  -0.4207  -0.3942  -0.3515
 -- Virtual --
  0.0221   0.1005   0.1150   0.1231   0.1417   0.1554   0.1607   0.1726
  0.2012   0.2057   0.2417   0.2755   0.2777   0.3085   0.3188   0.3577
  0.3624   0.3793   0.3956   0.4021   0.4272   0.4461   0.4527   0.4671
  0.4775   0.4868   0.4912   0.5002   0.5183   0.5324   0.5342   0.5633
  0.5677   0.5880   0.5928   0.6052   0.6289   0.6651   0.6702   0.6835
  0.7047   0.7172   0.7271   0.7431   0.8034   0.8297   0.8386   0.8567
  0.8936   0.9278   0.9451   0.9828   0.9969   1.0080   1.0345   1.0556
  1.0643   1.0758   1.1072   1.1282   1.1400   1.1527   1.1652   1.1721
  1.1981   1.2100   1.2339   1.2428   1.2673   1.2837   1.2989   1.3185
  1.3274   1.3502   1.3810   1.3959   1.4452   1.4523   1.4771   1.4930
  1.4951   1.5139   1.5524   1.5618   1.5822   1.6282   1.6447   1.6828
  1.7288   1.7516   1.8105   1.8293   1.8573   1.8874   1.9232   1.9326
  1.9704   1.9981   2.1227   2.2120   2.2336   2.2552   2.3063   2.3348
  2.3678   2.3912   2.4406   2.4737   2.5237   2.5494   2.5883   2.6125
  2.6307   2.6675   2.6848   2.6978   2.7193   2.7338   2.7547   2.7740
  2.7908   2.8080   2.8303   2.8553   2.8761   2.8924   2.9276   2.9339
  2.9637   2.9781   2.9800   3.0294   3.0382   3.0622   3.0874   3.0923
  3.1067   3.1251   3.1284   3.1545   3.1803   3.1839   3.2102   3.2272
  3.2346   3.2541   3.2703   3.2976   3.3279   3.3450   3.3660   3.3865
  3.4183   3.4233   3.4585   3.4802   3.5116   3.5255   3.5356   3.5601
  3.5674   3.5841   3.6159   3.6468   3.6811   3.6982   3.7143   3.7348
  3.7688   3.7772   3.7912   3.7995   3.8243   3.8499   3.8653   3.8995
  3.9111   3.9464   3.9652   3.9823   4.0222   4.0522   4.0640   4.0861
  4.0881   4.0960   4.1089   4.1181   4.1549   4.1825   4.1924   4.2120
  4.2505   4.2723   4.2830   4.3527   4.3744   4.3921   4.4032   4.4328
  4.4448   4.4724   4.5207   4.5462   4.6213   4.6487   4.6703   4.6829
  4.7103   4.7468   4.7669   4.7718   4.8036   4.8307   4.9214   4.9258
  4.9693   5.0090   5.0265   5.0568   5.1094   5.1406   5.1474   5.1790
  5.2262   5.2551   5.2787   5.3152   5.3562   5.3985   5.4005   5.4781
  5.5242   5.6020   5.6238   5.7028   5.7503   5.7789   5.8368   5.9212
  5.9395   6.0079   6.1546   6.2258   6.2415   6.2663   6.3557   6.4175
  6.8238   8.2464  11.0494  11.6637  11.9108  12.6917  12.8600  15.7920
 --------------------------------------------------------------
 
          Ground-State Mulliken Net Atomic Charges

     Atom                 Charge (a.u.)    Spin (a.u.)
  --------------------------------------------------------
      1 C                    -0.079168      -0.007506
      2 N                    -0.068708       0.014792
      3 C                    -0.178121       0.759977
      4 H                     0.128476       0.007165
      5 C                    -0.086856      -0.038325
      6 H                     0.127696       0.014896
      7 C                    -0.117737       0.098666
      8 H                     0.136315      -0.002723
      9 C                     0.023512       0.010334
     10 H                     0.122808       0.000197
     11 N                    -0.145599       0.129407
     12 H                     0.137381       0.013120
  --------------------------------------------------------
  Sum of atomic charges =    -0.000000
  Sum of spin   charges =     1.000000

 -----------------------------------------------------------------
                    Cartesian Multipole Moments
 -----------------------------------------------------------------
    Charge (ESU x 10^10)
                 0.0000
    Dipole Moment (Debye)
         X      -0.1157      Y      -4.4535      Z       1.8564
       Tot       4.8263
    Quadrupole Moments (Debye-Ang)
        XX     -38.7839     XY       4.7514     YY     -51.3586
        XZ      -0.4931     YZ       5.6860     ZZ     -37.1757
    Octopole Moments (Debye-Ang^2)
       XXX       8.0246    XXY     -14.5412    XYY       9.3081
       YYY     -77.2691    XXZ       4.7563    XYZ      -1.1179
       YYZ      18.0767    XZZ       3.2616    YZZ     -21.3468
       ZZZ      33.2682
    Hexadecapole Moments (Debye-Ang^3)
      XXXX    -215.5558   XXXY      57.2350   XXYY    -106.0071
      XYYY      68.6861   YYYY    -483.9809   XXXZ     -49.4476
      XXYZ      27.6837   XYYZ     -29.2451   YYYZ     113.4086
      XXZZ     -76.8032   XYZZ      22.8719   YYZZ    -125.2986
      XZZZ     -42.8684   YZZZ      82.1876   ZZZZ    -224.4405
 -----------------------------------------------------------------
Archival summary:
1\1\c8-65\OPT\ProcedureUnspecified\BasisUnspecified\255(2)\hpark21\MonJan3013:04:392023MonJan3013:04:392023\0\\#,OPT,ProcedureUnspecified,BasisUnspecified,\\0,2\N\H,1,1.00494\C,1,1.4018,2,125.127\H,3,1.08281,1,124.728,2,-72.0043,0\C,1,1.45378,2,123.812,3,120.258,0\H,5,1.0793,1,123.919,2,0.357454,0\C,3,1.48919,1,92.351,2,141.39,0\H,7,1.0787,3,127.531,1,-147.151,0\C,5,1.50505,1,108.55,2,158.237,0\H,9,1.08263,5,114.709,1,-177.533,0\C,9,1.43822,5,122.024,1,-32.4404,0\N,11,1.14788,9,178.964,5,-178.828,0\\\@

 Total job time:  401.10s(wall), 12558.04s(cpu) 
 Mon Jan 30 13:04:39 2023

        *************************************************************
        *                                                           *
        *  Thank you very much for using Q-Chem.  Have a nice day.  *
        *                                                           *
        *************************************************************
