# Supplementary material for: Reactant Discovery with an Ab Initio Nanoreactor: Exploration of Astrophysical N-Heterocycle Precursors and Formation Pathways
Source: ACS Earth Space Chem. 2024 Aug 9;8(9):1771–83. doi: 10.1021/acsearthspacechem.4c00120 (PMC11418024; doi:10.1021/acsearthspacechem.4c00120)
Supplement: Supplementary file 2 — sp4c00120_si_002.zip [file sp4c00120_si_002.zip › nr-si-data/reaction1/Int4/ccsd_sp.out]

Running Job 1 of 1 qchem.in
qchem qchem.in_1601049.0 ./qchem1601049/ 0
/home/leeping/opt/qchem/5.3.2-openmp/exe/qcprog.exe_s qchem.in_1601049.0 ./qchem1601049/
                  Welcome to Q-Chem
     A Quantum Leap Into The Future Of Chemistry


 Q-Chem 5.3, Q-Chem, Inc., Pleasanton, CA (2020)

 Yihan Shao,  Zhengting Gan,  E. Epifanovsky,  A. T. B. Gilbert,  M. Wormit,  
 J. Kussmann,  A. W. Lange,  A. Behn,  Jia Deng,  Xintian Feng,  D. Ghosh,  
 M. Goldey,  P. R. Horn,  L. D. Jacobson,  I. Kaliman,  T. Kus,  A. Landau,  
 Jie Liu,  E. I. Proynov,  R. M. Richard,  R. P. Steele,  E. J. Sundstrom,  
 H. L. Woodcock III,  P. M. Zimmerman,  D. Zuev,  B. Alam,  B. Albrecht,  
 A. Aldossary,  E. Alguire,  S. A. Baeppler,  D. Barton,  Z. Benda,  
 Y. A. Bernard,  E. J. Berquist,  K. B. Bravaya,  H. Burton,  K. Carter-Fenk,  
 D. Casanova,  Chun-Min Chang,  Yunqing Chen,  A. Chien,  K. D. Closser,  
 M. P. Coons,  S. Coriani,  S. Dasgupta,  A. L. Dempwolff,  M. Diedenhofen,  
 Hainam Do,  R. G. Edgar,  Po-Tung Fang,  S. Faraji,  S. Fatehi,  
 Qingguo Feng,  J. Fosso-Tande,  J. Gayvert,  Qinghui Ge,  A. Ghysels,  
 G. Gidofalvi,  J. Gomes,  J. Gonthier,  S. Gulania,  A. Gunina,  D. Hait,  
 M. W. D. Hanson-Heine,  S. Hammes-Schiffer,  P. H. P. Harbach,  
 A. W. Hauser,  M. F. Herbst,  J. E. Herr,  E. G. Hohenstein,  Z. C. Holden,  
 S. Houck,  Kerwin Hui,  B. C. Huynh,  M. Ivanov,  T.-C. Jagau,  Hyunjun Ji,  
 B. Kaduk,  K. Khistyaev,  Jaehoon Kim,  P. Klunzinger,  K. Koh,  
 D. Kosenkov,  L. Koulias,  T. Kowalczyk,  C. M. Krauter,  A. Kunitsa,  
 Ka Un Lao,  A. Laurent,  K. V. Lawler,  Joonho Lee,  D. Lefrancois,  
 S. Lehtola,  D. S. Levine,  Yi-Pei Li,  You-Sheng Lin,  Fenglai Liu,  
 Kuan-Yu Liu,  E. Livshits,  M. Loipersberger,  A. Luenser,  A. Manjanath,  
 P. Manohar,  E. Mansoor,  S. F. Manzer,  Shan-Ping Mao,  Yuezhi Mao,  
 N. Mardirossian,  A. V. Marenich,  T. Markovich,  L. A. Martinez-Martinez,  
 S. A. Maurer,  N. J. Mayhall,  S. C. McKenzie,  J.-M. Mewes,  P. Morgante,  
 A. F. Morrison,  J. W. Mullinax,  K. Nanda,  T. S. Nguyen-Beck,  
 R. Olivares-Amaya,  K. J. Oosterbaan,  J. A. Parkhill,  S. K. Paul,  
 F. Pavosevic,  Zheng Pei,  T. M. Perrine,  F. Plasser,  P. Pokhilko,  
 S. Prager,  A. Prociuk,  E. Ramos,  B. Rana,  D. R. Rehn,  F. Rob,  
 E. Rossomme,  M. Scheurer,  M. Schneider,  N. Sergueev,  S. M. Sharada,  
 S. Sharma,  W. Skomorowski,  D. W. Small,  T. Stauch,  C. J. Stein,  
 T. Stein,  Yu-Chuan Su,  S. P. Veccham,  Zhen Tao,  A. J. W. Thom,  
 A. Tkatchenko,  T. Tsuchimochi,  N. M. Tubman,  L. Vogt,  M. L. Vidal,  
 O. Vydrov,  M. A. Watson,  J. Wenzel,  M. de Wergifosse,  T. A. Wesolowski,  
 A. White,  J. Witte,  A. Yamada,  Jun Yang,  K. Yao,  S. Yeganeh,  
 S. R. Yost,  Zhi-Qiang You,  A. Zech,  Igor Ying Zhang,  Xing Zhang,  
 Yan Zhao,  Ying Zhu,  B. R. Brooks,  G. K. L. Chan,  C. J. Cramer,  
 M. S. Gordon,  W. J. Hehre,  A. Klamt,  M. W. Schmidt,  C. D. Sherrill,  
 D. G. Truhlar,  A. Aspuru-Guzik,  R. Baer,  A. T. Bell,  N. A. Besley,  
 Jeng-Da Chai,  A. E. DePrince, III,  R. A. DiStasio Jr.,  A. Dreuw,  
 B. D. Dunietz,  T. R. Furlani,  Chao-Ping Hsu,  Yousung Jung,  Jing Kong,  
 D. S. Lambrecht,  WanZhen Liang,  C. Ochsenfeld,  V. A. Rassolov,  
 L. V. Slipchenko,  J. E. Subotnik,  T. Van Voorhis,  J. M. Herbert,  
 A. I. Krylov,  P. M. W. Gill,  M. Head-Gordon

 Contributors to earlier versions of Q-Chem not listed above: 
 R. D. Adamson,  B. Austin,  J. Baker,  G. J. O. Beran,  K. Brandhorst,  
 S. T. Brown,  E. F. C. Byrd,  A. K. Chakraborty,  C.-L. Cheng,  
 Siu Hung Chien,  D. M. Chipman,  D. L. Crittenden,  H. Dachsel,  
 R. J. Doerksen,  A. D. Dutoi,  L. Fusti-Molnar,  W. A. Goddard III,  
 A. Golubeva-Zadorozhnaya,  S. R. Gwaltney,  G. Hawkins,  A. Heyden,  
 S. Hirata,  G. Kedziora,  F. J. Keil,  C. Kelley,  Jihan Kim,  R. A. King,  
 R. Z. Khaliullin,  P. P. Korambath,  W. Kurlancheek,  A. M. Lee,  M. S. Lee,  
 S. V. Levchenko,  Ching Yeh Lin,  D. Liotard,  R. C. Lochan,  I. Lotan,  
 P. E. Maslen,  N. Nair,  D. P. O'Neill,  D. Neuhauser,  E. Neuscamman,  
 C. M. Oana,  R. Olson,  B. Peters,  R. Peverati,  P. A. Pieniazek,  
 Y. M. Rhee,  J. Ritchie,  M. A. Rohrdanz,  E. Rosta,  N. J. Russ,  
 H. F. Schaefer III,  N. E. Schultz,  N. Shenvi,  A. C. Simmonett,  A. Sodt,  
 D. Stuck,  K. S. Thanthiriwatte,  V. Vanovschi,  Tao Wang,  A. Warshel,  
 C. F. Williams,  Q. Wu,  X. Xu,  W. Zhang

 Please cite Q-Chem as follows:
 Y. Shao et al., Mol. Phys. 113, 184-215 (2015)
 DOI: 10.1080/00268976.2014.952696

 Q-Chem 5.3.2 for Intel X86 EM64T Linux

 Parts of Q-Chem use Armadillo 9.800.1 (Horizon Scraper).
 http://arma.sourceforge.net/

 Q-Chem begins on Thu Jun 13 05:17:37 2024  

Host: 
0

     Scratch files written to ./qchem1601049//
 Dec820 |scratch|qcdevops|jenkins|workspace|build_RNUM 5633   
Processing $rem in /home/leeping/opt/qchem/5.3.2-openmp/config/preferences:
Processing $rem in /home/hpark21/.qchemrc:
Core orbitals will be frozen

Checking the input file for inconsistencies... 	...done.

--------------------------------------------------------------
User input:
--------------------------------------------------------------
$molecule
0 2
C        -0.7497866775    1.4166061997   -1.0121606005
N        -0.7099581505    2.5429564203   -1.2298278186
C         1.4054307159   -0.1067632138    0.4084498477
H         2.2727071423    0.4997233390    0.1793623263
C         0.4517072614   -0.8363558396   -0.4723421901
H         0.6446597607   -1.7197215042   -1.0605839041
C        -0.8056231302    0.0009955099   -0.7643703608
H        -1.5416563956   -0.5249959863   -1.3590716786
C        -0.5712571018   -0.5794985229    0.6043064800
H        -1.2695110255   -1.2369906225    1.0993133712
N         0.3899003535    0.2577243702    1.3033751978
H         0.4833872471    0.2863198502    2.3035493297
$end

$rem
method                ccsd(t)
basis                 cc-pvtz
unrestricted          true
symmetry              False
sym_ignore            true
scf_convergence       8
thresh                14
jobtype               sp
scf_guess             core
scf_algorithm         diis
max_scf_cycles        100
geom_opt_max_cycles   100
mem_total             10000
$end
--------------------------------------------------------------
 ----------------------------------------------------------------
             Standard Nuclear Orientation (Angstroms)
    I     Atom           X                Y                Z
 ----------------------------------------------------------------
    1      C      -0.7497866775     1.4166061997    -1.0121606005
    2      N      -0.7099581505     2.5429564203    -1.2298278186
    3      C       1.4054307159    -0.1067632138     0.4084498477
    4      H       2.2727071423     0.4997233390     0.1793623263
    5      C       0.4517072614    -0.8363558396    -0.4723421901
    6      H       0.6446597607    -1.7197215042    -1.0605839041
    7      C      -0.8056231302     0.0009955099    -0.7643703608
    8      H      -1.5416563956    -0.5249959863    -1.3590716786
    9      C      -0.5712571018    -0.5794985229     0.6043064800
   10      H      -1.2695110255    -1.2369906225     1.0993133712
   11      N       0.3899003535     0.2577243702     1.3033751978
   12      H       0.4833872471     0.2863198502     2.3035493297
 ----------------------------------------------------------------
 Nuclear Repulsion Energy =         266.45380277 hartrees
 There are       25 alpha and       24 beta electrons
 Requested basis set is cc-pVTZ
 There are 100 shells and 280 basis functions
 Total memory of 10000 MB is distributed as follows: 
   MEM_STATIC is set to 2000 MB
   QALLOC/CCMAN JOB total memory use is  8000 MB
 Warning: actual memory use might exceed 10000 MB

 Total QAlloc Memory Limit  10000 MB
 Mega-Array Size      1956 MB
 MEM_STATIC part      2000 MB

                       Distance Matrix (Angstroms)
             C (  1)   N (  2)   C (  3)   H (  4)   C (  5)   H (  6)
   N (  2)  1.147881
   C (  3)  2.997291  3.765613
   H (  4)  3.375777  3.880324  1.082809
   C (  5)  2.609757  3.652807  1.489191  2.350716
   H (  6)  3.432692  4.475942  2.310512  3.018930  1.078700
   C (  7)  1.438218  2.585995  2.505170  3.258140  1.538609  2.269786
   H (  8)  2.125376  3.181314  3.461845  4.238655  2.203800  2.509271
   C (  9)  2.574737  3.623950  2.041846  3.071389  1.507184  2.355933
   H ( 10)  3.430745  4.475042  2.984966  4.050900  2.364995  2.926130
   N ( 11)  2.829063  3.584563  1.401800  2.206112  2.086625  3.092490
   H ( 12)  3.713785  4.359041  2.143847  2.785566  2.994491  3.920153
             C (  7)   H (  8)   C (  9)   H ( 10)   N ( 11)
   H (  8)  1.082627
   C (  9)  1.505051  2.190776
   H ( 10)  2.284977  2.573841  1.079299
   N ( 11)  2.402240  3.381152  1.453775  2.242646
   H ( 12)  3.339923  4.263077  2.179299  2.615972  1.004941
 
 A cutoff of  1.0D-14 yielded   4887 shell pairs
 There are     38683 function pairs (     50677 Cartesian)
 Smallest overlap matrix eigenvalue = 2.06E-04

 Scale SEOQF with 1.000000e-01/1.000000e-01/1.000000e-01

 Standard Electronic Orientation quadrupole field applied
 Nucleus-field energy     =     0.0000000013 hartrees
 Guess MOs from core Hamiltonian diagonalization
 An unrestricted Hartree-Fock SCF calculation will be
 performed using Pulay DIIS extrapolation
 SCF converges when DIIS error is below 1.0E-08
 using 8 threads for integral computing
 -------------------------------------------------------
 OpenMP Integral computing Module                
 Release: version 1.0, May 2013, Q-Chem Inc. Pittsburgh 
 -------------------------------------------------------
 ---------------------------------------
  Cycle       Energy         DIIS Error
 ---------------------------------------
    1    -227.0066789991      8.75E-02
    2    -170.9326161913      8.28E-02
    3    -262.8026784764      3.54E-02
    4    -186.2939326232      8.23E-02
    5    -237.7220602780      6.24E-02
    6    -272.3764308028      4.51E-02
    7    -286.7674594175      3.01E-02
    8    -295.2352054728      1.76E-02
    9    -300.9046387107      3.72E-03
   10    -301.0631998832      1.77E-03
   11    -301.0994658719      3.81E-04
   12    -301.1048944628      1.68E-04
   13    -301.1060928743      8.81E-05
   14    -301.1064198120      4.48E-05
   15    -301.1065586388      1.70E-05
   16    -301.1066061505      6.24E-06
   17    -301.1066191247      3.54E-06
   18    -301.1066278134      1.91E-06
   19    -301.1066329241      7.20E-07
   20    -301.1066350915      3.46E-07
   21    -301.1066366552      2.02E-07
   22    -301.1066380822      1.25E-07
   23    -301.1066393283      9.20E-08
   24    -301.1066403911      7.52E-08
   25    -301.1066415957      5.72E-08
   26    -301.1066426088      3.65E-08
   27    -301.1066430810      2.12E-08
   28    -301.1066432596      1.18E-08
   29    -301.1066433283      7.24E-09 Convergence criterion met
 ---------------------------------------
 <S^2> = 0.7661
 SCF time:  CPU 969.77 s  wall 176.37 s
 SCF   energy in the final basis set = -301.10664333
 Total energy in the final basis set = -301.10664333


 ------------------------------------------------------------------------------

   CCMAN2: suite of methods based on coupled cluster
           and equation of motion theories.

   Components:
   * libvmm-1.3-trunk
     by Evgeny Epifanovsky, Ilya Kaliman.
   * libtensor-2.5-trunk
     by Evgeny Epifanovsky, Michael Wormit, Dmitry Zuev, Sam Manzer, 
        Ilya Kaliman.
   * libcc-2.5-trunk
     by Evgeny Epifanovsky, Arik Landau, Tomasz Kus, Kirill Khistyaev, 
        Dmitry Zuev, Prashant Manohar, Xintian Feng, Anna Krylov, 
        Matthew Goldey, Alec White, Thomas Jagau, Kaushik Nanda, 
        Anastasia Gunina, Alexander Kunitsa, Joonho Lee.

   CCMAN original authors:
   Anna I. Krylov, C. David Sherrill, Steven R. Gwaltney,
   Edward F. C. Byrd (2000)
   Sergey V. Levchenko, Lyudmila V. Slipchenko, Tao Wang,
   Ana-Maria C. Cristian (2003)
   Piotr A. Pieniazek, C. Melania Oana, Evgeny Epifanovsky (2007)
   Prashant Manohar (2009)

 ------------------------------------------------------------------------------


 Allocating and initializing 8000MB of RAM...
 Calculation will run on 8 cores.

 
 Alpha MOs, Unrestricted
 -- Occupied --                  
-15.576 -15.556 -11.302 -11.290 -11.278 -11.267 -11.261  -1.319
  1 A     2 A     3 A     4 A     5 A     6 A     7 A     8 A                  
 -1.211  -1.114  -0.961  -0.902  -0.788  -0.750  -0.704  -0.660
  9 A    10 A    11 A    12 A    13 A    14 A    15 A    16 A                  
 -0.597  -0.577  -0.547  -0.539  -0.511  -0.462  -0.436  -0.404
 17 A    18 A    19 A    20 A    21 A    22 A    23 A    24 A                  
 -0.317
 25 A                                                                          
 -- Virtual --                   
  0.125   0.149   0.163   0.177   0.182   0.204   0.207   0.245
 26 A    27 A    28 A    29 A    30 A    31 A    32 A    33 A                  
  0.262   0.282   0.318   0.327   0.345   0.367   0.412   0.418
 34 A    35 A    36 A    37 A    38 A    39 A    40 A    41 A                  
  0.440   0.467   0.473   0.495   0.512   0.521   0.535   0.548
 42 A    43 A    44 A    45 A    46 A    47 A    48 A    49 A                  
  0.567   0.575   0.585   0.606   0.607   0.624   0.628   0.643
 50 A    51 A    52 A    53 A    54 A    55 A    56 A    57 A                  
  0.655   0.668   0.689   0.709   0.741   0.759   0.784   0.787
 58 A    59 A    60 A    61 A    62 A    63 A    64 A    65 A                  
  0.801   0.816   0.826   0.889   0.914   0.928   0.947   0.994
 66 A    67 A    68 A    69 A    70 A    71 A    72 A    73 A                  
  1.023   1.067   1.084   1.097   1.116   1.141   1.159   1.180
 74 A    75 A    76 A    77 A    78 A    79 A    80 A    81 A                  
  1.182   1.220   1.243   1.256   1.267   1.292   1.301   1.323
 82 A    83 A    84 A    85 A    86 A    87 A    88 A    89 A                  
  1.341   1.356   1.372   1.394   1.405   1.426   1.433   1.457
 90 A    91 A    92 A    93 A    94 A    95 A    96 A    97 A                  
  1.476   1.509   1.526   1.580   1.589   1.607   1.632   1.638
 98 A    99 A   100 A   101 A   102 A   103 A   104 A   105 A                  
  1.655   1.690   1.701   1.725   1.769   1.801   1.830   1.874
106 A   107 A   108 A   109 A   110 A   111 A   112 A   113 A                  
  1.899   1.972   1.986   2.023   2.044   2.088   2.100   2.138
114 A   115 A   116 A   117 A   118 A   119 A   120 A   121 A                  
  2.175   2.316   2.432   2.449   2.469   2.524   2.554   2.574
122 A   123 A   124 A   125 A   126 A   127 A   128 A   129 A                  
  2.603   2.657   2.698   2.731   2.764   2.809   2.822   2.849
130 A   131 A   132 A   133 A   134 A   135 A   136 A   137 A                  
  2.885   2.909   2.914   2.935   2.954   2.957   2.996   3.016
138 A   139 A   140 A   141 A   142 A   143 A   144 A   145 A                  
  3.032   3.055   3.071   3.101   3.131   3.151   3.171   3.200
146 A   147 A   148 A   149 A   150 A   151 A   152 A   153 A                  
  3.205   3.209   3.263   3.286   3.291   3.316   3.328   3.340
154 A   155 A   156 A   157 A   158 A   159 A   160 A   161 A                  
  3.366   3.372   3.382   3.413   3.418   3.439   3.466   3.471
162 A   163 A   164 A   165 A   166 A   167 A   168 A   169 A                  
  3.479   3.513   3.531   3.567   3.574   3.605   3.628   3.653
170 A   171 A   172 A   173 A   174 A   175 A   176 A   177 A                  
  3.661   3.691   3.719   3.752   3.759   3.764   3.797   3.800
178 A   179 A   180 A   181 A   182 A   183 A   184 A   185 A                  
  3.832   3.850   3.890   3.916   3.938   3.961   3.979   3.995
186 A   187 A   188 A   189 A   190 A   191 A   192 A   193 A                  
  4.012   4.033   4.043   4.081   4.097   4.114   4.133   4.151
194 A   195 A   196 A   197 A   198 A   199 A   200 A   201 A                  
  4.193   4.199   4.218   4.272   4.293   4.303   4.317   4.342
202 A   203 A   204 A   205 A   206 A   207 A   208 A   209 A                  
  4.357   4.365   4.373   4.395   4.425   4.432   4.456   4.495
210 A   211 A   212 A   213 A   214 A   215 A   216 A   217 A                  
  4.508   4.530   4.603   4.625   4.640   4.659   4.674   4.707
218 A   219 A   220 A   221 A   222 A   223 A   224 A   225 A                  
  4.739   4.789   4.807   4.889   4.924   4.970   5.000   5.005
226 A   227 A   228 A   229 A   230 A   231 A   232 A   233 A                  
  5.026   5.043   5.054   5.083   5.117   5.198   5.222   5.255
234 A   235 A   236 A   237 A   238 A   239 A   240 A   241 A                  
  5.278   5.303   5.350   5.391   5.420   5.442   5.473   5.511
242 A   243 A   244 A   245 A   246 A   247 A   248 A   249 A                  
  5.549   5.594   5.606   5.643   5.680   5.700   5.782   5.816
250 A   251 A   252 A   253 A   254 A   255 A   256 A   257 A                  
  5.901   5.920   5.992   6.064   6.076   6.155   6.231   6.256
258 A   259 A   260 A   261 A   262 A   263 A   264 A   265 A                  
  6.317   6.475   6.549   6.588   6.620   6.679   6.744   7.178
266 A   267 A   268 A   269 A   270 A   271 A   272 A   273 A                  
  8.684  11.579  12.228  12.496  13.312  13.491  16.474
274 A   275 A   276 A   277 A   278 A   279 A   280 A                          
 
 Beta MOs, Unrestricted
 -- Occupied --                  
-15.573 -15.555 -11.302 -11.286 -11.271 -11.262 -11.255  -1.306
  1 A     2 A     3 A     4 A     5 A     6 A     7 A     8 A                  
 -1.209  -1.106  -0.932  -0.886  -0.781  -0.726  -0.700  -0.649
  9 A    10 A    11 A    12 A    13 A    14 A    15 A    16 A                  
 -0.579  -0.564  -0.544  -0.521  -0.490  -0.452  -0.420  -0.379
 17 A    18 A    19 A    20 A    21 A    22 A    23 A    24 A                  
 -- Virtual --                   
  0.115   0.127   0.151   0.166   0.181   0.189   0.207   0.212
 25 A    26 A    27 A    28 A    29 A    30 A    31 A    32 A                  
  0.250   0.268   0.284   0.325   0.330   0.352   0.375   0.420
 33 A    34 A    35 A    36 A    37 A    38 A    39 A    40 A                  
  0.433   0.471   0.477   0.481   0.502   0.518   0.526   0.549
 41 A    42 A    43 A    44 A    45 A    46 A    47 A    48 A                  
  0.559   0.576   0.578   0.590   0.610   0.619   0.631   0.637
 49 A    50 A    51 A    52 A    53 A    54 A    55 A    56 A                  
  0.653   0.661   0.673   0.699   0.711   0.749   0.761   0.791
 57 A    58 A    59 A    60 A    61 A    62 A    63 A    64 A                  
  0.799   0.807   0.819   0.830   0.903   0.926   0.930   0.955
 65 A    66 A    67 A    68 A    69 A    70 A    71 A    72 A                  
  0.999   1.032   1.070   1.088   1.103   1.119   1.145   1.166
 73 A    74 A    75 A    76 A    77 A    78 A    79 A    80 A                  
  1.186   1.188   1.226   1.246   1.269   1.273   1.297   1.305
 81 A    82 A    83 A    84 A    85 A    86 A    87 A    88 A                  
  1.330   1.345   1.365   1.376   1.398   1.412   1.432   1.442
 89 A    90 A    91 A    92 A    93 A    94 A    95 A    96 A                  
  1.463   1.478   1.513   1.530   1.585   1.593   1.617   1.637
 97 A    98 A    99 A   100 A   101 A   102 A   103 A   104 A                  
  1.644   1.660   1.695   1.707   1.729   1.774   1.804   1.833
105 A   106 A   107 A   108 A   109 A   110 A   111 A   112 A                  
  1.878   1.904   1.976   1.993   2.027   2.052   2.093   2.103
113 A   114 A   115 A   116 A   117 A   118 A   119 A   120 A                  
  2.142   2.179   2.321   2.445   2.462   2.483   2.532   2.564
121 A   122 A   123 A   124 A   125 A   126 A   127 A   128 A                  
  2.581   2.608   2.663   2.706   2.738   2.770   2.814   2.829
129 A   130 A   131 A   132 A   133 A   134 A   135 A   136 A                  
  2.854   2.893   2.916   2.922   2.935   2.958   2.959   3.000
137 A   138 A   139 A   140 A   141 A   142 A   143 A   144 A                  
  3.020   3.035   3.061   3.079   3.113   3.134   3.158   3.177
145 A   146 A   147 A   148 A   149 A   150 A   151 A   152 A                  
  3.206   3.214   3.215   3.265   3.288   3.298   3.331   3.333
153 A   154 A   155 A   156 A   157 A   158 A   159 A   160 A                  
  3.349   3.370   3.377   3.391   3.422   3.429   3.452   3.470
161 A   162 A   163 A   164 A   165 A   166 A   167 A   168 A                  
  3.478   3.491   3.519   3.537   3.572   3.583   3.608   3.631
169 A   170 A   171 A   172 A   173 A   174 A   175 A   176 A                  
  3.661   3.663   3.696   3.726   3.755   3.762   3.770   3.800
177 A   178 A   179 A   180 A   181 A   182 A   183 A   184 A                  
  3.807   3.835   3.856   3.894   3.919   3.942   3.964   3.982
185 A   186 A   187 A   188 A   189 A   190 A   191 A   192 A                  
  3.998   4.014   4.038   4.046   4.083   4.100   4.119   4.135
193 A   194 A   195 A   196 A   197 A   198 A   199 A   200 A                  
  4.155   4.196   4.202   4.222   4.274   4.294   4.306   4.320
201 A   202 A   203 A   204 A   205 A   206 A   207 A   208 A                  
  4.344   4.359   4.367   4.375   4.399   4.428   4.434   4.459
209 A   210 A   211 A   212 A   213 A   214 A   215 A   216 A                  
  4.496   4.511   4.534   4.606   4.627   4.642   4.661   4.676
217 A   218 A   219 A   220 A   221 A   222 A   223 A   224 A                  
  4.708   4.740   4.791   4.810   4.891   4.928   4.973   5.005
225 A   226 A   227 A   228 A   229 A   230 A   231 A   232 A                  
  5.009   5.030   5.046   5.056   5.085   5.119   5.201   5.225
233 A   234 A   235 A   236 A   237 A   238 A   239 A   240 A                  
  5.259   5.281   5.305   5.353   5.396   5.425   5.445   5.476
241 A   242 A   243 A   244 A   245 A   246 A   247 A   248 A                  
  5.516   5.551   5.596   5.609   5.645   5.683   5.703   5.786
249 A   250 A   251 A   252 A   253 A   254 A   255 A   256 A                  
  5.820   5.904   5.924   5.995   6.066   6.080   6.158   6.232
257 A   258 A   259 A   260 A   261 A   262 A   263 A   264 A                  
  6.257   6.319   6.480   6.551   6.590   6.620   6.681   6.744
265 A   266 A   267 A   268 A   269 A   270 A   271 A   272 A                  
  7.181   8.684  11.588  12.232  12.498  13.315  13.494  16.475
273 A   274 A   275 A   276 A   277 A   278 A   279 A   280 A                  

 Occupation and symmetry of molecular orbitals

 Point group: C1 (1 irreducible representation).

                           A     All 
 -------------------------------------
 All molecular orbitals:
  - Alpha                  280   280 
  - Beta                   280   280 
 -------------------------------------
 Alpha orbitals:
  - Frozen occupied        7     7   
  - Active occupied        18    18  
  - Active virtual         255   255 
  - Frozen virtual         0     0   
 -------------------------------------
 Beta orbitals:
  - Frozen occupied        7     7   
  - Active occupied        17    17  
  - Active virtual         256   256 
  - Frozen virtual         0     0   
 -------------------------------------

 Import integrals:   CPU 0.00 s  wall 0.00 s

 Import integrals:   CPU 19301.66 s  wall 11389.20 s

 MP2 amplitudes:   CPU 17.81 s  wall 625.55 s

Running a double precision version
           CCSD T amplitudes will be solved using DIIS.

           Start     Size      MaxIter   EConv     TConv     
           3         7         100       1.00e-06  1.00e-04  
 ------------------------------------------------------------------------------
           Energy (a.u.)   Ediff      Tdiff       Comment
 ------------------------------------------------------------------------------
          -302.26778691                           
     1    -302.25366033   1.41e-02   1.01e+00     Step took 46.41.
     2    -302.28877918   3.51e-02   1.34e-01     
     3    -302.28821868   5.61e-04   4.48e-02     
     4    -302.29152908   3.31e-03   1.40e-02     Switched to DIIS steps.
     5    -302.29288930   1.36e-03   1.06e-02     
     6    -302.29308068   1.91e-04   3.23e-03     
     7    -302.29317075   9.01e-05   2.42e-03     
     8    -302.29321271   4.20e-05   1.11e-03     
     9    -302.29322527   1.26e-05   4.78e-04     
    10    -302.29322796   2.69e-06   1.74e-04     
    11    -302.29322700   9.58e-07   1.20e-04     
    12    -302.29322740   3.98e-07   4.44e-05     
 ------------------------------------------------------------------------------
          -302.29322740                           CCSD T converged.

End of double precision

WARNING: YOUR (T) CALCULATION MAY RUN OUT OF MEMORY
REDUCE CC_MEMORY OR USE CC_BACKEND=XM IF THIS HAPPENS

----------------------------------------
libpt (c) 2016-2019 Ilya Kaliman
Fast Coupled Cluster Triples Corrections
https://github.com/ilyak/libpt
----------------------------------------

 Starting (T) calculation...
 Using double precision libpt code
 Running unrestricted (T) code
 Using 1 integral batch

 (T) calculation completed in 1563.17 sec
 (T) energy is -0.0596478129

 SCF energy                 = -301.10664333
 MP2 energy                 = -302.26778691
 CCSD correlation energy    =   -1.18658407
 CCSD total energy          = -302.29322740
 CCSD(T) correlation energy =   -0.05964781
 CCSD(T) total energy       = -302.35287521

 CCSD  T1^2 = 0.0206  T2^2 = 0.3986  Leading amplitudes:

 Amplitude    Orbitals with energies
  0.0676       24 (A) B                  ->    25 (A) B                   
              -0.3790                          0.1153                     
 -0.0312       21 (A) B                  ->    25 (A) B                   
              -0.4895                          0.1153                     
 -0.0242       22 (A) B                  ->    25 (A) B                   
              -0.4516                          0.1153                     
 -0.0235       24 (A) B                  ->    26 (A) B                   
              -0.3790                          0.1275                     

 Amplitude    Orbitals with energies
 -0.0475       22 (A) A      22 (A) B    ->    32 (A) A      31 (A) B     
              -0.4618       -0.4516            0.2070        0.2072       
  0.0475       22 (A) A      22 (A) B    ->    31 (A) B      32 (A) A     
              -0.4618       -0.4516            0.2072        0.2070       
  0.0475       22 (A) B      22 (A) A    ->    32 (A) A      31 (A) B     
              -0.4516       -0.4618            0.2070        0.2072       
 -0.0475       22 (A) B      22 (A) A    ->    31 (A) B      32 (A) A     
              -0.4516       -0.4618            0.2072        0.2070       

 CCSD calculation:   CPU 24691.85 s  wall 23229.94 s

 Total ccman2 time:   CPU 44106.75 s  wall 35271.28 s

 
 --------------------------------------------------------------
 
                    Orbital Energies (a.u.)
 --------------------------------------------------------------
 
 Alpha MOs
 -- Occupied --
-15.5759 -15.5559 -11.3020 -11.2897 -11.2778 -11.2667 -11.2615  -1.3191
 -1.2107  -1.1137  -0.9613  -0.9018  -0.7877  -0.7495  -0.7042  -0.6600
 -0.5968  -0.5768  -0.5467  -0.5386  -0.5114  -0.4618  -0.4355  -0.4036
 -0.3166
 -- Virtual --
  0.1251   0.1487   0.1626   0.1772   0.1825   0.2044   0.2070   0.2453
  0.2617   0.2824   0.3176   0.3267   0.3445   0.3674   0.4116   0.4184
  0.4399   0.4665   0.4728   0.4950   0.5118   0.5208   0.5353   0.5478
  0.5671   0.5747   0.5846   0.6055   0.6074   0.6240   0.6279   0.6428
  0.6554   0.6681   0.6889   0.7086   0.7413   0.7586   0.7840   0.7866
  0.8009   0.8163   0.8259   0.8893   0.9144   0.9284   0.9475   0.9942
  1.0234   1.0667   1.0838   1.0974   1.1156   1.1411   1.1589   1.1804
  1.1817   1.2197   1.2433   1.2557   1.2672   1.2916   1.3013   1.3228
  1.3407   1.3561   1.3717   1.3936   1.4054   1.4256   1.4331   1.4571
  1.4757   1.5087   1.5265   1.5797   1.5886   1.6066   1.6321   1.6384
  1.6551   1.6900   1.7008   1.7254   1.7690   1.8009   1.8301   1.8738
  1.8990   1.9719   1.9855   2.0231   2.0436   2.0877   2.1002   2.1381
  2.1748   2.3156   2.4320   2.4486   2.4690   2.5236   2.5543   2.5744
  2.6025   2.6567   2.6979   2.7306   2.7641   2.8088   2.8223   2.8485
  2.8852   2.9090   2.9141   2.9348   2.9543   2.9572   2.9961   3.0157
  3.0324   3.0546   3.0710   3.1011   3.1314   3.1511   3.1714   3.2000
  3.2051   3.2087   3.2626   3.2865   3.2908   3.3155   3.3278   3.3399
  3.3656   3.3720   3.3817   3.4131   3.4178   3.4389   3.4662   3.4707
  3.4793   3.5132   3.5307   3.5673   3.5739   3.6052   3.6276   3.6534
  3.6605   3.6914   3.7193   3.7521   3.7593   3.7637   3.7966   3.8002
  3.8322   3.8499   3.8899   3.9157   3.9377   3.9612   3.9785   3.9951
  4.0117   4.0328   4.0428   4.0808   4.0974   4.1144   4.1326   4.1510
  4.1927   4.1993   4.2181   4.2716   4.2926   4.3033   4.3174   4.3421
  4.3574   4.3653   4.3725   4.3947   4.4248   4.4320   4.4559   4.4948
  4.5083   4.5300   4.6031   4.6246   4.6400   4.6594   4.6743   4.7067
  4.7387   4.7893   4.8068   4.8894   4.9243   4.9705   5.0001   5.0055
  5.0263   5.0427   5.0536   5.0833   5.1169   5.1979   5.2220   5.2551
  5.2784   5.3027   5.3498   5.3914   5.4204   5.4422   5.4729   5.5110
  5.5489   5.5945   5.6058   5.6429   5.6800   5.7002   5.7821   5.8163
  5.9008   5.9201   5.9924   6.0643   6.0765   6.1553   6.2308   6.2565
  6.3166   6.4752   6.5494   6.5883   6.6197   6.6789   6.7437   7.1779
  8.6841  11.5788  12.2280  12.4959  13.3122  13.4906  16.4742
 
 Beta MOs
 -- Occupied --
-15.5727 -15.5547 -11.3017 -11.2864 -11.2707 -11.2625 -11.2547  -1.3057
 -1.2086  -1.1062  -0.9323  -0.8864  -0.7805  -0.7256  -0.7004  -0.6486
 -0.5794  -0.5637  -0.5441  -0.5208  -0.4895  -0.4516  -0.4203  -0.3790
 -- Virtual --
  0.1153   0.1275   0.1507   0.1656   0.1809   0.1892   0.2072   0.2122
  0.2503   0.2684   0.2844   0.3253   0.3305   0.3518   0.3752   0.4203
  0.4334   0.4707   0.4770   0.4809   0.5016   0.5178   0.5261   0.5493
  0.5592   0.5758   0.5775   0.5903   0.6096   0.6191   0.6309   0.6370
  0.6525   0.6611   0.6732   0.6986   0.7113   0.7490   0.7611   0.7912
  0.7986   0.8068   0.8185   0.8303   0.9028   0.9265   0.9301   0.9547
  0.9992   1.0318   1.0701   1.0876   1.1029   1.1186   1.1454   1.1657
  1.1858   1.1882   1.2257   1.2464   1.2693   1.2730   1.2972   1.3048
  1.3305   1.3450   1.3654   1.3765   1.3985   1.4118   1.4322   1.4418
  1.4633   1.4785   1.5125   1.5301   1.5851   1.5927   1.6166   1.6367
  1.6435   1.6596   1.6949   1.7069   1.7286   1.7739   1.8038   1.8331
  1.8778   1.9043   1.9763   1.9928   2.0270   2.0523   2.0932   2.1030
  2.1423   2.1793   2.3208   2.4451   2.4615   2.4827   2.5317   2.5637
  2.5806   2.6079   2.6632   2.7060   2.7376   2.7700   2.8137   2.8292
  2.8539   2.8929   2.9160   2.9221   2.9355   2.9583   2.9591   2.9997
  3.0205   3.0348   3.0611   3.0788   3.1128   3.1344   3.1584   3.1775
  3.2059   3.2135   3.2152   3.2652   3.2884   3.2976   3.3309   3.3335
  3.3495   3.3702   3.3766   3.3912   3.4217   3.4286   3.4524   3.4705
  3.4776   3.4906   3.5191   3.5374   3.5717   3.5830   3.6084   3.6314
  3.6612   3.6632   3.6957   3.7260   3.7547   3.7619   3.7704   3.8003
  3.8066   3.8352   3.8564   3.8936   3.9195   3.9422   3.9637   3.9823
  3.9983   4.0143   4.0378   4.0462   4.0830   4.0998   4.1187   4.1352
  4.1548   4.1958   4.2024   4.2217   4.2736   4.2937   4.3055   4.3202
  4.3437   4.3594   4.3671   4.3745   4.3988   4.4281   4.4340   4.4594
  4.4959   4.5109   4.5342   4.6065   4.6273   4.6422   4.6610   4.6763
  4.7082   4.7404   4.7907   4.8097   4.8914   4.9282   4.9729   5.0046
  5.0089   5.0300   5.0456   5.0556   5.0851   5.1186   5.2012   5.2252
  5.2589   5.2813   5.3052   5.3530   5.3959   5.4248   5.4449   5.4765
  5.5159   5.5514   5.5959   5.6087   5.6450   5.6827   5.7030   5.7857
  5.8198   5.9042   5.9236   5.9950   6.0658   6.0797   6.1577   6.2320
  6.2573   6.3194   6.4799   6.5506   6.5899   6.6202   6.6809   6.7443
  7.1808   8.6843  11.5883  12.2323  12.4976  13.3148  13.4943  16.4748
 --------------------------------------------------------------
 
          Ground-State Mulliken Net Atomic Charges

     Atom                 Charge (a.u.)    Spin (a.u.)
  --------------------------------------------------------
      1 C                    -0.009562      -0.039248
      2 N                    -0.133425       0.039062
      3 C                    -0.143498       0.971476
      4 H                     0.150941      -0.022717
      5 C                    -0.113563      -0.136102
      6 H                     0.163796       0.014578
      7 C                    -0.177111       0.118869
      8 H                     0.164800      -0.008188
      9 C                     0.026050       0.016861
     10 H                     0.163089      -0.002136
     11 N                    -0.256043       0.034394
     12 H                     0.164526       0.013151
  --------------------------------------------------------
  Sum of atomic charges =     0.000000
  Sum of spin   charges =     1.000000

 -----------------------------------------------------------------
                    Cartesian Multipole Moments
 -----------------------------------------------------------------
    Charge (ESU x 10^10)
                 0.0000
    Dipole Moment (Debye)
         X       0.0857      Y      -4.8412      Z       1.7775
       Tot       5.1579
    Quadrupole Moments (Debye-Ang)
        XX     -38.7182     XY       4.7703     YY     -52.4309
        XZ      -0.4754     YZ       5.7324     ZZ     -38.0203
    Octopole Moments (Debye-Ang^2)
       XXX       9.2786    XXY     -15.2658    XYY      10.0871
       YYY     -79.8016    XXZ       5.3464    XYZ      -1.5316
       YYZ      18.9113    XZZ       3.5653    YZZ     -22.3822
       ZZZ      33.6673
    Hexadecapole Moments (Debye-Ang^3)
      XXXX    -215.2580   XXXY      57.6866   XXYY    -107.2332
      XYYY      70.5407   YYYY    -491.4632   XXXZ     -49.3472
      XXYZ      28.1597   XYYZ     -29.8212   YYYZ     115.7471
      XXZZ     -77.1275   XYZZ      23.3807   YYZZ    -127.9542
      XZZZ     -43.6803   YZZZ      83.7999   ZZZZ    -228.5158
 -----------------------------------------------------------------
Archival summary:
1\1\cpu-6-87\SP\ProcedureUnspecified\BasisUnspecified\255(2)\hpark21\ThuJun1315:08:412024ThuJun1315:08:412024\0\\#,ProcedureUnspecified,BasisUnspecified,\\0,2\N\H,1,1.00494\C,1,1.4018,2,125.127\H,3,1.08281,1,124.728,2,-72.0043,0\C,1,1.45378,2,123.812,3,120.258,0\H,5,1.0793,1,123.919,2,0.357454,0\C,3,1.48919,1,92.351,2,141.39,0\H,7,1.0787,3,127.531,1,-147.151,0\C,5,1.50505,1,108.55,2,158.237,0\H,9,1.08263,5,114.709,1,-177.533,0\C,9,1.43822,5,122.024,1,-32.4404,0\N,11,1.14788,9,178.964,5,-178.828,0\\HF=-301.106643\\@

 Total job time:  35464.86s(wall), 45090.70s(cpu) 
 Thu Jun 13 15:08:42 2024

        *************************************************************
        *                                                           *
        *  Thank you very much for using Q-Chem.  Have a nice day.  *
        *                                                           *
        *************************************************************
