# Supplementary material for: Reactant Discovery with an Ab Initio Nanoreactor: Exploration of Astrophysical N-Heterocycle Precursors and Formation Pathways
Source: ACS Earth Space Chem. 2024 Aug 9;8(9):1771–83. doi: 10.1021/acsearthspacechem.4c00120 (PMC11418024; doi:10.1021/acsearthspacechem.4c00120)
Supplement: Supplementary file 2 — sp4c00120_si_002.zip [file sp4c00120_si_002.zip › nr-si-data/reaction1/Int4/freq.out]

Running Job 1 of 1 qchem.in
qchem qchem.in_14013.0 ./qchem14013/ 0
/home/leeping/opt/qchem/5.3.2-openmp/exe/qcprog.exe_s qchem.in_14013.0 ./qchem14013/
                  Welcome to Q-Chem
     A Quantum Leap Into The Future Of Chemistry


 Q-Chem 5.3, Q-Chem, Inc., Pleasanton, CA (2020)

 Yihan Shao,  Zhengting Gan,  E. Epifanovsky,  A. T. B. Gilbert,  M. Wormit,  
 J. Kussmann,  A. W. Lange,  A. Behn,  Jia Deng,  Xintian Feng,  D. Ghosh,  
 M. Goldey,  P. R. Horn,  L. D. Jacobson,  I. Kaliman,  T. Kus,  A. Landau,  
 Jie Liu,  E. I. Proynov,  R. M. Richard,  R. P. Steele,  E. J. Sundstrom,  
 H. L. Woodcock III,  P. M. Zimmerman,  D. Zuev,  B. Alam,  B. Albrecht,  
 A. Aldossary,  E. Alguire,  S. A. Baeppler,  D. Barton,  Z. Benda,  
 Y. A. Bernard,  E. J. Berquist,  K. B. Bravaya,  H. Burton,  K. Carter-Fenk,  
 D. Casanova,  Chun-Min Chang,  Yunqing Chen,  A. Chien,  K. D. Closser,  
 M. P. Coons,  S. Coriani,  S. Dasgupta,  A. L. Dempwolff,  M. Diedenhofen,  
 Hainam Do,  R. G. Edgar,  Po-Tung Fang,  S. Faraji,  S. Fatehi,  
 Qingguo Feng,  J. Fosso-Tande,  J. Gayvert,  Qinghui Ge,  A. Ghysels,  
 G. Gidofalvi,  J. Gomes,  J. Gonthier,  S. Gulania,  A. Gunina,  D. Hait,  
 M. W. D. Hanson-Heine,  S. Hammes-Schiffer,  P. H. P. Harbach,  
 A. W. Hauser,  M. F. Herbst,  J. E. Herr,  E. G. Hohenstein,  Z. C. Holden,  
 S. Houck,  Kerwin Hui,  B. C. Huynh,  M. Ivanov,  T.-C. Jagau,  Hyunjun Ji,  
 B. Kaduk,  K. Khistyaev,  Jaehoon Kim,  P. Klunzinger,  K. Koh,  
 D. Kosenkov,  L. Koulias,  T. Kowalczyk,  C. M. Krauter,  A. Kunitsa,  
 Ka Un Lao,  A. Laurent,  K. V. Lawler,  Joonho Lee,  D. Lefrancois,  
 S. Lehtola,  D. S. Levine,  Yi-Pei Li,  You-Sheng Lin,  Fenglai Liu,  
 Kuan-Yu Liu,  E. Livshits,  M. Loipersberger,  A. Luenser,  A. Manjanath,  
 P. Manohar,  E. Mansoor,  S. F. Manzer,  Shan-Ping Mao,  Yuezhi Mao,  
 N. Mardirossian,  A. V. Marenich,  T. Markovich,  L. A. Martinez-Martinez,  
 S. A. Maurer,  N. J. Mayhall,  S. C. McKenzie,  J.-M. Mewes,  P. Morgante,  
 A. F. Morrison,  J. W. Mullinax,  K. Nanda,  T. S. Nguyen-Beck,  
 R. Olivares-Amaya,  K. J. Oosterbaan,  J. A. Parkhill,  S. K. Paul,  
 F. Pavosevic,  Zheng Pei,  T. M. Perrine,  F. Plasser,  P. Pokhilko,  
 S. Prager,  A. Prociuk,  E. Ramos,  B. Rana,  D. R. Rehn,  F. Rob,  
 E. Rossomme,  M. Scheurer,  M. Schneider,  N. Sergueev,  S. M. Sharada,  
 S. Sharma,  W. Skomorowski,  D. W. Small,  T. Stauch,  C. J. Stein,  
 T. Stein,  Yu-Chuan Su,  S. P. Veccham,  Zhen Tao,  A. J. W. Thom,  
 A. Tkatchenko,  T. Tsuchimochi,  N. M. Tubman,  L. Vogt,  M. L. Vidal,  
 O. Vydrov,  M. A. Watson,  J. Wenzel,  M. de Wergifosse,  T. A. Wesolowski,  
 A. White,  J. Witte,  A. Yamada,  Jun Yang,  K. Yao,  S. Yeganeh,  
 S. R. Yost,  Zhi-Qiang You,  A. Zech,  Igor Ying Zhang,  Xing Zhang,  
 Yan Zhao,  Ying Zhu,  B. R. Brooks,  G. K. L. Chan,  C. J. Cramer,  
 M. S. Gordon,  W. J. Hehre,  A. Klamt,  M. W. Schmidt,  C. D. Sherrill,  
 D. G. Truhlar,  A. Aspuru-Guzik,  R. Baer,  A. T. Bell,  N. A. Besley,  
 Jeng-Da Chai,  A. E. DePrince, III,  R. A. DiStasio Jr.,  A. Dreuw,  
 B. D. Dunietz,  T. R. Furlani,  Chao-Ping Hsu,  Yousung Jung,  Jing Kong,  
 D. S. Lambrecht,  WanZhen Liang,  C. Ochsenfeld,  V. A. Rassolov,  
 L. V. Slipchenko,  J. E. Subotnik,  T. Van Voorhis,  J. M. Herbert,  
 A. I. Krylov,  P. M. W. Gill,  M. Head-Gordon

 Contributors to earlier versions of Q-Chem not listed above: 
 R. D. Adamson,  B. Austin,  J. Baker,  G. J. O. Beran,  K. Brandhorst,  
 S. T. Brown,  E. F. C. Byrd,  A. K. Chakraborty,  C.-L. Cheng,  
 Siu Hung Chien,  D. M. Chipman,  D. L. Crittenden,  H. Dachsel,  
 R. J. Doerksen,  A. D. Dutoi,  L. Fusti-Molnar,  W. A. Goddard III,  
 A. Golubeva-Zadorozhnaya,  S. R. Gwaltney,  G. Hawkins,  A. Heyden,  
 S. Hirata,  G. Kedziora,  F. J. Keil,  C. Kelley,  Jihan Kim,  R. A. King,  
 R. Z. Khaliullin,  P. P. Korambath,  W. Kurlancheek,  A. M. Lee,  M. S. Lee,  
 S. V. Levchenko,  Ching Yeh Lin,  D. Liotard,  R. C. Lochan,  I. Lotan,  
 P. E. Maslen,  N. Nair,  D. P. O'Neill,  D. Neuhauser,  E. Neuscamman,  
 C. M. Oana,  R. Olson,  B. Peters,  R. Peverati,  P. A. Pieniazek,  
 Y. M. Rhee,  J. Ritchie,  M. A. Rohrdanz,  E. Rosta,  N. J. Russ,  
 H. F. Schaefer III,  N. E. Schultz,  N. Shenvi,  A. C. Simmonett,  A. Sodt,  
 D. Stuck,  K. S. Thanthiriwatte,  V. Vanovschi,  Tao Wang,  A. Warshel,  
 C. F. Williams,  Q. Wu,  X. Xu,  W. Zhang

 Please cite Q-Chem as follows:
 Y. Shao et al., Mol. Phys. 113, 184-215 (2015)
 DOI: 10.1080/00268976.2014.952696

 Q-Chem 5.3.2 for Intel X86 EM64T Linux

 Parts of Q-Chem use Armadillo 9.800.1 (Horizon Scraper).
 http://arma.sourceforge.net/

 Q-Chem begins on Wed Feb  1 13:39:01 2023  

Host: 
0

     Scratch files written to ./qchem14013//
 Dec820 |scratch|qcdevops|jenkins|workspace|build_RNUM 5633   
Processing $rem in /home/leeping/opt/qchem/5.3.2-openmp/config/preferences:
Processing $rem in /home/hpark21/.qchemrc:

Checking the input file for inconsistencies... 	...done.

--------------------------------------------------------------
User input:
--------------------------------------------------------------
$molecule
0 2
C        -0.7497866775    1.4166061997   -1.0121606005
N        -0.7099581505    2.5429564203   -1.2298278186
C         1.4054307159   -0.1067632138    0.4084498477
H         2.2727071423    0.4997233390    0.1793623263
C         0.4517072614   -0.8363558396   -0.4723421901
H         0.6446597607   -1.7197215042   -1.0605839041
C        -0.8056231302    0.0009955099   -0.7643703608
H        -1.5416563956   -0.5249959863   -1.3590716786
C        -0.5712571018   -0.5794985229    0.6043064800
H        -1.2695110255   -1.2369906225    1.0993133712
N         0.3899003535    0.2577243702    1.3033751978
H         0.4833872471    0.2863198502    2.3035493297
$end

$rem
method                wB97X-D3
basis                 cc-pvtz
unrestricted          true
symmetry              False
sym_ignore            true
scf_convergence       8
thresh                14
jobtype               freq
scf_guess             core
scf_algorithm         diis
max_scf_cycles        100
geom_opt_max_cycles   100
mem_total             200000
$end
--------------------------------------------------------------
 Adding empirical dispersion correction 
 ----------------------------------------------------------------
 Doing -D3(0) with
 s6  =   1.00000
 s8  =   1.00000
 rs6 =   1.28100
 rs8 =   1.09400
 -D3 energy without 3body term =     -0.0026817452 hartrees
 ----------------------------------------------------------------
             Standard Nuclear Orientation (Angstroms)
    I     Atom           X                Y                Z
 ----------------------------------------------------------------
    1      C      -0.7497866775     1.4166061997    -1.0121606005
    2      N      -0.7099581505     2.5429564203    -1.2298278186
    3      C       1.4054307159    -0.1067632138     0.4084498477
    4      H       2.2727071423     0.4997233390     0.1793623263
    5      C       0.4517072614    -0.8363558396    -0.4723421901
    6      H       0.6446597607    -1.7197215042    -1.0605839041
    7      C      -0.8056231302     0.0009955099    -0.7643703608
    8      H      -1.5416563956    -0.5249959863    -1.3590716786
    9      C      -0.5712571018    -0.5794985229     0.6043064800
   10      H      -1.2695110255    -1.2369906225     1.0993133712
   11      N       0.3899003535     0.2577243702     1.3033751978
   12      H       0.4833872471     0.2863198502     2.3035493297
 ----------------------------------------------------------------
 Nuclear Repulsion Energy =         266.45112103 hartrees
 There are       25 alpha and       24 beta electrons
 Requested basis set is cc-pVTZ
 There are 100 shells and 280 basis functions

 Total QAlloc Memory Limit 200000 MB
 Mega-Array Size      1956 MB
 MEM_STATIC part      2000 MB

                       Distance Matrix (Angstroms)
             C (  1)   N (  2)   C (  3)   H (  4)   C (  5)   H (  6)
   N (  2)  1.147881
   C (  3)  2.997291  3.765613
   H (  4)  3.375777  3.880324  1.082809
   C (  5)  2.609757  3.652807  1.489191  2.350716
   H (  6)  3.432692  4.475942  2.310512  3.018930  1.078700
   C (  7)  1.438218  2.585995  2.505170  3.258140  1.538609  2.269786
   H (  8)  2.125376  3.181314  3.461845  4.238655  2.203800  2.509271
   C (  9)  2.574737  3.623950  2.041846  3.071389  1.507184  2.355933
   H ( 10)  3.430745  4.475042  2.984966  4.050900  2.364995  2.926130
   N ( 11)  2.829063  3.584563  1.401800  2.206112  2.086625  3.092490
   H ( 12)  3.713785  4.359041  2.143847  2.785566  2.994491  3.920153
             C (  7)   H (  8)   C (  9)   H ( 10)   N ( 11)
   H (  8)  1.082627
   C (  9)  1.505051  2.190776
   H ( 10)  2.284977  2.573841  1.079299
   N ( 11)  2.402240  3.381152  1.453775  2.242646
   H ( 12)  3.339923  4.263077  2.179299  2.615972  1.004941
 
 A cutoff of  1.0D-14 yielded   4887 shell pairs
 There are     38683 function pairs (     50677 Cartesian)
 Smallest overlap matrix eigenvalue = 2.06E-04
 Guess MOs from core Hamiltonian diagonalization
 Long-range K will be added via erf
 Coulomb attenuation parameter = 0.25 bohr**(-1)
 An unrestricted hybrid HF-DFT SCF calculation will be
 performed using Pulay DIIS extrapolation
 Exchange:     0.1957 Hartree-Fock + 1.0000 wB97X-D3 + LR-HF
 Correlation:  1.0000 wB97X-D3
 Using SG-2 standard quadrature grid
 Dispersion:   Grimme D3
 SCF converges when DIIS error is below 1.0E-08
 using 64 threads for integral computing
 -------------------------------------------------------
 OpenMP Integral computing Module                
 Release: version 1.0, May 2013, Q-Chem Inc. Pittsburgh 
 -------------------------------------------------------
 using 64 threads for integral computing
 -------------------------------------------------------
 OpenMP Integral computing Module                
 Release: version 1.0, May 2013, Q-Chem Inc. Pittsburgh 
 -------------------------------------------------------
 ---------------------------------------
  Cycle       Energy         DIIS Error
 ---------------------------------------
    1    -229.3161466898      8.71E-02
    2    -170.1369612405      8.61E-02
    3    -263.8097068176      3.64E-02
    4    -183.8267037064      8.55E-02
    5    -221.9319169454      7.01E-02
    6    -245.0724340994      6.16E-02
    7    -258.3701759566      5.58E-02
    8    -275.6018639904      4.41E-02
    9    -287.0167655950      3.27E-02
   10    -295.6807016978      2.12E-02
   11    -302.1430433595      6.37E-03
   12    -302.3693833310      5.57E-03
   13    -302.7967639082      1.09E-03
   14    -302.8654216032      9.43E-04
   15    -302.8840003225      5.44E-04
   16    -302.8951428467      1.68E-04
   17    -302.8961683527      9.24E-05
   18    -302.8962882811      2.89E-05
   19    -302.8963245720      1.59E-05
   20    -302.8963423454      6.90E-06
   21    -302.8963474251      3.05E-06
   22    -302.8963482106      1.39E-06
   23    -302.8963483988      5.06E-07
   24    -302.8963484304      1.26E-07
   25    -302.8963484341      3.80E-08
   26    -302.8963484345      1.71E-08
   27    -302.8963484347      6.28E-09 Convergence criterion met
 ---------------------------------------
 <S^2> = 0.7554
 SCF time:  CPU 3702.12 s  wall 67.06 s
 SCF   energy in the final basis set = -302.89634843
 Total energy in the final basis set = -302.89634843
 
 --------------------------------------------------------------
 
                    Orbital Energies (a.u.)
 --------------------------------------------------------------
 
 Alpha MOs
 -- Occupied --
-14.4527 -14.4101 -10.3525 -10.3401 -10.3214 -10.3206 -10.3086  -1.1268
 -1.0158  -0.9560  -0.8244  -0.7830  -0.7000  -0.6601  -0.6305  -0.5920
 -0.5338  -0.5181  -0.4929  -0.4628  -0.4530  -0.4265  -0.4021  -0.3692
 -0.2673
 -- Virtual --
  0.0999   0.1110   0.1209   0.1394   0.1526   0.1602   0.1696   0.1974
  0.2017   0.2410   0.2704   0.2763   0.3080   0.3146   0.3518   0.3592
  0.3752   0.3864   0.3963   0.4248   0.4407   0.4493   0.4639   0.4728
  0.4835   0.4879   0.5009   0.5157   0.5274   0.5320   0.5603   0.5636
  0.5849   0.5899   0.6011   0.6276   0.6629   0.6666   0.6786   0.6993
  0.7159   0.7266   0.7415   0.7994   0.8245   0.8371   0.8531   0.8916
  0.9233   0.9434   0.9811   0.9944   1.0069   1.0318   1.0524   1.0619
  1.0737   1.1043   1.1259   1.1376   1.1464   1.1623   1.1682   1.1950
  1.2073   1.2308   1.2376   1.2640   1.2807   1.2951   1.3151   1.3217
  1.3479   1.3782   1.3937   1.4420   1.4497   1.4719   1.4897   1.4911
  1.5107   1.5478   1.5585   1.5801   1.6246   1.6420   1.6797   1.7255
  1.7474   1.8064   1.8241   1.8538   1.8813   1.9204   1.9303   1.9664
  1.9944   2.1185   2.2087   2.2204   2.2433   2.3008   2.3260   2.3623
  2.3874   2.4357   2.4650   2.5165   2.5448   2.5844   2.6056   2.6253
  2.6612   2.6818   2.6861   2.7172   2.7288   2.7512   2.7708   2.7851
  2.8059   2.8219   2.8488   2.8643   2.8881   2.9192   2.9289   2.9600
  2.9702   2.9719   3.0263   3.0356   3.0552   3.0778   3.0871   3.0944
  3.1193   3.1217   3.1464   3.1720   3.1770   3.1977   3.2234   3.2259
  3.2402   3.2659   3.2874   3.3239   3.3342   3.3605   3.3832   3.4113
  3.4167   3.4531   3.4746   3.5058   3.5224   3.5276   3.5551   3.5605
  3.5813   3.6072   3.6428   3.6767   3.6933   3.7098   3.7304   3.7654
  3.7743   3.7851   3.7946   3.8215   3.8467   3.8600   3.8946   3.9059
  3.9411   3.9609   3.9768   4.0191   4.0504   4.0611   4.0832   4.0866
  4.0948   4.1069   4.1143   4.1488   4.1775   4.1895   4.2067   4.2480
  4.2692   4.2777   4.3466   4.3707   4.3899   4.4010   4.4290   4.4422
  4.4695   4.5183   4.5418   4.6179   4.6432   4.6685   4.6813   4.7046
  4.7404   4.7650   4.7686   4.8007   4.8283   4.9161   4.9199   4.9628
  5.0052   5.0212   5.0521   5.1018   5.1358   5.1431   5.1750   5.2192
  5.2513   5.2773   5.3108   5.3528   5.3936   5.3960   5.4713   5.5198
  5.5968   5.6172   5.6986   5.7469   5.7743   5.8332   5.9177   5.9364
  6.0027   6.1469   6.2229   6.2403   6.2637   6.3521   6.4168   6.8182
  8.2459  11.0383  11.6588  11.9073  12.6881  12.8551  15.7918
 
 Beta MOs
 -- Occupied --
-14.4500 -14.4099 -10.3524 -10.3387 -10.3214 -10.3127 -10.3088  -1.1192
 -1.0149  -0.9508  -0.8106  -0.7756  -0.6960  -0.6471  -0.6271  -0.5848
 -0.5247  -0.5078  -0.4837  -0.4602  -0.4439  -0.4207  -0.3942  -0.3515
 -- Virtual --
  0.0221   0.1005   0.1150   0.1231   0.1417   0.1554   0.1607   0.1726
  0.2012   0.2057   0.2417   0.2755   0.2777   0.3085   0.3188   0.3577
  0.3624   0.3793   0.3956   0.4021   0.4272   0.4461   0.4527   0.4671
  0.4775   0.4868   0.4912   0.5002   0.5183   0.5324   0.5342   0.5633
  0.5677   0.5880   0.5928   0.6052   0.6289   0.6651   0.6702   0.6835
  0.7047   0.7172   0.7271   0.7431   0.8034   0.8297   0.8386   0.8567
  0.8936   0.9278   0.9451   0.9828   0.9969   1.0080   1.0345   1.0556
  1.0643   1.0758   1.1072   1.1282   1.1400   1.1527   1.1652   1.1721
  1.1981   1.2100   1.2339   1.2428   1.2673   1.2837   1.2989   1.3185
  1.3274   1.3502   1.3810   1.3959   1.4452   1.4523   1.4771   1.4930
  1.4951   1.5139   1.5524   1.5618   1.5822   1.6282   1.6447   1.6828
  1.7288   1.7516   1.8105   1.8293   1.8573   1.8874   1.9232   1.9326
  1.9704   1.9981   2.1227   2.2120   2.2336   2.2552   2.3063   2.3348
  2.3678   2.3912   2.4406   2.4737   2.5237   2.5494   2.5883   2.6125
  2.6307   2.6675   2.6848   2.6978   2.7193   2.7338   2.7547   2.7740
  2.7908   2.8080   2.8303   2.8553   2.8761   2.8924   2.9276   2.9339
  2.9637   2.9781   2.9800   3.0294   3.0382   3.0622   3.0874   3.0923
  3.1067   3.1251   3.1284   3.1545   3.1803   3.1839   3.2102   3.2272
  3.2346   3.2541   3.2703   3.2976   3.3279   3.3450   3.3660   3.3865
  3.4183   3.4233   3.4585   3.4802   3.5116   3.5255   3.5356   3.5601
  3.5674   3.5841   3.6159   3.6468   3.6811   3.6982   3.7143   3.7348
  3.7688   3.7772   3.7912   3.7995   3.8243   3.8499   3.8653   3.8995
  3.9111   3.9464   3.9652   3.9823   4.0222   4.0522   4.0640   4.0861
  4.0881   4.0960   4.1089   4.1181   4.1549   4.1825   4.1924   4.2120
  4.2505   4.2723   4.2830   4.3527   4.3744   4.3921   4.4032   4.4328
  4.4448   4.4724   4.5207   4.5462   4.6213   4.6487   4.6703   4.6829
  4.7103   4.7468   4.7669   4.7718   4.8036   4.8307   4.9214   4.9258
  4.9693   5.0090   5.0265   5.0568   5.1094   5.1406   5.1474   5.1790
  5.2262   5.2551   5.2787   5.3152   5.3562   5.3985   5.4005   5.4781
  5.5242   5.6020   5.6238   5.7028   5.7503   5.7789   5.8368   5.9212
  5.9395   6.0079   6.1546   6.2258   6.2415   6.2663   6.3557   6.4175
  6.8238   8.2464  11.0494  11.6637  11.9108  12.6917  12.8600  15.7920
 --------------------------------------------------------------
 
          Ground-State Mulliken Net Atomic Charges

     Atom                 Charge (a.u.)    Spin (a.u.)
  --------------------------------------------------------
      1 C                    -0.079168      -0.007465
      2 N                    -0.068708       0.014750
      3 C                    -0.178121       0.759974
      4 H                     0.128476       0.007165
      5 C                    -0.086855      -0.038315
      6 H                     0.127696       0.014895
      7 C                    -0.117737       0.098659
      8 H                     0.136315      -0.002722
      9 C                     0.023512       0.010330
     10 H                     0.122808       0.000198
     11 N                    -0.145599       0.129410
     12 H                     0.137381       0.013120
  --------------------------------------------------------
  Sum of atomic charges =     0.000000
  Sum of spin   charges =     1.000000

 -----------------------------------------------------------------
                    Cartesian Multipole Moments
 -----------------------------------------------------------------
    Charge (ESU x 10^10)
                 0.0000
    Dipole Moment (Debye)
         X      -0.1157      Y      -4.4535      Z       1.8564
       Tot       4.8263
    Quadrupole Moments (Debye-Ang)
        XX     -38.7839     XY       4.7514     YY     -51.3586
        XZ      -0.4931     YZ       5.6860     ZZ     -37.1757
    Octopole Moments (Debye-Ang^2)
       XXX       8.0246    XXY     -14.5412    XYY       9.3081
       YYY     -77.2691    XXZ       4.7563    XYZ      -1.1179
       YYZ      18.0767    XZZ       3.2616    YZZ     -21.3468
       ZZZ      33.2682
    Hexadecapole Moments (Debye-Ang^3)
      XXXX    -215.5559   XXXY      57.2350   XXYY    -106.0071
      XYYY      68.6861   YYYY    -483.9809   XXXZ     -49.4476
      XXYZ      27.6837   XYYZ     -29.2451   YYYZ     113.4086
      XXZZ     -76.8032   XYZZ      22.8719   YYZZ    -125.2986
      XZZZ     -42.8685   YZZZ      82.1876   ZZZZ    -224.4405
 -----------------------------------------------------------------
 Calculating MO derivatives via CPSCF
    1     0    39    0.0270205  
    2     0    39    0.0102033  
    3     0    39    0.0022450  
    4     0    39    0.0007872  
    5     0    39    0.0001262  
    6    15    24    0.0000205  
    7    33     6    0.0000036  
    8    39     0    0.0000006  Converged
 Time for AOints: 1351.9 s (CPU) 24.1 s (wall)
 ------------------------------------------------------------------------------
                     AOints        : Timing summary (seconds)
 ------------------------------------------------------------------------------
     job step          cpu (% of tot)      sys (% of tot)     wall (% of tot)
 ------------------------------------------------------------------------------
  AOints            0.1352E+04 ( 5.8)   0.1222E-01 (10.6)   0.2412E+02 ( 1.1)
 ------------------------------------------------------------------------------
   Grand Totals     0.2338E+05          0.1156E+00          0.2276E+04
 ------------------------------------------------------------------------------
 Polarizability Matrix (a.u.)
            1           2           3
    1 -59.2184350   2.3047053  -3.7537447
    2   2.3047053 -66.0286489   4.7283491
    3  -3.7537447   4.7283491 -56.9229604
 Calculating analytic Hessian of the SCF energy
 
 Direct stationary perturbation theory relativistic correction:
 
 rels  =       0.078578654107
 relv  =      -0.371791959299
 rel2e =       0.000000000000
 E_rel =      -0.293213305192
 
 Hessian of the SCF Energy
            1           2           3           4           5           6
    1   0.1077782   0.0514399  -0.0059004  -0.0389424  -0.0399391   0.0100885
    2   0.0514399   1.5778887  -0.2846226  -0.0413629  -1.2392643   0.2333047
    3  -0.0059004  -0.2846226   0.1592542   0.0104759   0.2337977  -0.0822203
    4  -0.0389424  -0.0413629   0.0104759   0.0200710   0.0426683  -0.0094132
    5  -0.0399391  -1.2392643   0.2337977   0.0426683   1.2482844  -0.2376467
    6   0.0100885   0.2333047  -0.0822203  -0.0094132  -0.2376467   0.0646001
    7   0.0000014  -0.0039818  -0.0013527   0.0003819   0.0013361   0.0003832
    8   0.0007285   0.0029079   0.0016130  -0.0000370  -0.0003827  -0.0003743
    9   0.0016337  -0.0023169   0.0003465  -0.0003180  -0.0001095  -0.0006050
   10  -0.0003089   0.0001042  -0.0000227   0.0002499   0.0002015   0.0000285
   11  -0.0004094  -0.0004742   0.0000541   0.0000939   0.0004032  -0.0001265
   12  -0.0001351   0.0008948  -0.0000507   0.0000916  -0.0000451  -0.0000402
   13   0.0081129   0.0099671  -0.0066744  -0.0026301  -0.0048110   0.0019116
   14   0.0259285  -0.0210252  -0.0015834  -0.0030187   0.0020940   0.0003713
   15  -0.0015091   0.0194749  -0.0100769  -0.0008735  -0.0052874   0.0028846
   16  -0.0015056  -0.0018908   0.0015411   0.0002814   0.0007475  -0.0003320
   17   0.0020683   0.0005077  -0.0016551  -0.0004374  -0.0006910   0.0005200
   18  -0.0029128  -0.0000565   0.0020831   0.0006839   0.0010355  -0.0007407
   19  -0.0717144  -0.0302286  -0.0005556   0.0199295   0.0039476  -0.0008440
   20  -0.0134351  -0.2836883   0.0341506  -0.0020257  -0.0123847   0.0043943
   21  -0.0034196   0.0221088  -0.0754851   0.0005429   0.0102108   0.0188464
   22   0.0014976  -0.0009234   0.0022585  -0.0000409   0.0010326  -0.0008775
   23  -0.0218019  -0.0186307  -0.0170612   0.0024072  -0.0001969   0.0024554
   24   0.0070256   0.0032127   0.0053428  -0.0013023   0.0013505  -0.0009398
   25  -0.0076015   0.0182289   0.0014123   0.0016275  -0.0062619  -0.0011134
   26  -0.0032180  -0.0149958   0.0358724   0.0002296  -0.0002495  -0.0044323
   27  -0.0031125   0.0125718  -0.0008146   0.0000149  -0.0052371  -0.0013597
   28   0.0016919  -0.0011114  -0.0026646  -0.0003686   0.0011219   0.0004448
   29  -0.0013143   0.0004674   0.0017355   0.0003349  -0.0006172  -0.0003168
   30   0.0013462  -0.0023169  -0.0010595  -0.0002306   0.0008791   0.0001357
   31   0.0013048   0.0006247   0.0012100  -0.0006013  -0.0004619  -0.0003448
   32  -0.0001426  -0.0054435  -0.0022178   0.0011783   0.0037194   0.0020656
   33  -0.0027735  -0.0019673   0.0025209   0.0002077   0.0010420  -0.0006439
   34  -0.0003141  -0.0008659   0.0002725   0.0000422   0.0004185   0.0000683
   35   0.0000952   0.0017502  -0.0000833  -0.0000303  -0.0007148  -0.0002147
   36  -0.0003308  -0.0002875   0.0001596   0.0001206   0.0000103   0.0000829
            7           8           9          10          11          12
    1   0.0000014   0.0007285   0.0016337  -0.0003089  -0.0004094  -0.0001351
    2  -0.0039818   0.0029079  -0.0023169   0.0001042  -0.0004742   0.0008948
    3  -0.0013527   0.0016130   0.0003465  -0.0000227   0.0000541  -0.0000507
    4   0.0003819  -0.0000370  -0.0003180   0.0002499   0.0000939   0.0000916
    5   0.0013361  -0.0003827  -0.0001095   0.0002015   0.0004032  -0.0000451
    6   0.0003832  -0.0003743  -0.0006050   0.0000285  -0.0001265  -0.0000402
    7   0.6478834   0.1877920  -0.1204300  -0.2257628  -0.1599271   0.0599181
    8   0.1877920   0.2965186   0.1023275  -0.1314060  -0.1340089   0.0198771
    9  -0.1204300   0.1023275   0.3603203   0.0530329   0.0173443  -0.0606812
   10  -0.2257628  -0.1314060   0.0530329   0.2443943   0.1510351  -0.0608869
   11  -0.1599271  -0.1340089   0.0173443   0.1510351   0.1255623  -0.0231643
   12   0.0599181   0.0198771  -0.0606812  -0.0608869  -0.0231643   0.0523919
   13  -0.1084411  -0.0688664  -0.0757124  -0.0055087   0.0015250  -0.0128462
   14  -0.0427341  -0.1056110  -0.0606082  -0.0037147  -0.0025632  -0.0064390
   15  -0.0453696  -0.0573806  -0.1010613   0.0037282   0.0081795   0.0071830
   16   0.0100550  -0.0112503  -0.0046938  -0.0009332  -0.0007117  -0.0005183
   17   0.0039796  -0.0023948   0.0007249  -0.0004874  -0.0004832  -0.0006298
   18   0.0016280  -0.0039583  -0.0080932   0.0003534  -0.0005156   0.0001128
   19  -0.0280939   0.0050556  -0.0296421   0.0018969  -0.0005808   0.0025245
   20  -0.0054169   0.0121918  -0.0016622  -0.0002557   0.0006509  -0.0014570
   21  -0.0091130   0.0113641  -0.0093639   0.0004067  -0.0004214   0.0012014
   22  -0.0034504   0.0041821  -0.0021054   0.0000474   0.0000173  -0.0000401
   23   0.0016887  -0.0015224   0.0018115   0.0000414  -0.0000335   0.0000358
   24   0.0026174  -0.0019086  -0.0010450  -0.0000928   0.0002043   0.0000651
   25  -0.0927623  -0.0413105   0.0228483  -0.0034604  -0.0025026  -0.0000140
   26  -0.0066999  -0.0006595  -0.0021027  -0.0045643   0.0014179  -0.0023824
   27   0.0110366  -0.0048348   0.0000117   0.0033058  -0.0027433  -0.0005954
   28  -0.0023499  -0.0024807   0.0006574  -0.0016045   0.0002061  -0.0001439
   29   0.0002149  -0.0024444  -0.0026689   0.0002499   0.0010681   0.0007114
   30  -0.0004030  -0.0027551  -0.0037741  -0.0006600   0.0007212   0.0009953
   31  -0.2077636   0.0566978   0.1330404  -0.0077672   0.0111906   0.0111565
   32   0.0227956  -0.0576035  -0.0405849  -0.0119768   0.0094496   0.0111551
   33   0.1033175  -0.0646714  -0.1659496   0.0006281   0.0007312   0.0003052
   34   0.0103021   0.0008949   0.0216890  -0.0012429   0.0000636   0.0008938
   35   0.0009530  -0.0069910  -0.0121549   0.0007729  -0.0009890   0.0014435
   36  -0.0022326   0.0007016  -0.0101051   0.0001786  -0.0002636  -0.0008871
           13          14          15          16          17          18
    1   0.0081129   0.0259285  -0.0015091  -0.0015056   0.0020683  -0.0029128
    2   0.0099671  -0.0210252   0.0194749  -0.0018908   0.0005077  -0.0000565
    3  -0.0066744  -0.0015834  -0.0100769   0.0015411  -0.0016551   0.0020831
    4  -0.0026301  -0.0030187  -0.0008735   0.0002814  -0.0004374   0.0006839
    5  -0.0048110   0.0020940  -0.0052874   0.0007475  -0.0006910   0.0010355
    6   0.0019116   0.0003713   0.0028846  -0.0003320   0.0005200  -0.0007407
    7  -0.1084411  -0.0427341  -0.0453696   0.0100550   0.0039796   0.0016280
    8  -0.0688664  -0.1056110  -0.0573806  -0.0112503  -0.0023948  -0.0039583
    9  -0.0757124  -0.0606082  -0.1010613  -0.0046938   0.0007249  -0.0080932
   10  -0.0055087  -0.0037147   0.0037282  -0.0009332  -0.0004874   0.0003534
   11   0.0015250  -0.0025632   0.0081795  -0.0007117  -0.0004832  -0.0005156
   12  -0.0128462  -0.0064390   0.0071830  -0.0005183  -0.0006298   0.0001128
   13   0.4168352  -0.0442551  -0.0407821  -0.0566455   0.0391277   0.0344354
   14  -0.0442551   0.5301332   0.2795812   0.0375212  -0.2499471  -0.1450497
   15  -0.0407821   0.2795812   0.4327162   0.0291259  -0.1462575  -0.1262127
   16  -0.0566455   0.0375212   0.0291259   0.0542361  -0.0489621  -0.0261000
   17   0.0391277  -0.2499471  -0.1462575  -0.0489621   0.2559578   0.1516118
   18   0.0344354  -0.1450497  -0.1262127  -0.0261000   0.1516118   0.1325604
   19  -0.1105139   0.0462538   0.0024018  -0.0074303   0.0026488  -0.0021828
   20   0.0507327  -0.0988249  -0.0379731   0.0147081  -0.0122124   0.0153708
   21  -0.0442643   0.0048028  -0.0164292   0.0094215  -0.0075755   0.0072031
   22  -0.0168230  -0.0119224  -0.0157285   0.0013326  -0.0011383   0.0017892
   23   0.0089977   0.0062923   0.0082319   0.0004526   0.0011800  -0.0007677
   24   0.0075427   0.0033633   0.0041292  -0.0011015   0.0007109  -0.0001825
   25  -0.1079111   0.0210553   0.0611585  -0.0032708   0.0008192  -0.0055698
   26   0.0055374  -0.0513259  -0.0056036   0.0118240   0.0070895  -0.0129592
   27   0.1193242  -0.0285731  -0.1158409  -0.0024079   0.0027031  -0.0022688
   28  -0.0058869  -0.0124074   0.0011442   0.0015449   0.0006752  -0.0007775
   29   0.0070914   0.0137799  -0.0028302  -0.0010345  -0.0001064   0.0012095
   30   0.0012962   0.0101475  -0.0042491  -0.0001009  -0.0007233   0.0013427
   31  -0.0090688  -0.0146589   0.0023512   0.0016977   0.0014186  -0.0018229
   32  -0.0049341  -0.0184149  -0.0528871  -0.0017911   0.0006858  -0.0037336
   33   0.0122915  -0.0543870  -0.0699714  -0.0043685   0.0001375  -0.0058393
   34  -0.0015190   0.0019525   0.0043529   0.0006376   0.0002880   0.0004759
   35  -0.0001125  -0.0045872  -0.0072478   0.0003872   0.0004139  -0.0021869
   36   0.0034777  -0.0016256  -0.0030715  -0.0004656   0.0004331   0.0000351
           19          20          21          22          23          24
    1  -0.0717144  -0.0134351  -0.0034196   0.0014976  -0.0218019   0.0070256
    2  -0.0302286  -0.2836883   0.0221088  -0.0009234  -0.0186307   0.0032127
    3  -0.0005556   0.0341506  -0.0754851   0.0022585  -0.0170612   0.0053428
    4   0.0199295  -0.0020257   0.0005429  -0.0000409   0.0024072  -0.0013023
    5   0.0039476  -0.0123847   0.0102108   0.0010326  -0.0001969   0.0013505
    6  -0.0008440   0.0043943   0.0188464  -0.0008775   0.0024554  -0.0009398
    7  -0.0280939  -0.0054169  -0.0091130  -0.0034504   0.0016887   0.0026174
    8   0.0050556   0.0121918   0.0113641   0.0041821  -0.0015224  -0.0019086
    9  -0.0296421  -0.0016622  -0.0093639  -0.0021054   0.0018115  -0.0010450
   10   0.0018969  -0.0002557   0.0004067   0.0000474   0.0000414  -0.0000928
   11  -0.0005808   0.0006509  -0.0004214   0.0000173  -0.0000335   0.0002043
   12   0.0025245  -0.0014570   0.0012014  -0.0000401   0.0000358   0.0000651
   13  -0.1105139   0.0507327  -0.0442643  -0.0168230   0.0089977   0.0075427
   14   0.0462538  -0.0988249   0.0048028  -0.0119224   0.0062923   0.0033633
   15   0.0024018  -0.0379731  -0.0164292  -0.0157285   0.0082319   0.0041292
   16  -0.0074303   0.0147081   0.0094215   0.0013326   0.0004526  -0.0011015
   17   0.0026488  -0.0122124  -0.0075755  -0.0011383   0.0011800   0.0007109
   18  -0.0021828   0.0153708   0.0072031   0.0017892  -0.0007677  -0.0001825
   19   0.4036165   0.0885366   0.1843588  -0.1728911  -0.1007699  -0.1161385
   20   0.0885366   0.5923457  -0.0131871  -0.0987139  -0.1210737  -0.0721687
   21   0.1843588  -0.0131871   0.4168761  -0.1174363  -0.0759587  -0.1299509
   22  -0.1728911  -0.0987139  -0.1174363   0.1838335   0.1038438   0.1249565
   23  -0.1007699  -0.1210737  -0.0759587   0.1038438   0.1298471   0.0787105
   24  -0.1161385  -0.0721687  -0.1299509   0.1249565   0.0787105   0.1367906
   25  -0.0249563  -0.0324365   0.0012541   0.0039559   0.0042957  -0.0187914
   26  -0.0093247  -0.0848688   0.0513158   0.0043556   0.0028096  -0.0149701
   27  -0.0343853   0.0833189  -0.1797996   0.0046425   0.0014591  -0.0095989
   28   0.0086624   0.0114279  -0.0051554  -0.0002939  -0.0002222   0.0015828
   29  -0.0076627  -0.0074787   0.0031738   0.0004891   0.0007396  -0.0008795
   30   0.0128541   0.0090740  -0.0082600  -0.0008439   0.0004960   0.0009740
   31  -0.0150656  -0.0103507  -0.0128912   0.0022564   0.0008562  -0.0048138
   32  -0.0003020   0.0170389  -0.0103146  -0.0016898   0.0007131   0.0021925
   33  -0.0185968  -0.0189211  -0.0252972   0.0027449   0.0007530  -0.0054777
   34  -0.0034397  -0.0027707  -0.0037043   0.0005760   0.0002106  -0.0014848
   35   0.0024261  -0.0016957   0.0044812   0.0004673  -0.0001246   0.0001822
   36   0.0002059  -0.0009394   0.0004589   0.0006402  -0.0001656  -0.0001069
           25          26          27          28          29          30
    1  -0.0076015  -0.0032180  -0.0031125   0.0016919  -0.0013143   0.0013462
    2   0.0182289  -0.0149958   0.0125718  -0.0011114   0.0004674  -0.0023169
    3   0.0014123   0.0358724  -0.0008146  -0.0026646   0.0017355  -0.0010595
    4   0.0016275   0.0002296   0.0000149  -0.0003686   0.0003349  -0.0002306
    5  -0.0062619  -0.0002495  -0.0052371   0.0011219  -0.0006172   0.0008791
    6  -0.0011134  -0.0044323  -0.0013597   0.0004448  -0.0003168   0.0001357
    7  -0.0927623  -0.0066999   0.0110366  -0.0023499   0.0002149  -0.0004030
    8  -0.0413105  -0.0006595  -0.0048348  -0.0024807  -0.0024444  -0.0027551
    9   0.0228483  -0.0021027   0.0000117   0.0006574  -0.0026689  -0.0037741
   10  -0.0034604  -0.0045643   0.0033058  -0.0016045   0.0002499  -0.0006600
   11  -0.0025026   0.0014179  -0.0027433   0.0002061   0.0010681   0.0007212
   12  -0.0000140  -0.0023824  -0.0005954  -0.0001439   0.0007114   0.0009953
   13  -0.1079111   0.0055374   0.1193242  -0.0058869   0.0070914   0.0012962
   14   0.0210553  -0.0513259  -0.0285731  -0.0124074   0.0137799   0.0101475
   15   0.0611585  -0.0056036  -0.1158409   0.0011442  -0.0028302  -0.0042491
   16  -0.0032708   0.0118240  -0.0024079   0.0015449  -0.0010345  -0.0001009
   17   0.0008192   0.0070895   0.0027031   0.0006752  -0.0001064  -0.0007233
   18  -0.0055698  -0.0129592  -0.0022688  -0.0007775   0.0012095   0.0013427
   19  -0.0249563  -0.0093247  -0.0343853   0.0086624  -0.0076627   0.0128541
   20  -0.0324365  -0.0848688   0.0833189   0.0114279  -0.0074787   0.0090740
   21   0.0012541   0.0513158  -0.1797996  -0.0051554   0.0031738  -0.0082600
   22   0.0039559   0.0043556   0.0046425  -0.0002939   0.0004891  -0.0008439
   23   0.0042957   0.0028096   0.0014591  -0.0002222   0.0007396   0.0004960
   24  -0.0187914  -0.0149701  -0.0095989   0.0015828  -0.0008795   0.0009740
   25   0.5235450   0.2209362  -0.1098245  -0.1681374  -0.1263253   0.0928075
   26   0.2209362   0.4155793  -0.0918268  -0.1276360  -0.1574613   0.0842559
   27  -0.1098245  -0.0918268   0.5534660   0.0900090   0.0815057  -0.1149380
   28  -0.1681374  -0.1276360   0.0900090   0.1746523   0.1350054  -0.0927620
   29  -0.1263253  -0.1574613   0.0815057   0.1350054   0.1568512  -0.0905054
   30   0.0928075   0.0842559  -0.1149380  -0.0927620  -0.0905054   0.1144970
   31  -0.1233402  -0.1029834  -0.0590798  -0.0083713  -0.0066250  -0.0139512
   32  -0.0581679  -0.1115598  -0.0303810  -0.0046813  -0.0056258  -0.0097060
   33  -0.0464697  -0.0447327  -0.1274169   0.0076831   0.0087532   0.0134695
   34   0.0023114   0.0115434  -0.0195229   0.0004612  -0.0004237   0.0006476
   35   0.0016695  -0.0057755  -0.0179624   0.0001026   0.0008275   0.0004331
   36   0.0023020   0.0075658  -0.0008450  -0.0000180   0.0001116   0.0008664
           31          32          33          34          35          36
    1   0.0013048  -0.0001426  -0.0027735  -0.0003141   0.0000952  -0.0003308
    2   0.0006247  -0.0054435  -0.0019673  -0.0008659   0.0017502  -0.0002875
    3   0.0012100  -0.0022178   0.0025209   0.0002725  -0.0000833   0.0001596
    4  -0.0006013   0.0011783   0.0002077   0.0000422  -0.0000303   0.0001206
    5  -0.0004619   0.0037194   0.0010420   0.0004185  -0.0007148   0.0000103
    6  -0.0003448   0.0020656  -0.0006439   0.0000683  -0.0002147   0.0000829
    7  -0.2077636   0.0227956   0.1033175   0.0103021   0.0009530  -0.0022326
    8   0.0566978  -0.0576035  -0.0646714   0.0008949  -0.0069910   0.0007016
    9   0.1330404  -0.0405849  -0.1659496   0.0216890  -0.0121549  -0.0101051
   10  -0.0077672  -0.0119768   0.0006281  -0.0012429   0.0007729   0.0001786
   11   0.0111906   0.0094496   0.0007312   0.0000636  -0.0009890  -0.0002636
   12   0.0111565   0.0111551   0.0003052   0.0008938   0.0014435  -0.0008871
   13  -0.0090688  -0.0049341   0.0122915  -0.0015190  -0.0001125   0.0034777
   14  -0.0146589  -0.0184149  -0.0543870   0.0019525  -0.0045872  -0.0016256
   15   0.0023512  -0.0528871  -0.0699714   0.0043529  -0.0072478  -0.0030715
   16   0.0016977  -0.0017911  -0.0043685   0.0006376   0.0003872  -0.0004656
   17   0.0014186   0.0006858   0.0001375   0.0002880   0.0004139   0.0004331
   18  -0.0018229  -0.0037336  -0.0058393   0.0004759  -0.0021869   0.0000351
   19  -0.0150656  -0.0003020  -0.0185968  -0.0034397   0.0024261   0.0002059
   20  -0.0103507   0.0170389  -0.0189211  -0.0027707  -0.0016957  -0.0009394
   21  -0.0128912  -0.0103146  -0.0252972  -0.0037043   0.0044812   0.0004589
   22   0.0022564  -0.0016898   0.0027449   0.0005760   0.0004673   0.0006402
   23   0.0008562   0.0007131   0.0007530   0.0002106  -0.0001246  -0.0001656
   24  -0.0048138   0.0021925  -0.0054777  -0.0014848   0.0001822  -0.0001069
   25  -0.1233402  -0.0581679  -0.0464697   0.0023114   0.0016695   0.0023020
   26  -0.1029834  -0.1115598  -0.0447327   0.0115434  -0.0057755   0.0075658
   27  -0.0590798  -0.0303810  -0.1274169  -0.0195229  -0.0179624  -0.0008450
   28  -0.0083713  -0.0046813   0.0076831   0.0004612   0.0001026  -0.0000180
   29  -0.0066250  -0.0056258   0.0087532  -0.0004237   0.0008275   0.0001116
   30  -0.0139512  -0.0097060   0.0134695   0.0006476   0.0004331   0.0008664
   31   0.4288858   0.0835249  -0.0137323  -0.0621666  -0.0192327  -0.0411220
   32   0.0835249   0.1591319   0.1608831  -0.0238130   0.0079089  -0.0264714
   33  -0.0137323   0.1608831   0.8428694  -0.0409319   0.0123795  -0.4585691
   34  -0.0621666  -0.0238130  -0.0409319   0.0543519   0.0125018   0.0372440
   35  -0.0192327   0.0079089   0.0123795   0.0125018   0.0099772   0.0209307
   36  -0.0411220  -0.0264714  -0.4585691   0.0372440   0.0209307   0.4719819
 **********************************************************************
 **                                                                  **
 **                       VIBRATIONAL ANALYSIS                       **
 **                       --------------------                       **
 **                                                                  **
 **        VIBRATIONAL FREQUENCIES (CM**-1) AND NORMAL MODES         **
 **     FORCE CONSTANTS (mDYN/ANGSTROM) AND REDUCED MASSES (AMU)     **
 **                  INFRARED INTENSITIES (KM/MOL)                   **
 **                                                                  **
 **********************************************************************
 

 Mode:                 1                      2                      3
 Frequency:       144.21                 168.32                 244.93
 Force Cnst:      0.0665                 0.0564                 0.0522
 Red. Mass:       5.4296                 3.3765                 1.4755
 IR Active:          YES                    YES                    YES
 IR Intens:        4.843                  6.801                147.736
 Raman Active:       YES                    YES                    YES
               X      Y      Z        X      Y      Z        X      Y      Z
 C         -0.006 -0.139  0.038    0.051 -0.020 -0.059   -0.024  0.022  0.001
 N          0.305 -0.107  0.268   -0.152  0.038  0.206    0.013  0.012 -0.048
 C         -0.080  0.245 -0.136    0.053 -0.151  0.051    0.039  0.010  0.029
 H         -0.250  0.432 -0.286    0.127 -0.271  0.010   -0.130  0.224 -0.060
 C         -0.020 -0.006 -0.008    0.007 -0.126  0.077   -0.007  0.043  0.004
 H          0.072 -0.034  0.065   -0.089 -0.240  0.218   -0.029  0.022  0.032
 C         -0.106 -0.143 -0.038    0.102 -0.033 -0.126   -0.025  0.026  0.011
 H         -0.101 -0.159 -0.025    0.116 -0.038 -0.137   -0.017  0.025 -0.001
 C         -0.006 -0.046  0.002   -0.044  0.123 -0.032   -0.006 -0.020  0.019
 H          0.080 -0.083  0.074   -0.120  0.256  0.037    0.022 -0.082 -0.022
 N         -0.096  0.139 -0.125    0.017  0.111 -0.129    0.035 -0.160 -0.001
 H         -0.102  0.460 -0.137   -0.160  0.664 -0.135   -0.243  0.906 -0.026
 TransDip  -0.056  0.038 -0.021   -0.007  0.083 -0.003   -0.144  0.330  0.147

 Mode:                 4                      5                      6
 Frequency:       381.30                 406.28                 584.54
 Force Cnst:      0.3079                 0.5369                 0.6969
 Red. Mass:       3.5939                 5.5203                 3.4618
 IR Active:          YES                    YES                    YES
 IR Intens:        0.809                  1.429                  5.438
 Raman Active:       YES                    YES                    YES
               X      Y      Z        X      Y      Z        X      Y      Z
 C          0.327  0.035  0.100    0.018  0.082  0.438    0.291 -0.132 -0.023
 N         -0.144  0.024 -0.046    0.008 -0.037 -0.171   -0.088 -0.125  0.045
 C         -0.079  0.127 -0.128    0.022 -0.108  0.041   -0.055  0.016  0.007
 H         -0.419  0.496 -0.456    0.209 -0.325  0.175    0.374 -0.450  0.456
 C         -0.069 -0.137  0.056    0.078 -0.032 -0.028   -0.054  0.202 -0.163
 H         -0.052 -0.163  0.098    0.047  0.090 -0.216    0.007  0.220 -0.166
 C          0.115  0.012  0.008   -0.020  0.018  0.108   -0.096 -0.007  0.046
 H         -0.012  0.241 -0.038    0.088  0.174 -0.159   -0.218  0.085  0.119
 C         -0.031 -0.060  0.040    0.011 -0.144 -0.071   -0.007  0.065  0.019
 H         -0.174  0.067  0.003    0.156 -0.227  0.023    0.112 -0.083 -0.016
 N         -0.039 -0.046  0.009   -0.123  0.186 -0.219    0.006 -0.001  0.024
 H          0.062 -0.058 -0.001   -0.196  0.390 -0.215   -0.049  0.254  0.017
 TransDip   0.004  0.016 -0.023    0.012 -0.005  0.036    0.040  0.034  0.053

 Mode:                 7                      8                      9
 Frequency:       646.21                 722.02                 750.14
 Force Cnst:      1.3094                 0.5915                 0.5855
 Red. Mass:       5.3220                 1.9259                 1.7659
 IR Active:          YES                    YES                    YES
 IR Intens:        7.493                 46.591                 13.864
 Raman Active:       YES                    YES                    YES
               X      Y      Z        X      Y      Z        X      Y      Z
 C         -0.101 -0.100  0.323    0.037 -0.047 -0.046    0.042  0.011  0.050
 N          0.028 -0.209 -0.043   -0.011 -0.043  0.024   -0.012  0.001 -0.014
 C          0.027  0.028 -0.021    0.101 -0.153  0.113    0.071 -0.005  0.065
 H         -0.099  0.180 -0.109   -0.520  0.596 -0.403   -0.053  0.162 -0.002
 C         -0.012  0.099 -0.046   -0.015  0.085 -0.070   -0.046  0.004  0.025
 H         -0.057 -0.007  0.098   -0.094  0.172 -0.222   -0.275 -0.386  0.540
 C          0.129 -0.024 -0.174   -0.011  0.027  0.081   -0.141 -0.009 -0.115
 H          0.128 -0.011 -0.182    0.071 -0.026  0.028   -0.274  0.104 -0.050
 C         -0.155  0.306 -0.088   -0.015  0.015 -0.003    0.092  0.021 -0.085
 H         -0.400  0.529 -0.148   -0.012  0.014  0.003    0.363 -0.325 -0.171
 N          0.097 -0.092  0.067   -0.028  0.064 -0.044    0.019  0.023  0.038
 H          0.032 -0.188  0.072   -0.059 -0.177 -0.028   -0.077 -0.149  0.058
 TransDip  -0.060  0.058 -0.027   -0.169  0.053 -0.128   -0.059 -0.096  0.041

 Mode:                10                     11                     12
 Frequency:       811.23                 844.35                 926.29
 Force Cnst:      0.6452                 1.7736                 1.0808
 Red. Mass:       1.6639                 4.2224                 2.1379
 IR Active:          YES                    YES                    YES
 IR Intens:       28.243                  2.994                  1.655
 Raman Active:       YES                    YES                    YES
               X      Y      Z        X      Y      Z        X      Y      Z
 C         -0.009 -0.001  0.000   -0.090  0.027  0.031   -0.040 -0.046 -0.047
 N         -0.000 -0.001  0.002    0.026  0.017 -0.015    0.007 -0.056  0.024
 C          0.001  0.030  0.041   -0.208 -0.109  0.015    0.024  0.047 -0.063
 H         -0.035  0.129  0.164   -0.273 -0.082 -0.170    0.136 -0.066  0.090
 C          0.088 -0.126 -0.078   -0.103  0.031 -0.247   -0.003  0.030  0.013
 H          0.159 -0.146 -0.035   -0.071 -0.257  0.186   -0.538 -0.324  0.382
 C         -0.031  0.016  0.074    0.273 -0.061 -0.069    0.137  0.105  0.186
 H         -0.515  0.114  0.583   -0.171  0.038  0.389    0.230  0.058  0.127
 C          0.072  0.079 -0.071    0.153 -0.019  0.095   -0.038  0.047 -0.050
 H         -0.216  0.382 -0.078    0.233 -0.267 -0.133    0.147 -0.330 -0.303
 N         -0.046 -0.031 -0.018   -0.033  0.109  0.137   -0.065 -0.045 -0.074
 H         -0.176 -0.006 -0.010    0.082  0.389  0.118   -0.127 -0.111 -0.072
 TransDip  -0.098  0.073  0.118   -0.045  0.028  0.018   -0.006 -0.039  0.011

 Mode:                13                     14                     15
 Frequency:       967.45                 988.03                1022.93
 Force Cnst:      1.3145                 1.3105                 0.9710
 Red. Mass:       2.3838                 2.2785                 1.5751
 IR Active:          YES                    YES                    YES
 IR Intens:        4.054                  2.194                  3.089
 Raman Active:       YES                    YES                    YES
               X      Y      Z        X      Y      Z        X      Y      Z
 C         -0.018 -0.068 -0.016    0.035  0.036  0.006    0.003 -0.002  0.008
 N         -0.003 -0.095  0.024   -0.005  0.055 -0.009   -0.001 -0.005 -0.001
 C         -0.070 -0.039 -0.047   -0.098 -0.078 -0.064   -0.051  0.008 -0.015
 H         -0.045 -0.225 -0.421   -0.163 -0.097 -0.356   -0.052  0.033  0.059
 C          0.013 -0.054  0.139    0.176  0.007  0.007    0.008 -0.096 -0.039
 H          0.078  0.314 -0.379    0.508 -0.054  0.204   -0.266  0.034 -0.329
 C         -0.026  0.176 -0.006   -0.058 -0.091  0.078   -0.033  0.016  0.014
 H         -0.048  0.222 -0.014    0.023 -0.201  0.076    0.366 -0.107 -0.364
 C          0.087 -0.009 -0.132   -0.126  0.151 -0.028    0.121  0.125  0.016
 H         -0.042 -0.146 -0.507    0.394 -0.455 -0.099    0.433  0.087  0.390
 N          0.020  0.060  0.117    0.010 -0.019  0.022   -0.048 -0.040  0.028
 H         -0.014  0.238  0.117    0.028  0.014  0.015   -0.363 -0.050  0.051
 TransDip   0.047 -0.023 -0.037   -0.021 -0.005 -0.042    0.056  0.002 -0.004

 Mode:                16                     17                     18
 Frequency:      1058.83                1078.76                1122.02
 Force Cnst:      0.9606                 1.1737                 1.3251
 Red. Mass:       1.4543                 1.7118                 1.7865
 IR Active:          YES                    YES                    YES
 IR Intens:        0.436                  3.300                  9.678
 Raman Active:       YES                    YES                    YES
               X      Y      Z        X      Y      Z        X      Y      Z
 C          0.011 -0.001 -0.006   -0.004 -0.001 -0.011   -0.027 -0.038 -0.017
 N         -0.002  0.002  0.001   -0.000  0.001  0.002    0.001 -0.066  0.015
 C         -0.053 -0.024 -0.014   -0.046  0.042  0.071   -0.127 -0.043  0.030
 H         -0.044 -0.092 -0.140   -0.120  0.304  0.476   -0.213  0.146  0.249
 C          0.064  0.040 -0.075    0.029 -0.125 -0.082    0.030  0.029  0.037
 H          0.005 -0.310  0.430   -0.261 -0.088 -0.249    0.404 -0.061  0.300
 C         -0.086  0.017  0.077   -0.028  0.002  0.039    0.010  0.145 -0.034
 H          0.366 -0.119 -0.357    0.132  0.048 -0.201   -0.093  0.444 -0.167
 C          0.063 -0.058 -0.034   -0.098  0.002 -0.046    0.036 -0.003  0.037
 H         -0.415  0.425 -0.065    0.008 -0.233 -0.198    0.224  0.052  0.374
 N          0.005  0.020  0.049    0.106  0.051  0.034    0.021 -0.047 -0.104
 H          0.062  0.101  0.043    0.527  0.188 -0.004    0.309 -0.078 -0.136
 TransDip  -0.021 -0.002 -0.002   -0.040  0.021 -0.036    0.027  0.005  0.096

 Mode:                19                     20                     21
 Frequency:      1182.26                1234.21                1286.76
 Force Cnst:      1.5263                 1.2568                 2.6767
 Red. Mass:       1.8534                 1.4004                 2.7438
 IR Active:          YES                    YES                    YES
 IR Intens:        3.762                  2.947                 25.216
 Raman Active:       YES                    YES                    YES
               X      Y      Z        X      Y      Z        X      Y      Z
 C         -0.033 -0.019 -0.031   -0.011 -0.000  0.000   -0.003 -0.002  0.005
 N          0.003 -0.031  0.011    0.002 -0.002  0.000   -0.000  0.001 -0.002
 C          0.123  0.037 -0.011    0.062 -0.032 -0.072    0.048 -0.085 -0.120
 H          0.188 -0.145 -0.314    0.010  0.227  0.380   -0.022  0.134  0.189
 C          0.056 -0.063 -0.120   -0.113 -0.051 -0.024    0.183  0.032  0.029
 H          0.117 -0.176  0.035    0.612  0.015  0.101   -0.455  0.010 -0.141
 C          0.008  0.046 -0.000   -0.008  0.007  0.033   -0.054 -0.012 -0.090
 H         -0.189  0.645 -0.301    0.168  0.033 -0.208   -0.187  0.231 -0.155
 C         -0.127 -0.036  0.053    0.034  0.044  0.067    0.058  0.064  0.220
 H          0.078 -0.085  0.313   -0.123 -0.155 -0.426   -0.266 -0.086 -0.433
 N         -0.023  0.042  0.093    0.003  0.025  0.005   -0.161 -0.025  0.008
 H         -0.235  0.028  0.121   -0.295 -0.049  0.037    0.423  0.075 -0.054
 TransDip  -0.004 -0.008 -0.061    0.037 -0.011 -0.039    0.153 -0.031  0.038

 Mode:                22                     23                     24
 Frequency:      1340.27                1370.44                1431.98
 Force Cnst:      1.8686                 2.1234                 2.9913
 Red. Mass:       1.7655                 1.9189                 2.4759
 IR Active:          YES                    YES                    YES
 IR Intens:       32.668                 10.024                  9.924
 Raman Active:       YES                    YES                    YES
               X      Y      Z        X      Y      Z        X      Y      Z
 C          0.001 -0.000  0.009   -0.017  0.003 -0.015    0.022 -0.006  0.025
 N         -0.000 -0.008  0.000    0.003  0.026 -0.003   -0.005 -0.042  0.003
 C          0.072  0.076  0.120   -0.098  0.063  0.128   -0.043  0.047  0.066
 H          0.176 -0.251 -0.431   -0.029 -0.223 -0.292   -0.005 -0.110 -0.169
 C         -0.090 -0.059 -0.055    0.005  0.011  0.006    0.079 -0.060 -0.076
 H          0.302 -0.022 -0.005   -0.136  0.062 -0.110   -0.039 -0.163  0.000
 C         -0.018  0.030  0.006    0.003 -0.120  0.044   -0.055  0.202 -0.123
 H          0.164 -0.148 -0.057   -0.127  0.494 -0.347    0.167 -0.603  0.319
 C          0.046  0.070  0.022    0.053  0.039  0.070   -0.052 -0.040  0.176
 H          0.073 -0.066 -0.145   -0.191 -0.069 -0.436   -0.145 -0.246 -0.169
 N         -0.109 -0.063 -0.033    0.099 -0.029 -0.106    0.079  0.012 -0.058
 H          0.677  0.085 -0.119   -0.305 -0.201 -0.073   -0.407 -0.178 -0.010
 TransDip   0.176  0.039 -0.033   -0.061 -0.032  0.075   -0.030 -0.050  0.083

 Mode:                25                     26                     27
 Frequency:      2399.89                3196.35                3199.54
 Force Cnst:     42.7726                 6.5423                 6.5835
 Red. Mass:      12.6048                 1.0869                 1.0915
 IR Active:          YES                    YES                    YES
 IR Intens:       27.887                  0.396                 17.816
 Raman Active:       YES                    YES                    YES
               X      Y      Z        X      Y      Z        X      Y      Z
 C          0.028  0.785 -0.151   -0.000  0.002 -0.000   -0.000 -0.000  0.000
 N         -0.020 -0.574  0.111   -0.000 -0.000 -0.000    0.000  0.000 -0.000
 C         -0.002  0.000 -0.001   -0.002 -0.001  0.001   -0.073 -0.044  0.016
 H          0.001 -0.002  0.005    0.022  0.015 -0.006    0.803  0.543 -0.200
 C          0.003 -0.002  0.011   -0.001  0.006  0.004    0.004 -0.007 -0.003
 H         -0.022  0.010 -0.018    0.013 -0.064 -0.045   -0.024  0.091  0.062
 C         -0.009 -0.104  0.016   -0.056 -0.042 -0.046    0.001  0.001  0.001
 H         -0.036 -0.061 -0.023    0.668  0.486  0.542   -0.012 -0.009 -0.010
 C          0.010 -0.003  0.001    0.005  0.005 -0.003    0.001 -0.000  0.000
 H         -0.014  0.007 -0.021   -0.067 -0.060  0.045   -0.002  0.002 -0.001
 N          0.000 -0.003 -0.001    0.000 -0.000  0.000    0.003 -0.001 -0.001
 H         -0.004  0.009 -0.001    0.001  0.000 -0.002   -0.006 -0.001 -0.004
 TransDip  -0.050  0.145 -0.072   -0.007 -0.019  0.000   -0.132 -0.029  0.007

 Mode:                28                     29                     30
 Frequency:      3229.78                3241.57                3659.30
 Force Cnst:      6.7062                 6.8098                 8.5154
 Red. Mass:       1.0911                 1.0999                 1.0793
 IR Active:          YES                    YES                    YES
 IR Intens:        5.980                  3.534                 34.192
 Raman Active:       YES                    YES                    YES
               X      Y      Z        X      Y      Z        X      Y      Z
 C         -0.000  0.000  0.000   -0.000  0.001 -0.000   -0.000 -0.000  0.000
 N          0.000 -0.000 -0.000   -0.000 -0.000  0.000    0.000 -0.000  0.000
 C          0.006  0.004 -0.000    0.008  0.005 -0.000   -0.002  0.001  0.001
 H         -0.059 -0.042  0.014   -0.064 -0.044  0.015    0.002  0.000 -0.003
 C          0.008 -0.047 -0.032    0.013 -0.054 -0.038    0.000  0.000  0.000
 H         -0.113  0.539  0.359   -0.127  0.603  0.403   -0.001  0.003  0.002
 C          0.001  0.000  0.002   -0.008 -0.003 -0.008    0.000 -0.000  0.000
 H         -0.012 -0.010 -0.014    0.087  0.059  0.072    0.002 -0.000  0.001
 C          0.042  0.040 -0.029   -0.039 -0.035  0.029    0.002  0.003  0.001
 H         -0.481 -0.456  0.340    0.423  0.398 -0.299   -0.007 -0.007  0.004
 N         -0.001 -0.000  0.001    0.001  0.001  0.001   -0.007 -0.006 -0.074
 H          0.003 -0.001 -0.011   -0.003 -0.000  0.008    0.090  0.042  0.992
 TransDip   0.062  0.002 -0.048   -0.016 -0.058 -0.003    0.016  0.015  0.186

 STANDARD THERMODYNAMIC QUANTITIES AT   298.15 K  AND     1.00 ATM

   This Molecule has  0 Imaginary Frequencies
   Zero point vibrational energy:       56.668 kcal/mol

   Atom    1 Element C  Has Mass   12.00000
   Atom    2 Element N  Has Mass   14.00307
   Atom    3 Element C  Has Mass   12.00000
   Atom    4 Element H  Has Mass    1.00783
   Atom    5 Element C  Has Mass   12.00000
   Atom    6 Element H  Has Mass    1.00783
   Atom    7 Element C  Has Mass   12.00000
   Atom    8 Element H  Has Mass    1.00783
   Atom    9 Element C  Has Mass   12.00000
   Atom   10 Element H  Has Mass    1.00783
   Atom   11 Element N  Has Mass   14.00307
   Atom   12 Element H  Has Mass    1.00783
   Molecular Mass:    93.045290 amu
   Principal axes and moments of inertia in amu*Bohr^2:
                             1           2           3
    Eigenvalues --      318.76864   746.45729   822.06151
          X              -0.40051     0.55280     0.73076
          Y               0.73623     0.66892    -0.10252
          Z              -0.54549     0.49694    -0.67489
   Rotational Symmetry Number is   1
   The Molecule is an Asymmetric Top
   Translational Enthalpy:        0.889 kcal/mol
   Rotational Enthalpy:           0.889 kcal/mol
   Vibrational Enthalpy:         58.768 kcal/mol
   gas constant (RT):             0.592 kcal/mol
   Translational Entropy:        39.503  cal/mol.K
   Rotational Entropy:           26.772  cal/mol.K
   Vibrational Entropy:          11.484  cal/mol.K

   Total Enthalpy:               61.138 kcal/mol
   Total Entropy:                77.759  cal/mol.K
Archival summary:
1\1\c8-64\FREQ\ProcedureUnspecified\BasisUnspecified\255(2)\hpark21\WedFeb114:30:182023WedFeb114:30:182023\0\\#,FREQ,ProcedureUnspecified,BasisUnspecified,\\0,2\N\H,1,1.00494\C,1,1.4018,2,125.127\H,3,1.08281,1,124.728,2,-72.0043,0\C,1,1.45378,2,123.812,3,120.258,0\H,5,1.0793,1,123.919,2,0.357454,0\C,3,1.48919,1,92.351,2,141.39,0\H,7,1.0787,3,127.531,1,-147.151,0\C,5,1.50505,1,108.55,2,158.237,0\H,9,1.08263,5,114.709,1,-177.533,0\C,9,1.43822,5,122.024,1,-32.4404,0\N,11,1.14788,9,178.964,5,-178.828,0\\\@

 Total job time:  3077.07s(wall), 30969.98s(cpu) 
 Wed Feb  1 14:30:18 2023

        *************************************************************
        *                                                           *
        *  Thank you very much for using Q-Chem.  Have a nice day.  *
        *                                                           *
        *************************************************************
