# Supplementary material for: Reactant Discovery with an Ab Initio Nanoreactor: Exploration of Astrophysical N-Heterocycle Precursors and Formation Pathways
Source: ACS Earth Space Chem. 2024 Aug 9;8(9):1771–83. doi: 10.1021/acsearthspacechem.4c00120 (PMC11418024; doi:10.1021/acsearthspacechem.4c00120)
Supplement: Supplementary file 2 — sp4c00120_si_002.zip [file sp4c00120_si_002.zip › nr-si-data/reaction1/Int3/optimized.xyz]

12

C         0.0489356021    1.9888361540   -0.9524774306
N         0.7868371840    2.8562821305   -1.1735056297
C         1.0416649534   -1.2233120510    0.5564709698
H         1.9505880559   -1.7406457380    0.8301558674
C         0.0547583326   -1.3939390820   -0.3246495872
H        -0.1509864639   -2.0434084189   -1.1571312966
C        -0.8701743646    0.9796109301   -0.7085806540
H        -1.7840701301    0.9809220328   -1.2871860283
C        -0.6131611518   -0.1374854042    0.2329703812
H        -1.5081305633   -0.3617298348    0.8184357243
N         0.5985289462    0.0154496266    1.0835965400
H         0.4452095993    0.0794196548    2.0819011438
