# Supplementary material for: Reactant Discovery with an Ab Initio Nanoreactor: Exploration of Astrophysical N-Heterocycle Precursors and Formation Pathways
Source: ACS Earth Space Chem. 2024 Aug 9;8(9):1771–83. doi: 10.1021/acsearthspacechem.4c00120 (PMC11418024; doi:10.1021/acsearthspacechem.4c00120)
Supplement: Supplementary file 2 — sp4c00120_si_002.zip [file sp4c00120_si_002.zip › nr-si-data/reaction1/Int3/optimize.out]

Running Job 1 of 1 qchem.in
qchem qchem.in_25346.0 ./qchem25346/ 0
/home/leeping/opt/qchem/5.3.2-openmp/exe/qcprog.exe_s qchem.in_25346.0 ./qchem25346/
                  Welcome to Q-Chem
     A Quantum Leap Into The Future Of Chemistry


 Q-Chem 5.3, Q-Chem, Inc., Pleasanton, CA (2020)

 Yihan Shao,  Zhengting Gan,  E. Epifanovsky,  A. T. B. Gilbert,  M. Wormit,  
 J. Kussmann,  A. W. Lange,  A. Behn,  Jia Deng,  Xintian Feng,  D. Ghosh,  
 M. Goldey,  P. R. Horn,  L. D. Jacobson,  I. Kaliman,  T. Kus,  A. Landau,  
 Jie Liu,  E. I. Proynov,  R. M. Richard,  R. P. Steele,  E. J. Sundstrom,  
 H. L. Woodcock III,  P. M. Zimmerman,  D. Zuev,  B. Alam,  B. Albrecht,  
 A. Aldossary,  E. Alguire,  S. A. Baeppler,  D. Barton,  Z. Benda,  
 Y. A. Bernard,  E. J. Berquist,  K. B. Bravaya,  H. Burton,  K. Carter-Fenk,  
 D. Casanova,  Chun-Min Chang,  Yunqing Chen,  A. Chien,  K. D. Closser,  
 M. P. Coons,  S. Coriani,  S. Dasgupta,  A. L. Dempwolff,  M. Diedenhofen,  
 Hainam Do,  R. G. Edgar,  Po-Tung Fang,  S. Faraji,  S. Fatehi,  
 Qingguo Feng,  J. Fosso-Tande,  J. Gayvert,  Qinghui Ge,  A. Ghysels,  
 G. Gidofalvi,  J. Gomes,  J. Gonthier,  S. Gulania,  A. Gunina,  D. Hait,  
 M. W. D. Hanson-Heine,  S. Hammes-Schiffer,  P. H. P. Harbach,  
 A. W. Hauser,  M. F. Herbst,  J. E. Herr,  E. G. Hohenstein,  Z. C. Holden,  
 S. Houck,  Kerwin Hui,  B. C. Huynh,  M. Ivanov,  T.-C. Jagau,  Hyunjun Ji,  
 B. Kaduk,  K. Khistyaev,  Jaehoon Kim,  P. Klunzinger,  K. Koh,  
 D. Kosenkov,  L. Koulias,  T. Kowalczyk,  C. M. Krauter,  A. Kunitsa,  
 Ka Un Lao,  A. Laurent,  K. V. Lawler,  Joonho Lee,  D. Lefrancois,  
 S. Lehtola,  D. S. Levine,  Yi-Pei Li,  You-Sheng Lin,  Fenglai Liu,  
 Kuan-Yu Liu,  E. Livshits,  M. Loipersberger,  A. Luenser,  A. Manjanath,  
 P. Manohar,  E. Mansoor,  S. F. Manzer,  Shan-Ping Mao,  Yuezhi Mao,  
 N. Mardirossian,  A. V. Marenich,  T. Markovich,  L. A. Martinez-Martinez,  
 S. A. Maurer,  N. J. Mayhall,  S. C. McKenzie,  J.-M. Mewes,  P. Morgante,  
 A. F. Morrison,  J. W. Mullinax,  K. Nanda,  T. S. Nguyen-Beck,  
 R. Olivares-Amaya,  K. J. Oosterbaan,  J. A. Parkhill,  S. K. Paul,  
 F. Pavosevic,  Zheng Pei,  T. M. Perrine,  F. Plasser,  P. Pokhilko,  
 S. Prager,  A. Prociuk,  E. Ramos,  B. Rana,  D. R. Rehn,  F. Rob,  
 E. Rossomme,  M. Scheurer,  M. Schneider,  N. Sergueev,  S. M. Sharada,  
 S. Sharma,  W. Skomorowski,  D. W. Small,  T. Stauch,  C. J. Stein,  
 T. Stein,  Yu-Chuan Su,  S. P. Veccham,  Zhen Tao,  A. J. W. Thom,  
 A. Tkatchenko,  T. Tsuchimochi,  N. M. Tubman,  L. Vogt,  M. L. Vidal,  
 O. Vydrov,  M. A. Watson,  J. Wenzel,  M. de Wergifosse,  T. A. Wesolowski,  
 A. White,  J. Witte,  A. Yamada,  Jun Yang,  K. Yao,  S. Yeganeh,  
 S. R. Yost,  Zhi-Qiang You,  A. Zech,  Igor Ying Zhang,  Xing Zhang,  
 Yan Zhao,  Ying Zhu,  B. R. Brooks,  G. K. L. Chan,  C. J. Cramer,  
 M. S. Gordon,  W. J. Hehre,  A. Klamt,  M. W. Schmidt,  C. D. Sherrill,  
 D. G. Truhlar,  A. Aspuru-Guzik,  R. Baer,  A. T. Bell,  N. A. Besley,  
 Jeng-Da Chai,  A. E. DePrince, III,  R. A. DiStasio Jr.,  A. Dreuw,  
 B. D. Dunietz,  T. R. Furlani,  Chao-Ping Hsu,  Yousung Jung,  Jing Kong,  
 D. S. Lambrecht,  WanZhen Liang,  C. Ochsenfeld,  V. A. Rassolov,  
 L. V. Slipchenko,  J. E. Subotnik,  T. Van Voorhis,  J. M. Herbert,  
 A. I. Krylov,  P. M. W. Gill,  M. Head-Gordon

 Contributors to earlier versions of Q-Chem not listed above: 
 R. D. Adamson,  B. Austin,  J. Baker,  G. J. O. Beran,  K. Brandhorst,  
 S. T. Brown,  E. F. C. Byrd,  A. K. Chakraborty,  C.-L. Cheng,  
 Siu Hung Chien,  D. M. Chipman,  D. L. Crittenden,  H. Dachsel,  
 R. J. Doerksen,  A. D. Dutoi,  L. Fusti-Molnar,  W. A. Goddard III,  
 A. Golubeva-Zadorozhnaya,  S. R. Gwaltney,  G. Hawkins,  A. Heyden,  
 S. Hirata,  G. Kedziora,  F. J. Keil,  C. Kelley,  Jihan Kim,  R. A. King,  
 R. Z. Khaliullin,  P. P. Korambath,  W. Kurlancheek,  A. M. Lee,  M. S. Lee,  
 S. V. Levchenko,  Ching Yeh Lin,  D. Liotard,  R. C. Lochan,  I. Lotan,  
 P. E. Maslen,  N. Nair,  D. P. O'Neill,  D. Neuhauser,  E. Neuscamman,  
 C. M. Oana,  R. Olson,  B. Peters,  R. Peverati,  P. A. Pieniazek,  
 Y. M. Rhee,  J. Ritchie,  M. A. Rohrdanz,  E. Rosta,  N. J. Russ,  
 H. F. Schaefer III,  N. E. Schultz,  N. Shenvi,  A. C. Simmonett,  A. Sodt,  
 D. Stuck,  K. S. Thanthiriwatte,  V. Vanovschi,  Tao Wang,  A. Warshel,  
 C. F. Williams,  Q. Wu,  X. Xu,  W. Zhang

 Please cite Q-Chem as follows:
 Y. Shao et al., Mol. Phys. 113, 184-215 (2015)
 DOI: 10.1080/00268976.2014.952696

 Q-Chem 5.3.2 for Intel X86 EM64T Linux

 Parts of Q-Chem use Armadillo 9.800.1 (Horizon Scraper).
 http://arma.sourceforge.net/

 Q-Chem begins on Mon Jan 30 12:56:57 2023  

Host: 
0

     Scratch files written to ./qchem25346//
 Dec820 |scratch|qcdevops|jenkins|workspace|build_RNUM 5633   
Processing $rem in /home/leeping/opt/qchem/5.3.2-openmp/config/preferences:
Processing $rem in /home/hpark21/.qchemrc:

Checking the input file for inconsistencies... 	...done.

--------------------------------------------------------------
User input:
--------------------------------------------------------------
$molecule
0 2
C        0.0631842472    1.9589278940   -0.9621592799
N        0.8325607342    2.7933337481   -1.1973413433
C        1.0493950111   -1.1948590864    0.5467704523
H        1.9693716836   -1.7002853606    0.8055727842
C        0.0610030350   -1.3703118843   -0.3306570768
H       -0.1406966034   -2.0076408014   -1.1737290796
C       -0.8842533435    0.9785995399   -0.6937120365
H       -1.7992108681    0.9832403277   -1.2698378079
C       -0.6283264858   -0.1392268330    0.2484953424
H       -1.5274032932   -0.3762059846    0.8223341767
N        0.5798831318    0.0215597711    1.1026257858
H        0.4244927510    0.0528686694    2.1016380827
$end

$rem
method                wB97X-D3
basis                 cc-pvtz
unrestricted          true
symmetry              False
sym_ignore            true
scf_convergence       8
thresh                14
jobtype               opt
scf_guess             core
scf_algorithm         diis
max_scf_cycles        100
geom_opt_max_cycles   100
$end
--------------------------------------------------------------
 Adding empirical dispersion correction 
 ----------------------------------------------------------------
 Doing -D3(0) with
 s6  =   1.00000
 s8  =   1.00000
 rs6 =   1.28100
 rs8 =   1.09400
 -D3 energy without 3body term =     -0.0027040564 hartrees
 ----------------------------------------------------------------
             Standard Nuclear Orientation (Angstroms)
    I     Atom           X                Y                Z
 ----------------------------------------------------------------
    1      C       0.0631842472     1.9589278940    -0.9621592799
    2      N       0.8325607342     2.7933337481    -1.1973413433
    3      C       1.0493950111    -1.1948590864     0.5467704523
    4      H       1.9693716836    -1.7002853606     0.8055727842
    5      C       0.0610030350    -1.3703118843    -0.3306570768
    6      H      -0.1406966034    -2.0076408014    -1.1737290796
    7      C      -0.8842533435     0.9785995399    -0.6937120365
    8      H      -1.7992108681     0.9832403277    -1.2698378079
    9      C      -0.6283264858    -0.1392268330     0.2484953424
   10      H      -1.5274032932    -0.3762059846     0.8223341767
   11      N       0.5798831318     0.0215597711     1.1026257858
   12      H       0.4244927510     0.0528686694     2.1016380827
 ----------------------------------------------------------------
 Nuclear Repulsion Energy =         255.44761218 hartrees
 There are       25 alpha and       24 beta electrons
 Requested basis set is cc-pVTZ
 There are 100 shells and 280 basis functions

 Total QAlloc Memory Limit   8000 MB
 Mega-Array Size      1956 MB
 MEM_STATIC part      2000 MB
 A cutoff of  1.0D-14 yielded   4810 shell pairs
 There are     37948 function pairs (     49673 Cartesian)
 Smallest overlap matrix eigenvalue = 2.13E-04

 Scale SEOQF with 1.000000e-01/1.000000e-01/1.000000e-01

 Standard Electronic Orientation quadrupole field applied
 Nucleus-field energy     =     0.0000000049 hartrees
 Guess MOs from core Hamiltonian diagonalization
 Long-range K will be added via erf
 Coulomb attenuation parameter = 0.25 bohr**(-1)
 An unrestricted hybrid HF-DFT SCF calculation will be
 performed using Pulay DIIS extrapolation
 Exchange:     0.1957 Hartree-Fock + 1.0000 wB97X-D3 + LR-HF
 Correlation:  1.0000 wB97X-D3
 Using SG-2 standard quadrature grid
 Dispersion:   Grimme D3
 SCF converges when DIIS error is below 1.0E-08
 using 32 threads for integral computing
 -------------------------------------------------------
 OpenMP Integral computing Module                
 Release: version 1.0, May 2013, Q-Chem Inc. Pittsburgh 
 -------------------------------------------------------
 using 32 threads for integral computing
 -------------------------------------------------------
 OpenMP Integral computing Module                
 Release: version 1.0, May 2013, Q-Chem Inc. Pittsburgh 
 -------------------------------------------------------
 ---------------------------------------
  Cycle       Energy         DIIS Error
 ---------------------------------------
    1    -234.1771599976      8.56E-02
    2    -170.3850631168      8.41E-02
    3    -254.7399981214      4.37E-02
    4    -205.5989911379      7.37E-02
    5    -278.3057754708      3.25E-02
    6    -301.2256389771      1.14E-02
    7    -301.8817412733      8.20E-03
    8    -302.8068784431      2.42E-03
    9    -302.8796665783      1.59E-03
   10    -302.9063093348      4.15E-04
   11    -302.9107521679      2.53E-04
   12    -302.9126387010      1.07E-04
   13    -302.9131011100      2.93E-05
   14    -302.9131781050      1.07E-05
   15    -302.9132090009      4.65E-06
   16    -302.9132366039      2.50E-06
   17    -302.9132496294      1.03E-06
   18    -302.9132550403      5.88E-07
   19    -302.9132575840      3.48E-07
   20    -302.9132591324      1.35E-07
   21    -302.9132595591      5.77E-08
   22    -302.9132596373      2.75E-08
   23    -302.9132596528      1.31E-08
   24    -302.9132596570      8.29E-09 Convergence criterion met
 ---------------------------------------
 <S^2> = 0.7705
 SCF time:  CPU 2297.03 s  wall 72.72 s
 SCF   energy in the final basis set = -302.91325966
 Total energy in the final basis set = -302.91325966
 
 --------------------------------------------------------------
 
                    Orbital Energies (a.u.)
 --------------------------------------------------------------
 
 Alpha MOs
 -- Occupied --
-14.4424 -14.4230 -10.3504 -10.3410 -10.3273 -10.3130 -10.2880  -1.1015
 -1.0265  -0.9148  -0.8548  -0.7822  -0.6700  -0.6617  -0.6115  -0.5976
 -0.5413  -0.5117  -0.4881  -0.4707  -0.4579  -0.4297  -0.4175  -0.3342
 -0.3186
 -- Virtual --
  0.0820   0.0972   0.1259   0.1443   0.1485   0.1586   0.1691   0.1743
  0.2138   0.2242   0.2388   0.2882   0.3007   0.3375   0.3542   0.3644
  0.3796   0.3896   0.3957   0.4145   0.4433   0.4523   0.4578   0.4683
  0.4742   0.4996   0.5101   0.5147   0.5295   0.5378   0.5595   0.5716
  0.5800   0.5877   0.5944   0.6057   0.6115   0.6455   0.6964   0.7050
  0.7190   0.7241   0.7547   0.7790   0.7826   0.7959   0.8227   0.8406
  0.8656   0.9408   0.9583   0.9701   0.9932   1.0054   1.0406   1.0547
  1.0706   1.0799   1.1037   1.1107   1.1162   1.1430   1.1585   1.1738
  1.2000   1.2089   1.2339   1.2646   1.2756   1.2959   1.3209   1.3281
  1.3623   1.3807   1.3857   1.4176   1.4207   1.4482   1.4628   1.4920
  1.5047   1.5292   1.5478   1.5711   1.6229   1.6542   1.6816   1.7420
  1.7579   1.7827   1.8095   1.8303   1.8443   1.8892   1.9242   1.9594
  1.9926   2.1322   2.1646   2.2043   2.2884   2.3005   2.3268   2.3438
  2.3865   2.4025   2.4167   2.4341   2.5266   2.5330   2.5500   2.6237
  2.6292   2.6396   2.6851   2.6932   2.7031   2.7346   2.7424   2.7754
  2.7869   2.8066   2.8218   2.8433   2.8639   2.9006   2.9221   2.9474
  2.9572   2.9699   2.9976   3.0103   3.0220   3.0379   3.0719   3.0780
  3.0870   3.0933   3.1101   3.1141   3.1278   3.1540   3.1629   3.1934
  3.2067   3.2294   3.2458   3.2537   3.2832   3.2871   3.3255   3.3280
  3.3635   3.4067   3.4211   3.4332   3.4552   3.4923   3.5144   3.5233
  3.5451   3.5832   3.5937   3.6079   3.6399   3.6803   3.6853   3.6912
  3.7172   3.7520   3.7638   3.7820   3.8224   3.8598   3.8748   3.9079
  3.9299   3.9410   3.9691   3.9725   4.0036   4.0073   4.0345   4.0507
  4.0688   4.0729   4.0753   4.1056   4.1228   4.1315   4.1724   4.1901
  4.2535   4.2643   4.3114   4.3416   4.3668   4.3947   4.4439   4.4804
  4.4968   4.5378   4.5625   4.5963   4.6152   4.6403   4.6894   4.7036
  4.7178   4.7330   4.7690   4.7719   4.8097   4.8211   4.8617   4.8922
  4.9415   4.9959   5.0321   5.0378   5.0635   5.1439   5.1613   5.2064
  5.2430   5.2507   5.3417   5.3466   5.3881   5.4375   5.5061   5.5658
  5.5704   5.6195   5.6568   5.6868   5.8132   5.8796   5.9168   6.0031
  6.0259   6.1076   6.1828   6.2220   6.2638   6.4397   6.5780   6.7238
  8.3266  10.1326  11.8026  12.0978  12.8298  13.9162  15.2827
 
 Beta MOs
 -- Occupied --
-14.4422 -14.4174 -10.3510 -10.3327 -10.3273 -10.3154 -10.2869  -1.0999
 -1.0140  -0.8911  -0.8512  -0.7742  -0.6660  -0.6602  -0.6047  -0.5919
 -0.5356  -0.5028  -0.4684  -0.4587  -0.4363  -0.4260  -0.4124  -0.3247
 -- Virtual --
 -0.0362   0.0837   0.0990   0.1270   0.1473   0.1494   0.1644   0.1703
  0.1954   0.2147   0.2335   0.2398   0.2951   0.3020   0.3396   0.3602
  0.3659   0.3810   0.3917   0.3986   0.4187   0.4460   0.4550   0.4622
  0.4709   0.4809   0.5010   0.5135   0.5185   0.5322   0.5425   0.5618
  0.5751   0.5822   0.5890   0.5960   0.6067   0.6124   0.6487   0.6997
  0.7102   0.7204   0.7250   0.7550   0.7800   0.7835   0.7996   0.8252
  0.8493   0.8681   0.9470   0.9599   0.9723   0.9960   1.0084   1.0413
  1.0557   1.0758   1.0877   1.1063   1.1139   1.1217   1.1460   1.1621
  1.1771   1.2031   1.2124   1.2393   1.2674   1.2806   1.2992   1.3234
  1.3315   1.3639   1.3835   1.3897   1.4207   1.4291   1.4518   1.4698
  1.4940   1.5070   1.5363   1.5511   1.5761   1.6246   1.6569   1.6841
  1.7456   1.7591   1.7902   1.8167   1.8329   1.8479   1.8918   1.9253
  1.9615   1.9965   2.1395   2.1672   2.2051   2.2982   2.3075   2.3297
  2.3511   2.3912   2.4142   2.4314   2.4380   2.5362   2.5389   2.5589
  2.6293   2.6324   2.6452   2.6920   2.7007   2.7090   2.7348   2.7438
  2.7772   2.7901   2.8127   2.8238   2.8519   2.8696   2.9087   2.9246
  2.9498   2.9620   2.9717   3.0030   3.0184   3.0248   3.0395   3.0749
  3.0825   3.0901   3.0968   3.1122   3.1231   3.1364   3.1624   3.1713
  3.1971   3.2153   3.2317   3.2533   3.2607   3.2895   3.2938   3.3274
  3.3316   3.3671   3.4103   3.4260   3.4402   3.4658   3.4979   3.5156
  3.5320   3.5499   3.5885   3.5992   3.6107   3.6436   3.6832   3.6912
  3.7017   3.7226   3.7582   3.7714   3.7842   3.8260   3.8632   3.8805
  3.9099   3.9361   3.9432   3.9725   3.9793   4.0065   4.0113   4.0390
  4.0606   4.0757   4.0905   4.0928   4.1094   4.1256   4.1355   4.1752
  4.1921   4.2569   4.2678   4.3159   4.3546   4.3703   4.3987   4.4491
  4.4824   4.5028   4.5397   4.5674   4.6061   4.6247   4.6637   4.7021
  4.7150   4.7220   4.7394   4.7733   4.7840   4.8135   4.8274   4.8641
  4.8942   4.9471   5.0054   5.0351   5.0425   5.0655   5.1463   5.1667
  5.2135   5.2465   5.2650   5.3442   5.3504   5.3908   5.4396   5.5078
  5.5666   5.5725   5.6215   5.6598   5.6888   5.8177   5.8837   5.9184
  6.0041   6.0271   6.1098   6.1895   6.2327   6.2666   6.4442   6.5789
  6.7245   8.3296  10.1333  11.8031  12.1006  12.8452  13.9171  15.2901
 --------------------------------------------------------------
 
          Ground-State Mulliken Net Atomic Charges

     Atom                 Charge (a.u.)    Spin (a.u.)
  --------------------------------------------------------
      1 C                    -0.038389      -0.173383
      2 N                    -0.068268       0.368062
      3 C                    -0.059981       0.006293
      4 H                     0.116709       0.002330
      5 C                    -0.226886       0.046918
      6 H                     0.141278      -0.000253
      7 C                    -0.161672       0.772318
      8 H                     0.165010      -0.012054
      9 C                     0.042563      -0.036836
     10 H                     0.122892       0.016429
     11 N                    -0.143220       0.007953
     12 H                     0.109963       0.002222
  --------------------------------------------------------
  Sum of atomic charges =    -0.000000
  Sum of spin   charges =     1.000000

 -----------------------------------------------------------------
                    Cartesian Multipole Moments
 -----------------------------------------------------------------
    Charge (ESU x 10^10)
                -0.0000
    Dipole Moment (Debye)
         X      -2.5301      Y      -3.7291      Z       1.8040
       Tot       4.8541
    Quadrupole Moments (Debye-Ang)
        XX     -38.7599     XY      -7.0217     YY     -51.0731
        XZ       3.8044     YZ       3.8077     ZZ     -37.7614
    Octopole Moments (Debye-Ang^2)
       XXX     -19.1806    XXY     -23.1778    XYY     -16.1413
       YYY     -81.1755    XXZ       8.5957    XYZ       4.1238
       YYZ      17.2727    XZZ      -8.9264    YZZ     -22.1125
       ZZZ      30.5474
    Hexadecapole Moments (Debye-Ang^3)
      XXXX    -173.5702   XXXY     -17.8675   XXYY    -139.6327
      XYYY     -47.1513   YYYY    -717.2988   XXXZ      -4.4502
      XXYZ      31.8477   XYYZ      16.0611   YYYZ     154.0924
      XXZZ     -65.2424   XYZZ     -10.3657   YYZZ    -153.2526
      XZZZ      -5.2470   YZZZ     111.8077   ZZZZ    -202.2360
 -----------------------------------------------------------------
 Calculating analytic gradient of the SCF energy
 Gradient of SCF Energy
            1           2           3           4           5           6
    1   0.0023148  -0.0007689  -0.0002910  -0.0000956   0.0005991  -0.0004763
    2   0.0021571  -0.0013058   0.0009022  -0.0002902   0.0016739   0.0000475
    3  -0.0005597   0.0004452  -0.0005158  -0.0000397   0.0008127  -0.0000519
            7           8           9          10          11          12
    1  -0.0016853   0.0001162   0.0009950  -0.0005310  -0.0003027   0.0001259
    2  -0.0012856  -0.0004641  -0.0010740   0.0001311  -0.0001449  -0.0003473
    3  -0.0002432   0.0000912   0.0006876  -0.0002262   0.0000665  -0.0004668
 Max gradient component =       2.315E-03
 RMS gradient           =       8.557E-04
 Gradient time:  CPU 281.96 s  wall 9.34 s
 Geometry Optimization Parameters
   NAtoms,    NIC,     NZ,  NCons,   NDum,   NFix, NCnnct, MaxDiis
       12     107       0       0       0       0       0       0


** GEOMETRY OPTIMIZATION IN DELOCALIZED INTERNAL COORDINATES **
   Searching for a Minimum

   Optimization Cycle:   1

                       Coordinates (Angstroms)
     ATOM                X               Y               Z
      1  C         0.0631842472    1.9589278940   -0.9621592799
      2  N         0.8325607342    2.7933337481   -1.1973413433
      3  C         1.0493950111   -1.1948590864    0.5467704523
      4  H         1.9693716836   -1.7002853606    0.8055727842
      5  C         0.0610030350   -1.3703118843   -0.3306570768
      6  H        -0.1406966034   -2.0076408014   -1.1737290796
      7  C        -0.8842533435    0.9785995399   -0.6937120365
      8  H        -1.7992108681    0.9832403277   -1.2698378079
      9  C        -0.6283264858   -0.1392268330    0.2484953424
     10  H        -1.5274032932   -0.3762059846    0.8223341767
     11  N         0.5798831318    0.0215597711    1.1026257858
     12  H         0.4244927510    0.0528686694    2.1016380827
   Point Group: c1    Number of degrees of freedom:    30


   Energy is   -302.913259657


 Attempting to generate delocalized internal coordinates
 Initial Hessian constructed with Jon Baker's OPTIMIZE code

 30 Hessian modes will be used to form the next step
  Hessian Eigenvalues:
     0.011271    0.011538    0.012506    0.017482    0.026400    0.029376
     0.044217    0.049569    0.091117    0.092442    0.099989    0.154285
     0.160000    0.169077    0.186128    0.200000    0.200000    0.220138
     0.270403    0.299882    0.340953    0.345127    0.346014    0.358444
     0.358610    0.364897    0.454327    0.457207    0.474036    1.283927

 Minimum search - taking simple RFO step
 Searching for Lamda that Minimizes Along All modes
 Value Taken    Lamda =  -0.00007862
 Step Taken.  Stepsize is  0.048725

                             Maximum     Tolerance    Cnvgd?
         Gradient           0.001654      0.000300      NO
         Displacement       0.029119      0.001200      NO
         Energy change     *********      0.000001      NO


 New Cartesian Coordinates Obtained by Inverse Iteration

 Displacement from previous Coordinates is:  0.081760
 Adding empirical dispersion correction 
 ----------------------------------------------------------------
 Doing -D3(0) with
 s6  =   1.00000
 s8  =   1.00000
 rs6 =   1.28100
 rs8 =   1.09400
 -D3 energy without 3body term =     -0.0026995722 hartrees
 ----------------------------------------------------------------
             Standard Nuclear Orientation (Angstroms)
    I     Atom           X                Y                Z
 ----------------------------------------------------------------
    1      C       0.0589508530     1.9673987591    -0.9602680349
    2      N       0.8195899304     2.8121950984    -1.1898304708
    3      C       1.0475456863    -1.2041788011     0.5500502118
    4      H       1.9648462221    -1.7119542052     0.8134512056
    5      C       0.0600950499    -1.3809765200    -0.3292288126
    6      H      -0.1395168207    -2.0230793464    -1.1689813838
    7      C      -0.8784486871     0.9779794311    -0.6997923439
    8      H      -1.7981727221     0.9911579442    -1.2685701896
    9      C      -0.6252282876    -0.1412412328     0.2427160943
   10      H      -1.5230456102    -0.3714630526     0.8204182335
   11      N       0.5844410007     0.0200308866     1.0954727865
   12      H       0.4289433854     0.0641310387     2.0945627040
 ----------------------------------------------------------------
 Nuclear Repulsion Energy =         255.20194031 hartrees
 There are       25 alpha and       24 beta electrons
 Applying Cartesian multipole field
    Component          Value
    ---------          -----
     (2,0,0)        1.00000E-11
     (0,2,0)        2.00000E-11
     (0,0,2)       -3.00000E-11
 Nucleus-field energy     =     0.0000000050 hartrees
 Requested basis set is cc-pVTZ
 There are 100 shells and 280 basis functions
 A cutoff of  1.0D-14 yielded   4808 shell pairs
 There are     37930 function pairs (     49652 Cartesian)
 Smallest overlap matrix eigenvalue = 2.14E-04
 Guess MOs from SCF MO coefficient file
 Reading MOs from coefficient file
 Reading MOs from coefficient file
 Long-range K will be added via erf
 Coulomb attenuation parameter = 0.25 bohr**(-1)
 An unrestricted hybrid HF-DFT SCF calculation will be
 performed using Pulay DIIS extrapolation
 Exchange:     0.1957 Hartree-Fock + 1.0000 wB97X-D3 + LR-HF
 Correlation:  1.0000 wB97X-D3
 Using SG-2 standard quadrature grid
 Dispersion:   Grimme D3
 SCF converges when DIIS error is below 1.0E-08
 Geometry optimization detected.  Setting ReadMinima to 0
 Setting SaveMinima to 0
 using 32 threads for integral computing
 -------------------------------------------------------
 OpenMP Integral computing Module                
 Release: version 1.0, May 2013, Q-Chem Inc. Pittsburgh 
 -------------------------------------------------------
 using 32 threads for integral computing
 -------------------------------------------------------
 OpenMP Integral computing Module                
 Release: version 1.0, May 2013, Q-Chem Inc. Pittsburgh 
 -------------------------------------------------------
 ---------------------------------------
  Cycle       Energy         DIIS Error
 ---------------------------------------
    1    -302.9116672503      3.17E-04
    2    -302.9132900973      2.94E-05
    3    -302.9133060468      2.03E-05
    4    -302.9133098914      9.79E-06
    5    -302.9133113784      3.86E-06
    6    -302.9133116410      1.51E-06
    7    -302.9133117335      6.02E-07
    8    -302.9133117725      2.94E-07
    9    -302.9133117879      1.38E-07
   10    -302.9133117945      6.13E-08
   11    -302.9133117957      3.11E-08
   12    -302.9133117961      1.15E-08
   13    -302.9133117962      4.34E-09 Convergence criterion met
 ---------------------------------------
 <S^2> = 0.7707
 SCF time:  CPU 1162.50 s  wall 36.64 s
 SCF   energy in the final basis set = -302.91331180
 Total energy in the final basis set = -302.91331180
 
 --------------------------------------------------------------
 
                    Orbital Energies (a.u.)
 --------------------------------------------------------------
 
 Alpha MOs
 -- Occupied --
-14.4426 -14.4234 -10.3508 -10.3409 -10.3274 -10.3131 -10.2883  -1.1010
 -1.0265  -0.9147  -0.8547  -0.7825  -0.6699  -0.6617  -0.6114  -0.5978
 -0.5410  -0.5116  -0.4880  -0.4709  -0.4580  -0.4296  -0.4175  -0.3341
 -0.3188
 -- Virtual --
  0.0818   0.0971   0.1258   0.1444   0.1483   0.1584   0.1691   0.1746
  0.2135   0.2236   0.2390   0.2884   0.3003   0.3376   0.3546   0.3643
  0.3794   0.3902   0.3962   0.4155   0.4429   0.4522   0.4573   0.4682
  0.4737   0.4988   0.5096   0.5144   0.5295   0.5380   0.5592   0.5714
  0.5797   0.5873   0.5941   0.6048   0.6118   0.6452   0.6961   0.7053
  0.7193   0.7248   0.7541   0.7789   0.7816   0.7974   0.8220   0.8381
  0.8641   0.9408   0.9590   0.9691   0.9935   1.0054   1.0400   1.0544
  1.0701   1.0803   1.1039   1.1105   1.1147   1.1423   1.1585   1.1732
  1.2001   1.2089   1.2338   1.2631   1.2769   1.2964   1.3209   1.3285
  1.3627   1.3806   1.3856   1.4175   1.4209   1.4475   1.4594   1.4921
  1.5046   1.5298   1.5469   1.5709   1.6227   1.6540   1.6824   1.7419
  1.7586   1.7834   1.8081   1.8305   1.8426   1.8889   1.9228   1.9606
  1.9916   2.1303   2.1637   2.2036   2.2876   2.2973   2.3280   2.3437
  2.3853   2.4021   2.4161   2.4339   2.5281   2.5335   2.5481   2.6250
  2.6295   2.6393   2.6846   2.6938   2.7040   2.7345   2.7428   2.7735
  2.7861   2.8073   2.8221   2.8438   2.8614   2.8988   2.9220   2.9466
  2.9575   2.9693   2.9971   3.0107   3.0213   3.0376   3.0705   3.0771
  3.0855   3.0926   3.1093   3.1146   3.1286   3.1557   3.1628   3.1923
  3.2071   3.2279   3.2467   3.2548   3.2826   3.2852   3.3236   3.3271
  3.3634   3.4056   3.4211   3.4327   3.4546   3.4907   3.5120   3.5231
  3.5445   3.5830   3.5929   3.6070   3.6388   3.6804   3.6869   3.6934
  3.7161   3.7491   3.7638   3.7815   3.8227   3.8598   3.8697   3.9089
  3.9276   3.9412   3.9689   3.9737   4.0029   4.0074   4.0353   4.0483
  4.0682   4.0725   4.0741   4.1058   4.1198   4.1302   4.1712   4.1901
  4.2528   4.2636   4.3121   4.3432   4.3677   4.3947   4.4447   4.4804
  4.4951   4.5353   4.5603   4.5964   4.6153   4.6402   4.6903   4.7018
  4.7172   4.7339   4.7707   4.7732   4.8093   4.8205   4.8609   4.8910
  4.9397   4.9946   5.0319   5.0373   5.0628   5.1443   5.1618   5.2067
  5.2430   5.2510   5.3405   5.3443   5.3862   5.4362   5.5050   5.5635
  5.5681   5.6182   5.6569   5.6850   5.8111   5.8789   5.9170   6.0000
  6.0240   6.1050   6.1813   6.2225   6.2614   6.4382   6.5749   6.7223
  8.3359  10.1292  11.7854  12.0939  12.8391  13.8973  15.2617
 
 Beta MOs
 -- Occupied --
-14.4423 -14.4176 -10.3513 -10.3327 -10.3274 -10.3155 -10.2872  -1.0993
 -1.0139  -0.8908  -0.8512  -0.7745  -0.6658  -0.6603  -0.6046  -0.5921
 -0.5354  -0.5026  -0.4683  -0.4588  -0.4362  -0.4259  -0.4123  -0.3246
 -- Virtual --
 -0.0364   0.0835   0.0989   0.1269   0.1474   0.1493   0.1644   0.1701
  0.1958   0.2144   0.2329   0.2401   0.2952   0.3016   0.3396   0.3604
  0.3659   0.3808   0.3918   0.3994   0.4196   0.4459   0.4550   0.4620
  0.4709   0.4801   0.5002   0.5131   0.5182   0.5323   0.5426   0.5615
  0.5747   0.5817   0.5887   0.5957   0.6058   0.6126   0.6483   0.6997
  0.7104   0.7208   0.7257   0.7543   0.7798   0.7824   0.8012   0.8244
  0.8469   0.8666   0.9471   0.9607   0.9713   0.9962   1.0084   1.0406
  1.0555   1.0754   1.0880   1.1066   1.1134   1.1207   1.1454   1.1618
  1.1766   1.2032   1.2124   1.2395   1.2657   1.2816   1.2999   1.3235
  1.3318   1.3643   1.3833   1.3897   1.4213   1.4286   1.4513   1.4665
  1.4941   1.5070   1.5368   1.5503   1.5756   1.6243   1.6567   1.6848
  1.7456   1.7599   1.7908   1.8155   1.8331   1.8461   1.8916   1.9240
  1.9626   1.9955   2.1376   2.1663   2.2045   2.2974   2.3042   2.3309
  2.3506   2.3901   2.4135   2.4310   2.4380   2.5367   2.5408   2.5569
  2.6309   2.6323   2.6447   2.6916   2.7012   2.7094   2.7349   2.7443
  2.7753   2.7893   2.8131   2.8243   2.8528   2.8668   2.9068   2.9246
  2.9491   2.9624   2.9711   3.0024   3.0187   3.0243   3.0395   3.0733
  3.0818   3.0885   3.0961   3.1107   3.1233   3.1374   3.1642   3.1712
  3.1960   3.2154   3.2299   3.2542   3.2616   3.2888   3.2929   3.3254
  3.3308   3.3671   3.4095   3.4261   3.4393   3.4653   3.4965   3.5131
  3.5313   3.5491   3.5886   3.5985   3.6097   3.6423   3.6831   3.6936
  3.7036   3.7216   3.7549   3.7714   3.7837   3.8263   3.8633   3.8754
  3.9110   3.9338   3.9432   3.9716   3.9809   4.0055   4.0121   4.0399
  4.0582   4.0741   4.0902   4.0924   4.1097   4.1223   4.1346   4.1740
  4.1921   4.2564   4.2671   4.3163   4.3562   4.3711   4.3986   4.4502
  4.4823   4.5012   4.5372   4.5651   4.6065   4.6249   4.6639   4.7017
  4.7148   4.7212   4.7402   4.7737   4.7868   4.8132   4.8267   4.8633
  4.8931   4.9455   5.0042   5.0348   5.0419   5.0648   5.1466   5.1673
  5.2141   5.2465   5.2651   5.3429   5.3481   5.3890   5.4384   5.5068
  5.5644   5.5700   5.6201   5.6599   5.6870   5.8157   5.8830   5.9186
  6.0011   6.0252   6.1072   6.1878   6.2334   6.2642   6.4426   6.5757
  6.7229   8.3389  10.1299  11.7859  12.0964  12.8547  13.8981  15.2692
 --------------------------------------------------------------
 
          Ground-State Mulliken Net Atomic Charges

     Atom                 Charge (a.u.)    Spin (a.u.)
  --------------------------------------------------------
      1 C                    -0.037065      -0.174484
      2 N                    -0.069120       0.371835
      3 C                    -0.059712       0.005327
      4 H                     0.116823       0.002293
      5 C                    -0.227326       0.047436
      6 H                     0.141542      -0.000246
      7 C                    -0.162388       0.770424
      8 H                     0.165091      -0.012107
      9 C                     0.042911      -0.037224
     10 H                     0.123030       0.016720
     11 N                    -0.144127       0.007873
     12 H                     0.110342       0.002154
  --------------------------------------------------------
  Sum of atomic charges =     0.000000
  Sum of spin   charges =     1.000000

 -----------------------------------------------------------------
                    Cartesian Multipole Moments
 -----------------------------------------------------------------
    Charge (ESU x 10^10)
                 0.0000
    Dipole Moment (Debye)
         X      -2.5129      Y      -3.7300      Z       1.8036
       Tot       4.8456
    Quadrupole Moments (Debye-Ang)
        XX     -38.7463     XY      -7.0161     YY     -51.1766
        XZ       3.7735     YZ       3.8385     ZZ     -37.7500
    Octopole Moments (Debye-Ang^2)
       XXX     -19.0690    XXY     -23.0384    XYY     -16.0709
       YYY     -82.0650    XXZ       8.5690    XYZ       4.0309
       YYZ      17.3617    XZZ      -8.7547    YZZ     -21.9787
       ZZZ      30.5111
    Hexadecapole Moments (Debye-Ang^3)
      XXXX    -172.3051   XXXY     -17.2272   XXYY    -140.2320
      XYYY     -47.0473   YYYY    -727.0134   XXXZ      -5.2003
      XXYZ      31.7127   XYYZ      15.8352   YYYZ     155.1481
      XXZZ     -64.7166   XYZZ     -10.0080   YYZZ    -154.0970
      XZZZ      -5.9970   YZZZ     112.1754   ZZZZ    -201.3865
 -----------------------------------------------------------------
 Calculating analytic gradient of the SCF energy
 Gradient of SCF Energy
            1           2           3           4           5           6
    1   0.0005649  -0.0001611   0.0002707  -0.0001033   0.0003448  -0.0001874
    2   0.0009876  -0.0005760   0.0003267  -0.0002244   0.0003789   0.0000421
    3  -0.0004017   0.0002863  -0.0001393  -0.0000989  -0.0003496  -0.0000285
            7           8           9          10          11          12
    1  -0.0001009   0.0000165  -0.0003638  -0.0001897  -0.0000335  -0.0000571
    2  -0.0004301  -0.0000497  -0.0012258   0.0002753   0.0005737  -0.0000782
    3  -0.0004964   0.0001446   0.0012683  -0.0001547  -0.0000374   0.0000072
 Max gradient component =       1.268E-03
 RMS gradient           =       4.338E-04
 Gradient time:  CPU 281.43 s  wall 9.37 s
 Geometry Optimization Parameters
   NAtoms,    NIC,     NZ,  NCons,   NDum,   NFix, NCnnct, MaxDiis
       12     107       0       0       0       0       0       0

 Cartesian Hessian Update
 Hessian updated using BFGS update


** GEOMETRY OPTIMIZATION IN DELOCALIZED INTERNAL COORDINATES **
   Searching for a Minimum

   Optimization Cycle:   2

                       Coordinates (Angstroms)
     ATOM                X               Y               Z
      1  C         0.0589508530    1.9673987591   -0.9602680349
      2  N         0.8195899304    2.8121950984   -1.1898304708
      3  C         1.0475456863   -1.2041788011    0.5500502118
      4  H         1.9648462221   -1.7119542052    0.8134512056
      5  C         0.0600950499   -1.3809765200   -0.3292288126
      6  H        -0.1395168207   -2.0230793464   -1.1689813838
      7  C        -0.8784486871    0.9779794311   -0.6997923439
      8  H        -1.7981727221    0.9911579442   -1.2685701896
      9  C        -0.6252282876   -0.1412412328    0.2427160943
     10  H        -1.5230456102   -0.3714630526    0.8204182335
     11  N         0.5844410007    0.0200308866    1.0954727865
     12  H         0.4289433854    0.0641310387    2.0945627040
   Point Group: c1    Number of degrees of freedom:    30


   Energy is   -302.913311796

 Hessian updated using BFGS update

 30 Hessian modes will be used to form the next step
  Hessian Eigenvalues:
     0.010273    0.012030    0.012728    0.017437    0.025814    0.028214
     0.041696    0.049552    0.079993    0.092236    0.096286    0.150392
     0.158844    0.166535    0.185264    0.193999    0.200069    0.215695
     0.270477    0.299788    0.342260    0.344954    0.358243    0.358542
     0.363995    0.365266    0.455170    0.460515    0.466421    1.272094

 Minimum search - taking simple RFO step
 Searching for Lamda that Minimizes Along All modes
 Value Taken    Lamda =  -0.00003106
 Step Taken.  Stepsize is  0.032665

                             Maximum     Tolerance    Cnvgd?
         Gradient           0.000811      0.000300      NO
         Displacement       0.021915      0.001200      NO
         Energy change     -0.000052      0.000001      NO


 New Cartesian Coordinates Obtained by Inverse Iteration

 Displacement from previous Coordinates is:  0.065336
 Adding empirical dispersion correction 
 ----------------------------------------------------------------
 Doing -D3(0) with
 s6  =   1.00000
 s8  =   1.00000
 rs6 =   1.28100
 rs8 =   1.09400
 -D3 energy without 3body term =     -0.0026946661 hartrees
 ----------------------------------------------------------------
             Standard Nuclear Orientation (Angstroms)
    I     Atom           X                Y                Z
 ----------------------------------------------------------------
    1      C       0.0551096697     1.9756558431    -0.9585762183
    2      N       0.8075014587     2.8290486934    -1.1860546394
    3      C       1.0461271207    -1.2113382670     0.5523515967
    4      H       1.9609173731    -1.7216904775     0.8194937320
    5      C       0.0584202337    -1.3882570556    -0.3268591095
    6      H      -0.1407475008    -2.0344996952    -1.1634071434
    7      C      -0.8743167197     0.9794898202    -0.7029388420
    8      H      -1.7946945340     0.9937612121    -1.2711209196
    9      C      -0.6214700327    -0.1408109867     0.2379679367
   10      H      -1.5185701634    -0.3676951462     0.8178295230
   11      N       0.5885730458     0.0173897284     1.0912263315
   12      H       0.4331500488     0.0689463309     2.0900877525
 ----------------------------------------------------------------
 Nuclear Repulsion Energy =         255.01868799 hartrees
 There are       25 alpha and       24 beta electrons
 Applying Cartesian multipole field
    Component          Value
    ---------          -----
     (2,0,0)        1.00000E-11
     (0,2,0)        2.00000E-11
     (0,0,2)       -3.00000E-11
 Nucleus-field energy     =     0.0000000051 hartrees
 Requested basis set is cc-pVTZ
 There are 100 shells and 280 basis functions
 A cutoff of  1.0D-14 yielded   4803 shell pairs
 There are     37911 function pairs (     49630 Cartesian)
 Smallest overlap matrix eigenvalue = 2.15E-04
 Guess MOs from SCF MO coefficient file
 Reading MOs from coefficient file
 Reading MOs from coefficient file
 Long-range K will be added via erf
 Coulomb attenuation parameter = 0.25 bohr**(-1)
 An unrestricted hybrid HF-DFT SCF calculation will be
 performed using Pulay DIIS extrapolation
 Exchange:     0.1957 Hartree-Fock + 1.0000 wB97X-D3 + LR-HF
 Correlation:  1.0000 wB97X-D3
 Using SG-2 standard quadrature grid
 Dispersion:   Grimme D3
 SCF converges when DIIS error is below 1.0E-08
 Geometry optimization detected.  Setting ReadMinima to 0
 Setting SaveMinima to 0
 using 32 threads for integral computing
 -------------------------------------------------------
 OpenMP Integral computing Module                
 Release: version 1.0, May 2013, Q-Chem Inc. Pittsburgh 
 -------------------------------------------------------
 using 32 threads for integral computing
 -------------------------------------------------------
 OpenMP Integral computing Module                
 Release: version 1.0, May 2013, Q-Chem Inc. Pittsburgh 
 -------------------------------------------------------
 ---------------------------------------
  Cycle       Energy         DIIS Error
 ---------------------------------------
    1    -302.9123384010      2.49E-04
    2    -302.9133188646      2.17E-05
    3    -302.9133282584      1.46E-05
    4    -302.9133301855      8.23E-06
    5    -302.9133310924      2.95E-06
    6    -302.9133312274      9.29E-07
    7    -302.9133312638      4.19E-07
    8    -302.9133312779      1.91E-07
    9    -302.9133312844      9.59E-08
   10    -302.9133312878      4.89E-08
   11    -302.9133312887      2.04E-08
   12    -302.9133312889      8.27E-09 Convergence criterion met
 ---------------------------------------
 <S^2> = 0.7709
 SCF time:  CPU 1069.68 s  wall 33.72 s
 SCF   energy in the final basis set = -302.91333129
 Total energy in the final basis set = -302.91333129
 
 --------------------------------------------------------------
 
                    Orbital Energies (a.u.)
 --------------------------------------------------------------
 
 Alpha MOs
 -- Occupied --
-14.4425 -14.4237 -10.3509 -10.3409 -10.3274 -10.3133 -10.2884  -1.1008
 -1.0267  -0.9149  -0.8546  -0.7828  -0.6698  -0.6618  -0.6114  -0.5980
 -0.5408  -0.5116  -0.4882  -0.4712  -0.4581  -0.4297  -0.4175  -0.3339
 -0.3190
 -- Virtual --
  0.0818   0.0969   0.1256   0.1445   0.1482   0.1582   0.1691   0.1747
  0.2134   0.2232   0.2390   0.2884   0.3003   0.3377   0.3550   0.3645
  0.3794   0.3909   0.3965   0.4160   0.4429   0.4522   0.4568   0.4681
  0.4733   0.4982   0.5095   0.5142   0.5296   0.5380   0.5591   0.5711
  0.5792   0.5871   0.5941   0.6043   0.6120   0.6448   0.6960   0.7056
  0.7192   0.7254   0.7537   0.7790   0.7810   0.7982   0.8218   0.8367
  0.8630   0.9400   0.9592   0.9683   0.9938   1.0054   1.0398   1.0541
  1.0696   1.0804   1.1041   1.1103   1.1139   1.1417   1.1587   1.1725
  1.2003   1.2092   1.2340   1.2622   1.2769   1.2968   1.3208   1.3290
  1.3631   1.3806   1.3855   1.4169   1.4213   1.4472   1.4571   1.4923
  1.5045   1.5302   1.5465   1.5708   1.6226   1.6542   1.6832   1.7415
  1.7592   1.7833   1.8071   1.8312   1.8417   1.8885   1.9224   1.9615
  1.9911   2.1287   2.1635   2.2036   2.2873   2.2954   2.3285   2.3443
  2.3846   2.4027   2.4159   2.4343   2.5298   2.5336   2.5476   2.6252
  2.6292   2.6396   2.6841   2.6940   2.7043   2.7346   2.7434   2.7724
  2.7851   2.8079   2.8226   2.8442   2.8599   2.8980   2.9225   2.9464
  2.9575   2.9690   2.9967   3.0117   3.0207   3.0374   3.0696   3.0767
  3.0843   3.0921   3.1085   3.1146   3.1289   3.1561   3.1629   3.1914
  3.2072   3.2271   3.2477   3.2555   3.2813   3.2851   3.3229   3.3268
  3.3635   3.4040   3.4207   3.4323   3.4535   3.4898   3.5107   3.5221
  3.5443   3.5831   3.5932   3.6064   3.6381   3.6807   3.6877   3.6948
  3.7155   3.7480   3.7639   3.7811   3.8232   3.8596   3.8678   3.9101
  3.9274   3.9411   3.9686   3.9746   4.0029   4.0078   4.0365   4.0462
  4.0677   4.0717   4.0734   4.1063   4.1188   4.1306   4.1713   4.1914
  4.2530   4.2631   4.3120   4.3440   4.3665   4.3957   4.4454   4.4810
  4.4951   4.5344   4.5590   4.5969   4.6159   4.6402   4.6908   4.7010
  4.7175   4.7346   4.7720   4.7744   4.8093   4.8211   4.8611   4.8908
  4.9388   4.9941   5.0320   5.0365   5.0625   5.1451   5.1620   5.2078
  5.2425   5.2516   5.3403   5.3427   5.3855   5.4357   5.5046   5.5625
  5.5675   5.6183   5.6570   5.6847   5.8104   5.8794   5.9179   5.9990
  6.0238   6.1039   6.1799   6.2231   6.2610   6.4366   6.5739   6.7222
  8.3462  10.1296  11.7829  12.0917  12.8520  13.8935  15.2451
 
 Beta MOs
 -- Occupied --
-14.4423 -14.4179 -10.3515 -10.3327 -10.3274 -10.3157 -10.2873  -1.0992
 -1.0140  -0.8910  -0.8512  -0.7749  -0.6658  -0.6603  -0.6047  -0.5922
 -0.5353  -0.5024  -0.4685  -0.4590  -0.4362  -0.4260  -0.4125  -0.3245
 -- Virtual --
 -0.0366   0.0835   0.0988   0.1266   0.1474   0.1493   0.1644   0.1701
  0.1959   0.2144   0.2324   0.2401   0.2953   0.3015   0.3397   0.3607
  0.3661   0.3808   0.3921   0.4001   0.4200   0.4460   0.4549   0.4616
  0.4708   0.4797   0.4996   0.5130   0.5180   0.5324   0.5426   0.5614
  0.5743   0.5812   0.5885   0.5957   0.6053   0.6128   0.6479   0.6999
  0.7105   0.7207   0.7263   0.7540   0.7797   0.7818   0.8020   0.8242
  0.8455   0.8654   0.9462   0.9609   0.9704   0.9964   1.0084   1.0404
  1.0552   1.0750   1.0880   1.1068   1.1129   1.1202   1.1448   1.1617
  1.1761   1.2035   1.2128   1.2397   1.2648   1.2815   1.3003   1.3235
  1.3323   1.3648   1.3831   1.3897   1.4213   1.4285   1.4510   1.4644
  1.4943   1.5069   1.5372   1.5499   1.5755   1.6243   1.6568   1.6854
  1.7453   1.7605   1.7905   1.8148   1.8339   1.8451   1.8911   1.9236
  1.9634   1.9950   2.1359   2.1660   2.2044   2.2970   2.3021   2.3314
  2.3511   2.3894   2.4139   2.4309   2.4385   2.5372   2.5423   2.5563
  2.6314   2.6320   2.6447   2.6912   2.7014   2.7094   2.7349   2.7450
  2.7743   2.7883   2.8136   2.8247   2.8537   2.8647   2.9059   2.9250
  2.9489   2.9625   2.9709   3.0018   3.0196   3.0239   3.0394   3.0724
  3.0815   3.0872   3.0957   3.1096   3.1229   3.1380   3.1649   3.1711
  3.1951   3.2152   3.2291   3.2552   3.2622   3.2876   3.2930   3.3247
  3.3305   3.3674   3.4081   3.4259   3.4384   3.4645   3.4958   3.5118
  3.5301   3.5487   3.5888   3.5991   3.6089   3.6415   3.6834   3.6950
  3.7047   3.7208   3.7536   3.7716   3.7834   3.8268   3.8631   3.8735
  3.9122   3.9336   3.9431   3.9715   3.9815   4.0057   4.0126   4.0413
  4.0559   4.0731   4.0899   4.0922   4.1101   4.1210   4.1350   4.1740
  4.1935   4.2566   4.2667   4.3160   4.3569   4.3698   4.3995   4.4512
  4.4829   4.5013   4.5362   4.5639   4.6073   4.6255   4.6641   4.7019
  4.7145   4.7216   4.7406   4.7751   4.7880   4.8131   4.8273   4.8634
  4.8930   4.9448   5.0034   5.0350   5.0412   5.0645   5.1475   5.1674
  5.2154   5.2463   5.2653   5.3429   5.3464   5.3884   5.4379   5.5064
  5.5636   5.5692   5.6202   5.6599   5.6867   5.8150   5.8835   5.9194
  6.0001   6.0250   6.1062   6.1864   6.2342   6.2637   6.4410   6.5747
  6.7228   8.3493  10.1303  11.7834  12.0941  12.8676  13.8944  15.2527
 --------------------------------------------------------------
 
          Ground-State Mulliken Net Atomic Charges

     Atom                 Charge (a.u.)    Spin (a.u.)
  --------------------------------------------------------
      1 C                    -0.036089      -0.175350
      2 N                    -0.069779       0.374719
      3 C                    -0.059609       0.004460
      4 H                     0.116839       0.002286
      5 C                    -0.227708       0.048017
      6 H                     0.141589      -0.000258
      7 C                    -0.162166       0.768805
      8 H                     0.165119      -0.012147
      9 C                     0.042226      -0.037432
     10 H                     0.123142       0.017150
     11 N                    -0.144142       0.007680
     12 H                     0.110577       0.002071
  --------------------------------------------------------
  Sum of atomic charges =     0.000000
  Sum of spin   charges =     1.000000

 -----------------------------------------------------------------
                    Cartesian Multipole Moments
 -----------------------------------------------------------------
    Charge (ESU x 10^10)
                 0.0000
    Dipole Moment (Debye)
         X      -2.4953      Y      -3.7334      Z       1.8005
       Tot       4.8380
    Quadrupole Moments (Debye-Ang)
        XX     -38.7408     XY      -6.9969     YY     -51.2687
        XZ       3.7595     YZ       3.8556     ZZ     -37.7413
    Octopole Moments (Debye-Ang^2)
       XXX     -18.9138    XXY     -22.9736    XYY     -15.9768
       YYY     -82.9314    XXZ       8.5185    XYZ       3.9457
       YYZ      17.4830    XZZ      -8.6307    YZZ     -21.9482
       ZZZ      30.4700
    Hexadecapole Moments (Debye-Ang^3)
      XXXX    -171.2343   XXXY     -16.5406   XXYY    -140.7612
      XYYY     -46.8013   YYYY    -735.4658   XXXZ      -5.8293
      XXYZ      31.6803   XYYZ      15.6555   YYYZ     156.3346
      XXZZ     -64.2915   XYZZ      -9.7269   YYZZ    -155.0093
      XZZZ      -6.5535   YZZZ     112.6293   ZZZZ    -200.8197
 -----------------------------------------------------------------
 Calculating analytic gradient of the SCF energy
 Gradient of SCF Energy
            1           2           3           4           5           6
    1  -0.0006881   0.0002854   0.0005330  -0.0000430   0.0000063   0.0000233
    2  -0.0001347   0.0000541   0.0003231  -0.0001384  -0.0002745  -0.0000041
    3  -0.0001986   0.0000911  -0.0001413  -0.0001052  -0.0002356   0.0000571
            7           8           9          10          11          12
    1   0.0007405  -0.0000423  -0.0007909   0.0000543  -0.0000098  -0.0000687
    2   0.0002569   0.0001536  -0.0006302   0.0002096   0.0001838   0.0000007
    3  -0.0002615   0.0000532   0.0006756  -0.0001687   0.0000921   0.0001419
 Max gradient component =       7.909E-04
 RMS gradient           =       3.132E-04
 Gradient time:  CPU 281.60 s  wall 9.40 s
 Geometry Optimization Parameters
   NAtoms,    NIC,     NZ,  NCons,   NDum,   NFix, NCnnct, MaxDiis
       12     107       0       0       0       0       0       0

 Cartesian Hessian Update
 Hessian updated using BFGS update


** GEOMETRY OPTIMIZATION IN DELOCALIZED INTERNAL COORDINATES **
   Searching for a Minimum

   Optimization Cycle:   3

                       Coordinates (Angstroms)
     ATOM                X               Y               Z
      1  C         0.0551096697    1.9756558431   -0.9585762183
      2  N         0.8075014587    2.8290486934   -1.1860546394
      3  C         1.0461271207   -1.2113382670    0.5523515967
      4  H         1.9609173731   -1.7216904775    0.8194937320
      5  C         0.0584202337   -1.3882570556   -0.3268591095
      6  H        -0.1407475008   -2.0344996952   -1.1634071434
      7  C        -0.8743167197    0.9794898202   -0.7029388420
      8  H        -1.7946945340    0.9937612121   -1.2711209196
      9  C        -0.6214700327   -0.1408109867    0.2379679367
     10  H        -1.5185701634   -0.3676951462    0.8178295230
     11  N         0.5885730458    0.0173897284    1.0912263315
     12  H         0.4331500488    0.0689463309    2.0900877525
   Point Group: c1    Number of degrees of freedom:    30


   Energy is   -302.913331289

 Hessian updated using BFGS update

 30 Hessian modes will be used to form the next step
  Hessian Eigenvalues:
     0.007499    0.012486    0.012728    0.017545    0.026655    0.029839
     0.040673    0.049604    0.065026    0.092320    0.095454    0.153892
     0.161613    0.164872    0.183652    0.191747    0.200053    0.223126
     0.275512    0.300010    0.343168    0.347139    0.357771    0.358636
     0.360595    0.365419    0.455400    0.459604    0.492692    1.288481

 Minimum search - taking simple RFO step
 Searching for Lamda that Minimizes Along All modes
 Value Taken    Lamda =  -0.00001511
 Step Taken.  Stepsize is  0.036416

                             Maximum     Tolerance    Cnvgd?
         Gradient           0.000363      0.000300      NO
         Displacement       0.015059      0.001200      NO
         Energy change     -0.000019      0.000001      NO


 New Cartesian Coordinates Obtained by Inverse Iteration

 Displacement from previous Coordinates is:  0.053760
 Adding empirical dispersion correction 
 ----------------------------------------------------------------
 Doing -D3(0) with
 s6  =   1.00000
 s8  =   1.00000
 rs6 =   1.28100
 rs8 =   1.09400
 -D3 energy without 3body term =     -0.0026914511 hartrees
 ----------------------------------------------------------------
             Standard Nuclear Orientation (Angstroms)
    I     Atom           X                Y                Z
 ----------------------------------------------------------------
    1      C       0.0519588672     1.9815403425    -0.9564375208
    2      N       0.7975001164     2.8414166600    -1.1829174454
    3      C       1.0432646281    -1.2183193710     0.5557015873
    4      H       1.9551839310    -1.7319012460     0.8264155765
    5      C       0.0574613931    -1.3915834333    -0.3262938444
    6      H      -0.1413174130    -2.0385490979    -1.1624192900
    7      C      -0.8721784367     0.9801079467    -0.7042896246
    8      H      -1.7914760409     0.9912723262    -1.2745096760
    9      C      -0.6180639518    -0.1399749976     0.2352006733
   10      H      -1.5145819166    -0.3653403516     0.8170190052
   11      N       0.5932579089     0.0160084500     1.0870159566
   12      H       0.4389909144     0.0753227719     2.0855146023
 ----------------------------------------------------------------
 Nuclear Repulsion Energy =         254.92932029 hartrees
 There are       25 alpha and       24 beta electrons
 Applying Cartesian multipole field
    Component          Value
    ---------          -----
     (2,0,0)        1.00000E-11
     (0,2,0)        2.00000E-11
     (0,0,2)       -3.00000E-11
 Nucleus-field energy     =     0.0000000052 hartrees
 Requested basis set is cc-pVTZ
 There are 100 shells and 280 basis functions
 A cutoff of  1.0D-14 yielded   4803 shell pairs
 There are     37911 function pairs (     49630 Cartesian)
 Smallest overlap matrix eigenvalue = 2.16E-04
 Guess MOs from SCF MO coefficient file
 Reading MOs from coefficient file
 Reading MOs from coefficient file
 Long-range K will be added via erf
 Coulomb attenuation parameter = 0.25 bohr**(-1)
 An unrestricted hybrid HF-DFT SCF calculation will be
 performed using Pulay DIIS extrapolation
 Exchange:     0.1957 Hartree-Fock + 1.0000 wB97X-D3 + LR-HF
 Correlation:  1.0000 wB97X-D3
 Using SG-2 standard quadrature grid
 Dispersion:   Grimme D3
 SCF converges when DIIS error is below 1.0E-08
 Geometry optimization detected.  Setting ReadMinima to 0
 Setting SaveMinima to 0
 using 32 threads for integral computing
 -------------------------------------------------------
 OpenMP Integral computing Module                
 Release: version 1.0, May 2013, Q-Chem Inc. Pittsburgh 
 -------------------------------------------------------
 using 32 threads for integral computing
 -------------------------------------------------------
 OpenMP Integral computing Module                
 Release: version 1.0, May 2013, Q-Chem Inc. Pittsburgh 
 -------------------------------------------------------
 ---------------------------------------
  Cycle       Energy         DIIS Error
 ---------------------------------------
    1    -302.9133405665      2.03E-04
    2    -302.9133306570      1.86E-05
    3    -302.9133382465      1.01E-05
    4    -302.9133392344      7.32E-06
    5    -302.9133398680      2.08E-06
    6    -302.9133399348      9.91E-07
    7    -302.9133399524      2.83E-07
    8    -302.9133399574      1.12E-07
    9    -302.9133399590      4.94E-08
   10    -302.9133399597      2.86E-08
   11    -302.9133399601      1.24E-08
   12    -302.9133399602      5.60E-09 Convergence criterion met
 ---------------------------------------
 <S^2> = 0.7709
 SCF time:  CPU 1068.98 s  wall 33.71 s
 SCF   energy in the final basis set = -302.91333996
 Total energy in the final basis set = -302.91333996
 
 --------------------------------------------------------------
 
                    Orbital Energies (a.u.)
 --------------------------------------------------------------
 
 Alpha MOs
 -- Occupied --
-14.4426 -14.4239 -10.3510 -10.3409 -10.3273 -10.3134 -10.2883  -1.1009
 -1.0268  -0.9151  -0.8547  -0.7829  -0.6699  -0.6617  -0.6116  -0.5982
 -0.5407  -0.5114  -0.4884  -0.4713  -0.4582  -0.4298  -0.4176  -0.3338
 -0.3192
 -- Virtual --
  0.0817   0.0970   0.1255   0.1445   0.1482   0.1582   0.1690   0.1748
  0.2135   0.2229   0.2391   0.2884   0.3000   0.3381   0.3552   0.3647
  0.3794   0.3910   0.3968   0.4160   0.4430   0.4522   0.4565   0.4680
  0.4733   0.4975   0.5097   0.5142   0.5296   0.5380   0.5590   0.5710
  0.5789   0.5867   0.5942   0.6043   0.6122   0.6444   0.6961   0.7059
  0.7190   0.7262   0.7530   0.7792   0.7809   0.7984   0.8217   0.8361
  0.8622   0.9394   0.9594   0.9676   0.9942   1.0053   1.0399   1.0538
  1.0694   1.0803   1.1040   1.1101   1.1137   1.1414   1.1587   1.1725
  1.2005   1.2095   1.2341   1.2621   1.2764   1.2969   1.3204   1.3297
  1.3631   1.3806   1.3857   1.4169   1.4217   1.4472   1.4561   1.4923
  1.5043   1.5305   1.5466   1.5710   1.6226   1.6541   1.6831   1.7410
  1.7595   1.7834   1.8066   1.8317   1.8410   1.8879   1.9223   1.9618
  1.9908   2.1277   2.1636   2.2034   2.2873   2.2947   2.3279   2.3445
  2.3838   2.4032   2.4161   2.4350   2.5311   2.5343   2.5477   2.6253
  2.6291   2.6405   2.6839   2.6945   2.7048   2.7350   2.7441   2.7712
  2.7843   2.8077   2.8233   2.8448   2.8590   2.8973   2.9230   2.9461
  2.9574   2.9694   2.9966   3.0126   3.0202   3.0371   3.0692   3.0768
  3.0839   3.0918   3.1081   3.1147   3.1292   3.1560   3.1629   3.1909
  3.2072   3.2267   3.2484   3.2556   3.2801   3.2852   3.3223   3.3270
  3.3641   3.4031   3.4203   3.4325   3.4537   3.4896   3.5098   3.5218
  3.5446   3.5831   3.5932   3.6063   3.6385   3.6806   3.6883   3.6950
  3.7154   3.7471   3.7642   3.7811   3.8234   3.8594   3.8676   3.9112
  3.9281   3.9405   3.9684   3.9750   4.0031   4.0081   4.0375   4.0451
  4.0676   4.0712   4.0734   4.1066   4.1186   4.1314   4.1720   4.1932
  4.2531   4.2627   4.3115   4.3440   4.3659   4.3964   4.4458   4.4816
  4.4955   4.5336   4.5584   4.5974   4.6165   4.6404   4.6911   4.7013
  4.7181   4.7350   4.7724   4.7743   4.8095   4.8220   4.8618   4.8905
  4.9385   4.9943   5.0322   5.0357   5.0626   5.1462   5.1617   5.2086
  5.2420   5.2517   5.3406   5.3422   5.3843   5.4357   5.5045   5.5617
  5.5679   5.6191   5.6570   5.6848   5.8101   5.8802   5.9190   5.9985
  6.0243   6.1042   6.1793   6.2235   6.2604   6.4359   6.5729   6.7232
  8.3528  10.1280  11.7836  12.0914  12.8593  13.8953  15.2387
 
 Beta MOs
 -- Occupied --
-14.4424 -14.4181 -10.3516 -10.3327 -10.3273 -10.3159 -10.2873  -1.0993
 -1.0140  -0.8912  -0.8513  -0.7750  -0.6659  -0.6603  -0.6048  -0.5924
 -0.5352  -0.5022  -0.4687  -0.4591  -0.4361  -0.4261  -0.4126  -0.3245
 -- Virtual --
 -0.0367   0.0833   0.0988   0.1266   0.1475   0.1492   0.1644   0.1701
  0.1961   0.2144   0.2320   0.2402   0.2953   0.3011   0.3401   0.3609
  0.3663   0.3809   0.3919   0.4006   0.4200   0.4460   0.4550   0.4613
  0.4707   0.4798   0.4989   0.5130   0.5180   0.5324   0.5427   0.5614
  0.5741   0.5810   0.5880   0.5958   0.6053   0.6131   0.6474   0.7002
  0.7107   0.7205   0.7271   0.7532   0.7797   0.7821   0.8023   0.8240
  0.8447   0.8646   0.9456   0.9612   0.9697   0.9968   1.0081   1.0406
  1.0550   1.0748   1.0878   1.1069   1.1126   1.1202   1.1444   1.1614
  1.1761   1.2037   1.2131   1.2398   1.2646   1.2810   1.3004   1.3231
  1.3329   1.3648   1.3831   1.3899   1.4213   1.4290   1.4509   1.4635
  1.4943   1.5067   1.5376   1.5500   1.5756   1.6242   1.6568   1.6853
  1.7449   1.7607   1.7906   1.8143   1.8344   1.8443   1.8906   1.9235
  1.9638   1.9947   2.1349   2.1661   2.2043   2.2970   2.3012   2.3309
  2.3512   2.3887   2.4145   2.4312   2.4393   2.5376   2.5436   2.5566
  2.6317   2.6319   2.6454   2.6910   2.7020   2.7097   2.7353   2.7455
  2.7730   2.7876   2.8136   2.8253   2.8545   2.8634   2.9052   2.9254
  2.9485   2.9624   2.9713   3.0014   3.0202   3.0240   3.0393   3.0719
  3.0816   3.0867   3.0954   3.1090   3.1227   3.1386   3.1652   3.1706
  3.1948   3.2151   3.2287   3.2558   3.2622   3.2868   3.2930   3.3241
  3.3308   3.3680   3.4071   3.4257   3.4384   3.4646   3.4956   3.5109
  3.5297   3.5489   3.5887   3.5992   3.6088   3.6419   3.6834   3.6955
  3.7051   3.7204   3.7526   3.7720   3.7834   3.8269   3.8630   3.8733
  3.9133   3.9343   3.9425   3.9714   3.9817   4.0058   4.0129   4.0425
  4.0546   4.0728   4.0897   4.0922   4.1103   4.1208   4.1359   4.1747
  4.1953   4.2567   4.2664   4.3155   4.3568   4.3694   4.4002   4.4516
  4.4835   4.5017   4.5355   4.5634   4.6082   4.6260   4.6641   4.7027
  4.7145   4.7223   4.7410   4.7754   4.7880   4.8133   4.8282   4.8641
  4.8927   4.9447   5.0032   5.0353   5.0404   5.0645   5.1485   5.1672
  5.2163   5.2459   5.2651   5.3436   5.3455   5.3873   5.4379   5.5063
  5.5627   5.5696   5.6210   5.6599   5.6869   5.8148   5.8843   5.9206
  5.9995   6.0255   6.1064   6.1858   6.2348   6.2631   6.4403   6.5737
  6.7238   8.3558  10.1287  11.7841  12.0937  12.8750  13.8961  15.2463
 --------------------------------------------------------------
 
          Ground-State Mulliken Net Atomic Charges

     Atom                 Charge (a.u.)    Spin (a.u.)
  --------------------------------------------------------
      1 C                    -0.035623      -0.175718
      2 N                    -0.070127       0.375797
      3 C                    -0.059590       0.003904
      4 H                     0.116779       0.002319
      5 C                    -0.227939       0.048488
      6 H                     0.141659      -0.000268
      7 C                    -0.162251       0.768074
      8 H                     0.165053      -0.012145
      9 C                     0.041854      -0.037495
     10 H                     0.123360       0.017580
     11 N                    -0.143663       0.007461
     12 H                     0.110486       0.002003
  --------------------------------------------------------
  Sum of atomic charges =    -0.000000
  Sum of spin   charges =     1.000000

 -----------------------------------------------------------------
                    Cartesian Multipole Moments
 -----------------------------------------------------------------
    Charge (ESU x 10^10)
                -0.0000
    Dipole Moment (Debye)
         X      -2.4810      Y      -3.7382      Z       1.7994
       Tot       4.8340
    Quadrupole Moments (Debye-Ang)
        XX     -38.7480     XY      -6.9729     YY     -51.3481
        XZ       3.7576     YZ       3.8773     ZZ     -37.7218
    Octopole Moments (Debye-Ang^2)
       XXX     -18.7935    XXY     -22.9348    XYY     -15.8517
       YYY     -83.5983    XXZ       8.4713    XYZ       3.8708
       YYZ      17.5991    XZZ      -8.5164    YZZ     -21.9319
       ZZZ      30.3673
    Hexadecapole Moments (Debye-Ang^3)
      XXXX    -170.4017   XXXY     -15.8994   XXYY    -141.1065
      XYYY     -46.5507   YYYY    -741.6735   XXXZ      -6.3674
      XXYZ      31.6378   XYYZ      15.4823   YYYZ     157.1082
      XXZZ     -63.9090   XYZZ      -9.4862   YYZZ    -155.6157
      XZZZ      -6.9771   YZZZ     112.9644   ZZZZ    -200.3684
 -----------------------------------------------------------------
 Calculating analytic gradient of the SCF energy
 Gradient of SCF Energy
            1           2           3           4           5           6
    1  -0.0008978   0.0003618   0.0000885   0.0000178   0.0000721   0.0001834
    2  -0.0005308   0.0002962   0.0000065  -0.0000266  -0.0001239   0.0000115
    3  -0.0000395  -0.0000279   0.0003023  -0.0001202  -0.0002172  -0.0000418
            7           8           9          10          11          12
    1   0.0009029  -0.0000726  -0.0008838  -0.0000361   0.0002882  -0.0000246
    2   0.0002821   0.0001390  -0.0004267   0.0001763   0.0001971  -0.0000006
    3   0.0001046   0.0000164   0.0004474  -0.0001549  -0.0002661  -0.0000029
 Max gradient component =       9.029E-04
 RMS gradient           =       3.279E-04
 Gradient time:  CPU 281.35 s  wall 9.37 s
 Geometry Optimization Parameters
   NAtoms,    NIC,     NZ,  NCons,   NDum,   NFix, NCnnct, MaxDiis
       12     107       0       0       0       0       0       0

 Cartesian Hessian Update
 Hessian updated using BFGS update


** GEOMETRY OPTIMIZATION IN DELOCALIZED INTERNAL COORDINATES **
   Searching for a Minimum

   Optimization Cycle:   4

                       Coordinates (Angstroms)
     ATOM                X               Y               Z
      1  C         0.0519588672    1.9815403425   -0.9564375208
      2  N         0.7975001164    2.8414166600   -1.1829174454
      3  C         1.0432646281   -1.2183193710    0.5557015873
      4  H         1.9551839310   -1.7319012460    0.8264155765
      5  C         0.0574613931   -1.3915834333   -0.3262938444
      6  H        -0.1413174130   -2.0385490979   -1.1624192900
      7  C        -0.8721784367    0.9801079467   -0.7042896246
      8  H        -1.7914760409    0.9912723262   -1.2745096760
      9  C        -0.6180639518   -0.1399749976    0.2352006733
     10  H        -1.5145819166   -0.3653403516    0.8170190052
     11  N         0.5932579089    0.0160084500    1.0870159566
     12  H         0.4389909144    0.0753227719    2.0855146023
   Point Group: c1    Number of degrees of freedom:    30


   Energy is   -302.913339960

 Hessian updated using BFGS update

 30 Hessian modes will be used to form the next step
  Hessian Eigenvalues:
     0.005634    0.012190    0.016655    0.017522    0.027587    0.030347
     0.040629    0.050424    0.055077    0.092715    0.095754    0.155897
     0.160836    0.166097    0.182495    0.191871    0.200089    0.223005
     0.274434    0.299981    0.343765    0.346144    0.356158    0.358556
     0.358757    0.365153    0.455372    0.462301    0.481357    1.289527

 Minimum search - taking simple RFO step
 Searching for Lamda that Minimizes Along All modes
 Value Taken    Lamda =  -0.00000905
 Step Taken.  Stepsize is  0.026083

                             Maximum     Tolerance    Cnvgd?
         Gradient           0.000468      0.000300      NO
         Displacement       0.010774      0.001200      NO
         Energy change     -0.000009      0.000001      NO


 New Cartesian Coordinates Obtained by Inverse Iteration

 Displacement from previous Coordinates is:  0.037172
 Adding empirical dispersion correction 
 ----------------------------------------------------------------
 Doing -D3(0) with
 s6  =   1.00000
 s8  =   1.00000
 rs6 =   1.28100
 rs8 =   1.09400
 -D3 energy without 3body term =     -0.0026890710 hartrees
 ----------------------------------------------------------------
             Standard Nuclear Orientation (Angstroms)
    I     Atom           X                Y                Z
 ----------------------------------------------------------------
    1      C       0.0502597980     1.9862599647    -0.9549483566
    2      N       0.7907609184     2.8507129019    -1.1800711493
    3      C       1.0423010680    -1.2216688578     0.5565465149
    4      H       1.9524701549    -1.7373348767     0.8291701078
    5      C       0.0560285673    -1.3935740250    -0.3251499322
    6      H      -0.1453874379    -2.0419423236    -1.1595919323
    7      C      -0.8707419455     0.9806626997    -0.7060911365
    8      H      -1.7879673803     0.9872145917    -1.2796794440
    9      C      -0.6148735953    -0.1384639952     0.2332821674
   10      H      -1.5107506358    -0.3635174087     0.8167008140
   11      N       0.5960615894     0.0147822046     1.0857515692
   12      H       0.4418388988     0.0768691244     2.0840807777
 ----------------------------------------------------------------
 Nuclear Repulsion Energy =         254.85860389 hartrees
 There are       25 alpha and       24 beta electrons
 Applying Cartesian multipole field
    Component          Value
    ---------          -----
     (2,0,0)        1.00000E-11
     (0,2,0)        2.00000E-11
     (0,0,2)       -3.00000E-11
 Nucleus-field energy     =     0.0000000052 hartrees
 Requested basis set is cc-pVTZ
 There are 100 shells and 280 basis functions
 A cutoff of  1.0D-14 yielded   4801 shell pairs
 There are     37875 function pairs (     49569 Cartesian)
 Smallest overlap matrix eigenvalue = 2.16E-04
 Guess MOs from SCF MO coefficient file
 Reading MOs from coefficient file
 Reading MOs from coefficient file
 Long-range K will be added via erf
 Coulomb attenuation parameter = 0.25 bohr**(-1)
 An unrestricted hybrid HF-DFT SCF calculation will be
 performed using Pulay DIIS extrapolation
 Exchange:     0.1957 Hartree-Fock + 1.0000 wB97X-D3 + LR-HF
 Correlation:  1.0000 wB97X-D3
 Using SG-2 standard quadrature grid
 Dispersion:   Grimme D3
 SCF converges when DIIS error is below 1.0E-08
 Geometry optimization detected.  Setting ReadMinima to 0
 Setting SaveMinima to 0
 using 32 threads for integral computing
 -------------------------------------------------------
 OpenMP Integral computing Module                
 Release: version 1.0, May 2013, Q-Chem Inc. Pittsburgh 
 -------------------------------------------------------
 using 32 threads for integral computing
 -------------------------------------------------------
 OpenMP Integral computing Module                
 Release: version 1.0, May 2013, Q-Chem Inc. Pittsburgh 
 -------------------------------------------------------
 ---------------------------------------
  Cycle       Energy         DIIS Error
 ---------------------------------------
    1    -302.9133278056      1.38E-04
    2    -302.9133410972      1.17E-05
    3    -302.9133446933      4.81E-06
    4    -302.9133451666      3.17E-06
    5    -302.9133453327      1.19E-06
    6    -302.9133453633      5.43E-07
    7    -302.9133453719      2.26E-07
    8    -302.9133453752      1.07E-07
    9    -302.9133453764      4.03E-08
   10    -302.9133453769      2.06E-08
   11    -302.9133453770      8.37E-09 Convergence criterion met
 ---------------------------------------
 <S^2> = 0.7709
 SCF time:  CPU 980.63 s  wall 30.92 s
 SCF   energy in the final basis set = -302.91334538
 Total energy in the final basis set = -302.91334538
 
 --------------------------------------------------------------
 
                    Orbital Energies (a.u.)
 --------------------------------------------------------------
 
 Alpha MOs
 -- Occupied --
-14.4426 -14.4240 -10.3509 -10.3410 -10.3273 -10.3136 -10.2883  -1.1009
 -1.0269  -0.9153  -0.8547  -0.7828  -0.6699  -0.6618  -0.6118  -0.5983
 -0.5406  -0.5114  -0.4887  -0.4714  -0.4582  -0.4299  -0.4176  -0.3337
 -0.3193
 -- Virtual --
  0.0818   0.0969   0.1254   0.1446   0.1482   0.1582   0.1690   0.1748
  0.2136   0.2226   0.2392   0.2883   0.3000   0.3381   0.3553   0.3649
  0.3794   0.3911   0.3969   0.4160   0.4430   0.4523   0.4562   0.4680
  0.4732   0.4971   0.5099   0.5142   0.5296   0.5380   0.5590   0.5709
  0.5785   0.5865   0.5944   0.6043   0.6123   0.6442   0.6960   0.7062
  0.7188   0.7265   0.7527   0.7794   0.7810   0.7985   0.8219   0.8356
  0.8615   0.9387   0.9592   0.9672   0.9944   1.0053   1.0397   1.0536
  1.0692   1.0803   1.1041   1.1101   1.1137   1.1412   1.1587   1.1725
  1.2006   1.2097   1.2340   1.2619   1.2755   1.2970   1.3201   1.3301
  1.3632   1.3806   1.3858   1.4168   1.4217   1.4472   1.4559   1.4925
  1.5042   1.5307   1.5466   1.5707   1.6225   1.6543   1.6831   1.7407
  1.7596   1.7832   1.8060   1.8323   1.8407   1.8875   1.9224   1.9624
  1.9906   2.1271   2.1638   2.2036   2.2871   2.2943   2.3275   2.3445
  2.3835   2.4035   2.4159   2.4356   2.5320   2.5346   2.5487   2.6249
  2.6290   2.6409   2.6835   2.6942   2.7049   2.7352   2.7445   2.7707
  2.7837   2.8077   2.8234   2.8446   2.8588   2.8968   2.9233   2.9461
  2.9573   2.9693   2.9964   3.0135   3.0200   3.0372   3.0690   3.0769
  3.0836   3.0916   3.1077   3.1145   3.1294   3.1558   3.1631   3.1907
  3.2069   3.2267   3.2488   3.2555   3.2793   3.2854   3.3224   3.3271
  3.3644   3.4018   3.4202   3.4323   3.4528   3.4892   3.5093   3.5211
  3.5445   3.5828   3.5937   3.6057   3.6383   3.6805   3.6887   3.6950
  3.7148   3.7471   3.7640   3.7812   3.8233   3.8591   3.8683   3.9119
  3.9284   3.9406   3.9687   3.9744   4.0036   4.0088   4.0383   4.0444
  4.0675   4.0709   4.0733   4.1068   4.1185   4.1322   4.1725   4.1945
  4.2532   4.2628   4.3111   4.3434   4.3645   4.3969   4.4457   4.4816
  4.4957   4.5334   4.5579   4.5977   4.6172   4.6405   4.6911   4.7016
  4.7187   4.7351   4.7728   4.7744   4.8097   4.8225   4.8619   4.8903
  4.9378   4.9944   5.0323   5.0352   5.0629   5.1469   5.1612   5.2092
  5.2414   5.2519   5.3405   5.3427   5.3843   5.4357   5.5038   5.5617
  5.5681   5.6196   5.6569   5.6847   5.8102   5.8810   5.9196   5.9981
  6.0248   6.1039   6.1794   6.2238   6.2609   6.4356   6.5736   6.7234
  8.3550  10.1278  11.7847  12.0879  12.8587  13.8980  15.2398
 
 Beta MOs
 -- Occupied --
-14.4424 -14.4182 -10.3515 -10.3328 -10.3273 -10.3160 -10.2872  -1.0993
 -1.0142  -0.8913  -0.8514  -0.7749  -0.6659  -0.6603  -0.6050  -0.5925
 -0.5352  -0.5022  -0.4688  -0.4592  -0.4361  -0.4262  -0.4127  -0.3245
 -- Virtual --
 -0.0368   0.0834   0.0988   0.1265   0.1475   0.1492   0.1643   0.1702
  0.1963   0.2145   0.2316   0.2403   0.2953   0.3011   0.3402   0.3609
  0.3665   0.3809   0.3919   0.4008   0.4200   0.4460   0.4550   0.4610
  0.4707   0.4798   0.4986   0.5132   0.5180   0.5325   0.5427   0.5614
  0.5739   0.5806   0.5878   0.5960   0.6052   0.6132   0.6472   0.7004
  0.7108   0.7202   0.7274   0.7529   0.7797   0.7823   0.8025   0.8241
  0.8440   0.8640   0.9448   0.9611   0.9694   0.9969   1.0082   1.0403
  1.0549   1.0747   1.0879   1.1070   1.1125   1.1202   1.1443   1.1614
  1.1761   1.2039   1.2133   1.2397   1.2643   1.2802   1.3005   1.3229
  1.3333   1.3648   1.3831   1.3900   1.4212   1.4290   1.4509   1.4634
  1.4944   1.5066   1.5379   1.5500   1.5754   1.6241   1.6570   1.6852
  1.7447   1.7608   1.7902   1.8139   1.8351   1.8440   1.8901   1.9235
  1.9644   1.9945   2.1342   2.1662   2.2046   2.2971   2.3004   2.3305
  2.3514   2.3884   2.4149   2.4310   2.4400   2.5380   2.5444   2.5575
  2.6314   2.6318   2.6458   2.6905   2.7018   2.7097   2.7354   2.7459
  2.7725   2.7870   2.8137   2.8253   2.8547   2.8628   2.9048   2.9257
  2.9485   2.9623   2.9714   3.0012   3.0206   3.0244   3.0395   3.0717
  3.0817   3.0865   3.0952   3.1085   3.1224   3.1389   3.1653   3.1703
  3.1947   3.2148   3.2288   3.2562   3.2621   3.2860   3.2932   3.3241
  3.3310   3.3684   3.4059   3.4256   3.4380   3.4639   3.4954   3.5105
  3.5291   3.5488   3.5884   3.5999   3.6082   3.6418   3.6833   3.6955
  3.7054   3.7197   3.7526   3.7717   3.7834   3.8268   3.8628   3.8739
  3.9140   3.9347   3.9426   3.9718   3.9811   4.0065   4.0134   4.0432
  4.0539   4.0726   4.0896   4.0921   4.1105   4.1208   4.1366   4.1752
  4.1966   4.2569   4.2664   4.3151   4.3562   4.3680   4.4008   4.4514
  4.4835   4.5018   4.5352   4.5629   4.6086   4.6266   4.6641   4.7033
  4.7143   4.7229   4.7410   4.7764   4.7874   4.8135   4.8287   4.8642
  4.8926   4.9442   5.0031   5.0355   5.0400   5.0648   5.1493   5.1667
  5.2169   5.2455   5.2650   5.3441   5.3454   5.3873   5.4379   5.5056
  5.5627   5.5698   5.6216   5.6598   5.6868   5.8150   5.8851   5.9211
  5.9991   6.0260   6.1061   6.1859   6.2352   6.2634   6.4401   6.5745
  6.7240   8.3581  10.1284  11.7852  12.0903  12.8743  13.8989  15.2473
 --------------------------------------------------------------
 
          Ground-State Mulliken Net Atomic Charges

     Atom                 Charge (a.u.)    Spin (a.u.)
  --------------------------------------------------------
      1 C                    -0.035613      -0.175729
      2 N                    -0.070067       0.375637
      3 C                    -0.059705       0.003514
      4 H                     0.116736       0.002354
      5 C                    -0.227898       0.048733
      6 H                     0.141635      -0.000285
      7 C                    -0.162042       0.768214
      8 H                     0.165101      -0.012122
      9 C                     0.041452      -0.037510
     10 H                     0.123304       0.017993
     11 N                    -0.143527       0.007256
     12 H                     0.110625       0.001944
  --------------------------------------------------------
  Sum of atomic charges =    -0.000000
  Sum of spin   charges =     1.000000

 -----------------------------------------------------------------
                    Cartesian Multipole Moments
 -----------------------------------------------------------------
    Charge (ESU x 10^10)
                 0.0000
    Dipole Moment (Debye)
         X      -2.4729      Y      -3.7460      Z       1.7929
       Tot       4.8335
    Quadrupole Moments (Debye-Ang)
        XX     -38.7565     XY      -6.9491     YY     -51.4076
        XZ       3.7584     YZ       3.8794     ZZ     -37.7024
    Octopole Moments (Debye-Ang^2)
       XXX     -18.7019    XXY     -22.9418    XYY     -15.7978
       YYY     -84.1545    XXZ       8.4124    XYZ       3.8078
       YYZ      17.6614    XZZ      -8.4707    YZZ     -21.9329
       ZZZ      30.2995
    Hexadecapole Moments (Debye-Ang^3)
      XXXX    -169.8730   XXXY     -15.5112   XXYY    -141.3840
      XYYY     -46.4013   YYYY    -746.0879   XXXZ      -6.7437
      XXYZ      31.6178   XYYZ      15.3497   YYYZ     157.6354
      XXZZ     -63.6555   XYZZ      -9.3336   YYZZ    -156.0607
      XZZZ      -7.2729   YZZZ     113.0938   ZZZZ    -199.9966
 -----------------------------------------------------------------
 Calculating analytic gradient of the SCF energy
 Gradient of SCF Energy
            1           2           3           4           5           6
    1  -0.0004248   0.0001669   0.0000307   0.0000535  -0.0001416   0.0001370
    2  -0.0003335   0.0002159   0.0000801   0.0000515  -0.0001840  -0.0000133
    3   0.0000243  -0.0000606   0.0001497  -0.0001076   0.0000829  -0.0000434
            7           8           9          10          11          12
    1   0.0003802  -0.0000722  -0.0002563   0.0000075   0.0001182   0.0000009
    2   0.0001395   0.0000677   0.0000731   0.0000129  -0.0001335   0.0000237
    3   0.0001912  -0.0000000  -0.0002550  -0.0000687   0.0000531   0.0000341
 Max gradient component =       4.248E-04
 RMS gradient           =       1.569E-04
 Gradient time:  CPU 281.49 s  wall 9.39 s
 Geometry Optimization Parameters
   NAtoms,    NIC,     NZ,  NCons,   NDum,   NFix, NCnnct, MaxDiis
       12     107       0       0       0       0       0       0

 Cartesian Hessian Update
 Hessian updated using BFGS update


** GEOMETRY OPTIMIZATION IN DELOCALIZED INTERNAL COORDINATES **
   Searching for a Minimum

   Optimization Cycle:   5

                       Coordinates (Angstroms)
     ATOM                X               Y               Z
      1  C         0.0502597980    1.9862599647   -0.9549483566
      2  N         0.7907609184    2.8507129019   -1.1800711493
      3  C         1.0423010680   -1.2216688578    0.5565465149
      4  H         1.9524701549   -1.7373348767    0.8291701078
      5  C         0.0560285673   -1.3935740250   -0.3251499322
      6  H        -0.1453874379   -2.0419423236   -1.1595919323
      7  C        -0.8707419455    0.9806626997   -0.7060911365
      8  H        -1.7879673803    0.9872145917   -1.2796794440
      9  C        -0.6148735953   -0.1384639952    0.2332821674
     10  H        -1.5107506358   -0.3635174087    0.8167008140
     11  N         0.5960615894    0.0147822046    1.0857515692
     12  H         0.4418388988    0.0768691244    2.0840807777
   Point Group: c1    Number of degrees of freedom:    30


   Energy is   -302.913345377

 Hessian updated using BFGS update

 30 Hessian modes will be used to form the next step
  Hessian Eigenvalues:
     0.004592    0.011932    0.016200    0.017546    0.028018    0.031761
     0.041805    0.050078    0.062780    0.092388    0.095712    0.149261
     0.159778    0.165746    0.182219    0.192274    0.200168    0.210266
     0.268512    0.300590    0.343696    0.345671    0.357436    0.358576
     0.359468    0.365381    0.455451    0.461564    0.464302    1.270595

 Minimum search - taking simple RFO step
 Searching for Lamda that Minimizes Along All modes
 Value Taken    Lamda =  -0.00000278
 Step Taken.  Stepsize is  0.015401

                             Maximum     Tolerance    Cnvgd?
         Gradient           0.000235      0.000300     YES
         Displacement       0.006866      0.001200      NO
         Energy change     -0.000005      0.000001      NO


 New Cartesian Coordinates Obtained by Inverse Iteration

 Displacement from previous Coordinates is:  0.017539
 Adding empirical dispersion correction 
 ----------------------------------------------------------------
 Doing -D3(0) with
 s6  =   1.00000
 s8  =   1.00000
 rs6 =   1.28100
 rs8 =   1.09400
 -D3 energy without 3body term =     -0.0026888637 hartrees
 ----------------------------------------------------------------
             Standard Nuclear Orientation (Angstroms)
    I     Atom           X                Y                Z
 ----------------------------------------------------------------
    1      C       0.0496350047     1.9876052552    -0.9537616379
    2      N       0.7886335198     2.8535770889    -1.1771660173
    3      C       1.0418366519    -1.2226906048     0.5567116579
    4      H       1.9512856204    -1.7393280332     0.8299651468
    5      C       0.0554496801    -1.3935498124    -0.3249798898
    6      H      -0.1481701598    -2.0421268801    -1.1586946606
    7      C      -0.8706030122     0.9802154265    -0.7072100511
    8      H      -1.7860718327     0.9837312445    -1.2834218359
    9      C      -0.6137858590    -0.1378347909     0.2331165608
   10      H      -1.5091691817    -0.3627847956     0.8175974350
   11      N       0.5973973844     0.0150203069     1.0847817280
   12      H       0.4435621839     0.0781655949     2.0830615642
 ----------------------------------------------------------------
 Nuclear Repulsion Energy =         254.86062829 hartrees
 There are       25 alpha and       24 beta electrons
 Applying Cartesian multipole field
    Component          Value
    ---------          -----
     (2,0,0)        1.00000E-11
     (0,2,0)        2.00000E-11
     (0,0,2)       -3.00000E-11
 Nucleus-field energy     =     0.0000000052 hartrees
 Requested basis set is cc-pVTZ
 There are 100 shells and 280 basis functions
 A cutoff of  1.0D-14 yielded   4801 shell pairs
 There are     37875 function pairs (     49569 Cartesian)
 Smallest overlap matrix eigenvalue = 2.16E-04
 Guess MOs from SCF MO coefficient file
 Reading MOs from coefficient file
 Reading MOs from coefficient file
 Long-range K will be added via erf
 Coulomb attenuation parameter = 0.25 bohr**(-1)
 An unrestricted hybrid HF-DFT SCF calculation will be
 performed using Pulay DIIS extrapolation
 Exchange:     0.1957 Hartree-Fock + 1.0000 wB97X-D3 + LR-HF
 Correlation:  1.0000 wB97X-D3
 Using SG-2 standard quadrature grid
 Dispersion:   Grimme D3
 SCF converges when DIIS error is below 1.0E-08
 Geometry optimization detected.  Setting ReadMinima to 0
 Setting SaveMinima to 0
 using 32 threads for integral computing
 -------------------------------------------------------
 OpenMP Integral computing Module                
 Release: version 1.0, May 2013, Q-Chem Inc. Pittsburgh 
 -------------------------------------------------------
 using 32 threads for integral computing
 -------------------------------------------------------
 OpenMP Integral computing Module                
 Release: version 1.0, May 2013, Q-Chem Inc. Pittsburgh 
 -------------------------------------------------------
 ---------------------------------------
  Cycle       Energy         DIIS Error
 ---------------------------------------
    1    -302.9135572500      5.91E-05
    2    -302.9133461693      5.28E-06
    3    -302.9133470124      2.35E-06
    4    -302.9133471378      2.00E-06
    5    -302.9133472035      6.43E-07
    6    -302.9133472203      2.91E-07
    7    -302.9133472256      1.39E-07
    8    -302.9133472282      6.33E-08
    9    -302.9133472288      2.93E-08
   10    -302.9133472291      1.28E-08
   11    -302.9133472291      5.08E-09 Convergence criterion met
 ---------------------------------------
 <S^2> = 0.7709
 SCF time:  CPU 972.51 s  wall 30.84 s
 SCF   energy in the final basis set = -302.91334723
 Total energy in the final basis set = -302.91334723
 
 --------------------------------------------------------------
 
                    Orbital Energies (a.u.)
 --------------------------------------------------------------
 
 Alpha MOs
 -- Occupied --
-14.4426 -14.4239 -10.3509 -10.3411 -10.3273 -10.3135 -10.2883  -1.1010
 -1.0269  -0.9152  -0.8548  -0.7828  -0.6699  -0.6618  -0.6119  -0.5984
 -0.5406  -0.5113  -0.4888  -0.4714  -0.4582  -0.4299  -0.4176  -0.3337
 -0.3193
 -- Virtual --
  0.0817   0.0970   0.1255   0.1446   0.1482   0.1582   0.1690   0.1748
  0.2137   0.2225   0.2392   0.2883   0.2999   0.3381   0.3553   0.3650
  0.3794   0.3910   0.3970   0.4159   0.4430   0.4523   0.4562   0.4680
  0.4733   0.4970   0.5101   0.5143   0.5297   0.5380   0.5591   0.5708
  0.5784   0.5864   0.5945   0.6044   0.6123   0.6443   0.6960   0.7064
  0.7186   0.7267   0.7525   0.7795   0.7812   0.7985   0.8219   0.8355
  0.8613   0.9386   0.9592   0.9673   0.9945   1.0054   1.0396   1.0536
  1.0693   1.0804   1.1040   1.1102   1.1137   1.1412   1.1587   1.1727
  1.2006   1.2098   1.2340   1.2619   1.2751   1.2970   1.3199   1.3302
  1.3632   1.3808   1.3859   1.4169   1.4217   1.4472   1.4562   1.4925
  1.5041   1.5308   1.5468   1.5706   1.6224   1.6543   1.6827   1.7407
  1.7594   1.7832   1.8059   1.8325   1.8406   1.8874   1.9224   1.9628
  1.9903   2.1269   2.1640   2.2037   2.2870   2.2943   2.3272   2.3443
  2.3834   2.4036   2.4157   2.4359   2.5323   2.5349   2.5493   2.6248
  2.6289   2.6413   2.6834   2.6940   2.7052   2.7353   2.7447   2.7707
  2.7836   2.8075   2.8233   2.8445   2.8588   2.8966   2.9233   2.9460
  2.9573   2.9693   2.9965   3.0138   3.0201   3.0372   3.0690   3.0770
  3.0838   3.0916   3.1076   3.1145   3.1297   3.1557   3.1632   3.1907
  3.2068   3.2269   3.2488   3.2554   3.2790   3.2855   3.3225   3.3273
  3.3646   3.4017   3.4203   3.4323   3.4526   3.4892   3.5093   3.5211
  3.5445   3.5827   3.5940   3.6053   3.6385   3.6803   3.6888   3.6948
  3.7145   3.7472   3.7638   3.7814   3.8232   3.8591   3.8687   3.9120
  3.9285   3.9406   3.9688   3.9740   4.0038   4.0092   4.0385   4.0444
  4.0676   4.0709   4.0734   4.1068   4.1186   4.1325   4.1728   4.1949
  4.2533   4.2629   4.3110   4.3431   4.3642   4.3969   4.4454   4.4815
  4.4958   4.5334   4.5580   4.5978   4.6174   4.6406   4.6911   4.7021
  4.7189   4.7350   4.7726   4.7744   4.8098   4.8227   4.8619   4.8903
  4.9376   4.9946   5.0324   5.0355   5.0631   5.1470   5.1611   5.2093
  5.2412   5.2517   5.3407   5.3433   5.3844   5.4360   5.5035   5.5618
  5.5685   5.6201   5.6569   5.6847   5.8103   5.8811   5.9197   5.9980
  6.0251   6.1042   6.1798   6.2241   6.2611   6.4359   6.5742   6.7237
  8.3544  10.1271  11.7845  12.0876  12.8561  13.9002  15.2435
 
 Beta MOs
 -- Occupied --
-14.4424 -14.4181 -10.3515 -10.3329 -10.3273 -10.3160 -10.2872  -1.0994
 -1.0142  -0.8913  -0.8514  -0.7748  -0.6658  -0.6603  -0.6051  -0.5926
 -0.5352  -0.5022  -0.4689  -0.4592  -0.4361  -0.4262  -0.4127  -0.3245
 -- Virtual --
 -0.0368   0.0833   0.0988   0.1265   0.1475   0.1493   0.1643   0.1702
  0.1964   0.2146   0.2313   0.2403   0.2953   0.3010   0.3402   0.3609
  0.3666   0.3810   0.3918   0.4009   0.4199   0.4460   0.4550   0.4609
  0.4707   0.4799   0.4984   0.5134   0.5180   0.5325   0.5427   0.5615
  0.5738   0.5805   0.5877   0.5961   0.6053   0.6132   0.6473   0.7004
  0.7109   0.7200   0.7276   0.7527   0.7797   0.7826   0.8025   0.8242
  0.8438   0.8638   0.9446   0.9611   0.9694   0.9970   1.0082   1.0403
  1.0549   1.0748   1.0879   1.1070   1.1126   1.1203   1.1443   1.1613
  1.1763   1.2040   1.2133   1.2397   1.2643   1.2797   1.3005   1.3228
  1.3334   1.3648   1.3832   1.3901   1.4212   1.4291   1.4509   1.4638
  1.4944   1.5065   1.5379   1.5501   1.5753   1.6241   1.6570   1.6849
  1.7446   1.7607   1.7902   1.8137   1.8353   1.8439   1.8900   1.9235
  1.9647   1.9942   2.1340   2.1663   2.2047   2.2973   2.3002   2.3301
  2.3513   2.3882   2.4149   2.4310   2.4404   2.5383   2.5447   2.5582
  2.6314   2.6318   2.6461   2.6904   2.7016   2.7099   2.7355   2.7460
  2.7725   2.7870   2.8136   2.8252   2.8546   2.8628   2.9046   2.9258
  2.9484   2.9623   2.9713   3.0013   3.0206   3.0247   3.0396   3.0717
  3.0817   3.0866   3.0951   3.1085   3.1223   3.1392   3.1653   3.1702
  3.1947   3.2146   3.2290   3.2562   3.2619   3.2858   3.2933   3.3243
  3.3312   3.3686   3.4057   3.4258   3.4380   3.4637   3.4954   3.5105
  3.5291   3.5488   3.5882   3.6002   3.6080   3.6419   3.6833   3.6953
  3.7056   3.7193   3.7527   3.7715   3.7836   3.8267   3.8627   3.8744
  3.9141   3.9347   3.9426   3.9719   3.9808   4.0068   4.0138   4.0432
  4.0541   4.0726   4.0896   4.0922   4.1105   4.1209   4.1369   4.1755
  4.1970   4.2569   4.2665   4.3150   4.3559   4.3677   4.4008   4.4511
  4.4834   4.5018   4.5353   4.5629   4.6088   4.6268   4.6641   4.7037
  4.7144   4.7232   4.7409   4.7766   4.7870   4.8137   4.8288   4.8641
  4.8925   4.9440   5.0031   5.0357   5.0403   5.0650   5.1494   5.1666
  5.2170   5.2454   5.2648   5.3445   5.3458   5.3873   5.4381   5.5053
  5.5628   5.5702   5.6220   5.6598   5.6868   5.8151   5.8852   5.9212
  5.9990   6.0263   6.1064   6.1863   6.2355   6.2636   6.4404   6.5751
  6.7243   8.3574  10.1277  11.7850  12.0900  12.8717  13.9010  15.2511
 --------------------------------------------------------------
 
          Ground-State Mulliken Net Atomic Charges

     Atom                 Charge (a.u.)    Spin (a.u.)
  --------------------------------------------------------
      1 C                    -0.035765      -0.175602
      2 N                    -0.069919       0.375146
      3 C                    -0.059810       0.003456
      4 H                     0.116711       0.002381
      5 C                    -0.227739       0.048695
      6 H                     0.141614      -0.000290
      7 C                    -0.162177       0.768562
      8 H                     0.165122      -0.012091
      9 C                     0.041478      -0.037490
     10 H                     0.123277       0.018175
     11 N                    -0.143371       0.007143
     12 H                     0.110580       0.001914
  --------------------------------------------------------
  Sum of atomic charges =    -0.000000
  Sum of spin   charges =     1.000000

 -----------------------------------------------------------------
                    Cartesian Multipole Moments
 -----------------------------------------------------------------
    Charge (ESU x 10^10)
                -0.0000
    Dipole Moment (Debye)
         X      -2.4711      Y      -3.7519      Z       1.7884
       Tot       4.8354
    Quadrupole Moments (Debye-Ang)
        XX     -38.7624     XY      -6.9374     YY     -51.4308
        XZ       3.7608     YZ       3.8738     ZZ     -37.6854
    Octopole Moments (Debye-Ang^2)
       XXX     -18.6665    XXY     -22.9590    XYY     -15.7809
       YYY     -84.3609    XXZ       8.3807    XYZ       3.7752
       YYZ      17.6551    XZZ      -8.4554    YZZ     -21.9098
       ZZZ      30.2239
    Hexadecapole Moments (Debye-Ang^3)
      XXXX    -169.7413   XXXY     -15.3948   XXYY    -141.4610
      XYYY     -46.3759   YYYY    -747.3572   XXXZ      -6.9100
      XXYZ      31.5657   XYYZ      15.2673   YYYZ     157.5730
      XXZZ     -63.5168   XYZZ      -9.2662   YYZZ    -156.0736
      XZZZ      -7.3990   YZZZ     112.9547   ZZZZ    -199.6687
 -----------------------------------------------------------------
 Calculating analytic gradient of the SCF energy
 Gradient of SCF Energy
            1           2           3           4           5           6
    1   0.0000638  -0.0000493  -0.0000965   0.0000710  -0.0000706   0.0000662
    2  -0.0000003   0.0000100   0.0000053   0.0000634  -0.0000510   0.0000260
    3   0.0000254  -0.0000219   0.0001639  -0.0000955   0.0001035  -0.0000445
            7           8           9          10          11          12
    1  -0.0000468  -0.0000307   0.0000784  -0.0000127   0.0000207   0.0000064
    2  -0.0000249   0.0000094   0.0001011  -0.0000395  -0.0001084   0.0000089
    3   0.0000931   0.0000242  -0.0002603  -0.0000170   0.0000366  -0.0000075
 Max gradient component =       2.603E-04
 RMS gradient           =       7.460E-05
 Gradient time:  CPU 280.91 s  wall 9.77 s
 Geometry Optimization Parameters
   NAtoms,    NIC,     NZ,  NCons,   NDum,   NFix, NCnnct, MaxDiis
       12     107       0       0       0       0       0       0

 Cartesian Hessian Update
 Hessian updated using BFGS update


** GEOMETRY OPTIMIZATION IN DELOCALIZED INTERNAL COORDINATES **
   Searching for a Minimum

   Optimization Cycle:   6

                       Coordinates (Angstroms)
     ATOM                X               Y               Z
      1  C         0.0496350047    1.9876052552   -0.9537616379
      2  N         0.7886335198    2.8535770889   -1.1771660173
      3  C         1.0418366519   -1.2226906048    0.5567116579
      4  H         1.9512856204   -1.7393280332    0.8299651468
      5  C         0.0554496801   -1.3935498124   -0.3249798898
      6  H        -0.1481701598   -2.0421268801   -1.1586946606
      7  C        -0.8706030122    0.9802154265   -0.7072100511
      8  H        -1.7860718327    0.9837312445   -1.2834218359
      9  C        -0.6137858590   -0.1378347909    0.2331165608
     10  H        -1.5091691817   -0.3627847956    0.8175974350
     11  N         0.5973973844    0.0150203069    1.0847817280
     12  H         0.4435621839    0.0781655949    2.0830615642
   Point Group: c1    Number of degrees of freedom:    30


   Energy is   -302.913347229

 Hessian updated using BFGS update

 30 Hessian modes will be used to form the next step
  Hessian Eigenvalues:
     0.003433    0.011831    0.014656    0.017523    0.028069    0.031785
     0.040337    0.050361    0.063511    0.086413    0.095600    0.150627
     0.160356    0.164664    0.182481    0.191070    0.199161    0.214885
     0.271269    0.299170    0.343556    0.346084    0.357065    0.358514
     0.359724    0.365196    0.455431    0.462766    0.483770    1.289709

 Minimum search - taking simple RFO step
 Searching for Lamda that Minimizes Along All modes
 Value Taken    Lamda =  -0.00000120
 Step Taken.  Stepsize is  0.013988

                             Maximum     Tolerance    Cnvgd?
         Gradient           0.000073      0.000300     YES
         Displacement       0.006350      0.001200      NO
         Energy change     -0.000002      0.000001      NO


 New Cartesian Coordinates Obtained by Inverse Iteration

 Displacement from previous Coordinates is:  0.017269
 Adding empirical dispersion correction 
 ----------------------------------------------------------------
 Doing -D3(0) with
 s6  =   1.00000
 s8  =   1.00000
 rs6 =   1.28100
 rs8 =   1.09400
 -D3 energy without 3body term =     -0.0026888519 hartrees
 ----------------------------------------------------------------
             Standard Nuclear Orientation (Angstroms)
    I     Atom           X                Y                Z
 ----------------------------------------------------------------
    1      C       0.0489356021     1.9888361540    -0.9524774306
    2      N       0.7868371840     2.8562821305    -1.1735056297
    3      C       1.0416649534    -1.2233120510     0.5564709698
    4      H       1.9505880559    -1.7406457380     0.8301558674
    5      C       0.0547583326    -1.3939390820    -0.3246495872
    6      H      -0.1509864639    -2.0434084189    -1.1571312966
    7      C      -0.8701743646     0.9796109301    -0.7085806540
    8      H      -1.7840701301     0.9809220328    -1.2871860283
    9      C      -0.6131611518    -0.1374854042     0.2329703812
   10      H      -1.5081305633    -0.3617298348     0.8184357243
   11      N       0.5985289462     0.0154496266     1.0835965400
   12      H       0.4452095993     0.0794196548     2.0819011438
 ----------------------------------------------------------------
 Nuclear Repulsion Energy =         254.86111192 hartrees
 There are       25 alpha and       24 beta electrons
 Applying Cartesian multipole field
    Component          Value
    ---------          -----
     (2,0,0)        1.00000E-11
     (0,2,0)        2.00000E-11
     (0,0,2)       -3.00000E-11
 Nucleus-field energy     =     0.0000000053 hartrees
 Requested basis set is cc-pVTZ
 There are 100 shells and 280 basis functions
 A cutoff of  1.0D-14 yielded   4801 shell pairs
 There are     37875 function pairs (     49569 Cartesian)
 Smallest overlap matrix eigenvalue = 2.16E-04
 Guess MOs from SCF MO coefficient file
 Reading MOs from coefficient file
 Reading MOs from coefficient file
 Long-range K will be added via erf
 Coulomb attenuation parameter = 0.25 bohr**(-1)
 An unrestricted hybrid HF-DFT SCF calculation will be
 performed using Pulay DIIS extrapolation
 Exchange:     0.1957 Hartree-Fock + 1.0000 wB97X-D3 + LR-HF
 Correlation:  1.0000 wB97X-D3
 Using SG-2 standard quadrature grid
 Dispersion:   Grimme D3
 SCF converges when DIIS error is below 1.0E-08
 Geometry optimization detected.  Setting ReadMinima to 0
 Setting SaveMinima to 0
 using 32 threads for integral computing
 -------------------------------------------------------
 OpenMP Integral computing Module                
 Release: version 1.0, May 2013, Q-Chem Inc. Pittsburgh 
 -------------------------------------------------------
 using 32 threads for integral computing
 -------------------------------------------------------
 OpenMP Integral computing Module                
 Release: version 1.0, May 2013, Q-Chem Inc. Pittsburgh 
 -------------------------------------------------------
 ---------------------------------------
  Cycle       Energy         DIIS Error
 ---------------------------------------
    1    -302.9133651850      6.21E-05
    2    -302.9133471268      5.10E-06
    3    -302.9133479239      2.03E-06
    4    -302.9133480448      1.59E-06
    5    -302.9133480911      4.53E-07
    6    -302.9133481019      2.59E-07
    7    -302.9133481056      1.28E-07
    8    -302.9133481074      6.13E-08
    9    -302.9133481079      2.60E-08
   10    -302.9133481081      8.66E-09 Convergence criterion met
 ---------------------------------------
 <S^2> = 0.7709
 SCF time:  CPU 883.44 s  wall 27.86 s
 SCF   energy in the final basis set = -302.91334811
 Total energy in the final basis set = -302.91334811
 
 --------------------------------------------------------------
 
                    Orbital Energies (a.u.)
 --------------------------------------------------------------
 
 Alpha MOs
 -- Occupied --
-14.4426 -14.4239 -10.3508 -10.3411 -10.3273 -10.3135 -10.2883  -1.1010
 -1.0269  -0.9152  -0.8548  -0.7827  -0.6698  -0.6618  -0.6119  -0.5985
 -0.5405  -0.5113  -0.4889  -0.4713  -0.4582  -0.4300  -0.4176  -0.3337
 -0.3193
 -- Virtual --
  0.0817   0.0970   0.1255   0.1446   0.1482   0.1582   0.1690   0.1749
  0.2138   0.2223   0.2393   0.2882   0.2998   0.3381   0.3553   0.3652
  0.3794   0.3909   0.3971   0.4159   0.4430   0.4523   0.4561   0.4680
  0.4733   0.4968   0.5103   0.5142   0.5297   0.5380   0.5591   0.5708
  0.5782   0.5864   0.5946   0.6044   0.6123   0.6444   0.6959   0.7066
  0.7185   0.7270   0.7522   0.7796   0.7814   0.7986   0.8219   0.8353
  0.8611   0.9386   0.9591   0.9674   0.9946   1.0054   1.0395   1.0536
  1.0693   1.0805   1.1041   1.1102   1.1138   1.1412   1.1586   1.1728
  1.2007   1.2097   1.2341   1.2619   1.2748   1.2971   1.3199   1.3302
  1.3632   1.3809   1.3860   1.4171   1.4216   1.4472   1.4565   1.4925
  1.5040   1.5308   1.5469   1.5705   1.6224   1.6543   1.6825   1.7407
  1.7593   1.7832   1.8057   1.8325   1.8405   1.8874   1.9223   1.9632
  1.9900   2.1265   2.1641   2.2037   2.2868   2.2944   2.3269   2.3442
  2.3833   2.4038   2.4154   2.4361   2.5326   2.5353   2.5496   2.6247
  2.6290   2.6414   2.6833   2.6938   2.7054   2.7355   2.7450   2.7707
  2.7837   2.8074   2.8232   2.8444   2.8588   2.8963   2.9233   2.9459
  2.9574   2.9691   2.9966   3.0140   3.0202   3.0372   3.0689   3.0769
  3.0839   3.0915   3.1076   3.1145   3.1299   3.1557   3.1632   3.1907
  3.2067   3.2270   3.2487   3.2554   3.2789   3.2854   3.3226   3.3274
  3.3647   3.4017   3.4205   3.4323   3.4523   3.4891   3.5092   3.5211
  3.5445   3.5826   3.5942   3.6050   3.6385   3.6802   3.6890   3.6949
  3.7142   3.7472   3.7635   3.7816   3.8231   3.8591   3.8688   3.9119
  3.9283   3.9406   3.9688   3.9739   4.0038   4.0096   4.0386   4.0443
  4.0675   4.0708   4.0733   4.1067   4.1186   4.1326   4.1730   4.1950
  4.2532   4.2631   4.3110   4.3431   4.3641   4.3968   4.4452   4.4814
  4.4958   4.5335   4.5580   4.5979   4.6175   4.6406   4.6911   4.7023
  4.7191   4.7349   4.7725   4.7743   4.8099   4.8228   4.8617   4.8902
  4.9372   4.9947   5.0325   5.0360   5.0632   5.1470   5.1613   5.2092
  5.2411   5.2514   5.3407   5.3438   5.3845   5.4361   5.5032   5.5619
  5.5687   5.6203   5.6570   5.6846   5.8102   5.8810   5.9196   5.9979
  6.0252   6.1041   6.1799   6.2245   6.2611   6.4361   6.5747   6.7238
  8.3542  10.1265  11.7833  12.0878  12.8548  13.9009  15.2445
 
 Beta MOs
 -- Occupied --
-14.4424 -14.4181 -10.3514 -10.3329 -10.3274 -10.3159 -10.2872  -1.0995
 -1.0142  -0.8912  -0.8515  -0.7748  -0.6658  -0.6603  -0.6051  -0.5927
 -0.5352  -0.5022  -0.4689  -0.4592  -0.4361  -0.4263  -0.4127  -0.3245
 -- Virtual --
 -0.0367   0.0833   0.0989   0.1265   0.1475   0.1493   0.1642   0.1702
  0.1965   0.2147   0.2311   0.2403   0.2952   0.3008   0.3402   0.3609
  0.3668   0.3810   0.3918   0.4010   0.4199   0.4460   0.4550   0.4608
  0.4707   0.4800   0.4982   0.5135   0.5180   0.5326   0.5426   0.5615
  0.5736   0.5804   0.5877   0.5962   0.6053   0.6132   0.6474   0.7004
  0.7110   0.7198   0.7279   0.7524   0.7798   0.7828   0.8027   0.8242
  0.8436   0.8637   0.9446   0.9611   0.9695   0.9971   1.0082   1.0401
  1.0548   1.0749   1.0881   1.1070   1.1126   1.1204   1.1443   1.1612
  1.1764   1.2040   1.2133   1.2398   1.2642   1.2794   1.3006   1.3228
  1.3334   1.3648   1.3834   1.3902   1.4213   1.4291   1.4509   1.4640
  1.4943   1.5064   1.5380   1.5502   1.5752   1.6240   1.6570   1.6847
  1.7447   1.7605   1.7903   1.8135   1.8353   1.8439   1.8900   1.9235
  1.9651   1.9938   2.1337   2.1664   2.2047   2.2975   2.2998   2.3298
  2.3511   2.3882   2.4148   2.4310   2.4406   2.5385   2.5452   2.5585
  2.6313   2.6318   2.6462   2.6903   2.7014   2.7102   2.7357   2.7462
  2.7726   2.7871   2.8136   2.8252   2.8544   2.8628   2.9043   2.9258
  2.9483   2.9624   2.9711   3.0014   3.0206   3.0249   3.0396   3.0717
  3.0817   3.0868   3.0950   3.1085   3.1223   3.1394   3.1655   3.1700
  3.1947   3.2145   3.2291   3.2561   3.2619   3.2856   3.2932   3.3243
  3.3313   3.3687   3.4058   3.4259   3.4380   3.4635   3.4953   3.5104
  3.5291   3.5488   3.5880   3.6004   3.6077   3.6419   3.6833   3.6951
  3.7058   3.7190   3.7527   3.7712   3.7838   3.8266   3.8627   3.8745
  3.9140   3.9345   3.9426   3.9719   3.9806   4.0068   4.0141   4.0431
  4.0541   4.0725   4.0896   4.0921   4.1104   4.1208   4.1370   4.1757
  4.1971   4.2568   4.2667   4.3150   4.3560   4.3675   4.4007   4.4509
  4.4834   4.5018   4.5354   4.5629   4.6089   4.6269   4.6641   4.7039
  4.7144   4.7233   4.7409   4.7766   4.7868   4.8138   4.8289   4.8639
  4.8925   4.9436   5.0031   5.0359   5.0408   5.0651   5.1494   5.1667
  5.2169   5.2453   5.2646   5.3447   5.3461   5.3874   5.4383   5.5050
  5.5628   5.5705   5.6223   5.6599   5.6867   5.8151   5.8850   5.9212
  5.9989   6.0264   6.1064   6.1864   6.2359   6.2635   6.4406   6.5755
  6.7244   8.3572  10.1272  11.7838  12.0902  12.8704  13.9018  15.2521
 --------------------------------------------------------------
 
          Ground-State Mulliken Net Atomic Charges

     Atom                 Charge (a.u.)    Spin (a.u.)
  --------------------------------------------------------
      1 C                    -0.035802      -0.175602
      2 N                    -0.069868       0.375101
      3 C                    -0.059852       0.003448
      4 H                     0.116708       0.002400
      5 C                    -0.227626       0.048581
      6 H                     0.141581      -0.000294
      7 C                    -0.162348       0.768666
      8 H                     0.165131      -0.012071
      9 C                     0.041597      -0.037486
     10 H                     0.123259       0.018326
     11 N                    -0.143332       0.007046
     12 H                     0.110551       0.001884
  --------------------------------------------------------
  Sum of atomic charges =    -0.000000
  Sum of spin   charges =     1.000000

 -----------------------------------------------------------------
                    Cartesian Multipole Moments
 -----------------------------------------------------------------
    Charge (ESU x 10^10)
                -0.0000
    Dipole Moment (Debye)
         X      -2.4692      Y      -3.7579      Z       1.7835
       Tot       4.8373
    Quadrupole Moments (Debye-Ang)
        XX     -38.7657     XY      -6.9275     YY     -51.4519
        XZ       3.7608     YZ       3.8650     ZZ     -37.6691
    Octopole Moments (Debye-Ang^2)
       XXX     -18.6297    XXY     -22.9753    XYY     -15.7727
       YYY     -84.5600    XXZ       8.3520    XYZ       3.7422
       YYZ      17.6286    XZZ      -8.4385    YZZ     -21.8719
       ZZZ      30.1438
    Hexadecapole Moments (Debye-Ang^3)
      XXXX    -169.6366   XXXY     -15.3155   XXYY    -141.5447
      XYYY     -46.3765   YYYY    -748.5614   XXXZ      -7.0730
      XXYZ      31.4959   XYYZ      15.1779   YYYZ     157.4272
      XXZZ     -63.3700   XYZZ      -9.1988   YYZZ    -156.0405
      XZZZ      -7.5272   YZZZ     112.7385   ZZZZ    -199.2490
 -----------------------------------------------------------------
 Calculating analytic gradient of the SCF energy
 Gradient of SCF Energy
            1           2           3           4           5           6
    1   0.0002435  -0.0001268  -0.0001068   0.0000660  -0.0000014   0.0000083
    2   0.0001246  -0.0000719  -0.0000561   0.0000612   0.0000008   0.0000384
    3   0.0000272   0.0000040   0.0001426  -0.0000796   0.0000682  -0.0000347
            7           8           9          10          11          12
    1  -0.0002231  -0.0000042   0.0001981  -0.0000046  -0.0000497   0.0000005
    2  -0.0000697  -0.0000064   0.0000823  -0.0000617  -0.0000417   0.0000004
    3  -0.0000051   0.0000333  -0.0001693   0.0000052   0.0000214  -0.0000132
 Max gradient component =       2.435E-04
 RMS gradient           =       9.018E-05
 Gradient time:  CPU 280.21 s  wall 9.29 s
 Geometry Optimization Parameters
   NAtoms,    NIC,     NZ,  NCons,   NDum,   NFix, NCnnct, MaxDiis
       12     107       0       0       0       0       0       0

 Cartesian Hessian Update
 Hessian updated using BFGS update


** GEOMETRY OPTIMIZATION IN DELOCALIZED INTERNAL COORDINATES **
   Searching for a Minimum

   Optimization Cycle:   7

                       Coordinates (Angstroms)
     ATOM                X               Y               Z
      1  C         0.0489356021    1.9888361540   -0.9524774306
      2  N         0.7868371840    2.8562821305   -1.1735056297
      3  C         1.0416649534   -1.2233120510    0.5564709698
      4  H         1.9505880559   -1.7406457380    0.8301558674
      5  C         0.0547583326   -1.3939390820   -0.3246495872
      6  H        -0.1509864639   -2.0434084189   -1.1571312966
      7  C        -0.8701743646    0.9796109301   -0.7085806540
      8  H        -1.7840701301    0.9809220328   -1.2871860283
      9  C        -0.6131611518   -0.1374854042    0.2329703812
     10  H        -1.5081305633   -0.3617298348    0.8184357243
     11  N         0.5985289462    0.0154496266    1.0835965400
     12  H         0.4452095993    0.0794196548    2.0819011438
   Point Group: c1    Number of degrees of freedom:    30


   Energy is   -302.913348108

 Hessian updated using BFGS update

 30 Hessian modes will be used to form the next step
  Hessian Eigenvalues:
     0.001972    0.011440    0.012543    0.017629    0.028040    0.032770
     0.039603    0.050631    0.058684    0.083213    0.095797    0.158763
     0.160950    0.164769    0.182495    0.189671    0.199155    0.234654
     0.277901    0.303546    0.343662    0.346505    0.354655    0.358727
     0.359498    0.365186    0.455459    0.462794    0.496204    1.311097

 Minimum search - taking simple RFO step
 Searching for Lamda that Minimizes Along All modes
 Value Taken    Lamda =  -0.00000117
 Step Taken.  Stepsize is  0.020149

                             Maximum     Tolerance    Cnvgd?
         Gradient           0.000114      0.000300     YES
         Displacement       0.009107      0.001200      NO
         Energy change     -0.000001      0.000001     YES


                       Distance Matrix (Angstroms)
             C (  1)   N (  2)   C (  3)   H (  4)   C (  5)   H (  6)
   N (  2)  1.160093
   C (  3)  3.685150  4.438563
   H (  4)  4.550066  5.147885  1.081054
   C (  5)  3.440548  4.395552  1.333968  2.246765
   H (  6)  4.042382  4.988662  2.243080  2.908194  1.075717
   C (  7)  1.386645  2.546318  3.179364  4.210013  2.576168  3.139598
   H (  8)  2.118450  3.184252  4.030198  5.083084  3.154003  3.439542
   C (  9)  2.522876  3.591770  2.005523  3.082136  1.528310  2.403857
   H ( 10)  3.329527  4.426094  2.704146  3.723477  2.194247  2.927926
   N ( 11)  2.888236  3.633222  1.417308  2.230732  2.065241  3.133932
   H ( 12)  3.606987  4.292476  2.092799  2.673138  2.848636  3.918313
             C (  7)   H (  8)   C (  9)   H ( 10)   N ( 11)
   H (  8)  1.081661
   C (  9)  1.483401  2.220977
   H ( 10)  2.130249  2.512469  1.092715
   N ( 11)  2.509700  3.497074  1.488337  2.156522
   H ( 12)  3.213622  4.139220  2.141434  2.367804  1.012033
 
 Final energy is   -302.913348108079     


 ******************************
 **  OPTIMIZATION CONVERGED  **
 ******************************

                       Coordinates (Angstroms)
     ATOM                X               Y               Z
      1  C         0.0489356021    1.9888361540   -0.9524774306
      2  N         0.7868371840    2.8562821305   -1.1735056297
      3  C         1.0416649534   -1.2233120510    0.5564709698
      4  H         1.9505880559   -1.7406457380    0.8301558674
      5  C         0.0547583326   -1.3939390820   -0.3246495872
      6  H        -0.1509864639   -2.0434084189   -1.1571312966
      7  C        -0.8701743646    0.9796109301   -0.7085806540
      8  H        -1.7840701301    0.9809220328   -1.2871860283
      9  C        -0.6131611518   -0.1374854042    0.2329703812
     10  H        -1.5081305633   -0.3617298348    0.8184357243
     11  N         0.5985289462    0.0154496266    1.0835965400
     12  H         0.4452095993    0.0794196548    2.0819011438

Z-matrix Print:
$molecule
0 2
N 
H  1 1.012033
C  1 1.417308 2 118.001106
H  3 1.081054 1 125.943006 2 -59.044461 0
C  3 1.333968 1 97.246830 2 123.886238 0
H  5 1.075717 3 136.877908 1 168.151493 0
C  1 1.488337 2 116.547101 3 101.835552 0
H  7 1.092715 1 112.436699 2 -11.514834 0
C  7 1.483401 1 115.241579 2 116.550266 0
H  9 1.081661 7 119.132332 1 -174.059095 0
C  9 1.386645 7 123.017410 1 10.287853 0
N  11 1.160093 9 177.912645 7 -163.540117 0
$end

 
 --------------------------------------------------------------
 
                    Orbital Energies (a.u.)
 --------------------------------------------------------------
 
 Alpha MOs
 -- Occupied --
-14.4426 -14.4239 -10.3508 -10.3411 -10.3273 -10.3135 -10.2883  -1.1010
 -1.0269  -0.9152  -0.8548  -0.7827  -0.6698  -0.6618  -0.6119  -0.5985
 -0.5405  -0.5113  -0.4889  -0.4713  -0.4582  -0.4300  -0.4176  -0.3337
 -0.3193
 -- Virtual --
  0.0817   0.0970   0.1255   0.1446   0.1482   0.1582   0.1690   0.1749
  0.2138   0.2223   0.2393   0.2882   0.2998   0.3381   0.3553   0.3652
  0.3794   0.3909   0.3971   0.4159   0.4430   0.4523   0.4561   0.4680
  0.4733   0.4968   0.5103   0.5142   0.5297   0.5380   0.5591   0.5708
  0.5782   0.5864   0.5946   0.6044   0.6123   0.6444   0.6959   0.7066
  0.7185   0.7270   0.7522   0.7796   0.7814   0.7986   0.8219   0.8353
  0.8611   0.9386   0.9591   0.9674   0.9946   1.0054   1.0395   1.0536
  1.0693   1.0805   1.1041   1.1102   1.1138   1.1412   1.1586   1.1728
  1.2007   1.2097   1.2341   1.2619   1.2748   1.2971   1.3199   1.3302
  1.3632   1.3809   1.3860   1.4171   1.4216   1.4472   1.4565   1.4925
  1.5040   1.5308   1.5469   1.5705   1.6224   1.6543   1.6825   1.7407
  1.7593   1.7832   1.8057   1.8325   1.8405   1.8874   1.9223   1.9632
  1.9900   2.1265   2.1641   2.2037   2.2868   2.2944   2.3269   2.3442
  2.3833   2.4038   2.4154   2.4361   2.5326   2.5353   2.5496   2.6247
  2.6290   2.6414   2.6833   2.6938   2.7054   2.7355   2.7450   2.7707
  2.7837   2.8074   2.8232   2.8444   2.8588   2.8963   2.9233   2.9459
  2.9574   2.9691   2.9966   3.0140   3.0202   3.0372   3.0689   3.0769
  3.0839   3.0915   3.1076   3.1145   3.1299   3.1557   3.1632   3.1907
  3.2067   3.2270   3.2487   3.2554   3.2789   3.2854   3.3226   3.3274
  3.3647   3.4017   3.4205   3.4323   3.4523   3.4891   3.5092   3.5211
  3.5445   3.5826   3.5942   3.6050   3.6385   3.6802   3.6890   3.6949
  3.7142   3.7472   3.7635   3.7816   3.8231   3.8591   3.8688   3.9119
  3.9283   3.9406   3.9688   3.9739   4.0038   4.0096   4.0386   4.0443
  4.0675   4.0708   4.0733   4.1067   4.1186   4.1326   4.1730   4.1950
  4.2532   4.2631   4.3110   4.3431   4.3641   4.3968   4.4452   4.4814
  4.4958   4.5335   4.5580   4.5979   4.6175   4.6406   4.6911   4.7023
  4.7191   4.7349   4.7725   4.7743   4.8099   4.8228   4.8617   4.8902
  4.9372   4.9947   5.0325   5.0360   5.0632   5.1470   5.1613   5.2092
  5.2411   5.2514   5.3407   5.3438   5.3845   5.4361   5.5032   5.5619
  5.5687   5.6203   5.6570   5.6846   5.8102   5.8810   5.9196   5.9979
  6.0252   6.1041   6.1799   6.2245   6.2611   6.4361   6.5747   6.7238
  8.3542  10.1265  11.7833  12.0878  12.8548  13.9009  15.2445
 
 Beta MOs
 -- Occupied --
-14.4424 -14.4181 -10.3514 -10.3329 -10.3274 -10.3159 -10.2872  -1.0995
 -1.0142  -0.8912  -0.8515  -0.7748  -0.6658  -0.6603  -0.6051  -0.5927
 -0.5352  -0.5022  -0.4689  -0.4592  -0.4361  -0.4263  -0.4127  -0.3245
 -- Virtual --
 -0.0367   0.0833   0.0989   0.1265   0.1475   0.1493   0.1642   0.1702
  0.1965   0.2147   0.2311   0.2403   0.2952   0.3008   0.3402   0.3609
  0.3668   0.3810   0.3918   0.4010   0.4199   0.4460   0.4550   0.4608
  0.4707   0.4800   0.4982   0.5135   0.5180   0.5326   0.5426   0.5615
  0.5736   0.5804   0.5877   0.5962   0.6053   0.6132   0.6474   0.7004
  0.7110   0.7198   0.7279   0.7524   0.7798   0.7828   0.8027   0.8242
  0.8436   0.8637   0.9446   0.9611   0.9695   0.9971   1.0082   1.0401
  1.0548   1.0749   1.0881   1.1070   1.1126   1.1204   1.1443   1.1612
  1.1764   1.2040   1.2133   1.2398   1.2642   1.2794   1.3006   1.3228
  1.3334   1.3648   1.3834   1.3902   1.4213   1.4291   1.4509   1.4640
  1.4943   1.5064   1.5380   1.5502   1.5752   1.6240   1.6570   1.6847
  1.7447   1.7605   1.7903   1.8135   1.8353   1.8439   1.8900   1.9235
  1.9651   1.9938   2.1337   2.1664   2.2047   2.2975   2.2998   2.3298
  2.3511   2.3882   2.4148   2.4310   2.4406   2.5385   2.5452   2.5585
  2.6313   2.6318   2.6462   2.6903   2.7014   2.7102   2.7357   2.7462
  2.7726   2.7871   2.8136   2.8252   2.8544   2.8628   2.9043   2.9258
  2.9483   2.9624   2.9711   3.0014   3.0206   3.0249   3.0396   3.0717
  3.0817   3.0868   3.0950   3.1085   3.1223   3.1394   3.1655   3.1700
  3.1947   3.2145   3.2291   3.2561   3.2619   3.2856   3.2932   3.3243
  3.3313   3.3687   3.4058   3.4259   3.4380   3.4635   3.4953   3.5104
  3.5291   3.5488   3.5880   3.6004   3.6077   3.6419   3.6833   3.6951
  3.7058   3.7190   3.7527   3.7712   3.7838   3.8266   3.8627   3.8745
  3.9140   3.9345   3.9426   3.9719   3.9806   4.0068   4.0141   4.0431
  4.0541   4.0725   4.0896   4.0921   4.1104   4.1208   4.1370   4.1757
  4.1971   4.2568   4.2667   4.3150   4.3560   4.3675   4.4007   4.4509
  4.4834   4.5018   4.5354   4.5629   4.6089   4.6269   4.6641   4.7039
  4.7144   4.7233   4.7409   4.7766   4.7868   4.8138   4.8289   4.8639
  4.8925   4.9436   5.0031   5.0359   5.0408   5.0651   5.1494   5.1667
  5.2169   5.2453   5.2646   5.3447   5.3461   5.3874   5.4383   5.5050
  5.5628   5.5705   5.6223   5.6599   5.6867   5.8151   5.8850   5.9212
  5.9989   6.0264   6.1064   6.1864   6.2359   6.2635   6.4406   6.5755
  6.7244   8.3572  10.1272  11.7838  12.0902  12.8704  13.9018  15.2521
 --------------------------------------------------------------
 
          Ground-State Mulliken Net Atomic Charges

     Atom                 Charge (a.u.)    Spin (a.u.)
  --------------------------------------------------------
      1 C                    -0.035802      -0.175602
      2 N                    -0.069868       0.375101
      3 C                    -0.059852       0.003448
      4 H                     0.116708       0.002400
      5 C                    -0.227626       0.048581
      6 H                     0.141581      -0.000294
      7 C                    -0.162348       0.768666
      8 H                     0.165131      -0.012071
      9 C                     0.041597      -0.037486
     10 H                     0.123259       0.018326
     11 N                    -0.143332       0.007046
     12 H                     0.110551       0.001884
  --------------------------------------------------------
  Sum of atomic charges =    -0.000000
  Sum of spin   charges =     1.000000

 -----------------------------------------------------------------
                    Cartesian Multipole Moments
 -----------------------------------------------------------------
    Charge (ESU x 10^10)
                -0.0000
    Dipole Moment (Debye)
         X      -2.4692      Y      -3.7579      Z       1.7835
       Tot       4.8373
    Quadrupole Moments (Debye-Ang)
        XX     -38.7657     XY      -6.9275     YY     -51.4519
        XZ       3.7608     YZ       3.8650     ZZ     -37.6691
    Octopole Moments (Debye-Ang^2)
       XXX     -18.6297    XXY     -22.9753    XYY     -15.7727
       YYY     -84.5600    XXZ       8.3520    XYZ       3.7422
       YYZ      17.6286    XZZ      -8.4385    YZZ     -21.8719
       ZZZ      30.1438
    Hexadecapole Moments (Debye-Ang^3)
      XXXX    -169.6366   XXXY     -15.3155   XXYY    -141.5447
      XYYY     -46.3765   YYYY    -748.5614   XXXZ      -7.0730
      XXYZ      31.4959   XYYZ      15.1779   YYYZ     157.4272
      XXZZ     -63.3700   XYZZ      -9.1988   YYZZ    -156.0405
      XZZZ      -7.5272   YZZZ     112.7385   ZZZZ    -199.2490
 -----------------------------------------------------------------
Archival summary:
1\1\c8-64\OPT\ProcedureUnspecified\BasisUnspecified\255(2)\hpark21\MonJan3013:02:352023MonJan3013:02:352023\0\\#,OPT,ProcedureUnspecified,BasisUnspecified,\\0,2\N\H,1,1.01203\C,1,1.41731,2,118.001\H,3,1.08105,1,125.943,2,-59.0445,0\C,3,1.33397,1,97.2468,2,123.886,0\H,5,1.07572,3,136.878,1,168.151,0\C,1,1.48834,2,116.547,3,101.836,0\H,7,1.09271,1,112.437,2,-11.5148,0\C,7,1.4834,1,115.242,2,116.55,0\H,9,1.08166,7,119.132,1,-174.059,0\C,9,1.38664,7,123.017,1,10.2879,0\N,11,1.16009,9,177.913,7,-163.54,0\\\@

 Total job time:  337.63s(wall), 10534.34s(cpu) 
 Mon Jan 30 13:02:35 2023

        *************************************************************
        *                                                           *
        *  Thank you very much for using Q-Chem.  Have a nice day.  *
        *                                                           *
        *************************************************************
