# Supplementary material for: Reactant Discovery with an Ab Initio Nanoreactor: Exploration of Astrophysical N-Heterocycle Precursors and Formation Pathways
Source: ACS Earth Space Chem. 2024 Aug 9;8(9):1771–83. doi: 10.1021/acsearthspacechem.4c00120 (PMC11418024; doi:10.1021/acsearthspacechem.4c00120)
Supplement: Supplementary file 2 — sp4c00120_si_002.zip [file sp4c00120_si_002.zip › nr-si-data/reaction1/Int3/ccsd_sp.out]

Running Job 1 of 1 qchem.in
qchem qchem.in_1553489.0 ./qchem1553489/ 0
/home/leeping/opt/qchem/5.3.2-openmp/exe/qcprog.exe_s qchem.in_1553489.0 ./qchem1553489/
                  Welcome to Q-Chem
     A Quantum Leap Into The Future Of Chemistry


 Q-Chem 5.3, Q-Chem, Inc., Pleasanton, CA (2020)

 Yihan Shao,  Zhengting Gan,  E. Epifanovsky,  A. T. B. Gilbert,  M. Wormit,  
 J. Kussmann,  A. W. Lange,  A. Behn,  Jia Deng,  Xintian Feng,  D. Ghosh,  
 M. Goldey,  P. R. Horn,  L. D. Jacobson,  I. Kaliman,  T. Kus,  A. Landau,  
 Jie Liu,  E. I. Proynov,  R. M. Richard,  R. P. Steele,  E. J. Sundstrom,  
 H. L. Woodcock III,  P. M. Zimmerman,  D. Zuev,  B. Alam,  B. Albrecht,  
 A. Aldossary,  E. Alguire,  S. A. Baeppler,  D. Barton,  Z. Benda,  
 Y. A. Bernard,  E. J. Berquist,  K. B. Bravaya,  H. Burton,  K. Carter-Fenk,  
 D. Casanova,  Chun-Min Chang,  Yunqing Chen,  A. Chien,  K. D. Closser,  
 M. P. Coons,  S. Coriani,  S. Dasgupta,  A. L. Dempwolff,  M. Diedenhofen,  
 Hainam Do,  R. G. Edgar,  Po-Tung Fang,  S. Faraji,  S. Fatehi,  
 Qingguo Feng,  J. Fosso-Tande,  J. Gayvert,  Qinghui Ge,  A. Ghysels,  
 G. Gidofalvi,  J. Gomes,  J. Gonthier,  S. Gulania,  A. Gunina,  D. Hait,  
 M. W. D. Hanson-Heine,  S. Hammes-Schiffer,  P. H. P. Harbach,  
 A. W. Hauser,  M. F. Herbst,  J. E. Herr,  E. G. Hohenstein,  Z. C. Holden,  
 S. Houck,  Kerwin Hui,  B. C. Huynh,  M. Ivanov,  T.-C. Jagau,  Hyunjun Ji,  
 B. Kaduk,  K. Khistyaev,  Jaehoon Kim,  P. Klunzinger,  K. Koh,  
 D. Kosenkov,  L. Koulias,  T. Kowalczyk,  C. M. Krauter,  A. Kunitsa,  
 Ka Un Lao,  A. Laurent,  K. V. Lawler,  Joonho Lee,  D. Lefrancois,  
 S. Lehtola,  D. S. Levine,  Yi-Pei Li,  You-Sheng Lin,  Fenglai Liu,  
 Kuan-Yu Liu,  E. Livshits,  M. Loipersberger,  A. Luenser,  A. Manjanath,  
 P. Manohar,  E. Mansoor,  S. F. Manzer,  Shan-Ping Mao,  Yuezhi Mao,  
 N. Mardirossian,  A. V. Marenich,  T. Markovich,  L. A. Martinez-Martinez,  
 S. A. Maurer,  N. J. Mayhall,  S. C. McKenzie,  J.-M. Mewes,  P. Morgante,  
 A. F. Morrison,  J. W. Mullinax,  K. Nanda,  T. S. Nguyen-Beck,  
 R. Olivares-Amaya,  K. J. Oosterbaan,  J. A. Parkhill,  S. K. Paul,  
 F. Pavosevic,  Zheng Pei,  T. M. Perrine,  F. Plasser,  P. Pokhilko,  
 S. Prager,  A. Prociuk,  E. Ramos,  B. Rana,  D. R. Rehn,  F. Rob,  
 E. Rossomme,  M. Scheurer,  M. Schneider,  N. Sergueev,  S. M. Sharada,  
 S. Sharma,  W. Skomorowski,  D. W. Small,  T. Stauch,  C. J. Stein,  
 T. Stein,  Yu-Chuan Su,  S. P. Veccham,  Zhen Tao,  A. J. W. Thom,  
 A. Tkatchenko,  T. Tsuchimochi,  N. M. Tubman,  L. Vogt,  M. L. Vidal,  
 O. Vydrov,  M. A. Watson,  J. Wenzel,  M. de Wergifosse,  T. A. Wesolowski,  
 A. White,  J. Witte,  A. Yamada,  Jun Yang,  K. Yao,  S. Yeganeh,  
 S. R. Yost,  Zhi-Qiang You,  A. Zech,  Igor Ying Zhang,  Xing Zhang,  
 Yan Zhao,  Ying Zhu,  B. R. Brooks,  G. K. L. Chan,  C. J. Cramer,  
 M. S. Gordon,  W. J. Hehre,  A. Klamt,  M. W. Schmidt,  C. D. Sherrill,  
 D. G. Truhlar,  A. Aspuru-Guzik,  R. Baer,  A. T. Bell,  N. A. Besley,  
 Jeng-Da Chai,  A. E. DePrince, III,  R. A. DiStasio Jr.,  A. Dreuw,  
 B. D. Dunietz,  T. R. Furlani,  Chao-Ping Hsu,  Yousung Jung,  Jing Kong,  
 D. S. Lambrecht,  WanZhen Liang,  C. Ochsenfeld,  V. A. Rassolov,  
 L. V. Slipchenko,  J. E. Subotnik,  T. Van Voorhis,  J. M. Herbert,  
 A. I. Krylov,  P. M. W. Gill,  M. Head-Gordon

 Contributors to earlier versions of Q-Chem not listed above: 
 R. D. Adamson,  B. Austin,  J. Baker,  G. J. O. Beran,  K. Brandhorst,  
 S. T. Brown,  E. F. C. Byrd,  A. K. Chakraborty,  C.-L. Cheng,  
 Siu Hung Chien,  D. M. Chipman,  D. L. Crittenden,  H. Dachsel,  
 R. J. Doerksen,  A. D. Dutoi,  L. Fusti-Molnar,  W. A. Goddard III,  
 A. Golubeva-Zadorozhnaya,  S. R. Gwaltney,  G. Hawkins,  A. Heyden,  
 S. Hirata,  G. Kedziora,  F. J. Keil,  C. Kelley,  Jihan Kim,  R. A. King,  
 R. Z. Khaliullin,  P. P. Korambath,  W. Kurlancheek,  A. M. Lee,  M. S. Lee,  
 S. V. Levchenko,  Ching Yeh Lin,  D. Liotard,  R. C. Lochan,  I. Lotan,  
 P. E. Maslen,  N. Nair,  D. P. O'Neill,  D. Neuhauser,  E. Neuscamman,  
 C. M. Oana,  R. Olson,  B. Peters,  R. Peverati,  P. A. Pieniazek,  
 Y. M. Rhee,  J. Ritchie,  M. A. Rohrdanz,  E. Rosta,  N. J. Russ,  
 H. F. Schaefer III,  N. E. Schultz,  N. Shenvi,  A. C. Simmonett,  A. Sodt,  
 D. Stuck,  K. S. Thanthiriwatte,  V. Vanovschi,  Tao Wang,  A. Warshel,  
 C. F. Williams,  Q. Wu,  X. Xu,  W. Zhang

 Please cite Q-Chem as follows:
 Y. Shao et al., Mol. Phys. 113, 184-215 (2015)
 DOI: 10.1080/00268976.2014.952696

 Q-Chem 5.3.2 for Intel X86 EM64T Linux

 Parts of Q-Chem use Armadillo 9.800.1 (Horizon Scraper).
 http://arma.sourceforge.net/

 Q-Chem begins on Thu Jun 13 04:05:25 2024  

Host: 
0

     Scratch files written to ./qchem1553489//
 Dec820 |scratch|qcdevops|jenkins|workspace|build_RNUM 5633   
Processing $rem in /home/leeping/opt/qchem/5.3.2-openmp/config/preferences:
Processing $rem in /home/hpark21/.qchemrc:
Core orbitals will be frozen

Checking the input file for inconsistencies... 	...done.

--------------------------------------------------------------
User input:
--------------------------------------------------------------
$molecule
0 2
C         0.0489356021    1.9888361540   -0.9524774306
N         0.7868371840    2.8562821305   -1.1735056297
C         1.0416649534   -1.2233120510    0.5564709698
H         1.9505880559   -1.7406457380    0.8301558674
C         0.0547583326   -1.3939390820   -0.3246495872
H        -0.1509864639   -2.0434084189   -1.1571312966
C        -0.8701743646    0.9796109301   -0.7085806540
H        -1.7840701301    0.9809220328   -1.2871860283
C        -0.6131611518   -0.1374854042    0.2329703812
H        -1.5081305633   -0.3617298348    0.8184357243
N         0.5985289462    0.0154496266    1.0835965400
H         0.4452095993    0.0794196548    2.0819011438
$end

$rem
method                ccsd(t)
basis                 cc-pvtz
unrestricted          true
symmetry              False
sym_ignore            true
scf_convergence       8
thresh                14
jobtype               sp
scf_guess             core
scf_algorithm         diis
max_scf_cycles        100
geom_opt_max_cycles   100
mem_total             10000
$end
--------------------------------------------------------------
 ----------------------------------------------------------------
             Standard Nuclear Orientation (Angstroms)
    I     Atom           X                Y                Z
 ----------------------------------------------------------------
    1      C       0.0489356021     1.9888361540    -0.9524774306
    2      N       0.7868371840     2.8562821305    -1.1735056297
    3      C       1.0416649534    -1.2233120510     0.5564709698
    4      H       1.9505880559    -1.7406457380     0.8301558674
    5      C       0.0547583326    -1.3939390820    -0.3246495872
    6      H      -0.1509864639    -2.0434084189    -1.1571312966
    7      C      -0.8701743646     0.9796109301    -0.7085806540
    8      H      -1.7840701301     0.9809220328    -1.2871860283
    9      C      -0.6131611518    -0.1374854042     0.2329703812
   10      H      -1.5081305633    -0.3617298348     0.8184357243
   11      N       0.5985289462     0.0154496266     1.0835965400
   12      H       0.4452095993     0.0794196548     2.0819011438
 ----------------------------------------------------------------
 Nuclear Repulsion Energy =         254.86380077 hartrees
 There are       25 alpha and       24 beta electrons
 Requested basis set is cc-pVTZ
 There are 100 shells and 280 basis functions
 Total memory of 10000 MB is distributed as follows: 
   MEM_STATIC is set to 2000 MB
   QALLOC/CCMAN JOB total memory use is  8000 MB
 Warning: actual memory use might exceed 10000 MB

 Total QAlloc Memory Limit  10000 MB
 Mega-Array Size      1956 MB
 MEM_STATIC part      2000 MB

                       Distance Matrix (Angstroms)
             C (  1)   N (  2)   C (  3)   H (  4)   C (  5)   H (  6)
   N (  2)  1.160093
   C (  3)  3.685150  4.438563
   H (  4)  4.550066  5.147885  1.081054
   C (  5)  3.440548  4.395552  1.333968  2.246765
   H (  6)  4.042382  4.988662  2.243080  2.908194  1.075717
   C (  7)  1.386645  2.546318  3.179364  4.210013  2.576168  3.139598
   H (  8)  2.118450  3.184252  4.030198  5.083084  3.154003  3.439542
   C (  9)  2.522876  3.591770  2.005523  3.082136  1.528310  2.403857
   H ( 10)  3.329527  4.426094  2.704146  3.723477  2.194247  2.927926
   N ( 11)  2.888236  3.633222  1.417308  2.230732  2.065241  3.133932
   H ( 12)  3.606987  4.292476  2.092799  2.673138  2.848636  3.918313
             C (  7)   H (  8)   C (  9)   H ( 10)   N ( 11)
   H (  8)  1.081661
   C (  9)  1.483401  2.220977
   H ( 10)  2.130249  2.512469  1.092715
   N ( 11)  2.509700  3.497074  1.488337  2.156522
   H ( 12)  3.213622  4.139220  2.141434  2.367804  1.012033
 
 A cutoff of  1.0D-14 yielded   4801 shell pairs
 There are     37875 function pairs (     49569 Cartesian)
 Smallest overlap matrix eigenvalue = 2.16E-04

 Scale SEOQF with 1.000000e-01/1.000000e-01/1.000000e-01

 Standard Electronic Orientation quadrupole field applied
 Nucleus-field energy     =     0.0000000053 hartrees
 Guess MOs from core Hamiltonian diagonalization
 An unrestricted Hartree-Fock SCF calculation will be
 performed using Pulay DIIS extrapolation
 SCF converges when DIIS error is below 1.0E-08
 using 8 threads for integral computing
 -------------------------------------------------------
 OpenMP Integral computing Module                
 Release: version 1.0, May 2013, Q-Chem Inc. Pittsburgh 
 -------------------------------------------------------
 ---------------------------------------
  Cycle       Energy         DIIS Error
 ---------------------------------------
    1    -231.7587461058      8.61E-02
    2    -171.2356902068      8.03E-02
    3    -252.7035098348      4.35E-02
    4    -209.6914115984      7.09E-02
    5    -285.8787319657      2.59E-02
    6    -299.3052507577      1.17E-02
    7    -300.4505613542      5.39E-03
    8    -300.7976520851      2.85E-03
    9    -301.0095418917      1.11E-03
   10    -301.0845355598      8.65E-04
   11    -301.1162478191      5.67E-04
   12    -301.1314832187      1.78E-04
   13    -301.1336596756      5.99E-05
   14    -301.1346007355      3.02E-05
   15    -301.1350864167      1.51E-05
   16    -301.1354022789      1.24E-05
   17    -301.1357689091      1.07E-05
   18    -301.1361627420      5.93E-06
   19    -301.1363080958      3.73E-06
   20    -301.1363535864      1.58E-06
   21    -301.1363872564      1.14E-06
   22    -301.1364018332      9.89E-07
   23    -301.1364246391      6.79E-07
   24    -301.1364399974      3.52E-07
   25    -301.1364426088      1.67E-07
   26    -301.1364434704      1.56E-07
   27    -301.1364439712      1.47E-07
   28    -301.1364453773      1.44E-07
   29    -301.1364467174      1.42E-07
   30    -301.1364508341      1.37E-07
   31    -301.1364585861      1.63E-07
   32    -301.1364600539      2.57E-07
   33    -301.1364672441      4.23E-07
   34    -301.1364693147      3.90E-07
   35    -301.1364790154      7.36E-07
   36    -301.1364792238      4.21E-07
   37    -301.1364809440      7.09E-07
   38    -301.1364809805      2.49E-07
   39    -301.1364810629      4.12E-07
   40    -301.1364810855      1.74E-08
   41    -301.1364810856      3.96E-08
   42    -301.1364810857      6.93E-09 Convergence criterion met
 ---------------------------------------
 <S^2> = 0.9311
 SCF time:  CPU 1291.93 s  wall 315.36 s
 SCF   energy in the final basis set = -301.13648109
 Total energy in the final basis set = -301.13648109


 ------------------------------------------------------------------------------

   CCMAN2: suite of methods based on coupled cluster
           and equation of motion theories.

   Components:
   * libvmm-1.3-trunk
     by Evgeny Epifanovsky, Ilya Kaliman.
   * libtensor-2.5-trunk
     by Evgeny Epifanovsky, Michael Wormit, Dmitry Zuev, Sam Manzer, 
        Ilya Kaliman.
   * libcc-2.5-trunk
     by Evgeny Epifanovsky, Arik Landau, Tomasz Kus, Kirill Khistyaev, 
        Dmitry Zuev, Prashant Manohar, Xintian Feng, Anna Krylov, 
        Matthew Goldey, Alec White, Thomas Jagau, Kaushik Nanda, 
        Anastasia Gunina, Alexander Kunitsa, Joonho Lee.

   CCMAN original authors:
   Anna I. Krylov, C. David Sherrill, Steven R. Gwaltney,
   Edward F. C. Byrd (2000)
   Sergey V. Levchenko, Lyudmila V. Slipchenko, Tao Wang,
   Ana-Maria C. Cristian (2003)
   Piotr A. Pieniazek, C. Melania Oana, Evgeny Epifanovsky (2007)
   Prashant Manohar (2009)

 ------------------------------------------------------------------------------


 Allocating and initializing 8000MB of RAM...
 Calculation will run on 8 cores.

 
 Alpha MOs, Unrestricted
 -- Occupied --                  
-15.577 -15.573 -11.295 -11.289 -11.279 -11.255 -11.237  -1.290
  1 A     2 A     3 A     4 A     5 A     6 A     7 A     8 A                  
 -1.236  -1.076  -1.000  -0.898  -0.755  -0.743  -0.681  -0.668
  9 A    10 A    11 A    12 A    13 A    14 A    15 A    16 A                  
 -0.603  -0.573  -0.571  -0.542  -0.512  -0.476  -0.460  -0.386
 17 A    18 A    19 A    20 A    21 A    22 A    23 A    24 A                  
 -0.346
 25 A                                                                          
 -- Virtual --                   
  0.124   0.153   0.156   0.166   0.183   0.188   0.210   0.244
 26 A    27 A    28 A    29 A    30 A    31 A    32 A    33 A                  
  0.263   0.277   0.290   0.338   0.342   0.392   0.422   0.442
 34 A    35 A    36 A    37 A    38 A    39 A    40 A    41 A                  
  0.448   0.460   0.473   0.479   0.516   0.530   0.532   0.543
 42 A    43 A    44 A    45 A    46 A    47 A    48 A    49 A                  
  0.552   0.572   0.589   0.595   0.598   0.616   0.642   0.654
 50 A    51 A    52 A    53 A    54 A    55 A    56 A    57 A                  
  0.658   0.671   0.681   0.688   0.697   0.729   0.776   0.799
 58 A    59 A    60 A    61 A    62 A    63 A    64 A    65 A                  
  0.804   0.813   0.839   0.873   0.878   0.880   0.922   0.938
 66 A    67 A    68 A    69 A    70 A    71 A    72 A    73 A                  
  0.979   1.051   1.059   1.072   1.099   1.115   1.145   1.161
 74 A    75 A    76 A    77 A    78 A    79 A    80 A    81 A                  
  1.187   1.200   1.220   1.229   1.235   1.266   1.278   1.299
 82 A    83 A    84 A    85 A    86 A    87 A    88 A    89 A                  
  1.322   1.338   1.356   1.393   1.408   1.430   1.451   1.472
 90 A    91 A    92 A    93 A    94 A    95 A    96 A    97 A                  
  1.495   1.506   1.515   1.553   1.558   1.585   1.591   1.628
 98 A    99 A   100 A   101 A   102 A   103 A   104 A   105 A                  
  1.647   1.673   1.682   1.711   1.779   1.811   1.835   1.899
106 A   107 A   108 A   109 A   110 A   111 A   112 A   113 A                  
  1.922   1.942   1.961   1.994   2.011   2.056   2.096   2.137
114 A   115 A   116 A   117 A   118 A   119 A   120 A   121 A                  
  2.175   2.321   2.394   2.434   2.504   2.526   2.552   2.573
122 A   123 A   124 A   125 A   126 A   127 A   128 A   129 A                  
  2.608   2.620   2.639   2.664   2.749   2.755   2.772   2.844
130 A   131 A   132 A   133 A   134 A   135 A   136 A   137 A                  
  2.854   2.869   2.912   2.920   2.936   2.948   2.967   3.000
138 A   139 A   140 A   141 A   142 A   143 A   144 A   145 A                  
  3.014   3.034   3.060   3.074   3.094   3.126   3.171   3.179
146 A   147 A   148 A   149 A   150 A   151 A   152 A   153 A                  
  3.196   3.205   3.241   3.247   3.267   3.273   3.306   3.316
154 A   155 A   156 A   157 A   158 A   159 A   160 A   161 A                  
  3.327   3.333   3.348   3.351   3.365   3.390   3.400   3.427
162 A   163 A   164 A   165 A   166 A   167 A   168 A   169 A                  
  3.440   3.466   3.492   3.502   3.516   3.529   3.565   3.576
170 A   171 A   172 A   173 A   174 A   175 A   176 A   177 A                  
  3.614   3.649   3.663   3.677   3.695   3.732   3.745   3.761
178 A   179 A   180 A   181 A   182 A   183 A   184 A   185 A                  
  3.791   3.829   3.848   3.851   3.879   3.921   3.934   3.944
186 A   187 A   188 A   189 A   190 A   191 A   192 A   193 A                  
  3.954   3.988   4.011   4.028   4.073   4.098   4.109   4.153
194 A   195 A   196 A   197 A   198 A   199 A   200 A   201 A                  
  4.178   4.183   4.212   4.222   4.237   4.247   4.279   4.295
202 A   203 A   204 A   205 A   206 A   207 A   208 A   209 A                  
  4.311   4.331   4.331   4.351   4.358   4.365   4.409   4.436
210 A   211 A   212 A   213 A   214 A   215 A   216 A   217 A                  
  4.497   4.523   4.562   4.617   4.621   4.657   4.711   4.719
218 A   219 A   220 A   221 A   222 A   223 A   224 A   225 A                  
  4.770   4.804   4.826   4.865   4.898   4.946   4.973   4.992
226 A   227 A   228 A   229 A   230 A   231 A   232 A   233 A                  
  5.006   5.019   5.047   5.065   5.095   5.105   5.151   5.172
234 A   235 A   236 A   237 A   238 A   239 A   240 A   241 A                  
  5.213   5.270   5.311   5.326   5.362   5.434   5.468   5.503
242 A   243 A   244 A   245 A   246 A   247 A   248 A   249 A                  
  5.532   5.563   5.631   5.643   5.666   5.741   5.799   5.866
250 A   251 A   252 A   253 A   254 A   255 A   256 A   257 A                  
  5.886   5.924   5.965   5.991   6.128   6.206   6.235   6.305
258 A   259 A   260 A   261 A   262 A   263 A   264 A   265 A                  
  6.342   6.434   6.540   6.564   6.580   6.757   6.891   7.075
266 A   267 A   268 A   269 A   270 A   271 A   272 A   273 A                  
  8.793  10.620  12.366  12.684  13.482  14.562  15.909
274 A   275 A   276 A   277 A   278 A   279 A   280 A                          
 
 Beta MOs, Unrestricted
 -- Occupied --                  
-15.573 -15.554 -11.299 -11.282 -11.272 -11.267 -11.232  -1.288
  1 A     2 A     3 A     4 A     5 A     6 A     7 A     8 A                  
 -1.197  -1.024  -0.991  -0.889  -0.752  -0.740  -0.675  -0.663
  9 A    10 A    11 A    12 A    13 A    14 A    15 A    16 A                  
 -0.595  -0.552  -0.537  -0.510  -0.466  -0.462  -0.446  -0.341
 17 A    18 A    19 A    20 A    21 A    22 A    23 A    24 A                  
 -- Virtual --                   
  0.069   0.126   0.155   0.156   0.167   0.185   0.191   0.217
 25 A    26 A    27 A    28 A    29 A    30 A    31 A    32 A                  
  0.261   0.276   0.278   0.313   0.345   0.358   0.396   0.431
 33 A    34 A    35 A    36 A    37 A    38 A    39 A    40 A                  
  0.442   0.449   0.468   0.472   0.489   0.519   0.537   0.543
 41 A    42 A    43 A    44 A    45 A    46 A    47 A    48 A                  
  0.547   0.564   0.579   0.592   0.602   0.607   0.626   0.648
 49 A    50 A    51 A    52 A    53 A    54 A    55 A    56 A                  
  0.658   0.670   0.675   0.681   0.693   0.700   0.737   0.793
 57 A    58 A    59 A    60 A    61 A    62 A    63 A    64 A                  
  0.808   0.813   0.817   0.840   0.870   0.880   0.885   0.938
 65 A    66 A    67 A    68 A    69 A    70 A    71 A    72 A                  
  0.943   0.982   1.055   1.065   1.078   1.104   1.118   1.147
 73 A    74 A    75 A    76 A    77 A    78 A    79 A    80 A                  
  1.163   1.198   1.215   1.226   1.236   1.247   1.270   1.287
 81 A    82 A    83 A    84 A    85 A    86 A    87 A    88 A                  
  1.306   1.328   1.342   1.369   1.399   1.417   1.437   1.458
 89 A    90 A    91 A    92 A    93 A    94 A    95 A    96 A                  
  1.477   1.500   1.512   1.519   1.558   1.576   1.593   1.604
 97 A    98 A    99 A   100 A   101 A   102 A   103 A   104 A                  
  1.632   1.650   1.686   1.690   1.718   1.780   1.814   1.838
105 A   106 A   107 A   108 A   109 A   110 A   111 A   112 A                  
  1.906   1.922   1.951   1.981   2.002   2.017   2.062   2.096
113 A   114 A   115 A   116 A   117 A   118 A   119 A   120 A                  
  2.139   2.179   2.331   2.383   2.431   2.516   2.526   2.549
121 A   122 A   123 A   124 A   125 A   126 A   127 A   128 A                  
  2.574   2.613   2.633   2.658   2.668   2.753   2.763   2.781
129 A   130 A   131 A   132 A   133 A   134 A   135 A   136 A                  
  2.847   2.861   2.872   2.909   2.927   2.931   2.947   2.962
137 A   138 A   139 A   140 A   141 A   142 A   143 A   144 A                  
  3.001   3.017   3.037   3.059   3.083   3.097   3.132   3.173
145 A   146 A   147 A   148 A   149 A   150 A   151 A   152 A                  
  3.180   3.197   3.206   3.244   3.254   3.263   3.273   3.306
153 A   154 A   155 A   156 A   157 A   158 A   159 A   160 A                  
  3.320   3.324   3.333   3.346   3.356   3.373   3.398   3.402
161 A   162 A   163 A   164 A   165 A   166 A   167 A   168 A                  
  3.430   3.447   3.467   3.496   3.505   3.527   3.537   3.565
169 A   170 A   171 A   172 A   173 A   174 A   175 A   176 A                  
  3.578   3.619   3.654   3.670   3.680   3.706   3.735   3.748
177 A   178 A   179 A   180 A   181 A   182 A   183 A   184 A                  
  3.767   3.791   3.832   3.853   3.861   3.881   3.925   3.938
185 A   186 A   187 A   188 A   189 A   190 A   191 A   192 A                  
  3.960   3.964   3.993   4.022   4.032   4.075   4.102   4.112
193 A   194 A   195 A   196 A   197 A   198 A   199 A   200 A                  
  4.155   4.180   4.188   4.214   4.226   4.240   4.249   4.282
201 A   202 A   203 A   204 A   205 A   206 A   207 A   208 A                  
  4.299   4.323   4.347   4.356   4.361   4.369   4.375   4.412
209 A   210 A   211 A   212 A   213 A   214 A   215 A   216 A                  
  4.439   4.499   4.526   4.565   4.622   4.632   4.659   4.715
217 A   218 A   219 A   220 A   221 A   222 A   223 A   224 A                  
  4.721   4.775   4.805   4.830   4.874   4.911   4.970   4.995
225 A   226 A   227 A   228 A   229 A   230 A   231 A   232 A                  
  5.016   5.026   5.041   5.065   5.070   5.100   5.111   5.154
233 A   234 A   235 A   236 A   237 A   238 A   239 A   240 A                  
  5.174   5.218   5.277   5.313   5.329   5.363   5.436   5.476
241 A   242 A   243 A   244 A   245 A   246 A   247 A   248 A                  
  5.510   5.536   5.581   5.635   5.647   5.668   5.743   5.800
249 A   250 A   251 A   252 A   253 A   254 A   255 A   256 A                  
  5.867   5.887   5.925   5.966   5.992   6.132   6.210   6.239
257 A   258 A   259 A   260 A   261 A   262 A   263 A   264 A                  
  6.306   6.343   6.436   6.552   6.568   6.584   6.764   6.892
265 A   266 A   267 A   268 A   269 A   270 A   271 A   272 A                  
  7.075   8.793  10.621  12.367  12.684  13.493  14.563  15.920
273 A   274 A   275 A   276 A   277 A   278 A   279 A   280 A                  

 Occupation and symmetry of molecular orbitals

 Point group: C1 (1 irreducible representation).

                           A     All 
 -------------------------------------
 All molecular orbitals:
  - Alpha                  280   280 
  - Beta                   280   280 
 -------------------------------------
 Alpha orbitals:
  - Frozen occupied        7     7   
  - Active occupied        18    18  
  - Active virtual         255   255 
  - Frozen virtual         0     0   
 -------------------------------------
 Beta orbitals:
  - Frozen occupied        7     7   
  - Active occupied        17    17  
  - Active virtual         256   256 
  - Frozen virtual         0     0   
 -------------------------------------

 Import integrals:   CPU 0.00 s  wall 0.00 s

 Import integrals:   CPU 17710.18 s  wall 7534.99 s

 MP2 amplitudes:   CPU 17.99 s  wall 531.89 s

Running a double precision version
           CCSD T amplitudes will be solved using DIIS.

           Start     Size      MaxIter   EConv     TConv     
           3         7         100       1.00e-06  1.00e-04  
 ------------------------------------------------------------------------------
           Energy (a.u.)   Ediff      Tdiff       Comment
 ------------------------------------------------------------------------------
          -302.27053194                           
     1    -302.26832734   2.20e-03   9.95e-01     Step took 47.57.
     2    -302.30343618   3.51e-02   1.22e-01     
     3    -302.30509610   1.66e-03   4.50e-02     
     4    -302.30976707   4.67e-03   1.58e-02     Switched to DIIS steps.
     5    -302.31268989   2.92e-03   1.66e-02     
     6    -302.31333906   6.49e-04   5.44e-03     
     7    -302.31356417   2.25e-04   2.83e-03     
     8    -302.31364636   8.22e-05   1.04e-03     
     9    -302.31366903   2.27e-05   4.91e-04     
    10    -302.31367578   6.75e-06   2.85e-04     
    11    -302.31367877   2.99e-06   2.06e-04     
    12    -302.31367906   2.92e-07   7.41e-05     
 ------------------------------------------------------------------------------
          -302.31367906                           CCSD T converged.

End of double precision

WARNING: YOUR (T) CALCULATION MAY RUN OUT OF MEMORY
REDUCE CC_MEMORY OR USE CC_BACKEND=XM IF THIS HAPPENS

----------------------------------------
libpt (c) 2016-2019 Ilya Kaliman
Fast Coupled Cluster Triples Corrections
https://github.com/ilyak/libpt
----------------------------------------

 Starting (T) calculation...
 Using double precision libpt code
 Running unrestricted (T) code
 Using 1 integral batch

 (T) calculation completed in 1606.45 sec
 (T) energy is -0.0594108020

 SCF energy                 = -301.13648109
 MP2 energy                 = -302.27053194
 CCSD correlation energy    =   -1.17719798
 CCSD total energy          = -302.31367906
 CCSD(T) correlation energy =   -0.05941080
 CCSD(T) total energy       = -302.37308986

 CCSD  T1^2 = 0.0457  T2^2 = 0.4112  Leading amplitudes:

 Amplitude    Orbitals with energies
  0.0669       22 (A) A                  ->    32 (A) A                   
              -0.4760                          0.2102                     
 -0.0514       22 (A) B                  ->    36 (A) B                   
              -0.4615                          0.3133                     
  0.0445       20 (A) A                  ->    33 (A) A                   
              -0.5421                          0.2442                     
 -0.0430       21 (A) A                  ->    33 (A) A                   
              -0.5123                          0.2442                     

 Amplitude    Orbitals with energies
  0.0570       22 (A) A      23 (A) B    ->    32 (A) A      32 (A) B     
              -0.4760       -0.4456            0.2102        0.2168       
 -0.0570       22 (A) A      23 (A) B    ->    32 (A) B      32 (A) A     
              -0.4760       -0.4456            0.2168        0.2102       
 -0.0570       23 (A) B      22 (A) A    ->    32 (A) A      32 (A) B     
              -0.4456       -0.4760            0.2102        0.2168       
  0.0570       23 (A) B      22 (A) A    ->    32 (A) B      32 (A) A     
              -0.4456       -0.4760            0.2168        0.2102       

 CCSD calculation:   CPU 24834.53 s  wall 25581.74 s

 Total ccman2 time:   CPU 42663.18 s  wall 33702.10 s

 
 --------------------------------------------------------------
 
                    Orbital Energies (a.u.)
 --------------------------------------------------------------
 
 Alpha MOs
 -- Occupied --
-15.5775 -15.5732 -11.2953 -11.2893 -11.2793 -11.2551 -11.2367  -1.2897
 -1.2364  -1.0756  -0.9998  -0.8981  -0.7548  -0.7432  -0.6808  -0.6679
 -0.6030  -0.5726  -0.5707  -0.5421  -0.5123  -0.4760  -0.4600  -0.3864
 -0.3456
 -- Virtual --
  0.1240   0.1532   0.1558   0.1656   0.1829   0.1884   0.2102   0.2442
  0.2631   0.2766   0.2904   0.3381   0.3424   0.3924   0.4217   0.4423
  0.4482   0.4605   0.4735   0.4793   0.5156   0.5297   0.5321   0.5425
  0.5522   0.5721   0.5886   0.5953   0.5984   0.6162   0.6415   0.6542
  0.6579   0.6712   0.6806   0.6877   0.6974   0.7293   0.7762   0.7988
  0.8041   0.8125   0.8386   0.8734   0.8778   0.8803   0.9219   0.9378
  0.9786   1.0508   1.0588   1.0718   1.0985   1.1146   1.1454   1.1606
  1.1873   1.1996   1.2204   1.2289   1.2351   1.2664   1.2781   1.2988
  1.3216   1.3376   1.3559   1.3929   1.4080   1.4296   1.4514   1.4725
  1.4953   1.5058   1.5151   1.5529   1.5576   1.5850   1.5910   1.6284
  1.6466   1.6734   1.6818   1.7107   1.7789   1.8112   1.8353   1.8988
  1.9216   1.9423   1.9613   1.9943   2.0108   2.0562   2.0958   2.1370
  2.1753   2.3206   2.3938   2.4342   2.5035   2.5256   2.5517   2.5729
  2.6084   2.6202   2.6386   2.6635   2.7491   2.7548   2.7716   2.8442
  2.8544   2.8689   2.9120   2.9199   2.9365   2.9484   2.9669   3.0002
  3.0139   3.0340   3.0599   3.0740   3.0945   3.1260   3.1712   3.1786
  3.1959   3.2051   3.2410   3.2470   3.2674   3.2728   3.3064   3.3165
  3.3272   3.3331   3.3483   3.3514   3.3650   3.3902   3.3997   3.4269
  3.4402   3.4664   3.4921   3.5018   3.5164   3.5294   3.5655   3.5764
  3.6144   3.6490   3.6627   3.6768   3.6947   3.7316   3.7448   3.7614
  3.7909   3.8289   3.8478   3.8509   3.8790   3.9214   3.9344   3.9438
  3.9543   3.9883   4.0106   4.0279   4.0730   4.0976   4.1088   4.1530
  4.1782   4.1830   4.2120   4.2216   4.2371   4.2470   4.2794   4.2954
  4.3110   4.3306   4.3309   4.3514   4.3584   4.3649   4.4093   4.4356
  4.4966   4.5229   4.5622   4.6166   4.6214   4.6568   4.7110   4.7189
  4.7698   4.8037   4.8262   4.8649   4.8978   4.9460   4.9728   4.9917
  5.0058   5.0195   5.0466   5.0651   5.0950   5.1055   5.1506   5.1715
  5.2133   5.2701   5.3110   5.3261   5.3622   5.4340   5.4675   5.5031
  5.5317   5.5629   5.6315   5.6434   5.6658   5.7412   5.7988   5.8662
  5.8862   5.9242   5.9645   5.9913   6.1285   6.2059   6.2352   6.3053
  6.3422   6.4337   6.5397   6.5641   6.5802   6.7574   6.8910   7.0750
  8.7926  10.6203  12.3665  12.6835  13.4822  14.5623  15.9090
 
 Beta MOs
 -- Occupied --
-15.5730 -15.5536 -11.2989 -11.2821 -11.2719 -11.2669 -11.2316  -1.2881
 -1.1971  -1.0243  -0.9911  -0.8887  -0.7522  -0.7397  -0.6747  -0.6630
 -0.5949  -0.5523  -0.5365  -0.5104  -0.4664  -0.4615  -0.4456  -0.3405
 -- Virtual --
  0.0688   0.1257   0.1550   0.1562   0.1672   0.1848   0.1907   0.2168
  0.2609   0.2757   0.2778   0.3133   0.3448   0.3577   0.3956   0.4310
  0.4417   0.4486   0.4682   0.4716   0.4888   0.5186   0.5370   0.5428
  0.5470   0.5644   0.5788   0.5922   0.6019   0.6071   0.6257   0.6477
  0.6581   0.6700   0.6747   0.6807   0.6931   0.6999   0.7366   0.7926
  0.8076   0.8135   0.8174   0.8400   0.8700   0.8801   0.8851   0.9384
  0.9431   0.9823   1.0555   1.0646   1.0776   1.1037   1.1183   1.1472
  1.1626   1.1977   1.2149   1.2264   1.2359   1.2470   1.2702   1.2871
  1.3057   1.3285   1.3421   1.3686   1.3987   1.4170   1.4371   1.4578
  1.4773   1.4999   1.5120   1.5192   1.5584   1.5762   1.5931   1.6037
  1.6315   1.6499   1.6862   1.6901   1.7182   1.7804   1.8140   1.8382
  1.9057   1.9223   1.9509   1.9810   2.0024   2.0167   2.0618   2.0964
  2.1385   2.1786   2.3310   2.3833   2.4309   2.5159   2.5258   2.5489
  2.5744   2.6130   2.6328   2.6582   2.6676   2.7529   2.7629   2.7808
  2.8472   2.8614   2.8717   2.9092   2.9269   2.9306   2.9468   2.9619
  3.0015   3.0169   3.0372   3.0591   3.0830   3.0974   3.1316   3.1728
  3.1799   3.1966   3.2064   3.2445   3.2540   3.2634   3.2727   3.3065
  3.3197   3.3245   3.3332   3.3463   3.3560   3.3727   3.3978   3.4022
  3.4299   3.4471   3.4674   3.4958   3.5054   3.5274   3.5370   3.5652
  3.5777   3.6189   3.6542   3.6699   3.6797   3.7063   3.7351   3.7484
  3.7675   3.7915   3.8324   3.8529   3.8611   3.8815   3.9250   3.9382
  3.9595   3.9638   3.9929   4.0221   4.0321   4.0747   4.1015   4.1123
  4.1551   4.1802   4.1878   4.2145   4.2255   4.2397   4.2491   4.2818
  4.2990   4.3226   4.3467   4.3560   4.3609   4.3695   4.3750   4.4124
  4.4388   4.4995   4.5260   4.5652   4.6220   4.6317   4.6595   4.7152
  4.7210   4.7750   4.8055   4.8304   4.8739   4.9108   4.9701   4.9946
  5.0158   5.0260   5.0407   5.0646   5.0697   5.1002   5.1106   5.1537
  5.1739   5.2180   5.2769   5.3134   5.3291   5.3631   5.4357   5.4756
  5.5100   5.5356   5.5808   5.6346   5.6469   5.6683   5.7429   5.8001
  5.8672   5.8870   5.9255   5.9660   5.9922   6.1317   6.2096   6.2387
  6.3058   6.3428   6.4356   6.5522   6.5678   6.5842   6.7644   6.8916
  7.0751   8.7931  10.6208  12.3666  12.6842  13.4932  14.5631  15.9202
 --------------------------------------------------------------
 
          Ground-State Mulliken Net Atomic Charges

     Atom                 Charge (a.u.)    Spin (a.u.)
  --------------------------------------------------------
      1 C                     0.016178      -0.707572
      2 N                    -0.113511       0.787315
      3 C                    -0.079153      -0.118372
      4 H                     0.163994       0.008508
      5 C                    -0.279043       0.178299
      6 H                     0.183267      -0.008653
      7 C                    -0.183877       1.026405
      8 H                     0.185139      -0.069448
      9 C                     0.065766      -0.128222
     10 H                     0.134501       0.023750
     11 N                    -0.218685       0.010301
     12 H                     0.125424      -0.002309
  --------------------------------------------------------
  Sum of atomic charges =     0.000000
  Sum of spin   charges =     1.000000

 -----------------------------------------------------------------
                    Cartesian Multipole Moments
 -----------------------------------------------------------------
    Charge (ESU x 10^10)
                 0.0000
    Dipole Moment (Debye)
         X      -2.5291      Y      -3.8419      Z       1.6754
       Tot       4.8952
    Quadrupole Moments (Debye-Ang)
        XX     -39.1849     XY      -7.2059     YY     -52.0749
        XZ       3.8581     YZ       3.9334     ZZ     -38.1708
    Octopole Moments (Debye-Ang^2)
       XXX     -18.5806    XXY     -23.4837    XYY     -15.9702
       YYY     -85.4240    XXZ       8.4671    XYZ       3.4617
       YYZ      18.1030    XZZ      -8.5560    YZZ     -22.3747
       ZZZ      30.3271
    Hexadecapole Moments (Debye-Ang^3)
      XXXX    -170.7730   XXXY     -15.7234   XXYY    -142.7161
      XYYY     -47.3976   YYYY    -758.0881   XXXZ      -6.7805
      XXYZ      31.6526   XYYZ      15.5896   YYYZ     160.4807
      XXZZ     -63.9431   XYZZ      -9.4060   YYZZ    -158.0164
      XZZZ      -7.5158   YZZZ     114.0034   ZZZZ    -201.1067
 -----------------------------------------------------------------
Archival summary:
1\1\cpu-5-89\SP\ProcedureUnspecified\BasisUnspecified\255(2)\hpark21\ThuJun1313:32:462024ThuJun1313:32:462024\0\\#,ProcedureUnspecified,BasisUnspecified,\\0,2\N\H,1,1.01203\C,1,1.41731,2,118.001\H,3,1.08105,1,125.943,2,-59.0445,0\C,3,1.33397,1,97.2468,2,123.886,0\H,5,1.07572,3,136.878,1,168.151,0\C,1,1.48834,2,116.547,3,101.836,0\H,7,1.09271,1,112.437,2,-11.5148,0\C,7,1.4834,1,115.242,2,116.55,0\H,9,1.08166,7,119.132,1,-174.059,0\C,9,1.38664,7,123.017,1,10.2879,0\N,11,1.16009,9,177.913,7,-163.54,0\\HF=-301.136481\\@

 Total job time:  34041.35s(wall), 43969.12s(cpu) 
 Thu Jun 13 13:32:46 2024

        *************************************************************
        *                                                           *
        *  Thank you very much for using Q-Chem.  Have a nice day.  *
        *                                                           *
        *************************************************************
