# Supplementary material for: Reactant Discovery with an Ab Initio Nanoreactor: Exploration of Astrophysical N-Heterocycle Precursors and Formation Pathways
Source: ACS Earth Space Chem. 2024 Aug 9;8(9):1771–83. doi: 10.1021/acsearthspacechem.4c00120 (PMC11418024; doi:10.1021/acsearthspacechem.4c00120)
Supplement: Supplementary file 2 — sp4c00120_si_002.zip [file sp4c00120_si_002.zip › nr-si-data/reaction1/Int3/freq.out]

Running Job 1 of 1 qchem.in
qchem qchem.in_36153.0 ./qchem36153/ 0
/home/leeping/opt/qchem/5.3.2-openmp/exe/qcprog.exe_s qchem.in_36153.0 ./qchem36153/
                  Welcome to Q-Chem
     A Quantum Leap Into The Future Of Chemistry


 Q-Chem 5.3, Q-Chem, Inc., Pleasanton, CA (2020)

 Yihan Shao,  Zhengting Gan,  E. Epifanovsky,  A. T. B. Gilbert,  M. Wormit,  
 J. Kussmann,  A. W. Lange,  A. Behn,  Jia Deng,  Xintian Feng,  D. Ghosh,  
 M. Goldey,  P. R. Horn,  L. D. Jacobson,  I. Kaliman,  T. Kus,  A. Landau,  
 Jie Liu,  E. I. Proynov,  R. M. Richard,  R. P. Steele,  E. J. Sundstrom,  
 H. L. Woodcock III,  P. M. Zimmerman,  D. Zuev,  B. Alam,  B. Albrecht,  
 A. Aldossary,  E. Alguire,  S. A. Baeppler,  D. Barton,  Z. Benda,  
 Y. A. Bernard,  E. J. Berquist,  K. B. Bravaya,  H. Burton,  K. Carter-Fenk,  
 D. Casanova,  Chun-Min Chang,  Yunqing Chen,  A. Chien,  K. D. Closser,  
 M. P. Coons,  S. Coriani,  S. Dasgupta,  A. L. Dempwolff,  M. Diedenhofen,  
 Hainam Do,  R. G. Edgar,  Po-Tung Fang,  S. Faraji,  S. Fatehi,  
 Qingguo Feng,  J. Fosso-Tande,  J. Gayvert,  Qinghui Ge,  A. Ghysels,  
 G. Gidofalvi,  J. Gomes,  J. Gonthier,  S. Gulania,  A. Gunina,  D. Hait,  
 M. W. D. Hanson-Heine,  S. Hammes-Schiffer,  P. H. P. Harbach,  
 A. W. Hauser,  M. F. Herbst,  J. E. Herr,  E. G. Hohenstein,  Z. C. Holden,  
 S. Houck,  Kerwin Hui,  B. C. Huynh,  M. Ivanov,  T.-C. Jagau,  Hyunjun Ji,  
 B. Kaduk,  K. Khistyaev,  Jaehoon Kim,  P. Klunzinger,  K. Koh,  
 D. Kosenkov,  L. Koulias,  T. Kowalczyk,  C. M. Krauter,  A. Kunitsa,  
 Ka Un Lao,  A. Laurent,  K. V. Lawler,  Joonho Lee,  D. Lefrancois,  
 S. Lehtola,  D. S. Levine,  Yi-Pei Li,  You-Sheng Lin,  Fenglai Liu,  
 Kuan-Yu Liu,  E. Livshits,  M. Loipersberger,  A. Luenser,  A. Manjanath,  
 P. Manohar,  E. Mansoor,  S. F. Manzer,  Shan-Ping Mao,  Yuezhi Mao,  
 N. Mardirossian,  A. V. Marenich,  T. Markovich,  L. A. Martinez-Martinez,  
 S. A. Maurer,  N. J. Mayhall,  S. C. McKenzie,  J.-M. Mewes,  P. Morgante,  
 A. F. Morrison,  J. W. Mullinax,  K. Nanda,  T. S. Nguyen-Beck,  
 R. Olivares-Amaya,  K. J. Oosterbaan,  J. A. Parkhill,  S. K. Paul,  
 F. Pavosevic,  Zheng Pei,  T. M. Perrine,  F. Plasser,  P. Pokhilko,  
 S. Prager,  A. Prociuk,  E. Ramos,  B. Rana,  D. R. Rehn,  F. Rob,  
 E. Rossomme,  M. Scheurer,  M. Schneider,  N. Sergueev,  S. M. Sharada,  
 S. Sharma,  W. Skomorowski,  D. W. Small,  T. Stauch,  C. J. Stein,  
 T. Stein,  Yu-Chuan Su,  S. P. Veccham,  Zhen Tao,  A. J. W. Thom,  
 A. Tkatchenko,  T. Tsuchimochi,  N. M. Tubman,  L. Vogt,  M. L. Vidal,  
 O. Vydrov,  M. A. Watson,  J. Wenzel,  M. de Wergifosse,  T. A. Wesolowski,  
 A. White,  J. Witte,  A. Yamada,  Jun Yang,  K. Yao,  S. Yeganeh,  
 S. R. Yost,  Zhi-Qiang You,  A. Zech,  Igor Ying Zhang,  Xing Zhang,  
 Yan Zhao,  Ying Zhu,  B. R. Brooks,  G. K. L. Chan,  C. J. Cramer,  
 M. S. Gordon,  W. J. Hehre,  A. Klamt,  M. W. Schmidt,  C. D. Sherrill,  
 D. G. Truhlar,  A. Aspuru-Guzik,  R. Baer,  A. T. Bell,  N. A. Besley,  
 Jeng-Da Chai,  A. E. DePrince, III,  R. A. DiStasio Jr.,  A. Dreuw,  
 B. D. Dunietz,  T. R. Furlani,  Chao-Ping Hsu,  Yousung Jung,  Jing Kong,  
 D. S. Lambrecht,  WanZhen Liang,  C. Ochsenfeld,  V. A. Rassolov,  
 L. V. Slipchenko,  J. E. Subotnik,  T. Van Voorhis,  J. M. Herbert,  
 A. I. Krylov,  P. M. W. Gill,  M. Head-Gordon

 Contributors to earlier versions of Q-Chem not listed above: 
 R. D. Adamson,  B. Austin,  J. Baker,  G. J. O. Beran,  K. Brandhorst,  
 S. T. Brown,  E. F. C. Byrd,  A. K. Chakraborty,  C.-L. Cheng,  
 Siu Hung Chien,  D. M. Chipman,  D. L. Crittenden,  H. Dachsel,  
 R. J. Doerksen,  A. D. Dutoi,  L. Fusti-Molnar,  W. A. Goddard III,  
 A. Golubeva-Zadorozhnaya,  S. R. Gwaltney,  G. Hawkins,  A. Heyden,  
 S. Hirata,  G. Kedziora,  F. J. Keil,  C. Kelley,  Jihan Kim,  R. A. King,  
 R. Z. Khaliullin,  P. P. Korambath,  W. Kurlancheek,  A. M. Lee,  M. S. Lee,  
 S. V. Levchenko,  Ching Yeh Lin,  D. Liotard,  R. C. Lochan,  I. Lotan,  
 P. E. Maslen,  N. Nair,  D. P. O'Neill,  D. Neuhauser,  E. Neuscamman,  
 C. M. Oana,  R. Olson,  B. Peters,  R. Peverati,  P. A. Pieniazek,  
 Y. M. Rhee,  J. Ritchie,  M. A. Rohrdanz,  E. Rosta,  N. J. Russ,  
 H. F. Schaefer III,  N. E. Schultz,  N. Shenvi,  A. C. Simmonett,  A. Sodt,  
 D. Stuck,  K. S. Thanthiriwatte,  V. Vanovschi,  Tao Wang,  A. Warshel,  
 C. F. Williams,  Q. Wu,  X. Xu,  W. Zhang

 Please cite Q-Chem as follows:
 Y. Shao et al., Mol. Phys. 113, 184-215 (2015)
 DOI: 10.1080/00268976.2014.952696

 Q-Chem 5.3.2 for Intel X86 EM64T Linux

 Parts of Q-Chem use Armadillo 9.800.1 (Horizon Scraper).
 http://arma.sourceforge.net/

 Q-Chem begins on Wed Feb  1 13:36:44 2023  

Host: 
0

     Scratch files written to ./qchem36153//
 Dec820 |scratch|qcdevops|jenkins|workspace|build_RNUM 5633   
Processing $rem in /home/leeping/opt/qchem/5.3.2-openmp/config/preferences:
Processing $rem in /home/hpark21/.qchemrc:

Checking the input file for inconsistencies... 	...done.

--------------------------------------------------------------
User input:
--------------------------------------------------------------
$molecule
0 2
C         0.0489356021    1.9888361540   -0.9524774306
N         0.7868371840    2.8562821305   -1.1735056297
C         1.0416649534   -1.2233120510    0.5564709698
H         1.9505880559   -1.7406457380    0.8301558674
C         0.0547583326   -1.3939390820   -0.3246495872
H        -0.1509864639   -2.0434084189   -1.1571312966
C        -0.8701743646    0.9796109301   -0.7085806540
H        -1.7840701301    0.9809220328   -1.2871860283
C        -0.6131611518   -0.1374854042    0.2329703812
H        -1.5081305633   -0.3617298348    0.8184357243
N         0.5985289462    0.0154496266    1.0835965400
H         0.4452095993    0.0794196548    2.0819011438
$end

$rem
method                wB97X-D3
basis                 cc-pvtz
unrestricted          true
symmetry              False
sym_ignore            true
scf_convergence       8
thresh                14
jobtype               freq
scf_guess             core
scf_algorithm         diis
max_scf_cycles        100
geom_opt_max_cycles   100
mem_total             200000
$end
--------------------------------------------------------------
 Adding empirical dispersion correction 
 ----------------------------------------------------------------
 Doing -D3(0) with
 s6  =   1.00000
 s8  =   1.00000
 rs6 =   1.28100
 rs8 =   1.09400
 -D3 energy without 3body term =     -0.0026888519 hartrees
 ----------------------------------------------------------------
             Standard Nuclear Orientation (Angstroms)
    I     Atom           X                Y                Z
 ----------------------------------------------------------------
    1      C       0.0489356021     1.9888361540    -0.9524774306
    2      N       0.7868371840     2.8562821305    -1.1735056297
    3      C       1.0416649534    -1.2233120510     0.5564709698
    4      H       1.9505880559    -1.7406457380     0.8301558674
    5      C       0.0547583326    -1.3939390820    -0.3246495872
    6      H      -0.1509864639    -2.0434084189    -1.1571312966
    7      C      -0.8701743646     0.9796109301    -0.7085806540
    8      H      -1.7840701301     0.9809220328    -1.2871860283
    9      C      -0.6131611518    -0.1374854042     0.2329703812
   10      H      -1.5081305633    -0.3617298348     0.8184357243
   11      N       0.5985289462     0.0154496266     1.0835965400
   12      H       0.4452095993     0.0794196548     2.0819011438
 ----------------------------------------------------------------
 Nuclear Repulsion Energy =         254.86111192 hartrees
 There are       25 alpha and       24 beta electrons
 Requested basis set is cc-pVTZ
 There are 100 shells and 280 basis functions

 Total QAlloc Memory Limit 200000 MB
 Mega-Array Size      1956 MB
 MEM_STATIC part      2000 MB

                       Distance Matrix (Angstroms)
             C (  1)   N (  2)   C (  3)   H (  4)   C (  5)   H (  6)
   N (  2)  1.160093
   C (  3)  3.685150  4.438563
   H (  4)  4.550066  5.147885  1.081054
   C (  5)  3.440548  4.395552  1.333968  2.246765
   H (  6)  4.042382  4.988662  2.243080  2.908194  1.075717
   C (  7)  1.386645  2.546318  3.179364  4.210013  2.576168  3.139598
   H (  8)  2.118450  3.184252  4.030198  5.083084  3.154003  3.439542
   C (  9)  2.522876  3.591770  2.005523  3.082136  1.528310  2.403857
   H ( 10)  3.329527  4.426094  2.704146  3.723477  2.194247  2.927926
   N ( 11)  2.888236  3.633222  1.417308  2.230732  2.065241  3.133932
   H ( 12)  3.606987  4.292476  2.092799  2.673138  2.848636  3.918313
             C (  7)   H (  8)   C (  9)   H ( 10)   N ( 11)
   H (  8)  1.081661
   C (  9)  1.483401  2.220977
   H ( 10)  2.130249  2.512469  1.092715
   N ( 11)  2.509700  3.497074  1.488337  2.156522
   H ( 12)  3.213622  4.139220  2.141434  2.367804  1.012033
 
 A cutoff of  1.0D-14 yielded   4801 shell pairs
 There are     37875 function pairs (     49569 Cartesian)
 Smallest overlap matrix eigenvalue = 2.16E-04
 Guess MOs from core Hamiltonian diagonalization
 Long-range K will be added via erf
 Coulomb attenuation parameter = 0.25 bohr**(-1)
 An unrestricted hybrid HF-DFT SCF calculation will be
 performed using Pulay DIIS extrapolation
 Exchange:     0.1957 Hartree-Fock + 1.0000 wB97X-D3 + LR-HF
 Correlation:  1.0000 wB97X-D3
 Using SG-2 standard quadrature grid
 Dispersion:   Grimme D3
 SCF converges when DIIS error is below 1.0E-08
 using 64 threads for integral computing
 -------------------------------------------------------
 OpenMP Integral computing Module                
 Release: version 1.0, May 2013, Q-Chem Inc. Pittsburgh 
 -------------------------------------------------------
 using 64 threads for integral computing
 -------------------------------------------------------
 OpenMP Integral computing Module                
 Release: version 1.0, May 2013, Q-Chem Inc. Pittsburgh 
 -------------------------------------------------------
 ---------------------------------------
  Cycle       Energy         DIIS Error
 ---------------------------------------
    1    -234.0596254108      8.56E-02
    2    -169.8533395916      8.42E-02
    3    -253.9377388369      4.43E-02
    4    -206.3781427938      7.33E-02
    5    -278.9792508984      3.17E-02
    6    -300.9083419385      1.25E-02
    7    -301.7415764585      8.55E-03
    8    -302.7751475553      2.75E-03
    9    -302.8706814489      1.87E-03
   10    -302.9061273084      4.31E-04
   11    -302.9109155704      2.52E-04
   12    -302.9126686395      1.19E-04
   13    -302.9132174267      3.44E-05
   14    -302.9132923767      1.22E-05
   15    -302.9133151980      4.93E-06
   16    -302.9133335790      2.40E-06
   17    -302.9133416628      8.67E-07
   18    -302.9133447220      4.76E-07
   19    -302.9133463055      2.73E-07
   20    -302.9133475117      1.30E-07
   21    -302.9133479881      6.45E-08
   22    -302.9133480903      3.16E-08
   23    -302.9133481058      1.02E-08
   24    -302.9133481073      4.32E-09 Convergence criterion met
 ---------------------------------------
 <S^2> = 0.7709
 SCF time:  CPU 3135.69 s  wall 55.11 s
 SCF   energy in the final basis set = -302.91334811
 Total energy in the final basis set = -302.91334811
 
 --------------------------------------------------------------
 
                    Orbital Energies (a.u.)
 --------------------------------------------------------------
 
 Alpha MOs
 -- Occupied --
-14.4426 -14.4239 -10.3508 -10.3411 -10.3273 -10.3135 -10.2883  -1.1010
 -1.0269  -0.9152  -0.8548  -0.7827  -0.6698  -0.6618  -0.6119  -0.5985
 -0.5405  -0.5113  -0.4889  -0.4713  -0.4582  -0.4300  -0.4176  -0.3337
 -0.3193
 -- Virtual --
  0.0817   0.0970   0.1255   0.1446   0.1482   0.1582   0.1690   0.1749
  0.2138   0.2223   0.2393   0.2882   0.2998   0.3381   0.3553   0.3652
  0.3794   0.3909   0.3971   0.4159   0.4430   0.4523   0.4561   0.4681
  0.4733   0.4968   0.5103   0.5142   0.5297   0.5380   0.5591   0.5708
  0.5782   0.5864   0.5946   0.6044   0.6123   0.6444   0.6959   0.7066
  0.7185   0.7270   0.7522   0.7796   0.7814   0.7986   0.8219   0.8354
  0.8611   0.9386   0.9591   0.9674   0.9946   1.0054   1.0395   1.0536
  1.0693   1.0805   1.1041   1.1102   1.1138   1.1412   1.1586   1.1728
  1.2007   1.2097   1.2341   1.2619   1.2748   1.2971   1.3199   1.3302
  1.3632   1.3809   1.3860   1.4171   1.4216   1.4472   1.4565   1.4925
  1.5040   1.5308   1.5469   1.5705   1.6224   1.6543   1.6825   1.7407
  1.7593   1.7832   1.8057   1.8325   1.8405   1.8874   1.9223   1.9632
  1.9900   2.1265   2.1641   2.2037   2.2868   2.2944   2.3269   2.3442
  2.3833   2.4038   2.4154   2.4361   2.5326   2.5353   2.5496   2.6247
  2.6290   2.6414   2.6833   2.6938   2.7054   2.7355   2.7450   2.7707
  2.7837   2.8074   2.8232   2.8444   2.8588   2.8963   2.9233   2.9459
  2.9573   2.9691   2.9966   3.0140   3.0202   3.0372   3.0689   3.0769
  3.0839   3.0915   3.1076   3.1145   3.1299   3.1557   3.1632   3.1907
  3.2067   3.2270   3.2487   3.2554   3.2789   3.2854   3.3226   3.3274
  3.3647   3.4017   3.4205   3.4323   3.4523   3.4891   3.5092   3.5211
  3.5445   3.5826   3.5942   3.6050   3.6385   3.6802   3.6890   3.6949
  3.7142   3.7472   3.7635   3.7816   3.8231   3.8591   3.8688   3.9119
  3.9283   3.9406   3.9688   3.9739   4.0038   4.0096   4.0386   4.0443
  4.0675   4.0708   4.0733   4.1067   4.1186   4.1326   4.1730   4.1950
  4.2532   4.2631   4.3110   4.3431   4.3641   4.3968   4.4452   4.4814
  4.4958   4.5335   4.5580   4.5979   4.6175   4.6406   4.6911   4.7023
  4.7191   4.7349   4.7725   4.7743   4.8099   4.8228   4.8617   4.8902
  4.9372   4.9947   5.0325   5.0360   5.0632   5.1470   5.1613   5.2092
  5.2411   5.2514   5.3407   5.3438   5.3845   5.4361   5.5032   5.5619
  5.5687   5.6203   5.6570   5.6846   5.8102   5.8810   5.9196   5.9979
  6.0252   6.1041   6.1799   6.2245   6.2611   6.4361   6.5747   6.7238
  8.3542  10.1265  11.7833  12.0878  12.8548  13.9009  15.2445
 
 Beta MOs
 -- Occupied --
-14.4424 -14.4181 -10.3514 -10.3329 -10.3274 -10.3159 -10.2872  -1.0995
 -1.0142  -0.8912  -0.8515  -0.7748  -0.6658  -0.6603  -0.6051  -0.5927
 -0.5352  -0.5022  -0.4689  -0.4592  -0.4361  -0.4263  -0.4127  -0.3245
 -- Virtual --
 -0.0367   0.0833   0.0989   0.1265   0.1475   0.1493   0.1642   0.1702
  0.1965   0.2147   0.2311   0.2403   0.2952   0.3008   0.3402   0.3609
  0.3668   0.3810   0.3918   0.4010   0.4199   0.4460   0.4550   0.4608
  0.4707   0.4800   0.4982   0.5135   0.5180   0.5326   0.5426   0.5615
  0.5736   0.5804   0.5877   0.5962   0.6053   0.6132   0.6474   0.7004
  0.7110   0.7198   0.7279   0.7524   0.7798   0.7828   0.8027   0.8242
  0.8436   0.8637   0.9446   0.9611   0.9695   0.9971   1.0082   1.0401
  1.0548   1.0749   1.0881   1.1070   1.1126   1.1204   1.1443   1.1612
  1.1764   1.2040   1.2133   1.2398   1.2642   1.2794   1.3006   1.3228
  1.3334   1.3648   1.3834   1.3902   1.4213   1.4291   1.4509   1.4640
  1.4943   1.5064   1.5380   1.5502   1.5752   1.6240   1.6570   1.6847
  1.7447   1.7605   1.7903   1.8135   1.8353   1.8439   1.8900   1.9235
  1.9651   1.9938   2.1337   2.1664   2.2047   2.2975   2.2998   2.3298
  2.3511   2.3882   2.4148   2.4310   2.4406   2.5385   2.5452   2.5585
  2.6313   2.6318   2.6462   2.6903   2.7014   2.7102   2.7357   2.7462
  2.7726   2.7871   2.8136   2.8252   2.8544   2.8628   2.9043   2.9258
  2.9483   2.9624   2.9711   3.0014   3.0206   3.0249   3.0396   3.0717
  3.0817   3.0868   3.0950   3.1085   3.1223   3.1394   3.1655   3.1700
  3.1947   3.2145   3.2291   3.2561   3.2619   3.2856   3.2932   3.3243
  3.3313   3.3687   3.4058   3.4259   3.4380   3.4635   3.4953   3.5104
  3.5291   3.5488   3.5880   3.6004   3.6077   3.6419   3.6833   3.6951
  3.7058   3.7190   3.7527   3.7712   3.7838   3.8266   3.8627   3.8745
  3.9140   3.9345   3.9426   3.9719   3.9806   4.0068   4.0141   4.0431
  4.0541   4.0725   4.0896   4.0921   4.1104   4.1208   4.1370   4.1757
  4.1971   4.2568   4.2667   4.3150   4.3560   4.3675   4.4007   4.4509
  4.4834   4.5018   4.5354   4.5629   4.6089   4.6269   4.6641   4.7039
  4.7144   4.7233   4.7409   4.7766   4.7868   4.8138   4.8289   4.8639
  4.8925   4.9436   5.0031   5.0359   5.0408   5.0651   5.1494   5.1667
  5.2169   5.2453   5.2646   5.3447   5.3461   5.3874   5.4383   5.5050
  5.5628   5.5705   5.6223   5.6599   5.6867   5.8151   5.8850   5.9212
  5.9989   6.0264   6.1064   6.1864   6.2359   6.2635   6.4406   6.5755
  6.7244   8.3572  10.1272  11.7838  12.0902  12.8704  13.9018  15.2521
 --------------------------------------------------------------
 
          Ground-State Mulliken Net Atomic Charges

     Atom                 Charge (a.u.)    Spin (a.u.)
  --------------------------------------------------------
      1 C                    -0.035802      -0.175652
      2 N                    -0.069867       0.375153
      3 C                    -0.059852       0.003509
      4 H                     0.116708       0.002397
      5 C                    -0.227626       0.048511
      6 H                     0.141581      -0.000292
      7 C                    -0.162349       0.768668
      8 H                     0.165131      -0.012073
      9 C                     0.041597      -0.037482
     10 H                     0.123259       0.018323
     11 N                    -0.143332       0.007052
     12 H                     0.110551       0.001886
  --------------------------------------------------------
  Sum of atomic charges =     0.000000
  Sum of spin   charges =     1.000000

 -----------------------------------------------------------------
                    Cartesian Multipole Moments
 -----------------------------------------------------------------
    Charge (ESU x 10^10)
                 0.0000
    Dipole Moment (Debye)
         X      -2.4692      Y      -3.7579      Z       1.7835
       Tot       4.8373
    Quadrupole Moments (Debye-Ang)
        XX     -38.7657     XY      -6.9275     YY     -51.4519
        XZ       3.7608     YZ       3.8649     ZZ     -37.6691
    Octopole Moments (Debye-Ang^2)
       XXX     -18.6297    XXY     -22.9752    XYY     -15.7727
       YYY     -84.5599    XXZ       8.3520    XYZ       3.7422
       YYZ      17.6285    XZZ      -8.4385    YZZ     -21.8718
       ZZZ      30.1438
    Hexadecapole Moments (Debye-Ang^3)
      XXXX    -169.6366   XXXY     -15.3155   XXYY    -141.5447
      XYYY     -46.3765   YYYY    -748.5610   XXXZ      -7.0730
      XXYZ      31.4959   XYYZ      15.1779   YYYZ     157.4271
      XXZZ     -63.3700   XYZZ      -9.1988   YYZZ    -156.0405
      XZZZ      -7.5272   YZZZ     112.7385   ZZZZ    -199.2490
 -----------------------------------------------------------------
 Calculating MO derivatives via CPSCF
    1     0    39    0.0257364  
    2     0    39    0.0094159  
    3     0    39    0.0029563  
    4     0    39    0.0010727  
    5     0    39    0.0002440  
    6     9    30    0.0000400  
    7    28    11    0.0000079  
    8    38     1    0.0000010  
    9    39     0    0.0000001  Converged
 Time for AOints: 1216.3 s (CPU) 21.2 s (wall)
 ------------------------------------------------------------------------------
                     AOints        : Timing summary (seconds)
 ------------------------------------------------------------------------------
     job step          cpu (% of tot)      sys (% of tot)     wall (% of tot)
 ------------------------------------------------------------------------------
  AOints            0.1216E+04 ( 3.5)   0.8389E-02 ( 6.6)   0.2123E+02 ( 0.8)
 ------------------------------------------------------------------------------
   Grand Totals     0.3492E+05          0.1278E+00          0.2547E+04
 ------------------------------------------------------------------------------
 Polarizability Matrix (a.u.)
            1           2           3
    1 -61.7509054  -4.8942063  -4.9173063
    2  -4.8942063 -74.6927613   5.6535351
    3  -4.9173063   5.6535351 -56.2794985
 Calculating analytic Hessian of the SCF energy
 
 Direct stationary perturbation theory relativistic correction:
 
 rels  =       0.078562672659
 relv  =      -0.368158100300
 rel2e =       0.000000000000
 E_rel =      -0.289595427641
 
 Hessian of the SCF Energy
            1           2           3           4           5           6
    1   0.6210035   0.6142452  -0.1366127  -0.4487031  -0.4847933   0.1226063
    2   0.6142452   0.8093610  -0.1964645  -0.4876063  -0.6100684   0.1472865
    3  -0.1366127  -0.1964645   0.1367266   0.1233031   0.1471204  -0.0742244
    4  -0.4487031  -0.4876063   0.1233031   0.4738163   0.5336470  -0.1362948
    5  -0.4847933  -0.6100684   0.1471204   0.5336470   0.6452685  -0.1593704
    6   0.1226063   0.1472865  -0.0742244  -0.1362948  -0.1593704   0.0602464
    7  -0.0016970  -0.0002261   0.0000969   0.0008675   0.0004425  -0.0000350
    8   0.0006793  -0.0006455   0.0019170  -0.0004185   0.0002585  -0.0007169
    9   0.0003206  -0.0002132   0.0017303  -0.0001696  -0.0000182  -0.0005695
   10  -0.0001709  -0.0000830  -0.0000570   0.0001350   0.0000834  -0.0000187
   11  -0.0000923   0.0001008  -0.0002575  -0.0000080  -0.0000438   0.0000533
   12   0.0000235   0.0001037  -0.0000459   0.0000161   0.0000045  -0.0000299
   13  -0.0021470  -0.0022750   0.0004744   0.0006917   0.0009057  -0.0000573
   14   0.0025254   0.0022082  -0.0009341  -0.0007781  -0.0009193   0.0005698
   15   0.0001605   0.0017683  -0.0019531   0.0001918  -0.0004914   0.0005050
   16  -0.0000532   0.0000988  -0.0001872   0.0000256   0.0000371   0.0000137
   17   0.0001694  -0.0002250   0.0002893  -0.0001577   0.0000101  -0.0000200
   18  -0.0000240  -0.0000035  -0.0001803   0.0000301  -0.0000250   0.0000806
   19  -0.1634177  -0.1045976   0.0063083  -0.0245901  -0.0485271   0.0154135
   20  -0.1044817  -0.1764519   0.0429094  -0.0485759  -0.0366060   0.0098951
   21   0.0013512   0.0386105  -0.0656954   0.0169657   0.0113165   0.0137229
   22  -0.0161149  -0.0032389  -0.0100094   0.0018287   0.0000491   0.0005408
   23  -0.0219889   0.0015126  -0.0122703   0.0002895  -0.0019842   0.0026068
   24   0.0061288  -0.0002959   0.0075008   0.0002398   0.0025442  -0.0008289
   25   0.0106562  -0.0183970   0.0149951  -0.0047107  -0.0015842  -0.0023755
   26  -0.0078515  -0.0266649   0.0167176   0.0037912   0.0059679  -0.0013137
   27   0.0076828   0.0101599  -0.0014181  -0.0051063  -0.0025715   0.0009992
   28   0.0002343   0.0018154  -0.0002705   0.0001626  -0.0000086   0.0001610
   29   0.0018400  -0.0008312   0.0033442  -0.0010265  -0.0009635  -0.0006012
   30  -0.0006806   0.0013541  -0.0030308   0.0003572   0.0003272   0.0005097
   31   0.0005621   0.0002424   0.0018046   0.0003890  -0.0002031   0.0001784
   32  -0.0000902   0.0012240  -0.0026517   0.0009282  -0.0005711   0.0018414
   33  -0.0008056  -0.0021768   0.0008130   0.0004458   0.0011495  -0.0005049
   34  -0.0001524   0.0000219   0.0001545   0.0000874  -0.0000485  -0.0001325
   35  -0.0001614   0.0004803   0.0002802  -0.0000851  -0.0003488  -0.0002307
   36  -0.0001507  -0.0001290  -0.0002227   0.0000210   0.0000142   0.0000938
            7           8           9          10          11          12
    1  -0.0016970   0.0006793   0.0003206  -0.0001709  -0.0000923   0.0000235
    2  -0.0002261  -0.0006455  -0.0002132  -0.0000830   0.0001008   0.0001037
    3   0.0000969   0.0019170   0.0017303  -0.0000570  -0.0002575  -0.0000459
    4   0.0008675  -0.0004185  -0.0001696   0.0001350  -0.0000080   0.0000161
    5   0.0004425   0.0002585  -0.0000182   0.0000834  -0.0000438   0.0000045
    6  -0.0000350  -0.0007169  -0.0005695  -0.0000187   0.0000533  -0.0000299
    7   0.7457070  -0.2019149   0.3097736  -0.2622551   0.1153388  -0.0726198
    8  -0.2019149   0.4370383   0.0908902   0.1210542  -0.1195688   0.0246036
    9   0.3097736   0.0908902   0.4651555  -0.0701689   0.0281562  -0.0766897
   10  -0.2622551   0.1210542  -0.0701689   0.2673370  -0.1343792   0.0768966
   11   0.1153388  -0.1195688   0.0281562  -0.1343792   0.1158955  -0.0301762
   12  -0.0726198   0.0246036  -0.0766897   0.0768966  -0.0301762   0.0564307
   13  -0.3277847  -0.0393890  -0.2408134  -0.0035876  -0.0043621  -0.0083032
   14  -0.0255244  -0.0667104  -0.0288871   0.0111577   0.0080712   0.0086797
   15  -0.2312512  -0.0387955  -0.2770194   0.0004657  -0.0033500   0.0090031
   16   0.0038110  -0.0128485  -0.0099253  -0.0008430  -0.0009105   0.0009955
   17   0.0002369  -0.0009531  -0.0003429  -0.0010785  -0.0007795   0.0010142
   18   0.0088671  -0.0070051  -0.0008119   0.0006688   0.0010744  -0.0014043
   19  -0.0023685  -0.0006681  -0.0048494  -0.0014436   0.0001267   0.0017355
   20   0.0012361  -0.0010989  -0.0017968   0.0007886   0.0012791  -0.0006451
   21   0.0012678  -0.0028956  -0.0020088   0.0006223   0.0006729   0.0006062
   22   0.0002217  -0.0005695  -0.0002670   0.0000246  -0.0000016   0.0000092
   23   0.0000268   0.0014125   0.0011878   0.0001323  -0.0001951  -0.0002746
   24  -0.0011008   0.0000031  -0.0009174  -0.0002431   0.0000828   0.0002955
   25  -0.0740969   0.0499494  -0.0178585  -0.0001531   0.0041884  -0.0061159
   26   0.0615836  -0.0284614   0.0042822   0.0053544   0.0012301  -0.0043774
   27  -0.0240591   0.0102050   0.0126367  -0.0072372  -0.0066574   0.0058392
   28  -0.0016105  -0.0033171  -0.0026891   0.0007677   0.0016690  -0.0015537
   29   0.0012553  -0.0039015  -0.0024541  -0.0008451  -0.0010977   0.0018561
   30  -0.0027014  -0.0075562  -0.0036102   0.0003682   0.0009301  -0.0001170
   31  -0.0782167   0.1016187   0.0268575   0.0003306   0.0176408   0.0089338
   32   0.0473366  -0.2104821  -0.0559682  -0.0023532  -0.0047357  -0.0012661
   33   0.0109661  -0.0725131  -0.1100715  -0.0013378   0.0096746   0.0064027
   34  -0.0025777  -0.0141760   0.0097895  -0.0001416   0.0007900  -0.0000176
   35   0.0002087  -0.0068878  -0.0348360   0.0001683  -0.0001560   0.0004777
   36   0.0007958   0.0018634  -0.0078242   0.0000413  -0.0002034  -0.0002906
           13          14          15          16          17          18
    1  -0.0021470   0.0025254   0.0001605  -0.0000532   0.0001694  -0.0000240
    2  -0.0022750   0.0022082   0.0017683   0.0000988  -0.0002250  -0.0000035
    3   0.0004744  -0.0009341  -0.0019531  -0.0001872   0.0002893  -0.0001803
    4   0.0006917  -0.0007781   0.0001918   0.0000256  -0.0001577   0.0000301
    5   0.0009057  -0.0009193  -0.0004914   0.0000371   0.0000101  -0.0000250
    6  -0.0000573   0.0005698   0.0005050   0.0000137  -0.0000200   0.0000806
    7  -0.3277847  -0.0255244  -0.2312512   0.0038110   0.0002369   0.0088671
    8  -0.0393890  -0.0667104  -0.0387955  -0.0128485  -0.0009531  -0.0070051
    9  -0.2408134  -0.0288871  -0.2770194  -0.0099253  -0.0003429  -0.0008119
   10  -0.0035876   0.0111577   0.0004657  -0.0008430  -0.0010785   0.0006688
   11  -0.0043621   0.0080712  -0.0033500  -0.0009105  -0.0007795   0.0010744
   12  -0.0083032   0.0086797   0.0090031   0.0009955   0.0010142  -0.0014043
   13   0.4814293   0.0125206   0.2990191  -0.0601724  -0.0245490  -0.0618027
   14   0.0125206   0.4286817   0.2995881  -0.0232513  -0.1593058  -0.1569820
   15   0.2990191   0.2995881   0.6255890  -0.0543326  -0.1539035  -0.2318822
   16  -0.0601724  -0.0232513  -0.0543326   0.0491339   0.0324450   0.0588124
   17  -0.0245490  -0.1593058  -0.1539035   0.0324450   0.1561912   0.1663501
   18  -0.0618027  -0.1569820  -0.2318822   0.0588124   0.1663501   0.2341927
   19   0.0006080   0.0070087  -0.0029862   0.0002695  -0.0005933   0.0003559
   20   0.0105521  -0.0275898   0.0147550  -0.0009201   0.0012974  -0.0006344
   21  -0.0056589   0.0042883   0.0100318   0.0006616  -0.0007237   0.0002946
   22   0.0003258  -0.0002517   0.0004452  -0.0000568   0.0001596  -0.0000062
   23  -0.0010555   0.0001630  -0.0016056   0.0001840  -0.0002410  -0.0001063
   24   0.0001047   0.0008898  -0.0005079  -0.0000788   0.0000469   0.0000533
   25  -0.0719034   0.0290287   0.0125007   0.0036480  -0.0069069  -0.0020941
   26   0.0467710  -0.1217386  -0.0267843   0.0024110  -0.0019883   0.0050492
   27   0.0374316  -0.0496796  -0.0779071   0.0091353  -0.0042816  -0.0025360
   28  -0.0057952  -0.0006520   0.0059304  -0.0002305   0.0000370   0.0002097
   29   0.0238643   0.0031592  -0.0124197  -0.0003384  -0.0001344  -0.0000603
   30   0.0153191  -0.0007814  -0.0043119   0.0002003  -0.0004477   0.0000398
   31  -0.0136198  -0.0144384  -0.0307717   0.0037208   0.0013985  -0.0042302
   32  -0.0262489  -0.0641068  -0.0771710   0.0044085   0.0077341  -0.0071629
   33  -0.0367575  -0.0730002  -0.0501043  -0.0043224  -0.0066799   0.0006795
   34   0.0019551   0.0026549   0.0006284   0.0007471  -0.0011612  -0.0007866
   35   0.0032658  -0.0019126  -0.0015904  -0.0013156  -0.0016057  -0.0004943
   36   0.0010443  -0.0037514  -0.0014430  -0.0009724  -0.0013011   0.0014742
           19          20          21          22          23          24
    1  -0.1634177  -0.1044817   0.0013512  -0.0161149  -0.0219889   0.0061288
    2  -0.1045976  -0.1764519   0.0386105  -0.0032389   0.0015126  -0.0002959
    3   0.0063083   0.0429094  -0.0656954  -0.0100094  -0.0122703   0.0075008
    4  -0.0245901  -0.0485759   0.0169657   0.0018287   0.0002895   0.0002398
    5  -0.0485271  -0.0366060   0.0113165   0.0000491  -0.0019842   0.0025442
    6   0.0154135   0.0098951   0.0137229   0.0005408   0.0026068  -0.0008289
    7  -0.0023685   0.0012361   0.0012678   0.0002217   0.0000268  -0.0011008
    8  -0.0006681  -0.0010989  -0.0028956  -0.0005695   0.0014125   0.0000031
    9  -0.0048494  -0.0017968  -0.0020088  -0.0002670   0.0011878  -0.0009174
   10  -0.0014436   0.0007886   0.0006223   0.0000246   0.0001323  -0.0002431
   11   0.0001267   0.0012791   0.0006729  -0.0000016  -0.0001951   0.0000828
   12   0.0017355  -0.0006451   0.0006062   0.0000092  -0.0002746   0.0002955
   13   0.0006080   0.0105521  -0.0056589   0.0003258  -0.0010555   0.0001047
   14   0.0070087  -0.0275898   0.0042883  -0.0002517   0.0001630   0.0008898
   15  -0.0029862   0.0147550   0.0100318   0.0004452  -0.0016056  -0.0005079
   16   0.0002695  -0.0009201   0.0006616  -0.0000568   0.0001840  -0.0000788
   17  -0.0005933   0.0012974  -0.0007237   0.0001596  -0.0002410   0.0000469
   18   0.0003559  -0.0006344   0.0002946  -0.0000062  -0.0001063   0.0000533
   19   0.5323611   0.1432693   0.1613542  -0.2575589  -0.0074992  -0.1437280
   20   0.1432693   0.4421576  -0.1755314  -0.0070391  -0.0456625   0.0144189
   21   0.1613542  -0.1755314   0.3154768  -0.1423692   0.0139517  -0.1216821
   22  -0.2575589  -0.0070391  -0.1423692   0.2696496   0.0118982   0.1538249
   23  -0.0074992  -0.0456625   0.0139517   0.0118982   0.0411429  -0.0176316
   24  -0.1437280   0.0144189  -0.1216821   0.1538249  -0.0176316   0.1197241
   25  -0.0805139   0.0031403  -0.0226460   0.0001867   0.0180082  -0.0143803
   26   0.0064909  -0.1501137   0.0766748  -0.0021519   0.0070769  -0.0027244
   27  -0.0293627   0.0926259  -0.1289273  -0.0014974   0.0110874  -0.0031977
   28   0.0058702   0.0010972  -0.0017829   0.0005097  -0.0007200   0.0002454
   29  -0.0197616  -0.0112802   0.0164703   0.0007761   0.0004105  -0.0010876
   30   0.0151917   0.0073958  -0.0080601  -0.0004717   0.0001353   0.0006514
   31  -0.0074805   0.0023397  -0.0088297   0.0011947  -0.0000932  -0.0007400
   32   0.0234981   0.0032306   0.0155706   0.0000735  -0.0031451   0.0036097
   33  -0.0188166  -0.0031294  -0.0128653  -0.0002118   0.0027628  -0.0009418
   34  -0.0017356  -0.0014064  -0.0009361  -0.0002110   0.0008178  -0.0002727
   35   0.0012532   0.0008382   0.0015950   0.0002963  -0.0004905   0.0001441
   36  -0.0006163  -0.0002629  -0.0008933   0.0000126   0.0001567  -0.0001493
           25          26          27          28          29          30
    1   0.0106562  -0.0078515   0.0076828   0.0002343   0.0018400  -0.0006806
    2  -0.0183970  -0.0266649   0.0101599   0.0018154  -0.0008312   0.0013541
    3   0.0149951   0.0167176  -0.0014181  -0.0002705   0.0033442  -0.0030308
    4  -0.0047107   0.0037912  -0.0051063   0.0001626  -0.0010265   0.0003572
    5  -0.0015842   0.0059679  -0.0025715  -0.0000086  -0.0009635   0.0003272
    6  -0.0023755  -0.0013137   0.0009992   0.0001610  -0.0006012   0.0005097
    7  -0.0740969   0.0615836  -0.0240591  -0.0016105   0.0012553  -0.0027014
    8   0.0499494  -0.0284614   0.0102050  -0.0033171  -0.0039015  -0.0075562
    9  -0.0178585   0.0042822   0.0126367  -0.0026891  -0.0024541  -0.0036102
   10  -0.0001531   0.0053544  -0.0072372   0.0007677  -0.0008451   0.0003682
   11   0.0041884   0.0012301  -0.0066574   0.0016690  -0.0010977   0.0009301
   12  -0.0061159  -0.0043774   0.0058392  -0.0015537   0.0018561  -0.0001170
   13  -0.0719034   0.0467710   0.0374316  -0.0057952   0.0238643   0.0153191
   14   0.0290287  -0.1217386  -0.0496796  -0.0006520   0.0031592  -0.0007814
   15   0.0125007  -0.0267843  -0.0779071   0.0059304  -0.0124197  -0.0043119
   16   0.0036480   0.0024110   0.0091353  -0.0002305  -0.0003384   0.0002003
   17  -0.0069069  -0.0019883  -0.0042816   0.0000370  -0.0001344  -0.0004477
   18  -0.0020941   0.0050492  -0.0025360   0.0002097  -0.0000603   0.0000398
   19  -0.0805139   0.0064909  -0.0293627   0.0058702  -0.0197616   0.0151917
   20   0.0031403  -0.1501137   0.0926259   0.0010972  -0.0112802   0.0073958
   21  -0.0226460   0.0766748  -0.1289273  -0.0017829   0.0164703  -0.0080601
   22   0.0001867  -0.0021519  -0.0014974   0.0005097   0.0007761  -0.0004717
   23   0.0180082   0.0070769   0.0110874  -0.0007200   0.0004105   0.0001353
   24  -0.0143803  -0.0027244  -0.0031977   0.0002454  -0.0010876   0.0006514
   25   0.5814356  -0.0292441  -0.0438715  -0.2186702  -0.0452882   0.1202567
   26  -0.0292441   0.4210270  -0.0949580  -0.0462220  -0.0467842   0.0357763
   27  -0.0438715  -0.0949580   0.4556145   0.1135999   0.0321598  -0.1271534
   28  -0.2186702  -0.0462220   0.1135999   0.2411931   0.0463814  -0.1240237
   29  -0.0452882  -0.0467842   0.0321598   0.0463814   0.0608109  -0.0376458
   30   0.1202567   0.0357763  -0.1271534  -0.1240237  -0.0376458   0.1335614
   31  -0.1533271  -0.0388840  -0.0294388  -0.0223908  -0.0071059  -0.0242634
   32   0.0037350  -0.0534921   0.0036229  -0.0000278  -0.0005023   0.0007079
   33  -0.0494633  -0.0124744  -0.1261510   0.0103781   0.0004113   0.0107432
   34   0.0074488  -0.0020487  -0.0272766  -0.0000408   0.0002485   0.0004477
   35  -0.0066297  -0.0060586  -0.0017129  -0.0000524   0.0011143  -0.0001955
   36   0.0110527   0.0041320  -0.0077990  -0.0002048   0.0000270   0.0007780
           31          32          33          34          35          36
    1   0.0005621  -0.0000902  -0.0008056  -0.0001524  -0.0001614  -0.0001507
    2   0.0002424   0.0012240  -0.0021768   0.0000219   0.0004803  -0.0001290
    3   0.0018046  -0.0026517   0.0008130   0.0001545   0.0002802  -0.0002227
    4   0.0003890   0.0009282   0.0004458   0.0000874  -0.0000851   0.0000210
    5  -0.0002031  -0.0005711   0.0011495  -0.0000485  -0.0003488   0.0000142
    6   0.0001784   0.0018414  -0.0005049  -0.0001325  -0.0002307   0.0000938
    7  -0.0782167   0.0473366   0.0109661  -0.0025777   0.0002087   0.0007958
    8   0.1016187  -0.2104821  -0.0725131  -0.0141760  -0.0068878   0.0018634
    9   0.0268575  -0.0559682  -0.1100715   0.0097895  -0.0348360  -0.0078242
   10   0.0003306  -0.0023532  -0.0013378  -0.0001416   0.0001683   0.0000413
   11   0.0176408  -0.0047357   0.0096746   0.0007900  -0.0001560  -0.0002034
   12   0.0089338  -0.0012661   0.0064027  -0.0000176   0.0004777  -0.0002906
   13  -0.0136198  -0.0262489  -0.0367575   0.0019551   0.0032658   0.0010443
   14  -0.0144384  -0.0641068  -0.0730002   0.0026549  -0.0019126  -0.0037514
   15  -0.0307717  -0.0771710  -0.0501043   0.0006284  -0.0015904  -0.0014430
   16   0.0037208   0.0044085  -0.0043224   0.0007471  -0.0013156  -0.0009724
   17   0.0013985   0.0077341  -0.0066799  -0.0011612  -0.0016057  -0.0013011
   18  -0.0042302  -0.0071629   0.0006795  -0.0007866  -0.0004943   0.0014742
   19  -0.0074805   0.0234981  -0.0188166  -0.0017356   0.0012532  -0.0006163
   20   0.0023397   0.0032306  -0.0031294  -0.0014064   0.0008382  -0.0002629
   21  -0.0088297   0.0155706  -0.0128653  -0.0009361   0.0015950  -0.0008933
   22   0.0011947   0.0000735  -0.0002118  -0.0002110   0.0002963   0.0000126
   23  -0.0000932  -0.0031451   0.0027628   0.0008178  -0.0004905   0.0001567
   24  -0.0007400   0.0036097  -0.0009418  -0.0002727   0.0001441  -0.0001493
   25  -0.1533271   0.0037350  -0.0494633   0.0074488  -0.0066297   0.0110527
   26  -0.0388840  -0.0534921  -0.0124744  -0.0020487  -0.0060586   0.0041320
   27  -0.0294388   0.0036229  -0.1261510  -0.0272766  -0.0017129  -0.0077990
   28  -0.0223908  -0.0000278   0.0103781  -0.0000408  -0.0000524  -0.0002048
   29  -0.0071059  -0.0005023   0.0004113   0.0002485   0.0011143   0.0000270
   30  -0.0242634   0.0007079   0.0107432   0.0004477  -0.0001955   0.0007780
   31   0.3268693  -0.0860907   0.0166911  -0.0580316   0.0235754   0.0438084
   32  -0.0860907   0.3453673   0.1528144   0.0348309  -0.0205208  -0.0339470
   33   0.0166911   0.1528144   0.7092090   0.0732340   0.0031613  -0.4272086
   34  -0.0580316   0.0348309   0.0732340   0.0526524  -0.0205233  -0.0548320
   35   0.0235754  -0.0205208   0.0031613  -0.0205233   0.0355481   0.0334015
   36   0.0438084  -0.0339470  -0.4272086  -0.0548320   0.0334015   0.4434849
 **********************************************************************
 **                                                                  **
 **                       VIBRATIONAL ANALYSIS                       **
 **                       --------------------                       **
 **                                                                  **
 **        VIBRATIONAL FREQUENCIES (CM**-1) AND NORMAL MODES         **
 **     FORCE CONSTANTS (mDYN/ANGSTROM) AND REDUCED MASSES (AMU)     **
 **                  INFRARED INTENSITIES (KM/MOL)                   **
 **                                                                  **
 **********************************************************************
 

 Mode:                 1                      2                      3
 Frequency:        46.13                 134.71                 250.09
 Force Cnst:      0.0052                 0.0634                 0.1052
 Red. Mass:       4.1809                 5.9317                 2.8554
 IR Active:          YES                    YES                    YES
 IR Intens:        1.212                  1.680                  9.397
 Raman Active:       YES                    YES                    YES
               X      Y      Z        X      Y      Z        X      Y      Z
 C          0.000  0.071 -0.018   -0.037 -0.136  0.042   -0.112  0.069 -0.011
 N         -0.124  0.213  0.118    0.151 -0.231  0.306    0.063 -0.066  0.052
 C         -0.070 -0.133  0.062    0.081  0.219 -0.139   -0.035 -0.097  0.150
 H         -0.129 -0.216  0.098    0.211  0.375 -0.274   -0.189 -0.218  0.429
 C         -0.149 -0.145  0.153   -0.075 -0.009  0.077    0.099 -0.070 -0.005
 H         -0.297 -0.267  0.285   -0.144 -0.122  0.183    0.096 -0.215  0.111
 C          0.132 -0.082 -0.178   -0.110 -0.104 -0.111   -0.149  0.114  0.041
 H          0.237 -0.245 -0.346   -0.036 -0.162 -0.221   -0.353  0.319  0.368
 C          0.064  0.040 -0.015   -0.088  0.008  0.019    0.079  0.001 -0.149
 H          0.074  0.251  0.087   -0.017  0.081  0.154    0.132 -0.108 -0.106
 N          0.137  0.021 -0.122    0.029  0.216 -0.186    0.060  0.048 -0.122
 H          0.213  0.212 -0.122    0.198  0.307 -0.168    0.016  0.282 -0.143
 TransDip   0.024 -0.021 -0.015    0.001  0.027 -0.032   -0.061  0.068  0.035

 Mode:                 4                      5                      6
 Frequency:       348.11                 427.07                 479.25
 Force Cnst:      0.2883                 0.3875                 0.4914
 Red. Mass:       4.0376                 3.6056                 3.6311
 IR Active:          YES                    YES                    YES
 IR Intens:        4.729                  0.249                  4.808
 Raman Active:       YES                    YES                    YES
               X      Y      Z        X      Y      Z        X      Y      Z
 C          0.199 -0.021  0.207   -0.172  0.228  0.312   -0.161  0.220 -0.173
 N         -0.041  0.104 -0.123    0.090 -0.113 -0.159    0.137  0.030  0.029
 C          0.046  0.088 -0.033   -0.002 -0.009  0.001    0.124  0.035 -0.080
 H          0.173  0.296 -0.059   -0.015 -0.017  0.029    0.325  0.255 -0.326
 C         -0.011 -0.204  0.085    0.008 -0.016 -0.008   -0.039 -0.176  0.149
 H          0.016 -0.400  0.230    0.002 -0.047  0.018   -0.017 -0.237  0.186
 C          0.060  0.049  0.110    0.016 -0.022 -0.032    0.005  0.047 -0.056
 H         -0.035  0.497  0.260    0.390 -0.471 -0.627   -0.206  0.123  0.272
 C         -0.107 -0.144 -0.076    0.008 -0.008 -0.013   -0.005 -0.045 -0.001
 H         -0.128 -0.106 -0.093    0.013 -0.031 -0.007   -0.101  0.138 -0.071
 N         -0.117  0.062 -0.141    0.004  0.005 -0.021   -0.057 -0.090  0.098
 H         -0.062  0.162 -0.142    0.002  0.007 -0.021   -0.207 -0.428  0.098
 TransDip   0.034  0.013  0.059   -0.002 -0.008  0.014   -0.028  0.025 -0.060

 Mode:                 7                      8                      9
 Frequency:       626.30                 648.45                 736.92
 Force Cnst:      0.4781                 0.3227                 0.7551
 Red. Mass:       2.0689                 1.3024                 2.3600
 IR Active:          YES                    YES                    YES
 IR Intens:       16.148                141.575                 55.803
 Raman Active:       YES                    YES                    YES
               X      Y      Z        X      Y      Z        X      Y      Z
 C          0.026  0.009 -0.148   -0.035  0.051 -0.010   -0.072  0.080 -0.069
 N          0.038  0.053  0.026    0.026  0.006 -0.003    0.045  0.009  0.011
 C          0.011 -0.000  0.012   -0.014 -0.009  0.045   -0.057  0.053 -0.025
 H          0.028  0.053  0.056    0.109  0.136 -0.089   -0.227 -0.099  0.249
 C          0.034 -0.058 -0.014   -0.013 -0.014  0.012    0.034  0.075 -0.131
 H          0.076 -0.114  0.019    0.317  0.401 -0.392   -0.457 -0.414  0.381
 C         -0.077  0.113  0.176    0.057 -0.052 -0.022    0.168 -0.133  0.078
 H          0.392 -0.507 -0.577   -0.092  0.088  0.213   -0.022 -0.082  0.379
 C         -0.048 -0.043  0.047   -0.035 -0.019  0.055   -0.001 -0.084  0.084
 H         -0.018 -0.171  0.046   -0.050  0.031  0.049   -0.021 -0.205 -0.001
 N         -0.040 -0.037 -0.053   -0.039 -0.057 -0.047   -0.060  0.044 -0.027
 H          0.199  0.252 -0.043    0.371  0.561 -0.038    0.085  0.170 -0.021
 TransDip   0.128 -0.008 -0.008    0.187  0.315  0.105   -0.067 -0.138  0.183

 Mode:                10                     11                     12
 Frequency:       794.25                 872.16                 911.15
 Force Cnst:      0.8490                 1.3833                 0.7581
 Red. Mass:       2.2844                 3.0864                 1.5499
 IR Active:          YES                    YES                    YES
 IR Intens:       24.369                 43.982                 33.233
 Raman Active:       YES                    YES                    YES
               X      Y      Z        X      Y      Z        X      Y      Z
 C         -0.046 -0.004 -0.042   -0.039 -0.082  0.032    0.004 -0.005  0.009
 N         -0.010 -0.028  0.020   -0.082 -0.090  0.020   -0.004 -0.003 -0.001
 C         -0.097  0.022 -0.001    0.026  0.050 -0.032    0.025  0.150 -0.087
 H         -0.022  0.113 -0.076    0.153  0.240 -0.102   -0.426 -0.206  0.730
 C         -0.083 -0.097  0.003   -0.028 -0.022  0.002   -0.033 -0.104 -0.009
 H          0.304  0.330 -0.433   -0.289 -0.224  0.230    0.232  0.006 -0.164
 C          0.113 -0.036  0.162    0.082  0.069  0.055   -0.003  0.003 -0.019
 H          0.130 -0.269  0.140    0.085 -0.155  0.067   -0.024  0.014  0.016
 C          0.127 -0.012 -0.057    0.212  0.195 -0.104    0.003  0.040  0.018
 H          0.113  0.102 -0.026    0.040  0.265 -0.336    0.077  0.124  0.157
 N         -0.004  0.139 -0.043   -0.144 -0.139  0.031    0.003 -0.056  0.019
 H         -0.493 -0.316 -0.072    0.130  0.553 -0.003    0.217 -0.132  0.052
 TransDip  -0.012 -0.056 -0.147    0.095  0.181  0.057    0.040  0.057  0.171

 Mode:                13                     14                     15
 Frequency:       946.32                 977.43                1024.04
 Force Cnst:      1.0823                 1.4999                 1.6278
 Red. Mass:       2.0513                 2.6646                 2.6345
 IR Active:          YES                    YES                    YES
 IR Intens:        0.894                  9.782                  1.383
 Raman Active:       YES                    YES                    YES
               X      Y      Z        X      Y      Z        X      Y      Z
 C          0.000  0.009 -0.011    0.019  0.010 -0.002   -0.102 -0.029 -0.038
 N          0.010  0.009 -0.000    0.017  0.022 -0.007   -0.068 -0.095  0.032
 C          0.166 -0.023 -0.020   -0.086  0.110 -0.028    0.029  0.004  0.000
 H         -0.084 -0.251  0.374   -0.127 -0.067 -0.230   -0.122 -0.286 -0.056
 C         -0.065  0.122  0.146   -0.103 -0.030  0.007    0.014  0.068  0.071
 H         -0.501  0.576 -0.092   -0.187  0.111 -0.071    0.312 -0.062  0.103
 C         -0.001 -0.009  0.029   -0.055 -0.000 -0.003    0.192  0.081  0.075
 H          0.032 -0.031 -0.025   -0.018 -0.003 -0.069    0.294  0.257 -0.079
 C          0.032 -0.084 -0.062    0.076 -0.168 -0.149   -0.190 -0.001 -0.110
 H          0.018 -0.201 -0.121    0.018 -0.467 -0.353   -0.428  0.158 -0.413
 N         -0.070 -0.029 -0.072    0.101  0.048  0.192    0.092 -0.004 -0.003
 H         -0.195  0.010 -0.096    0.444  0.374  0.220    0.288 -0.153  0.043
 TransDip  -0.001 -0.026  0.016   -0.011  0.086 -0.051    0.031  0.008 -0.020

 Mode:                16                     17                     18
 Frequency:      1068.71                1133.30                1140.54
 Force Cnst:      0.9808                 1.5582                 1.0328
 Red. Mass:       1.4574                 2.0591                 1.3475
 IR Active:          YES                    YES                    YES
 IR Intens:       15.034                  6.481                  6.771
 Raman Active:       YES                    YES                    YES
               X      Y      Z        X      Y      Z        X      Y      Z
 C         -0.014 -0.004 -0.006   -0.050 -0.017 -0.017   -0.029 -0.006 -0.015
 N         -0.009 -0.012  0.004   -0.043 -0.054  0.016   -0.019 -0.025  0.008
 C         -0.057  0.060  0.098    0.041 -0.075 -0.026    0.003  0.025  0.003
 H          0.242  0.699  0.309    0.070  0.053  0.164   -0.069 -0.186 -0.156
 C         -0.012  0.021 -0.041    0.040 -0.150 -0.077   -0.005  0.039 -0.016
 H         -0.370  0.134 -0.037   -0.494  0.233 -0.262    0.046 -0.061  0.055
 C          0.018  0.020  0.004    0.062  0.094 -0.048    0.026  0.055 -0.008
 H          0.054  0.083 -0.054    0.204  0.544 -0.275    0.142  0.318 -0.197
 C         -0.020 -0.052 -0.048    0.004  0.025  0.122    0.036 -0.137 -0.028
 H          0.039  0.139  0.114   -0.058 -0.256 -0.085    0.289  0.468  0.588
 N          0.075 -0.080 -0.034   -0.019  0.109  0.053   -0.025 -0.010  0.027
 H          0.140 -0.312 -0.004   -0.030  0.118  0.055   -0.176  0.239 -0.016
 TransDip   0.008  0.115  0.045   -0.028 -0.050 -0.058    0.032  0.068  0.036

 Mode:                19                     20                     21
 Frequency:      1191.97                1298.25                1323.27
 Force Cnst:      1.1723                 1.5219                 1.9074
 Red. Mass:       1.4004                 1.5326                 1.8488
 IR Active:          YES                    YES                    YES
 IR Intens:        2.783                  0.229                 26.026
 Raman Active:       YES                    YES                    YES
               X      Y      Z        X      Y      Z        X      Y      Z
 C          0.024  0.003  0.013    0.001  0.001 -0.001    0.005 -0.011  0.009
 N          0.017  0.022 -0.007    0.004  0.004 -0.001   -0.008 -0.005 -0.000
 C          0.053 -0.035  0.005    0.047 -0.104 -0.082   -0.020 -0.058 -0.007
 H          0.007 -0.118  0.034    0.165  0.399  0.506    0.009  0.027  0.060
 C          0.055 -0.064 -0.057   -0.109  0.062 -0.033   -0.013  0.053  0.012
 H         -0.371  0.148 -0.129    0.357 -0.227  0.069    0.175 -0.044  0.051
 C         -0.035 -0.030  0.033   -0.014 -0.005  0.004   -0.029  0.058 -0.039
 H         -0.121 -0.357  0.166    0.004  0.023 -0.029   -0.034  0.012 -0.038
 C         -0.072 -0.010 -0.057    0.006 -0.048  0.020    0.143 -0.117  0.081
 H         -0.255  0.716 -0.043   -0.180  0.128 -0.183   -0.208  0.353 -0.277
 N          0.011  0.057  0.056    0.054  0.026  0.056   -0.109  0.076 -0.040
 H          0.062  0.134  0.062   -0.327  0.369 -0.020    0.659 -0.441  0.109
 TransDip  -0.042 -0.032 -0.008   -0.014  0.004  0.006    0.119 -0.109  0.024

 Mode:                22                     23                     24
 Frequency:      1386.04                1408.36                1647.34
 Force Cnst:      1.9170                 2.6857                 8.2219
 Red. Mass:       1.6936                 2.2982                 5.1423
 IR Active:          YES                    YES                    YES
 IR Intens:        9.937                  3.430                 13.783
 Raman Active:       YES                    YES                    YES
               X      Y      Z        X      Y      Z        X      Y      Z
 C         -0.002 -0.004  0.002    0.009 -0.033  0.032   -0.000  0.001  0.000
 N         -0.010 -0.012  0.004   -0.047 -0.046  0.008    0.002  0.003 -0.001
 C          0.055 -0.116 -0.028   -0.009  0.043  0.018    0.294  0.098  0.323
 H          0.171  0.143  0.144   -0.050 -0.052 -0.032    0.251 -0.469 -0.225
 C         -0.039  0.011 -0.004   -0.005 -0.007 -0.009   -0.321 -0.022 -0.265
 H          0.079 -0.063  0.014   -0.026  0.019 -0.025    0.117 -0.394 -0.211
 C          0.059  0.032 -0.005    0.088  0.246 -0.135   -0.009 -0.018  0.002
 H         -0.048 -0.252  0.179   -0.252 -0.722  0.410    0.011  0.060 -0.027
 C         -0.071  0.045 -0.119   -0.019 -0.104  0.084    0.010  0.023  0.021
 H          0.436 -0.283  0.512   -0.060 -0.168  0.007   -0.063 -0.094 -0.128
 N         -0.069  0.082  0.056    0.040 -0.020 -0.019   -0.007  0.006 -0.026
 H          0.433 -0.131  0.155   -0.272  0.107 -0.075    0.053 -0.200  0.002
 TransDip   0.092  0.016 -0.039   -0.036  0.047 -0.004    0.065  0.043  0.089

 Mode:                25                     26                     27
 Frequency:      2200.74                3078.28                3220.06
 Force Cnst:     36.1008                 6.0530                 6.6409
 Red. Mass:      12.6512                 1.0842                 1.0870
 IR Active:          YES                    YES                    YES
 IR Intens:        0.288                 15.441                  0.399
 Raman Active:       YES                    YES                    YES
               X      Y      Z        X      Y      Z        X      Y      Z
 C          0.509  0.598 -0.151    0.000  0.001  0.000    0.000  0.001 -0.000
 N         -0.374 -0.440  0.112   -0.000 -0.000  0.000    0.001  0.001 -0.000
 C         -0.001  0.000  0.000   -0.000  0.000 -0.000    0.000 -0.000 -0.000
 H         -0.001 -0.000  0.001    0.010 -0.006  0.003   -0.004  0.002 -0.001
 C         -0.002  0.003  0.000   -0.000  0.000  0.001    0.000  0.000  0.000
 H          0.003  0.000  0.003   -0.002 -0.003 -0.006   -0.002 -0.004 -0.006
 C         -0.066 -0.080  0.018    0.002  0.000  0.002   -0.072 -0.000 -0.045
 H         -0.049 -0.024 -0.008   -0.027 -0.005 -0.017    0.844  0.002  0.528
 C          0.002 -0.008  0.002   -0.068 -0.018  0.045   -0.002 -0.002  0.002
 H         -0.019  0.019  0.005    0.810  0.210 -0.539    0.024  0.008 -0.018
 N          0.000 -0.000 -0.001    0.001 -0.000 -0.001    0.000 -0.000  0.000
 H          0.000  0.001 -0.001   -0.008  0.004  0.009   -0.001  0.001  0.001
 TransDip  -0.009 -0.014  0.004   -0.111 -0.020  0.056   -0.018  0.008 -0.003

 Mode:                28                     29                     30
 Frequency:      3232.94                3296.95                3569.22
 Force Cnst:      6.7383                 7.1145                 8.0778
 Red. Mass:       1.0942                 1.1109                 1.0762
 IR Active:          YES                    YES                    YES
 IR Intens:        6.558                  2.502                  5.187
 Raman Active:       YES                    YES                    YES
               X      Y      Z        X      Y      Z        X      Y      Z
 C          0.000 -0.000  0.000   -0.000 -0.000  0.000   -0.000 -0.000 -0.000
 N          0.000  0.000 -0.000    0.000  0.000 -0.000   -0.000 -0.000  0.000
 C         -0.073  0.040 -0.024    0.027 -0.010  0.012   -0.001  0.002 -0.001
 H          0.808 -0.459  0.245   -0.209  0.117 -0.067    0.008 -0.006  0.001
 C          0.001 -0.013 -0.012   -0.023 -0.053 -0.071    0.001  0.000  0.000
 H          0.050  0.160  0.202    0.190  0.581  0.745   -0.002 -0.001  0.004
 C         -0.001 -0.000 -0.000   -0.000  0.000 -0.000    0.000  0.000  0.000
 H          0.005  0.000  0.003    0.005 -0.000  0.003   -0.000 -0.000 -0.000
 C          0.001  0.000  0.000   -0.002  0.002  0.001    0.003  0.001  0.001
 H         -0.008 -0.001  0.004    0.007  0.001 -0.005   -0.009 -0.002  0.003
 N          0.001 -0.002  0.000    0.000  0.002  0.001    0.008 -0.008 -0.072
 H         -0.002  0.000 -0.013   -0.003 -0.005  0.003   -0.142  0.080  0.984
 TransDip  -0.057  0.057 -0.014    0.024 -0.043  0.013   -0.002 -0.008  0.072

 STANDARD THERMODYNAMIC QUANTITIES AT   298.15 K  AND     1.00 ATM

   This Molecule has  0 Imaginary Frequencies
   Zero point vibrational energy:       56.351 kcal/mol

   Atom    1 Element C  Has Mass   12.00000
   Atom    2 Element N  Has Mass   14.00307
   Atom    3 Element C  Has Mass   12.00000
   Atom    4 Element H  Has Mass    1.00783
   Atom    5 Element C  Has Mass   12.00000
   Atom    6 Element H  Has Mass    1.00783
   Atom    7 Element C  Has Mass   12.00000
   Atom    8 Element H  Has Mass    1.00783
   Atom    9 Element C  Has Mass   12.00000
   Atom   10 Element H  Has Mass    1.00783
   Atom   11 Element N  Has Mass   14.00307
   Atom   12 Element H  Has Mass    1.00783
   Molecular Mass:    93.045290 amu
   Principal axes and moments of inertia in amu*Bohr^2:
                             1           2           3
    Eigenvalues --      284.34476   946.46091  1045.69396
          X              -0.04379     0.87768    -0.47725
          Y               0.91590     0.22606     0.33170
          Z              -0.39901     0.42259     0.81377
   Rotational Symmetry Number is   1
   The Molecule is an Asymmetric Top
   Translational Enthalpy:        0.889 kcal/mol
   Rotational Enthalpy:           0.889 kcal/mol
   Vibrational Enthalpy:         58.677 kcal/mol
   gas constant (RT):             0.592 kcal/mol
   Translational Entropy:        39.503  cal/mol.K
   Rotational Entropy:           27.134  cal/mol.K
   Vibrational Entropy:          14.506  cal/mol.K

   Total Enthalpy:               61.047 kcal/mol
   Total Entropy:                81.142  cal/mol.K
Archival summary:
1\1\c8-63\FREQ\ProcedureUnspecified\BasisUnspecified\255(2)\hpark21\WedFeb114:29:572023WedFeb114:29:572023\0\\#,FREQ,ProcedureUnspecified,BasisUnspecified,\\0,2\N\H,1,1.01203\C,1,1.41731,2,118.001\H,3,1.08105,1,125.943,2,-59.0445,0\C,3,1.33397,1,97.2468,2,123.886,0\H,5,1.07572,3,136.878,1,168.151,0\C,1,1.48834,2,116.547,3,101.836,0\H,7,1.09271,1,112.437,2,-11.5148,0\C,7,1.4834,1,115.242,2,116.55,0\H,9,1.08166,7,119.132,1,-174.059,0\C,9,1.38664,7,123.017,1,10.2879,0\N,11,1.16009,9,177.913,7,-163.54,0\\\@

 Total job time:  3193.14s(wall), 41646.58s(cpu) 
 Wed Feb  1 14:29:57 2023

        *************************************************************
        *                                                           *
        *  Thank you very much for using Q-Chem.  Have a nice day.  *
        *                                                           *
        *************************************************************
