# Supplementary material for: Reactant Discovery with an Ab Initio Nanoreactor: Exploration of Astrophysical N-Heterocycle Precursors and Formation Pathways
Source: ACS Earth Space Chem. 2024 Aug 9;8(9):1771–83. doi: 10.1021/acsearthspacechem.4c00120 (PMC11418024; doi:10.1021/acsearthspacechem.4c00120)
Supplement: Supplementary file 2 — sp4c00120_si_002.zip [file sp4c00120_si_002.zip › nr-si-data/reaction1/Int5/optimized.xyz]

12

C        -0.5851589742    1.7086886780   -1.0126216227
N        -0.5531360605    2.8016238964   -1.3607469673
C         1.0903610189   -1.0135940763    0.2610518147
H         1.9622390505   -1.6306235834    0.4099998795
C         0.6433665060   -0.4631580599   -0.8700914461
H         1.0809101606   -0.5515338546   -1.8492781534
C        -0.6320209164    0.3036976764   -0.5708424970
H        -1.4940790030   -0.1462012064   -1.0881003179
C        -0.7280469183    0.1568685664    0.9226711423
H        -1.5702233888    0.3976514451    1.5470163141
N         0.2585517637   -0.7197231757    1.3266013760
H         0.5272367614   -0.8436963060    2.2843404777
