# Supplementary material for: Reactant Discovery with an Ab Initio Nanoreactor: Exploration of Astrophysical N-Heterocycle Precursors and Formation Pathways
Source: ACS Earth Space Chem. 2024 Aug 9;8(9):1771–83. doi: 10.1021/acsearthspacechem.4c00120 (PMC11418024; doi:10.1021/acsearthspacechem.4c00120)
Supplement: Supplementary file 2 — sp4c00120_si_002.zip [file sp4c00120_si_002.zip › nr-si-data/reaction1/Int5/optimize.out]

Running Job 1 of 1 qchem.in
qchem qchem.in_83649.0 ./qchem83649/ 0
/home/leeping/opt/qchem/5.3.2-openmp/exe/qcprog.exe_s qchem.in_83649.0 ./qchem83649/
                  Welcome to Q-Chem
     A Quantum Leap Into The Future Of Chemistry


 Q-Chem 5.3, Q-Chem, Inc., Pleasanton, CA (2020)

 Yihan Shao,  Zhengting Gan,  E. Epifanovsky,  A. T. B. Gilbert,  M. Wormit,  
 J. Kussmann,  A. W. Lange,  A. Behn,  Jia Deng,  Xintian Feng,  D. Ghosh,  
 M. Goldey,  P. R. Horn,  L. D. Jacobson,  I. Kaliman,  T. Kus,  A. Landau,  
 Jie Liu,  E. I. Proynov,  R. M. Richard,  R. P. Steele,  E. J. Sundstrom,  
 H. L. Woodcock III,  P. M. Zimmerman,  D. Zuev,  B. Alam,  B. Albrecht,  
 A. Aldossary,  E. Alguire,  S. A. Baeppler,  D. Barton,  Z. Benda,  
 Y. A. Bernard,  E. J. Berquist,  K. B. Bravaya,  H. Burton,  K. Carter-Fenk,  
 D. Casanova,  Chun-Min Chang,  Yunqing Chen,  A. Chien,  K. D. Closser,  
 M. P. Coons,  S. Coriani,  S. Dasgupta,  A. L. Dempwolff,  M. Diedenhofen,  
 Hainam Do,  R. G. Edgar,  Po-Tung Fang,  S. Faraji,  S. Fatehi,  
 Qingguo Feng,  J. Fosso-Tande,  J. Gayvert,  Qinghui Ge,  A. Ghysels,  
 G. Gidofalvi,  J. Gomes,  J. Gonthier,  S. Gulania,  A. Gunina,  D. Hait,  
 M. W. D. Hanson-Heine,  S. Hammes-Schiffer,  P. H. P. Harbach,  
 A. W. Hauser,  M. F. Herbst,  J. E. Herr,  E. G. Hohenstein,  Z. C. Holden,  
 S. Houck,  Kerwin Hui,  B. C. Huynh,  M. Ivanov,  T.-C. Jagau,  Hyunjun Ji,  
 B. Kaduk,  K. Khistyaev,  Jaehoon Kim,  P. Klunzinger,  K. Koh,  
 D. Kosenkov,  L. Koulias,  T. Kowalczyk,  C. M. Krauter,  A. Kunitsa,  
 Ka Un Lao,  A. Laurent,  K. V. Lawler,  Joonho Lee,  D. Lefrancois,  
 S. Lehtola,  D. S. Levine,  Yi-Pei Li,  You-Sheng Lin,  Fenglai Liu,  
 Kuan-Yu Liu,  E. Livshits,  M. Loipersberger,  A. Luenser,  A. Manjanath,  
 P. Manohar,  E. Mansoor,  S. F. Manzer,  Shan-Ping Mao,  Yuezhi Mao,  
 N. Mardirossian,  A. V. Marenich,  T. Markovich,  L. A. Martinez-Martinez,  
 S. A. Maurer,  N. J. Mayhall,  S. C. McKenzie,  J.-M. Mewes,  P. Morgante,  
 A. F. Morrison,  J. W. Mullinax,  K. Nanda,  T. S. Nguyen-Beck,  
 R. Olivares-Amaya,  K. J. Oosterbaan,  J. A. Parkhill,  S. K. Paul,  
 F. Pavosevic,  Zheng Pei,  T. M. Perrine,  F. Plasser,  P. Pokhilko,  
 S. Prager,  A. Prociuk,  E. Ramos,  B. Rana,  D. R. Rehn,  F. Rob,  
 E. Rossomme,  M. Scheurer,  M. Schneider,  N. Sergueev,  S. M. Sharada,  
 S. Sharma,  W. Skomorowski,  D. W. Small,  T. Stauch,  C. J. Stein,  
 T. Stein,  Yu-Chuan Su,  S. P. Veccham,  Zhen Tao,  A. J. W. Thom,  
 A. Tkatchenko,  T. Tsuchimochi,  N. M. Tubman,  L. Vogt,  M. L. Vidal,  
 O. Vydrov,  M. A. Watson,  J. Wenzel,  M. de Wergifosse,  T. A. Wesolowski,  
 A. White,  J. Witte,  A. Yamada,  Jun Yang,  K. Yao,  S. Yeganeh,  
 S. R. Yost,  Zhi-Qiang You,  A. Zech,  Igor Ying Zhang,  Xing Zhang,  
 Yan Zhao,  Ying Zhu,  B. R. Brooks,  G. K. L. Chan,  C. J. Cramer,  
 M. S. Gordon,  W. J. Hehre,  A. Klamt,  M. W. Schmidt,  C. D. Sherrill,  
 D. G. Truhlar,  A. Aspuru-Guzik,  R. Baer,  A. T. Bell,  N. A. Besley,  
 Jeng-Da Chai,  A. E. DePrince, III,  R. A. DiStasio Jr.,  A. Dreuw,  
 B. D. Dunietz,  T. R. Furlani,  Chao-Ping Hsu,  Yousung Jung,  Jing Kong,  
 D. S. Lambrecht,  WanZhen Liang,  C. Ochsenfeld,  V. A. Rassolov,  
 L. V. Slipchenko,  J. E. Subotnik,  T. Van Voorhis,  J. M. Herbert,  
 A. I. Krylov,  P. M. W. Gill,  M. Head-Gordon

 Contributors to earlier versions of Q-Chem not listed above: 
 R. D. Adamson,  B. Austin,  J. Baker,  G. J. O. Beran,  K. Brandhorst,  
 S. T. Brown,  E. F. C. Byrd,  A. K. Chakraborty,  C.-L. Cheng,  
 Siu Hung Chien,  D. M. Chipman,  D. L. Crittenden,  H. Dachsel,  
 R. J. Doerksen,  A. D. Dutoi,  L. Fusti-Molnar,  W. A. Goddard III,  
 A. Golubeva-Zadorozhnaya,  S. R. Gwaltney,  G. Hawkins,  A. Heyden,  
 S. Hirata,  G. Kedziora,  F. J. Keil,  C. Kelley,  Jihan Kim,  R. A. King,  
 R. Z. Khaliullin,  P. P. Korambath,  W. Kurlancheek,  A. M. Lee,  M. S. Lee,  
 S. V. Levchenko,  Ching Yeh Lin,  D. Liotard,  R. C. Lochan,  I. Lotan,  
 P. E. Maslen,  N. Nair,  D. P. O'Neill,  D. Neuhauser,  E. Neuscamman,  
 C. M. Oana,  R. Olson,  B. Peters,  R. Peverati,  P. A. Pieniazek,  
 Y. M. Rhee,  J. Ritchie,  M. A. Rohrdanz,  E. Rosta,  N. J. Russ,  
 H. F. Schaefer III,  N. E. Schultz,  N. Shenvi,  A. C. Simmonett,  A. Sodt,  
 D. Stuck,  K. S. Thanthiriwatte,  V. Vanovschi,  Tao Wang,  A. Warshel,  
 C. F. Williams,  Q. Wu,  X. Xu,  W. Zhang

 Please cite Q-Chem as follows:
 Y. Shao et al., Mol. Phys. 113, 184-215 (2015)
 DOI: 10.1080/00268976.2014.952696

 Q-Chem 5.3.2 for Intel X86 EM64T Linux

 Parts of Q-Chem use Armadillo 9.800.1 (Horizon Scraper).
 http://arma.sourceforge.net/

 Q-Chem begins on Mon Jan 30 12:58:59 2023  

Host: 
0

     Scratch files written to ./qchem83649//
 Dec820 |scratch|qcdevops|jenkins|workspace|build_RNUM 5633   
Processing $rem in /home/leeping/opt/qchem/5.3.2-openmp/config/preferences:
Processing $rem in /home/hpark21/.qchemrc:

Checking the input file for inconsistencies... 	...done.

--------------------------------------------------------------
User input:
--------------------------------------------------------------
$molecule
0 2
C       -0.5780864448    1.7086284149   -1.0087721051
N       -0.5488520150    2.8007393244   -1.3581474307
C        1.0880920196   -1.0135455797    0.2605032453
H        1.9613234223   -1.6294730648    0.4076726378
C        0.6425294900   -0.4621874452   -0.8690586800
H        1.0753354879   -0.5558349963   -1.8497371804
C       -0.6315251210    0.3034984017   -0.5693348777
H       -1.4942188498   -0.1428899744   -1.0861688936
C       -0.7260713356    0.1615034573    0.9240749626
H       -1.5816501462    0.3827104130    1.5374074440
N        0.2546428175   -0.7242056088    1.3279013531
H        0.5384806750   -0.8289433420    2.2836595246
$end

$rem
method                wB97X-D3
basis                 cc-pvtz
unrestricted          true
symmetry              False
sym_ignore            true
scf_convergence       8
thresh                14
jobtype               opt
scf_guess             core
scf_algorithm         diis
max_scf_cycles        100
geom_opt_max_cycles   100
$end
--------------------------------------------------------------
 Adding empirical dispersion correction 
 ----------------------------------------------------------------
 Doing -D3(0) with
 s6  =   1.00000
 s8  =   1.00000
 rs6 =   1.28100
 rs8 =   1.09400
 -D3 energy without 3body term =     -0.0027758942 hartrees
 ----------------------------------------------------------------
             Standard Nuclear Orientation (Angstroms)
    I     Atom           X                Y                Z
 ----------------------------------------------------------------
    1      C      -0.5780864448     1.7086284149    -1.0087721051
    2      N      -0.5488520150     2.8007393244    -1.3581474307
    3      C       1.0880920196    -1.0135455797     0.2605032453
    4      H       1.9613234223    -1.6294730648     0.4076726378
    5      C       0.6425294900    -0.4621874452    -0.8690586800
    6      H       1.0753354879    -0.5558349963    -1.8497371804
    7      C      -0.6315251210     0.3034984017    -0.5693348777
    8      H      -1.4942188498    -0.1428899744    -1.0861688936
    9      C      -0.7260713356     0.1615034573     0.9240749626
   10      H      -1.5816501462     0.3827104130     1.5374074440
   11      N       0.2546428175    -0.7242056088     1.3279013531
   12      H       0.5384806750    -0.8289433420     2.2836595246
 ----------------------------------------------------------------
 Nuclear Repulsion Energy =         259.25027533 hartrees
 There are       25 alpha and       24 beta electrons
 Requested basis set is cc-pVTZ
 There are 100 shells and 280 basis functions

 Total QAlloc Memory Limit   8000 MB
 Mega-Array Size      1956 MB
 MEM_STATIC part      2000 MB
 A cutoff of  1.0D-14 yielded   4800 shell pairs
 There are     37916 function pairs (     49631 Cartesian)
 Smallest overlap matrix eigenvalue = 1.77E-04

 Scale SEOQF with 1.000000e-01/1.000000e-01/1.000000e-01

 Standard Electronic Orientation quadrupole field applied
 Nucleus-field energy     =     0.0000000014 hartrees
 Guess MOs from core Hamiltonian diagonalization
 Long-range K will be added via erf
 Coulomb attenuation parameter = 0.25 bohr**(-1)
 An unrestricted hybrid HF-DFT SCF calculation will be
 performed using Pulay DIIS extrapolation
 Exchange:     0.1957 Hartree-Fock + 1.0000 wB97X-D3 + LR-HF
 Correlation:  1.0000 wB97X-D3
 Using SG-2 standard quadrature grid
 Dispersion:   Grimme D3
 SCF converges when DIIS error is below 1.0E-08
 using 32 threads for integral computing
 -------------------------------------------------------
 OpenMP Integral computing Module                
 Release: version 1.0, May 2013, Q-Chem Inc. Pittsburgh 
 -------------------------------------------------------
 using 32 threads for integral computing
 -------------------------------------------------------
 OpenMP Integral computing Module                
 Release: version 1.0, May 2013, Q-Chem Inc. Pittsburgh 
 -------------------------------------------------------
 ---------------------------------------
  Cycle       Energy         DIIS Error
 ---------------------------------------
    1    -233.2886100128      8.49E-02
    2    -166.8297689353      8.66E-02
    3    -261.6206652917      3.77E-02
    4    -186.7418513119      8.39E-02
    5    -233.0842053513      6.20E-02
    6    -267.2219069798      4.70E-02
    7    -285.8662266307      3.08E-02
    8    -301.3760984106      9.80E-03
    9    -302.5517803333      6.10E-03
   10    -302.8917609084      2.50E-03
   11    -302.9455118340      9.39E-04
   12    -302.9544798793      2.15E-04
   13    -302.9562694918      1.41E-04
   14    -302.9569289089      7.29E-05
   15    -302.9572799552      2.67E-05
   16    -302.9573225391      1.25E-05
   17    -302.9573410662      6.43E-06
   18    -302.9573467382      3.48E-06
   19    -302.9573493943      7.29E-07
   20    -302.9573499207      4.42E-07
   21    -302.9573501459      2.38E-07
   22    -302.9573503191      1.65E-07
   23    -302.9573504233      8.20E-08
   24    -302.9573504320      3.00E-08
   25    -302.9573504324      1.07E-08
   26    -302.9573504329      3.27E-09 Convergence criterion met
 ---------------------------------------
 <S^2> = 0.7599
 SCF time:  CPU 2462.95 s  wall 78.52 s
 SCF   energy in the final basis set = -302.95735043
 Total energy in the final basis set = -302.95735043
 
 --------------------------------------------------------------
 
                    Orbital Energies (a.u.)
 --------------------------------------------------------------
 
 Alpha MOs
 -- Occupied --
-14.4768 -14.4089 -10.3417 -10.3301 -10.3196 -10.3076 -10.2883  -1.1092
 -1.0167  -0.9312  -0.8707  -0.7627  -0.7044  -0.6728  -0.6167  -0.5677
 -0.5431  -0.5298  -0.5049  -0.5000  -0.4557  -0.4225  -0.4190  -0.3614
 -0.2490
 -- Virtual --
  0.0870   0.1062   0.1223   0.1282   0.1470   0.1554   0.1689   0.1797
  0.2084   0.2506   0.2658   0.2958   0.3005   0.3296   0.3467   0.3668
  0.3828   0.3966   0.4124   0.4191   0.4439   0.4555   0.4716   0.4768
  0.4838   0.5051   0.5102   0.5211   0.5368   0.5446   0.5506   0.5724
  0.5961   0.6031   0.6137   0.6234   0.6463   0.6806   0.7087   0.7225
  0.7307   0.7496   0.7636   0.7917   0.8003   0.8060   0.8340   0.8460
  0.8583   0.9049   0.9235   0.9643   0.9881   1.0313   1.0341   1.0511
  1.0613   1.0828   1.0956   1.1074   1.1655   1.1801   1.1897   1.1924
  1.2050   1.2319   1.2604   1.2846   1.2875   1.3088   1.3216   1.3310
  1.3554   1.3695   1.3884   1.4080   1.4213   1.4490   1.4661   1.4757
  1.5074   1.5364   1.5748   1.5808   1.6137   1.6442   1.6696   1.7236
  1.7541   1.8173   1.8635   1.8799   1.8980   1.9348   1.9574   2.0128
  2.0520   2.1542   2.1753   2.2067   2.2508   2.2740   2.3214   2.3468
  2.4020   2.4183   2.4324   2.5122   2.5157   2.5765   2.5922   2.6135
  2.6439   2.6652   2.7209   2.7349   2.7503   2.7553   2.7723   2.7873
  2.8069   2.8365   2.8440   2.8735   2.8941   2.9196   2.9342   2.9676
  2.9696   2.9858   3.0080   3.0147   3.0443   3.0608   3.0770   3.0853
  3.0966   3.1056   3.1310   3.1540   3.1659   3.1733   3.1807   3.1951
  3.2169   3.2329   3.2639   3.2955   3.3335   3.3420   3.3543   3.3691
  3.3775   3.3971   3.4191   3.4253   3.4654   3.4830   3.5036   3.5337
  3.5472   3.5636   3.5942   3.6442   3.6473   3.6911   3.6989   3.7166
  3.7302   3.7661   3.7744   3.8285   3.8551   3.8805   3.9049   3.9078
  3.9353   3.9630   3.9887   4.0156   4.0309   4.0692   4.0777   4.0868
  4.0904   4.1241   4.1441   4.1846   4.2026   4.2117   4.2228   4.2553
  4.2842   4.3035   4.3232   4.3624   4.3785   4.4029   4.4491   4.4935
  4.4987   4.5354   4.5625   4.6157   4.6349   4.6572   4.6700   4.6914
  4.7029   4.7560   4.7659   4.8068   4.8424   4.8482   4.9085   4.9455
  4.9833   5.0064   5.0392   5.0691   5.1139   5.1394   5.1557   5.1815
  5.2113   5.2363   5.2472   5.2817   5.3368   5.4138   5.4545   5.4612
  5.5279   5.6104   5.6704   5.7270   5.7855   5.8473   5.9426   6.0385
  6.1095   6.1942   6.2436   6.2564   6.2943   6.3503   6.6447   6.7849
  8.0721  10.2311  11.3709  12.7414  12.9589  14.0186  15.8707
 
 Beta MOs
 -- Occupied --
-14.4742 -14.4090 -10.3424 -10.3308 -10.3113 -10.3064 -10.2868  -1.0998
 -1.0158  -0.9257  -0.8616  -0.7486  -0.7000  -0.6646  -0.6049  -0.5601
 -0.5379  -0.5253  -0.5012  -0.4793  -0.4539  -0.4191  -0.4173  -0.3336
 -- Virtual --
  0.0290   0.0976   0.1072   0.1244   0.1365   0.1478   0.1565   0.1723
  0.1823   0.2086   0.2532   0.2679   0.2978   0.3025   0.3335   0.3487
  0.3686   0.3933   0.4020   0.4153   0.4236   0.4463   0.4640   0.4749
  0.4804   0.4880   0.5085   0.5135   0.5246   0.5398   0.5459   0.5518
  0.5749   0.6012   0.6049   0.6183   0.6292   0.6515   0.6833   0.7096
  0.7230   0.7334   0.7508   0.7703   0.7939   0.8031   0.8086   0.8369
  0.8494   0.8595   0.9063   0.9262   0.9669   0.9914   1.0344   1.0366
  1.0531   1.0643   1.0855   1.1005   1.1084   1.1673   1.1826   1.1912
  1.1936   1.2101   1.2337   1.2694   1.2886   1.2938   1.3116   1.3234
  1.3368   1.3582   1.3716   1.3901   1.4110   1.4261   1.4535   1.4676
  1.4783   1.5131   1.5417   1.5788   1.5836   1.6159   1.6489   1.6730
  1.7282   1.7628   1.8213   1.8683   1.8816   1.8997   1.9360   1.9607
  2.0165   2.0548   2.1555   2.1835   2.2082   2.2538   2.3020   2.3280
  2.3574   2.4085   2.4239   2.4402   2.5162   2.5215   2.5852   2.6000
  2.6153   2.6481   2.6696   2.7260   2.7394   2.7560   2.7609   2.7789
  2.7946   2.8160   2.8475   2.8484   2.8788   2.8986   2.9273   2.9409
  2.9744   2.9765   2.9937   3.0127   3.0246   3.0482   3.0659   3.0825
  3.0968   3.1036   3.1106   3.1369   3.1669   3.1707   3.1835   3.1930
  3.1998   3.2262   3.2398   3.2685   3.3017   3.3368   3.3505   3.3600
  3.3750   3.3824   3.4019   3.4242   3.4328   3.4724   3.4889   3.5086
  3.5380   3.5565   3.5694   3.5994   3.6471   3.6534   3.6956   3.7030
  3.7195   3.7340   3.7699   3.7783   3.8319   3.8604   3.8833   3.9079
  3.9123   3.9387   3.9671   3.9909   4.0204   4.0356   4.0729   4.0820
  4.0869   4.0907   4.1265   4.1485   4.1918   4.2066   4.2149   4.2260
  4.2585   4.2889   4.3064   4.3274   4.3660   4.3836   4.4077   4.4529
  4.4967   4.5016   4.5414   4.5671   4.6199   4.6390   4.6601   4.6735
  4.6930   4.7074   4.7578   4.7694   4.8090   4.8463   4.8509   4.9155
  4.9491   4.9872   5.0169   5.0467   5.0767   5.1186   5.1454   5.1625
  5.1869   5.2146   5.2403   5.2511   5.2835   5.3408   5.4184   5.4613
  5.4650   5.5331   5.6156   5.6750   5.7317   5.7890   5.8486   5.9488
  6.0409   6.1137   6.1971   6.2445   6.2576   6.2960   6.3520   6.6471
  6.7887   8.0735  10.2338  11.3839  12.7425  12.9677  14.0193  15.8707
 --------------------------------------------------------------
 
          Ground-State Mulliken Net Atomic Charges

     Atom                 Charge (a.u.)    Spin (a.u.)
  --------------------------------------------------------
      1 C                    -0.103472       0.034122
      2 N                    -0.066643      -0.004011
      3 C                    -0.075351      -0.052198
      4 H                     0.133778       0.001512
      5 C                    -0.227570       0.142314
      6 H                     0.147366      -0.002885
      7 C                     0.013550      -0.045000
      8 H                     0.134012       0.054926
      9 C                    -0.208597       0.755323
     10 H                     0.140966      -0.004392
     11 N                    -0.043099       0.118209
     12 H                     0.155060       0.002081
  --------------------------------------------------------
  Sum of atomic charges =    -0.000000
  Sum of spin   charges =     1.000000

 -----------------------------------------------------------------
                    Cartesian Multipole Moments
 -----------------------------------------------------------------
    Charge (ESU x 10^10)
                -0.0000
    Dipole Moment (Debye)
         X       0.6870      Y      -4.5283      Z       2.6672
       Tot       5.3001
    Quadrupole Moments (Debye-Ang)
        XX     -37.4273     XY      -0.9162     YY     -54.2928
        XZ       0.2990     YZ       4.2221     ZZ     -36.5441
    Octopole Moments (Debye-Ang^2)
       XXX       8.0389    XXY     -19.6583    XYY      13.3851
       YYY     -85.0014    XXZ       8.9808    XYZ      -5.9254
       YYZ      27.5495    XZZ       7.0653    YZZ     -28.2421
       ZZZ      35.5058
    Hexadecapole Moments (Debye-Ang^3)
      XXXX    -174.2068   XXXY      71.1726   XXYY    -109.1798
      XYYY      99.5344   YYYY    -623.7557   XXXZ     -15.1256
      XXYZ      37.8762   XYYZ     -12.3875   YYYZ     166.9061
      XXZZ     -73.6314   XYZZ      26.5288   YYZZ    -160.7362
      XZZZ     -15.3226   YZZZ     111.6018   ZZZZ    -265.7258
 -----------------------------------------------------------------
 Calculating analytic gradient of the SCF energy
 Gradient of SCF Energy
            1           2           3           4           5           6
    1   0.0009220  -0.0003114  -0.0007148   0.0001606   0.0002815  -0.0002609
    2   0.0008890  -0.0012182   0.0006151   0.0000314   0.0004935  -0.0001799
    3   0.0002214   0.0002404  -0.0009193  -0.0001045   0.0007686   0.0000368
            7           8           9          10          11          12
    1  -0.0005889   0.0004031   0.0000441   0.0000616  -0.0001044   0.0001075
    2  -0.0011221   0.0002042   0.0007934  -0.0001102  -0.0004524   0.0000562
    3   0.0001132   0.0001485  -0.0005514  -0.0004583   0.0008433  -0.0003387
 Max gradient component =       1.218E-03
 RMS gradient           =       5.317E-04
 Gradient time:  CPU 276.88 s  wall 9.32 s
 Geometry Optimization Parameters
   NAtoms,    NIC,     NZ,  NCons,   NDum,   NFix, NCnnct, MaxDiis
       12      82       0       0       0       0       0       0


** GEOMETRY OPTIMIZATION IN DELOCALIZED INTERNAL COORDINATES **
   Searching for a Minimum

   Optimization Cycle:   1

                       Coordinates (Angstroms)
     ATOM                X               Y               Z
      1  C        -0.5780864448    1.7086284149   -1.0087721051
      2  N        -0.5488520150    2.8007393244   -1.3581474307
      3  C         1.0880920196   -1.0135455797    0.2605032453
      4  H         1.9613234223   -1.6294730648    0.4076726378
      5  C         0.6425294900   -0.4621874452   -0.8690586800
      6  H         1.0753354879   -0.5558349963   -1.8497371804
      7  C        -0.6315251210    0.3034984017   -0.5693348777
      8  H        -1.4942188498   -0.1428899744   -1.0861688936
      9  C        -0.7260713356    0.1615034573    0.9240749626
     10  H        -1.5816501462    0.3827104130    1.5374074440
     11  N         0.2546428175   -0.7242056088    1.3279013531
     12  H         0.5384806750   -0.8289433420    2.2836595246
   Point Group: c1    Number of degrees of freedom:    30


   Energy is   -302.957350433


 Attempting to generate delocalized internal coordinates
 Initial Hessian constructed with Jon Baker's OPTIMIZE code

 30 Hessian modes will be used to form the next step
  Hessian Eigenvalues:
     0.010261    0.013953    0.016774    0.019143    0.021918    0.025935
     0.064519    0.076920    0.088117    0.133723    0.144713    0.150861
     0.159883    0.159976    0.200000    0.200000    0.219884    0.224210
     0.297697    0.309826    0.336510    0.353586    0.361538    0.364794
     0.365193    0.454597    0.465166    0.472514    0.560799    1.366883

 Minimum search - taking simple RFO step
 Searching for Lamda that Minimizes Along All modes
 Value Taken    Lamda =  -0.00002545
 Step Taken.  Stepsize is  0.021223

                             Maximum     Tolerance    Cnvgd?
         Gradient           0.001294      0.000300      NO
         Displacement       0.015196      0.001200      NO
         Energy change     *********      0.000001      NO


 New Cartesian Coordinates Obtained by Inverse Iteration

 Displacement from previous Coordinates is:  0.022450
 Adding empirical dispersion correction 
 ----------------------------------------------------------------
 Doing -D3(0) with
 s6  =   1.00000
 s8  =   1.00000
 rs6 =   1.28100
 rs8 =   1.09400
 -D3 energy without 3body term =     -0.0027750295 hartrees
 ----------------------------------------------------------------
             Standard Nuclear Orientation (Angstroms)
    I     Atom           X                Y                Z
 ----------------------------------------------------------------
    1      C      -0.5808446704     1.7107475778    -1.0114252785
    2      N      -0.5532376680     2.8029982754    -1.3620710800
    3      C       1.0884854096    -1.0160178802     0.2608294155
    4      H       1.9602918606    -1.6334082453     0.4092587541
    5      C       0.6435391556    -0.4630302333    -0.8693279189
    6      H       1.0793390066    -0.5538028542    -1.8491425744
    7      C      -0.6306789444     0.3055420126    -0.5696589869
    8      H      -1.4941522654    -0.1418875344    -1.0858607459
    9      C      -0.7256537249     0.1609307312     0.9248038870
   10      H      -1.5792950193     0.3836744960     1.5411236974
   11      N       0.2551354701    -0.7247251571     1.3274852122
   12      H       0.5370713896    -0.8310211885     2.2839856183
 ----------------------------------------------------------------
 Nuclear Repulsion Energy =         259.08551124 hartrees
 There are       25 alpha and       24 beta electrons
 Applying Cartesian multipole field
    Component          Value
    ---------          -----
     (2,0,0)        1.00000E-11
     (0,2,0)        2.00000E-11
     (0,0,2)       -3.00000E-11
 Nucleus-field energy     =     0.0000000014 hartrees
 Requested basis set is cc-pVTZ
 There are 100 shells and 280 basis functions
 A cutoff of  1.0D-14 yielded   4800 shell pairs
 There are     37916 function pairs (     49631 Cartesian)
 Smallest overlap matrix eigenvalue = 1.77E-04
 Guess MOs from SCF MO coefficient file
 Reading MOs from coefficient file
 Reading MOs from coefficient file
 Long-range K will be added via erf
 Coulomb attenuation parameter = 0.25 bohr**(-1)
 An unrestricted hybrid HF-DFT SCF calculation will be
 performed using Pulay DIIS extrapolation
 Exchange:     0.1957 Hartree-Fock + 1.0000 wB97X-D3 + LR-HF
 Correlation:  1.0000 wB97X-D3
 Using SG-2 standard quadrature grid
 Dispersion:   Grimme D3
 SCF converges when DIIS error is below 1.0E-08
 Geometry optimization detected.  Setting ReadMinima to 0
 Setting SaveMinima to 0
 using 32 threads for integral computing
 -------------------------------------------------------
 OpenMP Integral computing Module                
 Release: version 1.0, May 2013, Q-Chem Inc. Pittsburgh 
 -------------------------------------------------------
 using 32 threads for integral computing
 -------------------------------------------------------
 OpenMP Integral computing Module                
 Release: version 1.0, May 2013, Q-Chem Inc. Pittsburgh 
 -------------------------------------------------------
 ---------------------------------------
  Cycle       Energy         DIIS Error
 ---------------------------------------
    1    -302.9567492695      6.70E-05
    2    -302.9573642796      8.76E-06
    3    -302.9573651672      7.67E-06
    4    -302.9573657262      2.64E-06
    5    -302.9573658256      1.17E-06
    6    -302.9573658567      4.48E-07
    7    -302.9573658680      1.99E-07
    8    -302.9573658723      8.13E-08
    9    -302.9573658751      5.07E-08
   10    -302.9573658763      2.19E-08
   11    -302.9573658769      1.43E-08
   12    -302.9573658771      5.62E-09 Convergence criterion met
 ---------------------------------------
 <S^2> = 0.7600
 SCF time:  CPU 1060.36 s  wall 33.60 s
 SCF   energy in the final basis set = -302.95736588
 Total energy in the final basis set = -302.95736588
 
 --------------------------------------------------------------
 
                    Orbital Energies (a.u.)
 --------------------------------------------------------------
 
 Alpha MOs
 -- Occupied --
-14.4769 -14.4092 -10.3421 -10.3303 -10.3198 -10.3078 -10.2886  -1.1091
 -1.0166  -0.9308  -0.8706  -0.7627  -0.7044  -0.6727  -0.6163  -0.5676
 -0.5430  -0.5300  -0.5048  -0.5000  -0.4558  -0.4224  -0.4189  -0.3613
 -0.2488
 -- Virtual --
  0.0869   0.1061   0.1221   0.1277   0.1470   0.1552   0.1686   0.1796
  0.2085   0.2506   0.2657   0.2958   0.3004   0.3295   0.3467   0.3667
  0.3828   0.3963   0.4125   0.4189   0.4438   0.4555   0.4716   0.4768
  0.4837   0.5050   0.5100   0.5211   0.5364   0.5441   0.5504   0.5721
  0.5963   0.6030   0.6133   0.6235   0.6458   0.6806   0.7083   0.7223
  0.7305   0.7495   0.7632   0.7917   0.7997   0.8058   0.8335   0.8455
  0.8580   0.9050   0.9228   0.9640   0.9877   1.0306   1.0338   1.0507
  1.0615   1.0824   1.0952   1.1069   1.1655   1.1794   1.1896   1.1923
  1.2053   1.2315   1.2606   1.2842   1.2874   1.3083   1.3216   1.3309
  1.3552   1.3684   1.3875   1.4076   1.4209   1.4486   1.4659   1.4752
  1.5070   1.5362   1.5745   1.5805   1.6139   1.6439   1.6693   1.7228
  1.7531   1.8170   1.8634   1.8798   1.8978   1.9348   1.9581   2.0133
  2.0514   2.1539   2.1751   2.2059   2.2499   2.2733   2.3219   2.3467
  2.4016   2.4179   2.4320   2.5116   2.5156   2.5758   2.5927   2.6124
  2.6425   2.6650   2.7204   2.7344   2.7507   2.7544   2.7717   2.7873
  2.8071   2.8370   2.8437   2.8731   2.8933   2.9190   2.9335   2.9663
  2.9689   2.9861   3.0076   3.0141   3.0439   3.0608   3.0769   3.0852
  3.0967   3.1054   3.1306   3.1541   3.1655   3.1730   3.1804   3.1942
  3.2158   3.2325   3.2630   3.2945   3.3333   3.3409   3.3536   3.3677
  3.3769   3.3962   3.4179   3.4248   3.4640   3.4823   3.5025   3.5330
  3.5470   3.5627   3.5934   3.6442   3.6464   3.6906   3.6982   3.7157
  3.7282   3.7653   3.7729   3.8274   3.8538   3.8801   3.9042   3.9077
  3.9332   3.9609   3.9881   4.0143   4.0304   4.0671   4.0769   4.0865
  4.0901   4.1229   4.1433   4.1835   4.2024   4.2109   4.2208   4.2544
  4.2828   4.3024   4.3222   4.3611   4.3773   4.4011   4.4480   4.4910
  4.4977   4.5345   4.5608   4.6148   4.6337   4.6568   4.6703   4.6909
  4.7022   4.7556   4.7655   4.8059   4.8416   4.8468   4.9071   4.9448
  4.9827   5.0039   5.0385   5.0674   5.1123   5.1382   5.1541   5.1808
  5.2109   5.2351   5.2462   5.2814   5.3362   5.4114   5.4529   5.4601
  5.5267   5.6073   5.6693   5.7254   5.7845   5.8460   5.9407   6.0369
  6.1083   6.1939   6.2415   6.2544   6.2920   6.3492   6.6450   6.7849
  8.0684  10.2260  11.3606  12.7136  12.9587  14.0032  15.8552
 
 Beta MOs
 -- Occupied --
-14.4743 -14.4092 -10.3429 -10.3310 -10.3115 -10.3067 -10.2871  -1.0998
 -1.0157  -0.9252  -0.8615  -0.7486  -0.6999  -0.6645  -0.6046  -0.5599
 -0.5378  -0.5255  -0.5010  -0.4794  -0.4540  -0.4191  -0.4172  -0.3334
 -- Virtual --
  0.0289   0.0976   0.1071   0.1243   0.1360   0.1478   0.1563   0.1721
  0.1821   0.2086   0.2531   0.2678   0.2977   0.3024   0.3334   0.3487
  0.3686   0.3933   0.4017   0.4155   0.4235   0.4463   0.4639   0.4748
  0.4803   0.4880   0.5083   0.5134   0.5245   0.5394   0.5453   0.5515
  0.5746   0.6012   0.6048   0.6179   0.6292   0.6509   0.6835   0.7093
  0.7228   0.7332   0.7508   0.7698   0.7938   0.8024   0.8084   0.8364
  0.8489   0.8592   0.9064   0.9256   0.9666   0.9909   1.0337   1.0362
  1.0526   1.0645   1.0851   1.1002   1.1079   1.1673   1.1819   1.1910
  1.1936   1.2103   1.2334   1.2696   1.2883   1.2935   1.3112   1.3234
  1.3365   1.3580   1.3707   1.3892   1.4107   1.4257   1.4530   1.4675
  1.4777   1.5128   1.5414   1.5785   1.5833   1.6162   1.6486   1.6726
  1.7274   1.7618   1.8209   1.8682   1.8815   1.8995   1.9360   1.9613
  2.0169   2.0542   2.1552   2.1833   2.2075   2.2530   2.3014   2.3285
  2.3573   2.4081   2.4234   2.4397   2.5159   2.5211   2.5845   2.6004
  2.6142   2.6467   2.6693   2.7255   2.7390   2.7561   2.7604   2.7781
  2.7948   2.8159   2.8472   2.8490   2.8784   2.8977   2.9266   2.9402
  2.9735   2.9757   2.9940   3.0124   3.0240   3.0478   3.0657   3.0824
  3.0967   3.1037   3.1103   3.1365   3.1669   3.1702   3.1833   3.1925
  3.1990   3.2250   3.2395   3.2676   3.3008   3.3364   3.3496   3.3594
  3.3735   3.3817   3.4011   3.4231   3.4321   3.4710   3.4882   3.5076
  3.5373   3.5564   3.5685   3.5986   3.6470   3.6524   3.6951   3.7023
  3.7185   3.7321   3.7690   3.7768   3.8309   3.8589   3.8830   3.9072
  3.9120   3.9365   3.9650   3.9904   4.0192   4.0350   4.0707   4.0813
  4.0865   4.0903   4.1253   4.1478   4.1906   4.2066   4.2142   4.2240
  4.2576   4.2875   4.3053   4.3264   4.3647   4.3824   4.4059   4.4518
  4.4943   4.5006   4.5405   4.5654   4.6190   4.6379   4.6595   4.6737
  4.6927   4.7067   4.7574   4.7690   4.8080   4.8456   4.8495   4.9141
  4.9483   4.9866   5.0144   5.0459   5.0751   5.1171   5.1440   5.1609
  5.1863   5.2143   5.2391   5.2500   5.2832   5.3402   5.4160   5.4594
  5.4642   5.5320   5.6124   5.6739   5.7301   5.7880   5.8473   5.9468
  6.0393   6.1125   6.1967   6.2424   6.2556   6.2937   6.3508   6.6475
  6.7887   8.0698  10.2287  11.3736  12.7148  12.9674  14.0040  15.8552
 --------------------------------------------------------------
 
          Ground-State Mulliken Net Atomic Charges

     Atom                 Charge (a.u.)    Spin (a.u.)
  --------------------------------------------------------
      1 C                    -0.103315       0.034439
      2 N                    -0.066604      -0.004390
      3 C                    -0.075745      -0.052722
      4 H                     0.133984       0.001512
      5 C                    -0.227484       0.143896
      6 H                     0.147426      -0.002922
      7 C                     0.012661      -0.045415
      8 H                     0.133891       0.055080
      9 C                    -0.208526       0.755226
     10 H                     0.141116      -0.004568
     11 N                    -0.042578       0.117816
     12 H                     0.155175       0.002048
  --------------------------------------------------------
  Sum of atomic charges =     0.000000
  Sum of spin   charges =     1.000000

 -----------------------------------------------------------------
                    Cartesian Multipole Moments
 -----------------------------------------------------------------
    Charge (ESU x 10^10)
                 0.0000
    Dipole Moment (Debye)
         X       0.6942      Y      -4.5271      Z       2.6803
       Tot       5.3067
    Quadrupole Moments (Debye-Ang)
        XX     -37.4480     XY      -0.9051     YY     -54.2895
        XZ       0.2760     YZ       4.2183     ZZ     -36.5558
    Octopole Moments (Debye-Ang^2)
       XXX       8.1298    XXY     -19.6982    XYY      13.4986
       YYY     -85.0953    XXZ       9.0155    XYZ      -5.9808
       YYZ      27.6862    XZZ       7.0991    YZZ     -28.3050
       ZZZ      35.7018
    Hexadecapole Moments (Debye-Ang^3)
      XXXX    -174.5879   XXXY      71.6112   XXYY    -109.4351
      XYYY     100.1542   YYYY    -624.9102   XXXZ     -15.3350
      XXYZ      38.0502   XYYZ     -12.5660   YYYZ     167.5050
      XXZZ     -73.7919   XYZZ      26.7392   YYZZ    -161.1659
      XZZZ     -15.6329   YZZZ     112.0506   ZZZZ    -266.4235
 -----------------------------------------------------------------
 Calculating analytic gradient of the SCF energy
 Gradient of SCF Energy
            1           2           3           4           5           6
    1   0.0004397  -0.0001908   0.0000396   0.0000651   0.0002424  -0.0000648
    2   0.0002391  -0.0000587  -0.0001330   0.0000411   0.0001435  -0.0000932
    3   0.0001518  -0.0000808  -0.0002232  -0.0000000   0.0001177  -0.0000256
            7           8           9          10          11          12
    1  -0.0004673   0.0000485   0.0000536  -0.0001664  -0.0001364   0.0001369
    2  -0.0003499   0.0000842   0.0004094  -0.0000907  -0.0003096   0.0001177
    3  -0.0001557  -0.0000089   0.0000131  -0.0000906   0.0003082  -0.0000060
 Max gradient component =       4.673E-04
 RMS gradient           =       1.924E-04
 Gradient time:  CPU 276.65 s  wall 9.28 s
 Geometry Optimization Parameters
   NAtoms,    NIC,     NZ,  NCons,   NDum,   NFix, NCnnct, MaxDiis
       12      82       0       0       0       0       0       0

 Cartesian Hessian Update
 Hessian updated using BFGS update


** GEOMETRY OPTIMIZATION IN DELOCALIZED INTERNAL COORDINATES **
   Searching for a Minimum

   Optimization Cycle:   2

                       Coordinates (Angstroms)
     ATOM                X               Y               Z
      1  C        -0.5808446704    1.7107475778   -1.0114252785
      2  N        -0.5532376680    2.8029982754   -1.3620710800
      3  C         1.0884854096   -1.0160178802    0.2608294155
      4  H         1.9602918606   -1.6334082453    0.4092587541
      5  C         0.6435391556   -0.4630302333   -0.8693279189
      6  H         1.0793390066   -0.5538028542   -1.8491425744
      7  C        -0.6306789444    0.3055420126   -0.5696589869
      8  H        -1.4941522654   -0.1418875344   -1.0858607459
      9  C        -0.7256537249    0.1609307312    0.9248038870
     10  H        -1.5792950193    0.3836744960    1.5411236974
     11  N         0.2551354701   -0.7247251571    1.3274852122
     12  H         0.5370713896   -0.8310211885    2.2839856183
   Point Group: c1    Number of degrees of freedom:    30


   Energy is   -302.957365877

 Hessian updated using BFGS update

 30 Hessian modes will be used to form the next step
  Hessian Eigenvalues:
     0.009306    0.013496    0.015602    0.019366    0.021232    0.025058
     0.062080    0.075341    0.088037    0.130798    0.144088    0.150029
     0.159391    0.159921    0.193581    0.200001    0.220808    0.226401
     0.304861    0.317538    0.335198    0.360710    0.361414    0.364811
     0.375724    0.450368    0.466030    0.475954    0.577395    1.380601

 Minimum search - taking simple RFO step
 Searching for Lamda that Minimizes Along All modes
 Value Taken    Lamda =  -0.00000578
 Step Taken.  Stepsize is  0.019302

                             Maximum     Tolerance    Cnvgd?
         Gradient           0.000265      0.000300     YES
         Displacement       0.013714      0.001200      NO
         Energy change     -0.000015      0.000001      NO


 New Cartesian Coordinates Obtained by Inverse Iteration

 Displacement from previous Coordinates is:  0.017003
 Adding empirical dispersion correction 
 ----------------------------------------------------------------
 Doing -D3(0) with
 s6  =   1.00000
 s8  =   1.00000
 rs6 =   1.28100
 rs8 =   1.09400
 -D3 energy without 3body term =     -0.0027744779 hartrees
 ----------------------------------------------------------------
             Standard Nuclear Orientation (Angstroms)
    I     Atom           X                Y                Z
 ----------------------------------------------------------------
    1      C      -0.5826394480     1.7108060695    -1.0129857799
    2      N      -0.5557346220     2.8028897785    -1.3645271369
    3      C       1.0886241811    -1.0162698939     0.2609222849
    4      H       1.9593123766    -1.6350190842     0.4096834147
    5      C       0.6440800459    -0.4626903656    -0.8693741758
    6      H       1.0816263608    -0.5512669680    -1.8486294272
    7      C      -0.6299785901     0.3062637964    -0.5694953375
    8      H      -1.4935118353    -0.1426444629    -1.0848702580
    9      C      -0.7249596804     0.1609916066     0.9250490703
   10      H      -1.5763270515     0.3866322377     1.5434083045
   11      N       0.2550879440    -0.7250539585     1.3269477619
   12      H       0.5344203189    -0.8346387556     2.2838712789
 ----------------------------------------------------------------
 Nuclear Repulsion Energy =         259.07313842 hartrees
 There are       25 alpha and       24 beta electrons
 Applying Cartesian multipole field
    Component          Value
    ---------          -----
     (2,0,0)        1.00000E-11
     (0,2,0)        2.00000E-11
     (0,0,2)       -3.00000E-11
 Nucleus-field energy     =     0.0000000014 hartrees
 Requested basis set is cc-pVTZ
 There are 100 shells and 280 basis functions
 A cutoff of  1.0D-14 yielded   4799 shell pairs
 There are     37895 function pairs (     49601 Cartesian)
 Smallest overlap matrix eigenvalue = 1.76E-04
 Guess MOs from SCF MO coefficient file
 Reading MOs from coefficient file
 Reading MOs from coefficient file
 Long-range K will be added via erf
 Coulomb attenuation parameter = 0.25 bohr**(-1)
 An unrestricted hybrid HF-DFT SCF calculation will be
 performed using Pulay DIIS extrapolation
 Exchange:     0.1957 Hartree-Fock + 1.0000 wB97X-D3 + LR-HF
 Correlation:  1.0000 wB97X-D3
 Using SG-2 standard quadrature grid
 Dispersion:   Grimme D3
 SCF converges when DIIS error is below 1.0E-08
 Geometry optimization detected.  Setting ReadMinima to 0
 Setting SaveMinima to 0
 using 32 threads for integral computing
 -------------------------------------------------------
 OpenMP Integral computing Module                
 Release: version 1.0, May 2013, Q-Chem Inc. Pittsburgh 
 -------------------------------------------------------
 using 32 threads for integral computing
 -------------------------------------------------------
 OpenMP Integral computing Module                
 Release: version 1.0, May 2013, Q-Chem Inc. Pittsburgh 
 -------------------------------------------------------
 ---------------------------------------
  Cycle       Energy         DIIS Error
 ---------------------------------------
    1    -302.9575210857      4.13E-05
    2    -302.9573692025      5.15E-06
    3    -302.9573697855      2.27E-06
    4    -302.9573698776      1.61E-06
    5    -302.9573699201      4.86E-07
    6    -302.9573699325      3.26E-07
    7    -302.9573699360      1.25E-07
    8    -302.9573699382      5.27E-08
    9    -302.9573699390      2.77E-08
   10    -302.9573699394      1.14E-08
   11    -302.9573699396      6.49E-09 Convergence criterion met
 ---------------------------------------
 <S^2> = 0.7601
 SCF time:  CPU 970.88 s  wall 30.84 s
 SCF   energy in the final basis set = -302.95736994
 Total energy in the final basis set = -302.95736994
 
 --------------------------------------------------------------
 
                    Orbital Energies (a.u.)
 --------------------------------------------------------------
 
 Alpha MOs
 -- Occupied --
-14.4770 -14.4092 -10.3422 -10.3302 -10.3197 -10.3079 -10.2886  -1.1093
 -1.0165  -0.9307  -0.8706  -0.7627  -0.7044  -0.6728  -0.6162  -0.5676
 -0.5430  -0.5300  -0.5048  -0.5002  -0.4558  -0.4224  -0.4189  -0.3613
 -0.2486
 -- Virtual --
  0.0870   0.1061   0.1221   0.1276   0.1470   0.1552   0.1684   0.1796
  0.2085   0.2506   0.2658   0.2959   0.3005   0.3296   0.3468   0.3668
  0.3828   0.3962   0.4126   0.4190   0.4439   0.4556   0.4716   0.4767
  0.4837   0.5050   0.5099   0.5210   0.5363   0.5440   0.5502   0.5721
  0.5965   0.6030   0.6133   0.6237   0.6458   0.6810   0.7082   0.7223
  0.7306   0.7494   0.7634   0.7919   0.7997   0.8059   0.8335   0.8452
  0.8579   0.9053   0.9227   0.9639   0.9875   1.0304   1.0338   1.0507
  1.0619   1.0821   1.0951   1.1069   1.1657   1.1792   1.1896   1.1924
  1.2057   1.2316   1.2609   1.2839   1.2874   1.3082   1.3216   1.3310
  1.3553   1.3681   1.3873   1.4077   1.4209   1.4484   1.4661   1.4750
  1.5070   1.5365   1.5747   1.5805   1.6142   1.6442   1.6693   1.7228
  1.7524   1.8170   1.8634   1.8799   1.8977   1.9348   1.9590   2.0139
  2.0515   2.1540   2.1750   2.2057   2.2499   2.2730   2.3220   2.3469
  2.4016   2.4178   2.4320   2.5116   2.5160   2.5754   2.5934   2.6123
  2.6419   2.6653   2.7208   2.7341   2.7510   2.7539   2.7716   2.7877
  2.8073   2.8377   2.8440   2.8732   2.8929   2.9188   2.9331   2.9659
  2.9689   2.9866   3.0076   3.0140   3.0440   3.0608   3.0772   3.0854
  3.0969   3.1055   3.1305   3.1543   3.1654   3.1727   3.1804   3.1940
  3.2156   3.2322   3.2631   3.2943   3.3337   3.3407   3.3535   3.3675
  3.3771   3.3965   3.4175   3.4250   3.4639   3.4822   3.5027   3.5331
  3.5475   3.5624   3.5937   3.6444   3.6467   3.6907   3.6984   3.7155
  3.7281   3.7651   3.7726   3.8275   3.8534   3.8802   3.9040   3.9081
  3.9326   3.9602   3.9884   4.0142   4.0310   4.0668   4.0770   4.0865
  4.0901   4.1227   4.1439   4.1839   4.2031   4.2112   4.2204   4.2543
  4.2825   4.3022   4.3224   4.3612   4.3774   4.4008   4.4479   4.4904
  4.4978   4.5346   4.5607   4.6153   4.6339   4.6570   4.6713   4.6911
  4.7026   4.7560   4.7660   4.8060   4.8416   4.8465   4.9061   4.9450
  4.9836   5.0033   5.0384   5.0669   5.1124   5.1384   5.1532   5.1809
  5.2113   5.2356   5.2465   5.2819   5.3369   5.4112   5.4522   5.4605
  5.5272   5.6061   5.6693   5.7258   5.7846   5.8460   5.9406   6.0376
  6.1082   6.1953   6.2414   6.2547   6.2920   6.3499   6.6477   6.7870
  8.0701  10.2264  11.3615  12.7101  12.9668  14.0022  15.8519
 
 Beta MOs
 -- Occupied --
-14.4744 -14.4093 -10.3429 -10.3310 -10.3114 -10.3067 -10.2871  -1.0999
 -1.0157  -0.9252  -0.8615  -0.7487  -0.7000  -0.6645  -0.6045  -0.5599
 -0.5378  -0.5255  -0.5010  -0.4795  -0.4540  -0.4191  -0.4172  -0.3334
 -- Virtual --
  0.0291   0.0978   0.1071   0.1243   0.1359   0.1478   0.1563   0.1719
  0.1821   0.2087   0.2531   0.2679   0.2978   0.3024   0.3335   0.3488
  0.3687   0.3933   0.4016   0.4155   0.4236   0.4464   0.4640   0.4749
  0.4802   0.4880   0.5083   0.5133   0.5245   0.5393   0.5452   0.5513
  0.5746   0.6014   0.6049   0.6180   0.6293   0.6508   0.6840   0.7092
  0.7227   0.7332   0.7508   0.7699   0.7939   0.8024   0.8085   0.8364
  0.8487   0.8592   0.9067   0.9254   0.9665   0.9907   1.0334   1.0363
  1.0526   1.0649   1.0849   1.1001   1.1079   1.1675   1.1817   1.1911
  1.1937   1.2107   1.2335   1.2699   1.2880   1.2935   1.3111   1.3233
  1.3366   1.3582   1.3704   1.3890   1.4107   1.4256   1.4529   1.4676
  1.4776   1.5128   1.5417   1.5788   1.5833   1.6165   1.6489   1.6726
  1.7274   1.7611   1.8210   1.8681   1.8816   1.8994   1.9360   1.9622
  2.0175   2.0543   2.1553   2.1832   2.2072   2.2530   2.3012   2.3285
  2.3574   2.4082   2.4234   2.4397   2.5160   2.5214   2.5842   2.6012
  2.6141   2.6461   2.6696   2.7259   2.7387   2.7562   2.7602   2.7779
  2.7954   2.8160   2.8477   2.8497   2.8785   2.8974   2.9263   2.9397
  2.9733   2.9756   2.9944   3.0125   3.0238   3.0479   3.0657   3.0827
  3.0968   3.1040   3.1104   3.1363   3.1670   3.1701   3.1834   3.1923
  3.1988   3.2247   3.2394   3.2676   3.3005   3.3366   3.3496   3.3594
  3.3733   3.3818   3.4014   3.4228   3.4323   3.4708   3.4882   3.5077
  3.5372   3.5569   3.5682   3.5990   3.6472   3.6527   3.6953   3.7025
  3.7183   3.7319   3.7687   3.7765   3.8310   3.8586   3.8832   3.9070
  3.9124   3.9359   3.9642   3.9907   4.0191   4.0356   4.0704   4.0815
  4.0865   4.0903   4.1251   4.1483   4.1909   4.2074   4.2145   4.2235
  4.2576   4.2872   4.3051   4.3266   4.3648   4.3824   4.4056   4.4517
  4.4938   4.5006   4.5405   4.5653   4.6195   4.6382   4.6596   4.6746
  4.6930   4.7071   4.7578   4.7695   4.8082   4.8455   4.8493   4.9132
  4.9485   4.9876   5.0137   5.0458   5.0746   5.1172   5.1442   5.1600
  5.1864   5.2147   5.2395   5.2504   5.2836   5.3409   5.4159   5.4589
  5.4644   5.5324   5.6112   5.6739   5.7305   5.7881   5.8473   5.9467
  6.0399   6.1124   6.1981   6.2423   6.2559   6.2937   6.3515   6.6502
  6.7907   8.0714  10.2291  11.3745  12.7112  12.9755  14.0029  15.8520
 --------------------------------------------------------------
 
          Ground-State Mulliken Net Atomic Charges

     Atom                 Charge (a.u.)    Spin (a.u.)
  --------------------------------------------------------
      1 C                    -0.103282       0.034502
      2 N                    -0.066659      -0.004567
      3 C                    -0.075905      -0.052949
      4 H                     0.133980       0.001505
      5 C                    -0.227652       0.144793
      6 H                     0.147444      -0.002954
      7 C                     0.012745      -0.045616
      8 H                     0.133788       0.055399
      9 C                    -0.209023       0.754880
     10 H                     0.141251      -0.004696
     11 N                    -0.041917       0.117737
     12 H                     0.155231       0.001966
  --------------------------------------------------------
  Sum of atomic charges =    -0.000000
  Sum of spin   charges =     1.000000

 -----------------------------------------------------------------
                    Cartesian Multipole Moments
 -----------------------------------------------------------------
    Charge (ESU x 10^10)
                -0.0000
    Dipole Moment (Debye)
         X       0.6966      Y      -4.5286      Z       2.6905
       Tot       5.3134
    Quadrupole Moments (Debye-Ang)
        XX     -37.4681     XY      -0.8977     YY     -54.2699
        XZ       0.2542     YZ       4.2101     ZZ     -36.5575
    Octopole Moments (Debye-Ang^2)
       XXX       8.1843    XXY     -19.7053    XYY      13.5483
       YYY     -85.1072    XXZ       9.0240    XYZ      -6.0184
       YYZ      27.7804    XZZ       7.1060    YZZ     -28.3590
       ZZZ      35.8332
    Hexadecapole Moments (Debye-Ang^3)
      XXXX    -174.7767   XXXY      71.8140   XXYY    -109.4881
      XYYY     100.4284   YYYY    -624.8573   XXXZ     -15.4583
      XXYZ      38.1503   XYYZ     -12.6656   YYYZ     167.7340
      XXZZ     -73.8934   XYZZ      26.8384   YYZZ    -161.2644
      XZZZ     -15.8523   YZZZ     112.2096   ZZZZ    -266.7441
 -----------------------------------------------------------------
 Calculating analytic gradient of the SCF energy
 Gradient of SCF Energy
            1           2           3           4           5           6
    1   0.0002272  -0.0001270   0.0001198  -0.0000185   0.0000628   0.0000138
    2  -0.0000709   0.0001926  -0.0000447   0.0000183  -0.0000282  -0.0000292
    3   0.0000903  -0.0001262   0.0000192   0.0000345  -0.0000564  -0.0000215
            7           8           9          10          11          12
    1  -0.0001555  -0.0000212   0.0001564  -0.0001223  -0.0002262   0.0000906
    2  -0.0000405   0.0000349   0.0001478  -0.0000963  -0.0002161   0.0001324
    3  -0.0001413  -0.0000077   0.0001637   0.0000117  -0.0000410   0.0000748
 Max gradient component =       2.272E-04
 RMS gradient           =       1.103E-04
 Gradient time:  CPU 277.26 s  wall 9.30 s
 Geometry Optimization Parameters
   NAtoms,    NIC,     NZ,  NCons,   NDum,   NFix, NCnnct, MaxDiis
       12      82       0       0       0       0       0       0

 Cartesian Hessian Update
 Hessian updated using BFGS update


** GEOMETRY OPTIMIZATION IN DELOCALIZED INTERNAL COORDINATES **
   Searching for a Minimum

   Optimization Cycle:   3

                       Coordinates (Angstroms)
     ATOM                X               Y               Z
      1  C        -0.5826394480    1.7108060695   -1.0129857799
      2  N        -0.5557346220    2.8028897785   -1.3645271369
      3  C         1.0886241811   -1.0162698939    0.2609222849
      4  H         1.9593123766   -1.6350190842    0.4096834147
      5  C         0.6440800459   -0.4626903656   -0.8693741758
      6  H         1.0816263608   -0.5512669680   -1.8486294272
      7  C        -0.6299785901    0.3062637964   -0.5694953375
      8  H        -1.4935118353   -0.1426444629   -1.0848702580
      9  C        -0.7249596804    0.1609916066    0.9250490703
     10  H        -1.5763270515    0.3866322377    1.5434083045
     11  N         0.2550879440   -0.7250539585    1.3269477619
     12  H         0.5344203189   -0.8346387556    2.2838712789
   Point Group: c1    Number of degrees of freedom:    30


   Energy is   -302.957369940

 Hessian updated using BFGS update

 30 Hessian modes will be used to form the next step
  Hessian Eigenvalues:
     0.005576    0.011987    0.015498    0.018431    0.021030    0.025704
     0.064548    0.078430    0.088715    0.134047    0.144736    0.150417
     0.159866    0.160710    0.185478    0.200034    0.220864    0.226248
     0.304939    0.325246    0.336470    0.359867    0.361932    0.364870
     0.376253    0.456307    0.469319    0.478546    0.578301    1.400014

 Minimum search - taking simple RFO step
 Searching for Lamda that Minimizes Along All modes
 Value Taken    Lamda =  -0.00000408
 Step Taken.  Stepsize is  0.024331

                             Maximum     Tolerance    Cnvgd?
         Gradient           0.000231      0.000300     YES
         Displacement       0.018957      0.001200      NO
         Energy change     -0.000004      0.000001      NO


 New Cartesian Coordinates Obtained by Inverse Iteration

 Displacement from previous Coordinates is:  0.017314
 Adding empirical dispersion correction 
 ----------------------------------------------------------------
 Doing -D3(0) with
 s6  =   1.00000
 s8  =   1.00000
 rs6 =   1.28100
 rs8 =   1.09400
 -D3 energy without 3body term =     -0.0027743545 hartrees
 ----------------------------------------------------------------
             Standard Nuclear Orientation (Angstroms)
    I     Atom           X                Y                Z
 ----------------------------------------------------------------
    1      C      -0.5845503836     1.7103425596    -1.0140027722
    2      N      -0.5576804814     2.8023197735    -1.3657906386
    3      C       1.0887023968    -1.0165140739     0.2609221818
    4      H       1.9584936536    -1.6365324787     0.4096026993
    5      C       0.6446524632    -0.4619866277    -0.8692302592
    6      H       1.0835600464    -0.5486233715    -1.8480074265
    7      C      -0.6296851559     0.3063922051    -0.5694625933
    8      H      -1.4927624138    -0.1442828823    -1.0845123030
    9      C      -0.7247480430     0.1608582047     0.9248429580
   10      H      -1.5732868191     0.3910178060     1.5451847294
   11      N       0.2555927360    -0.7244690870     1.3266060287
   12      H       0.5317120007    -0.8385220277     2.2838473955
 ----------------------------------------------------------------
 Nuclear Repulsion Energy =         259.08657519 hartrees
 There are       25 alpha and       24 beta electrons
 Applying Cartesian multipole field
    Component          Value
    ---------          -----
     (2,0,0)        1.00000E-11
     (0,2,0)        2.00000E-11
     (0,0,2)       -3.00000E-11
 Nucleus-field energy     =     0.0000000014 hartrees
 Requested basis set is cc-pVTZ
 There are 100 shells and 280 basis functions
 A cutoff of  1.0D-14 yielded   4798 shell pairs
 There are     37890 function pairs (     49595 Cartesian)
 Smallest overlap matrix eigenvalue = 1.76E-04
 Guess MOs from SCF MO coefficient file
 Reading MOs from coefficient file
 Reading MOs from coefficient file
 Long-range K will be added via erf
 Coulomb attenuation parameter = 0.25 bohr**(-1)
 An unrestricted hybrid HF-DFT SCF calculation will be
 performed using Pulay DIIS extrapolation
 Exchange:     0.1957 Hartree-Fock + 1.0000 wB97X-D3 + LR-HF
 Correlation:  1.0000 wB97X-D3
 Using SG-2 standard quadrature grid
 Dispersion:   Grimme D3
 SCF converges when DIIS error is below 1.0E-08
 Geometry optimization detected.  Setting ReadMinima to 0
 Setting SaveMinima to 0
 using 32 threads for integral computing
 -------------------------------------------------------
 OpenMP Integral computing Module                
 Release: version 1.0, May 2013, Q-Chem Inc. Pittsburgh 
 -------------------------------------------------------
 using 32 threads for integral computing
 -------------------------------------------------------
 OpenMP Integral computing Module                
 Release: version 1.0, May 2013, Q-Chem Inc. Pittsburgh 
 -------------------------------------------------------
 ---------------------------------------
  Cycle       Energy         DIIS Error
 ---------------------------------------
    1    -302.9576273553      3.97E-05
    2    -302.9573718256      5.86E-06
    3    -302.9573725427      1.89E-06
    4    -302.9573726559      1.23E-06
    5    -302.9573726928      5.19E-07
    6    -302.9573727083      2.64E-07
    7    -302.9573727120      1.40E-07
    8    -302.9573727141      5.87E-08
    9    -302.9573727149      3.20E-08
   10    -302.9573727154      1.34E-08
   11    -302.9573727156      8.07E-09 Convergence criterion met
 ---------------------------------------
 <S^2> = 0.7601
 SCF time:  CPU 970.73 s  wall 30.88 s
 SCF   energy in the final basis set = -302.95737272
 Total energy in the final basis set = -302.95737272
 
 --------------------------------------------------------------
 
                    Orbital Energies (a.u.)
 --------------------------------------------------------------
 
 Alpha MOs
 -- Occupied --
-14.4770 -14.4092 -10.3421 -10.3302 -10.3196 -10.3078 -10.2885  -1.1094
 -1.0165  -0.9307  -0.8706  -0.7628  -0.7045  -0.6728  -0.6161  -0.5675
 -0.5431  -0.5300  -0.5048  -0.5004  -0.4558  -0.4224  -0.4189  -0.3612
 -0.2483
 -- Virtual --
  0.0871   0.1061   0.1222   0.1276   0.1469   0.1552   0.1683   0.1796
  0.2086   0.2506   0.2660   0.2960   0.3005   0.3298   0.3469   0.3669
  0.3829   0.3961   0.4127   0.4190   0.4440   0.4556   0.4717   0.4767
  0.4837   0.5052   0.5099   0.5210   0.5362   0.5439   0.5501   0.5722
  0.5971   0.6030   0.6134   0.6238   0.6460   0.6812   0.7080   0.7223
  0.7307   0.7493   0.7639   0.7920   0.7999   0.8060   0.8336   0.8448
  0.8579   0.9056   0.9226   0.9641   0.9874   1.0302   1.0339   1.0508
  1.0624   1.0819   1.0951   1.1070   1.1660   1.1793   1.1896   1.1925
  1.2063   1.2319   1.2614   1.2835   1.2876   1.3082   1.3216   1.3312
  1.3555   1.3680   1.3872   1.4076   1.4211   1.4481   1.4662   1.4751
  1.5070   1.5371   1.5752   1.5808   1.6146   1.6447   1.6693   1.7229
  1.7513   1.8170   1.8632   1.8801   1.8977   1.9348   1.9602   2.0146
  2.0517   2.1541   2.1748   2.2057   2.2499   2.2727   2.3221   2.3472
  2.4018   2.4175   2.4323   2.5118   2.5166   2.5753   2.5944   2.6124
  2.6418   2.6655   2.7216   2.7339   2.7512   2.7534   2.7716   2.7879
  2.8078   2.8384   2.8444   2.8732   2.8928   2.9185   2.9327   2.9653
  2.9689   2.9871   3.0078   3.0139   3.0439   3.0606   3.0776   3.0854
  3.0971   3.1056   3.1305   3.1545   3.1653   3.1724   3.1805   3.1938
  3.2156   3.2321   3.2635   3.2943   3.3347   3.3407   3.3541   3.3673
  3.3778   3.3972   3.4172   3.4254   3.4641   3.4821   3.5031   3.5332
  3.5482   3.5621   3.5942   3.6446   3.6476   3.6906   3.6989   3.7152
  3.7284   3.7650   3.7724   3.8278   3.8531   3.8805   3.9042   3.9085
  3.9321   3.9599   3.9891   4.0143   4.0321   4.0670   4.0774   4.0865
  4.0901   4.1226   4.1446   4.1846   4.2038   4.2117   4.2202   4.2545
  4.2823   4.3024   4.3229   4.3610   4.3775   4.4004   4.4481   4.4901
  4.4982   4.5349   4.5609   4.6163   4.6338   4.6574   4.6728   4.6916
  4.7028   4.7565   4.7670   4.8064   4.8417   4.8464   4.9045   4.9454
  4.9852   5.0031   5.0377   5.0659   5.1128   5.1388   5.1516   5.1813
  5.2118   5.2367   5.2466   5.2825   5.3376   5.4114   5.4514   5.4609
  5.5283   5.6049   5.6698   5.7269   5.7847   5.8462   5.9404   6.0388
  6.1080   6.1970   6.2418   6.2555   6.2926   6.3508   6.6522   6.7907
  8.0716  10.2276  11.3638  12.7118  12.9750  14.0030  15.8525
 
 Beta MOs
 -- Occupied --
-14.4744 -14.4093 -10.3429 -10.3309 -10.3113 -10.3067 -10.2870  -1.1001
 -1.0157  -0.9252  -0.8615  -0.7488  -0.7000  -0.6646  -0.6044  -0.5598
 -0.5379  -0.5256  -0.5010  -0.4797  -0.4540  -0.4191  -0.4171  -0.3333
 -- Virtual --
  0.0293   0.0980   0.1070   0.1243   0.1358   0.1478   0.1563   0.1718
  0.1822   0.2088   0.2531   0.2680   0.2979   0.3024   0.3337   0.3489
  0.3689   0.3932   0.4016   0.4156   0.4236   0.4465   0.4640   0.4749
  0.4802   0.4880   0.5085   0.5133   0.5245   0.5393   0.5452   0.5512
  0.5746   0.6018   0.6051   0.6180   0.6295   0.6509   0.6844   0.7090
  0.7227   0.7332   0.7508   0.7705   0.7940   0.8027   0.8086   0.8365
  0.8484   0.8591   0.9070   0.9253   0.9667   0.9905   1.0330   1.0367
  1.0527   1.0654   1.0847   1.1001   1.1080   1.1678   1.1818   1.1911
  1.1938   1.2112   1.2338   1.2702   1.2878   1.2935   1.3111   1.3233
  1.3368   1.3584   1.3702   1.3890   1.4107   1.4258   1.4526   1.4677
  1.4777   1.5128   1.5422   1.5792   1.5836   1.6169   1.6494   1.6727
  1.7275   1.7600   1.8209   1.8679   1.8818   1.8994   1.9360   1.9634
  2.0183   2.0546   2.1554   2.1830   2.2072   2.2531   2.3010   2.3287
  2.3577   2.4084   2.4231   2.4399   2.5161   2.5220   2.5840   2.6023
  2.6143   2.6460   2.6699   2.7266   2.7384   2.7561   2.7600   2.7778
  2.7959   2.8163   2.8481   2.8507   2.8785   2.8974   2.9259   2.9393
  2.9730   2.9756   2.9949   3.0126   3.0236   3.0479   3.0655   3.0831
  3.0967   3.1043   3.1104   3.1363   3.1671   3.1700   3.1837   3.1918
  3.1986   3.2247   3.2393   3.2680   3.3005   3.3372   3.3499   3.3599
  3.3732   3.3824   3.4021   3.4227   3.4325   3.4709   3.4882   3.5081
  3.5373   3.5576   3.5678   3.5996   3.6474   3.6535   3.6952   3.7030
  3.7180   3.7323   3.7686   3.7762   3.8312   3.8582   3.8834   3.9071
  3.9129   3.9354   3.9639   3.9914   4.0191   4.0368   4.0707   4.0819
  4.0865   4.0904   4.1250   4.1490   4.1914   4.2083   4.2151   4.2233
  4.2577   4.2869   4.3053   4.3270   4.3647   4.3824   4.4053   4.4519
  4.4935   4.5010   4.5408   4.5655   4.6205   4.6381   4.6599   4.6759
  4.6936   4.7074   4.7583   4.7705   4.8085   4.8453   4.8495   4.9116
  4.9488   4.9894   5.0134   5.0452   5.0738   5.1176   5.1446   5.1583
  5.1868   5.2151   5.2406   5.2505   5.2843   5.3416   5.4162   5.4582
  5.4647   5.5335   5.6100   5.6744   5.7314   5.7883   5.8475   5.9465
  6.0411   6.1121   6.1998   6.2427   6.2567   6.2943   6.3524   6.6547
  6.7944   8.0730  10.2303  11.3767  12.7130  12.9836  14.0038  15.8526
 --------------------------------------------------------------
 
          Ground-State Mulliken Net Atomic Charges

     Atom                 Charge (a.u.)    Spin (a.u.)
  --------------------------------------------------------
      1 C                    -0.103284       0.034502
      2 N                    -0.066713      -0.004652
      3 C                    -0.076102      -0.053197
      4 H                     0.133983       0.001497
      5 C                    -0.227826       0.145753
      6 H                     0.147416      -0.002989
      7 C                     0.012999      -0.045758
      8 H                     0.133688       0.055774
      9 C                    -0.209714       0.754398
     10 H                     0.141501      -0.004878
     11 N                    -0.041308       0.117735
     12 H                     0.155360       0.001813
  --------------------------------------------------------
  Sum of atomic charges =     0.000000
  Sum of spin   charges =     1.000000

 -----------------------------------------------------------------
                    Cartesian Multipole Moments
 -----------------------------------------------------------------
    Charge (ESU x 10^10)
                 0.0000
    Dipole Moment (Debye)
         X       0.6973      Y      -4.5314      Z       2.7002
       Tot       5.3208
    Quadrupole Moments (Debye-Ang)
        XX     -37.4884     XY      -0.8954     YY     -54.2442
        XZ       0.2345     YZ       4.1976     ZZ     -36.5508
    Octopole Moments (Debye-Ang^2)
       XXX       8.2378    XXY     -19.7031    XYY      13.5859
       YYY     -85.1117    XXZ       9.0199    XYZ      -6.0535
       YYZ      27.8574    XZZ       7.1019    YZZ     -28.3969
       ZZZ      35.9385
    Hexadecapole Moments (Debye-Ang^3)
      XXXX    -174.9891   XXXY      71.9624   XXYY    -109.4945
      XYYY     100.6307   YYYY    -624.5515   XXXZ     -15.5674
      XXYZ      38.2163   XYYZ     -12.7423   YYYZ     167.7815
      XXZZ     -73.9745   XYZZ      26.9033   YYZZ    -161.2238
      XZZZ     -16.0453   YZZZ     112.2105   ZZZZ    -266.8423
 -----------------------------------------------------------------
 Calculating analytic gradient of the SCF energy
 Gradient of SCF Energy
            1           2           3           4           5           6
    1   0.0000621  -0.0000637   0.0000846  -0.0000483  -0.0000567   0.0000633
    2  -0.0001739   0.0001419  -0.0000364  -0.0000328  -0.0000588   0.0000403
    3   0.0000239  -0.0000807   0.0000803   0.0000371  -0.0000554   0.0000176
            7           8           9          10          11          12
    1   0.0000682  -0.0000558   0.0000933  -0.0000632  -0.0001346   0.0000507
    2   0.0001657  -0.0000229   0.0000416  -0.0000707  -0.0001180   0.0001238
    3  -0.0000782  -0.0000036   0.0001352   0.0000299  -0.0001880   0.0000819
 Max gradient component =       1.880E-04
 RMS gradient           =       8.712E-05
 Gradient time:  CPU 277.62 s  wall 9.34 s
 Geometry Optimization Parameters
   NAtoms,    NIC,     NZ,  NCons,   NDum,   NFix, NCnnct, MaxDiis
       12      82       0       0       0       0       0       0

 Cartesian Hessian Update
 Hessian updated using BFGS update


** GEOMETRY OPTIMIZATION IN DELOCALIZED INTERNAL COORDINATES **
   Searching for a Minimum

   Optimization Cycle:   4

                       Coordinates (Angstroms)
     ATOM                X               Y               Z
      1  C        -0.5845503836    1.7103425596   -1.0140027722
      2  N        -0.5576804814    2.8023197735   -1.3657906386
      3  C         1.0887023968   -1.0165140739    0.2609221818
      4  H         1.9584936536   -1.6365324787    0.4096026993
      5  C         0.6446524632   -0.4619866277   -0.8692302592
      6  H         1.0835600464   -0.5486233715   -1.8480074265
      7  C        -0.6296851559    0.3063922051   -0.5694625933
      8  H        -1.4927624138   -0.1442828823   -1.0845123030
      9  C        -0.7247480430    0.1608582047    0.9248429580
     10  H        -1.5732868191    0.3910178060    1.5451847294
     11  N         0.2555927360   -0.7244690870    1.3266060287
     12  H         0.5317120007   -0.8385220277    2.2838473955
   Point Group: c1    Number of degrees of freedom:    30


   Energy is   -302.957372716

 Hessian updated using BFGS update

 30 Hessian modes will be used to form the next step
  Hessian Eigenvalues:
     0.003396    0.011816    0.015525    0.017932    0.022490    0.026542
     0.065086    0.078983    0.088547    0.135173    0.145222    0.150864
     0.159917    0.161177    0.180696    0.200028    0.222211    0.226424
     0.304833    0.320421    0.338324    0.361334    0.361929    0.364939
     0.371970    0.461871    0.469393    0.476345    0.574504    1.388302

 Minimum search - taking simple RFO step
 Searching for Lamda that Minimizes Along All modes
 Value Taken    Lamda =  -0.00000280
 Step Taken.  Stepsize is  0.024378

                             Maximum     Tolerance    Cnvgd?
         Gradient           0.000199      0.000300     YES
         Displacement       0.019076      0.001200      NO
         Energy change     -0.000003      0.000001      NO


 New Cartesian Coordinates Obtained by Inverse Iteration

 Displacement from previous Coordinates is:  0.013267
 Adding empirical dispersion correction 
 ----------------------------------------------------------------
 Doing -D3(0) with
 s6  =   1.00000
 s8  =   1.00000
 rs6 =   1.28100
 rs8 =   1.09400
 -D3 energy without 3body term =     -0.0027746635 hartrees
 ----------------------------------------------------------------
             Standard Nuclear Orientation (Angstroms)
    I     Atom           X                Y                Z
 ----------------------------------------------------------------
    1      C      -0.5854511987     1.7097537777    -1.0140854163
    2      N      -0.5573250824     2.8018710070    -1.3651636981
    3      C       1.0893457057    -1.0154645252     0.2610186766
    4      H       1.9593271826    -1.6352375491     0.4096231786
    5      C       0.6444493360    -0.4620688150    -0.8694163171
    6      H       1.0834004959    -0.5485153996    -1.8481652568
    7      C      -0.6300488306     0.3058787203    -0.5697022645
    8      H      -1.4926367906    -0.1455579479    -1.0850828117
    9      C      -0.7253437008     0.1599856183     0.9242815154
   10      H      -1.5712287826     0.3947293733     1.5462566987
   11      N       0.2563378144    -0.7233704946     1.3264828633
   12      H       0.5291738511    -0.8420037652     2.2839528316
 ----------------------------------------------------------------
 Nuclear Repulsion Energy =         259.10908985 hartrees
 There are       25 alpha and       24 beta electrons
 Applying Cartesian multipole field
    Component          Value
    ---------          -----
     (2,0,0)        1.00000E-11
     (0,2,0)        2.00000E-11
     (0,0,2)       -3.00000E-11
 Nucleus-field energy     =     0.0000000014 hartrees
 Requested basis set is cc-pVTZ
 There are 100 shells and 280 basis functions
 A cutoff of  1.0D-14 yielded   4798 shell pairs
 There are     37890 function pairs (     49595 Cartesian)
 Smallest overlap matrix eigenvalue = 1.75E-04
 Guess MOs from SCF MO coefficient file
 Reading MOs from coefficient file
 Reading MOs from coefficient file
 Long-range K will be added via erf
 Coulomb attenuation parameter = 0.25 bohr**(-1)
 An unrestricted hybrid HF-DFT SCF calculation will be
 performed using Pulay DIIS extrapolation
 Exchange:     0.1957 Hartree-Fock + 1.0000 wB97X-D3 + LR-HF
 Correlation:  1.0000 wB97X-D3
 Using SG-2 standard quadrature grid
 Dispersion:   Grimme D3
 SCF converges when DIIS error is below 1.0E-08
 Geometry optimization detected.  Setting ReadMinima to 0
 Setting SaveMinima to 0
 using 32 threads for integral computing
 -------------------------------------------------------
 OpenMP Integral computing Module                
 Release: version 1.0, May 2013, Q-Chem Inc. Pittsburgh 
 -------------------------------------------------------
 using 32 threads for integral computing
 -------------------------------------------------------
 OpenMP Integral computing Module                
 Release: version 1.0, May 2013, Q-Chem Inc. Pittsburgh 
 -------------------------------------------------------
 ---------------------------------------
  Cycle       Energy         DIIS Error
 ---------------------------------------
    1    -302.9576302590      4.86E-05
    2    -302.9573737633      5.82E-06
    3    -302.9573744863      1.86E-06
    4    -302.9573745971      1.37E-06
    5    -302.9573746341      5.28E-07
    6    -302.9573746465      3.18E-07
    7    -302.9573746504      1.20E-07
    8    -302.9573746522      5.82E-08
    9    -302.9573746528      2.93E-08
   10    -302.9573746532      1.27E-08
   11    -302.9573746534      7.22E-09 Convergence criterion met
 ---------------------------------------
 <S^2> = 0.7602
 SCF time:  CPU 974.24 s  wall 30.96 s
 SCF   energy in the final basis set = -302.95737465
 Total energy in the final basis set = -302.95737465
 
 --------------------------------------------------------------
 
                    Orbital Energies (a.u.)
 --------------------------------------------------------------
 
 Alpha MOs
 -- Occupied --
-14.4771 -14.4092 -10.3420 -10.3301 -10.3195 -10.3078 -10.2883  -1.1095
 -1.0165  -0.9307  -0.8706  -0.7629  -0.7046  -0.6729  -0.6162  -0.5675
 -0.5430  -0.5300  -0.5047  -0.5007  -0.4558  -0.4224  -0.4188  -0.3610
 -0.2479
 -- Virtual --
  0.0873   0.1060   0.1222   0.1276   0.1469   0.1552   0.1682   0.1797
  0.2087   0.2506   0.2661   0.2961   0.3005   0.3298   0.3469   0.3669
  0.3831   0.3959   0.4127   0.4191   0.4441   0.4556   0.4717   0.4767
  0.4839   0.5054   0.5099   0.5209   0.5362   0.5439   0.5500   0.5723
  0.5975   0.6030   0.6135   0.6239   0.6466   0.6815   0.7079   0.7223
  0.7307   0.7491   0.7647   0.7919   0.8005   0.8061   0.8337   0.8443
  0.8577   0.9056   0.9224   0.9643   0.9874   1.0301   1.0341   1.0508
  1.0629   1.0818   1.0952   1.1070   1.1663   1.1795   1.1895   1.1927
  1.2069   1.2322   1.2617   1.2834   1.2876   1.3082   1.3219   1.3312
  1.3555   1.3680   1.3872   1.4076   1.4213   1.4477   1.4663   1.4751
  1.5069   1.5376   1.5757   1.5813   1.6150   1.6451   1.6694   1.7233
  1.7500   1.8170   1.8631   1.8804   1.8978   1.9349   1.9614   2.0153
  2.0520   2.1543   2.1747   2.2058   2.2502   2.2726   2.3222   2.3475
  2.4018   2.4172   2.4326   2.5120   2.5171   2.5752   2.5954   2.6126
  2.6417   2.6656   2.7222   2.7336   2.7513   2.7531   2.7718   2.7880
  2.8082   2.8392   2.8446   2.8732   2.8929   2.9182   2.9323   2.9648
  2.9691   2.9875   3.0079   3.0138   3.0437   3.0605   3.0780   3.0852
  3.0971   3.1056   3.1305   3.1548   3.1651   3.1722   3.1806   3.1935
  3.2158   3.2319   3.2641   3.2945   3.3357   3.3409   3.3552   3.3673
  3.3788   3.3976   3.4173   3.4257   3.4644   3.4820   3.5038   3.5332
  3.5490   3.5615   3.5945   3.6446   3.6487   3.6904   3.6995   3.7150
  3.7292   3.7649   3.7725   3.8278   3.8529   3.8807   3.9041   3.9089
  3.9317   3.9601   3.9898   4.0146   4.0333   4.0672   4.0776   4.0866
  4.0902   4.1224   4.1452   4.1851   4.2043   4.2122   4.2203   4.2548
  4.2823   4.3025   4.3231   4.3608   4.3777   4.3998   4.4483   4.4899
  4.4987   4.5352   4.5610   4.6177   4.6333   4.6578   4.6741   4.6920
  4.7027   4.7570   4.7684   4.8066   4.8416   4.8467   4.9028   4.9456
  4.9870   5.0034   5.0371   5.0645   5.1131   5.1390   5.1500   5.1818
  5.2122   5.2381   5.2467   5.2830   5.3379   5.4118   5.4502   5.4613
  5.5294   5.6039   5.6705   5.7279   5.7848   5.8464   5.9401   6.0402
  6.1075   6.1987   6.2423   6.2560   6.2933   6.3514   6.6573   6.7949
  8.0710  10.2281  11.3657  12.7146  12.9821  14.0040  15.8541
 
 Beta MOs
 -- Occupied --
-14.4745 -14.4092 -10.3428 -10.3309 -10.3112 -10.3066 -10.2868  -1.1001
 -1.0157  -0.9252  -0.8615  -0.7488  -0.7001  -0.6647  -0.6045  -0.5598
 -0.5379  -0.5256  -0.5010  -0.4799  -0.4540  -0.4191  -0.4171  -0.3332
 -- Virtual --
  0.0295   0.0982   0.1070   0.1244   0.1359   0.1477   0.1562   0.1718
  0.1822   0.2089   0.2531   0.2681   0.2980   0.3024   0.3338   0.3489
  0.3690   0.3933   0.4015   0.4155   0.4237   0.4466   0.4639   0.4750
  0.4802   0.4882   0.5086   0.5133   0.5245   0.5393   0.5452   0.5511
  0.5747   0.6021   0.6052   0.6181   0.6296   0.6515   0.6848   0.7090
  0.7228   0.7332   0.7507   0.7712   0.7939   0.8034   0.8087   0.8366
  0.8479   0.8589   0.9069   0.9251   0.9669   0.9905   1.0328   1.0370
  1.0527   1.0659   1.0845   1.1002   1.1080   1.1681   1.1821   1.1910
  1.1940   1.2116   1.2341   1.2704   1.2876   1.2937   1.3111   1.3235
  1.3369   1.3584   1.3703   1.3890   1.4106   1.4259   1.4523   1.4678
  1.4777   1.5127   1.5426   1.5798   1.5841   1.6172   1.6498   1.6727
  1.7280   1.7588   1.8209   1.8678   1.8821   1.8995   1.9361   1.9645
  2.0191   2.0548   2.1556   2.1828   2.2073   2.2533   2.3010   2.3288
  2.3579   2.4084   2.4228   2.4401   2.5163   2.5224   2.5839   2.6034
  2.6144   2.6458   2.6699   2.7272   2.7383   2.7560   2.7599   2.7779
  2.7964   2.8165   2.8484   2.8517   2.8786   2.8974   2.9255   2.9388
  2.9727   2.9757   2.9952   3.0129   3.0235   3.0478   3.0654   3.0835
  3.0964   3.1044   3.1104   3.1362   3.1674   3.1699   3.1840   3.1913
  3.1983   3.2248   3.2392   3.2687   3.3005   3.3381   3.3501   3.3609
  3.3733   3.3835   3.4026   3.4229   3.4327   3.4711   3.4882   3.5088
  3.5373   3.5583   3.5672   3.5998   3.6474   3.6546   3.6951   3.7037
  3.7178   3.7331   3.7686   3.7763   3.8313   3.8580   3.8836   3.9070
  3.9133   3.9351   3.9641   3.9921   4.0192   4.0380   4.0709   4.0820
  4.0866   4.0905   4.1248   4.1496   4.1916   4.2090   4.2157   4.2234
  4.2580   4.2869   4.3056   4.3272   4.3646   4.3825   4.4047   4.4521
  4.4933   4.5015   4.5410   4.5656   4.6218   4.6377   4.6602   4.6771
  4.6942   4.7073   4.7588   4.7718   4.8089   4.8450   4.8500   4.9099
  4.9490   4.9914   5.0134   5.0446   5.0725   5.1178   5.1450   5.1564
  5.1873   5.2155   5.2418   5.2506   5.2848   5.3418   5.4167   5.4573
  5.4647   5.5346   5.6089   5.6750   5.7324   5.7883   5.8477   5.9463
  6.0425   6.1116   6.2014   6.2432   6.2572   6.2950   6.3530   6.6597
  6.7986   8.0723  10.2308  11.3785  12.7158  12.9908  14.0047  15.8542
 --------------------------------------------------------------
 
          Ground-State Mulliken Net Atomic Charges

     Atom                 Charge (a.u.)    Spin (a.u.)
  --------------------------------------------------------
      1 C                    -0.103219       0.034537
      2 N                    -0.066765      -0.004667
      3 C                    -0.076179      -0.053377
      4 H                     0.133971       0.001485
      5 C                    -0.228067       0.146572
      6 H                     0.147364      -0.003018
      7 C                     0.013282      -0.045808
      8 H                     0.133581       0.055977
      9 C                    -0.210432       0.753945
     10 H                     0.141792      -0.005082
     11 N                    -0.040827       0.117780
     12 H                     0.155500       0.001655
  --------------------------------------------------------
  Sum of atomic charges =    -0.000000
  Sum of spin   charges =     1.000000

 -----------------------------------------------------------------
                    Cartesian Multipole Moments
 -----------------------------------------------------------------
    Charge (ESU x 10^10)
                -0.0000
    Dipole Moment (Debye)
         X       0.6946      Y      -4.5339      Z       2.7072
       Tot       5.3261
    Quadrupole Moments (Debye-Ang)
        XX     -37.5005     XY      -0.9025     YY     -54.2286
        XZ       0.2266     YZ       4.1831     ZZ     -36.5316
    Octopole Moments (Debye-Ang^2)
       XXX       8.2661    XXY     -19.6864    XYY      13.5700
       YYY     -85.1053    XXZ       9.0067    XYZ      -6.0611
       YYZ      27.8924    XZZ       7.0703    YZZ     -28.4177
       ZZZ      35.9827
    Hexadecapole Moments (Debye-Ang^3)
      XXXX    -175.1182   XXXY      71.9233   XXYY    -109.4564
      XYYY     100.5997   YYYY    -624.2234   XXXZ     -15.5783
      XXYZ      38.2131   XYYZ     -12.7388   YYYZ     167.6256
      XXZZ     -74.0110   XYZZ      26.8689   YYZZ    -161.0390
      XZZZ     -16.1285   YZZZ     112.0292   ZZZZ    -266.6650
 -----------------------------------------------------------------
 Calculating analytic gradient of the SCF energy
 Gradient of SCF Energy
            1           2           3           4           5           6
    1  -0.0000439  -0.0000099   0.0000925  -0.0000496  -0.0001592   0.0000573
    2  -0.0001329   0.0000128   0.0001338  -0.0000495  -0.0001423   0.0000463
    3  -0.0000166  -0.0000223   0.0000833   0.0000226  -0.0000584   0.0000243
            7           8           9          10          11          12
    1   0.0002147  -0.0000395   0.0000429  -0.0000173  -0.0000976   0.0000096
    2   0.0002966  -0.0000798   0.0000156  -0.0000282  -0.0001437   0.0000714
    3  -0.0000018  -0.0000067   0.0000559   0.0000074  -0.0001247   0.0000369
 Max gradient component =       2.966E-04
 RMS gradient           =       9.357E-05
 Gradient time:  CPU 278.12 s  wall 9.35 s
 Geometry Optimization Parameters
   NAtoms,    NIC,     NZ,  NCons,   NDum,   NFix, NCnnct, MaxDiis
       12      82       0       0       0       0       0       0

 Cartesian Hessian Update
 Hessian updated using BFGS update


** GEOMETRY OPTIMIZATION IN DELOCALIZED INTERNAL COORDINATES **
   Searching for a Minimum

   Optimization Cycle:   5

                       Coordinates (Angstroms)
     ATOM                X               Y               Z
      1  C        -0.5854511987    1.7097537777   -1.0140854163
      2  N        -0.5573250824    2.8018710070   -1.3651636981
      3  C         1.0893457057   -1.0154645252    0.2610186766
      4  H         1.9593271826   -1.6352375491    0.4096231786
      5  C         0.6444493360   -0.4620688150   -0.8694163171
      6  H         1.0834004959   -0.5485153996   -1.8481652568
      7  C        -0.6300488306    0.3058787203   -0.5697022645
      8  H        -1.4926367906   -0.1455579479   -1.0850828117
      9  C        -0.7253437008    0.1599856183    0.9242815154
     10  H        -1.5712287826    0.3947293733    1.5462566987
     11  N         0.2563378144   -0.7233704946    1.3264828633
     12  H         0.5291738511   -0.8420037652    2.2839528316
   Point Group: c1    Number of degrees of freedom:    30


   Energy is   -302.957374653

 Hessian updated using BFGS update

 30 Hessian modes will be used to form the next step
  Hessian Eigenvalues:
     0.002208    0.010636    0.015631    0.017361    0.024482    0.026886
     0.066859    0.076935    0.088319    0.134149    0.144661    0.150653
     0.159874    0.160117    0.180795    0.200030    0.221828    0.226228
     0.305490    0.318017    0.336426    0.361598    0.362456    0.364905
     0.378187    0.461335    0.468994    0.473770    0.574303    1.390799

 Minimum search - taking simple RFO step
 Searching for Lamda that Minimizes Along All modes
 Value Taken    Lamda =  -0.00000232
 Step Taken.  Stepsize is  0.025585

                             Maximum     Tolerance    Cnvgd?
         Gradient           0.000126      0.000300     YES
         Displacement       0.019260      0.001200      NO
         Energy change     -0.000002      0.000001      NO


 New Cartesian Coordinates Obtained by Inverse Iteration

 Displacement from previous Coordinates is:  0.013111
 Adding empirical dispersion correction 
 ----------------------------------------------------------------
 Doing -D3(0) with
 s6  =   1.00000
 s8  =   1.00000
 rs6 =   1.28100
 rs8 =   1.09400
 -D3 energy without 3body term =     -0.0027753899 hartrees
 ----------------------------------------------------------------
             Standard Nuclear Orientation (Angstroms)
    I     Atom           X                Y                Z
 ----------------------------------------------------------------
    1      C      -0.5858206710     1.7090142091    -1.0134528391
    2      N      -0.5556743602     2.8015404612    -1.3629812273
    3      C       1.0897416464    -1.0147117324     0.2609862762
    4      H       1.9604907949    -1.6334007319     0.4096415275
    5      C       0.6441358707    -0.4623058099    -0.8696844265
    6      H       1.0826215408    -0.5493368889    -1.8485724866
    7      C      -0.6310208799     0.3046883655    -0.5702935840
    8      H      -1.4930738973    -0.1464966329    -1.0866869886
    9      C      -0.7266985941     0.1584168406     0.9233663435
   10      H      -1.5700277112     0.3975000442     1.5469047810
   11      N       0.2576491758    -0.7212454637     1.3265693635
   12      H       0.5276770849    -0.8436626608     2.2842032603
 ----------------------------------------------------------------
 Nuclear Repulsion Energy =         259.13422018 hartrees
 There are       25 alpha and       24 beta electrons
 Applying Cartesian multipole field
    Component          Value
    ---------          -----
     (2,0,0)        1.00000E-11
     (0,2,0)        2.00000E-11
     (0,0,2)       -3.00000E-11
 Nucleus-field energy     =     0.0000000014 hartrees
 Requested basis set is cc-pVTZ
 There are 100 shells and 280 basis functions
 A cutoff of  1.0D-14 yielded   4799 shell pairs
 There are     37911 function pairs (     49625 Cartesian)
 Smallest overlap matrix eigenvalue = 1.75E-04
 Guess MOs from SCF MO coefficient file
 Reading MOs from coefficient file
 Reading MOs from coefficient file
 Long-range K will be added via erf
 Coulomb attenuation parameter = 0.25 bohr**(-1)
 An unrestricted hybrid HF-DFT SCF calculation will be
 performed using Pulay DIIS extrapolation
 Exchange:     0.1957 Hartree-Fock + 1.0000 wB97X-D3 + LR-HF
 Correlation:  1.0000 wB97X-D3
 Using SG-2 standard quadrature grid
 Dispersion:   Grimme D3
 SCF converges when DIIS error is below 1.0E-08
 Geometry optimization detected.  Setting ReadMinima to 0
 Setting SaveMinima to 0
 using 32 threads for integral computing
 -------------------------------------------------------
 OpenMP Integral computing Module                
 Release: version 1.0, May 2013, Q-Chem Inc. Pittsburgh 
 -------------------------------------------------------
 using 32 threads for integral computing
 -------------------------------------------------------
 OpenMP Integral computing Module                
 Release: version 1.0, May 2013, Q-Chem Inc. Pittsburgh 
 -------------------------------------------------------
 ---------------------------------------
  Cycle       Energy         DIIS Error
 ---------------------------------------
    1    -302.9576318103      7.08E-05
    2    -302.9573748045      6.97E-06
    3    -302.9573759082      2.74E-06
    4    -302.9573760642      2.27E-06
    5    -302.9573761379      6.35E-07
    6    -302.9573761525      3.90E-07
    7    -302.9573761576      1.56E-07
    8    -302.9573761597      6.32E-08
    9    -302.9573761606      3.07E-08
   10    -302.9573761611      1.55E-08
   11    -302.9573761613      7.52E-09 Convergence criterion met
 ---------------------------------------
 <S^2> = 0.7602
 SCF time:  CPU 974.97 s  wall 30.95 s
 SCF   energy in the final basis set = -302.95737616
 Total energy in the final basis set = -302.95737616
 
 --------------------------------------------------------------
 
                    Orbital Energies (a.u.)
 --------------------------------------------------------------
 
 Alpha MOs
 -- Occupied --
-14.4772 -14.4091 -10.3420 -10.3301 -10.3194 -10.3077 -10.2882  -1.1095
 -1.0165  -0.9307  -0.8706  -0.7629  -0.7046  -0.6729  -0.6162  -0.5675
 -0.5430  -0.5299  -0.5047  -0.5009  -0.4557  -0.4224  -0.4188  -0.3609
 -0.2476
 -- Virtual --
  0.0874   0.1060   0.1223   0.1278   0.1469   0.1551   0.1681   0.1798
  0.2087   0.2506   0.2661   0.2962   0.3005   0.3299   0.3469   0.3670
  0.3835   0.3957   0.4127   0.4190   0.4442   0.4555   0.4718   0.4768
  0.4840   0.5056   0.5100   0.5209   0.5362   0.5439   0.5499   0.5724
  0.5980   0.6030   0.6136   0.6240   0.6473   0.6817   0.7079   0.7223
  0.7307   0.7489   0.7656   0.7918   0.8011   0.8062   0.8338   0.8438
  0.8576   0.9054   0.9223   0.9647   0.9876   1.0300   1.0343   1.0507
  1.0635   1.0817   1.0954   1.1070   1.1667   1.1798   1.1894   1.1928
  1.2076   1.2325   1.2620   1.2833   1.2876   1.3082   1.3221   1.3311
  1.3555   1.3682   1.3874   1.4074   1.4216   1.4473   1.4663   1.4752
  1.5067   1.5379   1.5764   1.5820   1.6155   1.6453   1.6694   1.7238
  1.7485   1.8171   1.8629   1.8808   1.8982   1.9350   1.9625   2.0160
  2.0524   2.1542   2.1745   2.2061   2.2505   2.2724   2.3225   2.3478
  2.4019   2.4167   2.4329   2.5121   2.5176   2.5753   2.5962   2.6127
  2.6419   2.6653   2.7227   2.7337   2.7513   2.7529   2.7719   2.7877
  2.8090   2.8400   2.8446   2.8730   2.8932   2.9178   2.9320   2.9642
  2.9694   2.9879   3.0081   3.0138   3.0433   3.0604   3.0784   3.0849
  3.0969   3.1053   3.1306   3.1551   3.1648   3.1719   3.1807   3.1931
  3.2159   3.2318   3.2648   3.2946   3.3368   3.3411   3.3566   3.3671
  3.3800   3.3980   3.4174   3.4261   3.4648   3.4819   3.5044   3.5331
  3.5497   3.5609   3.5946   3.6446   3.6501   3.6900   3.7002   3.7148
  3.7302   3.7650   3.7726   3.8278   3.8527   3.8808   3.9044   3.9090
  3.9313   3.9605   3.9908   4.0147   4.0345   4.0675   4.0777   4.0868
  4.0904   4.1221   4.1455   4.1852   4.2046   4.2127   4.2205   4.2553
  4.2822   4.3030   4.3232   4.3605   4.3777   4.3989   4.4486   4.4896
  4.4993   4.5354   4.5610   4.6191   4.6323   4.6582   4.6754   4.6924
  4.7022   4.7574   4.7700   4.8068   4.8413   4.8471   4.9007   4.9459
  4.9887   5.0041   5.0360   5.0627   5.1133   5.1386   5.1484   5.1827
  5.2123   5.2396   5.2465   5.2834   5.3378   5.4124   5.4490   5.4614
  5.5306   5.6030   5.6714   5.7291   5.7846   5.8465   5.9396   6.0415
  6.1070   6.2002   6.2427   6.2560   6.2940   6.3515   6.6629   6.7996
  8.0683  10.2281  11.3667  12.7175  12.9888  14.0047  15.8554
 
 Beta MOs
 -- Occupied --
-14.4746 -14.4091 -10.3428 -10.3308 -10.3111 -10.3065 -10.2867  -1.1001
 -1.0157  -0.9251  -0.8615  -0.7488  -0.7001  -0.6647  -0.6045  -0.5598
 -0.5379  -0.5256  -0.5010  -0.4800  -0.4539  -0.4191  -0.4171  -0.3331
 -- Virtual --
  0.0296   0.0983   0.1070   0.1245   0.1361   0.1477   0.1562   0.1717
  0.1823   0.2089   0.2530   0.2682   0.2981   0.3024   0.3338   0.3489
  0.3692   0.3933   0.4016   0.4155   0.4236   0.4467   0.4638   0.4751
  0.4803   0.4883   0.5088   0.5134   0.5244   0.5393   0.5452   0.5510
  0.5748   0.6025   0.6053   0.6182   0.6296   0.6522   0.6850   0.7089
  0.7228   0.7332   0.7506   0.7721   0.7937   0.8040   0.8087   0.8367
  0.8474   0.8589   0.9068   0.9250   0.9673   0.9906   1.0326   1.0373
  1.0526   1.0664   1.0845   1.1005   1.1079   1.1684   1.1825   1.1909
  1.1941   1.2122   1.2344   1.2706   1.2874   1.2938   1.3111   1.3236
  1.3370   1.3584   1.3705   1.3892   1.4104   1.4262   1.4519   1.4677
  1.4778   1.5125   1.5429   1.5805   1.5849   1.6176   1.6501   1.6728
  1.7284   1.7572   1.8209   1.8675   1.8825   1.8999   1.9362   1.9655
  2.0198   2.0552   2.1556   2.1826   2.2076   2.2536   2.3011   2.3290
  2.3580   2.4086   2.4224   2.4405   2.5164   2.5229   2.5839   2.6045
  2.6145   2.6461   2.6696   2.7277   2.7384   2.7560   2.7597   2.7779
  2.7964   2.8169   2.8484   2.8529   2.8785   2.8977   2.9252   2.9382
  2.9722   2.9759   2.9955   3.0131   3.0234   3.0474   3.0654   3.0838
  3.0959   3.1043   3.1102   3.1363   3.1676   3.1698   3.1841   3.1907
  3.1979   3.2250   3.2392   3.2694   3.3007   3.3390   3.3504   3.3621
  3.3734   3.3847   3.4031   3.4231   3.4329   3.4714   3.4882   3.5094
  3.5372   3.5591   3.5666   3.5999   3.6474   3.6560   3.6947   3.7043
  3.7176   3.7342   3.7687   3.7763   3.8313   3.8577   3.8838   3.9072
  3.9135   3.9346   3.9646   3.9931   4.0192   4.0393   4.0714   4.0819
  4.0868   4.0906   4.1246   4.1500   4.1915   4.2095   4.2162   4.2236
  4.2585   4.2867   4.3060   4.3273   4.3643   4.3825   4.4039   4.4524
  4.4930   4.5021   4.5413   4.5656   4.6232   4.6368   4.6605   4.6783
  4.6947   4.7069   4.7593   4.7733   4.8091   4.8445   4.8507   4.9079
  4.9493   4.9933   5.0138   5.0436   5.0708   5.1180   5.1452   5.1544
  5.1880   5.2156   5.2433   5.2505   5.2852   5.3418   5.4174   5.4563
  5.4647   5.5358   5.6081   5.6759   5.7336   5.7882   5.8478   5.9457
  6.0438   6.1111   6.2029   6.2435   6.2572   6.2957   6.3531   6.6654
  6.8032   8.0696  10.2309  11.3795  12.7187  12.9975  14.0055  15.8554
 --------------------------------------------------------------
 
          Ground-State Mulliken Net Atomic Charges

     Atom                 Charge (a.u.)    Spin (a.u.)
  --------------------------------------------------------
      1 C                    -0.103139       0.034583
      2 N                    -0.066852      -0.004592
      3 C                    -0.076292      -0.053575
      4 H                     0.134000       0.001476
      5 C                    -0.228275       0.147467
      6 H                     0.147283      -0.003043
      7 C                     0.013491      -0.045769
      8 H                     0.133512       0.056027
      9 C                    -0.211151       0.753393
     10 H                     0.142118      -0.005299
     11 N                    -0.040399       0.117846
     12 H                     0.155705       0.001486
  --------------------------------------------------------
  Sum of atomic charges =     0.000000
  Sum of spin   charges =     1.000000

 -----------------------------------------------------------------
                    Cartesian Multipole Moments
 -----------------------------------------------------------------
    Charge (ESU x 10^10)
                 0.0000
    Dipole Moment (Debye)
         X       0.6905      Y      -4.5363      Z       2.7122
       Tot       5.3302
    Quadrupole Moments (Debye-Ang)
        XX     -37.5063     XY      -0.9148     YY     -54.2215
        XZ       0.2285     YZ       4.1687     ZZ     -36.5033
    Octopole Moments (Debye-Ang^2)
       XXX       8.2797    XXY     -19.6604    XYY      13.5315
       YYY     -85.0974    XXZ       8.9859    XYZ      -6.0519
       YYZ      27.8924    XZZ       7.0309    YZZ     -28.4049
       ZZZ      35.9882
    Hexadecapole Moments (Debye-Ang^3)
      XXXX    -175.2100   XXXY      71.7862   XXYY    -109.3964
      XYYY     100.4401   YYYY    -623.9208   XXXZ     -15.5309
      XXYZ      38.1555   XYYZ     -12.6854   YYYZ     167.3110
      XXZZ     -73.9971   XYZZ      26.7803   YYZZ    -160.7737
      XZZZ     -16.1230   YZZZ     111.7240   ZZZZ    -266.2630
 -----------------------------------------------------------------
 Calculating analytic gradient of the SCF energy
 Gradient of SCF Energy
            1           2           3           4           5           6
    1  -0.0000942   0.0000343  -0.0000117  -0.0000266  -0.0000709   0.0000406
    2  -0.0000650  -0.0000823   0.0000622  -0.0000383  -0.0000586   0.0000400
    3  -0.0000160   0.0000151  -0.0000311   0.0000049   0.0000181   0.0000244
            7           8           9          10          11          12
    1   0.0001685  -0.0000108  -0.0000302   0.0000044   0.0000043  -0.0000077
    2   0.0002052  -0.0000754   0.0000322   0.0000072  -0.0000615   0.0000342
    3   0.0000301  -0.0000132  -0.0000325  -0.0000217   0.0000210   0.0000008
 Max gradient component =       2.052E-04
 RMS gradient           =       5.956E-05
 Gradient time:  CPU 277.37 s  wall 9.29 s
 Geometry Optimization Parameters
   NAtoms,    NIC,     NZ,  NCons,   NDum,   NFix, NCnnct, MaxDiis
       12      82       0       0       0       0       0       0

 Cartesian Hessian Update
 Hessian updated using BFGS update


** GEOMETRY OPTIMIZATION IN DELOCALIZED INTERNAL COORDINATES **
   Searching for a Minimum

   Optimization Cycle:   6

                       Coordinates (Angstroms)
     ATOM                X               Y               Z
      1  C        -0.5858206710    1.7090142091   -1.0134528391
      2  N        -0.5556743602    2.8015404612   -1.3629812273
      3  C         1.0897416464   -1.0147117324    0.2609862762
      4  H         1.9604907949   -1.6334007319    0.4096415275
      5  C         0.6441358707   -0.4623058099   -0.8696844265
      6  H         1.0826215408   -0.5493368889   -1.8485724866
      7  C        -0.6310208799    0.3046883655   -0.5702935840
      8  H        -1.4930738973   -0.1464966329   -1.0866869886
      9  C        -0.7266985941    0.1584168406    0.9233663435
     10  H        -1.5700277112    0.3975000442    1.5469047810
     11  N         0.2576491758   -0.7212454637    1.3265693635
     12  H         0.5276770849   -0.8436626608    2.2842032603
   Point Group: c1    Number of degrees of freedom:    30


   Energy is   -302.957376161

 Hessian updated using BFGS update

 30 Hessian modes will be used to form the next step
  Hessian Eigenvalues:
     0.001849    0.008999    0.015651    0.017212    0.024413    0.027546
     0.063143    0.075792    0.088850    0.134686    0.144206    0.150528
     0.159824    0.160295    0.182281    0.200136    0.221942    0.226492
     0.305373    0.319188    0.334178    0.360677    0.362098    0.364903
     0.380018    0.461781    0.470186    0.476679    0.577855    1.397733

 Minimum search - taking simple RFO step
 Searching for Lamda that Minimizes Along All modes
 Value Taken    Lamda =  -0.00000107
 Step Taken.  Stepsize is  0.016275

                             Maximum     Tolerance    Cnvgd?
         Gradient           0.000115      0.000300     YES
         Displacement       0.009523      0.001200      NO
         Energy change     -0.000002      0.000001      NO


 New Cartesian Coordinates Obtained by Inverse Iteration

 Displacement from previous Coordinates is:  0.013153
 Adding empirical dispersion correction 
 ----------------------------------------------------------------
 Doing -D3(0) with
 s6  =   1.00000
 s8  =   1.00000
 rs6 =   1.28100
 rs8 =   1.09400
 -D3 energy without 3body term =     -0.0027759917 hartrees
 ----------------------------------------------------------------
             Standard Nuclear Orientation (Angstroms)
    I     Atom           X                Y                Z
 ----------------------------------------------------------------
    1      C      -0.5851589742     1.7086886780    -1.0126216227
    2      N      -0.5531360605     2.8016238964    -1.3607469673
    3      C       1.0903610189    -1.0135940763     0.2610518147
    4      H       1.9622390505    -1.6306235834     0.4099998795
    5      C       0.6433665060    -0.4631580599    -0.8700914461
    6      H       1.0809101606    -0.5515338546    -1.8492781534
    7      C      -0.6320209164     0.3036976764    -0.5708424970
    8      H      -1.4940790030    -0.1462012064    -1.0881003179
    9      C      -0.7280469183     0.1568685664     0.9226711423
   10      H      -1.5702233888     0.3976514451     1.5470163141
   11      N       0.2585517637    -0.7197231757     1.3266013760
   12      H       0.5272367614    -0.8436963060     2.2843404777
 ----------------------------------------------------------------
 Nuclear Repulsion Energy =         259.14618745 hartrees
 There are       25 alpha and       24 beta electrons
 Applying Cartesian multipole field
    Component          Value
    ---------          -----
     (2,0,0)        1.00000E-11
     (0,2,0)        2.00000E-11
     (0,0,2)       -3.00000E-11
 Nucleus-field energy     =     0.0000000014 hartrees
 Requested basis set is cc-pVTZ
 There are 100 shells and 280 basis functions
 A cutoff of  1.0D-14 yielded   4799 shell pairs
 There are     37911 function pairs (     49625 Cartesian)
 Smallest overlap matrix eigenvalue = 1.75E-04
 Guess MOs from SCF MO coefficient file
 Reading MOs from coefficient file
 Reading MOs from coefficient file
 Long-range K will be added via erf
 Coulomb attenuation parameter = 0.25 bohr**(-1)
 An unrestricted hybrid HF-DFT SCF calculation will be
 performed using Pulay DIIS extrapolation
 Exchange:     0.1957 Hartree-Fock + 1.0000 wB97X-D3 + LR-HF
 Correlation:  1.0000 wB97X-D3
 Using SG-2 standard quadrature grid
 Dispersion:   Grimme D3
 SCF converges when DIIS error is below 1.0E-08
 Geometry optimization detected.  Setting ReadMinima to 0
 Setting SaveMinima to 0
 using 32 threads for integral computing
 -------------------------------------------------------
 OpenMP Integral computing Module                
 Release: version 1.0, May 2013, Q-Chem Inc. Pittsburgh 
 -------------------------------------------------------
 using 32 threads for integral computing
 -------------------------------------------------------
 OpenMP Integral computing Module                
 Release: version 1.0, May 2013, Q-Chem Inc. Pittsburgh 
 -------------------------------------------------------
 ---------------------------------------
  Cycle       Energy         DIIS Error
 ---------------------------------------
    1    -302.9575181339      6.32E-05
    2    -302.9573758822      5.61E-06
    3    -302.9573766481      2.65E-06
    4    -302.9573767496      2.04E-06
    5    -302.9573768039      5.58E-07
    6    -302.9573768107      3.22E-07
    7    -302.9573768131      1.11E-07
    8    -302.9573768140      4.30E-08
    9    -302.9573768144      2.10E-08
   10    -302.9573768145      1.16E-08
   11    -302.9573768146      5.06E-09 Convergence criterion met
 ---------------------------------------
 <S^2> = 0.7603
 SCF time:  CPU 973.86 s  wall 31.12 s
 SCF   energy in the final basis set = -302.95737681
 Total energy in the final basis set = -302.95737681
 
 --------------------------------------------------------------
 
                    Orbital Energies (a.u.)
 --------------------------------------------------------------
 
 Alpha MOs
 -- Occupied --
-14.4772 -14.4090 -10.3420 -10.3301 -10.3194 -10.3076 -10.2882  -1.1095
 -1.0164  -0.9307  -0.8706  -0.7629  -0.7046  -0.6729  -0.6162  -0.5674
 -0.5430  -0.5299  -0.5046  -0.5010  -0.4557  -0.4224  -0.4188  -0.3608
 -0.2474
 -- Virtual --
  0.0874   0.1060   0.1224   0.1279   0.1469   0.1551   0.1681   0.1798
  0.2086   0.2505   0.2661   0.2962   0.3004   0.3298   0.3468   0.3670
  0.3837   0.3956   0.4127   0.4191   0.4442   0.4554   0.4719   0.4769
  0.4842   0.5056   0.5100   0.5208   0.5361   0.5439   0.5499   0.5725
  0.5982   0.6029   0.6137   0.6240   0.6479   0.6817   0.7079   0.7224
  0.7306   0.7489   0.7660   0.7916   0.8015   0.8062   0.8339   0.8434
  0.8576   0.9051   0.9221   0.9649   0.9877   1.0299   1.0344   1.0506
  1.0637   1.0817   1.0957   1.1069   1.1668   1.1799   1.1893   1.1929
  1.2081   1.2327   1.2621   1.2835   1.2875   1.3082   1.3224   1.3311
  1.3554   1.3684   1.3875   1.4073   1.4218   1.4471   1.4662   1.4752
  1.5065   1.5379   1.5767   1.5825   1.6156   1.6453   1.6694   1.7241
  1.7476   1.8171   1.8629   1.8811   1.8984   1.9351   1.9631   2.0164
  2.0525   2.1543   2.1744   2.2063   2.2507   2.2724   2.3226   2.3479
  2.4018   2.4165   2.4331   2.5122   2.5177   2.5754   2.5966   2.6127
  2.6420   2.6650   2.7228   2.7337   2.7514   2.7528   2.7721   2.7874
  2.8093   2.8405   2.8444   2.8729   2.8934   2.9176   2.9318   2.9638
  2.9695   2.9881   3.0081   3.0137   3.0429   3.0604   3.0786   3.0846
  3.0967   3.1051   3.1307   3.1552   3.1646   3.1719   3.1807   3.1927
  3.2159   3.2317   3.2653   3.2947   3.3374   3.3411   3.3577   3.3671
  3.3807   3.3980   3.4176   3.4262   3.4650   3.4818   3.5048   3.5329
  3.5502   3.5604   3.5944   3.6445   3.6510   3.6898   3.7006   3.7147
  3.7309   3.7651   3.7728   3.8276   3.8526   3.8808   3.9042   3.9089
  3.9310   3.9610   3.9913   4.0148   4.0351   4.0674   4.0774   4.0868
  4.0904   4.1219   4.1455   4.1850   4.2047   4.2128   4.2208   4.2557
  4.2823   4.3032   4.3230   4.3602   4.3778   4.3984   4.4487   4.4894
  4.4996   4.5354   4.5609   4.6199   4.6314   4.6585   4.6759   4.6926
  4.7016   4.7575   4.7710   4.8067   4.8410   4.8475   4.8996   4.9461
  4.9895   5.0047   5.0355   5.0615   5.1133   5.1382   5.1479   5.1833
  5.2123   5.2404   5.2464   5.2835   5.3374   5.4127   5.4484   5.4614
  5.5312   5.6027   5.6718   5.7296   5.7844   5.8465   5.9392   6.0423
  6.1068   6.2009   6.2427   6.2555   6.2942   6.3512   6.6660   6.8021
  8.0649  10.2273  11.3666  12.7177  12.9926  14.0043  15.8553
 
 Beta MOs
 -- Occupied --
-14.4746 -14.4091 -10.3428 -10.3308 -10.3111 -10.3065 -10.2866  -1.1002
 -1.0156  -0.9251  -0.8614  -0.7488  -0.7001  -0.6647  -0.6045  -0.5598
 -0.5379  -0.5256  -0.5009  -0.4801  -0.4539  -0.4191  -0.4170  -0.3330
 -- Virtual --
  0.0297   0.0984   0.1069   0.1246   0.1363   0.1477   0.1562   0.1717
  0.1824   0.2089   0.2530   0.2682   0.2981   0.3024   0.3338   0.3488
  0.3692   0.3934   0.4016   0.4154   0.4237   0.4467   0.4638   0.4751
  0.4804   0.4884   0.5088   0.5134   0.5244   0.5393   0.5452   0.5510
  0.5749   0.6027   0.6053   0.6183   0.6296   0.6528   0.6851   0.7089
  0.7228   0.7332   0.7506   0.7725   0.7935   0.8044   0.8087   0.8368
  0.8471   0.8588   0.9065   0.9248   0.9675   0.9908   1.0325   1.0374
  1.0525   1.0667   1.0846   1.1007   1.1078   1.1686   1.1827   1.1908
  1.1942   1.2126   1.2346   1.2706   1.2874   1.2939   1.3111   1.3239
  1.3370   1.3583   1.3707   1.3894   1.4102   1.4264   1.4516   1.4677
  1.4778   1.5123   1.5428   1.5809   1.5854   1.6178   1.6501   1.6728
  1.7288   1.7563   1.8210   1.8675   1.8827   1.9001   1.9363   1.9661
  2.0203   2.0553   2.1556   2.1826   2.2078   2.2537   2.3012   2.3291
  2.3580   2.4085   2.4222   2.4406   2.5164   2.5230   2.5840   2.6050
  2.6145   2.6462   2.6694   2.7278   2.7384   2.7560   2.7596   2.7779
  2.7963   2.8172   2.8482   2.8535   2.8785   2.8979   2.9250   2.9379
  2.9719   2.9761   2.9957   3.0132   3.0234   3.0471   3.0653   3.0840
  3.0955   3.1041   3.1100   3.1363   3.1677   3.1697   3.1841   3.1904
  3.1976   3.2250   3.2391   3.2699   3.3008   3.3396   3.3503   3.3629
  3.3737   3.3855   3.4031   3.4234   3.4330   3.4715   3.4882   3.5097
  3.5370   3.5595   3.5661   3.5997   3.6473   3.6568   3.6946   3.7047
  3.7175   3.7349   3.7688   3.7764   3.8311   3.8576   3.8838   3.9071
  3.9135   3.9343   3.9651   3.9935   4.0192   4.0400   4.0714   4.0816
  4.0868   4.0907   4.1244   4.1500   4.1912   4.2097   4.2163   4.2238
  4.2588   4.2867   4.3063   4.3270   4.3642   4.3825   4.4033   4.4525
  4.4928   4.5024   4.5414   4.5654   4.6240   4.6359   4.6607   4.6787
  4.6948   4.7064   4.7594   4.7743   4.8091   4.8442   4.8511   4.9068
  4.9495   4.9943   5.0142   5.0430   5.0697   5.1179   5.1450   5.1534
  5.1886   5.2157   5.2441   5.2504   5.2853   5.3413   5.4178   5.4558
  5.4645   5.5363   5.6077   5.6763   5.7341   5.7880   5.8478   5.9454
  6.0445   6.1109   6.2036   6.2436   6.2567   6.2959   6.3528   6.6684
  6.8057   8.0663  10.2301  11.3794  12.7189  13.0013  14.0050  15.8554
 --------------------------------------------------------------
 
          Ground-State Mulliken Net Atomic Charges

     Atom                 Charge (a.u.)    Spin (a.u.)
  --------------------------------------------------------
      1 C                    -0.103029       0.034686
      2 N                    -0.066907      -0.004529
      3 C                    -0.076334      -0.053697
      4 H                     0.134021       0.001471
      5 C                    -0.228430       0.148035
      6 H                     0.147228      -0.003055
      7 C                     0.013540      -0.045695
      8 H                     0.133474       0.055885
      9 C                    -0.211535       0.753056
     10 H                     0.142302      -0.005423
     11 N                    -0.040138       0.117859
     12 H                     0.155807       0.001407
  --------------------------------------------------------
  Sum of atomic charges =     0.000000
  Sum of spin   charges =     1.000000

 -----------------------------------------------------------------
                    Cartesian Multipole Moments
 -----------------------------------------------------------------
    Charge (ESU x 10^10)
                 0.0000
    Dipole Moment (Debye)
         X       0.6864      Y      -4.5369      Z       2.7139
       Tot       5.3310
    Quadrupole Moments (Debye-Ang)
        XX     -37.5016     XY      -0.9277     YY     -54.2278
        XZ       0.2389     YZ       4.1604     ZZ     -36.4818
    Octopole Moments (Debye-Ang^2)
       XXX       8.2668    XXY     -19.6384    XYY      13.4753
       YYY     -85.0879    XXZ       8.9735    XYZ      -6.0263
       YYZ      27.8681    XZZ       6.9922    YZZ     -28.3841
       ZZZ      35.9616
    Hexadecapole Moments (Debye-Ang^3)
      XXXX    -175.1943   XXXY      71.5822   XXYY    -109.3452
      XYYY     100.1911   YYYY    -623.8300   XXXZ     -15.4357
      XXYZ      38.0796   XYYZ     -12.6009   YYYZ     167.0458
      XXZZ     -73.9567   XYZZ      26.6688   YYZZ    -160.5732
      XZZZ     -16.0437   YZZZ     111.4777   ZZZZ    -265.9041
 -----------------------------------------------------------------
 Calculating analytic gradient of the SCF energy
 Gradient of SCF Energy
            1           2           3           4           5           6
    1  -0.0000873   0.0000482   0.0000026  -0.0000003  -0.0000173   0.0000062
    2   0.0000003  -0.0000698   0.0000669  -0.0000113  -0.0000472  -0.0000016
    3  -0.0000028   0.0000090  -0.0000396   0.0000049   0.0000365   0.0000122
            7           8           9          10          11          12
    1   0.0000806   0.0000119  -0.0000245  -0.0000008  -0.0000083  -0.0000110
    2   0.0001003  -0.0000454   0.0000342   0.0000202  -0.0000512   0.0000044
    3   0.0000206  -0.0000120  -0.0000440  -0.0000281   0.0000593  -0.0000160
 Max gradient component =       1.003E-04
 RMS gradient           =       3.943E-05
 Gradient time:  CPU 277.58 s  wall 9.69 s
 Geometry Optimization Parameters
   NAtoms,    NIC,     NZ,  NCons,   NDum,   NFix, NCnnct, MaxDiis
       12      82       0       0       0       0       0       0

 Cartesian Hessian Update
 Hessian updated using BFGS update


** GEOMETRY OPTIMIZATION IN DELOCALIZED INTERNAL COORDINATES **
   Searching for a Minimum

   Optimization Cycle:   7

                       Coordinates (Angstroms)
     ATOM                X               Y               Z
      1  C        -0.5851589742    1.7086886780   -1.0126216227
      2  N        -0.5531360605    2.8016238964   -1.3607469673
      3  C         1.0903610189   -1.0135940763    0.2610518147
      4  H         1.9622390505   -1.6306235834    0.4099998795
      5  C         0.6433665060   -0.4631580599   -0.8700914461
      6  H         1.0809101606   -0.5515338546   -1.8492781534
      7  C        -0.6320209164    0.3036976764   -0.5708424970
      8  H        -1.4940790030   -0.1462012064   -1.0881003179
      9  C        -0.7280469183    0.1568685664    0.9226711423
     10  H        -1.5702233888    0.3976514451    1.5470163141
     11  N         0.2585517637   -0.7197231757    1.3266013760
     12  H         0.5272367614   -0.8436963060    2.2843404777
   Point Group: c1    Number of degrees of freedom:    30


   Energy is   -302.957376815

 Hessian updated using BFGS update

 30 Hessian modes will be used to form the next step
  Hessian Eigenvalues:
     0.001872    0.007153    0.015676    0.017326    0.024163    0.029186
     0.060407    0.075989    0.088610    0.135307    0.144080    0.150509
     0.159866    0.160497    0.181506    0.200108    0.222065    0.226427
     0.305302    0.319852    0.331538    0.356400    0.361877    0.364904
     0.372329    0.462854    0.469954    0.476315    0.574963    1.390971

 Minimum search - taking simple RFO step
 Searching for Lamda that Minimizes Along All modes
 Value Taken    Lamda =  -0.00000023
 Step Taken.  Stepsize is  0.005043

                             Maximum     Tolerance    Cnvgd?
         Gradient           0.000064      0.000300     YES
         Displacement       0.002304      0.001200      NO
         Energy change     -0.000001      0.000001     YES


                       Distance Matrix (Angstroms)
             C (  1)   N (  2)   C (  3)   H (  4)   C (  5)   H (  6)
   N (  2)  1.147486
   C (  3)  3.440993  4.459507
   H (  4)  4.434422  5.395134  1.078463
   C (  5)  2.499301  3.511575  1.335016  2.177392
   H (  6)  2.929912  3.761972  2.160343  2.654338  1.076133
   C (  7)  1.473555  2.621032  2.322478  3.381395  1.517969  2.302162
   H (  8)  2.066990  3.106346  3.041696  4.048944  2.171788  2.715558
   C (  9)  2.484738  3.498474  2.261489  3.270413  2.340770  3.384946
   H ( 10)  3.039888  3.907510  3.274756  4.229066  3.388714  4.411834
   N ( 11)  3.475773  4.503395  1.383352  2.138328  2.244854  3.284931
   H ( 12)  4.315328  5.267089  2.107053  2.488300  3.179424  4.180755
             C (  7)   H (  8)   C (  9)   H ( 10)   N ( 11)
   H (  8)  1.101412
   C (  9)  1.503783  2.172984
   H ( 10)  2.318270  2.691731  1.075660
   N ( 11)  2.332553  3.038326  1.380199  2.154420
   H ( 12)  3.288231  3.993191  2.104997  2.546356  1.002410
 
 Final energy is   -302.957376814641     


 ******************************
 **  OPTIMIZATION CONVERGED  **
 ******************************

                       Coordinates (Angstroms)
     ATOM                X               Y               Z
      1  C        -0.5851589742    1.7086886780   -1.0126216227
      2  N        -0.5531360605    2.8016238964   -1.3607469673
      3  C         1.0903610189   -1.0135940763    0.2610518147
      4  H         1.9622390505   -1.6306235834    0.4099998795
      5  C         0.6433665060   -0.4631580599   -0.8700914461
      6  H         1.0809101606   -0.5515338546   -1.8492781534
      7  C        -0.6320209164    0.3036976764   -0.5708424970
      8  H        -1.4940790030   -0.1462012064   -1.0881003179
      9  C        -0.7280469183    0.1568685664    0.9226711423
     10  H        -1.5702233888    0.3976514451    1.5470163141
     11  N         0.2585517637   -0.7197231757    1.3266013760
     12  H         0.5272367614   -0.8436963060    2.2843404777

Z-matrix Print:
$molecule
0 2
N 
H  1 1.002410
C  1 1.380199 2 123.351104
H  3 1.075660 1 122.138228 2 -30.495031 0
C  1 1.383352 2 123.263910 3 156.569966 0
H  5 1.078463 1 120.084507 2 16.320211 0
C  5 1.335016 1 111.328853 2 -164.558684 0
H  7 1.076133 5 126.938863 1 -178.339453 0
C  3 1.503783 1 107.880293 2 167.154843 0
H  9 1.101412 3 112.120867 1 111.412957 0
C  9 1.473555 3 113.134136 1 -128.931433 0
N  11 1.147486 9 179.691573 3 -130.424341 0
$end

 
 --------------------------------------------------------------
 
                    Orbital Energies (a.u.)
 --------------------------------------------------------------
 
 Alpha MOs
 -- Occupied --
-14.4772 -14.4090 -10.3420 -10.3301 -10.3194 -10.3076 -10.2882  -1.1095
 -1.0164  -0.9307  -0.8706  -0.7629  -0.7046  -0.6729  -0.6162  -0.5674
 -0.5430  -0.5299  -0.5046  -0.5010  -0.4557  -0.4224  -0.4188  -0.3608
 -0.2474
 -- Virtual --
  0.0874   0.1060   0.1224   0.1279   0.1469   0.1551   0.1681   0.1798
  0.2086   0.2505   0.2661   0.2962   0.3004   0.3298   0.3468   0.3670
  0.3837   0.3956   0.4127   0.4191   0.4442   0.4554   0.4719   0.4769
  0.4842   0.5056   0.5100   0.5208   0.5361   0.5439   0.5499   0.5725
  0.5982   0.6029   0.6137   0.6240   0.6479   0.6817   0.7079   0.7224
  0.7306   0.7489   0.7660   0.7916   0.8015   0.8062   0.8339   0.8434
  0.8576   0.9051   0.9221   0.9649   0.9877   1.0299   1.0344   1.0506
  1.0637   1.0817   1.0957   1.1069   1.1668   1.1799   1.1893   1.1929
  1.2081   1.2327   1.2621   1.2835   1.2875   1.3082   1.3224   1.3311
  1.3554   1.3684   1.3875   1.4073   1.4218   1.4471   1.4662   1.4752
  1.5065   1.5379   1.5767   1.5825   1.6156   1.6453   1.6694   1.7241
  1.7476   1.8171   1.8629   1.8811   1.8984   1.9351   1.9631   2.0164
  2.0525   2.1543   2.1744   2.2063   2.2507   2.2724   2.3226   2.3479
  2.4018   2.4165   2.4331   2.5122   2.5177   2.5754   2.5966   2.6127
  2.6420   2.6650   2.7228   2.7337   2.7514   2.7528   2.7721   2.7874
  2.8093   2.8405   2.8444   2.8729   2.8934   2.9176   2.9318   2.9638
  2.9695   2.9881   3.0081   3.0137   3.0429   3.0604   3.0786   3.0846
  3.0967   3.1051   3.1307   3.1552   3.1646   3.1719   3.1807   3.1927
  3.2159   3.2317   3.2653   3.2947   3.3374   3.3411   3.3577   3.3671
  3.3807   3.3980   3.4176   3.4262   3.4650   3.4818   3.5048   3.5329
  3.5502   3.5604   3.5944   3.6445   3.6510   3.6898   3.7006   3.7147
  3.7309   3.7651   3.7728   3.8276   3.8526   3.8808   3.9042   3.9089
  3.9310   3.9610   3.9913   4.0148   4.0351   4.0674   4.0774   4.0868
  4.0904   4.1219   4.1455   4.1850   4.2047   4.2128   4.2208   4.2557
  4.2823   4.3032   4.3230   4.3602   4.3778   4.3984   4.4487   4.4894
  4.4996   4.5354   4.5609   4.6199   4.6314   4.6585   4.6759   4.6926
  4.7016   4.7575   4.7710   4.8067   4.8410   4.8475   4.8996   4.9461
  4.9895   5.0047   5.0355   5.0615   5.1133   5.1382   5.1479   5.1833
  5.2123   5.2404   5.2464   5.2835   5.3374   5.4127   5.4484   5.4614
  5.5312   5.6027   5.6718   5.7296   5.7844   5.8465   5.9392   6.0423
  6.1068   6.2009   6.2427   6.2555   6.2942   6.3512   6.6660   6.8021
  8.0649  10.2273  11.3666  12.7177  12.9926  14.0043  15.8553
 
 Beta MOs
 -- Occupied --
-14.4746 -14.4091 -10.3428 -10.3308 -10.3111 -10.3065 -10.2866  -1.1002
 -1.0156  -0.9251  -0.8614  -0.7488  -0.7001  -0.6647  -0.6045  -0.5598
 -0.5379  -0.5256  -0.5009  -0.4801  -0.4539  -0.4191  -0.4170  -0.3330
 -- Virtual --
  0.0297   0.0984   0.1069   0.1246   0.1363   0.1477   0.1562   0.1717
  0.1824   0.2089   0.2530   0.2682   0.2981   0.3024   0.3338   0.3488
  0.3692   0.3934   0.4016   0.4154   0.4237   0.4467   0.4638   0.4751
  0.4804   0.4884   0.5088   0.5134   0.5244   0.5393   0.5452   0.5510
  0.5749   0.6027   0.6053   0.6183   0.6296   0.6528   0.6851   0.7089
  0.7228   0.7332   0.7506   0.7725   0.7935   0.8044   0.8087   0.8368
  0.8471   0.8588   0.9065   0.9248   0.9675   0.9908   1.0325   1.0374
  1.0525   1.0667   1.0846   1.1007   1.1078   1.1686   1.1827   1.1908
  1.1942   1.2126   1.2346   1.2706   1.2874   1.2939   1.3111   1.3239
  1.3370   1.3583   1.3707   1.3894   1.4102   1.4264   1.4516   1.4677
  1.4778   1.5123   1.5428   1.5809   1.5854   1.6178   1.6501   1.6728
  1.7288   1.7563   1.8210   1.8675   1.8827   1.9001   1.9363   1.9661
  2.0203   2.0553   2.1556   2.1826   2.2078   2.2537   2.3012   2.3291
  2.3580   2.4085   2.4222   2.4406   2.5164   2.5230   2.5840   2.6050
  2.6145   2.6462   2.6694   2.7278   2.7384   2.7560   2.7596   2.7779
  2.7963   2.8172   2.8482   2.8535   2.8785   2.8979   2.9250   2.9379
  2.9719   2.9761   2.9957   3.0132   3.0234   3.0471   3.0653   3.0840
  3.0955   3.1041   3.1100   3.1363   3.1677   3.1697   3.1841   3.1904
  3.1976   3.2250   3.2391   3.2699   3.3008   3.3396   3.3503   3.3629
  3.3737   3.3855   3.4031   3.4234   3.4330   3.4715   3.4882   3.5097
  3.5370   3.5595   3.5661   3.5997   3.6473   3.6568   3.6946   3.7047
  3.7175   3.7349   3.7688   3.7764   3.8311   3.8576   3.8838   3.9071
  3.9135   3.9343   3.9651   3.9935   4.0192   4.0400   4.0714   4.0816
  4.0868   4.0907   4.1244   4.1500   4.1912   4.2097   4.2163   4.2238
  4.2588   4.2867   4.3063   4.3270   4.3642   4.3825   4.4033   4.4525
  4.4928   4.5024   4.5414   4.5654   4.6240   4.6359   4.6607   4.6787
  4.6948   4.7064   4.7594   4.7743   4.8091   4.8442   4.8511   4.9068
  4.9495   4.9943   5.0142   5.0430   5.0697   5.1179   5.1450   5.1534
  5.1886   5.2157   5.2441   5.2504   5.2853   5.3413   5.4178   5.4558
  5.4645   5.5363   5.6077   5.6763   5.7341   5.7880   5.8478   5.9454
  6.0445   6.1109   6.2036   6.2436   6.2567   6.2959   6.3528   6.6684
  6.8057   8.0663  10.2301  11.3794  12.7189  13.0013  14.0050  15.8554
 --------------------------------------------------------------
 
          Ground-State Mulliken Net Atomic Charges

     Atom                 Charge (a.u.)    Spin (a.u.)
  --------------------------------------------------------
      1 C                    -0.103029       0.034686
      2 N                    -0.066907      -0.004529
      3 C                    -0.076334      -0.053697
      4 H                     0.134021       0.001471
      5 C                    -0.228430       0.148035
      6 H                     0.147228      -0.003055
      7 C                     0.013540      -0.045695
      8 H                     0.133474       0.055885
      9 C                    -0.211535       0.753056
     10 H                     0.142302      -0.005423
     11 N                    -0.040138       0.117859
     12 H                     0.155807       0.001407
  --------------------------------------------------------
  Sum of atomic charges =     0.000000
  Sum of spin   charges =     1.000000

 -----------------------------------------------------------------
                    Cartesian Multipole Moments
 -----------------------------------------------------------------
    Charge (ESU x 10^10)
                 0.0000
    Dipole Moment (Debye)
         X       0.6864      Y      -4.5369      Z       2.7139
       Tot       5.3310
    Quadrupole Moments (Debye-Ang)
        XX     -37.5016     XY      -0.9277     YY     -54.2278
        XZ       0.2389     YZ       4.1604     ZZ     -36.4818
    Octopole Moments (Debye-Ang^2)
       XXX       8.2668    XXY     -19.6384    XYY      13.4753
       YYY     -85.0879    XXZ       8.9735    XYZ      -6.0263
       YYZ      27.8681    XZZ       6.9922    YZZ     -28.3841
       ZZZ      35.9616
    Hexadecapole Moments (Debye-Ang^3)
      XXXX    -175.1943   XXXY      71.5822   XXYY    -109.3452
      XYYY     100.1911   YYYY    -623.8300   XXXZ     -15.4357
      XXYZ      38.0796   XYYZ     -12.6009   YYYZ     167.0458
      XXZZ     -73.9567   XYZZ      26.6688   YYZZ    -160.5732
      XZZZ     -16.0437   YZZZ     111.4777   ZZZZ    -265.9041
 -----------------------------------------------------------------
Archival summary:
1\1\c8-87\OPT\ProcedureUnspecified\BasisUnspecified\255(2)\hpark21\MonJan3013:04:372023MonJan3013:04:372023\0\\#,OPT,ProcedureUnspecified,BasisUnspecified,\\0,2\N\H,1,1.00241\C,1,1.3802,2,123.351\H,3,1.07566,1,122.138,2,-30.495,0\C,1,1.38335,2,123.264,3,156.57,0\H,5,1.07846,1,120.085,2,16.3202,0\C,5,1.33502,1,111.329,2,-164.559,0\H,7,1.07613,5,126.939,1,-178.339,0\C,3,1.50378,1,107.88,2,167.155,0\H,9,1.10141,3,112.121,1,111.413,0\C,9,1.47356,3,113.134,1,-128.931,0\N,11,1.14749,9,179.692,3,-130.424,0\\\@

 Total job time:  338.16s(wall), 10452.64s(cpu) 
 Mon Jan 30 13:04:37 2023

        *************************************************************
        *                                                           *
        *  Thank you very much for using Q-Chem.  Have a nice day.  *
        *                                                           *
        *************************************************************
