# Supplementary material for: Reactant Discovery with an Ab Initio Nanoreactor: Exploration of Astrophysical N-Heterocycle Precursors and Formation Pathways
Source: ACS Earth Space Chem. 2024 Aug 9;8(9):1771–83. doi: 10.1021/acsearthspacechem.4c00120 (PMC11418024; doi:10.1021/acsearthspacechem.4c00120)
Supplement: Supplementary file 2 — sp4c00120_si_002.zip [file sp4c00120_si_002.zip › nr-si-data/reaction1/Int5/ccsd_sp.out]

Running Job 1 of 1 qchem.in
qchem qchem.in_1648724.0 ./qchem1648724/ 0
/home/leeping/opt/qchem/5.3.2-openmp/exe/qcprog.exe_s qchem.in_1648724.0 ./qchem1648724/
                  Welcome to Q-Chem
     A Quantum Leap Into The Future Of Chemistry


 Q-Chem 5.3, Q-Chem, Inc., Pleasanton, CA (2020)

 Yihan Shao,  Zhengting Gan,  E. Epifanovsky,  A. T. B. Gilbert,  M. Wormit,  
 J. Kussmann,  A. W. Lange,  A. Behn,  Jia Deng,  Xintian Feng,  D. Ghosh,  
 M. Goldey,  P. R. Horn,  L. D. Jacobson,  I. Kaliman,  T. Kus,  A. Landau,  
 Jie Liu,  E. I. Proynov,  R. M. Richard,  R. P. Steele,  E. J. Sundstrom,  
 H. L. Woodcock III,  P. M. Zimmerman,  D. Zuev,  B. Alam,  B. Albrecht,  
 A. Aldossary,  E. Alguire,  S. A. Baeppler,  D. Barton,  Z. Benda,  
 Y. A. Bernard,  E. J. Berquist,  K. B. Bravaya,  H. Burton,  K. Carter-Fenk,  
 D. Casanova,  Chun-Min Chang,  Yunqing Chen,  A. Chien,  K. D. Closser,  
 M. P. Coons,  S. Coriani,  S. Dasgupta,  A. L. Dempwolff,  M. Diedenhofen,  
 Hainam Do,  R. G. Edgar,  Po-Tung Fang,  S. Faraji,  S. Fatehi,  
 Qingguo Feng,  J. Fosso-Tande,  J. Gayvert,  Qinghui Ge,  A. Ghysels,  
 G. Gidofalvi,  J. Gomes,  J. Gonthier,  S. Gulania,  A. Gunina,  D. Hait,  
 M. W. D. Hanson-Heine,  S. Hammes-Schiffer,  P. H. P. Harbach,  
 A. W. Hauser,  M. F. Herbst,  J. E. Herr,  E. G. Hohenstein,  Z. C. Holden,  
 S. Houck,  Kerwin Hui,  B. C. Huynh,  M. Ivanov,  T.-C. Jagau,  Hyunjun Ji,  
 B. Kaduk,  K. Khistyaev,  Jaehoon Kim,  P. Klunzinger,  K. Koh,  
 D. Kosenkov,  L. Koulias,  T. Kowalczyk,  C. M. Krauter,  A. Kunitsa,  
 Ka Un Lao,  A. Laurent,  K. V. Lawler,  Joonho Lee,  D. Lefrancois,  
 S. Lehtola,  D. S. Levine,  Yi-Pei Li,  You-Sheng Lin,  Fenglai Liu,  
 Kuan-Yu Liu,  E. Livshits,  M. Loipersberger,  A. Luenser,  A. Manjanath,  
 P. Manohar,  E. Mansoor,  S. F. Manzer,  Shan-Ping Mao,  Yuezhi Mao,  
 N. Mardirossian,  A. V. Marenich,  T. Markovich,  L. A. Martinez-Martinez,  
 S. A. Maurer,  N. J. Mayhall,  S. C. McKenzie,  J.-M. Mewes,  P. Morgante,  
 A. F. Morrison,  J. W. Mullinax,  K. Nanda,  T. S. Nguyen-Beck,  
 R. Olivares-Amaya,  K. J. Oosterbaan,  J. A. Parkhill,  S. K. Paul,  
 F. Pavosevic,  Zheng Pei,  T. M. Perrine,  F. Plasser,  P. Pokhilko,  
 S. Prager,  A. Prociuk,  E. Ramos,  B. Rana,  D. R. Rehn,  F. Rob,  
 E. Rossomme,  M. Scheurer,  M. Schneider,  N. Sergueev,  S. M. Sharada,  
 S. Sharma,  W. Skomorowski,  D. W. Small,  T. Stauch,  C. J. Stein,  
 T. Stein,  Yu-Chuan Su,  S. P. Veccham,  Zhen Tao,  A. J. W. Thom,  
 A. Tkatchenko,  T. Tsuchimochi,  N. M. Tubman,  L. Vogt,  M. L. Vidal,  
 O. Vydrov,  M. A. Watson,  J. Wenzel,  M. de Wergifosse,  T. A. Wesolowski,  
 A. White,  J. Witte,  A. Yamada,  Jun Yang,  K. Yao,  S. Yeganeh,  
 S. R. Yost,  Zhi-Qiang You,  A. Zech,  Igor Ying Zhang,  Xing Zhang,  
 Yan Zhao,  Ying Zhu,  B. R. Brooks,  G. K. L. Chan,  C. J. Cramer,  
 M. S. Gordon,  W. J. Hehre,  A. Klamt,  M. W. Schmidt,  C. D. Sherrill,  
 D. G. Truhlar,  A. Aspuru-Guzik,  R. Baer,  A. T. Bell,  N. A. Besley,  
 Jeng-Da Chai,  A. E. DePrince, III,  R. A. DiStasio Jr.,  A. Dreuw,  
 B. D. Dunietz,  T. R. Furlani,  Chao-Ping Hsu,  Yousung Jung,  Jing Kong,  
 D. S. Lambrecht,  WanZhen Liang,  C. Ochsenfeld,  V. A. Rassolov,  
 L. V. Slipchenko,  J. E. Subotnik,  T. Van Voorhis,  J. M. Herbert,  
 A. I. Krylov,  P. M. W. Gill,  M. Head-Gordon

 Contributors to earlier versions of Q-Chem not listed above: 
 R. D. Adamson,  B. Austin,  J. Baker,  G. J. O. Beran,  K. Brandhorst,  
 S. T. Brown,  E. F. C. Byrd,  A. K. Chakraborty,  C.-L. Cheng,  
 Siu Hung Chien,  D. M. Chipman,  D. L. Crittenden,  H. Dachsel,  
 R. J. Doerksen,  A. D. Dutoi,  L. Fusti-Molnar,  W. A. Goddard III,  
 A. Golubeva-Zadorozhnaya,  S. R. Gwaltney,  G. Hawkins,  A. Heyden,  
 S. Hirata,  G. Kedziora,  F. J. Keil,  C. Kelley,  Jihan Kim,  R. A. King,  
 R. Z. Khaliullin,  P. P. Korambath,  W. Kurlancheek,  A. M. Lee,  M. S. Lee,  
 S. V. Levchenko,  Ching Yeh Lin,  D. Liotard,  R. C. Lochan,  I. Lotan,  
 P. E. Maslen,  N. Nair,  D. P. O'Neill,  D. Neuhauser,  E. Neuscamman,  
 C. M. Oana,  R. Olson,  B. Peters,  R. Peverati,  P. A. Pieniazek,  
 Y. M. Rhee,  J. Ritchie,  M. A. Rohrdanz,  E. Rosta,  N. J. Russ,  
 H. F. Schaefer III,  N. E. Schultz,  N. Shenvi,  A. C. Simmonett,  A. Sodt,  
 D. Stuck,  K. S. Thanthiriwatte,  V. Vanovschi,  Tao Wang,  A. Warshel,  
 C. F. Williams,  Q. Wu,  X. Xu,  W. Zhang

 Please cite Q-Chem as follows:
 Y. Shao et al., Mol. Phys. 113, 184-215 (2015)
 DOI: 10.1080/00268976.2014.952696

 Q-Chem 5.3.2 for Intel X86 EM64T Linux

 Parts of Q-Chem use Armadillo 9.800.1 (Horizon Scraper).
 http://arma.sourceforge.net/

 Q-Chem begins on Thu Jun 13 07:39:29 2024  

Host: 
0

     Scratch files written to ./qchem1648724//
 Dec820 |scratch|qcdevops|jenkins|workspace|build_RNUM 5633   
Processing $rem in /home/leeping/opt/qchem/5.3.2-openmp/config/preferences:
Processing $rem in /home/hpark21/.qchemrc:
Core orbitals will be frozen

Checking the input file for inconsistencies... 	...done.

--------------------------------------------------------------
User input:
--------------------------------------------------------------
$molecule
0 2
C        -0.5851589742    1.7086886780   -1.0126216227
N        -0.5531360605    2.8016238964   -1.3607469673
C         1.0903610189   -1.0135940763    0.2610518147
H         1.9622390505   -1.6306235834    0.4099998795
C         0.6433665060   -0.4631580599   -0.8700914461
H         1.0809101606   -0.5515338546   -1.8492781534
C        -0.6320209164    0.3036976764   -0.5708424970
H        -1.4940790030   -0.1462012064   -1.0881003179
C        -0.7280469183    0.1568685664    0.9226711423
H        -1.5702233888    0.3976514451    1.5470163141
N         0.2585517637   -0.7197231757    1.3266013760
H         0.5272367614   -0.8436963060    2.2843404777
$end

$rem
method                ccsd(t)
basis                 cc-pvtz
unrestricted          true
symmetry              False
sym_ignore            true
scf_convergence       8
thresh                14
jobtype               sp
scf_guess             core
scf_algorithm         diis
max_scf_cycles        100
geom_opt_max_cycles   100
mem_total             10000
$end
--------------------------------------------------------------
 ----------------------------------------------------------------
             Standard Nuclear Orientation (Angstroms)
    I     Atom           X                Y                Z
 ----------------------------------------------------------------
    1      C      -0.5851589742     1.7086886780    -1.0126216227
    2      N      -0.5531360605     2.8016238964    -1.3607469673
    3      C       1.0903610189    -1.0135940763     0.2610518147
    4      H       1.9622390505    -1.6306235834     0.4099998795
    5      C       0.6433665060    -0.4631580599    -0.8700914461
    6      H       1.0809101606    -0.5515338546    -1.8492781534
    7      C      -0.6320209164     0.3036976764    -0.5708424970
    8      H      -1.4940790030    -0.1462012064    -1.0881003179
    9      C      -0.7280469183     0.1568685664     0.9226711423
   10      H      -1.5702233888     0.3976514451     1.5470163141
   11      N       0.2585517637    -0.7197231757     1.3266013760
   12      H       0.5272367614    -0.8436963060     2.2843404777
 ----------------------------------------------------------------
 Nuclear Repulsion Energy =         259.14896344 hartrees
 There are       25 alpha and       24 beta electrons
 Requested basis set is cc-pVTZ
 There are 100 shells and 280 basis functions
 Total memory of 10000 MB is distributed as follows: 
   MEM_STATIC is set to 2000 MB
   QALLOC/CCMAN JOB total memory use is  8000 MB
 Warning: actual memory use might exceed 10000 MB

 Total QAlloc Memory Limit  10000 MB
 Mega-Array Size      1956 MB
 MEM_STATIC part      2000 MB

                       Distance Matrix (Angstroms)
             C (  1)   N (  2)   C (  3)   H (  4)   C (  5)   H (  6)
   N (  2)  1.147486
   C (  3)  3.440993  4.459507
   H (  4)  4.434422  5.395134  1.078463
   C (  5)  2.499301  3.511575  1.335016  2.177392
   H (  6)  2.929912  3.761972  2.160343  2.654338  1.076133
   C (  7)  1.473555  2.621032  2.322478  3.381395  1.517969  2.302162
   H (  8)  2.066990  3.106346  3.041696  4.048944  2.171788  2.715558
   C (  9)  2.484738  3.498474  2.261489  3.270413  2.340770  3.384946
   H ( 10)  3.039888  3.907510  3.274756  4.229066  3.388714  4.411834
   N ( 11)  3.475773  4.503395  1.383352  2.138328  2.244854  3.284931
   H ( 12)  4.315328  5.267089  2.107053  2.488300  3.179424  4.180755
             C (  7)   H (  8)   C (  9)   H ( 10)   N ( 11)
   H (  8)  1.101412
   C (  9)  1.503783  2.172984
   H ( 10)  2.318270  2.691731  1.075660
   N ( 11)  2.332553  3.038326  1.380199  2.154420
   H ( 12)  3.288231  3.993191  2.104997  2.546356  1.002410
 
 A cutoff of  1.0D-14 yielded   4799 shell pairs
 There are     37911 function pairs (     49625 Cartesian)
 Smallest overlap matrix eigenvalue = 1.75E-04

 Scale SEOQF with 1.000000e-01/1.000000e-01/1.000000e-01

 Standard Electronic Orientation quadrupole field applied
 Nucleus-field energy     =     0.0000000014 hartrees
 Guess MOs from core Hamiltonian diagonalization
 An unrestricted Hartree-Fock SCF calculation will be
 performed using Pulay DIIS extrapolation
 SCF converges when DIIS error is below 1.0E-08
 using 8 threads for integral computing
 -------------------------------------------------------
 OpenMP Integral computing Module                
 Release: version 1.0, May 2013, Q-Chem Inc. Pittsburgh 
 -------------------------------------------------------
 ---------------------------------------
  Cycle       Energy         DIIS Error
 ---------------------------------------
    1    -231.0734683914      8.54E-02
    2    -167.9295726998      8.29E-02
    3    -260.6509137058      3.63E-02
    4    -190.7023269882      8.10E-02
    5    -246.8486469965      5.97E-02
    6    -274.3620996356      3.97E-02
    7    -294.4003275421      1.97E-02
    8    -300.2494632876      7.65E-03
    9    -300.9232415087      3.62E-03
   10    -301.1107691667      8.89E-04
   11    -301.1522780283      5.73E-04
   12    -301.1661236838      4.07E-04
   13    -301.1736590279      1.66E-04
   14    -301.1752134821      4.30E-05
   15    -301.1754429457      2.06E-05
   16    -301.1755635205      8.23E-06
   17    -301.1756400132      4.99E-06
   18    -301.1757052341      3.32E-06
   19    -301.1757605560      3.00E-06
   20    -301.1758229147      2.75E-06
   21    -301.1759359564      2.44E-06
   22    -301.1760361715      2.14E-06
   23    -301.1760735333      1.41E-06
   24    -301.1760944574      5.55E-07
   25    -301.1760949704      2.49E-07
   26    -301.1760950788      9.51E-08
   27    -301.1760952172      5.96E-08
   28    -301.1760952921      3.37E-08
   29    -301.1760953525      2.66E-08
   30    -301.1760954065      1.56E-08
   31    -301.1760954259      1.00E-08
   32    -301.1760954292      4.83E-09 Convergence criterion met
 ---------------------------------------
 <S^2> = 0.8383
 SCF time:  CPU 1020.94 s  wall 272.42 s
 SCF   energy in the final basis set = -301.17609543
 Total energy in the final basis set = -301.17609543


 ------------------------------------------------------------------------------

   CCMAN2: suite of methods based on coupled cluster
           and equation of motion theories.

   Components:
   * libvmm-1.3-trunk
     by Evgeny Epifanovsky, Ilya Kaliman.
   * libtensor-2.5-trunk
     by Evgeny Epifanovsky, Michael Wormit, Dmitry Zuev, Sam Manzer, 
        Ilya Kaliman.
   * libcc-2.5-trunk
     by Evgeny Epifanovsky, Arik Landau, Tomasz Kus, Kirill Khistyaev, 
        Dmitry Zuev, Prashant Manohar, Xintian Feng, Anna Krylov, 
        Matthew Goldey, Alec White, Thomas Jagau, Kaushik Nanda, 
        Anastasia Gunina, Alexander Kunitsa, Joonho Lee.

   CCMAN original authors:
   Anna I. Krylov, C. David Sherrill, Steven R. Gwaltney,
   Edward F. C. Byrd (2000)
   Sergey V. Levchenko, Lyudmila V. Slipchenko, Tao Wang,
   Ana-Maria C. Cristian (2003)
   Piotr A. Pieniazek, C. Melania Oana, Evgeny Epifanovsky (2007)
   Prashant Manohar (2009)

 ------------------------------------------------------------------------------


 Allocating and initializing 8000MB of RAM...
 Calculation will run on 8 cores.

 
 Alpha MOs, Unrestricted
 -- Occupied --                  
-15.601 -15.555 -11.290 -11.281 -11.273 -11.263 -11.238  -1.302
  1 A     2 A     3 A     4 A     5 A     6 A     7 A     8 A                  
 -1.212  -1.089  -1.018  -0.876  -0.799  -0.758  -0.698  -0.631
  9 A    10 A    11 A    12 A    13 A    14 A    15 A    16 A                  
 -0.606  -0.596  -0.561  -0.557  -0.541  -0.456  -0.452  -0.395
 17 A    18 A    19 A    20 A    21 A    22 A    23 A    24 A                  
 -0.289
 25 A                                                                          
 -- Virtual --                   
  0.126   0.152   0.163   0.165   0.179   0.185   0.212   0.228
 26 A    27 A    28 A    29 A    30 A    31 A    32 A    33 A                  
  0.249   0.306   0.321   0.346   0.356   0.381   0.406   0.429
 34 A    35 A    36 A    37 A    38 A    39 A    40 A    41 A                  
  0.438   0.456   0.485   0.495   0.509   0.535   0.545   0.563
 42 A    43 A    44 A    45 A    46 A    47 A    48 A    49 A                  
  0.565   0.584   0.588   0.600   0.609   0.617   0.623   0.648
 50 A    51 A    52 A    53 A    54 A    55 A    56 A    57 A                  
  0.680   0.688   0.709   0.714   0.729   0.772   0.806   0.808
 58 A    59 A    60 A    61 A    62 A    63 A    64 A    65 A                  
  0.826   0.847   0.856   0.877   0.891   0.903   0.927   0.946
 66 A    67 A    68 A    69 A    70 A    71 A    72 A    73 A                  
  0.950   0.997   1.022   1.069   1.097   1.135   1.151   1.165
 74 A    75 A    76 A    77 A    78 A    79 A    80 A    81 A                  
  1.173   1.190   1.199   1.255   1.286   1.297   1.311   1.329
 82 A    83 A    84 A    85 A    86 A    87 A    88 A    89 A                  
  1.331   1.358   1.379   1.403   1.413   1.439   1.453   1.455
 90 A    91 A    92 A    93 A    94 A    95 A    96 A    97 A                  
  1.486   1.503   1.523   1.538   1.560   1.588   1.601   1.623
 98 A    99 A   100 A   101 A   102 A   103 A   104 A   105 A                  
  1.646   1.678   1.724   1.727   1.760   1.792   1.824   1.884
106 A   107 A   108 A   109 A   110 A   111 A   112 A   113 A                  
  1.910   1.984   2.020   2.041   2.058   2.106   2.135   2.203
114 A   115 A   116 A   117 A   118 A   119 A   120 A   121 A                  
  2.232   2.378   2.399   2.410   2.474   2.492   2.527   2.567
122 A   123 A   124 A   125 A   126 A   127 A   128 A   129 A                  
  2.626   2.642   2.661   2.732   2.739   2.797   2.819   2.847
130 A   131 A   132 A   133 A   134 A   135 A   136 A   137 A                  
  2.864   2.896   2.950   2.955   2.964   2.972   2.993   3.010
138 A   139 A   140 A   141 A   142 A   143 A   144 A   145 A                  
  3.033   3.075   3.078   3.112   3.120   3.148   3.166   3.194
146 A   147 A   148 A   149 A   150 A   151 A   152 A   153 A                  
  3.201   3.221   3.241   3.252   3.285   3.291   3.312   3.318
154 A   155 A   156 A   157 A   158 A   159 A   160 A   161 A                  
  3.332   3.341   3.369   3.387   3.396   3.406   3.415   3.433
162 A   163 A   164 A   165 A   166 A   167 A   168 A   169 A                  
  3.457   3.470   3.505   3.527   3.577   3.579   3.597   3.611
170 A   171 A   172 A   173 A   174 A   175 A   176 A   177 A                  
  3.624   3.646   3.662   3.681   3.712   3.729   3.760   3.772
178 A   179 A   180 A   181 A   182 A   183 A   184 A   185 A                  
  3.801   3.810   3.842   3.886   3.898   3.932   3.948   3.960
186 A   187 A   188 A   189 A   190 A   191 A   192 A   193 A                  
  3.979   4.006   4.019   4.076   4.090   4.124   4.141   4.147
194 A   195 A   196 A   197 A   198 A   199 A   200 A   201 A                  
  4.173   4.193   4.221   4.248   4.266   4.307   4.319   4.354
202 A   203 A   204 A   205 A   206 A   207 A   208 A   209 A                  
  4.359   4.368   4.391   4.422   4.453   4.464   4.473   4.497
210 A   211 A   212 A   213 A   214 A   215 A   216 A   217 A                  
  4.533   4.565   4.604   4.622   4.633   4.673   4.724   4.747
218 A   219 A   220 A   221 A   222 A   223 A   224 A   225 A                  
  4.759   4.800   4.832   4.890   4.908   4.923   4.954   4.985
226 A   227 A   228 A   229 A   230 A   231 A   232 A   233 A                  
  5.017   5.046   5.052   5.098   5.108   5.134   5.195   5.219
234 A   235 A   236 A   237 A   238 A   239 A   240 A   241 A                  
  5.268   5.280   5.332   5.349   5.384   5.423   5.428   5.482
242 A   243 A   244 A   245 A   246 A   247 A   248 A   249 A                  
  5.512   5.521   5.555   5.596   5.646   5.693   5.750   5.768
250 A   251 A   252 A   253 A   254 A   255 A   256 A   257 A                  
  5.839   5.903   5.978   6.030   6.081   6.195   6.264   6.356
258 A   259 A   260 A   261 A   262 A   263 A   264 A   265 A                  
  6.444   6.523   6.583   6.605   6.633   6.677   6.990   7.159
266 A   267 A   268 A   269 A   270 A   271 A   272 A   273 A                  
  8.500  10.726  11.917  13.345  13.626  14.661  16.539
274 A   275 A   276 A   277 A   278 A   279 A   280 A                          
 
 Beta MOs, Unrestricted
 -- Occupied --                  
-15.597 -15.557 -11.294 -11.288 -11.259 -11.251 -11.230  -1.288
  1 A     2 A     3 A     4 A     5 A     6 A     7 A     8 A                  
 -1.213  -1.078  -1.003  -0.845  -0.790  -0.746  -0.672  -0.620
  9 A    10 A    11 A    12 A    13 A    14 A    15 A    16 A                  
 -0.599  -0.589  -0.552  -0.547  -0.523  -0.453  -0.452  -0.335
 17 A    18 A    19 A    20 A    21 A    22 A    23 A    24 A                  
 -- Virtual --                   
  0.120   0.128   0.157   0.164   0.173   0.185   0.189   0.214
 25 A    26 A    27 A    28 A    29 A    30 A    31 A    32 A                  
  0.239   0.255   0.311   0.323   0.348   0.362   0.390   0.415
 33 A    34 A    35 A    36 A    37 A    38 A    39 A    40 A                  
  0.433   0.460   0.482   0.494   0.501   0.518   0.551   0.553
 41 A    42 A    43 A    44 A    45 A    46 A    47 A    48 A                  
  0.567   0.580   0.588   0.594   0.603   0.615   0.623   0.631
 49 A    50 A    51 A    52 A    53 A    54 A    55 A    56 A                  
  0.654   0.691   0.695   0.717   0.726   0.741   0.779   0.807
 57 A    58 A    59 A    60 A    61 A    62 A    63 A    64 A                  
  0.810   0.832   0.854   0.869   0.883   0.896   0.909   0.936
 65 A    66 A    67 A    68 A    69 A    70 A    71 A    72 A                  
  0.952   0.955   1.002   1.029   1.074   1.101   1.141   1.156
 73 A    74 A    75 A    76 A    77 A    78 A    79 A    80 A                  
  1.168   1.179   1.196   1.210   1.257   1.289   1.301   1.315
 81 A    82 A    83 A    84 A    85 A    86 A    87 A    88 A                  
  1.330   1.337   1.362   1.394   1.413   1.422   1.443   1.455
 89 A    90 A    91 A    92 A    93 A    94 A    95 A    96 A                  
  1.465   1.491   1.506   1.527   1.543   1.566   1.594   1.603
 97 A    98 A    99 A   100 A   101 A   102 A   103 A   104 A                  
  1.626   1.655   1.687   1.726   1.732   1.763   1.801   1.828
105 A   106 A   107 A   108 A   109 A   110 A   111 A   112 A                  
  1.889   1.923   1.987   2.026   2.043   2.059   2.107   2.137
113 A   114 A   115 A   116 A   117 A   118 A   119 A   120 A                  
  2.207   2.235   2.376   2.406   2.414   2.480   2.526   2.543
121 A   122 A   123 A   124 A   125 A   126 A   127 A   128 A                  
  2.584   2.631   2.652   2.672   2.738   2.744   2.807   2.824
129 A   130 A   131 A   132 A   133 A   134 A   135 A   136 A                  
  2.848   2.869   2.899   2.955   2.958   2.968   2.981   3.002
137 A   138 A   139 A   140 A   141 A   142 A   143 A   144 A                  
  3.018   3.044   3.079   3.089   3.118   3.125   3.156   3.170
145 A   146 A   147 A   148 A   149 A   150 A   151 A   152 A                  
  3.203   3.213   3.226   3.247   3.260   3.286   3.297   3.317
153 A   154 A   155 A   156 A   157 A   158 A   159 A   160 A                  
  3.329   3.335   3.352   3.373   3.402   3.405   3.419   3.427
161 A   162 A   163 A   164 A   165 A   166 A   167 A   168 A                  
  3.437   3.461   3.483   3.510   3.534   3.579   3.585   3.602
169 A   170 A   171 A   172 A   173 A   174 A   175 A   176 A                  
  3.618   3.629   3.651   3.668   3.685   3.719   3.733   3.763
177 A   178 A   179 A   180 A   181 A   182 A   183 A   184 A                  
  3.776   3.807   3.815   3.848   3.890   3.901   3.935   3.952
185 A   186 A   187 A   188 A   189 A   190 A   191 A   192 A                  
  3.962   3.982   4.008   4.022   4.079   4.094   4.125   4.143
193 A   194 A   195 A   196 A   197 A   198 A   199 A   200 A                  
  4.150   4.175   4.196   4.222   4.251   4.270   4.312   4.321
201 A   202 A   203 A   204 A   205 A   206 A   207 A   208 A                  
  4.353   4.357   4.368   4.394   4.426   4.457   4.467   4.476
209 A   210 A   211 A   212 A   213 A   214 A   215 A   216 A                  
  4.499   4.536   4.569   4.605   4.624   4.635   4.677   4.727
217 A   218 A   219 A   220 A   221 A   222 A   223 A   224 A                  
  4.749   4.761   4.804   4.835   4.893   4.912   4.924   4.956
225 A   226 A   227 A   228 A   229 A   230 A   231 A   232 A                  
  4.988   5.014   5.046   5.051   5.099   5.109   5.137   5.201
233 A   234 A   235 A   236 A   237 A   238 A   239 A   240 A                  
  5.221   5.271   5.285   5.337   5.354   5.388   5.426   5.432
241 A   242 A   243 A   244 A   245 A   246 A   247 A   248 A                  
  5.485   5.513   5.524   5.557   5.596   5.648   5.695   5.753
249 A   250 A   251 A   252 A   253 A   254 A   255 A   256 A                  
  5.772   5.842   5.906   5.981   6.032   6.083   6.196   6.267
257 A   258 A   259 A   260 A   261 A   262 A   263 A   264 A                  
  6.357   6.446   6.524   6.583   6.605   6.634   6.678   6.991
265 A   266 A   267 A   268 A   269 A   270 A   271 A   272 A                  
  7.161   8.502  10.728  11.929  13.345  13.633  14.660  16.538
273 A   274 A   275 A   276 A   277 A   278 A   279 A   280 A                  

 Occupation and symmetry of molecular orbitals

 Point group: C1 (1 irreducible representation).

                           A     All 
 -------------------------------------
 All molecular orbitals:
  - Alpha                  280   280 
  - Beta                   280   280 
 -------------------------------------
 Alpha orbitals:
  - Frozen occupied        7     7   
  - Active occupied        18    18  
  - Active virtual         255   255 
  - Frozen virtual         0     0   
 -------------------------------------
 Beta orbitals:
  - Frozen occupied        7     7   
  - Active occupied        17    17  
  - Active virtual         256   256 
  - Frozen virtual         0     0   
 -------------------------------------

 Import integrals:   CPU 0.00 s  wall 0.00 s

 Import integrals:   CPU 26732.36 s  wall 12389.37 s

 MP2 amplitudes:   CPU 17.94 s  wall 634.23 s

Running a double precision version
           CCSD T amplitudes will be solved using DIIS.

           Start     Size      MaxIter   EConv     TConv     
           3         7         100       1.00e-06  1.00e-04  
 ------------------------------------------------------------------------------
           Energy (a.u.)   Ediff      Tdiff       Comment
 ------------------------------------------------------------------------------
          -302.32574372                           
     1    -302.31565795   1.01e-02   1.00e+00     Step took 52.00.
     2    -302.35089576   3.52e-02   1.30e-01     
     3    -302.35095311   5.74e-05   4.49e-02     
     4    -302.35479007   3.84e-03   1.49e-02     Switched to DIIS steps.
     5    -302.35674878   1.96e-03   1.35e-02     
     6    -302.35711712   3.68e-04   4.48e-03     
     7    -302.35727391   1.57e-04   3.05e-03     
     8    -302.35733493   6.10e-05   1.19e-03     
     9    -302.35734761   1.27e-05   4.43e-04     
    10    -302.35734866   1.04e-06   1.44e-04     
    11    -302.35734755   1.11e-06   7.86e-05     
    12    -302.35734746   8.89e-08   3.17e-05     
 ------------------------------------------------------------------------------
          -302.35734746                           CCSD T converged.

End of double precision

WARNING: YOUR (T) CALCULATION MAY RUN OUT OF MEMORY
REDUCE CC_MEMORY OR USE CC_BACKEND=XM IF THIS HAPPENS

----------------------------------------
libpt (c) 2016-2019 Ilya Kaliman
Fast Coupled Cluster Triples Corrections
https://github.com/ilyak/libpt
----------------------------------------

 Starting (T) calculation...
 Using double precision libpt code
 Running unrestricted (T) code
 Using 1 integral batch

 (T) calculation completed in 1612.75 sec
 (T) energy is -0.0596978600

 SCF energy                 = -301.17609543
 MP2 energy                 = -302.32574372
 CCSD correlation energy    =   -1.18125203
 CCSD total energy          = -302.35734746
 CCSD(T) correlation energy =   -0.05969786
 CCSD(T) total energy       = -302.41704532

 CCSD  T1^2 = 0.0326  T2^2 = 0.4043  Leading amplitudes:

 Amplitude    Orbitals with energies
  0.0768       24 (A) A                  ->    29 (A) A                   
              -0.3948                          0.1654                     
 -0.0731       24 (A) B                  ->    29 (A) B                   
              -0.3347                          0.1731                     
  0.0358       24 (A) B                  ->    30 (A) B                   
              -0.3347                          0.1851                     
 -0.0324       24 (A) B                  ->    33 (A) B                   
              -0.3347                          0.2392                     

 Amplitude    Orbitals with energies
 -0.0480       24 (A) A      24 (A) B    ->    29 (A) A      29 (A) B     
              -0.3948       -0.3347            0.1654        0.1731       
  0.0480       24 (A) A      24 (A) B    ->    29 (A) B      29 (A) A     
              -0.3948       -0.3347            0.1731        0.1654       
  0.0480       24 (A) B      24 (A) A    ->    29 (A) A      29 (A) B     
              -0.3347       -0.3948            0.1654        0.1731       
 -0.0480       24 (A) B      24 (A) A    ->    29 (A) B      29 (A) A     
              -0.3347       -0.3948            0.1731        0.1654       

 CCSD calculation:   CPU 25077.18 s  wall 19140.71 s

 Total ccman2 time:   CPU 51920.57 s  wall 32228.52 s

 
 --------------------------------------------------------------
 
                    Orbital Energies (a.u.)
 --------------------------------------------------------------
 
 Alpha MOs
 -- Occupied --
-15.6009 -15.5554 -11.2901 -11.2808 -11.2733 -11.2635 -11.2382  -1.3023
 -1.2120  -1.0887  -1.0184  -0.8762  -0.7994  -0.7579  -0.6976  -0.6314
 -0.6061  -0.5963  -0.5611  -0.5566  -0.5414  -0.4560  -0.4520  -0.3948
 -0.2890
 -- Virtual --
  0.1259   0.1515   0.1626   0.1654   0.1795   0.1847   0.2122   0.2276
  0.2493   0.3065   0.3210   0.3458   0.3558   0.3808   0.4062   0.4290
  0.4382   0.4559   0.4850   0.4945   0.5089   0.5345   0.5452   0.5627
  0.5648   0.5838   0.5883   0.6004   0.6088   0.6173   0.6227   0.6480
  0.6802   0.6880   0.7090   0.7140   0.7287   0.7720   0.8058   0.8081
  0.8255   0.8465   0.8563   0.8765   0.8911   0.9031   0.9274   0.9464
  0.9495   0.9968   1.0217   1.0686   1.0965   1.1349   1.1509   1.1649
  1.1735   1.1901   1.1986   1.2551   1.2864   1.2974   1.3110   1.3289
  1.3312   1.3577   1.3793   1.4029   1.4130   1.4387   1.4528   1.4545
  1.4862   1.5027   1.5234   1.5384   1.5604   1.5880   1.6008   1.6228
  1.6464   1.6785   1.7236   1.7267   1.7599   1.7925   1.8238   1.8836
  1.9102   1.9839   2.0204   2.0413   2.0578   2.1060   2.1346   2.2027
  2.2322   2.3779   2.3992   2.4100   2.4744   2.4918   2.5267   2.5666
  2.6264   2.6419   2.6607   2.7320   2.7386   2.7969   2.8192   2.8474
  2.8640   2.8961   2.9497   2.9549   2.9644   2.9721   2.9931   3.0104
  3.0331   3.0751   3.0783   3.1118   3.1198   3.1480   3.1661   3.1944
  3.2006   3.2212   3.2411   3.2517   3.2849   3.2914   3.3115   3.3175
  3.3317   3.3407   3.3687   3.3870   3.3955   3.4062   3.4150   3.4333
  3.4567   3.4700   3.5048   3.5270   3.5769   3.5785   3.5970   3.6113
  3.6244   3.6463   3.6623   3.6806   3.7120   3.7285   3.7600   3.7716
  3.8015   3.8098   3.8423   3.8860   3.8984   3.9321   3.9485   3.9604
  3.9789   4.0064   4.0192   4.0763   4.0905   4.1237   4.1411   4.1473
  4.1727   4.1933   4.2207   4.2482   4.2664   4.3072   4.3192   4.3539
  4.3595   4.3685   4.3913   4.4225   4.4532   4.4640   4.4731   4.4971
  4.5326   4.5655   4.6036   4.6217   4.6331   4.6732   4.7239   4.7470
  4.7587   4.7998   4.8319   4.8905   4.9077   4.9229   4.9543   4.9854
  5.0168   5.0456   5.0520   5.0978   5.1081   5.1342   5.1951   5.2188
  5.2676   5.2796   5.3317   5.3489   5.3837   5.4235   5.4276   5.4819
  5.5123   5.5206   5.5551   5.5957   5.6458   5.6926   5.7496   5.7681
  5.8386   5.9028   5.9784   6.0301   6.0813   6.1953   6.2635   6.3564
  6.4438   6.5233   6.5832   6.6050   6.6329   6.6771   6.9904   7.1593
  8.5003  10.7260  11.9168  13.3453  13.6261  14.6605  16.5385
 
 Beta MOs
 -- Occupied --
-15.5974 -15.5572 -11.2944 -11.2875 -11.2594 -11.2505 -11.2299  -1.2882
 -1.2128  -1.0779  -1.0029  -0.8445  -0.7895  -0.7459  -0.6722  -0.6200
 -0.5991  -0.5895  -0.5522  -0.5473  -0.5231  -0.4532  -0.4520  -0.3347
 -- Virtual --
  0.1201   0.1278   0.1571   0.1641   0.1731   0.1851   0.1893   0.2142
  0.2392   0.2553   0.3112   0.3233   0.3480   0.3623   0.3904   0.4150
  0.4328   0.4604   0.4816   0.4941   0.5014   0.5180   0.5506   0.5531
  0.5673   0.5799   0.5875   0.5937   0.6033   0.6154   0.6229   0.6308
  0.6544   0.6907   0.6951   0.7168   0.7258   0.7415   0.7790   0.8071
  0.8096   0.8324   0.8536   0.8693   0.8829   0.8957   0.9094   0.9356
  0.9521   0.9547   1.0015   1.0295   1.0741   1.1015   1.1406   1.1565
  1.1676   1.1794   1.1957   1.2095   1.2573   1.2894   1.3010   1.3152
  1.3303   1.3372   1.3615   1.3940   1.4131   1.4216   1.4427   1.4552
  1.4646   1.4908   1.5060   1.5267   1.5429   1.5661   1.5938   1.6031
  1.6260   1.6546   1.6872   1.7258   1.7325   1.7630   1.8015   1.8278
  1.8890   1.9229   1.9868   2.0258   2.0428   2.0595   2.1074   2.1374
  2.2072   2.2352   2.3763   2.4064   2.4138   2.4801   2.5260   2.5426
  2.5840   2.6311   2.6524   2.6718   2.7379   2.7435   2.8066   2.8245
  2.8480   2.8688   2.8992   2.9548   2.9582   2.9682   2.9810   3.0022
  3.0184   3.0436   3.0790   3.0887   3.1184   3.1247   3.1560   3.1701
  3.2026   3.2126   3.2261   3.2469   3.2603   3.2863   3.2972   3.3167
  3.3289   3.3348   3.3519   3.3731   3.4016   3.4047   3.4189   3.4270
  3.4368   3.4612   3.4825   3.5101   3.5336   3.5792   3.5851   3.6024
  3.6177   3.6289   3.6513   3.6684   3.6847   3.7189   3.7333   3.7628
  3.7758   3.8066   3.8151   3.8476   3.8903   3.9009   3.9347   3.9518
  3.9621   3.9821   4.0085   4.0220   4.0785   4.0942   4.1251   4.1433
  4.1499   4.1749   4.1959   4.2224   4.2508   4.2704   4.3117   4.3209
  4.3533   4.3573   4.3682   4.3939   4.4264   4.4567   4.4669   4.4762
  4.4987   4.5362   4.5687   4.6051   4.6239   4.6352   4.6766   4.7266
  4.7490   4.7608   4.8043   4.8351   4.8932   4.9115   4.9245   4.9558
  4.9876   5.0141   5.0462   5.0506   5.0988   5.1087   5.1365   5.2010
  5.2207   5.2714   5.2854   5.3366   5.3541   5.3877   5.4260   5.4322
  5.4853   5.5132   5.5237   5.5569   5.5961   5.6477   5.6952   5.7528
  5.7723   5.8423   5.9058   5.9813   6.0325   6.0834   6.1956   6.2670
  6.3574   6.4457   6.5244   6.5832   6.6052   6.6335   6.6777   6.9912
  7.1612   8.5025  10.7284  11.9293  13.3450  13.6330  14.6604  16.5381
 --------------------------------------------------------------
 
          Ground-State Mulliken Net Atomic Charges

     Atom                 Charge (a.u.)    Spin (a.u.)
  --------------------------------------------------------
      1 C                    -0.051218       0.097781
      2 N                    -0.124621      -0.062379
      3 C                    -0.083533      -0.297049
      4 H                     0.174378       0.018205
      5 C                    -0.272532       0.371537
      6 H                     0.181711      -0.024741
      7 C                     0.007056      -0.148492
      8 H                     0.148532       0.066421
      9 C                    -0.176672       0.981964
     10 H                     0.167714      -0.053321
     11 N                    -0.155840       0.053200
     12 H                     0.185025      -0.003128
  --------------------------------------------------------
  Sum of atomic charges =    -0.000000
  Sum of spin   charges =     1.000000

 -----------------------------------------------------------------
                    Cartesian Multipole Moments
 -----------------------------------------------------------------
    Charge (ESU x 10^10)
                -0.0000
    Dipole Moment (Debye)
         X       0.6324      Y      -4.5973      Z       2.6845
       Tot       5.3612
    Quadrupole Moments (Debye-Ang)
        XX     -37.7703     XY      -0.9552     YY     -55.4452
        XZ       0.1281     YZ       4.7401     ZZ     -37.3162
    Octopole Moments (Debye-Ang^2)
       XXX       8.3584    XXY     -20.4235    XYY      14.1030
       YYY     -87.5165    XXZ       9.4802    XYZ      -6.3526
       YYZ      28.8896    XZZ       6.9238    YZZ     -28.6066
       ZZZ      36.3244
    Hexadecapole Moments (Debye-Ang^3)
      XXXX    -176.2424   XXXY      72.1914   XXYY    -110.7186
      XYYY     101.8108   YYYY    -635.0250   XXXZ     -15.7683
      XXYZ      38.6757   XYYZ     -13.0566   YYYZ     170.9406
      XXZZ     -74.6992   XYZZ      27.1133   YYZZ    -163.9068
      XZZZ     -16.9524   YZZZ     114.6209   ZZZZ    -269.5322
 -----------------------------------------------------------------
Archival summary:
1\1\cpu-5-82\SP\ProcedureUnspecified\BasisUnspecified\255(2)\hpark21\ThuJun1316:41:372024ThuJun1316:41:372024\0\\#,ProcedureUnspecified,BasisUnspecified,\\0,2\N\H,1,1.00241\C,1,1.3802,2,123.351\H,3,1.07566,1,122.138,2,-30.495,0\C,1,1.38335,2,123.264,3,156.57,0\H,5,1.07846,1,120.085,2,16.3202,0\C,5,1.33502,1,111.329,2,-164.559,0\H,7,1.07613,5,126.939,1,-178.339,0\C,3,1.50378,1,107.88,2,167.155,0\H,9,1.10141,3,112.121,1,111.413,0\C,9,1.47356,3,113.134,1,-128.931,0\N,11,1.14749,9,179.692,3,-130.424,0\\HF=-301.176095\\@

 Total job time:  32528.28s(wall), 52956.05s(cpu) 
 Thu Jun 13 16:41:37 2024

        *************************************************************
        *                                                           *
        *  Thank you very much for using Q-Chem.  Have a nice day.  *
        *                                                           *
        *************************************************************
