# Supplementary material for: Reactant Discovery with an Ab Initio Nanoreactor: Exploration of Astrophysical N-Heterocycle Precursors and Formation Pathways
Source: ACS Earth Space Chem. 2024 Aug 9;8(9):1771–83. doi: 10.1021/acsearthspacechem.4c00120 (PMC11418024; doi:10.1021/acsearthspacechem.4c00120)
Supplement: Supplementary file 2 — sp4c00120_si_002.zip [file sp4c00120_si_002.zip › nr-si-data/reaction1/Int5/freq.out]

Running Job 1 of 1 qchem.in
qchem qchem.in_662.0 ./qchem662/ 0
/home/leeping/opt/qchem/5.3.2-openmp/exe/qcprog.exe_s qchem.in_662.0 ./qchem662/
                  Welcome to Q-Chem
     A Quantum Leap Into The Future Of Chemistry


 Q-Chem 5.3, Q-Chem, Inc., Pleasanton, CA (2020)

 Yihan Shao,  Zhengting Gan,  E. Epifanovsky,  A. T. B. Gilbert,  M. Wormit,  
 J. Kussmann,  A. W. Lange,  A. Behn,  Jia Deng,  Xintian Feng,  D. Ghosh,  
 M. Goldey,  P. R. Horn,  L. D. Jacobson,  I. Kaliman,  T. Kus,  A. Landau,  
 Jie Liu,  E. I. Proynov,  R. M. Richard,  R. P. Steele,  E. J. Sundstrom,  
 H. L. Woodcock III,  P. M. Zimmerman,  D. Zuev,  B. Alam,  B. Albrecht,  
 A. Aldossary,  E. Alguire,  S. A. Baeppler,  D. Barton,  Z. Benda,  
 Y. A. Bernard,  E. J. Berquist,  K. B. Bravaya,  H. Burton,  K. Carter-Fenk,  
 D. Casanova,  Chun-Min Chang,  Yunqing Chen,  A. Chien,  K. D. Closser,  
 M. P. Coons,  S. Coriani,  S. Dasgupta,  A. L. Dempwolff,  M. Diedenhofen,  
 Hainam Do,  R. G. Edgar,  Po-Tung Fang,  S. Faraji,  S. Fatehi,  
 Qingguo Feng,  J. Fosso-Tande,  J. Gayvert,  Qinghui Ge,  A. Ghysels,  
 G. Gidofalvi,  J. Gomes,  J. Gonthier,  S. Gulania,  A. Gunina,  D. Hait,  
 M. W. D. Hanson-Heine,  S. Hammes-Schiffer,  P. H. P. Harbach,  
 A. W. Hauser,  M. F. Herbst,  J. E. Herr,  E. G. Hohenstein,  Z. C. Holden,  
 S. Houck,  Kerwin Hui,  B. C. Huynh,  M. Ivanov,  T.-C. Jagau,  Hyunjun Ji,  
 B. Kaduk,  K. Khistyaev,  Jaehoon Kim,  P. Klunzinger,  K. Koh,  
 D. Kosenkov,  L. Koulias,  T. Kowalczyk,  C. M. Krauter,  A. Kunitsa,  
 Ka Un Lao,  A. Laurent,  K. V. Lawler,  Joonho Lee,  D. Lefrancois,  
 S. Lehtola,  D. S. Levine,  Yi-Pei Li,  You-Sheng Lin,  Fenglai Liu,  
 Kuan-Yu Liu,  E. Livshits,  M. Loipersberger,  A. Luenser,  A. Manjanath,  
 P. Manohar,  E. Mansoor,  S. F. Manzer,  Shan-Ping Mao,  Yuezhi Mao,  
 N. Mardirossian,  A. V. Marenich,  T. Markovich,  L. A. Martinez-Martinez,  
 S. A. Maurer,  N. J. Mayhall,  S. C. McKenzie,  J.-M. Mewes,  P. Morgante,  
 A. F. Morrison,  J. W. Mullinax,  K. Nanda,  T. S. Nguyen-Beck,  
 R. Olivares-Amaya,  K. J. Oosterbaan,  J. A. Parkhill,  S. K. Paul,  
 F. Pavosevic,  Zheng Pei,  T. M. Perrine,  F. Plasser,  P. Pokhilko,  
 S. Prager,  A. Prociuk,  E. Ramos,  B. Rana,  D. R. Rehn,  F. Rob,  
 E. Rossomme,  M. Scheurer,  M. Schneider,  N. Sergueev,  S. M. Sharada,  
 S. Sharma,  W. Skomorowski,  D. W. Small,  T. Stauch,  C. J. Stein,  
 T. Stein,  Yu-Chuan Su,  S. P. Veccham,  Zhen Tao,  A. J. W. Thom,  
 A. Tkatchenko,  T. Tsuchimochi,  N. M. Tubman,  L. Vogt,  M. L. Vidal,  
 O. Vydrov,  M. A. Watson,  J. Wenzel,  M. de Wergifosse,  T. A. Wesolowski,  
 A. White,  J. Witte,  A. Yamada,  Jun Yang,  K. Yao,  S. Yeganeh,  
 S. R. Yost,  Zhi-Qiang You,  A. Zech,  Igor Ying Zhang,  Xing Zhang,  
 Yan Zhao,  Ying Zhu,  B. R. Brooks,  G. K. L. Chan,  C. J. Cramer,  
 M. S. Gordon,  W. J. Hehre,  A. Klamt,  M. W. Schmidt,  C. D. Sherrill,  
 D. G. Truhlar,  A. Aspuru-Guzik,  R. Baer,  A. T. Bell,  N. A. Besley,  
 Jeng-Da Chai,  A. E. DePrince, III,  R. A. DiStasio Jr.,  A. Dreuw,  
 B. D. Dunietz,  T. R. Furlani,  Chao-Ping Hsu,  Yousung Jung,  Jing Kong,  
 D. S. Lambrecht,  WanZhen Liang,  C. Ochsenfeld,  V. A. Rassolov,  
 L. V. Slipchenko,  J. E. Subotnik,  T. Van Voorhis,  J. M. Herbert,  
 A. I. Krylov,  P. M. W. Gill,  M. Head-Gordon

 Contributors to earlier versions of Q-Chem not listed above: 
 R. D. Adamson,  B. Austin,  J. Baker,  G. J. O. Beran,  K. Brandhorst,  
 S. T. Brown,  E. F. C. Byrd,  A. K. Chakraborty,  C.-L. Cheng,  
 Siu Hung Chien,  D. M. Chipman,  D. L. Crittenden,  H. Dachsel,  
 R. J. Doerksen,  A. D. Dutoi,  L. Fusti-Molnar,  W. A. Goddard III,  
 A. Golubeva-Zadorozhnaya,  S. R. Gwaltney,  G. Hawkins,  A. Heyden,  
 S. Hirata,  G. Kedziora,  F. J. Keil,  C. Kelley,  Jihan Kim,  R. A. King,  
 R. Z. Khaliullin,  P. P. Korambath,  W. Kurlancheek,  A. M. Lee,  M. S. Lee,  
 S. V. Levchenko,  Ching Yeh Lin,  D. Liotard,  R. C. Lochan,  I. Lotan,  
 P. E. Maslen,  N. Nair,  D. P. O'Neill,  D. Neuhauser,  E. Neuscamman,  
 C. M. Oana,  R. Olson,  B. Peters,  R. Peverati,  P. A. Pieniazek,  
 Y. M. Rhee,  J. Ritchie,  M. A. Rohrdanz,  E. Rosta,  N. J. Russ,  
 H. F. Schaefer III,  N. E. Schultz,  N. Shenvi,  A. C. Simmonett,  A. Sodt,  
 D. Stuck,  K. S. Thanthiriwatte,  V. Vanovschi,  Tao Wang,  A. Warshel,  
 C. F. Williams,  Q. Wu,  X. Xu,  W. Zhang

 Please cite Q-Chem as follows:
 Y. Shao et al., Mol. Phys. 113, 184-215 (2015)
 DOI: 10.1080/00268976.2014.952696

 Q-Chem 5.3.2 for Intel X86 EM64T Linux

 Parts of Q-Chem use Armadillo 9.800.1 (Horizon Scraper).
 http://arma.sourceforge.net/

 Q-Chem begins on Wed Feb  1 13:40:16 2023  

Host: 
0

     Scratch files written to ./qchem662//
 Dec820 |scratch|qcdevops|jenkins|workspace|build_RNUM 5633   
Processing $rem in /home/leeping/opt/qchem/5.3.2-openmp/config/preferences:
Processing $rem in /home/hpark21/.qchemrc:

Checking the input file for inconsistencies... 	...done.

--------------------------------------------------------------
User input:
--------------------------------------------------------------
$molecule
0 2
C        -0.5851589742    1.7086886780   -1.0126216227
N        -0.5531360605    2.8016238964   -1.3607469673
C         1.0903610189   -1.0135940763    0.2610518147
H         1.9622390505   -1.6306235834    0.4099998795
C         0.6433665060   -0.4631580599   -0.8700914461
H         1.0809101606   -0.5515338546   -1.8492781534
C        -0.6320209164    0.3036976764   -0.5708424970
H        -1.4940790030   -0.1462012064   -1.0881003179
C        -0.7280469183    0.1568685664    0.9226711423
H        -1.5702233888    0.3976514451    1.5470163141
N         0.2585517637   -0.7197231757    1.3266013760
H         0.5272367614   -0.8436963060    2.2843404777
$end

$rem
method                wB97X-D3
basis                 cc-pvtz
unrestricted          true
symmetry              False
sym_ignore            true
scf_convergence       8
thresh                14
jobtype               freq
scf_guess             core
scf_algorithm         diis
max_scf_cycles        100
geom_opt_max_cycles   100
mem_total             200000
$end
--------------------------------------------------------------
 Adding empirical dispersion correction 
 ----------------------------------------------------------------
 Doing -D3(0) with
 s6  =   1.00000
 s8  =   1.00000
 rs6 =   1.28100
 rs8 =   1.09400
 -D3 energy without 3body term =     -0.0027759917 hartrees
 ----------------------------------------------------------------
             Standard Nuclear Orientation (Angstroms)
    I     Atom           X                Y                Z
 ----------------------------------------------------------------
    1      C      -0.5851589742     1.7086886780    -1.0126216227
    2      N      -0.5531360605     2.8016238964    -1.3607469673
    3      C       1.0903610189    -1.0135940763     0.2610518147
    4      H       1.9622390505    -1.6306235834     0.4099998795
    5      C       0.6433665060    -0.4631580599    -0.8700914461
    6      H       1.0809101606    -0.5515338546    -1.8492781534
    7      C      -0.6320209164     0.3036976764    -0.5708424970
    8      H      -1.4940790030    -0.1462012064    -1.0881003179
    9      C      -0.7280469183     0.1568685664     0.9226711423
   10      H      -1.5702233888     0.3976514451     1.5470163141
   11      N       0.2585517637    -0.7197231757     1.3266013760
   12      H       0.5272367614    -0.8436963060     2.2843404777
 ----------------------------------------------------------------
 Nuclear Repulsion Energy =         259.14618745 hartrees
 There are       25 alpha and       24 beta electrons
 Requested basis set is cc-pVTZ
 There are 100 shells and 280 basis functions

 Total QAlloc Memory Limit 200000 MB
 Mega-Array Size      1956 MB
 MEM_STATIC part      2000 MB

                       Distance Matrix (Angstroms)
             C (  1)   N (  2)   C (  3)   H (  4)   C (  5)   H (  6)
   N (  2)  1.147486
   C (  3)  3.440993  4.459507
   H (  4)  4.434422  5.395134  1.078463
   C (  5)  2.499301  3.511575  1.335016  2.177392
   H (  6)  2.929912  3.761972  2.160343  2.654338  1.076133
   C (  7)  1.473555  2.621032  2.322478  3.381395  1.517969  2.302162
   H (  8)  2.066990  3.106346  3.041696  4.048944  2.171788  2.715558
   C (  9)  2.484738  3.498474  2.261489  3.270413  2.340770  3.384946
   H ( 10)  3.039888  3.907510  3.274756  4.229066  3.388714  4.411834
   N ( 11)  3.475773  4.503395  1.383352  2.138328  2.244854  3.284931
   H ( 12)  4.315328  5.267089  2.107053  2.488300  3.179424  4.180755
             C (  7)   H (  8)   C (  9)   H ( 10)   N ( 11)
   H (  8)  1.101412
   C (  9)  1.503783  2.172984
   H ( 10)  2.318270  2.691731  1.075660
   N ( 11)  2.332553  3.038326  1.380199  2.154420
   H ( 12)  3.288231  3.993191  2.104997  2.546356  1.002410
 
 A cutoff of  1.0D-14 yielded   4799 shell pairs
 There are     37911 function pairs (     49625 Cartesian)
 Smallest overlap matrix eigenvalue = 1.75E-04
 Guess MOs from core Hamiltonian diagonalization
 Long-range K will be added via erf
 Coulomb attenuation parameter = 0.25 bohr**(-1)
 An unrestricted hybrid HF-DFT SCF calculation will be
 performed using Pulay DIIS extrapolation
 Exchange:     0.1957 Hartree-Fock + 1.0000 wB97X-D3 + LR-HF
 Correlation:  1.0000 wB97X-D3
 Using SG-2 standard quadrature grid
 Dispersion:   Grimme D3
 SCF converges when DIIS error is below 1.0E-08
 using 64 threads for integral computing
 -------------------------------------------------------
 OpenMP Integral computing Module                
 Release: version 1.0, May 2013, Q-Chem Inc. Pittsburgh 
 -------------------------------------------------------
 using 64 threads for integral computing
 -------------------------------------------------------
 OpenMP Integral computing Module                
 Release: version 1.0, May 2013, Q-Chem Inc. Pittsburgh 
 -------------------------------------------------------
 ---------------------------------------
  Cycle       Energy         DIIS Error
 ---------------------------------------
    1    -233.2825787048      8.49E-02
    2    -166.5402010474      8.68E-02
    3    -261.2244555463      3.82E-02
    4    -187.4735558537      8.35E-02
    5    -236.2889139033      6.20E-02
    6    -268.9687790527      4.51E-02
    7    -289.7480164133      2.72E-02
    8    -301.7918952041      8.65E-03
    9    -302.3756223769      7.46E-03
   10    -302.9387806821      8.55E-04
   11    -302.9521687910      4.05E-04
   12    -302.9552825593      2.63E-04
   13    -302.9565352421      1.30E-04
   14    -302.9571677161      7.16E-05
   15    -302.9573299257      3.43E-05
   16    -302.9573598468      9.24E-06
   17    -302.9573728068      5.99E-06
   18    -302.9573758556      2.67E-06
   19    -302.9573766137      7.50E-07
   20    -302.9573767348      3.53E-07
   21    -302.9573767692      1.96E-07
   22    -302.9573767985      1.11E-07
   23    -302.9573768107      4.29E-08
   24    -302.9573768136      1.31E-08
   25    -302.9573768143      5.59E-09 Convergence criterion met
 ---------------------------------------
 <S^2> = 0.7603
 SCF time:  CPU 3327.69 s  wall 58.81 s
 SCF   energy in the final basis set = -302.95737681
 Total energy in the final basis set = -302.95737681
 
 --------------------------------------------------------------
 
                    Orbital Energies (a.u.)
 --------------------------------------------------------------
 
 Alpha MOs
 -- Occupied --
-14.4772 -14.4090 -10.3420 -10.3301 -10.3194 -10.3076 -10.2882  -1.1095
 -1.0164  -0.9307  -0.8706  -0.7629  -0.7046  -0.6729  -0.6162  -0.5674
 -0.5430  -0.5299  -0.5046  -0.5010  -0.4557  -0.4224  -0.4188  -0.3608
 -0.2474
 -- Virtual --
  0.0874   0.1060   0.1224   0.1279   0.1469   0.1551   0.1681   0.1798
  0.2086   0.2505   0.2661   0.2962   0.3004   0.3298   0.3468   0.3670
  0.3837   0.3956   0.4127   0.4191   0.4442   0.4554   0.4719   0.4769
  0.4842   0.5056   0.5100   0.5208   0.5361   0.5439   0.5499   0.5725
  0.5982   0.6029   0.6137   0.6240   0.6479   0.6817   0.7079   0.7224
  0.7306   0.7489   0.7660   0.7916   0.8015   0.8062   0.8339   0.8434
  0.8576   0.9051   0.9221   0.9649   0.9877   1.0299   1.0344   1.0506
  1.0637   1.0817   1.0957   1.1069   1.1668   1.1799   1.1893   1.1929
  1.2081   1.2327   1.2621   1.2835   1.2875   1.3082   1.3224   1.3311
  1.3554   1.3684   1.3875   1.4073   1.4218   1.4471   1.4662   1.4752
  1.5065   1.5379   1.5767   1.5825   1.6156   1.6453   1.6694   1.7241
  1.7476   1.8171   1.8629   1.8811   1.8984   1.9351   1.9631   2.0164
  2.0525   2.1543   2.1744   2.2063   2.2507   2.2724   2.3226   2.3479
  2.4018   2.4165   2.4331   2.5122   2.5177   2.5754   2.5966   2.6127
  2.6420   2.6650   2.7228   2.7337   2.7514   2.7528   2.7721   2.7874
  2.8093   2.8405   2.8444   2.8729   2.8934   2.9176   2.9318   2.9638
  2.9695   2.9881   3.0081   3.0137   3.0429   3.0604   3.0786   3.0846
  3.0967   3.1051   3.1307   3.1552   3.1646   3.1719   3.1807   3.1927
  3.2159   3.2317   3.2653   3.2947   3.3374   3.3411   3.3577   3.3671
  3.3807   3.3980   3.4176   3.4262   3.4650   3.4818   3.5048   3.5329
  3.5502   3.5604   3.5944   3.6445   3.6510   3.6898   3.7006   3.7147
  3.7309   3.7651   3.7728   3.8276   3.8526   3.8808   3.9042   3.9089
  3.9310   3.9610   3.9913   4.0148   4.0351   4.0674   4.0774   4.0868
  4.0904   4.1219   4.1455   4.1850   4.2047   4.2128   4.2208   4.2557
  4.2823   4.3032   4.3230   4.3602   4.3778   4.3984   4.4487   4.4894
  4.4996   4.5354   4.5609   4.6199   4.6314   4.6585   4.6759   4.6926
  4.7016   4.7575   4.7710   4.8067   4.8410   4.8475   4.8996   4.9461
  4.9895   5.0047   5.0355   5.0615   5.1133   5.1382   5.1479   5.1833
  5.2123   5.2404   5.2464   5.2835   5.3374   5.4127   5.4484   5.4614
  5.5312   5.6027   5.6718   5.7296   5.7844   5.8465   5.9392   6.0423
  6.1068   6.2009   6.2427   6.2555   6.2942   6.3512   6.6660   6.8021
  8.0649  10.2273  11.3666  12.7177  12.9926  14.0043  15.8553
 
 Beta MOs
 -- Occupied --
-14.4746 -14.4091 -10.3428 -10.3308 -10.3111 -10.3065 -10.2866  -1.1002
 -1.0156  -0.9251  -0.8614  -0.7488  -0.7001  -0.6647  -0.6045  -0.5598
 -0.5379  -0.5256  -0.5009  -0.4801  -0.4539  -0.4191  -0.4170  -0.3330
 -- Virtual --
  0.0297   0.0984   0.1069   0.1246   0.1363   0.1477   0.1562   0.1717
  0.1824   0.2089   0.2530   0.2682   0.2981   0.3024   0.3338   0.3488
  0.3692   0.3934   0.4016   0.4154   0.4237   0.4467   0.4638   0.4751
  0.4804   0.4884   0.5088   0.5134   0.5244   0.5393   0.5452   0.5510
  0.5749   0.6027   0.6053   0.6183   0.6296   0.6528   0.6851   0.7089
  0.7228   0.7332   0.7506   0.7725   0.7935   0.8044   0.8087   0.8368
  0.8471   0.8588   0.9065   0.9248   0.9675   0.9908   1.0325   1.0374
  1.0525   1.0667   1.0846   1.1007   1.1078   1.1686   1.1827   1.1908
  1.1942   1.2126   1.2346   1.2706   1.2874   1.2939   1.3111   1.3239
  1.3370   1.3583   1.3707   1.3894   1.4102   1.4264   1.4516   1.4677
  1.4778   1.5123   1.5428   1.5809   1.5854   1.6178   1.6501   1.6728
  1.7288   1.7563   1.8210   1.8675   1.8827   1.9001   1.9363   1.9661
  2.0203   2.0553   2.1556   2.1826   2.2078   2.2537   2.3012   2.3291
  2.3580   2.4085   2.4222   2.4406   2.5164   2.5230   2.5840   2.6050
  2.6145   2.6462   2.6694   2.7278   2.7384   2.7560   2.7596   2.7779
  2.7963   2.8172   2.8482   2.8535   2.8785   2.8979   2.9250   2.9379
  2.9719   2.9761   2.9957   3.0132   3.0234   3.0471   3.0653   3.0840
  3.0955   3.1041   3.1100   3.1363   3.1677   3.1697   3.1841   3.1904
  3.1976   3.2250   3.2391   3.2699   3.3008   3.3396   3.3503   3.3629
  3.3737   3.3855   3.4031   3.4234   3.4330   3.4715   3.4882   3.5097
  3.5370   3.5595   3.5661   3.5997   3.6473   3.6568   3.6946   3.7047
  3.7175   3.7349   3.7688   3.7764   3.8311   3.8576   3.8838   3.9071
  3.9135   3.9343   3.9651   3.9935   4.0192   4.0400   4.0714   4.0816
  4.0868   4.0907   4.1244   4.1500   4.1912   4.2097   4.2163   4.2238
  4.2588   4.2867   4.3063   4.3270   4.3642   4.3825   4.4033   4.4525
  4.4928   4.5024   4.5414   4.5654   4.6240   4.6359   4.6607   4.6787
  4.6948   4.7064   4.7594   4.7743   4.8091   4.8442   4.8511   4.9068
  4.9495   4.9943   5.0142   5.0430   5.0697   5.1179   5.1450   5.1534
  5.1886   5.2157   5.2441   5.2504   5.2853   5.3413   5.4178   5.4558
  5.4645   5.5363   5.6077   5.6763   5.7341   5.7880   5.8478   5.9454
  6.0445   6.1109   6.2036   6.2436   6.2567   6.2959   6.3528   6.6684
  6.8057   8.0663  10.2301  11.3794  12.7189  13.0013  14.0050  15.8554
 --------------------------------------------------------------
 
          Ground-State Mulliken Net Atomic Charges

     Atom                 Charge (a.u.)    Spin (a.u.)
  --------------------------------------------------------
      1 C                    -0.103029       0.034676
      2 N                    -0.066907      -0.004520
      3 C                    -0.076334      -0.053697
      4 H                     0.134021       0.001471
      5 C                    -0.228430       0.148035
      6 H                     0.147227      -0.003055
      7 C                     0.013540      -0.045694
      8 H                     0.133474       0.055886
      9 C                    -0.211535       0.753055
     10 H                     0.142302      -0.005423
     11 N                    -0.040137       0.117859
     12 H                     0.155807       0.001407
  --------------------------------------------------------
  Sum of atomic charges =    -0.000000
  Sum of spin   charges =     1.000000

 -----------------------------------------------------------------
                    Cartesian Multipole Moments
 -----------------------------------------------------------------
    Charge (ESU x 10^10)
                 0.0000
    Dipole Moment (Debye)
         X       0.6864      Y      -4.5369      Z       2.7139
       Tot       5.3310
    Quadrupole Moments (Debye-Ang)
        XX     -37.5016     XY      -0.9277     YY     -54.2278
        XZ       0.2389     YZ       4.1604     ZZ     -36.4818
    Octopole Moments (Debye-Ang^2)
       XXX       8.2668    XXY     -19.6383    XYY      13.4753
       YYY     -85.0879    XXZ       8.9735    XYZ      -6.0263
       YYZ      27.8681    XZZ       6.9922    YZZ     -28.3841
       ZZZ      35.9616
    Hexadecapole Moments (Debye-Ang^3)
      XXXX    -175.1944   XXXY      71.5822   XXYY    -109.3452
      XYYY     100.1911   YYYY    -623.8300   XXXZ     -15.4357
      XXYZ      38.0796   XYYZ     -12.6009   YYYZ     167.0458
      XXZZ     -73.9567   XYZZ      26.6688   YYZZ    -160.5732
      XZZZ     -16.0437   YZZZ     111.4777   ZZZZ    -265.9041
 -----------------------------------------------------------------
 Calculating MO derivatives via CPSCF
    1     0    39    0.0263402  
    2     0    39    0.0103390  
    3     0    39    0.0029074  
    4     0    39    0.0009046  
    5     0    39    0.0001518  
    6    13    26    0.0000266  
    7    34     5    0.0000043  
    8    39     0    0.0000007  Converged
 Time for AOints: 1179.4 s (CPU) 21.1 s (wall)
 ------------------------------------------------------------------------------
                     AOints        : Timing summary (seconds)
 ------------------------------------------------------------------------------
     job step          cpu (% of tot)      sys (% of tot)     wall (% of tot)
 ------------------------------------------------------------------------------
  AOints            0.1179E+04 ( 4.7)   0.8151E-02 ( 7.2)   0.2107E+02 ( 0.9)
 ------------------------------------------------------------------------------
   Grand Totals     0.2496E+05          0.1130E+00          0.2226E+04
 ------------------------------------------------------------------------------
 Polarizability Matrix (a.u.)
            1           2           3
    1 -55.5156632  11.6258071   0.7638307
    2  11.6258071 -65.9324785  10.6378211
    3   0.7638307  10.6378211 -66.9263063
 Calculating analytic Hessian of the SCF energy
 
 Direct stationary perturbation theory relativistic correction:
 
 rels  =       0.078567447292
 relv  =      -0.369390261741
 rel2e =       0.000000000000
 E_rel =      -0.290822814449
 
 Hessian of the SCF Energy
            1           2           3           4           5           6
    1   0.1106200   0.0445295  -0.0107735  -0.0387504  -0.0345674   0.0100020
    2   0.0445295   1.4617455  -0.4253104  -0.0345688  -1.1828802   0.3635707
    3  -0.0107735  -0.4253104   0.2418813   0.0099625   0.3640144  -0.1529612
    4  -0.0387504  -0.0345688   0.0099625   0.0191297   0.0341664  -0.0105766
    5  -0.0345674  -1.1828802   0.3640144   0.0341664   1.1803799  -0.3702909
    6   0.0100020   0.3635707  -0.1529612  -0.0105766  -0.3702909   0.1360817
    7  -0.0042732  -0.0002889   0.0032128   0.0008394   0.0008312  -0.0008016
    8   0.0029902   0.0001738  -0.0019364  -0.0006822  -0.0005591   0.0005766
    9   0.0037182  -0.0017772  -0.0034785  -0.0005660  -0.0006581   0.0009732
   10  -0.0008876   0.0005759   0.0001265   0.0001077   0.0000635  -0.0000903
   11  -0.0008978   0.0008107   0.0004785   0.0000496  -0.0000268  -0.0001601
   12  -0.0010677  -0.0001630   0.0004189   0.0002066   0.0002670  -0.0001652
   13   0.0007266   0.0130769  -0.0060337  -0.0004936  -0.0027119   0.0014897
   14   0.0296718  -0.0245929  -0.0055108  -0.0030069   0.0013108   0.0010953
   15  -0.0125748   0.0046538   0.0049662   0.0019693   0.0014580  -0.0010476
   16   0.0000385  -0.0009881   0.0007031   0.0001446   0.0005332  -0.0004497
   17  -0.0003583   0.0018607  -0.0007188  -0.0003185  -0.0005174   0.0004486
   18   0.0003440  -0.0003042   0.0001036  -0.0000716  -0.0000692  -0.0000545
   19  -0.0665717  -0.0145765   0.0077624   0.0184664   0.0003142   0.0000264
   20  -0.0094232  -0.2295361   0.0492109   0.0005904   0.0057416   0.0047577
   21   0.0035628   0.0427305  -0.0761148   0.0004186   0.0033762   0.0158884
   22  -0.0022470  -0.0066291  -0.0002645   0.0002910   0.0011694  -0.0003946
   23  -0.0304754  -0.0269657  -0.0129565   0.0038588  -0.0005069   0.0029628
   24   0.0070183   0.0033535   0.0068391  -0.0011296   0.0010974  -0.0012619
   25   0.0024051  -0.0001756  -0.0027250  -0.0001401   0.0002348   0.0005710
   26  -0.0021333   0.0004907   0.0261452   0.0002897   0.0003921  -0.0021003
   27   0.0013422   0.0170586  -0.0175568  -0.0003762  -0.0014638   0.0019360
   28  -0.0000275  -0.0002717   0.0010114  -0.0000497  -0.0002112  -0.0001473
   29  -0.0001098   0.0009542   0.0003728   0.0001253  -0.0009183  -0.0002744
   30   0.0005737  -0.0019358   0.0000041  -0.0002264   0.0008137   0.0000751
   31  -0.0009644  -0.0003766  -0.0028360   0.0004804   0.0001936   0.0004314
   32   0.0005883  -0.0024699   0.0052485  -0.0003792  -0.0021022  -0.0003391
   33  -0.0021172  -0.0019399  -0.0043708   0.0003962   0.0018027   0.0005078
   34  -0.0000685  -0.0003071  -0.0001460  -0.0000254  -0.0000159  -0.0000603
   35   0.0001853   0.0004092   0.0009627  -0.0001247  -0.0003135  -0.0002468
   36  -0.0000279   0.0000636   0.0002690  -0.0000068  -0.0003474   0.0000283
            7           8           9          10          11          12
    1  -0.0042732   0.0029902   0.0037182  -0.0008876  -0.0008978  -0.0010677
    2  -0.0002889   0.0001738  -0.0017772   0.0005759   0.0008107  -0.0001630
    3   0.0032128  -0.0019364  -0.0034785   0.0001265   0.0004785   0.0004189
    4   0.0008394  -0.0006822  -0.0005660   0.0001077   0.0000496   0.0002066
    5   0.0008312  -0.0005591  -0.0006581   0.0000635  -0.0000268   0.0002670
    6  -0.0008016   0.0005766   0.0009732  -0.0000903  -0.0001601  -0.0001652
    7   0.6118470  -0.3346046   0.0504957  -0.2451224   0.1488917  -0.0373737
    8  -0.3346046   0.3822949  -0.1466976   0.1468184  -0.1415370   0.0311374
    9   0.0504957  -0.1466976   0.6890769  -0.0318505   0.0257006  -0.0676796
   10  -0.2451224   0.1468184  -0.0318505   0.2545891  -0.1616578   0.0323443
   11   0.1488917  -0.1415370   0.0257006  -0.1616578   0.1385022  -0.0287743
   12  -0.0373737   0.0311374  -0.0676796   0.0323443  -0.0287743   0.0586981
   13  -0.1430864   0.0806782  -0.1187523   0.0000633   0.0078654  -0.0193022
   14   0.0811962  -0.1450276   0.1484659   0.0032907   0.0005272   0.0125790
   15  -0.1143578   0.1445175  -0.3810479   0.0023580  -0.0012475   0.0075041
   16   0.0081468  -0.0026906  -0.0106493  -0.0012461  -0.0022314   0.0002948
   17  -0.0076088   0.0038643   0.0103269  -0.0020100  -0.0029752  -0.0011650
   18   0.0129435  -0.0061857  -0.0115246  -0.0008094  -0.0004755   0.0000921
   19  -0.0183252   0.0224291  -0.0192747   0.0029698   0.0047083  -0.0007894
   20   0.0239350  -0.0091931   0.0106743   0.0038177   0.0054467   0.0036738
   21  -0.0193243   0.0137370   0.0038714   0.0007914   0.0022877  -0.0035823
   22  -0.0031917  -0.0002659   0.0055825   0.0005101   0.0012676  -0.0001353
   23   0.0019319  -0.0007564  -0.0010136  -0.0005208  -0.0010965   0.0001026
   24   0.0028882  -0.0009015  -0.0031213  -0.0004347  -0.0004215   0.0000835
   25  -0.0452668   0.0405244   0.0129023   0.0000679   0.0008759   0.0021496
   26   0.0306462  -0.0192871   0.0025288   0.0003851   0.0018261   0.0011159
   27   0.0164088  -0.0114955   0.0065856   0.0024782  -0.0002016  -0.0051233
   28  -0.0018173   0.0024252  -0.0037732   0.0001278   0.0005410   0.0008030
   29   0.0027004  -0.0001592   0.0016423   0.0008605   0.0004019  -0.0008110
   30  -0.0010948   0.0022234  -0.0043100  -0.0001632   0.0002765   0.0007489
   31  -0.1698047   0.0520298   0.0885306  -0.0110064   0.0007189   0.0236220
   32   0.0619285  -0.0659288  -0.0473048   0.0087419  -0.0013619  -0.0180529
   33   0.0984061  -0.0289164  -0.2145756  -0.0050786   0.0025971   0.0083581
   34   0.0100546  -0.0096521   0.0236366  -0.0001730  -0.0001314  -0.0007518
   35  -0.0095589  -0.0038848  -0.0018875  -0.0003652  -0.0005175   0.0000904
   36  -0.0114028   0.0039413  -0.0147697   0.0003282  -0.0000600   0.0006467
           13          14          15          16          17          18
    1   0.0007266   0.0296718  -0.0125748   0.0000385  -0.0003583   0.0003440
    2   0.0130769  -0.0245929   0.0046538  -0.0009881   0.0018607  -0.0003042
    3  -0.0060337  -0.0055108   0.0049662   0.0007031  -0.0007188   0.0001036
    4  -0.0004936  -0.0030069   0.0019693   0.0001446  -0.0003185  -0.0000716
    5  -0.0027119   0.0013108   0.0014580   0.0005332  -0.0005174  -0.0000692
    6   0.0014897   0.0010953  -0.0010476  -0.0004497   0.0004486  -0.0000545
    7  -0.1430864   0.0811962  -0.1143578   0.0081468  -0.0076088   0.0129435
    8   0.0806782  -0.1450276   0.1445175  -0.0026906   0.0038643  -0.0061857
    9  -0.1187523   0.1484659  -0.3810479  -0.0106493   0.0103269  -0.0115246
   10   0.0000633   0.0032907   0.0023580  -0.0012461  -0.0020100  -0.0008094
   11   0.0078654   0.0005272  -0.0012475  -0.0022314  -0.0029752  -0.0004755
   12  -0.0193022   0.0125790   0.0075041   0.0002948  -0.0011650   0.0000921
   13   0.4138394  -0.1872271  -0.0496098  -0.0971769   0.0247195   0.1155692
   14  -0.1872271   0.2739407  -0.1351921   0.0246992  -0.0367938  -0.0162435
   15  -0.0496098  -0.1351921   0.8809290   0.1177306  -0.0186506  -0.3113439
   16  -0.0971769   0.0246992   0.1177306   0.0944635  -0.0246666  -0.1241470
   17   0.0247195  -0.0367938  -0.0186506  -0.0246666   0.0313777   0.0191143
   18   0.1155692  -0.0162435  -0.3113439  -0.1241470   0.0191143   0.3221257
   19  -0.1487949   0.0488511   0.0167012  -0.0043657   0.0025492  -0.0030156
   20   0.0443110  -0.0919979  -0.0047061  -0.0012697  -0.0016198   0.0012046
   21   0.0309940  -0.0133695  -0.0905335   0.0190975  -0.0131224   0.0030593
   22  -0.0237396  -0.0024876  -0.0128100   0.0002896   0.0002864   0.0004887
   23   0.0136927   0.0083566   0.0094595  -0.0005224   0.0001811  -0.0003047
   24   0.0051556   0.0047412   0.0072634  -0.0003063   0.0000965  -0.0001054
   25  -0.0087322  -0.0000454   0.0224207  -0.0038980   0.0036395  -0.0007672
   26  -0.0036837   0.0044545  -0.0121772   0.0029853  -0.0010202   0.0009113
   27   0.0203433  -0.0115855  -0.0215207  -0.0003361  -0.0000504  -0.0001413
   28   0.0006292   0.0000170  -0.0011197   0.0005232  -0.0001433   0.0000451
   29   0.0008295  -0.0004225   0.0010064  -0.0000377   0.0005323  -0.0000317
   30   0.0005373   0.0003215  -0.0039002   0.0013159  -0.0005156   0.0002300
   31   0.0104419   0.0024795   0.0259340   0.0020828   0.0039860  -0.0016042
   32   0.0067397   0.0085936   0.0153108   0.0034430   0.0032870   0.0020338
   33   0.0168281   0.0166339  -0.0902636  -0.0033168   0.0032213  -0.0022578
   34  -0.0036769   0.0025612   0.0033581   0.0009976  -0.0000751   0.0010244
   35   0.0017099   0.0016511  -0.0044325   0.0007457   0.0018230   0.0003506
   36   0.0027808  -0.0019354  -0.0010052   0.0000633   0.0010152  -0.0001834
           19          20          21          22          23          24
    1  -0.0665717  -0.0094232   0.0035628  -0.0022470  -0.0304754   0.0070183
    2  -0.0145765  -0.2295361   0.0427305  -0.0066291  -0.0269657   0.0033535
    3   0.0077624   0.0492109  -0.0761148  -0.0002645  -0.0129565   0.0068391
    4   0.0184664   0.0005904   0.0004186   0.0002910   0.0038588  -0.0011296
    5   0.0003142   0.0057416   0.0033762   0.0011694  -0.0005069   0.0010974
    6   0.0000264   0.0047577   0.0158884  -0.0003946   0.0029628  -0.0012619
    7  -0.0183252   0.0239350  -0.0193243  -0.0031917   0.0019319   0.0028882
    8   0.0224291  -0.0091931   0.0137370  -0.0002659  -0.0007564  -0.0009015
    9  -0.0192747   0.0106743   0.0038714   0.0055825  -0.0010136  -0.0031213
   10   0.0029698   0.0038177   0.0007914   0.0005101  -0.0005208  -0.0004347
   11   0.0047083   0.0054467   0.0022877   0.0012676  -0.0010965  -0.0004215
   12  -0.0007894   0.0036738  -0.0035823  -0.0001353   0.0001026   0.0000835
   13  -0.1487949   0.0443110   0.0309940  -0.0237396   0.0136927   0.0051556
   14   0.0488511  -0.0919979  -0.0133695  -0.0024876   0.0083566   0.0047412
   15   0.0167012  -0.0047061  -0.0905335  -0.0128100   0.0094595   0.0072634
   16  -0.0043657  -0.0012697   0.0190975   0.0002896  -0.0005224  -0.0003063
   17   0.0025492  -0.0016198  -0.0131224   0.0002864   0.0001811   0.0000965
   18  -0.0030156   0.0012046   0.0030593   0.0004887  -0.0003047  -0.0001054
   19   0.4843859  -0.0023105   0.0592742  -0.1871599  -0.0777992  -0.0860440
   20  -0.0023105   0.4726872  -0.0285148  -0.0803789  -0.0848359  -0.0489525
   21   0.0592742  -0.0285148   0.4662904  -0.0822032  -0.0441248  -0.0919071
   22  -0.1871599  -0.0803789  -0.0822032   0.2073821   0.0856544   0.0953943
   23  -0.0777992  -0.0848359  -0.0441248   0.0856544   0.1010752   0.0465267
   24  -0.0860440  -0.0489525  -0.0919071   0.0953943   0.0465267   0.1044579
   25  -0.0716785   0.0144942   0.0044013   0.0079214   0.0046797  -0.0179490
   26   0.0107107  -0.0581341   0.0264693   0.0008481   0.0060741  -0.0091980
   27   0.0213633  -0.0025282  -0.1959339  -0.0031861  -0.0007084  -0.0203682
   28   0.0044540  -0.0036234  -0.0058216   0.0005879  -0.0000507   0.0009754
   29  -0.0055259  -0.0006735  -0.0001174   0.0006872   0.0002092   0.0008510
   30   0.0180561  -0.0058540  -0.0050621  -0.0000912  -0.0002801   0.0010314
   31  -0.0105540   0.0070361  -0.0107971  -0.0003335  -0.0005485  -0.0042754
   32   0.0066342  -0.0063615   0.0082877   0.0005498  -0.0016211   0.0027483
   33  -0.0135419   0.0221444  -0.0258691  -0.0023339   0.0001033  -0.0027531
   34  -0.0028263   0.0028213  -0.0003935  -0.0003102   0.0000996  -0.0012927
   35   0.0040153  -0.0015237   0.0023606  -0.0007014  -0.0001139   0.0000590
   36  -0.0005180  -0.0011102  -0.0001067  -0.0000467   0.0002331  -0.0001581
           25          26          27          28          29          30
    1   0.0024051  -0.0021333   0.0013422  -0.0000275  -0.0001098   0.0005737
    2  -0.0001756   0.0004907   0.0170586  -0.0002717   0.0009542  -0.0019358
    3  -0.0027250   0.0261452  -0.0175568   0.0010114   0.0003728   0.0000041
    4  -0.0001401   0.0002897  -0.0003762  -0.0000497   0.0001253  -0.0002264
    5   0.0002348   0.0003921  -0.0014638  -0.0002112  -0.0009183   0.0008137
    6   0.0005710  -0.0021003   0.0019360  -0.0001473  -0.0002744   0.0000751
    7  -0.0452668   0.0306462   0.0164088  -0.0018173   0.0027004  -0.0010948
    8   0.0405244  -0.0192871  -0.0114955   0.0024252  -0.0001592   0.0022234
    9   0.0129023   0.0025288   0.0065856  -0.0037732   0.0016423  -0.0043100
   10   0.0000679   0.0003851   0.0024782   0.0001278   0.0008605  -0.0001632
   11   0.0008759   0.0018261  -0.0002016   0.0005410   0.0004019   0.0002765
   12   0.0021496   0.0011159  -0.0051233   0.0008030  -0.0008110   0.0007489
   13  -0.0087322  -0.0036837   0.0203433   0.0006292   0.0008295   0.0005373
   14  -0.0000454   0.0044545  -0.0115855   0.0000170  -0.0004225   0.0003215
   15   0.0224207  -0.0121772  -0.0215207  -0.0011197   0.0010064  -0.0039002
   16  -0.0038980   0.0029853  -0.0003361   0.0005232  -0.0000377   0.0013159
   17   0.0036395  -0.0010202  -0.0000504  -0.0001433   0.0005323  -0.0005156
   18  -0.0007672   0.0009113  -0.0001413   0.0000451  -0.0000317   0.0002300
   19  -0.0716785   0.0107107   0.0213633   0.0044540  -0.0055259   0.0180561
   20   0.0144942  -0.0581341  -0.0025282  -0.0036234  -0.0006735  -0.0058540
   21   0.0044013   0.0264693  -0.1959339  -0.0058216  -0.0001174  -0.0050621
   22   0.0079214   0.0008481  -0.0031861   0.0005879   0.0006872  -0.0000912
   23   0.0046797   0.0060741  -0.0007084  -0.0000507   0.0002092  -0.0002801
   24  -0.0179490  -0.0091980  -0.0203682   0.0009754   0.0008510   0.0010314
   25   0.5473745  -0.2778767  -0.1424618  -0.2310630   0.0667664   0.1500791
   26  -0.2778767   0.2422461  -0.0457389   0.0810005  -0.0308317  -0.0320165
   27  -0.1424618  -0.0457389   0.5409207   0.1499784  -0.0209466  -0.1609313
   28  -0.2310630   0.0810005   0.1499784   0.2395766  -0.0785759  -0.1546670
   29   0.0667664  -0.0308317  -0.0209466  -0.0785759   0.0367270   0.0336734
   30   0.1500791  -0.0320165  -0.1609313  -0.1546670   0.0336734   0.1590612
   31  -0.1961095   0.1590271  -0.0448810  -0.0127095   0.0130398  -0.0146741
   32   0.1476423  -0.1427976   0.0557820  -0.0011536  -0.0053170   0.0040771
   33  -0.0280062   0.0444996  -0.1277424   0.0125680  -0.0157124   0.0128295
   34  -0.0008808  -0.0021989  -0.0206730  -0.0002317  -0.0007599   0.0003545
   35  -0.0007595  -0.0034129   0.0218784   0.0000460  -0.0005024  -0.0007836
   36  -0.0006149  -0.0004392  -0.0001243   0.0001475   0.0003479   0.0002234
           31          32          33          34          35          36
    1  -0.0009644   0.0005883  -0.0021172  -0.0000685   0.0001853  -0.0000279
    2  -0.0003766  -0.0024699  -0.0019399  -0.0003071   0.0004092   0.0000636
    3  -0.0028360   0.0052485  -0.0043708  -0.0001460   0.0009627   0.0002690
    4   0.0004804  -0.0003792   0.0003962  -0.0000254  -0.0001247  -0.0000068
    5   0.0001936  -0.0021022   0.0018027  -0.0000159  -0.0003135  -0.0003474
    6   0.0004314  -0.0003391   0.0005078  -0.0000603  -0.0002468   0.0000283
    7  -0.1698047   0.0619285   0.0984061   0.0100546  -0.0095589  -0.0114028
    8   0.0520298  -0.0659288  -0.0289164  -0.0096521  -0.0038848   0.0039413
    9   0.0885306  -0.0473048  -0.2145756   0.0236366  -0.0018875  -0.0147697
   10  -0.0110064   0.0087419  -0.0050786  -0.0001730  -0.0003652   0.0003282
   11   0.0007189  -0.0013619   0.0025971  -0.0001314  -0.0005175  -0.0000600
   12   0.0236220  -0.0180529   0.0083581  -0.0007518   0.0000904   0.0006467
   13   0.0104419   0.0067397   0.0168281  -0.0036769   0.0017099   0.0027808
   14   0.0024795   0.0085936   0.0166339   0.0025612   0.0016511  -0.0019354
   15   0.0259340   0.0153108  -0.0902636   0.0033581  -0.0044325  -0.0010052
   16   0.0020828   0.0034430  -0.0033168   0.0009976   0.0007457   0.0000633
   17   0.0039860   0.0032870   0.0032213  -0.0000751   0.0018230   0.0010152
   18  -0.0016042   0.0020338  -0.0022578   0.0010244   0.0003506  -0.0001834
   19  -0.0105540   0.0066342  -0.0135419  -0.0028263   0.0040153  -0.0005180
   20   0.0070361  -0.0063615   0.0221444   0.0028213  -0.0015237  -0.0011102
   21  -0.0107971   0.0082877  -0.0258691  -0.0003935   0.0023606  -0.0001067
   22  -0.0003335   0.0005498  -0.0023339  -0.0003102  -0.0007014  -0.0000467
   23  -0.0005485  -0.0016211   0.0001033   0.0000996  -0.0001139   0.0002331
   24  -0.0042754   0.0027483  -0.0027531  -0.0012927   0.0000590  -0.0001581
   25  -0.1961095   0.1476423  -0.0280062  -0.0008808  -0.0007595  -0.0006149
   26   0.1590271  -0.1427976   0.0444996  -0.0021989  -0.0034129  -0.0004392
   27  -0.0448810   0.0557820  -0.1277424  -0.0206730   0.0218784  -0.0001243
   28  -0.0127095  -0.0011536   0.0125680  -0.0002317   0.0000460   0.0001475
   29   0.0130398  -0.0053170  -0.0157124  -0.0007599  -0.0005024   0.0003479
   30  -0.0146741   0.0040771   0.0128295   0.0003545  -0.0007836   0.0002234
   31   0.4653086  -0.2831354   0.0386392  -0.0768317   0.0455498  -0.0980894
   32  -0.2831354   0.2398157  -0.0798691   0.0484005  -0.0237363   0.0520777
   33   0.0386392  -0.0798691   0.8841329  -0.1124430   0.0354355  -0.4379959
   34  -0.0768317   0.0484005  -0.1124430   0.0739723  -0.0407423   0.1073867
   35   0.0455498  -0.0237363   0.0354355  -0.0407423   0.0301218  -0.0537868
   36  -0.0980894   0.0520777  -0.4379959   0.1073867  -0.0537868   0.4531759
 **********************************************************************
 **                                                                  **
 **                       VIBRATIONAL ANALYSIS                       **
 **                       --------------------                       **
 **                                                                  **
 **        VIBRATIONAL FREQUENCIES (CM**-1) AND NORMAL MODES         **
 **     FORCE CONSTANTS (mDYN/ANGSTROM) AND REDUCED MASSES (AMU)     **
 **                  INFRARED INTENSITIES (KM/MOL)                   **
 **                                                                  **
 **********************************************************************
 

 Mode:                 1                      2                      3
 Frequency:       102.59                 168.25                 289.56
 Force Cnst:      0.0398                 0.0728                 0.1049
 Red. Mass:       6.4247                 4.3670                 2.1225
 IR Active:          YES                    YES                    YES
 IR Intens:        2.431                  2.064                 75.549
 Raman Active:       YES                    YES                    YES
               X      Y      Z        X      Y      Z        X      Y      Z
 C         -0.001 -0.102  0.026    0.065 -0.015 -0.078   -0.093 -0.068 -0.059
 N          0.256 -0.042  0.237   -0.219  0.096  0.243    0.072 -0.032  0.074
 C          0.073  0.207 -0.006   -0.046 -0.132  0.064    0.009  0.057 -0.014
 H          0.205  0.403  0.033   -0.147 -0.252  0.154    0.041  0.098 -0.018
 C         -0.145 -0.111 -0.078    0.053 -0.200 -0.015    0.030  0.067  0.002
 H         -0.199 -0.198 -0.094    0.039 -0.428 -0.001    0.032  0.072  0.001
 C         -0.177 -0.149 -0.100    0.119 -0.038 -0.138   -0.032 -0.038 -0.020
 H         -0.181 -0.058 -0.155    0.104 -0.025 -0.129   -0.007 -0.171  0.058
 C         -0.193 -0.164 -0.110    0.068  0.129 -0.133    0.077  0.110  0.001
 H         -0.051  0.024 -0.002    0.202  0.529 -0.112    0.105  0.231 -0.002
 N          0.129  0.273  0.007   -0.015  0.118  0.017   -0.112 -0.149  0.002
 H          0.151  0.409  0.016   -0.030  0.246  0.038    0.480  0.749 -0.031
 TransDip  -0.016  0.047  0.004    0.039  0.011 -0.022    0.073  0.223 -0.150

 Mode:                 4                      5                      6
 Frequency:       302.62                 354.67                 488.52
 Force Cnst:      0.0975                 0.1034                 0.4960
 Red. Mass:       1.8072                 1.3945                 3.5272
 IR Active:          YES                    YES                    YES
 IR Intens:       82.543                 28.095                  3.663
 Raman Active:       YES                    YES                    YES
               X      Y      Z        X      Y      Z        X      Y      Z
 C          0.055  0.074  0.056   -0.111 -0.047 -0.024    0.306 -0.097  0.058
 N         -0.042  0.033 -0.090    0.059 -0.037  0.032   -0.110 -0.106  0.026
 C          0.012 -0.001  0.011   -0.008 -0.017  0.001    0.058  0.187 -0.016
 H          0.003 -0.020 -0.016   -0.043 -0.064  0.002    0.262  0.491  0.044
 C         -0.010 -0.001  0.019    0.047  0.078  0.015   -0.102 -0.039 -0.051
 H         -0.050 -0.053  0.006    0.084  0.148  0.026    0.005  0.210 -0.024
 C          0.009  0.037  0.010   -0.030 -0.026 -0.004   -0.032 -0.023  0.022
 H          0.027  0.136 -0.112    0.019 -0.135 -0.007   -0.154  0.191  0.040
 C         -0.078 -0.184 -0.042    0.017  0.013 -0.012    0.025  0.109  0.025
 H          0.406  0.678  0.255    0.361  0.610  0.205    0.153  0.365  0.095
 N          0.007 -0.049  0.032    0.007  0.032 -0.026   -0.109 -0.077 -0.065
 H          0.251  0.372  0.023   -0.342 -0.501 -0.007   -0.264 -0.349 -0.059
 TransDip   0.106  0.263  0.065   -0.071 -0.079  0.132    0.043  0.036  0.025

 Mode:                 7                      8                      9
 Frequency:       525.05                 577.89                 710.97
 Force Cnst:      0.9395                 0.9660                 0.3872
 Red. Mass:       5.7842                 4.9095                 1.3001
 IR Active:          YES                    YES                    YES
 IR Intens:        0.265                  2.758                 49.564
 Raman Active:       YES                    YES                    YES
               X      Y      Z        X      Y      Z        X      Y      Z
 C          0.028 -0.060  0.464   -0.249  0.175  0.267   -0.002  0.027  0.026
 N         -0.012 -0.250 -0.055    0.067  0.059 -0.107   -0.002  0.019 -0.015
 C         -0.124 -0.074 -0.088    0.153  0.097  0.100   -0.051 -0.090  0.003
 H         -0.328 -0.350 -0.038    0.292  0.324  0.237    0.191  0.266  0.058
 C          0.130  0.129 -0.078   -0.016 -0.263 -0.038   -0.034 -0.055  0.005
 H          0.045  0.039 -0.108   -0.011 -0.477 -0.018    0.538  0.710  0.193
 C          0.067 -0.033 -0.017    0.002 -0.028 -0.077   -0.048 -0.026 -0.041
 H          0.149 -0.003 -0.182   -0.062  0.039 -0.028   -0.110  0.050 -0.001
 C         -0.036  0.116 -0.087    0.119  0.082 -0.090    0.037  0.005 -0.027
 H         -0.136  0.073 -0.204    0.064  0.073 -0.155    0.026 -0.011 -0.036
 N         -0.035  0.169 -0.067   -0.073 -0.096 -0.035    0.034  0.022  0.027
 H          0.157  0.429 -0.086   -0.301 -0.215  0.013    0.082  0.093  0.021
 TransDip   0.002 -0.007 -0.015   -0.026 -0.008  0.046    0.124  0.181  0.052

 Mode:                10                     11                     12
 Frequency:       792.30                 850.67                 896.64
 Force Cnst:      1.6687                 2.1565                 2.0101
 Red. Mass:       4.5117                 5.0579                 4.2437
 IR Active:          YES                    YES                    YES
 IR Intens:       20.824                  0.353                 11.407
 Raman Active:       YES                    YES                    YES
               X      Y      Z        X      Y      Z        X      Y      Z
 C         -0.116 -0.031 -0.062   -0.060 -0.025  0.004    0.089  0.092  0.023
 N          0.028 -0.013  0.025    0.016 -0.038  0.010   -0.016  0.116 -0.051
 C          0.003  0.007 -0.068   -0.267  0.211 -0.034   -0.080  0.022 -0.022
 H          0.114  0.253  0.322   -0.198  0.251 -0.318   -0.109  0.027  0.195
 C          0.090 -0.206 -0.189   -0.067  0.020 -0.200    0.230 -0.002 -0.155
 H          0.295  0.292 -0.145    0.226 -0.097 -0.059    0.298 -0.378 -0.103
 C          0.237  0.092  0.211    0.233  0.013 -0.115   -0.186 -0.226 -0.120
 H          0.202  0.022  0.321    0.150  0.025  0.007   -0.127 -0.223 -0.164
 C         -0.205 -0.002  0.164    0.091 -0.095  0.015   -0.061  0.050  0.256
 H         -0.100  0.203  0.225   -0.086  0.158 -0.327    0.054 -0.049  0.476
 N         -0.083  0.071 -0.113    0.032 -0.064  0.304   -0.003 -0.005  0.039
 H          0.157  0.099 -0.175    0.075 -0.389  0.251    0.246 -0.168 -0.049
 TransDip   0.084  0.120  0.010    0.001  0.015 -0.011   -0.015 -0.106  0.014

 Mode:                13                     14                     15
 Frequency:       927.02                1019.85                1039.26
 Force Cnst:      0.6661                 1.2060                 1.2531
 Red. Mass:       1.3155                 1.9680                 1.9693
 IR Active:          YES                    YES                    YES
 IR Intens:        2.782                 21.638                 14.585
 Raman Active:       YES                    YES                    YES
               X      Y      Z        X      Y      Z        X      Y      Z
 C         -0.002 -0.003 -0.001   -0.015 -0.054 -0.016    0.036  0.030 -0.012
 N          0.001 -0.004  0.002   -0.002 -0.077  0.030   -0.004  0.059 -0.017
 C         -0.084 -0.113 -0.020   -0.068  0.031  0.070   -0.028  0.013  0.008
 H          0.483  0.729  0.140   -0.118  0.012  0.269   -0.118 -0.053  0.262
 C          0.030  0.072  0.024    0.079 -0.005 -0.036    0.067  0.033 -0.080
 H         -0.269 -0.329 -0.073    0.378 -0.356  0.124   -0.106  0.064 -0.164
 C          0.021  0.007  0.008   -0.085  0.192 -0.041   -0.042 -0.115  0.161
 H          0.039 -0.012 -0.006   -0.383  0.455  0.225   -0.372 -0.069  0.670
 C          0.005 -0.003 -0.010    0.065 -0.064 -0.019    0.078 -0.070 -0.115
 H          0.002  0.015 -0.022    0.194 -0.229  0.209   -0.056  0.110 -0.389
 N          0.007  0.011 -0.004    0.015 -0.003 -0.051   -0.033  0.027  0.018
 H          0.008 -0.019 -0.010    0.018  0.045 -0.048   -0.141  0.073  0.053
 TransDip   0.024  0.034  0.033   -0.041  0.020  0.142   -0.058 -0.044  0.098

 Mode:                16                     17                     18
 Frequency:      1080.82                1138.43                1173.84
 Force Cnst:      1.6147                 1.0315                 0.9836
 Red. Mass:       2.3461                 1.3509                 1.2115
 IR Active:          YES                    YES                    YES
 IR Intens:       26.375                  2.302                  2.944
 Raman Active:       YES                    YES                    YES
               X      Y      Z        X      Y      Z        X      Y      Z
 C         -0.006 -0.021 -0.006    0.009  0.013  0.007   -0.005 -0.003  0.001
 N         -0.002 -0.032  0.012   -0.000  0.020 -0.008    0.001 -0.008  0.002
 C          0.141 -0.090 -0.084   -0.049  0.041 -0.015   -0.005  0.005  0.041
 H          0.260 -0.045 -0.482    0.025  0.055 -0.460   -0.114 -0.049  0.477
 C          0.103 -0.021 -0.055   -0.021 -0.001  0.095   -0.011  0.008  0.024
 H          0.117 -0.125 -0.055    0.487 -0.413  0.370   -0.150  0.091 -0.042
 C         -0.104  0.102 -0.002    0.024 -0.051  0.046   -0.012  0.017 -0.035
 H         -0.267  0.277  0.123   -0.058 -0.132  0.263   -0.070  0.088 -0.002
 C         -0.116  0.072 -0.004   -0.042  0.016 -0.017   -0.052  0.035 -0.000
 H         -0.317  0.323 -0.352   -0.104  0.140 -0.152   -0.248  0.265 -0.346
 N          0.010 -0.034  0.157    0.029 -0.002 -0.082    0.077 -0.048 -0.021
 H         -0.122 -0.034  0.204    0.190 -0.099 -0.146    0.534 -0.350 -0.187
 TransDip  -0.026  0.054 -0.153    0.026 -0.036  0.020   -0.028  0.005  0.047

 Mode:                19                     20                     21
 Frequency:      1246.04                1314.81                1330.92
 Force Cnst:      1.6893                 1.3756                 1.7590
 Red. Mass:       1.8467                 1.3505                 1.6854
 IR Active:          YES                    YES                    YES
 IR Intens:        3.968                  6.380                  0.374
 Raman Active:       YES                    YES                    YES
               X      Y      Z        X      Y      Z        X      Y      Z
 C          0.022 -0.007 -0.018   -0.041 -0.008 -0.032    0.017  0.003  0.013
 N         -0.004  0.000  0.004    0.007  0.011  0.001   -0.002 -0.007 -0.001
 C         -0.040  0.032 -0.022    0.011 -0.002 -0.031    0.078 -0.040 -0.086
 H         -0.056  0.052  0.127   -0.026 -0.026  0.068   -0.030 -0.062  0.513
 C          0.030 -0.050 -0.043   -0.017  0.035  0.010   -0.110  0.066 -0.017
 H          0.230 -0.137  0.047    0.115 -0.103  0.085    0.311 -0.243  0.196
 C         -0.144  0.080  0.178    0.032 -0.112  0.066    0.006  0.041 -0.078
 H          0.539 -0.326 -0.613   -0.124  0.777 -0.492    0.085 -0.344  0.147
 C          0.055 -0.004 -0.064    0.050 -0.020  0.056    0.040 -0.064  0.123
 H         -0.039  0.041 -0.223   -0.096  0.106 -0.193   -0.186  0.216 -0.282
 N          0.021 -0.014  0.016   -0.021  0.021 -0.022   -0.013  0.016 -0.010
 H          0.025 -0.043  0.010   -0.084  0.079  0.000   -0.324  0.226  0.106
 TransDip   0.038  0.001 -0.051    0.030 -0.058  0.048   -0.006  0.019  0.000

 Mode:                22                     23                     24
 Frequency:      1433.18                1478.85                1660.49
 Force Cnst:      2.7444                 3.0309                 8.3420
 Red. Mass:       2.2677                 2.3522                 5.1351
 IR Active:          YES                    YES                    YES
 IR Intens:        1.913                 69.512                 36.133
 Raman Active:       YES                    YES                    YES
               X      Y      Z        X      Y      Z        X      Y      Z
 C          0.006 -0.002  0.001   -0.001 -0.000  0.000    0.010 -0.002 -0.005
 N         -0.002 -0.006  0.001    0.000  0.004 -0.001   -0.001  0.000  0.001
 C         -0.052  0.022  0.090   -0.103  0.033  0.102    0.107 -0.150  0.402
 H          0.062  0.058 -0.522   -0.087  0.052 -0.013    0.332 -0.149 -0.417
 C          0.089 -0.075  0.041    0.019 -0.003 -0.034   -0.178  0.186 -0.326
 H         -0.320  0.253 -0.170   -0.074  0.086 -0.084    0.339 -0.193 -0.139
 C         -0.056  0.064 -0.068    0.009 -0.018  0.007    0.014 -0.020  0.044
 H          0.019 -0.102 -0.038    0.002  0.029 -0.023    0.124 -0.086 -0.111
 C          0.120 -0.126  0.162   -0.088  0.073  0.025   -0.004  0.005  0.008
 H         -0.238  0.289 -0.492   -0.163  0.149 -0.070   -0.024  0.016 -0.028
 N         -0.054  0.066 -0.098    0.214 -0.135 -0.089   -0.031  0.019 -0.046
 H         -0.007  0.068 -0.124   -0.705  0.497  0.247    0.284 -0.092 -0.146
 TransDip   0.005 -0.035  0.027   -0.187  0.087  0.170   -0.015 -0.040  0.188

 Mode:                25                     26                     27
 Frequency:      2392.86                2952.63                3260.47
 Force Cnst:     42.6844                 5.5450                 6.8389
 Red. Mass:      12.6528                 1.0795                 1.0919
 IR Active:          YES                    YES                    YES
 IR Intens:       12.483                 16.840                  1.179
 Raman Active:       YES                    YES                    YES
               X      Y      Z        X      Y      Z        X      Y      Z
 C          0.025  0.758 -0.238   -0.002 -0.004  0.000    0.000  0.000 -0.000
 N         -0.017 -0.567  0.180    0.000  0.002 -0.001   -0.000 -0.000  0.000
 C         -0.002  0.001 -0.001   -0.000 -0.000  0.001   -0.066  0.047 -0.012
 H         -0.004  0.003 -0.007    0.004 -0.004  0.001    0.742 -0.524  0.125
 C          0.005 -0.005  0.001   -0.001  0.001  0.000    0.015 -0.004 -0.027
 H         -0.004  0.011 -0.008    0.001  0.002 -0.004   -0.160  0.033  0.353
 C         -0.009 -0.089  0.023   -0.063 -0.034 -0.036   -0.000  0.000  0.000
 H          0.032 -0.048  0.035    0.779  0.422  0.458   -0.002 -0.001 -0.002
 C          0.001 -0.001  0.006    0.001 -0.000 -0.002   -0.001  0.000  0.002
 H         -0.012  0.011 -0.005    0.002  0.004 -0.001    0.027 -0.007 -0.020
 N          0.000 -0.000 -0.002   -0.000  0.000 -0.000    0.001 -0.001 -0.000
 H         -0.006  0.004 -0.001   -0.002 -0.003 -0.001   -0.008  0.004 -0.008
 TransDip  -0.016  0.104 -0.041   -0.085 -0.014 -0.099   -0.028  0.015  0.014

 Mode:                28                     29                     30
 Frequency:      3285.16                3290.61                3710.39
 Force Cnst:      6.9519                 7.0433                 8.7527
 Red. Mass:       1.0933                 1.1040                 1.0791
 IR Active:          YES                    YES                    YES
 IR Intens:        0.963                  1.419                 69.965
 Raman Active:       YES                    YES                    YES
               X      Y      Z        X      Y      Z        X      Y      Z
 C         -0.000  0.000  0.000    0.000  0.000 -0.000    0.000  0.000  0.000
 N          0.000 -0.000  0.000   -0.000 -0.000  0.000   -0.000 -0.000  0.000
 C         -0.003  0.002 -0.002    0.030 -0.023  0.010   -0.002  0.001  0.001
 H          0.034 -0.024  0.007   -0.307  0.218 -0.057    0.010 -0.006 -0.001
 C         -0.006  0.001  0.015    0.029 -0.003 -0.078    0.000 -0.000  0.001
 H          0.074 -0.015 -0.168   -0.363  0.070  0.821    0.002  0.001 -0.002
 C          0.000 -0.001 -0.003   -0.002  0.001 -0.000   -0.000 -0.000  0.000
 H         -0.001 -0.000  0.000    0.006  0.001  0.001    0.001  0.001 -0.000
 C         -0.067  0.022  0.050   -0.013  0.005  0.010    0.002 -0.002  0.000
 H          0.761 -0.227 -0.571    0.145 -0.044 -0.109   -0.007  0.004  0.003
 N          0.002 -0.002 -0.001   -0.001 -0.000  0.001   -0.018  0.011 -0.071
 H         -0.002  0.003  0.010    0.005 -0.001  0.011    0.261 -0.132  0.953
 TransDip  -0.025  0.015  0.011    0.013 -0.026  0.025    0.061 -0.061  0.254

 STANDARD THERMODYNAMIC QUANTITIES AT   298.15 K  AND     1.00 ATM

   This Molecule has  0 Imaginary Frequencies
   Zero point vibrational energy:       56.890 kcal/mol

   Atom    1 Element C  Has Mass   12.00000
   Atom    2 Element N  Has Mass   14.00307
   Atom    3 Element C  Has Mass   12.00000
   Atom    4 Element H  Has Mass    1.00783
   Atom    5 Element C  Has Mass   12.00000
   Atom    6 Element H  Has Mass    1.00783
   Atom    7 Element C  Has Mass   12.00000
   Atom    8 Element H  Has Mass    1.00783
   Atom    9 Element C  Has Mass   12.00000
   Atom   10 Element H  Has Mass    1.00783
   Atom   11 Element N  Has Mass   14.00307
   Atom   12 Element H  Has Mass    1.00783
   Molecular Mass:    93.045290 amu
   Principal axes and moments of inertia in amu*Bohr^2:
                             1           2           3
    Eigenvalues --      259.61798   885.25628  1040.71357
          X              -0.29736    -0.59591     0.74597
          Y               0.80538     0.26306     0.53118
          Z              -0.51277     0.75874     0.40172
   Rotational Symmetry Number is   1
   The Molecule is an Asymmetric Top
   Translational Enthalpy:        0.889 kcal/mol
   Rotational Enthalpy:           0.889 kcal/mol
   Vibrational Enthalpy:         59.211 kcal/mol
   gas constant (RT):             0.592 kcal/mol
   Translational Entropy:        39.503  cal/mol.K
   Rotational Entropy:           26.972  cal/mol.K
   Vibrational Entropy:          13.054  cal/mol.K

   Total Enthalpy:               61.581 kcal/mol
   Total Entropy:                79.529  cal/mol.K
Archival summary:
1\1\c8-65\FREQ\ProcedureUnspecified\BasisUnspecified\255(2)\hpark21\WedFeb114:28:142023WedFeb114:28:142023\0\\#,FREQ,ProcedureUnspecified,BasisUnspecified,\\0,2\N\H,1,1.00241\C,1,1.3802,2,123.351\H,3,1.07566,1,122.138,2,-30.495,0\C,1,1.38335,2,123.264,3,156.57,0\H,5,1.07846,1,120.085,2,16.3202,0\C,5,1.33502,1,111.329,2,-164.559,0\H,7,1.07613,5,126.939,1,-178.339,0\C,3,1.50378,1,107.88,2,167.155,0\H,9,1.10141,3,112.121,1,111.413,0\C,9,1.47356,3,113.134,1,-128.931,0\N,11,1.14749,9,179.692,3,-130.424,0\\\@

 Total job time:  2878.63s(wall), 31950.30s(cpu) 
 Wed Feb  1 14:28:14 2023

        *************************************************************
        *                                                           *
        *  Thank you very much for using Q-Chem.  Have a nice day.  *
        *                                                           *
        *************************************************************
