# Supplementary material for: Reactant Discovery with an Ab Initio Nanoreactor: Exploration of Astrophysical N-Heterocycle Precursors and Formation Pathways
Source: ACS Earth Space Chem. 2024 Aug 9;8(9):1771–83. doi: 10.1021/acsearthspacechem.4c00120 (PMC11418024; doi:10.1021/acsearthspacechem.4c00120)
Supplement: Supplementary file 2 — sp4c00120_si_002.zip [file sp4c00120_si_002.zip › nr-si-data/reaction2/C2/optimized.xyz]

12

C        -2.8598561706   -0.0415859458   -0.5267730227
N        -3.9727521698    0.2028919617   -0.6733772183
C        -0.9570264451   -0.5713338980    0.8407679302
H        -1.3151296421   -0.6111733073    1.8581472208
C        -1.4670295863   -0.3405781945   -0.3440116632
H        -0.8567703710   -0.3698524752   -1.2413741559
C         2.2764512473   -0.5949289420    0.1531333039
H         2.6577811636   -0.8741769734    1.1231154284
C         1.9170336298    0.6390668896   -0.0802506509
H         2.1953547562   -1.3381103950   -0.6252872531
N         1.6690747199    1.8029496251   -0.3310854099
H         0.7128680823    2.0968330629   -0.1530028918
