# Supplementary material for: Reactant Discovery with an Ab Initio Nanoreactor: Exploration of Astrophysical N-Heterocycle Precursors and Formation Pathways
Source: ACS Earth Space Chem. 2024 Aug 9;8(9):1771–83. doi: 10.1021/acsearthspacechem.4c00120 (PMC11418024; doi:10.1021/acsearthspacechem.4c00120)
Supplement: Supplementary file 2 — sp4c00120_si_002.zip [file sp4c00120_si_002.zip › nr-si-data/reaction2/C2/optimize.out]

Running Job 1 of 1 qchem.in
qchem qchem.in_37899.0 ./qchem37899/ 0
/home/leeping/opt/qchem/5.3.2-openmp/exe/qcprog.exe_s qchem.in_37899.0 ./qchem37899/
                  Welcome to Q-Chem
     A Quantum Leap Into The Future Of Chemistry


 Q-Chem 5.3, Q-Chem, Inc., Pleasanton, CA (2020)

 Yihan Shao,  Zhengting Gan,  E. Epifanovsky,  A. T. B. Gilbert,  M. Wormit,  
 J. Kussmann,  A. W. Lange,  A. Behn,  Jia Deng,  Xintian Feng,  D. Ghosh,  
 M. Goldey,  P. R. Horn,  L. D. Jacobson,  I. Kaliman,  T. Kus,  A. Landau,  
 Jie Liu,  E. I. Proynov,  R. M. Richard,  R. P. Steele,  E. J. Sundstrom,  
 H. L. Woodcock III,  P. M. Zimmerman,  D. Zuev,  B. Alam,  B. Albrecht,  
 A. Aldossary,  E. Alguire,  S. A. Baeppler,  D. Barton,  Z. Benda,  
 Y. A. Bernard,  E. J. Berquist,  K. B. Bravaya,  H. Burton,  K. Carter-Fenk,  
 D. Casanova,  Chun-Min Chang,  Yunqing Chen,  A. Chien,  K. D. Closser,  
 M. P. Coons,  S. Coriani,  S. Dasgupta,  A. L. Dempwolff,  M. Diedenhofen,  
 Hainam Do,  R. G. Edgar,  Po-Tung Fang,  S. Faraji,  S. Fatehi,  
 Qingguo Feng,  J. Fosso-Tande,  J. Gayvert,  Qinghui Ge,  A. Ghysels,  
 G. Gidofalvi,  J. Gomes,  J. Gonthier,  S. Gulania,  A. Gunina,  D. Hait,  
 M. W. D. Hanson-Heine,  S. Hammes-Schiffer,  P. H. P. Harbach,  
 A. W. Hauser,  M. F. Herbst,  J. E. Herr,  E. G. Hohenstein,  Z. C. Holden,  
 S. Houck,  Kerwin Hui,  B. C. Huynh,  M. Ivanov,  T.-C. Jagau,  Hyunjun Ji,  
 B. Kaduk,  K. Khistyaev,  Jaehoon Kim,  P. Klunzinger,  K. Koh,  
 D. Kosenkov,  L. Koulias,  T. Kowalczyk,  C. M. Krauter,  A. Kunitsa,  
 Ka Un Lao,  A. Laurent,  K. V. Lawler,  Joonho Lee,  D. Lefrancois,  
 S. Lehtola,  D. S. Levine,  Yi-Pei Li,  You-Sheng Lin,  Fenglai Liu,  
 Kuan-Yu Liu,  E. Livshits,  M. Loipersberger,  A. Luenser,  A. Manjanath,  
 P. Manohar,  E. Mansoor,  S. F. Manzer,  Shan-Ping Mao,  Yuezhi Mao,  
 N. Mardirossian,  A. V. Marenich,  T. Markovich,  L. A. Martinez-Martinez,  
 S. A. Maurer,  N. J. Mayhall,  S. C. McKenzie,  J.-M. Mewes,  P. Morgante,  
 A. F. Morrison,  J. W. Mullinax,  K. Nanda,  T. S. Nguyen-Beck,  
 R. Olivares-Amaya,  K. J. Oosterbaan,  J. A. Parkhill,  S. K. Paul,  
 F. Pavosevic,  Zheng Pei,  T. M. Perrine,  F. Plasser,  P. Pokhilko,  
 S. Prager,  A. Prociuk,  E. Ramos,  B. Rana,  D. R. Rehn,  F. Rob,  
 E. Rossomme,  M. Scheurer,  M. Schneider,  N. Sergueev,  S. M. Sharada,  
 S. Sharma,  W. Skomorowski,  D. W. Small,  T. Stauch,  C. J. Stein,  
 T. Stein,  Yu-Chuan Su,  S. P. Veccham,  Zhen Tao,  A. J. W. Thom,  
 A. Tkatchenko,  T. Tsuchimochi,  N. M. Tubman,  L. Vogt,  M. L. Vidal,  
 O. Vydrov,  M. A. Watson,  J. Wenzel,  M. de Wergifosse,  T. A. Wesolowski,  
 A. White,  J. Witte,  A. Yamada,  Jun Yang,  K. Yao,  S. Yeganeh,  
 S. R. Yost,  Zhi-Qiang You,  A. Zech,  Igor Ying Zhang,  Xing Zhang,  
 Yan Zhao,  Ying Zhu,  B. R. Brooks,  G. K. L. Chan,  C. J. Cramer,  
 M. S. Gordon,  W. J. Hehre,  A. Klamt,  M. W. Schmidt,  C. D. Sherrill,  
 D. G. Truhlar,  A. Aspuru-Guzik,  R. Baer,  A. T. Bell,  N. A. Besley,  
 Jeng-Da Chai,  A. E. DePrince, III,  R. A. DiStasio Jr.,  A. Dreuw,  
 B. D. Dunietz,  T. R. Furlani,  Chao-Ping Hsu,  Yousung Jung,  Jing Kong,  
 D. S. Lambrecht,  WanZhen Liang,  C. Ochsenfeld,  V. A. Rassolov,  
 L. V. Slipchenko,  J. E. Subotnik,  T. Van Voorhis,  J. M. Herbert,  
 A. I. Krylov,  P. M. W. Gill,  M. Head-Gordon

 Contributors to earlier versions of Q-Chem not listed above: 
 R. D. Adamson,  B. Austin,  J. Baker,  G. J. O. Beran,  K. Brandhorst,  
 S. T. Brown,  E. F. C. Byrd,  A. K. Chakraborty,  C.-L. Cheng,  
 Siu Hung Chien,  D. M. Chipman,  D. L. Crittenden,  H. Dachsel,  
 R. J. Doerksen,  A. D. Dutoi,  L. Fusti-Molnar,  W. A. Goddard III,  
 A. Golubeva-Zadorozhnaya,  S. R. Gwaltney,  G. Hawkins,  A. Heyden,  
 S. Hirata,  G. Kedziora,  F. J. Keil,  C. Kelley,  Jihan Kim,  R. A. King,  
 R. Z. Khaliullin,  P. P. Korambath,  W. Kurlancheek,  A. M. Lee,  M. S. Lee,  
 S. V. Levchenko,  Ching Yeh Lin,  D. Liotard,  R. C. Lochan,  I. Lotan,  
 P. E. Maslen,  N. Nair,  D. P. O'Neill,  D. Neuhauser,  E. Neuscamman,  
 C. M. Oana,  R. Olson,  B. Peters,  R. Peverati,  P. A. Pieniazek,  
 Y. M. Rhee,  J. Ritchie,  M. A. Rohrdanz,  E. Rosta,  N. J. Russ,  
 H. F. Schaefer III,  N. E. Schultz,  N. Shenvi,  A. C. Simmonett,  A. Sodt,  
 D. Stuck,  K. S. Thanthiriwatte,  V. Vanovschi,  Tao Wang,  A. Warshel,  
 C. F. Williams,  Q. Wu,  X. Xu,  W. Zhang

 Please cite Q-Chem as follows:
 Y. Shao et al., Mol. Phys. 113, 184-215 (2015)
 DOI: 10.1080/00268976.2014.952696

 Q-Chem 5.3.2 for Intel X86 EM64T Linux

 Parts of Q-Chem use Armadillo 9.800.1 (Horizon Scraper).
 http://arma.sourceforge.net/

 Q-Chem begins on Fri Feb 10 13:00:47 2023  

Host: 
0

     Scratch files written to ./qchem37899//
 Dec820 |scratch|qcdevops|jenkins|workspace|build_RNUM 5633   
Processing $rem in /home/leeping/opt/qchem/5.3.2-openmp/config/preferences:
Processing $rem in /home/hpark21/.qchemrc:

Checking the input file for inconsistencies... 	...done.

--------------------------------------------------------------
User input:
--------------------------------------------------------------
$molecule
0 2
C      -2.8107781214   -0.1254920959   -0.4717659682
N      -3.9432348032    0.0394579252   -0.5757474660
C      -0.8357534520   -0.6400176266    0.7900581859
H      -1.1690748382   -0.8107170238    1.7997830289
C      -1.3926252957   -0.3268887550   -0.3537438357
H      -0.8115500426   -0.2088501474   -1.2601779370
C       2.0344144480   -0.5827143192    0.2086562420
H       2.2921837788   -0.8742440654    1.2112658460
C       1.9045050271    0.6829061513   -0.0900017351
H       1.9089770444   -1.3239043023   -0.5635930121
N       1.8648190325    1.8608295425   -0.3899575817
H       0.9581164363    2.3096361248   -0.3047741494
$end

$rem
method                wB97X-D3
basis                 cc-pvtz
unrestricted          true
symmetry              False
sym_ignore            true
scf_convergence       8
thresh                14
jobtype               opt
scf_guess             core
scf_algorithm         diis
max_scf_cycles        100
geom_opt_max_cycles   100
mem_total             200000
$end
--------------------------------------------------------------
 Adding empirical dispersion correction 
 ----------------------------------------------------------------
 Doing -D3(0) with
 s6  =   1.00000
 s8  =   1.00000
 rs6 =   1.28100
 rs8 =   1.09400
 -D3 energy without 3body term =     -0.0030830414 hartrees
 ----------------------------------------------------------------
             Standard Nuclear Orientation (Angstroms)
    I     Atom           X                Y                Z
 ----------------------------------------------------------------
    1      C      -2.8107781214    -0.1254920959    -0.4717659682
    2      N      -3.9432348032     0.0394579252    -0.5757474660
    3      C      -0.8357534520    -0.6400176266     0.7900581859
    4      H      -1.1690748382    -0.8107170238     1.7997830289
    5      C      -1.3926252957    -0.3268887550    -0.3537438357
    6      H      -0.8115500426    -0.2088501474    -1.2601779370
    7      C       2.0344144480    -0.5827143192     0.2086562420
    8      H       2.2921837788    -0.8742440654     1.2112658460
    9      C       1.9045050271     0.6829061513    -0.0900017351
   10      H       1.9089770444    -1.3239043023    -0.5635930121
   11      N       1.8648190325     1.8608295425    -0.3899575817
   12      H       0.9581164363     2.3096361248    -0.3047741494
 ----------------------------------------------------------------
 Nuclear Repulsion Energy =         218.24857205 hartrees
 There are       25 alpha and       24 beta electrons
 Requested basis set is cc-pVTZ
 There are 100 shells and 280 basis functions

 Total QAlloc Memory Limit 200000 MB
 Mega-Array Size      1956 MB
 MEM_STATIC part      2000 MB
 A cutoff of  1.0D-14 yielded   4511 shell pairs
 There are     34981 function pairs (     45493 Cartesian)
 Smallest overlap matrix eigenvalue = 3.46E-04

 Scale SEOQF with 1.000000e-01/1.000000e-01/1.000000e-01

 Standard Electronic Orientation quadrupole field applied
 Nucleus-field energy     =     0.0000000103 hartrees
 Guess MOs from core Hamiltonian diagonalization
 Long-range K will be added via erf
 Coulomb attenuation parameter = 0.25 bohr**(-1)
 An unrestricted hybrid HF-DFT SCF calculation will be
 performed using Pulay DIIS extrapolation
 Exchange:     0.1957 Hartree-Fock + 1.0000 wB97X-D3 + LR-HF
 Correlation:  1.0000 wB97X-D3
 Using SG-2 standard quadrature grid
 Dispersion:   Grimme D3
 SCF converges when DIIS error is below 1.0E-08
 using 64 threads for integral computing
 -------------------------------------------------------
 OpenMP Integral computing Module                
 Release: version 1.0, May 2013, Q-Chem Inc. Pittsburgh 
 -------------------------------------------------------
 using 64 threads for integral computing
 -------------------------------------------------------
 OpenMP Integral computing Module                
 Release: version 1.0, May 2013, Q-Chem Inc. Pittsburgh 
 -------------------------------------------------------
 ---------------------------------------
  Cycle       Energy         DIIS Error
 ---------------------------------------
    1    -234.4853935635      8.61E-02
    2    -224.0353167200      5.95E-02
    3    -271.1233822140      3.81E-02
    4    -287.0803955164      3.30E-02
    5    -295.3488172088      1.75E-02
    6    -276.1846004993      3.72E-02
    7    -299.7389479173      1.46E-02
    8    -302.0231121301      7.39E-03
    9    -302.6247576352      4.10E-03
   10    -302.8306149920      1.24E-03
   11    -302.8540253140      6.31E-04
   12    -302.8585088472      3.08E-04
   13    -302.8600551714      6.79E-05
   14    -302.8602082324      2.86E-05
   15    -302.8602729869      1.64E-05
   16    -302.8603047144      7.20E-06
   17    -302.8603195371      2.42E-06
   18    -302.8603298719      1.25E-06
   19    -302.8603371496      6.15E-07
   20    -302.8603407944      3.25E-07
   21    -302.8603424793      1.91E-07
   22    -302.8603431555      6.90E-08
   23    -302.8603431801      2.89E-08
   24    -302.8603431842      1.52E-08
   25    -302.8603431855      5.43E-09 Convergence criterion met
 ---------------------------------------
 <S^2> = 0.7698
 SCF time:  CPU 2765.64 s  wall 48.83 s
 SCF   energy in the final basis set = -302.86034319
 Total energy in the final basis set = -302.86034319
 
 --------------------------------------------------------------
 
                    Orbital Energies (a.u.)
 --------------------------------------------------------------
 
 Alpha MOs
 -- Occupied --
-14.4545 -14.4296 -10.3681 -10.3485 -10.3439 -10.3289 -10.2943  -1.0710
 -1.0357  -0.9464  -0.8878  -0.7613  -0.6886  -0.6568  -0.6052  -0.5893
 -0.5783  -0.5079  -0.4923  -0.4774  -0.4499  -0.4460  -0.3964  -0.3903
 -0.3283
 -- Virtual --
  0.0136   0.0636   0.0890   0.1016   0.1248   0.1338   0.1477   0.1604
  0.1882   0.1989   0.2300   0.2462   0.2929   0.3018   0.3218   0.3582
  0.3593   0.3835   0.3919   0.3992   0.4046   0.4354   0.4450   0.4538
  0.4730   0.4849   0.5016   0.5144   0.5334   0.5439   0.5447   0.5604
  0.5644   0.5706   0.5853   0.5991   0.6223   0.6351   0.6539   0.6593
  0.6666   0.6689   0.6976   0.7034   0.7262   0.7410   0.7875   0.7892
  0.8093   0.8298   0.8349   0.8827   0.9006   0.9269   0.9287   0.9567
  0.9839   1.0008   1.0180   1.0495   1.0832   1.1007   1.1063   1.1320
  1.1413   1.1597   1.1804   1.2112   1.2189   1.2489   1.2640   1.2830
  1.3011   1.3511   1.3627   1.3817   1.3873   1.4187   1.4280   1.4352
  1.4485   1.4879   1.4948   1.5291   1.5436   1.5746   1.5830   1.6358
  1.6411   1.7061   1.7877   1.8148   1.8266   1.8777   1.9322   1.9657
  2.0776   2.1140   2.1185   2.1924   2.2005   2.2280   2.2690   2.2930
  2.3216   2.3345   2.3446   2.3741   2.4087   2.4359   2.4721   2.5198
  2.5328   2.5475   2.5578   2.5828   2.6088   2.6296   2.6632   2.6925
  2.7005   2.7122   2.7270   2.7414   2.7536   2.7691   2.7861   2.8094
  2.8305   2.8502   2.8659   2.8913   2.9056   2.9226   2.9601   2.9847
  3.0024   3.0127   3.0216   3.0294   3.0418   3.0680   3.0776   3.0933
  3.0999   3.1159   3.1228   3.1419   3.1539   3.1643   3.1711   3.1962
  3.2203   3.2352   3.2878   3.3041   3.3145   3.3259   3.3636   3.3938
  3.4302   3.4614   3.4720   3.4911   3.5109   3.5197   3.5320   3.5651
  3.5884   3.6125   3.6278   3.6363   3.6510   3.7198   3.7323   3.7416
  3.7848   3.7935   3.8238   3.8394   3.8662   3.8736   3.8786   3.9544
  3.9828   3.9901   4.0330   4.0477   4.0630   4.0719   4.0843   4.0997
  4.1125   4.1457   4.1736   4.1946   4.2126   4.2623   4.3144   4.3196
  4.3728   4.4265   4.4436   4.5414   4.5524   4.5907   4.6268   4.6502
  4.6544   4.6703   4.7268   4.7443   4.7542   4.7867   4.7955   4.8059
  4.9419   4.9534   4.9780   5.0217   5.0808   5.1164   5.1202   5.1413
  5.1596   5.1834   5.2387   5.2648   5.2706   5.2790   5.3345   5.3955
  5.5317   5.6691   5.6863   5.7234   5.7856   5.8387   5.9294   5.9873
  5.9985   6.0828   6.1867   6.2079   6.3325   6.4436   6.5014   6.7810
  8.3101   9.2664  10.5224  13.7589  14.4732  15.1375  15.5484
 
 Beta MOs
 -- Occupied --
-14.4543 -14.4300 -10.3676 -10.3453 -10.3362 -10.3276 -10.2940  -1.0702
 -1.0352  -0.9317  -0.8857  -0.7335  -0.6873  -0.6442  -0.6040  -0.5779
 -0.5749  -0.5040  -0.4922  -0.4757  -0.4495  -0.4430  -0.3871  -0.3468
 -- Virtual --
 -0.0274   0.0287   0.0645   0.0909   0.1059   0.1294   0.1396   0.1492
  0.1628   0.1857   0.1998   0.2301   0.2472   0.2945   0.3055   0.3272
  0.3610   0.3703   0.3882   0.3938   0.4031   0.4080   0.4374   0.4520
  0.4574   0.4762   0.4877   0.5054   0.5209   0.5356   0.5448   0.5465
  0.5620   0.5652   0.5739   0.5919   0.6015   0.6321   0.6370   0.6576
  0.6648   0.6698   0.6735   0.6983   0.7059   0.7323   0.7461   0.7897
  0.7932   0.8136   0.8312   0.8375   0.8906   0.9048   0.9279   0.9332
  0.9644   0.9878   1.0030   1.0208   1.0514   1.0842   1.1035   1.1080
  1.1327   1.1429   1.1649   1.1838   1.2145   1.2234   1.2552   1.2686
  1.2906   1.3049   1.3518   1.3638   1.3841   1.3889   1.4237   1.4298
  1.4375   1.4496   1.4912   1.5014   1.5313   1.5459   1.5760   1.5840
  1.6371   1.6440   1.7180   1.7867   1.8151   1.8273   1.8787   1.9349
  1.9691   2.0791   2.1173   2.1237   2.2041   2.2095   2.2326   2.2882
  2.2979   2.3234   2.3392   2.3474   2.3761   2.4168   2.4448   2.4894
  2.5325   2.5411   2.5554   2.5638   2.5865   2.6227   2.6405   2.6652
  2.6966   2.7055   2.7151   2.7356   2.7473   2.7570   2.7805   2.7940
  2.8237   2.8327   2.8597   2.8814   2.9147   2.9269   2.9311   2.9654
  2.9970   3.0087   3.0224   3.0244   3.0353   3.0489   3.0734   3.0794
  3.1026   3.1064   3.1184   3.1340   3.1475   3.1681   3.1739   3.1890
  3.2000   3.2303   3.2380   3.2918   3.3114   3.3216   3.3414   3.3676
  3.4021   3.4408   3.4679   3.4873   3.4996   3.5119   3.5217   3.5394
  3.5704   3.5938   3.6248   3.6302   3.6384   3.6563   3.7211   3.7342
  3.7533   3.7941   3.7985   3.8255   3.8483   3.8693   3.8788   3.8848
  3.9552   3.9860   3.9946   4.0339   4.0492   4.0628   4.0710   4.0869
  4.1039   4.1146   4.1478   4.1752   4.1955   4.2200   4.2631   4.3222
  4.3304   4.3744   4.4272   4.4486   4.5434   4.5562   4.5986   4.6354
  4.6495   4.6555   4.6706   4.7285   4.7451   4.7580   4.7876   4.7973
  4.8085   4.9428   4.9538   4.9830   5.0225   5.0816   5.1248   5.1303
  5.1434   5.1603   5.1896   5.2433   5.2705   5.2744   5.2917   5.3424
  5.3966   5.5324   5.6697   5.6868   5.7238   5.7906   5.8479   5.9304
  5.9879   5.9994   6.0974   6.1863   6.2087   6.3338   6.4440   6.5067
  6.7817   8.3135   9.2673  10.5360  13.7681  14.4740  15.1379  15.5487
 --------------------------------------------------------------
 
          Ground-State Mulliken Net Atomic Charges

     Atom                 Charge (a.u.)    Spin (a.u.)
  --------------------------------------------------------
      1 C                    -0.058112       0.061214
      2 N                    -0.061081      -0.031088
      3 C                    -0.159204       0.989049
      4 H                     0.163306       0.013094
      5 C                    -0.110592      -0.117671
      6 H                     0.178697       0.033194
      7 C                    -0.440463      -0.004915
      8 H                     0.148205       0.001170
      9 C                     0.160847       0.042399
     10 H                     0.147815       0.000604
     11 N                    -0.140502       0.006931
     12 H                     0.171084       0.006019
  --------------------------------------------------------
  Sum of atomic charges =    -0.000000
  Sum of spin   charges =     1.000000

 -----------------------------------------------------------------
                    Cartesian Multipole Moments
 -----------------------------------------------------------------
    Charge (ESU x 10^10)
                -0.0000
    Dipole Moment (Debye)
         X       2.5027      Y      -0.9055      Z       1.2229
       Tot       2.9290
    Quadrupole Moments (Debye-Ang)
        XX     -65.6940     XY      -3.2444     YY     -40.5093
        XZ      -1.7343     YZ      -0.0274     ZZ     -37.4699
    Octopole Moments (Debye-Ang^2)
       XXX     126.6153    XXY     -20.0104    XYY       9.9558
       YYY     -10.5569    XXZ      24.1566    XYZ       3.2580
       YYZ       5.8763    XZZ      15.2789    YZZ      -8.6950
       ZZZ      17.6764
    Hexadecapole Moments (Debye-Ang^3)
      XXXX   -1806.8880   XXXY     -90.9218   XXYY    -284.4421
      XYYY     -95.4039   YYYY    -224.9923   XXXZ     -96.8493
      XXYZ      13.6970   XYYZ     -12.4998   YYYZ      27.9952
      XXZZ    -242.0573   XYZZ     -26.8361   YYZZ     -57.7244
      XZZZ     -52.0213   YZZZ      21.3831   ZZZZ    -103.8741
 -----------------------------------------------------------------
 Calculating analytic gradient of the SCF energy
 Gradient of SCF Energy
            1           2           3           4           5           6
    1  -0.0000964  -0.0003159  -0.0018392   0.0013468   0.0037527  -0.0008265
    2  -0.0000023   0.0000221   0.0003874   0.0001000  -0.0004110  -0.0000003
    3   0.0011881  -0.0003798   0.0005108  -0.0012916  -0.0013832   0.0011318
            7           8           9          10          11          12
    1  -0.0006679  -0.0006774  -0.0006233  -0.0001578  -0.0004348   0.0005397
    2  -0.0019857   0.0012668  -0.0028636   0.0017270   0.0021306  -0.0003709
    3   0.0023967  -0.0018665   0.0001701  -0.0000900  -0.0003946   0.0000081
 Max gradient component =       3.753E-03
 RMS gradient           =       1.288E-03
 Gradient time:  CPU 236.70 s  wall 5.23 s
 Geometry Optimization Parameters
   NAtoms,    NIC,     NZ,  NCons,   NDum,   NFix, NCnnct, MaxDiis
       12     162       0       0       0       0       0       0


** GEOMETRY OPTIMIZATION IN DELOCALIZED INTERNAL COORDINATES **
   Searching for a Minimum

   Optimization Cycle:   1

                       Coordinates (Angstroms)
     ATOM                X               Y               Z
      1  C        -2.8107781214   -0.1254920959   -0.4717659682
      2  N        -3.9432348032    0.0394579252   -0.5757474660
      3  C        -0.8357534520   -0.6400176266    0.7900581859
      4  H        -1.1690748382   -0.8107170238    1.7997830289
      5  C        -1.3926252957   -0.3268887550   -0.3537438357
      6  H        -0.8115500426   -0.2088501474   -1.2601779370
      7  C         2.0344144480   -0.5827143192    0.2086562420
      8  H         2.2921837788   -0.8742440654    1.2112658460
      9  C         1.9045050271    0.6829061513   -0.0900017351
     10  H         1.9089770444   -1.3239043023   -0.5635930121
     11  N         1.8648190325    1.8608295425   -0.3899575817
     12  H         0.9581164363    2.3096361248   -0.3047741494
   Point Group: c1    Number of degrees of freedom:    30


   Energy is   -302.860343185


 Attempting to generate delocalized internal coordinates
 Initial Hessian constructed with Jon Baker's OPTIMIZE code

 30 Hessian modes will be used to form the next step
  Hessian Eigenvalues:
     0.010563    0.014608    0.015313    0.016680    0.019939    0.025861
     0.027104    0.032095    0.035141    0.040226    0.048496    0.062835
     0.079931    0.123947    0.151109    0.159999    0.181732    0.200000
     0.200000    0.209060    0.255844    0.290274    0.305793    0.363674
     0.399670    0.450997    0.472945    0.544553    0.971007    1.351859

 Minimum search - taking simple RFO step
 Searching for Lamda that Minimizes Along All modes
 Value Taken    Lamda =  -0.00013148
 Step Taken.  Stepsize is  0.064916

                             Maximum     Tolerance    Cnvgd?
         Gradient           0.002003      0.000300      NO
         Displacement       0.025366      0.001200      NO
         Energy change     *********      0.000001      NO


 New Cartesian Coordinates Obtained by Inverse Iteration

 Displacement from previous Coordinates is:  0.049216
 Adding empirical dispersion correction 
 ----------------------------------------------------------------
 Doing -D3(0) with
 s6  =   1.00000
 s8  =   1.00000
 rs6 =   1.28100
 rs8 =   1.09400
 -D3 energy without 3body term =     -0.0030731440 hartrees
 ----------------------------------------------------------------
             Standard Nuclear Orientation (Angstroms)
    I     Atom           X                Y                Z
 ----------------------------------------------------------------
    1      C      -2.8180938580    -0.1267544992    -0.4740388902
    2      N      -3.9503231482     0.0379473272    -0.5793670201
    3      C      -0.8407386561    -0.6409155620     0.7920504927
    4      H      -1.1765053460    -0.8109624343     1.8036164012
    5      C      -1.4006966857    -0.3276362935    -0.3517147035
    6      H      -0.8175127689    -0.2104846058    -1.2600496126
    7      C       2.0421734748    -0.5807726935     0.2057921630
    8      H       2.3012585159    -0.8754238047     1.2107467363
    9      C       1.9111585871     0.6859862894    -0.0911745488
   10      H       1.9150227861    -1.3272955745    -0.5634181868
   11      N       1.8706068219     1.8632783542    -0.3895292050
   12      H       0.9636494913     2.3130349048    -0.3029120085
 ----------------------------------------------------------------
 Nuclear Repulsion Energy =         217.93021310 hartrees
 There are       25 alpha and       24 beta electrons
 Applying Cartesian multipole field
    Component          Value
    ---------          -----
     (2,0,0)        1.00000E-11
     (0,2,0)        2.00000E-11
     (0,0,2)       -3.00000E-11
 Nucleus-field energy     =     0.0000000103 hartrees
 Requested basis set is cc-pVTZ
 There are 100 shells and 280 basis functions
 A cutoff of  1.0D-14 yielded   4507 shell pairs
 There are     34955 function pairs (     45463 Cartesian)
 Smallest overlap matrix eigenvalue = 3.48E-04
 Guess MOs from SCF MO coefficient file
 Reading MOs from coefficient file
 Reading MOs from coefficient file
 Long-range K will be added via erf
 Coulomb attenuation parameter = 0.25 bohr**(-1)
 An unrestricted hybrid HF-DFT SCF calculation will be
 performed using Pulay DIIS extrapolation
 Exchange:     0.1957 Hartree-Fock + 1.0000 wB97X-D3 + LR-HF
 Correlation:  1.0000 wB97X-D3
 Using SG-2 standard quadrature grid
 Dispersion:   Grimme D3
 SCF converges when DIIS error is below 1.0E-08
 Geometry optimization detected.  Setting ReadMinima to 0
 Setting SaveMinima to 0
 using 64 threads for integral computing
 -------------------------------------------------------
 OpenMP Integral computing Module                
 Release: version 1.0, May 2013, Q-Chem Inc. Pittsburgh 
 -------------------------------------------------------
 using 64 threads for integral computing
 -------------------------------------------------------
 OpenMP Integral computing Module                
 Release: version 1.0, May 2013, Q-Chem Inc. Pittsburgh 
 -------------------------------------------------------
 ---------------------------------------
  Cycle       Energy         DIIS Error
 ---------------------------------------
    1    -302.8596452128      9.13E-05
    2    -302.8604361447      1.82E-05
    3    -302.8604366979      2.11E-05
    4    -302.8604406649      2.62E-06
    5    -302.8604407589      1.58E-06
    6    -302.8604407998      6.19E-07
    7    -302.8604408135      3.49E-07
    8    -302.8604408193      1.09E-07
    9    -302.8604408220      4.38E-08
   10    -302.8604408236      1.74E-08
   11    -302.8604408243      8.10E-09 Convergence criterion met
 ---------------------------------------
 <S^2> = 0.7700
 SCF time:  CPU 1072.65 s  wall 17.83 s
 SCF   energy in the final basis set = -302.86044082
 Total energy in the final basis set = -302.86044082
 
 --------------------------------------------------------------
 
                    Orbital Energies (a.u.)
 --------------------------------------------------------------
 
 Alpha MOs
 -- Occupied --
-14.4545 -14.4298 -10.3681 -10.3493 -10.3443 -10.3291 -10.2946  -1.0713
 -1.0358  -0.9461  -0.8870  -0.7615  -0.6886  -0.6563  -0.6052  -0.5885
 -0.5770  -0.5079  -0.4924  -0.4776  -0.4499  -0.4460  -0.3964  -0.3904
 -0.3287
 -- Virtual --
  0.0132   0.0636   0.0888   0.1015   0.1247   0.1336   0.1475   0.1601
  0.1884   0.1990   0.2300   0.2464   0.2934   0.3018   0.3216   0.3579
  0.3590   0.3838   0.3915   0.3989   0.4046   0.4355   0.4449   0.4540
  0.4727   0.4839   0.5011   0.5137   0.5331   0.5430   0.5444   0.5600
  0.5633   0.5700   0.5848   0.5982   0.6218   0.6342   0.6533   0.6589
  0.6665   0.6687   0.6978   0.7033   0.7259   0.7408   0.7869   0.7881
  0.8083   0.8287   0.8336   0.8824   0.9004   0.9267   0.9276   0.9559
  0.9827   1.0007   1.0175   1.0492   1.0826   1.1001   1.1052   1.1316
  1.1403   1.1594   1.1800   1.2102   1.2179   1.2484   1.2627   1.2815
  1.2985   1.3496   1.3623   1.3809   1.3862   1.4189   1.4273   1.4351
  1.4483   1.4878   1.4931   1.5275   1.5421   1.5733   1.5822   1.6360
  1.6399   1.7049   1.7877   1.8147   1.8269   1.8780   1.9323   1.9650
  2.0787   2.1138   2.1180   2.1920   2.2007   2.2291   2.2683   2.2928
  2.3202   2.3325   2.3437   2.3732   2.4094   2.4362   2.4708   2.5192
  2.5318   2.5481   2.5576   2.5817   2.6088   2.6290   2.6632   2.6923
  2.6997   2.7122   2.7265   2.7416   2.7532   2.7688   2.7860   2.8069
  2.8297   2.8500   2.8660   2.8910   2.9050   2.9220   2.9581   2.9831
  3.0009   3.0129   3.0205   3.0279   3.0409   3.0669   3.0774   3.0922
  3.0993   3.1150   3.1216   3.1400   3.1528   3.1631   3.1708   3.1960
  3.2191   3.2347   3.2870   3.3034   3.3136   3.3240   3.3624   3.3926
  3.4278   3.4593   3.4695   3.4892   3.5106   3.5194   3.5313   3.5637
  3.5866   3.6103   3.6267   3.6329   3.6492   3.7164   3.7293   3.7397
  3.7825   3.7910   3.8216   3.8372   3.8648   3.8710   3.8777   3.9538
  3.9813   3.9876   4.0329   4.0469   4.0621   4.0714   4.0828   4.0972
  4.1098   4.1429   4.1693   4.1924   4.2099   4.2626   4.3097   4.3195
  4.3706   4.4260   4.4414   4.5370   4.5493   4.5860   4.6239   4.6495
  4.6538   4.6694   4.7253   4.7437   4.7510   4.7828   4.7938   4.8043
  4.9331   4.9461   4.9726   5.0188   5.0794   5.1088   5.1166   5.1365
  5.1568   5.1803   5.2314   5.2575   5.2688   5.2725   5.3287   5.3920
  5.5247   5.6680   5.6849   5.7222   5.7841   5.8314   5.9281   5.9828
  5.9985   6.0763   6.1875   6.2082   6.3332   6.4413   6.4977   6.7777
  8.3056   9.2465  10.4978  13.7305  14.4503  15.1373  15.5460
 
 Beta MOs
 -- Occupied --
-14.4543 -14.4302 -10.3675 -10.3457 -10.3370 -10.3277 -10.2943  -1.0705
 -1.0354  -0.9314  -0.8849  -0.7337  -0.6873  -0.6437  -0.6040  -0.5767
 -0.5740  -0.5041  -0.4923  -0.4759  -0.4495  -0.4431  -0.3871  -0.3464
 -- Virtual --
 -0.0282   0.0284   0.0644   0.0906   0.1057   0.1292   0.1394   0.1491
  0.1625   0.1859   0.1999   0.2300   0.2473   0.2949   0.3054   0.3271
  0.3607   0.3702   0.3884   0.3934   0.4028   0.4077   0.4375   0.4520
  0.4575   0.4758   0.4867   0.5051   0.5200   0.5352   0.5439   0.5462
  0.5615   0.5642   0.5735   0.5913   0.6004   0.6315   0.6363   0.6572
  0.6646   0.6697   0.6729   0.6985   0.7058   0.7319   0.7459   0.7889
  0.7925   0.8124   0.8301   0.8362   0.8906   0.9046   0.9276   0.9321
  0.9640   0.9867   1.0028   1.0200   1.0510   1.0836   1.1027   1.1070
  1.1323   1.1419   1.1648   1.1834   1.2135   1.2225   1.2547   1.2673
  1.2889   1.3024   1.3504   1.3634   1.3833   1.3878   1.4236   1.4292
  1.4375   1.4493   1.4911   1.4998   1.5298   1.5443   1.5746   1.5832
  1.6369   1.6430   1.7168   1.7867   1.8149   1.8276   1.8790   1.9350
  1.9683   2.0803   2.1170   2.1232   2.2040   2.2096   2.2335   2.2875
  2.2978   2.3220   2.3375   2.3461   2.3752   2.4176   2.4446   2.4887
  2.5317   2.5402   2.5568   2.5628   2.5854   2.6227   2.6399   2.6652
  2.6963   2.7048   2.7151   2.7355   2.7470   2.7566   2.7804   2.7935
  2.8215   2.8320   2.8594   2.8811   2.9144   2.9263   2.9305   2.9636
  2.9959   3.0078   3.0214   3.0233   3.0337   3.0482   3.0723   3.0791
  3.1019   3.1056   3.1173   3.1329   3.1456   3.1678   3.1720   3.1886
  3.1999   3.2292   3.2374   3.2911   3.3105   3.3205   3.3397   3.3664
  3.4006   3.4390   3.4668   3.4856   3.4960   3.5116   3.5214   3.5389
  3.5690   3.5919   3.6226   3.6287   3.6350   3.6545   3.7177   3.7311
  3.7515   3.7918   3.7963   3.8232   3.8461   3.8687   3.8776   3.8815
  3.9546   3.9850   3.9920   4.0338   4.0484   4.0621   4.0706   4.0852
  4.1014   4.1119   4.1450   4.1708   4.1932   4.2175   4.2634   4.3220
  4.3257   4.3721   4.4268   4.4464   4.5385   4.5538   4.5942   4.6326
  4.6487   4.6549   4.6695   4.7271   4.7445   4.7545   4.7836   4.7955
  4.8068   4.9340   4.9465   4.9776   5.0195   5.0802   5.1176   5.1269
  5.1387   5.1575   5.1866   5.2358   5.2635   5.2723   5.2854   5.3359
  5.3932   5.5254   5.6687   5.6854   5.7226   5.7892   5.8407   5.9291
  5.9834   5.9993   6.0909   6.1871   6.2090   6.3344   6.4418   6.5029
  6.7784   8.3090   9.2473  10.5114  13.7397  14.4511  15.1377  15.5462
 --------------------------------------------------------------
 
          Ground-State Mulliken Net Atomic Charges

     Atom                 Charge (a.u.)    Spin (a.u.)
  --------------------------------------------------------
      1 C                    -0.057547       0.061449
      2 N                    -0.060800      -0.031816
      3 C                    -0.157876       0.990820
      4 H                     0.162673       0.013426
      5 C                    -0.110307      -0.118340
      6 H                     0.177653       0.033304
      7 C                    -0.440813      -0.004409
      8 H                     0.147292       0.001145
      9 C                     0.160501       0.041127
     10 H                     0.147474       0.000578
     11 N                    -0.139562       0.006808
     12 H                     0.171312       0.005907
  --------------------------------------------------------
  Sum of atomic charges =    -0.000000
  Sum of spin   charges =     1.000000

 -----------------------------------------------------------------
                    Cartesian Multipole Moments
 -----------------------------------------------------------------
    Charge (ESU x 10^10)
                -0.0000
    Dipole Moment (Debye)
         X       2.4875      Y      -0.8982      Z       1.2287
       Tot       2.9162
    Quadrupole Moments (Debye-Ang)
        XX     -65.7446     XY      -3.2405     YY     -40.4908
        XZ      -1.7619     YZ      -0.0275     ZZ     -37.4880
    Octopole Moments (Debye-Ang^2)
       XXX     126.8380    XXY     -20.0355    XYY      10.0203
       YYY     -10.5435    XXZ      24.3592    XYZ       3.2666
       YYZ       5.9066    XZZ      15.2801    YZZ      -8.7047
       ZZZ      17.7665
    Hexadecapole Moments (Debye-Ang^3)
      XXXX   -1816.9481   XXXY     -91.8261   XXYY    -285.7681
      XYYY     -96.1372   YYYY    -225.3917   XXXZ     -97.6795
      XXYZ      13.6697   XYYZ     -12.5636   YYYZ      28.0459
      XXZZ    -243.3976   XYZZ     -27.0273   YYZZ     -57.8795
      XZZZ     -52.3796   YZZZ      21.3614   ZZZZ    -104.1918
 -----------------------------------------------------------------
 Calculating analytic gradient of the SCF energy
 Gradient of SCF Energy
            1           2           3           4           5           6
    1  -0.0003410  -0.0000034  -0.0001061   0.0006746   0.0015159   0.0000550
    2   0.0000801  -0.0000270   0.0000937  -0.0001001  -0.0001415   0.0001563
    3   0.0005316  -0.0002160   0.0003341   0.0001462  -0.0006705  -0.0003225
            7           8           9          10          11          12
    1  -0.0009116  -0.0001490  -0.0005973  -0.0002245   0.0001697  -0.0000823
    2  -0.0009235   0.0002494  -0.0000229   0.0003858   0.0002914  -0.0000416
    3   0.0008491   0.0001774  -0.0002498  -0.0005454  -0.0000732   0.0000390
 Max gradient component =       1.516E-03
 RMS gradient           =       4.575E-04
 Gradient time:  CPU 236.60 s  wall 4.60 s
 Geometry Optimization Parameters
   NAtoms,    NIC,     NZ,  NCons,   NDum,   NFix, NCnnct, MaxDiis
       12     162       0       0       0       0       0       0

 Cartesian Hessian Update
 Hessian updated using BFGS update


** GEOMETRY OPTIMIZATION IN DELOCALIZED INTERNAL COORDINATES **
   Searching for a Minimum

   Optimization Cycle:   2

                       Coordinates (Angstroms)
     ATOM                X               Y               Z
      1  C        -2.8180938580   -0.1267544992   -0.4740388902
      2  N        -3.9503231482    0.0379473272   -0.5793670201
      3  C        -0.8407386561   -0.6409155620    0.7920504927
      4  H        -1.1765053460   -0.8109624343    1.8036164012
      5  C        -1.4006966857   -0.3276362935   -0.3517147035
      6  H        -0.8175127689   -0.2104846058   -1.2600496126
      7  C         2.0421734748   -0.5807726935    0.2057921630
      8  H         2.3012585159   -0.8754238047    1.2107467363
      9  C         1.9111585871    0.6859862894   -0.0911745488
     10  H         1.9150227861   -1.3272955745   -0.5634181868
     11  N         1.8706068219    1.8632783542   -0.3895292050
     12  H         0.9636494913    2.3130349048   -0.3029120085
   Point Group: c1    Number of degrees of freedom:    30


   Energy is   -302.860440824

 Hessian updated using BFGS update

 30 Hessian modes will be used to form the next step
  Hessian Eigenvalues:
     0.006974    0.010563    0.015309    0.016565    0.019935    0.024860
     0.025923    0.031634    0.035054    0.039962    0.048445    0.062861
     0.079924    0.119732    0.145162    0.159841    0.181730    0.197997
     0.200003    0.205644    0.256814    0.296018    0.331241    0.383648
     0.399962    0.453021    0.498679    0.580978    0.985785    1.352672

 Minimum search - taking simple RFO step
 Searching for Lamda that Minimizes Along All modes
 Value Taken    Lamda =  -0.00013019
 Step Taken.  Stepsize is  0.128856

                             Maximum     Tolerance    Cnvgd?
         Gradient           0.000723      0.000300      NO
         Displacement       0.057698      0.001200      NO
         Energy change     -0.000098      0.000001      NO


 New Cartesian Coordinates Obtained by Inverse Iteration

 Displacement from previous Coordinates is:  0.100750
 Adding empirical dispersion correction 
 ----------------------------------------------------------------
 Doing -D3(0) with
 s6  =   1.00000
 s8  =   1.00000
 rs6 =   1.28100
 rs8 =   1.09400
 -D3 energy without 3body term =     -0.0030518308 hartrees
 ----------------------------------------------------------------
             Standard Nuclear Orientation (Angstroms)
    I     Atom           X                Y                Z
 ----------------------------------------------------------------
    1      C      -2.8327621598    -0.1303890152    -0.4766162568
    2      N      -3.9649793272     0.0333449200    -0.5826120776
    3      C      -0.8528512434    -0.6422627526     0.7935636587
    4      H      -1.1936994744    -0.8108086319     1.8051937442
    5      C      -1.4166600153    -0.3294811227    -0.3490444817
    6      H      -0.8310976711    -0.2140114813    -1.2579210339
    7      C       2.0579061705    -0.5771977160     0.2016640086
    8      H       2.3178835675    -0.8748818326     1.2076729750
    9      C       1.9254767232     0.6901911654    -0.0925297579
   10      H       1.9285518559    -1.3308312555    -0.5614832096
   11      N       1.8841184143     1.8672410363    -0.3885461663
   12      H       0.9781123738     2.3190880943    -0.2993397853
 ----------------------------------------------------------------
 Nuclear Repulsion Energy =         217.39715380 hartrees
 There are       25 alpha and       24 beta electrons
 Applying Cartesian multipole field
    Component          Value
    ---------          -----
     (2,0,0)        1.00000E-11
     (0,2,0)        2.00000E-11
     (0,0,2)       -3.00000E-11
 Nucleus-field energy     =     0.0000000104 hartrees
 Requested basis set is cc-pVTZ
 There are 100 shells and 280 basis functions
 A cutoff of  1.0D-14 yielded   4497 shell pairs
 There are     34849 function pairs (     45297 Cartesian)
 Smallest overlap matrix eigenvalue = 3.50E-04
 Guess MOs from SCF MO coefficient file
 Reading MOs from coefficient file
 Reading MOs from coefficient file
 Long-range K will be added via erf
 Coulomb attenuation parameter = 0.25 bohr**(-1)
 An unrestricted hybrid HF-DFT SCF calculation will be
 performed using Pulay DIIS extrapolation
 Exchange:     0.1957 Hartree-Fock + 1.0000 wB97X-D3 + LR-HF
 Correlation:  1.0000 wB97X-D3
 Using SG-2 standard quadrature grid
 Dispersion:   Grimme D3
 SCF converges when DIIS error is below 1.0E-08
 Geometry optimization detected.  Setting ReadMinima to 0
 Setting SaveMinima to 0
 using 64 threads for integral computing
 -------------------------------------------------------
 OpenMP Integral computing Module                
 Release: version 1.0, May 2013, Q-Chem Inc. Pittsburgh 
 -------------------------------------------------------
 using 64 threads for integral computing
 -------------------------------------------------------
 OpenMP Integral computing Module                
 Release: version 1.0, May 2013, Q-Chem Inc. Pittsburgh 
 -------------------------------------------------------
 ---------------------------------------
  Cycle       Energy         DIIS Error
 ---------------------------------------
    1    -302.8598443730      1.10E-04
    2    -302.8605275821      1.54E-05
    3    -302.8605295452      1.60E-05
    4    -302.8605320091      2.72E-06
    5    -302.8605322316      1.47E-06
    6    -302.8605323136      5.93E-07
    7    -302.8605323438      2.04E-07
    8    -302.8605323541      8.03E-08
    9    -302.8605323586      4.66E-08
   10    -302.8605323601      2.52E-08
   11    -302.8605323611      1.46E-08
   12    -302.8605323618      8.32E-09 Convergence criterion met
 ---------------------------------------
 <S^2> = 0.7701
 SCF time:  CPU 1183.57 s  wall 20.23 s
 SCF   energy in the final basis set = -302.86053236
 Total energy in the final basis set = -302.86053236
 
 --------------------------------------------------------------
 
                    Orbital Energies (a.u.)
 --------------------------------------------------------------
 
 Alpha MOs
 -- Occupied --
-14.4542 -14.4301 -10.3678 -10.3501 -10.3445 -10.3294 -10.2944  -1.0712
 -1.0362  -0.9462  -0.8862  -0.7620  -0.6886  -0.6564  -0.6054  -0.5878
 -0.5756  -0.5077  -0.4927  -0.4779  -0.4496  -0.4461  -0.3967  -0.3905
 -0.3296
 -- Virtual --
  0.0128   0.0637   0.0887   0.1015   0.1245   0.1337   0.1475   0.1597
  0.1886   0.1992   0.2300   0.2466   0.2944   0.3017   0.3218   0.3567
  0.3584   0.3847   0.3909   0.3987   0.4046   0.4355   0.4449   0.4541
  0.4724   0.4822   0.5005   0.5130   0.5327   0.5422   0.5439   0.5595
  0.5623   0.5694   0.5842   0.5969   0.6212   0.6327   0.6526   0.6586
  0.6666   0.6687   0.6982   0.7035   0.7256   0.7407   0.7850   0.7868
  0.8066   0.8270   0.8315   0.8821   0.9008   0.9250   0.9269   0.9541
  0.9802   1.0010   1.0168   1.0493   1.0822   1.0989   1.1044   1.1311
  1.1393   1.1597   1.1795   1.2086   1.2164   1.2480   1.2606   1.2796
  1.2948   1.3485   1.3621   1.3802   1.3857   1.4182   1.4264   1.4352
  1.4476   1.4879   1.4911   1.5269   1.5412   1.5723   1.5813   1.6355
  1.6388   1.7039   1.7877   1.8142   1.8272   1.8781   1.9319   1.9636
  2.0790   2.1128   2.1173   2.1912   2.2005   2.2295   2.2681   2.2927
  2.3185   2.3287   2.3427   2.3719   2.4101   2.4352   2.4680   2.5183
  2.5305   2.5482   2.5572   2.5797   2.6088   2.6276   2.6637   2.6929
  2.6990   2.7120   2.7269   2.7420   2.7529   2.7683   2.7865   2.8029
  2.8293   2.8504   2.8662   2.8907   2.9039   2.9212   2.9543   2.9805
  2.9990   3.0138   3.0194   3.0260   3.0396   3.0655   3.0768   3.0908
  3.0989   3.1139   3.1202   3.1364   3.1502   3.1619   3.1710   3.1960
  3.2174   3.2348   3.2856   3.3026   3.3126   3.3214   3.3614   3.3924
  3.4250   3.4570   3.4668   3.4873   3.5114   3.5201   3.5312   3.5619
  3.5852   3.6080   3.6271   3.6297   3.6487   3.7127   3.7262   3.7376
  3.7809   3.7889   3.8199   3.8367   3.8641   3.8709   3.8788   3.9535
  3.9805   3.9866   4.0342   4.0469   4.0613   4.0708   4.0817   4.0950
  4.1070   4.1400   4.1656   4.1912   4.2089   4.2656   4.3061   4.3215
  4.3700   4.4273   4.4418   4.5330   4.5476   4.5810   4.6233   4.6490
  4.6544   4.6684   4.7248   4.7431   4.7482   4.7794   4.7930   4.8042
  4.9248   4.9417   4.9717   5.0166   5.0816   5.1003   5.1150   5.1341
  5.1552   5.1795   5.2255   5.2510   5.2663   5.2681   5.3230   5.3895
  5.5199   5.6674   5.6844   5.7215   5.7814   5.8263   5.9278   5.9834
  6.0001   6.0701   6.1888   6.2085   6.3353   6.4424   6.4956   6.7747
  8.3086   9.2326  10.4895  13.7181  14.4389  15.1434  15.5427
 
 Beta MOs
 -- Occupied --
-14.4541 -14.4306 -10.3673 -10.3459 -10.3378 -10.3280 -10.2941  -1.0705
 -1.0358  -0.9315  -0.8842  -0.7342  -0.6874  -0.6437  -0.6043  -0.5754
 -0.5731  -0.5041  -0.4927  -0.4762  -0.4492  -0.4433  -0.3872  -0.3457
 -- Virtual --
 -0.0296   0.0280   0.0645   0.0904   0.1056   0.1289   0.1394   0.1490
  0.1620   0.1861   0.2001   0.2300   0.2474   0.2959   0.3053   0.3273
  0.3601   0.3700   0.3890   0.3928   0.4026   0.4075   0.4375   0.4519
  0.4577   0.4755   0.4852   0.5049   0.5186   0.5348   0.5431   0.5459
  0.5609   0.5632   0.5729   0.5905   0.5990   0.6304   0.6354   0.6568
  0.6647   0.6695   0.6725   0.6988   0.7059   0.7316   0.7458   0.7869
  0.7916   0.8102   0.8288   0.8339   0.8905   0.9047   0.9266   0.9304
  0.9628   0.9843   1.0027   1.0188   1.0511   1.0831   1.1013   1.1064
  1.1317   1.1407   1.1655   1.1830   1.2118   1.2210   1.2541   1.2652
  1.2866   1.2989   1.3492   1.3631   1.3828   1.3872   1.4226   1.4284
  1.4377   1.4485   1.4913   1.4979   1.5292   1.5434   1.5736   1.5823
  1.6362   1.6419   1.7157   1.7867   1.8145   1.8279   1.8791   1.9346
  1.9668   2.0806   2.1160   2.1226   2.2029   2.2098   2.2337   2.2870
  2.2979   2.3204   2.3341   2.3446   2.3736   2.4182   2.4427   2.4870
  2.5303   2.5390   2.5584   2.5615   2.5832   2.6226   2.6386   2.6656
  2.6967   2.7042   2.7149   2.7361   2.7473   2.7560   2.7803   2.7929
  2.8180   2.8315   2.8594   2.8806   2.9143   2.9252   2.9297   2.9604
  2.9941   3.0068   3.0205   3.0224   3.0317   3.0472   3.0707   3.0785
  3.1010   3.1049   3.1161   3.1314   3.1422   3.1661   3.1710   3.1879
  3.2002   3.2271   3.2376   3.2898   3.3095   3.3192   3.3373   3.3652
  3.3998   3.4371   3.4658   3.4841   3.4917   3.5126   3.5216   3.5389
  3.5672   3.5905   3.6204   3.6287   3.6318   3.6542   3.7139   3.7279
  3.7496   3.7905   3.7943   3.8214   3.8454   3.8696   3.8780   3.8803
  3.9543   3.9848   3.9906   4.0350   4.0484   4.0614   4.0701   4.0840
  4.0991   4.1091   4.1420   4.1671   4.1919   4.2167   4.2665   4.3214
  4.3246   4.3714   4.4280   4.4469   4.5340   4.5525   4.5895   4.6321
  4.6479   4.6554   4.6683   4.7268   4.7440   4.7512   4.7802   4.7947
  4.8068   4.9257   4.9421   4.9767   5.0174   5.0824   5.1094   5.1252
  5.1364   5.1561   5.1860   5.2295   5.2574   5.2706   5.2804   5.3293
  5.3906   5.5206   5.6680   5.6848   5.7219   5.7865   5.8357   5.9287
  5.9840   6.0009   6.0848   6.1884   6.2093   6.3365   6.4428   6.5008
  6.7754   8.3120   9.2334  10.5031  13.7273  14.4397  15.1438  15.5429
 --------------------------------------------------------------
 
          Ground-State Mulliken Net Atomic Charges

     Atom                 Charge (a.u.)    Spin (a.u.)
  --------------------------------------------------------
      1 C                    -0.056625       0.061979
      2 N                    -0.060645      -0.032805
      3 C                    -0.156347       0.993595
      4 H                     0.161798       0.013936
      5 C                    -0.109033      -0.118701
      6 H                     0.176616       0.033318
      7 C                    -0.442755      -0.003520
      8 H                     0.146492       0.001144
      9 C                     0.161091       0.038431
     10 H                     0.147208       0.000535
     11 N                    -0.139149       0.006483
     12 H                     0.171349       0.005605
  --------------------------------------------------------
  Sum of atomic charges =    -0.000000
  Sum of spin   charges =     1.000000

 -----------------------------------------------------------------
                    Cartesian Multipole Moments
 -----------------------------------------------------------------
    Charge (ESU x 10^10)
                -0.0000
    Dipole Moment (Debye)
         X       2.4563      Y      -0.8909      Z       1.2332
       Tot       2.8893
    Quadrupole Moments (Debye-Ang)
        XX     -65.8399     XY      -3.2525     YY     -40.4569
        XZ      -1.7904     YZ      -0.0199     ZZ     -37.5193
    Octopole Moments (Debye-Ang^2)
       XXX     127.3524    XXY     -20.0864    XYY      10.1100
       YYY     -10.4895    XXZ      24.6402    XYZ       3.3037
       YYZ       5.9467    XZZ      15.2612    YZZ      -8.6873
       ZZZ      17.8385
    Hexadecapole Moments (Debye-Ang^3)
      XXXX   -1837.9413   XXXY     -94.2352   XXYY    -288.5462
      XYYY     -97.8055   YYYY    -225.9101   XXXZ     -98.6434
      XXYZ      13.5928   XYYZ     -12.6039   YYYZ      28.0333
      XXZZ    -245.9590   XYZZ     -27.5021   YYZZ     -58.0691
      XZZZ     -52.7509   YZZZ      21.2873   ZZZZ    -104.4246
 -----------------------------------------------------------------
 Calculating analytic gradient of the SCF energy
 Gradient of SCF Energy
            1           2           3           4           5           6
    1  -0.0000668   0.0001654   0.0014875  -0.0000323  -0.0007682   0.0006108
    2   0.0000626  -0.0000449  -0.0001648  -0.0001237   0.0001104   0.0001646
    3  -0.0002773  -0.0000034  -0.0001716   0.0007726   0.0005793  -0.0010516
            7           8           9          10          11          12
    1  -0.0010507   0.0001169  -0.0002546  -0.0001653   0.0003347  -0.0003775
    2   0.0004744  -0.0006016   0.0018824  -0.0007966  -0.0011899   0.0002270
    3  -0.0006735   0.0012216  -0.0002531  -0.0003714   0.0001862   0.0000422
 Max gradient component =       1.882E-03
 RMS gradient           =       6.524E-04
 Gradient time:  CPU 235.67 s  wall 4.63 s
 Geometry Optimization Parameters
   NAtoms,    NIC,     NZ,  NCons,   NDum,   NFix, NCnnct, MaxDiis
       12     162       0       0       0       0       0       0

 Cartesian Hessian Update
 Hessian updated using BFGS update


** GEOMETRY OPTIMIZATION IN DELOCALIZED INTERNAL COORDINATES **
   Searching for a Minimum

   Optimization Cycle:   3

                       Coordinates (Angstroms)
     ATOM                X               Y               Z
      1  C        -2.8327621598   -0.1303890152   -0.4766162568
      2  N        -3.9649793272    0.0333449200   -0.5826120776
      3  C        -0.8528512434   -0.6422627526    0.7935636587
      4  H        -1.1936994744   -0.8108086319    1.8051937442
      5  C        -1.4166600153   -0.3294811227   -0.3490444817
      6  H        -0.8310976711   -0.2140114813   -1.2579210339
      7  C         2.0579061705   -0.5771977160    0.2016640086
      8  H         2.3178835675   -0.8748818326    1.2076729750
      9  C         1.9254767232    0.6901911654   -0.0925297579
     10  H         1.9285518559   -1.3308312555   -0.5614832096
     11  N         1.8841184143    1.8672410363   -0.3885461663
     12  H         0.9781123738    2.3190880943   -0.2993397853
   Point Group: c1    Number of degrees of freedom:    30


   Energy is   -302.860532362

 Hessian updated using BFGS update

 30 Hessian modes will be used to form the next step
  Hessian Eigenvalues:
     0.003302    0.010563    0.015329    0.016571    0.019934    0.025890
     0.026247    0.032160    0.035144    0.039996    0.048429    0.062966
     0.080074    0.119733    0.144619    0.160188    0.181719    0.199017
     0.200005    0.211275    0.256762    0.295771    0.338542    0.397786
     0.400025    0.453977    0.504511    0.597021    1.013117    1.353399

 Minimum search - taking simple RFO step
 Searching for Lamda that Minimizes Along All modes
 Value Taken    Lamda =  -0.00009102
 Step Taken.  Stepsize is  0.150896

                             Maximum     Tolerance    Cnvgd?
         Gradient           0.001176      0.000300      NO
         Displacement       0.077176      0.001200      NO
         Energy change     -0.000092      0.000001      NO


 New Cartesian Coordinates Obtained by Inverse Iteration

 Displacement from previous Coordinates is:  0.120524
 Adding empirical dispersion correction 
 ----------------------------------------------------------------
 Doing -D3(0) with
 s6  =   1.00000
 s8  =   1.00000
 rs6 =   1.28100
 rs8 =   1.09400
 -D3 energy without 3body term =     -0.0030255475 hartrees
 ----------------------------------------------------------------
             Standard Nuclear Orientation (Angstroms)
    I     Atom           X                Y                Z
 ----------------------------------------------------------------
    1      C      -2.8503064850    -0.1350328885    -0.4778289538
    2      N      -3.9828312279     0.0273244193    -0.5824793104
    3      C      -0.8690251891    -0.6435790920     0.7936645838
    4      H      -1.2154304751    -0.8112396601     1.8038514287
    5      C      -1.4346931070    -0.3318053854    -0.3481702985
    6      H      -0.8474182723    -0.2173042346    -1.2559431546
    7      C       2.0765651289    -0.5736173491     0.1990463562
    8      H       2.3365184513    -0.8721216434     1.2049185742
    9      C       1.9429067308     0.6936044674    -0.0932756460
   10      H       1.9457699965    -1.3312067323    -0.5596803824
   11      N       1.9014531621     1.8709901179    -0.3877067734
   12      H       0.9964905008     2.3239893890    -0.2963948063
 ----------------------------------------------------------------
 Nuclear Repulsion Energy =         216.81120299 hartrees
 There are       25 alpha and       24 beta electrons
 Applying Cartesian multipole field
    Component          Value
    ---------          -----
     (2,0,0)        1.00000E-11
     (0,2,0)        2.00000E-11
     (0,0,2)       -3.00000E-11
 Nucleus-field energy     =     0.0000000106 hartrees
 Requested basis set is cc-pVTZ
 There are 100 shells and 280 basis functions
 A cutoff of  1.0D-14 yielded   4483 shell pairs
 There are     34715 function pairs (     45104 Cartesian)
 Smallest overlap matrix eigenvalue = 3.53E-04
 Guess MOs from SCF MO coefficient file
 Reading MOs from coefficient file
 Reading MOs from coefficient file
 Long-range K will be added via erf
 Coulomb attenuation parameter = 0.25 bohr**(-1)
 An unrestricted hybrid HF-DFT SCF calculation will be
 performed using Pulay DIIS extrapolation
 Exchange:     0.1957 Hartree-Fock + 1.0000 wB97X-D3 + LR-HF
 Correlation:  1.0000 wB97X-D3
 Using SG-2 standard quadrature grid
 Dispersion:   Grimme D3
 SCF converges when DIIS error is below 1.0E-08
 Geometry optimization detected.  Setting ReadMinima to 0
 Setting SaveMinima to 0
 using 64 threads for integral computing
 -------------------------------------------------------
 OpenMP Integral computing Module                
 Release: version 1.0, May 2013, Q-Chem Inc. Pittsburgh 
 -------------------------------------------------------
 using 64 threads for integral computing
 -------------------------------------------------------
 OpenMP Integral computing Module                
 Release: version 1.0, May 2013, Q-Chem Inc. Pittsburgh 
 -------------------------------------------------------
 ---------------------------------------
  Cycle       Energy         DIIS Error
 ---------------------------------------
    1    -302.8600086194      8.65E-05
    2    -302.8605971445      8.14E-06
    3    -302.8605991195      6.11E-06
    4    -302.8605996404      2.99E-06
    5    -302.8605998843      1.28E-06
    6    -302.8605999621      4.93E-07
    7    -302.8605999869      2.18E-07
    8    -302.8605999972      1.14E-07
    9    -302.8606000003      5.01E-08
   10    -302.8606000024      2.25E-08
   11    -302.8606000034      1.13E-08
   12    -302.8606000038      6.99E-09 Convergence criterion met
 ---------------------------------------
 <S^2> = 0.7701
 SCF time:  CPU 1182.52 s  wall 20.01 s
 SCF   energy in the final basis set = -302.86060000
 Total energy in the final basis set = -302.86060000
 
 --------------------------------------------------------------
 
                    Orbital Energies (a.u.)
 --------------------------------------------------------------
 
 Alpha MOs
 -- Occupied --
-14.4538 -14.4305 -10.3675 -10.3508 -10.3447 -10.3297 -10.2938  -1.0709
 -1.0365  -0.9466  -0.8858  -0.7625  -0.6884  -0.6568  -0.6054  -0.5876
 -0.5749  -0.5072  -0.4931  -0.4782  -0.4492  -0.4464  -0.3970  -0.3905
 -0.3308
 -- Virtual --
  0.0125   0.0640   0.0887   0.1016   0.1242   0.1339   0.1476   0.1592
  0.1886   0.1993   0.2300   0.2466   0.2952   0.3015   0.3221   0.3549
  0.3578   0.3858   0.3905   0.3986   0.4048   0.4355   0.4450   0.4541
  0.4721   0.4804   0.4998   0.5124   0.5324   0.5420   0.5436   0.5592
  0.5617   0.5689   0.5837   0.5959   0.6208   0.6311   0.6521   0.6586
  0.6668   0.6689   0.6986   0.7033   0.7255   0.7406   0.7820   0.7857
  0.8048   0.8249   0.8299   0.8815   0.9012   0.9228   0.9265   0.9511
  0.9775   1.0008   1.0161   1.0494   1.0820   1.0977   1.1044   1.1305
  1.1389   1.1605   1.1789   1.2072   1.2150   1.2475   1.2583   1.2778
  1.2919   1.3483   1.3622   1.3798   1.3858   1.4163   1.4256   1.4351
  1.4466   1.4877   1.4896   1.5271   1.5407   1.5721   1.5807   1.6347
  1.6380   1.7028   1.7876   1.8140   1.8275   1.8781   1.9306   1.9618
  2.0783   2.1117   2.1167   2.1898   2.1998   2.2286   2.2685   2.2928
  2.3176   2.3247   2.3422   2.3705   2.4099   2.4319   2.4650   2.5176
  2.5296   2.5473   2.5569   2.5778   2.6086   2.6260   2.6645   2.6938
  2.6985   2.7116   2.7273   2.7422   2.7527   2.7676   2.7875   2.7990
  2.8291   2.8508   2.8663   2.8908   2.9026   2.9206   2.9503   2.9782
  2.9975   3.0148   3.0188   3.0247   3.0384   3.0642   3.0762   3.0896
  3.0983   3.1130   3.1188   3.1328   3.1468   3.1609   3.1713   3.1960
  3.2151   3.2351   3.2827   3.3015   3.3117   3.3189   3.3610   3.3927
  3.4224   3.4557   3.4651   3.4863   3.5120   3.5207   3.5313   3.5604
  3.5844   3.6063   3.6274   3.6293   3.6489   3.7109   3.7245   3.7357
  3.7798   3.7877   3.8193   3.8373   3.8636   3.8717   3.8800   3.9536
  3.9802   3.9868   4.0356   4.0467   4.0608   4.0701   4.0812   4.0935
  4.1054   4.1380   4.1639   4.1913   4.2089   4.2683   4.3049   4.3230
  4.3705   4.4289   4.4428   4.5317   4.5468   4.5782   4.6237   4.6485
  4.6550   4.6675   4.7251   4.7427   4.7469   4.7787   4.7925   4.8047
  4.9221   4.9416   4.9741   5.0163   5.0843   5.0952   5.1147   5.1343
  5.1559   5.1802   5.2234   5.2479   5.2634   5.2667   5.3196   5.3881
  5.5193   5.6671   5.6845   5.7215   5.7789   5.8246   5.9280   5.9866
  6.0013   6.0656   6.1891   6.2082   6.3361   6.4446   6.4956   6.7743
  8.3108   9.2285  10.4899  13.7179  14.4399  15.1455  15.5396
 
 Beta MOs
 -- Occupied --
-14.4537 -14.4309 -10.3670 -10.3461 -10.3384 -10.3284 -10.2935  -1.0702
 -1.0361  -0.9319  -0.8839  -0.7347  -0.6873  -0.6441  -0.6044  -0.5748
 -0.5727  -0.5039  -0.4931  -0.4766  -0.4488  -0.4435  -0.3876  -0.3453
 -- Virtual --
 -0.0310   0.0278   0.0647   0.0903   0.1055   0.1286   0.1396   0.1490
  0.1615   0.1860   0.2001   0.2300   0.2475   0.2967   0.3050   0.3276
  0.3592   0.3694   0.3896   0.3923   0.4023   0.4074   0.4375   0.4519
  0.4577   0.4752   0.4834   0.5047   0.5171   0.5343   0.5428   0.5458
  0.5606   0.5626   0.5722   0.5896   0.5978   0.6290   0.6350   0.6565
  0.6649   0.6692   0.6725   0.6991   0.7058   0.7315   0.7459   0.7841
  0.7905   0.8077   0.8273   0.8320   0.8902   0.9049   0.9248   0.9291
  0.9607   0.9814   1.0023   1.0178   1.0513   1.0828   1.0998   1.1064
  1.1311   1.1402   1.1667   1.1822   1.2103   1.2197   1.2534   1.2628
  1.2845   1.2962   1.3490   1.3631   1.3826   1.3871   1.4203   1.4277
  1.4376   1.4476   1.4912   1.4964   1.5295   1.5429   1.5732   1.5816
  1.6355   1.6408   1.7145   1.7865   1.8142   1.8282   1.8790   1.9332
  1.9650   2.0798   2.1149   2.1220   2.2009   2.2098   2.2328   2.2868
  2.2985   2.3197   2.3301   2.3437   2.3721   2.4176   2.4389   2.4849
  2.5289   2.5382   2.5592   2.5606   2.5811   2.6222   2.6372   2.6663
  2.6973   2.7037   2.7146   2.7366   2.7476   2.7554   2.7802   2.7926
  2.8146   2.8313   2.8594   2.8801   2.9144   2.9238   2.9292   2.9571
  2.9924   3.0059   3.0201   3.0222   3.0302   3.0462   3.0691   3.0780
  3.1003   3.1041   3.1150   3.1300   3.1387   3.1627   3.1714   3.1872
  3.2005   3.2242   3.2380   3.2872   3.3090   3.3177   3.3349   3.3645
  3.3999   3.4348   3.4655   3.4832   3.4889   3.5133   3.5220   3.5391
  3.5657   3.5897   3.6188   3.6289   3.6311   3.6544   3.7121   3.7260
  3.7479   3.7898   3.7929   3.8206   3.8459   3.8701   3.8785   3.8809
  3.9543   3.9849   3.9905   4.0363   4.0482   4.0609   4.0695   4.0835
  4.0974   4.1075   4.1399   4.1653   4.1919   4.2168   4.2691   4.3204
  4.3260   4.3719   4.4295   4.4479   4.5326   4.5518   4.5869   4.6324
  4.6473   4.6560   4.6674   4.7273   4.7436   4.7496   4.7795   4.7941
  4.8073   4.9229   4.9420   4.9792   5.0170   5.0852   5.1044   5.1250
  5.1364   5.1568   5.1869   5.2272   5.2548   5.2691   5.2777   5.3252
  5.3892   5.5200   5.6676   5.6849   5.7219   5.7841   5.8341   5.9289
  5.9871   6.0021   6.0803   6.1887   6.2090   6.3372   6.4450   6.5007
  6.7749   8.3143   9.2291  10.5034  13.7272  14.4406  15.1459  15.5398
 --------------------------------------------------------------
 
          Ground-State Mulliken Net Atomic Charges

     Atom                 Charge (a.u.)    Spin (a.u.)
  --------------------------------------------------------
      1 C                    -0.056099       0.062409
      2 N                    -0.060469      -0.033314
      3 C                    -0.155006       0.996432
      4 H                     0.161176       0.014313
      5 C                    -0.107300      -0.118562
      6 H                     0.176052       0.033128
      7 C                    -0.445526      -0.002714
      8 H                     0.146273       0.001124
      9 C                     0.162160       0.035391
     10 H                     0.147099       0.000525
     11 N                    -0.139448       0.006039
     12 H                     0.171087       0.005229
  --------------------------------------------------------
  Sum of atomic charges =     0.000000
  Sum of spin   charges =     1.000000

 -----------------------------------------------------------------
                    Cartesian Multipole Moments
 -----------------------------------------------------------------
    Charge (ESU x 10^10)
                 0.0000
    Dipole Moment (Debye)
         X       2.4209      Y      -0.8899      Z       1.2317
       Tot       2.8583
    Quadrupole Moments (Debye-Ang)
        XX     -65.9625     XY      -3.2795     YY     -40.4450
        XZ      -1.7983     YZ      -0.0116     ZZ     -37.5364
    Octopole Moments (Debye-Ang^2)
       XXX     128.0620    XXY     -20.1568    XYY      10.1643
       YYY     -10.4354    XXZ      24.8482    XYZ       3.3672
       YYZ       5.9759    XZZ      15.2277    YZZ      -8.6570
       ZZZ      17.8405
    Hexadecapole Moments (Debye-Ang^3)
      XXXX   -1863.7544   XXXY     -97.3649   XXYY    -291.9844
      XYYY     -99.8604   YYYY    -226.4829   XXXZ     -99.0939
      XXYZ      13.4996   XYYZ     -12.5812   YYYZ      27.9684
      XXZZ    -248.8536   XYZZ     -28.1128   YYZZ     -58.1987
      XZZZ     -52.8783   YZZZ      21.1877   ZZZZ    -104.4095
 -----------------------------------------------------------------
 Calculating analytic gradient of the SCF energy
 Gradient of SCF Energy
            1           2           3           4           5           6
    1   0.0001777   0.0001534   0.0022698  -0.0005073  -0.0018191   0.0006964
    2   0.0000015  -0.0000264  -0.0002756  -0.0000482   0.0002416   0.0000569
    3  -0.0006784   0.0001256  -0.0005833   0.0006623   0.0012170  -0.0008541
            7           8           9          10          11          12
    1  -0.0009729   0.0000865   0.0001232  -0.0000595   0.0001080  -0.0002562
    2   0.0012554  -0.0008336   0.0019377  -0.0011445  -0.0014189   0.0002540
    3  -0.0013606   0.0011060   0.0000226   0.0000856   0.0002264   0.0000310
 Max gradient component =       2.270E-03
 RMS gradient           =       8.574E-04
 Gradient time:  CPU 243.38 s  wall 5.36 s
 Geometry Optimization Parameters
   NAtoms,    NIC,     NZ,  NCons,   NDum,   NFix, NCnnct, MaxDiis
       12     162       0       0       0       0       0       0

 Cartesian Hessian Update
 Hessian updated using BFGS update


** GEOMETRY OPTIMIZATION IN DELOCALIZED INTERNAL COORDINATES **
   Searching for a Minimum

   Optimization Cycle:   4

                       Coordinates (Angstroms)
     ATOM                X               Y               Z
      1  C        -2.8503064850   -0.1350328885   -0.4778289538
      2  N        -3.9828312279    0.0273244193   -0.5824793104
      3  C        -0.8690251891   -0.6435790920    0.7936645838
      4  H        -1.2154304751   -0.8112396601    1.8038514287
      5  C        -1.4346931070   -0.3318053854   -0.3481702985
      6  H        -0.8474182723   -0.2173042346   -1.2559431546
      7  C         2.0765651289   -0.5736173491    0.1990463562
      8  H         2.3365184513   -0.8721216434    1.2049185742
      9  C         1.9429067308    0.6936044674   -0.0932756460
     10  H         1.9457699965   -1.3312067323   -0.5596803824
     11  N         1.9014531621    1.8709901179   -0.3877067734
     12  H         0.9964905008    2.3239893890   -0.2963948063
   Point Group: c1    Number of degrees of freedom:    30


   Energy is   -302.860600004

 Hessian updated using BFGS update

 30 Hessian modes will be used to form the next step
  Hessian Eigenvalues:
     0.001738    0.010564    0.015347    0.016571    0.019934    0.025899
     0.027312    0.032648    0.035176    0.039524    0.048429    0.062947
     0.080077    0.122800    0.148384    0.160575    0.181684    0.199604
     0.200004    0.216240    0.256413    0.295315    0.332721    0.390199
     0.400940    0.453615    0.491442    0.573509    0.995558    1.352845

 Minimum search - taking simple RFO step
 Searching for Lamda that Minimizes Along All modes
 Value Taken    Lamda =  -0.00008716
 Step Taken.  Stepsize is  0.188271

                             Maximum     Tolerance    Cnvgd?
         Gradient           0.001130      0.000300      NO
         Displacement       0.106405      0.001200      NO
         Energy change     -0.000068      0.000001      NO


 New Cartesian Coordinates Obtained by Inverse Iteration

 Displacement from previous Coordinates is:  0.148655
 Adding empirical dispersion correction 
 ----------------------------------------------------------------
 Doing -D3(0) with
 s6  =   1.00000
 s8  =   1.00000
 rs6 =   1.28100
 rs8 =   1.09400
 -D3 energy without 3body term =     -0.0029921778 hartrees
 ----------------------------------------------------------------
             Standard Nuclear Orientation (Angstroms)
    I     Atom           X                Y                Z
 ----------------------------------------------------------------
    1      C      -2.8717224511    -0.1406375963    -0.4779151964
    2      N      -4.0047827721     0.0200029186    -0.5795767397
    3      C      -0.8908356599    -0.6449304571     0.7930787267
    4      H      -1.2426428031    -0.8127632869     1.8009391203
    5      C      -1.4558179640    -0.3347637549    -0.3490871563
    6      H      -0.8674270316    -0.2200847034    -1.2547992319
    7      C       2.0995446385    -0.5700270018     0.1981278343
    8      H       2.3591033260    -0.8674214403     1.2033435378
    9      C       1.9643830470     0.6965412103    -0.0934706880
   10      H       1.9678646705    -1.3279530165    -0.5590839919
   11      N       1.9234241337     1.8746376372    -0.3870998710
   12      H       1.0189080800     2.3274008994    -0.2944547262
 ----------------------------------------------------------------
 Nuclear Repulsion Energy =         216.11906794 hartrees
 There are       25 alpha and       24 beta electrons
 Applying Cartesian multipole field
    Component          Value
    ---------          -----
     (2,0,0)        1.00000E-11
     (0,2,0)        2.00000E-11
     (0,0,2)       -3.00000E-11
 Nucleus-field energy     =     0.0000000108 hartrees
 Requested basis set is cc-pVTZ
 There are 100 shells and 280 basis functions
 A cutoff of  1.0D-14 yielded   4477 shell pairs
 There are     34669 function pairs (     45047 Cartesian)
 Smallest overlap matrix eigenvalue = 3.56E-04
 Guess MOs from SCF MO coefficient file
 Reading MOs from coefficient file
 Reading MOs from coefficient file
 Long-range K will be added via erf
 Coulomb attenuation parameter = 0.25 bohr**(-1)
 An unrestricted hybrid HF-DFT SCF calculation will be
 performed using Pulay DIIS extrapolation
 Exchange:     0.1957 Hartree-Fock + 1.0000 wB97X-D3 + LR-HF
 Correlation:  1.0000 wB97X-D3
 Using SG-2 standard quadrature grid
 Dispersion:   Grimme D3
 SCF converges when DIIS error is below 1.0E-08
 Geometry optimization detected.  Setting ReadMinima to 0
 Setting SaveMinima to 0
 using 64 threads for integral computing
 -------------------------------------------------------
 OpenMP Integral computing Module                
 Release: version 1.0, May 2013, Q-Chem Inc. Pittsburgh 
 -------------------------------------------------------
 using 64 threads for integral computing
 -------------------------------------------------------
 OpenMP Integral computing Module                
 Release: version 1.0, May 2013, Q-Chem Inc. Pittsburgh 
 -------------------------------------------------------
 ---------------------------------------
  Cycle       Energy         DIIS Error
 ---------------------------------------
    1    -302.8600074611      1.01E-04
    2    -302.8606579914      9.88E-06
    3    -302.8606606396      9.01E-06
    4    -302.8606615925      3.21E-06
    5    -302.8606619768      1.42E-06
    6    -302.8606620765      6.53E-07
    7    -302.8606621084      3.09E-07
    8    -302.8606621208      1.21E-07
    9    -302.8606621259      5.75E-08
   10    -302.8606621277      2.88E-08
   11    -302.8606621287      1.57E-08
   12    -302.8606621291      6.16E-09 Convergence criterion met
 ---------------------------------------
 <S^2> = 0.7701
 SCF time:  CPU 1180.04 s  wall 20.96 s
 SCF   energy in the final basis set = -302.86066213
 Total energy in the final basis set = -302.86066213
 
 --------------------------------------------------------------
 
                    Orbital Energies (a.u.)
 --------------------------------------------------------------
 
 Alpha MOs
 -- Occupied --
-14.4533 -14.4309 -10.3670 -10.3515 -10.3450 -10.3302 -10.2931  -1.0702
 -1.0369  -0.9473  -0.8854  -0.7629  -0.6879  -0.6576  -0.6050  -0.5879
 -0.5746  -0.5066  -0.4936  -0.4786  -0.4487  -0.4467  -0.3975  -0.3902
 -0.3320
 -- Virtual --
  0.0123   0.0644   0.0888   0.1017   0.1240   0.1341   0.1477   0.1587
  0.1883   0.1992   0.2299   0.2466   0.2957   0.3011   0.3223   0.3524
  0.3571   0.3871   0.3900   0.3987   0.4050   0.4354   0.4450   0.4539
  0.4715   0.4783   0.4989   0.5120   0.5321   0.5420   0.5432   0.5591
  0.5617   0.5683   0.5830   0.5950   0.6202   0.6296   0.6516   0.6585
  0.6670   0.6692   0.6989   0.7026   0.7253   0.7406   0.7783   0.7837
  0.8028   0.8216   0.8290   0.8803   0.9017   0.9204   0.9260   0.9465
  0.9748   0.9996   1.0153   1.0493   1.0814   1.0965   1.1047   1.1299
  1.1392   1.1612   1.1779   1.2059   1.2137   1.2470   1.2558   1.2760
  1.2894   1.3490   1.3622   1.3797   1.3861   1.4130   1.4250   1.4348
  1.4457   1.4870   1.4883   1.5277   1.5397   1.5721   1.5800   1.6332
  1.6371   1.7012   1.7873   1.8140   1.8278   1.8779   1.9281   1.9593
  2.0768   2.1104   2.1161   2.1874   2.1987   2.2268   2.2693   2.2932
  2.3160   2.3218   2.3419   2.3690   2.4084   2.4261   2.4619   2.5171
  2.5290   2.5457   2.5566   2.5758   2.6082   2.6240   2.6655   2.6947
  2.6981   2.7110   2.7274   2.7418   2.7529   2.7666   2.7888   2.7953
  2.8290   2.8509   2.8665   2.8912   2.9013   2.9203   2.9461   2.9763
  2.9960   3.0156   3.0188   3.0237   3.0369   3.0629   3.0754   3.0883
  3.0973   3.1119   3.1170   3.1291   3.1426   3.1595   3.1715   3.1958
  3.2121   3.2347   3.2777   3.2998   3.3105   3.3166   3.3610   3.3931
  3.4194   3.4550   3.4644   3.4858   3.5119   3.5208   3.5312   3.5589
  3.5839   3.6050   3.6280   3.6304   3.6490   3.7109   3.7238   3.7341
  3.7790   3.7868   3.8191   3.8381   3.8626   3.8721   3.8802   3.9535
  3.9803   3.9871   4.0364   4.0459   4.0604   4.0691   4.0809   4.0921
  4.1046   4.1367   4.1632   4.1919   4.2087   4.2693   4.3054   4.3232
  4.3714   4.4299   4.4429   4.5327   4.5460   4.5774   4.6238   4.6480
  4.6550   4.6669   4.7260   4.7425   4.7463   4.7802   4.7921   4.8049
  4.9238   4.9440   4.9775   5.0172   5.0857   5.0934   5.1149   5.1360
  5.1576   5.1808   5.2243   5.2475   5.2618   5.2653   5.3174   5.3867
  5.5209   5.6670   5.6842   5.7218   5.7773   5.8253   5.9280   5.9895
  6.0013   6.0624   6.1884   6.2075   6.3347   6.4463   6.4968   6.7759
  8.3095   9.2281  10.4904  13.7229  14.4437  15.1407  15.5365
 
 Beta MOs
 -- Occupied --
-14.4532 -14.4313 -10.3666 -10.3463 -10.3391 -10.3288 -10.2928  -1.0696
 -1.0365  -0.9325  -0.8837  -0.7350  -0.6869  -0.6447  -0.6041  -0.5746
 -0.5728  -0.5035  -0.4936  -0.4769  -0.4483  -0.4439  -0.3880  -0.3448
 -- Virtual --
 -0.0326   0.0275   0.0650   0.0902   0.1054   0.1284   0.1398   0.1490
  0.1609   0.1858   0.2000   0.2300   0.2474   0.2973   0.3045   0.3279
  0.3582   0.3683   0.3903   0.3918   0.4021   0.4074   0.4372   0.4518
  0.4575   0.4746   0.4813   0.5043   0.5156   0.5338   0.5427   0.5459
  0.5606   0.5625   0.5715   0.5886   0.5967   0.6270   0.6350   0.6562
  0.6651   0.6689   0.6729   0.6993   0.7051   0.7314   0.7460   0.7805
  0.7887   0.8049   0.8245   0.8309   0.8893   0.9050   0.9223   0.9281
  0.9571   0.9783   1.0009   1.0166   1.0512   1.0822   1.0984   1.1066
  1.1305   1.1404   1.1681   1.1810   1.2090   1.2184   1.2527   1.2604
  1.2826   1.2939   1.3496   1.3631   1.3826   1.3872   1.4167   1.4270
  1.4372   1.4466   1.4905   1.4951   1.5300   1.5419   1.5731   1.5808
  1.6344   1.6392   1.7127   1.7862   1.8142   1.8284   1.8789   1.9306
  1.9624   2.0783   2.1136   2.1214   2.1977   2.2093   2.2310   2.2866
  2.2997   2.3194   2.3259   2.3432   2.3704   2.4153   2.4334   2.4823
  2.5277   2.5377   2.5590   2.5600   2.5788   2.6216   2.6357   2.6672
  2.6978   2.7033   2.7139   2.7366   2.7475   2.7550   2.7799   2.7924
  2.8117   2.8312   2.8592   2.8794   2.9147   2.9222   2.9289   2.9539
  2.9907   3.0048   3.0202   3.0221   3.0291   3.0451   3.0673   3.0775
  3.0996   3.1025   3.1140   3.1279   3.1357   3.1586   3.1717   3.1864
  3.2006   3.2204   3.2376   3.2826   3.3085   3.3156   3.3324   3.3641
  3.4004   3.4314   3.4657   3.4828   3.4872   3.5132   3.5219   3.5390
  3.5643   3.5892   3.6176   3.6294   3.6319   3.6545   3.7120   3.7251
  3.7465   3.7893   3.7919   3.8202   3.8467   3.8690   3.8793   3.8808
  3.9542   3.9852   3.9907   4.0370   4.0474   4.0605   4.0687   4.0833
  4.0957   4.1067   4.1384   4.1646   4.1925   4.2168   4.2700   4.3208
  4.3263   4.3728   4.4305   4.4481   4.5337   4.5511   4.5861   4.6326
  4.6468   4.6558   4.6668   4.7281   4.7434   4.7487   4.7809   4.7937
  4.8076   4.9246   4.9444   4.9827   5.0178   5.0865   5.1027   5.1254
  5.1378   5.1585   5.1878   5.2278   5.2548   5.2675   5.2761   5.3228
  5.3877   5.5215   5.6675   5.6845   5.7222   5.7825   5.8347   5.9287
  5.9899   6.0020   6.0771   6.1880   6.2082   6.3357   6.4466   6.5018
  6.7764   8.3129   9.2287  10.5039  13.7321  14.4444  15.1410  15.5367
 --------------------------------------------------------------
 
          Ground-State Mulliken Net Atomic Charges

     Atom                 Charge (a.u.)    Spin (a.u.)
  --------------------------------------------------------
      1 C                    -0.056028       0.062722
      2 N                    -0.060187      -0.033316
      3 C                    -0.153735       0.999575
      4 H                     0.160892       0.014504
      5 C                    -0.105060      -0.118038
      6 H                     0.175733       0.032738
      7 C                    -0.448747      -0.002115
      8 H                     0.146458       0.001124
      9 C                     0.163304       0.032024
     10 H                     0.146994       0.000532
     11 N                    -0.140213       0.005470
     12 H                     0.170588       0.004780
  --------------------------------------------------------
  Sum of atomic charges =     0.000000
  Sum of spin   charges =     1.000000

 -----------------------------------------------------------------
                    Cartesian Multipole Moments
 -----------------------------------------------------------------
    Charge (ESU x 10^10)
                -0.0000
    Dipole Moment (Debye)
         X       2.3793      Y      -0.8951      Z       1.2251
       Tot       2.8219
    Quadrupole Moments (Debye-Ang)
        XX     -66.1266     XY      -3.3192     YY     -40.4629
        XZ      -1.7906     YZ      -0.0061     ZZ     -37.5319
    Octopole Moments (Debye-Ang^2)
       XXX     129.0226    XXY     -20.2577    XYY      10.1786
       YYY     -10.3911    XXZ      25.0160    XYZ       3.4595
       YYZ       5.9959    XZZ      15.1858    YZZ      -8.6245
       ZZZ      17.7880
    Hexadecapole Moments (Debye-Ang^3)
      XXXX   -1896.1373   XXXY    -101.2712   XXYY    -296.3209
      XYYY    -102.3671   YYYY    -227.2230   XXXZ     -99.1507
      XXYZ      13.3955   XYYZ     -12.5129   YYYZ      27.8710
      XXZZ    -252.2878   XYZZ     -28.8757   YYZZ     -58.2860
      XZZZ     -52.8208   YZZZ      21.0645   ZZZZ    -104.2157
 -----------------------------------------------------------------
 Calculating analytic gradient of the SCF energy
 Gradient of SCF Energy
            1           2           3           4           5           6
    1   0.0002913   0.0000642   0.0023579  -0.0007754  -0.0018958   0.0004754
    2  -0.0000760   0.0000097  -0.0002778   0.0000514   0.0002627  -0.0000762
    3  -0.0006767   0.0001764  -0.0007271   0.0001719   0.0011459  -0.0001611
            7           8           9          10          11          12
    1  -0.0006812  -0.0000761   0.0003815   0.0000261  -0.0001655  -0.0000023
    2   0.0013200  -0.0005873   0.0009096  -0.0008432  -0.0008287   0.0001358
    3  -0.0012800   0.0004109   0.0003094   0.0004794   0.0001291   0.0000218
 Max gradient component =       2.358E-03
 RMS gradient           =       7.405E-04
 Gradient time:  CPU 231.28 s  wall 4.38 s
 Geometry Optimization Parameters
   NAtoms,    NIC,     NZ,  NCons,   NDum,   NFix, NCnnct, MaxDiis
       12     162       0       0       0       0       0       0

 Cartesian Hessian Update
 Hessian updated using BFGS update


** GEOMETRY OPTIMIZATION IN DELOCALIZED INTERNAL COORDINATES **
   Searching for a Minimum

   Optimization Cycle:   5

                       Coordinates (Angstroms)
     ATOM                X               Y               Z
      1  C        -2.8717224511   -0.1406375963   -0.4779151964
      2  N        -4.0047827721    0.0200029186   -0.5795767397
      3  C        -0.8908356599   -0.6449304571    0.7930787267
      4  H        -1.2426428031   -0.8127632869    1.8009391203
      5  C        -1.4558179640   -0.3347637549   -0.3490871563
      6  H        -0.8674270316   -0.2200847034   -1.2547992319
      7  C         2.0995446385   -0.5700270018    0.1981278343
      8  H         2.3591033260   -0.8674214403    1.2033435378
      9  C         1.9643830470    0.6965412103   -0.0934706880
     10  H         1.9678646705   -1.3279530165   -0.5590839919
     11  N         1.9234241337    1.8746376372   -0.3870998710
     12  H         1.0189080800    2.3274008994   -0.2944547262
   Point Group: c1    Number of degrees of freedom:    30


   Energy is   -302.860662129

 Hessian updated using BFGS update

 30 Hessian modes will be used to form the next step
  Hessian Eigenvalues:
     0.001212    0.010566    0.015321    0.016572    0.019928    0.025847
     0.026507    0.031956    0.035153    0.038015    0.048421    0.062640
     0.079841    0.124015    0.151670    0.159968    0.181656    0.199561
     0.200015    0.207529    0.256629    0.295637    0.324824    0.379975
     0.400383    0.453380    0.492269    0.573753    0.980989    1.352610

 Minimum search - taking simple RFO step
 Searching for Lamda that Minimizes Along All modes
 Value Taken    Lamda =  -0.00005888
 Step Taken.  Stepsize is  0.164914

                             Maximum     Tolerance    Cnvgd?
         Gradient           0.001005      0.000300      NO
         Displacement       0.101734      0.001200      NO
         Energy change     -0.000062      0.000001      NO


 New Cartesian Coordinates Obtained by Inverse Iteration

 Displacement from previous Coordinates is:  0.124078
 Adding empirical dispersion correction 
 ----------------------------------------------------------------
 Doing -D3(0) with
 s6  =   1.00000
 s8  =   1.00000
 rs6 =   1.28100
 rs8 =   1.09400
 -D3 energy without 3body term =     -0.0029638413 hartrees
 ----------------------------------------------------------------
             Standard Nuclear Orientation (Angstroms)
    I     Atom           X                Y                Z
 ----------------------------------------------------------------
    1      C      -2.8893000745    -0.1449236673    -0.4774257676
    2      N      -4.0227950067     0.0143362067    -0.5766774358
    3      C      -0.9109458258    -0.6457060540     0.7930846202
    4      H      -1.2649418410    -0.8148104286     1.7993033729
    5      C      -1.4726159742    -0.3372979186    -0.3508516354
    6      H      -0.8840935869    -0.2214118427    -1.2550661522
    7      C       2.1189148123    -0.5677762171     0.1989363295
    8      H       2.3785656586    -0.8632535675     1.2035239883
    9      C       1.9820344749     0.6981941305    -0.0931967634
   10      H       1.9869365576    -1.3225046968    -0.5606062222
   11      N       1.9416392786     1.8769435016    -0.3869076726
   12      H       1.0366007412     2.3282119620    -0.2941150439
 ----------------------------------------------------------------
 Nuclear Repulsion Energy =         215.54804218 hartrees
 There are       25 alpha and       24 beta electrons
 Applying Cartesian multipole field
    Component          Value
    ---------          -----
     (2,0,0)        1.00000E-11
     (0,2,0)        2.00000E-11
     (0,0,2)       -3.00000E-11
 Nucleus-field energy     =     0.0000000109 hartrees
 Requested basis set is cc-pVTZ
 There are 100 shells and 280 basis functions
 A cutoff of  1.0D-14 yielded   4467 shell pairs
 There are     34583 function pairs (     44937 Cartesian)
 Smallest overlap matrix eigenvalue = 3.59E-04
 Guess MOs from SCF MO coefficient file
 Reading MOs from coefficient file
 Reading MOs from coefficient file
 Long-range K will be added via erf
 Coulomb attenuation parameter = 0.25 bohr**(-1)
 An unrestricted hybrid HF-DFT SCF calculation will be
 performed using Pulay DIIS extrapolation
 Exchange:     0.1957 Hartree-Fock + 1.0000 wB97X-D3 + LR-HF
 Correlation:  1.0000 wB97X-D3
 Using SG-2 standard quadrature grid
 Dispersion:   Grimme D3
 SCF converges when DIIS error is below 1.0E-08
 Geometry optimization detected.  Setting ReadMinima to 0
 Setting SaveMinima to 0
 using 64 threads for integral computing
 -------------------------------------------------------
 OpenMP Integral computing Module                
 Release: version 1.0, May 2013, Q-Chem Inc. Pittsburgh 
 -------------------------------------------------------
 using 64 threads for integral computing
 -------------------------------------------------------
 OpenMP Integral computing Module                
 Release: version 1.0, May 2013, Q-Chem Inc. Pittsburgh 
 -------------------------------------------------------
 ---------------------------------------
  Cycle       Energy         DIIS Error
 ---------------------------------------
    1    -302.8601712141      9.38E-05
    2    -302.8606997486      1.04E-05
    3    -302.8607020648      9.40E-06
    4    -302.8607030816      2.75E-06
    5    -302.8607033744      1.53E-06
    6    -302.8607034656      6.03E-07
    7    -302.8607034923      3.27E-07
    8    -302.8607035011      1.35E-07
    9    -302.8607035047      6.47E-08
   10    -302.8607035062      2.58E-08
   11    -302.8607035070      1.28E-08
   12    -302.8607035072      6.36E-09 Convergence criterion met
 ---------------------------------------
 <S^2> = 0.7699
 SCF time:  CPU 1175.65 s  wall 20.72 s
 SCF   energy in the final basis set = -302.86070351
 Total energy in the final basis set = -302.86070351
 
 --------------------------------------------------------------
 
                    Orbital Energies (a.u.)
 --------------------------------------------------------------
 
 Alpha MOs
 -- Occupied --
-14.4529 -14.4312 -10.3666 -10.3520 -10.3453 -10.3305 -10.2924  -1.0696
 -1.0372  -0.9479  -0.8852  -0.7631  -0.6873  -0.6581  -0.6043  -0.5886
 -0.5747  -0.5060  -0.4939  -0.4788  -0.4484  -0.4469  -0.3979  -0.3898
 -0.3330
 -- Virtual --
  0.0121   0.0649   0.0888   0.1018   0.1238   0.1342   0.1478   0.1583
  0.1879   0.1989   0.2297   0.2465   0.2957   0.3007   0.3223   0.3501
  0.3565   0.3879   0.3897   0.3987   0.4052   0.4353   0.4450   0.4536
  0.4707   0.4768   0.4980   0.5118   0.5319   0.5422   0.5431   0.5592
  0.5623   0.5680   0.5823   0.5946   0.6197   0.6288   0.6513   0.6584
  0.6672   0.6696   0.6989   0.7015   0.7252   0.7405   0.7752   0.7817
  0.8012   0.8185   0.8285   0.8788   0.9020   0.9187   0.9256   0.9426
  0.9729   0.9976   1.0147   1.0485   1.0803   1.0959   1.1050   1.1295
  1.1400   1.1616   1.1769   1.2054   1.2129   1.2465   1.2543   1.2748
  1.2880   1.3501   1.3620   1.3798   1.3862   1.4096   1.4247   1.4344
  1.4453   1.4862   1.4877   1.5275   1.5380   1.5721   1.5795   1.6311
  1.6367   1.6995   1.7869   1.8144   1.8279   1.8776   1.9256   1.9569
  2.0755   2.1094   2.1158   2.1851   2.1978   2.2250   2.2698   2.2937
  2.3131   2.3220   2.3418   2.3679   2.4058   2.4209   2.4593   2.5173
  2.5290   2.5443   2.5564   2.5746   2.6079   2.6224   2.6663   2.6952
  2.6976   2.7104   2.7268   2.7412   2.7531   2.7656   2.7892   2.7937
  2.8289   2.8502   2.8668   2.8917   2.9001   2.9204   2.9432   2.9754
  2.9950   3.0159   3.0190   3.0232   3.0357   3.0620   3.0748   3.0872
  3.0958   3.1111   3.1156   3.1269   3.1394   3.1581   3.1712   3.1953
  3.2095   3.2333   3.2720   3.2976   3.3093   3.3155   3.3611   3.3929
  3.4170   3.4551   3.4646   3.4857   3.5113   3.5200   3.5304   3.5576
  3.5835   3.6047   3.6291   3.6310   3.6483   3.7121   3.7240   3.7337
  3.7786   3.7865   3.8189   3.8380   3.8605   3.8713   3.8785   3.9533
  3.9803   3.9868   4.0358   4.0444   4.0601   4.0680   4.0805   4.0910
  4.1046   4.1362   4.1630   4.1923   4.2076   4.2679   4.3062   4.3215
  4.3717   4.4295   4.4413   4.5346   4.5454   4.5786   4.6232   4.6477
  4.6539   4.6668   4.7267   4.7421   4.7461   4.7826   4.7918   4.8042
  4.9280   4.9465   4.9786   5.0182   5.0846   5.0958   5.1150   5.1378
  5.1587   5.1800   5.2265   5.2494   5.2613   5.2644   5.3167   5.3850
  5.5225   5.6669   5.6833   5.7217   5.7772   5.8273   5.9272   5.9897
  6.0000   6.0616   6.1871   6.2065   6.3317   6.4459   6.4980   6.7782
  8.3033   9.2272  10.4852  13.7269  14.4419  15.1301  15.5343
 
 Beta MOs
 -- Occupied --
-14.4528 -14.4316 -10.3662 -10.3467 -10.3396 -10.3291 -10.2921  -1.0691
 -1.0367  -0.9330  -0.8835  -0.7352  -0.6864  -0.6452  -0.6034  -0.5750
 -0.5734  -0.5031  -0.4939  -0.4771  -0.4478  -0.4442  -0.3884  -0.3445
 -- Virtual --
 -0.0336   0.0274   0.0655   0.0901   0.1053   0.1282   0.1399   0.1490
  0.1604   0.1854   0.1997   0.2298   0.2472   0.2974   0.3041   0.3278
  0.3573   0.3671   0.3907   0.3916   0.4020   0.4074   0.4370   0.4517
  0.4572   0.4740   0.4795   0.5036   0.5146   0.5334   0.5429   0.5459
  0.5607   0.5630   0.5709   0.5877   0.5961   0.6254   0.6352   0.6561
  0.6653   0.6687   0.6733   0.6994   0.7041   0.7313   0.7461   0.7775
  0.7867   0.8029   0.8216   0.8305   0.8879   0.9051   0.9204   0.9274
  0.9537   0.9764   0.9990   1.0157   1.0503   1.0812   1.0976   1.1067
  1.1301   1.1411   1.1688   1.1798   1.2084   1.2175   1.2521   1.2587
  1.2816   1.2923   1.3505   1.3630   1.3827   1.3873   1.4131   1.4265
  1.4368   1.4461   1.4894   1.4947   1.5296   1.5404   1.5731   1.5803
  1.6329   1.6381   1.7109   1.7858   1.8145   1.8285   1.8786   1.9278
  1.9599   2.0769   2.1126   2.1210   2.1948   2.2086   2.2293   2.2863
  2.3011   2.3181   2.3243   2.3430   2.3693   2.4118   2.4289   2.4800
  2.5273   2.5378   2.5583   2.5600   2.5773   2.6211   2.6346   2.6679
  2.6980   2.7028   2.7134   2.7357   2.7472   2.7548   2.7796   2.7923
  2.8102   2.8310   2.8587   2.8788   2.9147   2.9209   2.9290   2.9520
  2.9895   3.0039   3.0207   3.0218   3.0286   3.0443   3.0660   3.0770
  3.0991   3.1005   3.1133   3.1259   3.1342   3.1555   3.1714   3.1859
  3.2003   3.2171   3.2361   3.2773   3.3075   3.3137   3.3305   3.3639
  3.4007   3.4275   3.4662   3.4830   3.4867   3.5126   3.5211   3.5381
  3.5630   3.5890   3.6173   3.6305   3.6323   3.6538   3.7132   3.7251
  3.7461   3.7887   3.7916   3.8200   3.8467   3.8663   3.8790   3.8794
  3.9539   3.9850   3.9905   4.0365   4.0458   4.0601   4.0678   4.0830
  4.0943   4.1066   4.1377   4.1643   4.1929   4.2156   4.2685   4.3216
  4.3249   4.3731   4.4301   4.4466   4.5359   4.5502   4.5874   4.6320
  4.6466   4.6546   4.6667   4.7288   4.7433   4.7484   4.7832   4.7934
  4.8069   4.9288   4.9468   4.9839   5.0188   5.0852   5.1050   5.1258
  5.1396   5.1595   5.1871   5.2301   5.2564   5.2667   5.2758   5.3221
  5.3859   5.5230   5.6673   5.6837   5.7220   5.7825   5.8367   5.9280
  5.9902   6.0006   6.0762   6.1867   6.2073   6.3326   6.4462   6.5031
  6.7786   8.3068   9.2277  10.4987  13.7362  14.4425  15.1304  15.5345
 --------------------------------------------------------------
 
          Ground-State Mulliken Net Atomic Charges

     Atom                 Charge (a.u.)    Spin (a.u.)
  --------------------------------------------------------
      1 C                    -0.056417       0.062886
      2 N                    -0.059874      -0.032938
      3 C                    -0.152842       1.002164
      4 H                     0.161155       0.014373
      5 C                    -0.103210      -0.117520
      6 H                     0.175639       0.032451
      7 C                    -0.451207      -0.001911
      8 H                     0.146806       0.001155
      9 C                     0.163935       0.029395
     10 H                     0.146836       0.000570
     11 N                    -0.140928       0.004969
     12 H                     0.170106       0.004407
  --------------------------------------------------------
  Sum of atomic charges =     0.000000
  Sum of spin   charges =     1.000000

 -----------------------------------------------------------------
                    Cartesian Multipole Moments
 -----------------------------------------------------------------
    Charge (ESU x 10^10)
                 0.0000
    Dipole Moment (Debye)
         X       2.3463      Y      -0.9031      Z       1.2195
       Tot       2.7942
    Quadrupole Moments (Debye-Ang)
        XX     -66.2761     XY      -3.3524     YY     -40.5026
        XZ      -1.7822     YZ      -0.0071     ZZ     -37.5057
    Octopole Moments (Debye-Ang^2)
       XXX     129.9005    XXY     -20.3539    XYY      10.1564
       YYY     -10.3745    XXZ      25.1405    XYZ       3.5431
       YYZ       6.0062    XZZ      15.1620    YZZ      -8.6125
       ZZZ      17.7349
    Hexadecapole Moments (Debye-Ang^3)
      XXXX   -1923.4567   XXXY    -104.4182   XXYY    -299.9892
      XYYY    -104.3612   YYYY    -227.8827   XXXZ     -99.0924
      XXYZ      13.3217   XYYZ     -12.4579   YYYZ      27.7961
      XXZZ    -255.1113   XYZZ     -29.4901   YYZZ     -58.3249
      XZZZ     -52.7363   YZZZ      20.9625   ZZZZ    -104.0316
 -----------------------------------------------------------------
 Calculating analytic gradient of the SCF energy
 Gradient of SCF Energy
            1           2           3           4           5           6
    1   0.0002316  -0.0000178   0.0018225  -0.0007382  -0.0012144   0.0001477
    2  -0.0001107   0.0000337  -0.0001972   0.0000835   0.0001701  -0.0001177
    3  -0.0003479   0.0001418  -0.0004366  -0.0002539   0.0004934   0.0003577
            7           8           9          10          11          12
    1  -0.0003606  -0.0001948   0.0003791   0.0000220  -0.0002056   0.0001286
    2   0.0006567  -0.0001261  -0.0001342  -0.0002337  -0.0000205  -0.0000038
    3  -0.0005671  -0.0001921   0.0003079   0.0004672   0.0000069   0.0000227
 Max gradient component =       1.823E-03
 RMS gradient           =       4.670E-04
 Gradient time:  CPU 228.08 s  wall 4.47 s
 Geometry Optimization Parameters
   NAtoms,    NIC,     NZ,  NCons,   NDum,   NFix, NCnnct, MaxDiis
       12     162       0       0       0       0       0       0

 Cartesian Hessian Update
 Hessian updated using BFGS update


** GEOMETRY OPTIMIZATION IN DELOCALIZED INTERNAL COORDINATES **
   Searching for a Minimum

   Optimization Cycle:   6

                       Coordinates (Angstroms)
     ATOM                X               Y               Z
      1  C        -2.8893000745   -0.1449236673   -0.4774257676
      2  N        -4.0227950067    0.0143362067   -0.5766774358
      3  C        -0.9109458258   -0.6457060540    0.7930846202
      4  H        -1.2649418410   -0.8148104286    1.7993033729
      5  C        -1.4726159742   -0.3372979186   -0.3508516354
      6  H        -0.8840935869   -0.2214118427   -1.2550661522
      7  C         2.1189148123   -0.5677762171    0.1989363295
      8  H         2.3785656586   -0.8632535675    1.2035239883
      9  C         1.9820344749    0.6981941305   -0.0931967634
     10  H         1.9869365576   -1.3225046968   -0.5606062222
     11  N         1.9416392786    1.8769435016   -0.3869076726
     12  H         1.0366007412    2.3282119620   -0.2941150439
   Point Group: c1    Number of degrees of freedom:    30


   Energy is   -302.860703507

 Hessian updated using BFGS update

 30 Hessian modes will be used to form the next step
  Hessian Eigenvalues:
     0.000962    0.010558    0.015133    0.016571    0.019897    0.023400
     0.025933    0.031029    0.035363    0.036860    0.048339    0.062229
     0.079764    0.116338    0.142878    0.160075    0.181740    0.197549
     0.200009    0.205527    0.256790    0.295965    0.329398    0.382256
     0.399908    0.453590    0.498241    0.582145    0.988051    1.352799

 Minimum search - taking simple RFO step
 Searching for Lamda that Minimizes Along All modes
 Value Taken    Lamda =  -0.00003131
 Step Taken.  Stepsize is  0.121576

                             Maximum     Tolerance    Cnvgd?
         Gradient           0.000750      0.000300      NO
         Displacement       0.080991      0.001200      NO
         Energy change     -0.000041      0.000001      NO


 New Cartesian Coordinates Obtained by Inverse Iteration

 Displacement from previous Coordinates is:  0.084096
 Adding empirical dispersion correction 
 ----------------------------------------------------------------
 Doing -D3(0) with
 s6  =   1.00000
 s8  =   1.00000
 rs6 =   1.28100
 rs8 =   1.09400
 -D3 energy without 3body term =     -0.0029447237 hartrees
 ----------------------------------------------------------------
             Standard Nuclear Orientation (Angstroms)
    I     Atom           X                Y                Z
 ----------------------------------------------------------------
    1      C      -2.9010073267    -0.1472045986    -0.4775618105
    2      N      -4.0346113474     0.0113272006    -0.5768466354
    3      C      -0.9262134322    -0.6458869056     0.7945806040
    4      H      -1.2789904957    -0.8162710184     1.8006206219
    5      C      -1.4837060062    -0.3390593819    -0.3516868188
    6      H      -0.8954056495    -0.2221462415    -1.2555480402
    7      C       2.1326374256    -0.5666865936     0.1997492728
    8      H       2.3934077770    -0.8611295778     1.2039328618
    9      C       1.9935184137     0.6990112888    -0.0929482915
   10      H       2.0004189019    -1.3177277355    -0.5632971836
   11      N       1.9529450621     1.8780952827    -0.3868382549
   12      H       1.0470058915     2.3276796889    -0.2941547080
 ----------------------------------------------------------------
 Nuclear Repulsion Energy =         215.15022108 hartrees
 There are       25 alpha and       24 beta electrons
 Applying Cartesian multipole field
    Component          Value
    ---------          -----
     (2,0,0)        1.00000E-11
     (0,2,0)        2.00000E-11
     (0,0,2)       -3.00000E-11
 Nucleus-field energy     =     0.0000000110 hartrees
 Requested basis set is cc-pVTZ
 There are 100 shells and 280 basis functions
 A cutoff of  1.0D-14 yielded   4454 shell pairs
 There are     34490 function pairs (     44824 Cartesian)
 Smallest overlap matrix eigenvalue = 3.61E-04
 Guess MOs from SCF MO coefficient file
 Reading MOs from coefficient file
 Reading MOs from coefficient file
 Long-range K will be added via erf
 Coulomb attenuation parameter = 0.25 bohr**(-1)
 An unrestricted hybrid HF-DFT SCF calculation will be
 performed using Pulay DIIS extrapolation
 Exchange:     0.1957 Hartree-Fock + 1.0000 wB97X-D3 + LR-HF
 Correlation:  1.0000 wB97X-D3
 Using SG-2 standard quadrature grid
 Dispersion:   Grimme D3
 SCF converges when DIIS error is below 1.0E-08
 Geometry optimization detected.  Setting ReadMinima to 0
 Setting SaveMinima to 0
 using 64 threads for integral computing
 -------------------------------------------------------
 OpenMP Integral computing Module                
 Release: version 1.0, May 2013, Q-Chem Inc. Pittsburgh 
 -------------------------------------------------------
 using 64 threads for integral computing
 -------------------------------------------------------
 OpenMP Integral computing Module                
 Release: version 1.0, May 2013, Q-Chem Inc. Pittsburgh 
 -------------------------------------------------------
 ---------------------------------------
  Cycle       Energy         DIIS Error
 ---------------------------------------
    1    -302.8603725896      7.18E-05
    2    -302.8607229216      7.92E-06
    3    -302.8607244760      5.10E-06
    4    -302.8607249041      1.80E-06
    5    -302.8607250499      1.03E-06
    6    -302.8607250898      4.27E-07
    7    -302.8607251023      2.15E-07
    8    -302.8607251064      7.87E-08
    9    -302.8607251079      4.71E-08
   10    -302.8607251084      1.71E-08
   11    -302.8607251088      8.80E-09 Convergence criterion met
 ---------------------------------------
 <S^2> = 0.7698
 SCF time:  CPU 1072.16 s  wall 18.99 s
 SCF   energy in the final basis set = -302.86072511
 Total energy in the final basis set = -302.86072511
 
 --------------------------------------------------------------
 
                    Orbital Energies (a.u.)
 --------------------------------------------------------------
 
 Alpha MOs
 -- Occupied --
-14.4526 -14.4313 -10.3662 -10.3523 -10.3457 -10.3306 -10.2921  -1.0692
 -1.0373  -0.9482  -0.8849  -0.7633  -0.6867  -0.6584  -0.6035  -0.5894
 -0.5749  -0.5055  -0.4941  -0.4790  -0.4483  -0.4470  -0.3982  -0.3891
 -0.3335
 -- Virtual --
  0.0120   0.0653   0.0888   0.1019   0.1238   0.1341   0.1479   0.1581
  0.1876   0.1987   0.2294   0.2465   0.2955   0.3004   0.3220   0.3484
  0.3561   0.3883   0.3895   0.3988   0.4053   0.4351   0.4449   0.4533
  0.4701   0.4758   0.4974   0.5117   0.5317   0.5422   0.5430   0.5592
  0.5630   0.5677   0.5817   0.5943   0.6192   0.6284   0.6510   0.6583
  0.6673   0.6699   0.6989   0.7006   0.7251   0.7404   0.7732   0.7801
  0.8002   0.8163   0.8280   0.8772   0.9021   0.9178   0.9254   0.9399
  0.9719   0.9957   1.0142   1.0472   1.0790   1.0957   1.1053   1.1294
  1.1409   1.1616   1.1761   1.2054   1.2124   1.2463   1.2536   1.2741
  1.2871   1.3508   1.3618   1.3800   1.3861   1.4071   1.4246   1.4341
  1.4451   1.4855   1.4877   1.5264   1.5365   1.5719   1.5793   1.6289
  1.6366   1.6982   1.7865   1.8147   1.8280   1.8774   1.9237   1.9551
  2.0748   2.1088   2.1157   2.1834   2.1972   2.2239   2.2697   2.2943
  2.3107   2.3229   2.3417   2.3671   2.4034   2.4175   2.4570   2.5177
  2.5294   2.5435   2.5563   2.5738   2.6078   2.6214   2.6669   2.6953
  2.6973   2.7100   2.7258   2.7407   2.7533   2.7649   2.7885   2.7939
  2.8287   2.8490   2.8673   2.8920   2.8992   2.9206   2.9412   2.9750
  2.9942   3.0159   3.0191   3.0231   3.0349   3.0613   3.0743   3.0862
  3.0943   3.1106   3.1147   3.1256   3.1372   3.1570   3.1707   3.1949
  3.2076   3.2316   3.2671   3.2952   3.3085   3.3150   3.3609   3.3917
  3.4151   3.4554   3.4650   3.4857   3.5109   3.5188   3.5290   3.5566
  3.5831   3.6049   3.6288   3.6319   3.6470   3.7132   3.7241   3.7343
  3.7784   3.7865   3.8186   3.8369   3.8579   3.8698   3.8764   3.9529
  3.9797   3.9862   4.0347   4.0427   4.0598   4.0670   4.0800   4.0901
  4.1044   4.1357   4.1625   4.1921   4.2058   4.2657   4.3061   4.3192
  4.3714   4.4286   4.4387   4.5357   4.5449   4.5807   4.6224   4.6477
  4.6525   4.6669   4.7270   4.7416   4.7461   4.7842   4.7919   4.8031
  4.9311   4.9473   4.9768   5.0185   5.0821   5.0999   5.1148   5.1383
  5.1590   5.1777   5.2277   5.2517   5.2611   5.2643   5.3167   5.3832
  5.5227   5.6665   5.6826   5.7212   5.7779   5.8292   5.9262   5.9882
  5.9986   6.0628   6.1858   6.2058   6.3291   6.4443   6.4983   6.7797
  8.2955   9.2232  10.4747  13.7280  14.4346  15.1198  15.5328
 
 Beta MOs
 -- Occupied --
-14.4525 -14.4317 -10.3659 -10.3471 -10.3400 -10.3292 -10.2918  -1.0687
 -1.0369  -0.9333  -0.8833  -0.7352  -0.6859  -0.6454  -0.6027  -0.5756
 -0.5738  -0.5028  -0.4940  -0.4772  -0.4476  -0.4444  -0.3887  -0.3443
 -- Virtual --
 -0.0341   0.0272   0.0658   0.0900   0.1052   0.1282   0.1399   0.1490
  0.1602   0.1851   0.1995   0.2295   0.2471   0.2972   0.3038   0.3275
  0.3566   0.3661   0.3906   0.3917   0.4019   0.4075   0.4368   0.4516
  0.4567   0.4733   0.4783   0.5029   0.5141   0.5331   0.5430   0.5459
  0.5607   0.5635   0.5706   0.5870   0.5957   0.6244   0.6353   0.6559
  0.6653   0.6687   0.6737   0.6993   0.7031   0.7312   0.7462   0.7756
  0.7850   0.8016   0.8194   0.8301   0.8865   0.9049   0.9193   0.9270
  0.9515   0.9753   0.9972   1.0151   1.0491   1.0799   1.0973   1.1068
  1.1299   1.1419   1.1690   1.1791   1.2082   1.2171   1.2517   1.2580
  1.2811   1.2911   1.3512   1.3629   1.3828   1.3871   1.4104   1.4262
  1.4365   1.4460   1.4885   1.4948   1.5283   1.5391   1.5729   1.5800
  1.6311   1.6376   1.7096   1.7854   1.8149   1.8286   1.8783   1.9258
  1.9580   2.0761   2.1121   2.1209   2.1928   2.2082   2.2282   2.2856
  2.3024   2.3162   2.3247   2.3428   2.3685   2.4087   2.4261   2.4781
  2.5272   2.5381   2.5575   2.5600   2.5764   2.6210   2.6339   2.6683
  2.6979   2.7024   2.7130   2.7346   2.7468   2.7548   2.7793   2.7920
  2.8097   2.8307   2.8579   2.8785   2.9146   2.9200   2.9292   2.9507
  2.9888   3.0032   3.0210   3.0215   3.0284   3.0437   3.0652   3.0764
  3.0984   3.0989   3.1128   3.1248   3.1335   3.1533   3.1709   3.1857
  3.1998   3.2148   3.2343   3.2727   3.3059   3.3127   3.3293   3.3636
  3.4001   3.4241   3.4666   3.4833   3.4867   3.5122   3.5201   3.5366
  3.5621   3.5887   3.6176   3.6303   3.6330   3.6524   3.7142   3.7251
  3.7465   3.7882   3.7917   3.8197   3.8458   3.8634   3.8766   3.8785
  3.9535   3.9844   3.9899   4.0354   4.0440   4.0599   4.0670   4.0825
  4.0932   4.1063   4.1372   4.1639   4.1927   4.2136   4.2663   4.3209
  4.3233   4.3728   4.4292   4.4439   4.5372   4.5493   4.5893   4.6312
  4.6466   4.6532   4.6669   4.7290   4.7430   4.7484   4.7848   4.7936
  4.8057   4.9318   4.9476   4.9821   5.0191   5.0827   5.1090   5.1257
  5.1401   5.1597   5.1847   5.2315   5.2574   5.2669   5.2762   5.3226
  5.3841   5.5232   5.6669   5.6829   5.7215   5.7831   5.8386   5.9269
  5.9886   5.9992   6.0773   6.1854   6.2066   6.3299   6.4446   6.5034
  6.7801   8.2990   9.2237  10.4882  13.7373  14.4351  15.1201  15.5331
 --------------------------------------------------------------
 
          Ground-State Mulliken Net Atomic Charges

     Atom                 Charge (a.u.)    Spin (a.u.)
  --------------------------------------------------------
      1 C                    -0.056844       0.063066
      2 N                    -0.059593      -0.032603
      3 C                    -0.152379       1.004089
      4 H                     0.161692       0.014087
      5 C                    -0.101945      -0.117311
      6 H                     0.175580       0.032418
      7 C                    -0.452772      -0.001758
      8 H                     0.147055       0.001135
      9 C                     0.164094       0.027520
     10 H                     0.146615       0.000612
     11 N                    -0.141295       0.004602
     12 H                     0.169792       0.004146
  --------------------------------------------------------
  Sum of atomic charges =     0.000000
  Sum of spin   charges =     1.000000

 -----------------------------------------------------------------
                    Cartesian Multipole Moments
 -----------------------------------------------------------------
    Charge (ESU x 10^10)
                -0.0000
    Dipole Moment (Debye)
         X       2.3237      Y      -0.9102      Z       1.2210
       Tot       2.7783
    Quadrupole Moments (Debye-Ang)
        XX     -66.3817     XY      -3.3702     YY     -40.5409
        XZ      -1.7918     YZ      -0.0106     ZZ     -37.4757
    Octopole Moments (Debye-Ang^2)
       XXX     130.5473    XXY     -20.4352    XYY      10.1366
       YYY     -10.3855    XXZ      25.2974    XYZ       3.5971
       YYZ       6.0214    XZZ      15.1677    YZZ      -8.6249
       ZZZ      17.7434
    Hexadecapole Moments (Debye-Ang^3)
      XXXX   -1941.8965   XXXY    -106.2676   XXYY    -302.4570
      XYYY    -105.5492   YYYY    -228.3470   XXXZ     -99.4173
      XXYZ      13.2848   XYYZ     -12.4645   YYYZ      27.7733
      XXZZ    -257.0997   XYZZ     -29.8484   YYZZ     -58.3598
      XZZZ     -52.8471   YZZZ      20.8936   ZZZZ    -104.0306
 -----------------------------------------------------------------
 Calculating analytic gradient of the SCF energy
 Gradient of SCF Energy
            1           2           3           4           5           6
    1   0.0001065  -0.0000473   0.0011455  -0.0005536  -0.0004633  -0.0000823
    2  -0.0000910   0.0000341  -0.0001146   0.0000429   0.0000334  -0.0000549
    3  -0.0000361   0.0000842  -0.0000198  -0.0003535  -0.0000773   0.0003623
            7           8           9          10          11          12
    1  -0.0001579  -0.0001848   0.0002354  -0.0000400  -0.0000485   0.0000901
    2  -0.0000518   0.0001667  -0.0004654   0.0001874   0.0003766  -0.0000634
    3   0.0001248  -0.0003177   0.0000596   0.0001764  -0.0000261   0.0000231
 Max gradient component =       1.146E-03
 RMS gradient           =       2.819E-04
 Gradient time:  CPU 234.64 s  wall 4.52 s
 Geometry Optimization Parameters
   NAtoms,    NIC,     NZ,  NCons,   NDum,   NFix, NCnnct, MaxDiis
       12     162       0       0       0       0       0       0

 Cartesian Hessian Update
 Hessian updated using BFGS update


** GEOMETRY OPTIMIZATION IN DELOCALIZED INTERNAL COORDINATES **
   Searching for a Minimum

   Optimization Cycle:   7

                       Coordinates (Angstroms)
     ATOM                X               Y               Z
      1  C        -2.9010073267   -0.1472045986   -0.4775618105
      2  N        -4.0346113474    0.0113272006   -0.5768466354
      3  C        -0.9262134322   -0.6458869056    0.7945806040
      4  H        -1.2789904957   -0.8162710184    1.8006206219
      5  C        -1.4837060062   -0.3390593819   -0.3516868188
      6  H        -0.8954056495   -0.2221462415   -1.2555480402
      7  C         2.1326374256   -0.5666865936    0.1997492728
      8  H         2.3934077770   -0.8611295778    1.2039328618
      9  C         1.9935184137    0.6990112888   -0.0929482915
     10  H         2.0004189019   -1.3177277355   -0.5632971836
     11  N         1.9529450621    1.8780952827   -0.3868382549
     12  H         1.0470058915    2.3276796889   -0.2941547080
   Point Group: c1    Number of degrees of freedom:    30


   Energy is   -302.860725109

 Hessian updated using BFGS update

 30 Hessian modes will be used to form the next step
  Hessian Eigenvalues:
     0.000770    0.010473    0.014882    0.016563    0.019925    0.022246
     0.025928    0.030431    0.035501    0.036412    0.047801    0.061849
     0.080302    0.098543    0.140102    0.160542    0.181752    0.197823
     0.200004    0.212935    0.256571    0.295524    0.330933    0.385379
     0.399337    0.453621    0.495412    0.578458    0.994043    1.352870

 Minimum search - taking simple RFO step
 Searching for Lamda that Minimizes Along All modes
 Value Taken    Lamda =  -0.00001509
 Step Taken.  Stepsize is  0.089169

                             Maximum     Tolerance    Cnvgd?
         Gradient           0.000430      0.000300      NO
         Displacement       0.062363      0.001200      NO
         Energy change     -0.000022      0.000001      NO


 New Cartesian Coordinates Obtained by Inverse Iteration

 Displacement from previous Coordinates is:  0.058176
 Adding empirical dispersion correction 
 ----------------------------------------------------------------
 Doing -D3(0) with
 s6  =   1.00000
 s8  =   1.00000
 rs6 =   1.28100
 rs8 =   1.09400
 -D3 energy without 3body term =     -0.0029320003 hartrees
 ----------------------------------------------------------------
             Standard Nuclear Orientation (Angstroms)
    I     Atom           X                Y                Z
 ----------------------------------------------------------------
    1      C      -2.9088861901    -0.1480792357    -0.4787659420
    2      N      -4.0422911012     0.0102735690    -0.5804886576
    3      C      -0.9375005147    -0.6456627113     0.7972459318
    4      H      -1.2872514049    -0.8164220477     1.8041636132
    5      C      -1.4914257535    -0.3402351707    -0.3509932900
    6      H      -0.9029303018    -0.2234442301    -1.2549660017
    7      C       2.1427612055    -0.5660538671     0.1993588841
    8      H       2.4054845887    -0.8606702466     1.2031137280
    9      C       2.0007416193     0.6995529345    -0.0929983679
   10      H       2.0100559711    -1.3150344452    -0.5658473833
   11      N       1.9589371500     1.8787526304    -0.3865868875
   12      H       1.0523039456     2.3270242287    -0.2932340096
 ----------------------------------------------------------------
 Nuclear Repulsion Energy =         214.87124019 hartrees
 There are       25 alpha and       24 beta electrons
 Applying Cartesian multipole field
    Component          Value
    ---------          -----
     (2,0,0)        1.00000E-11
     (0,2,0)        2.00000E-11
     (0,0,2)       -3.00000E-11
 Nucleus-field energy     =     0.0000000111 hartrees
 Requested basis set is cc-pVTZ
 There are 100 shells and 280 basis functions
 A cutoff of  1.0D-14 yielded   4451 shell pairs
 There are     34461 function pairs (     44785 Cartesian)
 Smallest overlap matrix eigenvalue = 3.62E-04
 Guess MOs from SCF MO coefficient file
 Reading MOs from coefficient file
 Reading MOs from coefficient file
 Long-range K will be added via erf
 Coulomb attenuation parameter = 0.25 bohr**(-1)
 An unrestricted hybrid HF-DFT SCF calculation will be
 performed using Pulay DIIS extrapolation
 Exchange:     0.1957 Hartree-Fock + 1.0000 wB97X-D3 + LR-HF
 Correlation:  1.0000 wB97X-D3
 Using SG-2 standard quadrature grid
 Dispersion:   Grimme D3
 SCF converges when DIIS error is below 1.0E-08
 Geometry optimization detected.  Setting ReadMinima to 0
 Setting SaveMinima to 0
 using 64 threads for integral computing
 -------------------------------------------------------
 OpenMP Integral computing Module                
 Release: version 1.0, May 2013, Q-Chem Inc. Pittsburgh 
 -------------------------------------------------------
 using 64 threads for integral computing
 -------------------------------------------------------
 OpenMP Integral computing Module                
 Release: version 1.0, May 2013, Q-Chem Inc. Pittsburgh 
 -------------------------------------------------------
 ---------------------------------------
  Cycle       Energy         DIIS Error
 ---------------------------------------
    1    -302.8605384374      7.79E-05
    2    -302.8607337959      8.03E-06
    3    -302.8607349792      5.89E-06
    4    -302.8607353862      2.16E-06
    5    -302.8607354949      9.29E-07
    6    -302.8607355240      2.84E-07
    7    -302.8607355313      1.39E-07
    8    -302.8607355335      5.62E-08
    9    -302.8607355343      2.94E-08
   10    -302.8607355345      1.35E-08
   11    -302.8607355347      4.96E-09 Convergence criterion met
 ---------------------------------------
 <S^2> = 0.7698
 SCF time:  CPU 1058.33 s  wall 18.06 s
 SCF   energy in the final basis set = -302.86073553
 Total energy in the final basis set = -302.86073553
 
 --------------------------------------------------------------
 
                    Orbital Energies (a.u.)
 --------------------------------------------------------------
 
 Alpha MOs
 -- Occupied --
-14.4524 -14.4314 -10.3660 -10.3526 -10.3461 -10.3307 -10.2918  -1.0690
 -1.0374  -0.9484  -0.8846  -0.7635  -0.6864  -0.6584  -0.6030  -0.5901
 -0.5748  -0.5052  -0.4943  -0.4790  -0.4483  -0.4470  -0.3984  -0.3885
 -0.3338
 -- Virtual --
  0.0119   0.0656   0.0888   0.1019   0.1238   0.1339   0.1479   0.1580
  0.1874   0.1985   0.2291   0.2465   0.2954   0.3003   0.3216   0.3470
  0.3558   0.3883   0.3896   0.3989   0.4054   0.4350   0.4448   0.4531
  0.4696   0.4752   0.4969   0.5117   0.5315   0.5420   0.5429   0.5592
  0.5633   0.5675   0.5814   0.5942   0.6189   0.6281   0.6507   0.6583
  0.6674   0.6702   0.6987   0.7000   0.7250   0.7404   0.7720   0.7792
  0.7994   0.8147   0.8273   0.8758   0.9022   0.9172   0.9253   0.9382
  0.9713   0.9948   1.0140   1.0460   1.0778   1.0955   1.1057   1.1293
  1.1413   1.1616   1.1756   1.2055   1.2121   1.2461   1.2534   1.2734
  1.2861   1.3512   1.3617   1.3802   1.3859   1.4055   1.4245   1.4340
  1.4451   1.4851   1.4878   1.5253   1.5355   1.5717   1.5791   1.6270
  1.6365   1.6977   1.7863   1.8149   1.8281   1.8772   1.9226   1.9540
  2.0744   2.1085   2.1157   2.1824   2.1970   2.2235   2.2690   2.2948
  2.3092   2.3234   2.3416   2.3664   2.4017   2.4153   2.4552   2.5181
  2.5296   2.5430   2.5564   2.5734   2.6079   2.6207   2.6673   2.6953
  2.6970   2.7098   2.7248   2.7404   2.7534   2.7644   2.7874   2.7942
  2.8286   2.8479   2.8678   2.8923   2.8985   2.9207   2.9395   2.9747
  2.9934   3.0157   3.0189   3.0231   3.0343   3.0607   3.0739   3.0853
  3.0934   3.1102   3.1142   3.1249   3.1357   3.1561   3.1705   3.1948
  3.2062   3.2304   3.2635   3.2931   3.3081   3.3147   3.3604   3.3902
  3.4136   3.4555   3.4653   3.4858   3.5108   3.5182   3.5274   3.5559
  3.5827   3.6054   3.6283   3.6322   3.6457   3.7135   3.7238   3.7354
  3.7784   3.7866   3.8182   3.8355   3.8558   3.8682   3.8751   3.9528
  3.9790   3.9857   4.0340   4.0416   4.0593   4.0662   4.0796   4.0892
  4.1039   4.1351   4.1617   4.1918   4.2042   4.2645   4.3048   4.3175
  4.3710   4.4282   4.4364   4.5357   4.5445   4.5824   4.6219   4.6477
  4.6516   4.6670   4.7272   4.7411   4.7461   4.7849   4.7924   4.8021
  4.9320   4.9469   4.9740   5.0182   5.0805   5.1035   5.1144   5.1378
  5.1591   5.1753   5.2276   5.2526   5.2612   5.2648   5.3173   5.3819
  5.5220   5.6660   5.6822   5.7207   5.7785   5.8304   5.9255   5.9869
  5.9980   6.0652   6.1851   6.2053   6.3279   6.4430   6.4979   6.7802
  8.2899   9.2182  10.4644  13.7290  14.4275  15.1139  15.5321
 
 Beta MOs
 -- Occupied --
-14.4523 -14.4318 -10.3657 -10.3475 -10.3403 -10.3293 -10.2916  -1.0685
 -1.0369  -0.9335  -0.8831  -0.7353  -0.6856  -0.6454  -0.6022  -0.5761
 -0.5739  -0.5026  -0.4941  -0.4773  -0.4474  -0.4445  -0.3889  -0.3440
 -- Virtual --
 -0.0343   0.0271   0.0661   0.0899   0.1052   0.1281   0.1398   0.1490
  0.1600   0.1849   0.1993   0.2291   0.2472   0.2971   0.3037   0.3270
  0.3562   0.3653   0.3903   0.3919   0.4019   0.4075   0.4367   0.4515
  0.4564   0.4729   0.4776   0.5024   0.5138   0.5328   0.5430   0.5457
  0.5607   0.5638   0.5704   0.5865   0.5954   0.6236   0.6353   0.6556
  0.6655   0.6687   0.6739   0.6991   0.7026   0.7311   0.7463   0.7745
  0.7840   0.8008   0.8177   0.8294   0.8852   0.9048   0.9186   0.9269
  0.9499   0.9747   0.9962   1.0147   1.0478   1.0787   1.0969   1.1071
  1.1298   1.1422   1.1690   1.1787   1.2082   1.2169   1.2515   1.2577
  1.2807   1.2898   1.3516   1.3627   1.3830   1.3869   1.4086   1.4260
  1.4364   1.4459   1.4880   1.4949   1.5271   1.5382   1.5726   1.5798
  1.6293   1.6373   1.7090   1.7852   1.8151   1.8287   1.8781   1.9247
  1.9569   2.0758   2.1118   2.1208   2.1916   2.2080   2.2277   2.2847
  2.3033   2.3147   2.3252   2.3427   2.3679   2.4066   2.4243   2.4767
  2.5272   2.5384   2.5572   2.5601   2.5758   2.6210   2.6335   2.6687
  2.6978   2.7021   2.7129   2.7334   2.7465   2.7548   2.7791   2.7915
  2.8093   2.8306   2.8572   2.8785   2.9144   2.9194   2.9292   2.9495
  2.9882   3.0026   3.0209   3.0213   3.0285   3.0434   3.0646   3.0759
  3.0969   3.0986   3.1124   3.1240   3.1331   3.1515   3.1706   3.1857
  3.1995   3.2131   3.2330   3.2693   3.3040   3.3122   3.3285   3.3631
  3.3992   3.4212   3.4670   3.4831   3.4870   3.5120   3.5195   3.5350
  3.5613   3.5884   3.6179   3.6297   3.6333   3.6510   3.7145   3.7248
  3.7474   3.7879   3.7920   3.8193   3.8445   3.8613   3.8748   3.8772
  3.9533   3.9838   3.9893   4.0347   4.0428   4.0595   4.0664   4.0820
  4.0922   4.1058   4.1365   4.1631   4.1923   4.2120   4.2651   4.3194
  4.3219   4.3724   4.4287   4.4417   4.5374   4.5486   4.5909   4.6307
  4.6467   4.6523   4.6670   4.7291   4.7427   4.7483   4.7854   4.7941
  4.8047   4.9327   4.9472   4.9793   5.0187   5.0809   5.1125   5.1254
  5.1396   5.1597   5.1822   5.2315   5.2572   5.2677   5.2769   5.3236
  5.3827   5.5225   5.6664   5.6825   5.7210   5.7837   5.8398   5.9261
  5.9873   5.9986   6.0798   6.1846   6.2061   6.3286   6.4433   6.5031
  6.7806   8.2934   9.2186  10.4779  13.7382  14.4279  15.1142  15.5324
 --------------------------------------------------------------
 
          Ground-State Mulliken Net Atomic Charges

     Atom                 Charge (a.u.)    Spin (a.u.)
  --------------------------------------------------------
      1 C                    -0.057007       0.063353
      2 N                    -0.059388      -0.032520
      3 C                    -0.152145       1.005547
      4 H                     0.162169       0.013808
      5 C                    -0.101126      -0.117305
      6 H                     0.175497       0.032572
      7 C                    -0.453684      -0.001637
      8 H                     0.147056       0.001126
      9 C                     0.164064       0.026132
     10 H                     0.146372       0.000629
     11 N                    -0.141425       0.004341
     12 H                     0.169618       0.003955
  --------------------------------------------------------
  Sum of atomic charges =    -0.000000
  Sum of spin   charges =     1.000000

 -----------------------------------------------------------------
                    Cartesian Multipole Moments
 -----------------------------------------------------------------
    Charge (ESU x 10^10)
                -0.0000
    Dipole Moment (Debye)
         X       2.3066      Y      -0.9164      Z       1.2305
       Tot       2.7703
    Quadrupole Moments (Debye-Ang)
        XX     -66.4457     XY      -3.3775     YY     -40.5666
        XZ      -1.8216     YZ      -0.0097     ZZ     -37.4566
    Octopole Moments (Debye-Ang^2)
       XXX     131.0074    XXY     -20.5108    XYY      10.1415
       YYY     -10.4226    XXZ      25.5229    XYZ       3.6249
       YYZ       6.0519    XZZ      15.1982    YZZ      -8.6507
       ZZZ      17.8245
    Hexadecapole Moments (Debye-Ang^3)
      XXXX   -1954.0223   XXXY    -107.1648   XXYY    -304.0600
      XYYY    -106.1772   YYYY    -228.6456   XXXZ    -100.2604
      XXYZ      13.2715   XYYZ     -12.5292   YYYZ      27.7948
      XXZZ    -258.5931   XYZZ     -30.0161   YYZZ     -58.4177
      XZZZ     -53.1990   YZZZ      20.8441   ZZZZ    -104.2143
 -----------------------------------------------------------------
 Calculating analytic gradient of the SCF energy
 Gradient of SCF Energy
            1           2           3           4           5           6
    1   0.0000083  -0.0000391   0.0005929  -0.0003689   0.0000324  -0.0002026
    2  -0.0000500   0.0000207  -0.0000674  -0.0000142  -0.0000810   0.0000340
    3   0.0000804   0.0000469   0.0002191  -0.0002427  -0.0002424   0.0001073
            7           8           9          10          11          12
    1  -0.0000460  -0.0001174   0.0001120  -0.0000890   0.0001115   0.0000060
    2  -0.0003642   0.0002170  -0.0002991   0.0003109   0.0003443  -0.0000510
    3   0.0004143  -0.0001747  -0.0001805  -0.0000604   0.0000163   0.0000165
 Max gradient component =       5.929E-04
 RMS gradient           =       2.046E-04
 Gradient time:  CPU 224.68 s  wall 4.56 s
 Geometry Optimization Parameters
   NAtoms,    NIC,     NZ,  NCons,   NDum,   NFix, NCnnct, MaxDiis
       12     162       0       0       0       0       0       0

 Cartesian Hessian Update
 Hessian updated using BFGS update


** GEOMETRY OPTIMIZATION IN DELOCALIZED INTERNAL COORDINATES **
   Searching for a Minimum

   Optimization Cycle:   8

                       Coordinates (Angstroms)
     ATOM                X               Y               Z
      1  C        -2.9088861901   -0.1480792357   -0.4787659420
      2  N        -4.0422911012    0.0102735690   -0.5804886576
      3  C        -0.9375005147   -0.6456627113    0.7972459318
      4  H        -1.2872514049   -0.8164220477    1.8041636132
      5  C        -1.4914257535   -0.3402351707   -0.3509932900
      6  H        -0.9029303018   -0.2234442301   -1.2549660017
      7  C         2.1427612055   -0.5660538671    0.1993588841
      8  H         2.4054845887   -0.8606702466    1.2031137280
      9  C         2.0007416193    0.6995529345   -0.0929983679
     10  H         2.0100559711   -1.3150344452   -0.5658473833
     11  N         1.9589371500    1.8787526304   -0.3865868875
     12  H         1.0523039456    2.3270242287   -0.2932340096
   Point Group: c1    Number of degrees of freedom:    30


   Energy is   -302.860735535

 Hessian updated using BFGS update

 30 Hessian modes will be used to form the next step
  Hessian Eigenvalues:
     0.000711    0.010151    0.014700    0.016557    0.019907    0.021398
     0.025926    0.029027    0.033636    0.036913    0.044601    0.061600
     0.079282    0.087725    0.143804    0.160348    0.181701    0.197856
     0.200002    0.213443    0.256378    0.294755    0.328206    0.383083
     0.399480    0.453498    0.493387    0.576064    0.986135    1.352678

 Minimum search - taking simple RFO step
 Searching for Lamda that Minimizes Along All modes
 Value Taken    Lamda =  -0.00000936
 Step Taken.  Stepsize is  0.056516

                             Maximum     Tolerance    Cnvgd?
         Gradient           0.000407      0.000300      NO
         Displacement       0.040868      0.001200      NO
         Energy change     -0.000010      0.000001      NO


 New Cartesian Coordinates Obtained by Inverse Iteration

 Displacement from previous Coordinates is:  0.036974
 Adding empirical dispersion correction 
 ----------------------------------------------------------------
 Doing -D3(0) with
 s6  =   1.00000
 s8  =   1.00000
 rs6 =   1.28100
 rs8 =   1.09400
 -D3 energy without 3body term =     -0.0029260433 hartrees
 ----------------------------------------------------------------
             Standard Nuclear Orientation (Angstroms)
    I     Atom           X                Y                Z
 ----------------------------------------------------------------
    1      C      -2.9130048203    -0.1476669513    -0.4806630770
    2      N      -4.0459825358     0.0110299329    -0.5863516774
    3      C      -0.9444734681    -0.6449958623     0.8003352276
    4      H      -1.2901940667    -0.8150515358     1.8087235537
    5      C      -1.4957777697    -0.3407793222    -0.3493119765
    6      H      -0.9064438395    -0.2254188408    -1.2533238823
    7      C       2.1492070715    -0.5659068834     0.1979484840
    8      H       2.4143737280    -0.8613559429     1.2011091034
    9      C       2.0038175791     0.6996857277    -0.0932391100
   10      H       2.0159913178    -1.3144384386    -0.5678756617
   11      N       1.9598064094     1.8789098718    -0.3861322738
   12      H       1.0526796083     2.3259896532    -0.2912170924
 ----------------------------------------------------------------
 Nuclear Repulsion Energy =         214.71768325 hartrees
 There are       25 alpha and       24 beta electrons
 Applying Cartesian multipole field
    Component          Value
    ---------          -----
     (2,0,0)        1.00000E-11
     (0,2,0)        2.00000E-11
     (0,0,2)       -3.00000E-11
 Nucleus-field energy     =     0.0000000111 hartrees
 Requested basis set is cc-pVTZ
 There are 100 shells and 280 basis functions
 A cutoff of  1.0D-14 yielded   4447 shell pairs
 There are     34447 function pairs (     44771 Cartesian)
 Smallest overlap matrix eigenvalue = 3.63E-04
 Guess MOs from SCF MO coefficient file
 Reading MOs from coefficient file
 Reading MOs from coefficient file
 Long-range K will be added via erf
 Coulomb attenuation parameter = 0.25 bohr**(-1)
 An unrestricted hybrid HF-DFT SCF calculation will be
 performed using Pulay DIIS extrapolation
 Exchange:     0.1957 Hartree-Fock + 1.0000 wB97X-D3 + LR-HF
 Correlation:  1.0000 wB97X-D3
 Using SG-2 standard quadrature grid
 Dispersion:   Grimme D3
 SCF converges when DIIS error is below 1.0E-08
 Geometry optimization detected.  Setting ReadMinima to 0
 Setting SaveMinima to 0
 using 64 threads for integral computing
 -------------------------------------------------------
 OpenMP Integral computing Module                
 Release: version 1.0, May 2013, Q-Chem Inc. Pittsburgh 
 -------------------------------------------------------
 using 64 threads for integral computing
 -------------------------------------------------------
 OpenMP Integral computing Module                
 Release: version 1.0, May 2013, Q-Chem Inc. Pittsburgh 
 -------------------------------------------------------
 ---------------------------------------
  Cycle       Energy         DIIS Error
 ---------------------------------------
    1    -302.8607132327      9.97E-05
    2    -302.8607403209      9.83E-06
    3    -302.8607415458      8.66E-06
    4    -302.8607422538      2.46E-06
    5    -302.8607423699      9.43E-07
    6    -302.8607423925      3.18E-07
    7    -302.8607423981      1.35E-07
    8    -302.8607424000      5.92E-08
    9    -302.8607424006      3.27E-08
   10    -302.8607424008      2.20E-08
   11    -302.8607424009      8.32E-09 Convergence criterion met
 ---------------------------------------
 <S^2> = 0.7697
 SCF time:  CPU 1059.44 s  wall 18.15 s
 SCF   energy in the final basis set = -302.86074240
 Total energy in the final basis set = -302.86074240
 
 --------------------------------------------------------------
 
                    Orbital Energies (a.u.)
 --------------------------------------------------------------
 
 Alpha MOs
 -- Occupied --
-14.4522 -14.4314 -10.3658 -10.3527 -10.3464 -10.3308 -10.2917  -1.0688
 -1.0375  -0.9485  -0.8843  -0.7637  -0.6863  -0.6584  -0.6028  -0.5907
 -0.5745  -0.5050  -0.4943  -0.4791  -0.4482  -0.4469  -0.3985  -0.3880
 -0.3339
 -- Virtual --
  0.0118   0.0657   0.0888   0.1019   0.1237   0.1338   0.1479   0.1580
  0.1873   0.1985   0.2288   0.2466   0.2955   0.3003   0.3212   0.3462
  0.3556   0.3883   0.3897   0.3989   0.4054   0.4350   0.4448   0.4529
  0.4692   0.4750   0.4967   0.5116   0.5313   0.5418   0.5428   0.5592
  0.5633   0.5675   0.5813   0.5941   0.6186   0.6279   0.6503   0.6584
  0.6675   0.6703   0.6985   0.6999   0.7250   0.7404   0.7715   0.7788
  0.7990   0.8136   0.8265   0.8748   0.9022   0.9169   0.9252   0.9373
  0.9710   0.9946   1.0138   1.0451   1.0768   1.0953   1.1061   1.1292
  1.1413   1.1617   1.1754   1.2056   1.2121   1.2460   1.2535   1.2729
  1.2853   1.3512   1.3617   1.3804   1.3858   1.4047   1.4244   1.4341
  1.4451   1.4852   1.4879   1.5247   1.5348   1.5715   1.5790   1.6258
  1.6365   1.6978   1.7862   1.8150   1.8282   1.8770   1.9221   1.9535
  2.0744   2.1083   2.1157   2.1820   2.1970   2.2234   2.2680   2.2953
  2.3086   2.3236   2.3416   2.3658   2.4008   2.4143   2.4540   2.5183
  2.5299   2.5430   2.5566   2.5732   2.6080   2.6203   2.6675   2.6954
  2.6969   2.7098   2.7239   2.7402   2.7535   2.7640   2.7866   2.7945
  2.8285   2.8471   2.8681   2.8925   2.8980   2.9207   2.9381   2.9745
  2.9929   3.0155   3.0187   3.0231   3.0340   3.0602   3.0736   3.0846
  3.0931   3.1099   3.1138   3.1245   3.1347   3.1554   3.1705   3.1948
  3.2054   3.2298   3.2614   3.2914   3.3079   3.3146   3.3600   3.3889
  3.4125   3.4557   3.4656   3.4859   3.5109   3.5181   3.5260   3.5554
  3.5823   3.6059   3.6280   3.6320   3.6448   3.7134   3.7233   3.7367
  3.7787   3.7870   3.8180   3.8342   3.8543   3.8669   3.8747   3.9528
  3.9786   3.9854   4.0338   4.0413   4.0589   4.0657   4.0794   4.0884
  4.1033   4.1345   4.1610   4.1915   4.2034   4.2645   4.3029   4.3167
  4.3707   4.4282   4.4349   4.5354   4.5442   4.5837   4.6221   4.6478
  4.6513   4.6670   4.7275   4.7409   4.7462   4.7848   4.7930   4.8016
  4.9314   4.9463   4.9716   5.0178   5.0800   5.1065   5.1141   5.1372
  5.1589   5.1736   5.2268   5.2523   5.2620   5.2659   5.3182   5.3811
  5.5211   5.6657   5.6821   5.7205   5.7791   5.8309   5.9251   5.9864
  5.9981   6.0687   6.1847   6.2051   6.3277   6.4426   6.4975   6.7801
  8.2874   9.2139  10.4576  13.7309  14.4227  15.1123  15.5323
 
 Beta MOs
 -- Occupied --
-14.4522 -14.4318 -10.3655 -10.3477 -10.3404 -10.3294 -10.2914  -1.0684
 -1.0370  -0.9335  -0.8829  -0.7354  -0.6855  -0.6453  -0.6020  -0.5766
 -0.5738  -0.5025  -0.4942  -0.4773  -0.4473  -0.4446  -0.3890  -0.3438
 -- Virtual --
 -0.0343   0.0270   0.0662   0.0899   0.1051   0.1281   0.1397   0.1490
  0.1600   0.1848   0.1993   0.2289   0.2473   0.2972   0.3038   0.3265
  0.3559   0.3649   0.3902   0.3920   0.4018   0.4075   0.4366   0.4515
  0.4561   0.4726   0.4773   0.5021   0.5136   0.5326   0.5430   0.5455
  0.5607   0.5638   0.5704   0.5864   0.5953   0.6232   0.6352   0.6553
  0.6656   0.6688   0.6740   0.6989   0.7025   0.7311   0.7464   0.7740
  0.7835   0.8004   0.8166   0.8285   0.8843   0.9047   0.9183   0.9268
  0.9491   0.9745   0.9960   1.0146   1.0469   1.0777   1.0967   1.1075
  1.1298   1.1423   1.1691   1.1786   1.2082   1.2169   1.2514   1.2578
  1.2804   1.2887   1.3516   1.3627   1.3831   1.3868   1.4077   1.4258
  1.4365   1.4459   1.4881   1.4950   1.5265   1.5377   1.5724   1.5797
  1.6282   1.6372   1.7090   1.7852   1.8152   1.8288   1.8779   1.9241
  1.9563   2.0757   2.1117   2.1208   2.1911   2.2081   2.2276   2.2837
  2.3038   2.3139   2.3254   2.3426   2.3673   2.4054   2.4236   2.4757
  2.5270   2.5386   2.5573   2.5602   2.5755   2.6210   2.6333   2.6689
  2.6978   2.7020   2.7129   2.7325   2.7463   2.7548   2.7789   2.7911
  2.8091   2.8305   2.8567   2.8785   2.9143   2.9188   2.9292   2.9485
  2.9879   3.0021   3.0205   3.0211   3.0286   3.0432   3.0641   3.0755
  3.0960   3.0985   3.1122   3.1237   3.1330   3.1502   3.1707   3.1856
  3.1994   3.2122   3.2324   3.2673   3.3024   3.3119   3.3281   3.3627
  3.3982   3.4193   3.4672   3.4829   3.4873   3.5121   3.5194   3.5336
  3.5609   3.5882   3.6183   3.6295   3.6331   3.6499   3.7143   3.7242
  3.7486   3.7878   3.7926   3.8190   3.8433   3.8604   3.8737   3.8761
  3.9533   3.9835   3.9890   4.0345   4.0423   4.0592   4.0661   4.0817
  4.0914   4.1051   4.1359   4.1623   4.1920   4.2111   4.2651   4.3183
  4.3205   4.3720   4.4287   4.4401   4.5370   4.5483   4.5920   4.6308
  4.6469   4.6519   4.6672   4.7294   4.7426   4.7483   4.7853   4.7948
  4.8042   4.9320   4.9465   4.9768   5.0183   5.0804   5.1154   5.1250
  5.1388   5.1595   5.1803   5.2308   5.2563   5.2690   5.2781   5.3249
  5.3820   5.5215   5.6661   5.6824   5.7208   5.7843   5.8403   5.9257
  5.9868   5.9986   6.0833   6.1843   6.2059   6.3284   6.4429   6.5027
  6.7805   8.2909   9.2143  10.4711  13.7401  14.4232  15.1125  15.5325
 --------------------------------------------------------------
 
          Ground-State Mulliken Net Atomic Charges

     Atom                 Charge (a.u.)    Spin (a.u.)
  --------------------------------------------------------
      1 C                    -0.056905       0.063692
      2 N                    -0.059284      -0.032649
      3 C                    -0.152076       1.006469
      4 H                     0.162539       0.013561
      5 C                    -0.100805      -0.117351
      6 H                     0.175476       0.032841
      7 C                    -0.454150      -0.001452
      8 H                     0.146912       0.001135
      9 C                     0.163991       0.025136
     10 H                     0.146182       0.000626
     11 N                    -0.141425       0.004166
     12 H                     0.169546       0.003826
  --------------------------------------------------------
  Sum of atomic charges =    -0.000000
  Sum of spin   charges =     1.000000

 -----------------------------------------------------------------
                    Cartesian Multipole Moments
 -----------------------------------------------------------------
    Charge (ESU x 10^10)
                -0.0000
    Dipole Moment (Debye)
         X       2.2958      Y      -0.9222      Z       1.2454
       Tot       2.7699
    Quadrupole Moments (Debye-Ang)
        XX     -66.4656     XY      -3.3771     YY     -40.5826
        XZ      -1.8629     YZ      -0.0014     ZZ     -37.4503
    Octopole Moments (Debye-Ang^2)
       XXX     131.2834    XXY     -20.5807    XYY      10.1650
       YYY     -10.4931    XXZ      25.7736    XYZ       3.6288
       YYZ       6.0935    XZZ      15.2470    YZZ      -8.6837
       ZZZ      17.9547
    Hexadecapole Moments (Debye-Ang^3)
      XXXX   -1959.8243   XXXY    -107.1512   XXYY    -304.8031
      XYYY    -106.2740   YYYY    -228.7868   XXXZ    -101.4037
      XXYZ      13.2798   XYYZ     -12.6295   YYYZ      27.8499
      XXZZ    -259.5332   XYZZ     -30.0036   YYZZ     -58.4847
      XZZZ     -53.7018   YZZZ      20.8119   ZZZZ    -104.5072
 -----------------------------------------------------------------
 Calculating analytic gradient of the SCF energy
 Gradient of SCF Energy
            1           2           3           4           5           6
    1  -0.0000562  -0.0000172   0.0001748  -0.0001878   0.0003011  -0.0002423
    2  -0.0000104   0.0000027  -0.0000574  -0.0000555  -0.0001425   0.0001000
    3   0.0000657   0.0000233   0.0002892  -0.0000864  -0.0001495  -0.0001651
            7           8           9          10          11          12
    1  -0.0000015  -0.0000568   0.0000461  -0.0001063   0.0001939  -0.0000477
    2  -0.0003613   0.0001300   0.0000319   0.0002336   0.0001421  -0.0000130
    3   0.0004002   0.0000033  -0.0003002  -0.0001570   0.0000693   0.0000072
 Max gradient component =       4.002E-04
 RMS gradient           =       1.634E-04
 Gradient time:  CPU 224.82 s  wall 4.33 s
 Geometry Optimization Parameters
   NAtoms,    NIC,     NZ,  NCons,   NDum,   NFix, NCnnct, MaxDiis
       12     162       0       0       0       0       0       0

 Cartesian Hessian Update
 Hessian updated using BFGS update


** GEOMETRY OPTIMIZATION IN DELOCALIZED INTERNAL COORDINATES **
   Searching for a Minimum

   Optimization Cycle:   9

                       Coordinates (Angstroms)
     ATOM                X               Y               Z
      1  C        -2.9130048203   -0.1476669513   -0.4806630770
      2  N        -4.0459825358    0.0110299329   -0.5863516774
      3  C        -0.9444734681   -0.6449958623    0.8003352276
      4  H        -1.2901940667   -0.8150515358    1.8087235537
      5  C        -1.4957777697   -0.3407793222   -0.3493119765
      6  H        -0.9064438395   -0.2254188408   -1.2533238823
      7  C         2.1492070715   -0.5659068834    0.1979484840
      8  H         2.4143737280   -0.8613559429    1.2011091034
      9  C         2.0038175791    0.6996857277   -0.0932391100
     10  H         2.0159913178   -1.3144384386   -0.5678756617
     11  N         1.9598064094    1.8789098718   -0.3861322738
     12  H         1.0526796083    2.3259896532   -0.2912170924
   Point Group: c1    Number of degrees of freedom:    30


   Energy is   -302.860742401

 Hessian updated using BFGS update

 30 Hessian modes will be used to form the next step
  Hessian Eigenvalues:
     0.000768    0.008503    0.013817    0.016285    0.016649    0.020377
     0.025361    0.026038    0.031908    0.036801    0.041874    0.061532
     0.077052    0.092630    0.149057    0.159807    0.181232    0.197791
     0.200023    0.202799    0.256494    0.294637    0.329577    0.382715
     0.400173    0.453501    0.500391    0.582238    0.985241    1.352631

 Minimum search - taking simple RFO step
 Searching for Lamda that Minimizes Along All modes
 Value Taken    Lamda =  -0.00000939
 Step Taken.  Stepsize is  0.041195

                             Maximum     Tolerance    Cnvgd?
         Gradient           0.000276      0.000300     YES
         Displacement       0.026666      0.001200      NO
         Energy change     -0.000007      0.000001      NO


 New Cartesian Coordinates Obtained by Inverse Iteration

 Displacement from previous Coordinates is:  0.036104
 Adding empirical dispersion correction 
 ----------------------------------------------------------------
 Doing -D3(0) with
 s6  =   1.00000
 s8  =   1.00000
 rs6 =   1.28100
 rs8 =   1.09400
 -D3 energy without 3body term =     -0.0029261044 hartrees
 ----------------------------------------------------------------
             Standard Nuclear Orientation (Angstroms)
    I     Atom           X                Y                Z
 ----------------------------------------------------------------
    1      C      -2.9141302004    -0.1458061724    -0.4833324338
    2      N      -4.0464009012     0.0139499569    -0.5946300703
    3      C      -0.9484263534    -0.6436685163     0.8039610569
    4      H      -1.2887705029    -0.8116950877     1.8144542499
    5      C      -1.4975419957    -0.3407942783    -0.3468293246
    6      H      -0.9063787901    -0.2285549263    -1.2504593500
    7      C       2.1533400276    -0.5663294636     0.1955235625
    8      H       2.4218340749    -0.8629336793     1.1977764862
    9      C       2.0033260362     0.6992093731    -0.0935957329
   10      H       2.0197450516    -1.3155193271    -0.5698116881
   11      N       1.9555688981     1.8784332379    -0.3853761936
   12      H       1.0478338692     2.3237102913    -0.2876789446
 ----------------------------------------------------------------
 Nuclear Repulsion Energy =         214.66586498 hartrees
 There are       25 alpha and       24 beta electrons
 Applying Cartesian multipole field
    Component          Value
    ---------          -----
     (2,0,0)        1.00000E-11
     (0,2,0)        2.00000E-11
     (0,0,2)       -3.00000E-11
 Nucleus-field energy     =     0.0000000111 hartrees
 Requested basis set is cc-pVTZ
 There are 100 shells and 280 basis functions
 A cutoff of  1.0D-14 yielded   4447 shell pairs
 There are     34447 function pairs (     44771 Cartesian)
 Smallest overlap matrix eigenvalue = 3.64E-04
 Guess MOs from SCF MO coefficient file
 Reading MOs from coefficient file
 Reading MOs from coefficient file
 Long-range K will be added via erf
 Coulomb attenuation parameter = 0.25 bohr**(-1)
 An unrestricted hybrid HF-DFT SCF calculation will be
 performed using Pulay DIIS extrapolation
 Exchange:     0.1957 Hartree-Fock + 1.0000 wB97X-D3 + LR-HF
 Correlation:  1.0000 wB97X-D3
 Using SG-2 standard quadrature grid
 Dispersion:   Grimme D3
 SCF converges when DIIS error is below 1.0E-08
 Geometry optimization detected.  Setting ReadMinima to 0
 Setting SaveMinima to 0
 using 64 threads for integral computing
 -------------------------------------------------------
 OpenMP Integral computing Module                
 Release: version 1.0, May 2013, Q-Chem Inc. Pittsburgh 
 -------------------------------------------------------
 using 64 threads for integral computing
 -------------------------------------------------------
 OpenMP Integral computing Module                
 Release: version 1.0, May 2013, Q-Chem Inc. Pittsburgh 
 -------------------------------------------------------
 ---------------------------------------
  Cycle       Energy         DIIS Error
 ---------------------------------------
    1    -302.8608496298      1.41E-04
    2    -302.8607452451      1.37E-05
    3    -302.8607473535      1.26E-05
    4    -302.8607487877      3.28E-06
    5    -302.8607489914      1.19E-06
    6    -302.8607490250      4.66E-07
    7    -302.8607490350      1.95E-07
    8    -302.8607490386      1.22E-07
    9    -302.8607490398      7.26E-08
   10    -302.8607490404      3.16E-08
   11    -302.8607490407      1.23E-08
   12    -302.8607490407      5.75E-09 Convergence criterion met
 ---------------------------------------
 <S^2> = 0.7697
 SCF time:  CPU 1134.36 s  wall 19.19 s
 SCF   energy in the final basis set = -302.86074904
 Total energy in the final basis set = -302.86074904
 
 --------------------------------------------------------------
 
                    Orbital Energies (a.u.)
 --------------------------------------------------------------
 
 Alpha MOs
 -- Occupied --
-14.4521 -14.4315 -10.3657 -10.3528 -10.3465 -10.3308 -10.2916  -1.0688
 -1.0375  -0.9485  -0.8841  -0.7639  -0.6862  -0.6584  -0.6027  -0.5911
 -0.5742  -0.5049  -0.4944  -0.4791  -0.4482  -0.4469  -0.3986  -0.3876
 -0.3339
 -- Virtual --
  0.0117   0.0658   0.0888   0.1019   0.1237   0.1336   0.1479   0.1581
  0.1873   0.1986   0.2286   0.2468   0.2956   0.3005   0.3207   0.3458
  0.3555   0.3883   0.3898   0.3989   0.4054   0.4349   0.4448   0.4528
  0.4690   0.4751   0.4967   0.5114   0.5312   0.5416   0.5427   0.5592
  0.5631   0.5675   0.5814   0.5941   0.6185   0.6276   0.6499   0.6585
  0.6677   0.6704   0.6982   0.7001   0.7251   0.7406   0.7717   0.7788
  0.7986   0.8129   0.8256   0.8740   0.9022   0.9168   0.9253   0.9370
  0.9708   0.9951   1.0139   1.0445   1.0759   1.0951   1.1067   1.1292
  1.1411   1.1619   1.1754   1.2057   1.2122   1.2459   1.2539   1.2725
  1.2845   1.3512   1.3618   1.3806   1.3857   1.4045   1.4243   1.4344
  1.4451   1.4857   1.4882   1.5246   1.5346   1.5714   1.5790   1.6252
  1.6365   1.6984   1.7863   1.8150   1.8284   1.8768   1.9220   1.9534
  2.0745   2.1083   2.1159   2.1821   2.1971   2.2237   2.2668   2.2957
  2.3085   2.3235   2.3416   2.3653   2.4005   2.4142   2.4530   2.5184
  2.5302   2.5432   2.5568   2.5731   2.6082   2.6200   2.6677   2.6955
  2.6967   2.7100   2.7231   2.7402   2.7536   2.7638   2.7858   2.7946
  2.8285   2.8466   2.8682   2.8927   2.8978   2.9207   2.9368   2.9743
  2.9925   3.0152   3.0184   3.0231   3.0340   3.0600   3.0734   3.0841
  3.0933   3.1097   3.1137   3.1244   3.1342   3.1548   3.1709   3.1950
  3.2049   3.2296   3.2603   3.2897   3.3079   3.3146   3.3596   3.3879
  3.4115   3.4561   3.4658   3.4859   3.5111   3.5184   3.5245   3.5550
  3.5820   3.6065   3.6280   3.6315   3.6440   3.7129   3.7227   3.7384
  3.7793   3.7877   3.8179   3.8329   3.8530   3.8660   3.8750   3.9530
  3.9787   3.9854   4.0339   4.0413   4.0585   4.0656   4.0794   4.0878
  4.1028   4.1341   4.1604   4.1913   4.2034   4.2652   4.3004   4.3169
  4.3705   4.4287   4.4339   4.5349   4.5441   4.5849   4.6227   4.6480
  4.6514   4.6671   4.7279   4.7409   4.7463   4.7844   4.7935   4.8016
  4.9299   4.9456   4.9698   5.0174   5.0804   5.1094   5.1137   5.1365
  5.1587   5.1725   5.2259   5.2514   5.2637   5.2677   5.3196   5.3809
  5.5202   5.6655   5.6822   5.7206   5.7799   5.8308   5.9251   5.9866
  5.9985   6.0739   6.1847   6.2050   6.3281   6.4427   6.4972   6.7797
  8.2877   9.2103  10.4545  13.7346  14.4203  15.1135  15.5333
 
 Beta MOs
 -- Occupied --
-14.4521 -14.4319 -10.3654 -10.3479 -10.3405 -10.3294 -10.2913  -1.0683
 -1.0370  -0.9335  -0.8827  -0.7356  -0.6855  -0.6453  -0.6020  -0.5770
 -0.5735  -0.5025  -0.4942  -0.4773  -0.4472  -0.4446  -0.3892  -0.3437
 -- Virtual --
 -0.0341   0.0269   0.0662   0.0899   0.1050   0.1281   0.1396   0.1489
  0.1601   0.1848   0.1994   0.2286   0.2475   0.2973   0.3039   0.3259
  0.3559   0.3646   0.3901   0.3921   0.4018   0.4075   0.4366   0.4515
  0.4560   0.4724   0.4773   0.5021   0.5133   0.5325   0.5430   0.5453
  0.5606   0.5636   0.5705   0.5864   0.5952   0.6231   0.6349   0.6549
  0.6656   0.6690   0.6741   0.6985   0.7027   0.7312   0.7465   0.7742
  0.7835   0.8001   0.8159   0.8275   0.8836   0.9046   0.9183   0.9268
  0.9489   0.9744   0.9964   1.0146   1.0462   1.0768   1.0965   1.1081
  1.1297   1.1420   1.1692   1.1788   1.2082   1.2172   1.2513   1.2583
  1.2801   1.2877   1.3515   1.3628   1.3832   1.3868   1.4074   1.4257
  1.4368   1.4459   1.4886   1.4952   1.5264   1.5374   1.5723   1.5796
  1.6276   1.6372   1.7096   1.7852   1.8152   1.8290   1.8777   1.9240
  1.9562   2.0758   2.1118   2.1209   2.1911   2.2082   2.2278   2.2825
  2.3041   2.3137   2.3255   2.3427   2.3668   2.4049   2.4237   2.4751
  2.5268   2.5389   2.5576   2.5603   2.5754   2.6211   2.6333   2.6691
  2.6979   2.7019   2.7131   2.7316   2.7461   2.7548   2.7787   2.7907
  2.8089   2.8306   2.8565   2.8785   2.9144   2.9183   2.9291   2.9474
  2.9877   3.0018   3.0200   3.0210   3.0287   3.0433   3.0638   3.0751
  3.0955   3.0988   3.1121   3.1236   3.1331   3.1491   3.1710   3.1857
  3.1994   3.2117   3.2321   3.2662   3.3008   3.3117   3.3279   3.3623
  3.3973   3.4178   3.4674   3.4828   3.4878   3.5124   3.5197   3.5322
  3.5605   3.5879   3.6187   3.6296   3.6326   3.6490   3.7138   3.7235
  3.7503   3.7880   3.7935   3.8189   3.8421   3.8601   3.8724   3.8758
  3.9535   3.9838   3.9889   4.0346   4.0424   4.0589   4.0659   4.0815
  4.0907   4.1045   4.1354   4.1617   4.1918   4.2110   4.2658   4.3166
  4.3201   4.3718   4.4292   4.4391   4.5363   4.5484   4.5931   4.6314
  4.6471   4.6521   4.6673   4.7298   4.7426   4.7485   4.7849   4.7953
  4.8041   4.9306   4.9459   4.9749   5.0179   5.0809   5.1182   5.1247
  5.1380   5.1592   5.1789   5.2298   5.2551   5.2710   5.2799   5.3268
  5.3817   5.5206   5.6659   5.6825   5.7209   5.7849   5.8403   5.9257
  5.9870   5.9990   6.0885   6.1843   6.2058   6.3288   6.4430   6.5024
  6.7801   8.2912   9.2107  10.4680  13.7439  14.4208  15.1137  15.5336
 --------------------------------------------------------------
 
          Ground-State Mulliken Net Atomic Charges

     Atom                 Charge (a.u.)    Spin (a.u.)
  --------------------------------------------------------
      1 C                    -0.056535       0.064093
      2 N                    -0.059270      -0.032954
      3 C                    -0.152182       1.007055
      4 H                     0.162869       0.013329
      5 C                    -0.100897      -0.117422
      6 H                     0.175575       0.033213
      7 C                    -0.454329      -0.001187
      8 H                     0.146693       0.001137
      9 C                     0.163874       0.024362
     10 H                     0.146037       0.000616
     11 N                    -0.141366       0.004027
     12 H                     0.169531       0.003733
  --------------------------------------------------------
  Sum of atomic charges =     0.000000
  Sum of spin   charges =     1.000000

 -----------------------------------------------------------------
                    Cartesian Multipole Moments
 -----------------------------------------------------------------
    Charge (ESU x 10^10)
                 0.0000
    Dipole Moment (Debye)
         X       2.2890      Y      -0.9307      Z       1.2667
       Tot       2.7767
    Quadrupole Moments (Debye-Ang)
        XX     -66.4416     XY      -3.3701     YY     -40.5991
        XZ      -1.9169     YZ       0.0179     ZZ     -37.4542
    Octopole Moments (Debye-Ang^2)
       XXX     131.4332    XXY     -20.6671    XYY      10.2015
       YYY     -10.6271    XXZ      26.0645    XYZ       3.6105
       YYZ       6.1513    XZZ      15.3204    YZZ      -8.7287
       ZZZ      18.1420
    Hexadecapole Moments (Debye-Ang^3)
      XXXX   -1960.3265   XXXY    -106.1575   XXYY    -304.8247
      XYYY    -105.8322   YYYY    -228.8157   XXXZ    -102.8947
      XXYZ      13.3146   XYYZ     -12.7702   YYYZ      27.9475
      XXZZ    -260.0423   XYZZ     -29.7986   YYZZ     -58.5596
      XZZZ     -54.3895   YZZZ      20.7916   ZZZZ    -104.9139
 -----------------------------------------------------------------
 Calculating analytic gradient of the SCF energy
 Gradient of SCF Energy
            1           2           3           4           5           6
    1  -0.0000949   0.0000091  -0.0001920   0.0000271   0.0004229  -0.0002171
    2   0.0000204  -0.0000174  -0.0000712  -0.0000778  -0.0001508   0.0001325
    3  -0.0000061  -0.0000015   0.0002154   0.0000729   0.0000680  -0.0003686
            7           8           9          10          11          12
    1  -0.0000120  -0.0000159   0.0000190  -0.0000931   0.0002101  -0.0000633
    2  -0.0001423  -0.0000263   0.0003814   0.0000399  -0.0001183   0.0000299
    3   0.0001788   0.0001515  -0.0002883  -0.0001279   0.0001058  -0.0000000
 Max gradient component =       4.229E-04
 RMS gradient           =       1.601E-04
 Gradient time:  CPU 226.06 s  wall 4.34 s
 Geometry Optimization Parameters
   NAtoms,    NIC,     NZ,  NCons,   NDum,   NFix, NCnnct, MaxDiis
       12     162       0       0       0       0       0       0

 Cartesian Hessian Update
 Hessian updated using BFGS update


** GEOMETRY OPTIMIZATION IN DELOCALIZED INTERNAL COORDINATES **
   Searching for a Minimum

   Optimization Cycle:  10

                       Coordinates (Angstroms)
     ATOM                X               Y               Z
      1  C        -2.9141302004   -0.1458061724   -0.4833324338
      2  N        -4.0464009012    0.0139499569   -0.5946300703
      3  C        -0.9484263534   -0.6436685163    0.8039610569
      4  H        -1.2887705029   -0.8116950877    1.8144542499
      5  C        -1.4975419957   -0.3407942783   -0.3468293246
      6  H        -0.9063787901   -0.2285549263   -1.2504593500
      7  C         2.1533400276   -0.5663294636    0.1955235625
      8  H         2.4218340749   -0.8629336793    1.1977764862
      9  C         2.0033260362    0.6992093731   -0.0935957329
     10  H         2.0197450516   -1.3155193271   -0.5698116881
     11  N         1.9555688981    1.8784332379   -0.3853761936
     12  H         1.0478338692    2.3237102913   -0.2876789446
   Point Group: c1    Number of degrees of freedom:    30


   Energy is   -302.860749041

 Hessian updated using BFGS update

 30 Hessian modes will be used to form the next step
  Hessian Eigenvalues:
     0.000820    0.005351    0.012506    0.015249    0.016574    0.020487
     0.024265    0.025979    0.032102    0.036619    0.041422    0.061560
     0.077691    0.099003    0.144647    0.160959    0.179994    0.197731
     0.199983    0.203365    0.256550    0.294846    0.332589    0.384575
     0.400399    0.453503    0.503572    0.584434    0.995346    1.352793

 Minimum search - taking simple RFO step
 Searching for Lamda that Minimizes Along All modes
 Value Taken    Lamda =  -0.00000678
 Step Taken.  Stepsize is  0.031059

                             Maximum     Tolerance    Cnvgd?
         Gradient           0.000250      0.000300     YES
         Displacement       0.014302      0.001200      NO
         Energy change     -0.000007      0.000001      NO


 New Cartesian Coordinates Obtained by Inverse Iteration

 Displacement from previous Coordinates is:  0.038153
 Adding empirical dispersion correction 
 ----------------------------------------------------------------
 Doing -D3(0) with
 s6  =   1.00000
 s8  =   1.00000
 rs6 =   1.28100
 rs8 =   1.09400
 -D3 energy without 3body term =     -0.0029310779 hartrees
 ----------------------------------------------------------------
             Standard Nuclear Orientation (Angstroms)
    I     Atom           X                Y                Z
 ----------------------------------------------------------------
    1      C      -2.9126091627    -0.1431082189    -0.4856927131
    2      N      -4.0441596859     0.0182774144    -0.6017205651
    3      C      -0.9488805890    -0.6420865361     0.8065733242
    4      H      -1.2848861494    -0.8073113099     1.8188716621
    5      C      -1.4968390545    -0.3404402764    -0.3448446714
    6      H      -0.9032822428    -0.2320862763    -1.2475086372
    7      C       2.1549370299    -0.5671897887     0.1931489458
    8      H       2.4265875464    -0.8644364392     1.1944705066
    9      C       2.0001603029     0.6981484664    -0.0938419055
   10      H       2.0214298318    -1.3174130706    -0.5711971614
   11      N       1.9480472386     1.8774009698    -0.3845268350
   12      H       1.0394941487     2.3202464739    -0.2837303323
 ----------------------------------------------------------------
 Nuclear Repulsion Energy =         214.71336181 hartrees
 There are       25 alpha and       24 beta electrons
 Applying Cartesian multipole field
    Component          Value
    ---------          -----
     (2,0,0)        1.00000E-11
     (0,2,0)        2.00000E-11
     (0,0,2)       -3.00000E-11
 Nucleus-field energy     =     0.0000000110 hartrees
 Requested basis set is cc-pVTZ
 There are 100 shells and 280 basis functions
 A cutoff of  1.0D-14 yielded   4448 shell pairs
 There are     34468 function pairs (     44801 Cartesian)
 Smallest overlap matrix eigenvalue = 3.64E-04
 Guess MOs from SCF MO coefficient file
 Reading MOs from coefficient file
 Reading MOs from coefficient file
 Long-range K will be added via erf
 Coulomb attenuation parameter = 0.25 bohr**(-1)
 An unrestricted hybrid HF-DFT SCF calculation will be
 performed using Pulay DIIS extrapolation
 Exchange:     0.1957 Hartree-Fock + 1.0000 wB97X-D3 + LR-HF
 Correlation:  1.0000 wB97X-D3
 Using SG-2 standard quadrature grid
 Dispersion:   Grimme D3
 SCF converges when DIIS error is below 1.0E-08
 Geometry optimization detected.  Setting ReadMinima to 0
 Setting SaveMinima to 0
 using 64 threads for integral computing
 -------------------------------------------------------
 OpenMP Integral computing Module                
 Release: version 1.0, May 2013, Q-Chem Inc. Pittsburgh 
 -------------------------------------------------------
 using 64 threads for integral computing
 -------------------------------------------------------
 OpenMP Integral computing Module                
 Release: version 1.0, May 2013, Q-Chem Inc. Pittsburgh 
 -------------------------------------------------------
 ---------------------------------------
  Cycle       Energy         DIIS Error
 ---------------------------------------
    1    -302.8608979189      1.35E-04
    2    -302.8607505059      1.31E-05
    3    -302.8607523424      1.21E-05
    4    -302.8607536555      3.12E-06
    5    -302.8607538430      1.05E-06
    6    -302.8607538725      4.84E-07
    7    -302.8607538832      2.25E-07
    8    -302.8607538875      1.63E-07
    9    -302.8607538894      7.01E-08
   10    -302.8607538903      3.18E-08
   11    -302.8607538905      1.18E-08
   12    -302.8607538905      5.34E-09 Convergence criterion met
 ---------------------------------------
 <S^2> = 0.7696
 SCF time:  CPU 1164.91 s  wall 20.16 s
 SCF   energy in the final basis set = -302.86075389
 Total energy in the final basis set = -302.86075389
 
 --------------------------------------------------------------
 
                    Orbital Energies (a.u.)
 --------------------------------------------------------------
 
 Alpha MOs
 -- Occupied --
-14.4521 -14.4315 -10.3657 -10.3528 -10.3466 -10.3309 -10.2915  -1.0688
 -1.0376  -0.9486  -0.8841  -0.7641  -0.6863  -0.6585  -0.6029  -0.5913
 -0.5741  -0.5049  -0.4944  -0.4791  -0.4482  -0.4468  -0.3987  -0.3873
 -0.3339
 -- Virtual --
  0.0117   0.0657   0.0888   0.1019   0.1237   0.1336   0.1479   0.1582
  0.1873   0.1987   0.2284   0.2470   0.2957   0.3007   0.3204   0.3457
  0.3554   0.3883   0.3898   0.3989   0.4054   0.4349   0.4449   0.4528
  0.4689   0.4754   0.4968   0.5111   0.5311   0.5414   0.5427   0.5592
  0.5629   0.5676   0.5816   0.5942   0.6185   0.6275   0.6497   0.6587
  0.6678   0.6704   0.6978   0.7004   0.7252   0.7408   0.7724   0.7792
  0.7985   0.8126   0.8250   0.8736   0.9022   0.9171   0.9254   0.9372
  0.9708   0.9957   1.0140   1.0444   1.0754   1.0949   1.1072   1.1292
  1.1408   1.1623   1.1755   1.2057   1.2125   1.2457   1.2545   1.2724
  1.2839   1.3511   1.3619   1.3808   1.3858   1.4047   1.4244   1.4347
  1.4451   1.4863   1.4884   1.5248   1.5346   1.5715   1.5790   1.6253
  1.6367   1.6991   1.7864   1.8150   1.8286   1.8766   1.9222   1.9536
  2.0745   2.1085   2.1161   2.1826   2.1971   2.2240   2.2659   2.2959
  2.3090   2.3235   2.3418   2.3650   2.4007   2.4148   2.4527   2.5183
  2.5304   2.5436   2.5569   2.5731   2.6082   2.6199   2.6678   2.6956
  2.6966   2.7101   2.7227   2.7401   2.7536   2.7638   2.7854   2.7947
  2.8286   2.8465   2.8681   2.8926   2.8978   2.9205   2.9361   2.9742
  2.9924   3.0149   3.0183   3.0230   3.0343   3.0600   3.0731   3.0841
  3.0939   3.1095   3.1137   3.1246   3.1341   3.1544   3.1712   3.1953
  3.2048   3.2296   3.2602   3.2886   3.3080   3.3147   3.3595   3.3877
  3.4110   3.4566   3.4660   3.4860   3.5114   3.5188   3.5237   3.5548
  3.5819   3.6069   3.6282   3.6311   3.6438   3.7125   3.7222   3.7399
  3.7800   3.7886   3.8179   3.8322   3.8521   3.8658   3.8756   3.9533
  3.9794   3.9858   4.0343   4.0416   4.0583   4.0658   4.0795   4.0875
  4.1025   4.1339   4.1602   4.1913   4.2041   4.2662   4.2985   4.3180
  4.3706   4.4294   4.4338   4.5346   4.5444   4.5856   4.6236   4.6481
  4.6518   4.6672   4.7283   4.7412   4.7465   4.7841   4.7935   4.8018
  4.9288   4.9454   4.9695   5.0174   5.0814   5.1114   5.1135   5.1363
  5.1586   5.1725   5.2255   5.2508   5.2654   5.2694   5.3207   5.3811
  5.5198   5.6656   5.6823   5.7208   5.7805   5.8304   5.9253   5.9874
  5.9989   6.0786   6.1850   6.2050   6.3285   6.4433   6.4975   6.7794
  8.2905   9.2089  10.4567  13.7389  14.4212  15.1157  15.5348
 
 Beta MOs
 -- Occupied --
-14.4520 -14.4320 -10.3654 -10.3480 -10.3405 -10.3295 -10.2913  -1.0683
 -1.0371  -0.9335  -0.8826  -0.7357  -0.6855  -0.6454  -0.6021  -0.5773
 -0.5734  -0.5026  -0.4943  -0.4774  -0.4471  -0.4446  -0.3893  -0.3436
 -- Virtual --
 -0.0339   0.0268   0.0662   0.0898   0.1050   0.1280   0.1395   0.1489
  0.1603   0.1848   0.1995   0.2284   0.2477   0.2974   0.3041   0.3255
  0.3560   0.3645   0.3901   0.3922   0.4017   0.4074   0.4366   0.4516
  0.4559   0.4723   0.4776   0.5022   0.5130   0.5325   0.5430   0.5451
  0.5606   0.5634   0.5706   0.5867   0.5953   0.6232   0.6347   0.6546
  0.6656   0.6691   0.6741   0.6982   0.7031   0.7314   0.7467   0.7749
  0.7838   0.8001   0.8155   0.8268   0.8833   0.9046   0.9185   0.9269
  0.9491   0.9745   0.9969   1.0148   1.0461   1.0763   1.0963   1.1086
  1.1297   1.1417   1.1695   1.1790   1.2082   1.2175   1.2511   1.2589
  1.2800   1.2870   1.3514   1.3629   1.3834   1.3868   1.4076   1.4257
  1.4372   1.4459   1.4893   1.4953   1.5267   1.5374   1.5723   1.5797
  1.6278   1.6374   1.7103   1.7854   1.8152   1.8292   1.8775   1.9241
  1.9565   2.0759   2.1120   2.1211   2.1914   2.2083   2.2281   2.2816
  2.3041   2.3141   2.3256   2.3428   2.3665   2.4048   2.4244   2.4749
  2.5265   2.5390   2.5579   2.5603   2.5755   2.6210   2.6334   2.6692
  2.6980   2.7019   2.7133   2.7311   2.7459   2.7548   2.7787   2.7905
  2.8088   2.8307   2.8565   2.8784   2.9146   2.9179   2.9290   2.9467
  2.9878   3.0017   3.0196   3.0210   3.0287   3.0435   3.0638   3.0748
  3.0955   3.0993   3.1121   3.1238   3.1334   3.1485   3.1713   3.1857
  3.1995   3.2118   3.2321   3.2660   3.2999   3.3116   3.3280   3.3623
  3.3971   3.4171   3.4676   3.4828   3.4882   3.5126   3.5201   3.5313
  3.5604   3.5877   3.6191   3.6298   3.6322   3.6486   3.7133   3.7231
  3.7519   3.7885   3.7945   3.8190   3.8414   3.8602   3.8715   3.8763
  3.9538   3.9845   3.9892   4.0350   4.0427   4.0587   4.0660   4.0816
  4.0905   4.1043   4.1352   4.1616   4.1918   4.2117   4.2668   4.3150
  4.3211   4.3718   4.4298   4.4389   4.5358   4.5488   4.5937   4.6322
  4.6472   4.6525   4.6674   4.7302   4.7428   4.7488   4.7846   4.7953
  4.8044   4.9294   4.9456   4.9746   5.0179   5.0818   5.1200   5.1244
  5.1377   5.1592   5.1788   5.2292   5.2545   5.2729   5.2817   5.3283
  5.3819   5.5203   5.6660   5.6826   5.7210   5.7855   5.8399   5.9259
  5.9878   5.9994   6.0932   6.1846   6.2058   6.3292   6.4436   6.5027
  6.7798   8.2940   9.2093  10.4702  13.7482  14.4216  15.1159  15.5351
 --------------------------------------------------------------
 
          Ground-State Mulliken Net Atomic Charges

     Atom                 Charge (a.u.)    Spin (a.u.)
  --------------------------------------------------------
      1 C                    -0.056040       0.064363
      2 N                    -0.059348      -0.033258
      3 C                    -0.152369       1.007245
      4 H                     0.163038       0.013209
      5 C                    -0.101306      -0.117462
      6 H                     0.175788       0.033499
      7 C                    -0.454216      -0.000928
      8 H                     0.146533       0.001132
      9 C                     0.163721       0.023963
     10 H                     0.145987       0.000607
     11 N                    -0.141337       0.003939
     12 H                     0.169547       0.003691
  --------------------------------------------------------
  Sum of atomic charges =    -0.000000
  Sum of spin   charges =     1.000000

 -----------------------------------------------------------------
                    Cartesian Multipole Moments
 -----------------------------------------------------------------
    Charge (ESU x 10^10)
                 0.0000
    Dipole Moment (Debye)
         X       2.2870      Y      -0.9410      Z       1.2856
       Tot       2.7872
    Quadrupole Moments (Debye-Ang)
        XX     -66.3834     XY      -3.3597     YY     -40.6198
        XZ      -1.9603     YZ       0.0443     ZZ     -37.4649
    Octopole Moments (Debye-Ang^2)
       XXX     131.4519    XXY     -20.7606    XYY      10.2295
       YYY     -10.7999    XXZ      26.2788    XYZ       3.5785
       YYZ       6.2041    XZZ      15.3910    YZZ      -8.7706
       ZZZ      18.3077
    Hexadecapole Moments (Debye-Ang^3)
      XXXX   -1956.4829   XXXY    -104.5158   XXYY    -304.2720
      XYYY    -105.0305   YYYY    -228.7739   XXXZ    -104.1033
      XXYZ      13.3664   XYYZ     -12.8930   YYYZ      28.0544
      XXZZ    -260.0225   XYZZ     -29.4746   YYZZ     -58.6079
      XZZZ     -54.9853   YZZZ      20.7898   ZZZZ    -105.2547
 -----------------------------------------------------------------
 Calculating analytic gradient of the SCF energy
 Gradient of SCF Energy
            1           2           3           4           5           6
    1  -0.0000875   0.0000218  -0.0003837   0.0001936   0.0003621  -0.0001369
    2   0.0000223  -0.0000283  -0.0000914  -0.0000698  -0.0001021   0.0001079
    3  -0.0000478  -0.0000250   0.0000404   0.0001381   0.0002103  -0.0003384
            7           8           9          10          11          12
    1  -0.0000528  -0.0000224   0.0000324  -0.0000598   0.0001695  -0.0000363
    2   0.0001193  -0.0001273   0.0004643  -0.0001113  -0.0002290   0.0000454
    3  -0.0000834   0.0001659  -0.0001470  -0.0000038   0.0000892   0.0000015
 Max gradient component =       4.643E-04
 RMS gradient           =       1.647E-04
 Gradient time:  CPU 229.11 s  wall 4.44 s
 Geometry Optimization Parameters
   NAtoms,    NIC,     NZ,  NCons,   NDum,   NFix, NCnnct, MaxDiis
       12     162       0       0       0       0       0       0

 Cartesian Hessian Update
 Hessian updated using BFGS update


** GEOMETRY OPTIMIZATION IN DELOCALIZED INTERNAL COORDINATES **
   Searching for a Minimum

   Optimization Cycle:  11

                       Coordinates (Angstroms)
     ATOM                X               Y               Z
      1  C        -2.9126091627   -0.1431082189   -0.4856927131
      2  N        -4.0441596859    0.0182774144   -0.6017205651
      3  C        -0.9488805890   -0.6420865361    0.8065733242
      4  H        -1.2848861494   -0.8073113099    1.8188716621
      5  C        -1.4968390545   -0.3404402764   -0.3448446714
      6  H        -0.9032822428   -0.2320862763   -1.2475086372
      7  C         2.1549370299   -0.5671897887    0.1931489458
      8  H         2.4265875464   -0.8644364392    1.1944705066
      9  C         2.0001603029    0.6981484664   -0.0938419055
     10  H         2.0214298318   -1.3174130706   -0.5711971614
     11  N         1.9480472386    1.8774009698   -0.3845268350
     12  H         1.0394941487    2.3202464739   -0.2837303323
   Point Group: c1    Number of degrees of freedom:    30


   Energy is   -302.860753891

 Hessian updated using BFGS update

 30 Hessian modes will be used to form the next step
  Hessian Eigenvalues:
     0.000829    0.003319    0.012252    0.015066    0.016568    0.020569
     0.024471    0.026014    0.032659    0.036447    0.041174    0.061851
     0.078879    0.097526    0.133966    0.160906    0.179013    0.197871
     0.199968    0.210253    0.256502    0.294888    0.330897    0.384510
     0.399094    0.453505    0.494759    0.578918    0.993460    1.352789

 Minimum search - taking simple RFO step
 Searching for Lamda that Minimizes Along All modes
 Value Taken    Lamda =  -0.00000555
 Step Taken.  Stepsize is  0.032558

                             Maximum     Tolerance    Cnvgd?
         Gradient           0.000255      0.000300     YES
         Displacement       0.014708      0.001200      NO
         Energy change     -0.000005      0.000001      NO


 New Cartesian Coordinates Obtained by Inverse Iteration

 Displacement from previous Coordinates is:  0.041810
 Adding empirical dispersion correction 
 ----------------------------------------------------------------
 Doing -D3(0) with
 s6  =   1.00000
 s8  =   1.00000
 rs6 =   1.28100
 rs8 =   1.09400
 -D3 energy without 3body term =     -0.0029379410 hartrees
 ----------------------------------------------------------------
             Standard Nuclear Orientation (Angstroms)
    I     Atom           X                Y                Z
 ----------------------------------------------------------------
    1      C      -2.9100780427    -0.1398644161    -0.4876413076
    2      N      -4.0409488433     0.0237791836    -0.6070234165
    3      C      -0.9478775939    -0.6403605822     0.8082230196
    4      H      -1.2810478511    -0.8022326569     1.8218659215
    5      C      -1.4952072701    -0.3400730477    -0.3436712431
    6      H      -0.8989417351    -0.2360633619    -1.2449405985
    7      C       2.1561015463    -0.5683316778     0.1911729209
    8      H       2.4308423148    -0.8655370783     1.1915852367
    9      C       1.9960468277     0.6966329262    -0.0938963289
   10      H       2.0232005134    -1.3192699647    -0.5724470003
   11      N       1.9388613788     1.8759418978    -0.3835784127
   12      H       1.0290479692     2.3153801862    -0.2796471735
 ----------------------------------------------------------------
 Nuclear Repulsion Energy =         214.80266669 hartrees
 There are       25 alpha and       24 beta electrons
 Applying Cartesian multipole field
    Component          Value
    ---------          -----
     (2,0,0)        1.00000E-11
     (0,2,0)        2.00000E-11
     (0,0,2)       -3.00000E-11
 Nucleus-field energy     =     0.0000000110 hartrees
 Requested basis set is cc-pVTZ
 There are 100 shells and 280 basis functions
 A cutoff of  1.0D-14 yielded   4449 shell pairs
 There are     34489 function pairs (     44831 Cartesian)
 Smallest overlap matrix eigenvalue = 3.64E-04
 Guess MOs from SCF MO coefficient file
 Reading MOs from coefficient file
 Reading MOs from coefficient file
 Long-range K will be added via erf
 Coulomb attenuation parameter = 0.25 bohr**(-1)
 An unrestricted hybrid HF-DFT SCF calculation will be
 performed using Pulay DIIS extrapolation
 Exchange:     0.1957 Hartree-Fock + 1.0000 wB97X-D3 + LR-HF
 Correlation:  1.0000 wB97X-D3
 Using SG-2 standard quadrature grid
 Dispersion:   Grimme D3
 SCF converges when DIIS error is below 1.0E-08
 Geometry optimization detected.  Setting ReadMinima to 0
 Setting SaveMinima to 0
 using 64 threads for integral computing
 -------------------------------------------------------
 OpenMP Integral computing Module                
 Release: version 1.0, May 2013, Q-Chem Inc. Pittsburgh 
 -------------------------------------------------------
 using 64 threads for integral computing
 -------------------------------------------------------
 OpenMP Integral computing Module                
 Release: version 1.0, May 2013, Q-Chem Inc. Pittsburgh 
 -------------------------------------------------------
 ---------------------------------------
  Cycle       Energy         DIIS Error
 ---------------------------------------
    1    -302.8608552322      1.32E-04
    2    -302.8607548011      1.30E-05
    3    -302.8607564609      1.21E-05
    4    -302.8607577629      3.04E-06
    5    -302.8607579408      9.52E-07
    6    -302.8607579700      4.85E-07
    7    -302.8607579818      2.36E-07
    8    -302.8607579872      1.71E-07
    9    -302.8607579897      7.41E-08
   10    -302.8607579908      3.28E-08
   11    -302.8607579910      1.11E-08
   12    -302.8607579911      5.12E-09 Convergence criterion met
 ---------------------------------------
 <S^2> = 0.7696
 SCF time:  CPU 1147.42 s  wall 19.73 s
 SCF   energy in the final basis set = -302.86075799
 Total energy in the final basis set = -302.86075799
 
 --------------------------------------------------------------
 
                    Orbital Energies (a.u.)
 --------------------------------------------------------------
 
 Alpha MOs
 -- Occupied --
-14.4521 -14.4316 -10.3657 -10.3527 -10.3466 -10.3309 -10.2915  -1.0687
 -1.0376  -0.9486  -0.8841  -0.7642  -0.6863  -0.6587  -0.6030  -0.5914
 -0.5740  -0.5049  -0.4944  -0.4792  -0.4482  -0.4468  -0.3987  -0.3872
 -0.3339
 -- Virtual --
  0.0116   0.0657   0.0888   0.1018   0.1237   0.1336   0.1478   0.1584
  0.1873   0.1988   0.2282   0.2472   0.2958   0.3009   0.3202   0.3459
  0.3555   0.3884   0.3897   0.3989   0.4053   0.4348   0.4449   0.4528
  0.4689   0.4757   0.4970   0.5108   0.5311   0.5412   0.5427   0.5592
  0.5628   0.5677   0.5820   0.5944   0.6184   0.6273   0.6496   0.6587
  0.6679   0.6705   0.6974   0.7007   0.7252   0.7409   0.7734   0.7795
  0.7984   0.8124   0.8246   0.8734   0.9021   0.9174   0.9254   0.9375
  0.9708   0.9961   1.0143   1.0447   1.0751   1.0948   1.1076   1.1291
  1.1407   1.1627   1.1753   1.2057   1.2129   1.2453   1.2550   1.2723
  1.2836   1.3511   1.3621   1.3810   1.3858   1.4050   1.4245   1.4350
  1.4452   1.4869   1.4885   1.5253   1.5348   1.5716   1.5790   1.6257
  1.6372   1.6997   1.7866   1.8151   1.8289   1.8764   1.9223   1.9539
  2.0745   2.1086   2.1162   2.1832   2.1968   2.2242   2.2654   2.2960
  2.3096   2.3235   2.3420   2.3647   2.4009   2.4156   2.4526   2.5182
  2.5305   2.5439   2.5568   2.5731   2.6081   2.6197   2.6679   2.6957
  2.6966   2.7102   2.7224   2.7400   2.7536   2.7639   2.7850   2.7949
  2.8287   2.8467   2.8679   2.8925   2.8980   2.9203   2.9357   2.9742
  2.9924   3.0147   3.0183   3.0229   3.0347   3.0602   3.0730   3.0843
  3.0945   3.1094   3.1137   3.1249   3.1342   3.1541   3.1715   3.1955
  3.2049   3.2297   3.2603   3.2877   3.3081   3.3150   3.3597   3.3880
  3.4107   3.4571   3.4663   3.4862   3.5114   3.5191   3.5234   3.5546
  3.5817   3.6072   3.6285   3.6310   3.6439   3.7123   3.7220   3.7410
  3.7808   3.7893   3.8181   3.8318   3.8513   3.8659   3.8762   3.9536
  3.9803   3.9862   4.0345   4.0418   4.0581   4.0661   4.0796   4.0875
  4.1026   4.1338   4.1604   4.1914   4.2052   4.2669   4.2972   4.3195
  4.3707   4.4299   4.4340   4.5346   4.5449   4.5859   4.6245   4.6482
  4.6523   4.6672   4.7286   4.7415   4.7467   4.7841   4.7929   4.8023
  4.9284   4.9455   4.9705   5.0177   5.0822   5.1124   5.1134   5.1364
  5.1588   5.1730   5.2256   5.2507   5.2668   5.2707   5.3215   5.3815
  5.5199   5.6659   5.6822   5.7209   5.7810   5.8297   5.9255   5.9882
  5.9990   6.0824   6.1854   6.2049   6.3284   6.4438   6.4983   6.7795
  8.2942   9.2084  10.4616  13.7427  14.4231  15.1169  15.5363
 
 Beta MOs
 -- Occupied --
-14.4520 -14.4320 -10.3654 -10.3480 -10.3404 -10.3295 -10.2912  -1.0683
 -1.0371  -0.9335  -0.8827  -0.7358  -0.6855  -0.6455  -0.6022  -0.5774
 -0.5733  -0.5026  -0.4943  -0.4775  -0.4471  -0.4447  -0.3893  -0.3436
 -- Virtual --
 -0.0338   0.0267   0.0662   0.0898   0.1049   0.1280   0.1395   0.1488
  0.1604   0.1848   0.1996   0.2282   0.2479   0.2975   0.3042   0.3252
  0.3563   0.3645   0.3901   0.3922   0.4017   0.4073   0.4366   0.4517
  0.4559   0.4722   0.4779   0.5024   0.5127   0.5325   0.5430   0.5449
  0.5606   0.5633   0.5709   0.5870   0.5955   0.6233   0.6344   0.6545
  0.6655   0.6691   0.6742   0.6978   0.7034   0.7315   0.7468   0.7759
  0.7841   0.8002   0.8153   0.8264   0.8832   0.9045   0.9188   0.9270
  0.9495   0.9745   0.9973   1.0150   1.0464   1.0760   1.0961   1.1090
  1.1296   1.1415   1.1698   1.1790   1.2081   1.2178   1.2507   1.2594
  1.2800   1.2866   1.3514   1.3631   1.3836   1.3868   1.4078   1.4258
  1.4375   1.4460   1.4901   1.4953   1.5271   1.5376   1.5725   1.5797
  1.6282   1.6378   1.7109   1.7855   1.8153   1.8295   1.8774   1.9243
  1.9569   2.0758   2.1121   2.1212   2.1919   2.2082   2.2284   2.2811
  2.3041   2.3146   2.3258   2.3430   2.3663   2.4048   2.4252   2.4750
  2.5264   2.5391   2.5581   2.5602   2.5757   2.6207   2.6334   2.6693
  2.6981   2.7020   2.7134   2.7308   2.7457   2.7549   2.7788   2.7905
  2.8087   2.8308   2.8568   2.8783   2.9149   2.9176   2.9288   2.9462
  2.9880   3.0017   3.0193   3.0210   3.0287   3.0438   3.0639   3.0747
  3.0956   3.0999   3.1121   3.1242   3.1338   3.1482   3.1716   3.1857
  3.1997   3.2121   3.2322   3.2660   3.2992   3.3116   3.3283   3.3625
  3.3973   3.4168   3.4678   3.4829   3.4885   3.5126   3.5203   3.5310
  3.5603   3.5875   3.6193   3.6301   3.6321   3.6486   3.7131   3.7228
  3.7531   3.7889   3.7955   3.8192   3.8410   3.8601   3.8710   3.8767
  3.9542   3.9854   3.9897   4.0352   4.0429   4.0586   4.0662   4.0816
  4.0906   4.1043   4.1351   4.1618   4.1919   4.2129   4.2675   4.3138
  4.3226   4.3719   4.4304   4.4392   4.5358   4.5492   4.5939   4.6331
  4.6473   4.6529   4.6675   4.7305   4.7431   4.7492   4.7846   4.7947
  4.8048   4.9291   4.9458   4.9754   5.0182   5.0827   5.1211   5.1242
  5.1377   5.1594   5.1792   5.2292   5.2544   5.2742   5.2834   5.3292
  5.3823   5.5203   5.6662   5.6825   5.7212   5.7860   5.8392   5.9261
  5.9886   5.9995   6.0970   6.1849   6.2057   6.3291   6.4441   6.5035
  6.7799   8.2977   9.2088  10.4751  13.7520  14.4235  15.1172  15.5365
 --------------------------------------------------------------
 
          Ground-State Mulliken Net Atomic Charges

     Atom                 Charge (a.u.)    Spin (a.u.)
  --------------------------------------------------------
      1 C                    -0.055528       0.064497
      2 N                    -0.059464      -0.033491
      3 C                    -0.152521       1.007303
      4 H                     0.163093       0.013178
      5 C                    -0.101851      -0.117465
      6 H                     0.176070       0.033668
      7 C                    -0.453948      -0.000628
      8 H                     0.146458       0.001122
      9 C                     0.163499       0.023692
     10 H                     0.145982       0.000597
     11 N                    -0.141354       0.003861
     12 H                     0.169565       0.003667
  --------------------------------------------------------
  Sum of atomic charges =    -0.000000
  Sum of spin   charges =     1.000000

 -----------------------------------------------------------------
                    Cartesian Multipole Moments
 -----------------------------------------------------------------
    Charge (ESU x 10^10)
                -0.0000
    Dipole Moment (Debye)
         X       2.2868      Y      -0.9540      Z       1.3005
       Tot       2.7983
    Quadrupole Moments (Debye-Ang)
        XX     -66.3057     XY      -3.3465     YY     -40.6513
        XZ      -1.9910     YZ       0.0763     ZZ     -37.4768
    Octopole Moments (Debye-Ang^2)
       XXX     131.4307    XXY     -20.8782    XYY      10.2435
       YYY     -11.0123    XXZ      26.4189    XYZ       3.5394
       YYZ       6.2489    XZZ      15.4531    YZZ      -8.8101
       ZZZ      18.4361
    Hexadecapole Moments (Debye-Ang^3)
      XXXX   -1951.0180   XXXY    -102.4495   XXYY    -303.5079
      XYYY    -104.0234   YYYY    -228.7391   XXXZ    -104.9737
      XXYZ      13.4295   XYYZ     -12.9923   YYYZ      28.1641
      XXZZ    -259.7252   XYZZ     -29.0789   YYZZ     -58.6285
      XZZZ     -55.4638   YZZZ      20.8015   ZZZZ    -105.5057
 -----------------------------------------------------------------
 Calculating analytic gradient of the SCF energy
 Gradient of SCF Energy
            1           2           3           4           5           6
    1  -0.0000492   0.0000207  -0.0004395   0.0003056   0.0001745  -0.0000201
    2   0.0000033  -0.0000294  -0.0001066  -0.0000461  -0.0000289   0.0000503
    3  -0.0000308  -0.0000470  -0.0001450   0.0001243   0.0002023  -0.0001302
            7           8           9          10          11          12
    1  -0.0000801  -0.0000589   0.0000535  -0.0000301   0.0001192   0.0000044
    2   0.0002799  -0.0001410   0.0003221  -0.0001659  -0.0001712   0.0000334
    3  -0.0002586   0.0000875   0.0000309   0.0001236   0.0000328   0.0000100
 Max gradient component =       4.395E-04
 RMS gradient           =       1.505E-04
 Gradient time:  CPU 223.43 s  wall 4.26 s
 Geometry Optimization Parameters
   NAtoms,    NIC,     NZ,  NCons,   NDum,   NFix, NCnnct, MaxDiis
       12     162       0       0       0       0       0       0

 Cartesian Hessian Update
 Hessian updated using BFGS update


** GEOMETRY OPTIMIZATION IN DELOCALIZED INTERNAL COORDINATES **
   Searching for a Minimum

   Optimization Cycle:  12

                       Coordinates (Angstroms)
     ATOM                X               Y               Z
      1  C        -2.9100780427   -0.1398644161   -0.4876413076
      2  N        -4.0409488433    0.0237791836   -0.6070234165
      3  C        -0.9478775939   -0.6403605822    0.8082230196
      4  H        -1.2810478511   -0.8022326569    1.8218659215
      5  C        -1.4952072701   -0.3400730477   -0.3436712431
      6  H        -0.8989417351   -0.2360633619   -1.2449405985
      7  C         2.1561015463   -0.5683316778    0.1911729209
      8  H         2.4308423148   -0.8655370783    1.1915852367
      9  C         1.9960468277    0.6966329262   -0.0938963289
     10  H         2.0232005134   -1.3192699647   -0.5724470003
     11  N         1.9388613788    1.8759418978   -0.3835784127
     12  H         1.0290479692    2.3153801862   -0.2796471735
   Point Group: c1    Number of degrees of freedom:    30


   Energy is   -302.860757991

 Hessian updated using BFGS update

 30 Hessian modes will be used to form the next step
  Hessian Eigenvalues:
     0.000829    0.002141    0.012289    0.015019    0.016567    0.020555
     0.025016    0.026174    0.032804    0.036143    0.040796    0.060490
     0.076665    0.080200    0.140435    0.160184    0.178877    0.198245
     0.199979    0.210240    0.256712    0.294703    0.328256    0.383307
     0.398400    0.453520    0.490796    0.581596    0.985120    1.352657

 Minimum search - taking simple RFO step
 Searching for Lamda that Minimizes Along All modes
 Value Taken    Lamda =  -0.00000619
 Step Taken.  Stepsize is  0.040975

                             Maximum     Tolerance    Cnvgd?
         Gradient           0.000221      0.000300     YES
         Displacement       0.016645      0.001200      NO
         Energy change     -0.000004      0.000001      NO


 New Cartesian Coordinates Obtained by Inverse Iteration

 Displacement from previous Coordinates is:  0.053391
 Adding empirical dispersion correction 
 ----------------------------------------------------------------
 Doing -D3(0) with
 s6  =   1.00000
 s8  =   1.00000
 rs6 =   1.28100
 rs8 =   1.09400
 -D3 energy without 3body term =     -0.0029462943 hartrees
 ----------------------------------------------------------------
             Standard Nuclear Orientation (Angstroms)
    I     Atom           X                Y                Z
 ----------------------------------------------------------------
    1      C      -2.9069009274    -0.1355092425    -0.4896130641
    2      N      -4.0370018875     0.0315765404    -0.6114763975
    3      C      -0.9464693701    -0.6381494218     0.8094872165
    4      H      -1.2780205033    -0.7955125650     1.8242378456
    5      C      -1.4931405281    -0.3398579458    -0.3431408974
    6      H      -0.8937219077    -0.2413837044    -1.2426835237
    7      C       2.1584408791    -0.5698972507     0.1893632659
    8      H       2.4370559175    -0.8664573363     1.1887130887
    9      C       1.9911025376     0.6944427313    -0.0937207745
   10      H       2.0268427368    -1.3209995843    -0.5741474357
   11      N       1.9268561203     1.8737854071    -0.3822725190
   12      H       1.0149561468     2.3079637803    -0.2747451872
 ----------------------------------------------------------------
 Nuclear Repulsion Energy =         214.91681661 hartrees
 There are       25 alpha and       24 beta electrons
 Applying Cartesian multipole field
    Component          Value
    ---------          -----
     (2,0,0)        1.00000E-11
     (0,2,0)        2.00000E-11
     (0,0,2)       -3.00000E-11
 Nucleus-field energy     =     0.0000000110 hartrees
 Requested basis set is cc-pVTZ
 There are 100 shells and 280 basis functions
 A cutoff of  1.0D-14 yielded   4449 shell pairs
 There are     34475 function pairs (     44814 Cartesian)
 Smallest overlap matrix eigenvalue = 3.64E-04
 Guess MOs from SCF MO coefficient file
 Reading MOs from coefficient file
 Reading MOs from coefficient file
 Long-range K will be added via erf
 Coulomb attenuation parameter = 0.25 bohr**(-1)
 An unrestricted hybrid HF-DFT SCF calculation will be
 performed using Pulay DIIS extrapolation
 Exchange:     0.1957 Hartree-Fock + 1.0000 wB97X-D3 + LR-HF
 Correlation:  1.0000 wB97X-D3
 Using SG-2 standard quadrature grid
 Dispersion:   Grimme D3
 SCF converges when DIIS error is below 1.0E-08
 Geometry optimization detected.  Setting ReadMinima to 0
 Setting SaveMinima to 0
 using 64 threads for integral computing
 -------------------------------------------------------
 OpenMP Integral computing Module                
 Release: version 1.0, May 2013, Q-Chem Inc. Pittsburgh 
 -------------------------------------------------------
 using 64 threads for integral computing
 -------------------------------------------------------
 OpenMP Integral computing Module                
 Release: version 1.0, May 2013, Q-Chem Inc. Pittsburgh 
 -------------------------------------------------------
 ---------------------------------------
  Cycle       Energy         DIIS Error
 ---------------------------------------
    1    -302.8607660129      1.67E-04
    2    -302.8607575888      1.68E-05
    3    -302.8607601089      1.59E-05
    4    -302.8607623382      3.81E-06
    5    -302.8607626123      1.14E-06
    6    -302.8607626596      5.71E-07
    7    -302.8607626791      2.70E-07
    8    -302.8607626894      1.94E-07
    9    -302.8607626933      1.06E-07
   10    -302.8607626950      4.58E-08
   11    -302.8607626954      1.27E-08
   12    -302.8607626954      5.78E-09 Convergence criterion met
 ---------------------------------------
 <S^2> = 0.7696
 SCF time:  CPU 1155.50 s  wall 20.01 s
 SCF   energy in the final basis set = -302.86076270
 Total energy in the final basis set = -302.86076270
 
 --------------------------------------------------------------
 
                    Orbital Energies (a.u.)
 --------------------------------------------------------------
 
 Alpha MOs
 -- Occupied --
-14.4521 -14.4317 -10.3657 -10.3527 -10.3466 -10.3310 -10.2915  -1.0687
 -1.0377  -0.9487  -0.8842  -0.7642  -0.6862  -0.6590  -0.6030  -0.5914
 -0.5740  -0.5050  -0.4945  -0.4792  -0.4482  -0.4468  -0.3988  -0.3871
 -0.3340
 -- Virtual --
  0.0116   0.0657   0.0888   0.1017   0.1237   0.1336   0.1478   0.1585
  0.1873   0.1989   0.2281   0.2474   0.2958   0.3009   0.3200   0.3461
  0.3555   0.3884   0.3897   0.3988   0.4052   0.4348   0.4450   0.4528
  0.4687   0.4760   0.4971   0.5103   0.5311   0.5411   0.5428   0.5591
  0.5628   0.5679   0.5824   0.5948   0.6184   0.6271   0.6496   0.6586
  0.6679   0.6706   0.6969   0.7008   0.7253   0.7411   0.7746   0.7798
  0.7983   0.8120   0.8243   0.8731   0.9019   0.9177   0.9254   0.9380
  0.9707   0.9961   1.0146   1.0453   1.0748   1.0945   1.1079   1.1289
  1.1406   1.1632   1.1748   1.2056   1.2133   1.2447   1.2555   1.2722
  1.2834   1.3511   1.3623   1.3811   1.3859   1.4052   1.4247   1.4353
  1.4454   1.4874   1.4886   1.5258   1.5348   1.5718   1.5791   1.6262
  1.6379   1.7002   1.7867   1.8152   1.8292   1.8763   1.9224   1.9542
  2.0744   2.1087   2.1164   2.1838   2.1963   2.2244   2.2650   2.2959
  2.3103   2.3237   2.3423   2.3644   2.4008   2.4165   2.4528   2.5181
  2.5305   2.5442   2.5566   2.5731   2.6078   2.6193   2.6680   2.6956
  2.6965   2.7102   2.7221   2.7399   2.7536   2.7641   2.7844   2.7952
  2.8289   2.8470   2.8678   2.8922   2.8983   2.9200   2.9354   2.9743
  2.9923   3.0145   3.0183   3.0229   3.0351   3.0604   3.0728   3.0846
  3.0951   3.1093   3.1139   3.1252   3.1345   3.1539   3.1716   3.1958
  3.2052   3.2298   3.2602   3.2869   3.3081   3.3153   3.3601   3.3886
  3.4105   3.4574   3.4667   3.4864   3.5111   3.5191   3.5234   3.5543
  3.5817   3.6073   3.6287   3.6311   3.6441   3.7123   3.7219   3.7419
  3.7814   3.7899   3.8184   3.8317   3.8505   3.8659   3.8764   3.9540
  3.9813   3.9867   4.0345   4.0419   4.0579   4.0665   4.0797   4.0877
  4.1029   4.1338   4.1607   4.1915   4.2065   4.2672   4.2963   4.3211
  4.3708   4.4303   4.4343   4.5350   4.5454   4.5859   4.6252   4.6481
  4.6526   4.6672   4.7288   4.7418   4.7469   4.7843   4.7919   4.8027
  4.9287   4.9458   4.9721   5.0184   5.0827   5.1130   5.1134   5.1366
  5.1591   5.1738   5.2262   5.2509   5.2681   5.2716   5.3219   5.3818
  5.5200   5.6662   5.6821   5.7210   5.7814   5.8289   5.9256   5.9887
  5.9987   6.0853   6.1858   6.2048   6.3278   6.4441   6.4994   6.7798
  8.2983   9.2076  10.4678  13.7458  14.4243  15.1168  15.5376
 
 Beta MOs
 -- Occupied --
-14.4520 -14.4321 -10.3654 -10.3480 -10.3404 -10.3296 -10.2912  -1.0683
 -1.0372  -0.9336  -0.8827  -0.7359  -0.6855  -0.6458  -0.6023  -0.5774
 -0.5733  -0.5026  -0.4944  -0.4775  -0.4471  -0.4447  -0.3894  -0.3437
 -- Virtual --
 -0.0337   0.0267   0.0661   0.0898   0.1049   0.1280   0.1396   0.1488
  0.1606   0.1848   0.1997   0.2281   0.2481   0.2975   0.3042   0.3250
  0.3566   0.3645   0.3901   0.3923   0.4016   0.4071   0.4365   0.4517
  0.4558   0.4721   0.4783   0.5025   0.5122   0.5325   0.5430   0.5448
  0.5605   0.5633   0.5711   0.5873   0.5958   0.6235   0.6341   0.6543
  0.6653   0.6691   0.6743   0.6973   0.7036   0.7317   0.7469   0.7771
  0.7842   0.8002   0.8149   0.8261   0.8829   0.9043   0.9192   0.9270
  0.9500   0.9745   0.9973   1.0153   1.0469   1.0757   1.0959   1.1093
  1.1294   1.1414   1.1702   1.1787   1.2080   1.2182   1.2501   1.2600
  1.2800   1.2862   1.3514   1.3633   1.3838   1.3868   1.4080   1.4260
  1.4379   1.4462   1.4907   1.4952   1.5276   1.5376   1.5727   1.5797
  1.6288   1.6385   1.7114   1.7856   1.8154   1.8298   1.8772   1.9243
  1.9571   2.0757   2.1122   2.1214   2.1924   2.2079   2.2286   2.2807
  2.3041   2.3151   2.3262   2.3433   2.3660   2.4045   2.4261   2.4751
  2.5264   2.5391   2.5581   2.5601   2.5758   2.6203   2.6332   2.6694
  2.6981   2.7020   2.7134   2.7306   2.7454   2.7549   2.7788   2.7903
  2.8088   2.8310   2.8572   2.8781   2.9151   2.9175   2.9285   2.9458
  2.9882   3.0017   3.0191   3.0209   3.0285   3.0442   3.0641   3.0745
  3.0957   3.1006   3.1120   3.1248   3.1343   3.1478   3.1716   3.1857
  3.1999   3.2126   3.2322   3.2658   3.2986   3.3116   3.3286   3.3628
  3.3978   3.4166   3.4682   3.4830   3.4890   3.5124   3.5203   3.5311
  3.5602   3.5873   3.6194   3.6304   3.6323   3.6488   3.7132   3.7227
  3.7541   3.7894   3.7963   3.8195   3.8409   3.8597   3.8706   3.8769
  3.9545   3.9864   3.9901   4.0352   4.0429   4.0584   4.0665   4.0817
  4.0909   4.1046   4.1351   4.1621   4.1919   4.2142   4.2678   4.3129
  4.3242   4.3719   4.4308   4.4396   4.5361   4.5497   4.5938   4.6338
  4.6472   4.6533   4.6675   4.7306   4.7434   4.7494   4.7848   4.7937
  4.8052   4.9294   4.9461   4.9770   5.0188   5.0831   5.1216   5.1240
  5.1379   5.1598   5.1800   5.2296   5.2546   5.2752   5.2848   5.3296
  5.3827   5.5205   5.6665   5.6824   5.7213   5.7863   5.8383   5.9262
  5.9891   5.9992   6.1000   6.1854   6.2056   6.3285   6.4444   6.5046
  6.7802   8.3018   9.2080  10.4813  13.7551  14.4248  15.1170  15.5378
 --------------------------------------------------------------
 
          Ground-State Mulliken Net Atomic Charges

     Atom                 Charge (a.u.)    Spin (a.u.)
  --------------------------------------------------------
      1 C                    -0.054996       0.064540
      2 N                    -0.059589      -0.033670
      3 C                    -0.152598       1.007404
      4 H                     0.163089       0.013204
      5 C                    -0.102518      -0.117457
      6 H                     0.176428       0.033753
      7 C                    -0.453549      -0.000184
      8 H                     0.146448       0.001106
      9 C                     0.163129       0.023332
     10 H                     0.145965       0.000580
     11 N                    -0.141391       0.003754
     12 H                     0.169584       0.003637
  --------------------------------------------------------
  Sum of atomic charges =     0.000000
  Sum of spin   charges =     1.000000

 -----------------------------------------------------------------
                    Cartesian Multipole Moments
 -----------------------------------------------------------------
    Charge (ESU x 10^10)
                -0.0000
    Dipole Moment (Debye)
         X       2.2865      Y      -0.9727      Z       1.3135
       Tot       2.8106
    Quadrupole Moments (Debye-Ang)
        XX     -66.2005     XY      -3.3262     YY     -40.7034
        XZ      -2.0158     YZ       0.1194     ZZ     -37.4882
    Octopole Moments (Debye-Ang^2)
       XXX     131.4178    XXY     -21.0556    XYY      10.2469
       YYY     -11.3072    XXZ      26.5216    XYZ       3.4872
       YYZ       6.2921    XZZ      15.5154    YZZ      -8.8571
       ZZZ      18.5450
    Hexadecapole Moments (Debye-Ang^3)
      XXXX   -1944.3350   XXXY     -99.6171   XXYY    -302.5711
      XYYY    -102.6632   YYYY    -228.7378   XXXZ    -105.6918
      XXYZ      13.5116   XYYZ     -13.0911   YYYZ      28.2945
      XXZZ    -259.2376   XYZZ     -28.5472   YYZZ     -58.6267
      XZZZ     -55.9274   YZZZ      20.8255   ZZZZ    -105.7196
 -----------------------------------------------------------------
 Calculating analytic gradient of the SCF energy
 Gradient of SCF Energy
            1           2           3           4           5           6
    1   0.0000105   0.0000113  -0.0003983   0.0003786  -0.0001238   0.0001339
    2  -0.0000263  -0.0000232  -0.0001129  -0.0000188   0.0000485  -0.0000205
    3   0.0000323  -0.0000659  -0.0003090   0.0000706   0.0000565   0.0001858
            7           8           9          10          11          12
    1  -0.0000747  -0.0001063   0.0000624  -0.0000165   0.0000845   0.0000384
    2   0.0002996  -0.0000849   0.0000700  -0.0001349  -0.0000013   0.0000046
    3  -0.0003163  -0.0000257   0.0001860   0.0002064  -0.0000432   0.0000225
 Max gradient component =       3.983E-04
 RMS gradient           =       1.515E-04
 Gradient time:  CPU 226.83 s  wall 4.36 s
 Geometry Optimization Parameters
   NAtoms,    NIC,     NZ,  NCons,   NDum,   NFix, NCnnct, MaxDiis
       12     162       0       0       0       0       0       0

 Cartesian Hessian Update
 Hessian updated using BFGS update


** GEOMETRY OPTIMIZATION IN DELOCALIZED INTERNAL COORDINATES **
   Searching for a Minimum

   Optimization Cycle:  13

                       Coordinates (Angstroms)
     ATOM                X               Y               Z
      1  C        -2.9069009274   -0.1355092425   -0.4896130641
      2  N        -4.0370018875    0.0315765404   -0.6114763975
      3  C        -0.9464693701   -0.6381494218    0.8094872165
      4  H        -1.2780205033   -0.7955125650    1.8242378456
      5  C        -1.4931405281   -0.3398579458   -0.3431408974
      6  H        -0.8937219077   -0.2413837044   -1.2426835237
      7  C         2.1584408791   -0.5698972507    0.1893632659
      8  H         2.4370559175   -0.8664573363    1.1887130887
      9  C         1.9911025376    0.6944427313   -0.0937207745
     10  H         2.0268427368   -1.3209995843   -0.5741474357
     11  N         1.9268561203    1.8737854071   -0.3822725190
     12  H         1.0149561468    2.3079637803   -0.2747451872
   Point Group: c1    Number of degrees of freedom:    30


   Energy is   -302.860762695

 Hessian updated using BFGS update

 30 Hessian modes will be used to form the next step
  Hessian Eigenvalues:
     0.000817    0.001359    0.012375    0.015005    0.016570    0.020418
     0.025063    0.025875    0.030966    0.035358    0.039856    0.049658
     0.069230    0.081179    0.155065    0.160156    0.180674    0.199106
     0.200244    0.204275    0.256891    0.294757    0.331794    0.385305
     0.400206    0.453532    0.497079    0.588259    0.991438    1.352680

 Minimum search - taking simple RFO step
 Searching for Lamda that Minimizes Along All modes
 Value Taken    Lamda =  -0.00000890
 Step Taken.  Stepsize is  0.063584

                             Maximum     Tolerance    Cnvgd?
         Gradient           0.000231      0.000300     YES
         Displacement       0.022922      0.001200      NO
         Energy change     -0.000005      0.000001      NO


 New Cartesian Coordinates Obtained by Inverse Iteration

 Displacement from previous Coordinates is:  0.082422
 Adding empirical dispersion correction 
 ----------------------------------------------------------------
 Doing -D3(0) with
 s6  =   1.00000
 s8  =   1.00000
 rs6 =   1.28100
 rs8 =   1.09400
 -D3 energy without 3body term =     -0.0029576548 hartrees
 ----------------------------------------------------------------
             Standard Nuclear Orientation (Angstroms)
    I     Atom           X                Y                Z
 ----------------------------------------------------------------
    1      C      -2.9024429285    -0.1287111897    -0.4922222944
    2      N      -4.0314462863     0.0441617051    -0.6161768282
    3      C      -0.9448765196    -0.6346743223     0.8109564563
    4      H      -1.2760698945    -0.7849262134     1.8267949300
    5      C      -1.4902899561    -0.3398851787    -0.3431594780
    6      H      -0.8870340366    -0.2497804694    -1.2406997788
    7      C       2.1635724750    -0.5722970380     0.1872926962
    8      H       2.4482795156    -0.8675862561     1.1850716766
    9      C       1.9842930529     0.6909256672    -0.0931880392
   10      H       2.0345253915    -1.3228577929    -0.5770312629
   11      N       1.9084936402     1.8701617750    -0.3800530677
   12      H       0.9929947604     2.2954707214    -0.2675833923
 ----------------------------------------------------------------
 Nuclear Repulsion Energy =         215.07324630 hartrees
 There are       25 alpha and       24 beta electrons
 Applying Cartesian multipole field
    Component          Value
    ---------          -----
     (2,0,0)        1.00000E-11
     (0,2,0)        2.00000E-11
     (0,0,2)       -3.00000E-11
 Nucleus-field energy     =     0.0000000109 hartrees
 Requested basis set is cc-pVTZ
 There are 100 shells and 280 basis functions
 A cutoff of  1.0D-14 yielded   4453 shell pairs
 There are     34523 function pairs (     44877 Cartesian)
 Smallest overlap matrix eigenvalue = 3.64E-04
 Guess MOs from SCF MO coefficient file
 Reading MOs from coefficient file
 Reading MOs from coefficient file
 Long-range K will be added via erf
 Coulomb attenuation parameter = 0.25 bohr**(-1)
 An unrestricted hybrid HF-DFT SCF calculation will be
 performed using Pulay DIIS extrapolation
 Exchange:     0.1957 Hartree-Fock + 1.0000 wB97X-D3 + LR-HF
 Correlation:  1.0000 wB97X-D3
 Using SG-2 standard quadrature grid
 Dispersion:   Grimme D3
 SCF converges when DIIS error is below 1.0E-08
 Geometry optimization detected.  Setting ReadMinima to 0
 Setting SaveMinima to 0
 using 64 threads for integral computing
 -------------------------------------------------------
 OpenMP Integral computing Module                
 Release: version 1.0, May 2013, Q-Chem Inc. Pittsburgh 
 -------------------------------------------------------
 using 64 threads for integral computing
 -------------------------------------------------------
 OpenMP Integral computing Module                
 Release: version 1.0, May 2013, Q-Chem Inc. Pittsburgh 
 -------------------------------------------------------
 ---------------------------------------
  Cycle       Energy         DIIS Error
 ---------------------------------------
    1    -302.8605990771      2.65E-04
    2    -302.8607566278      2.72E-05
    3    -302.8607627400      2.62E-05
    4    -302.8607687484      5.96E-06
    5    -302.8607694135      1.79E-06
    6    -302.8607695321      8.59E-07
    7    -302.8607695807      3.96E-07
    8    -302.8607696080      2.25E-07
    9    -302.8607696185      1.19E-07
   10    -302.8607696211      9.14E-08
   11    -302.8607696215      2.02E-08
   12    -302.8607696215      7.94E-09 Convergence criterion met
 ---------------------------------------
 <S^2> = 0.7696
 SCF time:  CPU 1167.75 s  wall 20.15 s
 SCF   energy in the final basis set = -302.86076962
 Total energy in the final basis set = -302.86076962
 
 --------------------------------------------------------------
 
                    Orbital Energies (a.u.)
 --------------------------------------------------------------
 
 Alpha MOs
 -- Occupied --
-14.4521 -14.4318 -10.3657 -10.3528 -10.3466 -10.3312 -10.2915  -1.0687
 -1.0378  -0.9488  -0.8843  -0.7644  -0.6861  -0.6594  -0.6030  -0.5914
 -0.5742  -0.5050  -0.4946  -0.4793  -0.4483  -0.4467  -0.3989  -0.3871
 -0.3341
 -- Virtual --
  0.0114   0.0657   0.0888   0.1016   0.1237   0.1337   0.1478   0.1586
  0.1871   0.1990   0.2279   0.2477   0.2958   0.3008   0.3199   0.3463
  0.3557   0.3884   0.3896   0.3987   0.4050   0.4347   0.4450   0.4528
  0.4685   0.4765   0.4973   0.5096   0.5311   0.5410   0.5429   0.5590
  0.5629   0.5682   0.5828   0.5953   0.6183   0.6269   0.6496   0.6583
  0.6678   0.6709   0.6960   0.7008   0.7253   0.7413   0.7765   0.7800
  0.7981   0.8113   0.8241   0.8726   0.9015   0.9183   0.9254   0.9387
  0.9704   0.9958   1.0151   1.0461   1.0745   1.0941   1.1084   1.1286
  1.1407   1.1639   1.1736   1.2054   1.2139   1.2439   1.2563   1.2719
  1.2832   1.3512   1.3625   1.3813   1.3859   1.4053   1.4252   1.4357
  1.4457   1.4878   1.4887   1.5262   1.5346   1.5720   1.5791   1.6267
  1.6390   1.7005   1.7867   1.8155   1.8297   1.8762   1.9224   1.9543
  2.0741   2.1087   2.1165   2.1847   2.1953   2.2247   2.2647   2.2957
  2.3112   2.3242   2.3427   2.3638   2.4002   2.4175   2.4533   2.5181
  2.5304   2.5442   2.5564   2.5729   2.6073   2.6188   2.6681   2.6955
  2.6965   2.7102   2.7218   2.7396   2.7535   2.7642   2.7834   2.7959
  2.8289   2.8475   2.8677   2.8917   2.8988   2.9198   2.9350   2.9745
  2.9922   3.0143   3.0183   3.0228   3.0356   3.0609   3.0726   3.0848
  3.0955   3.1090   3.1141   3.1255   3.1351   3.1537   3.1717   3.1960
  3.2058   3.2296   3.2596   3.2859   3.3082   3.3157   3.3605   3.3895
  3.4100   3.4575   3.4675   3.4868   3.5106   3.5188   3.5239   3.5538
  3.5817   3.6072   3.6289   3.6315   3.6444   3.7126   3.7218   3.7424
  3.7820   3.7903   3.8189   3.8317   3.8493   3.8657   3.8762   3.9546
  3.9823   3.9871   4.0341   4.0417   4.0577   4.0670   4.0798   4.0881
  4.1035   4.1337   4.1610   4.1914   4.2079   4.2671   4.2955   4.3229
  4.3708   4.4305   4.4346   4.5356   4.5459   4.5855   4.6260   4.6480
  4.6528   4.6671   4.7289   4.7421   4.7470   4.7847   4.7906   4.8030
  4.9296   4.9461   4.9741   5.0192   5.0826   5.1130   5.1133   5.1368
  5.1596   5.1746   5.2269   5.2514   5.2690   5.2721   5.3221   5.3820
  5.5200   5.6665   5.6818   5.7210   5.7816   5.8278   5.9256   5.9887
  5.9982   6.0876   6.1862   6.2046   6.3268   6.4439   6.5007   6.7803
  8.3026   9.2051  10.4743  13.7479  14.4239  15.1150  15.5387
 
 Beta MOs
 -- Occupied --
-14.4520 -14.4323 -10.3654 -10.3480 -10.3405 -10.3297 -10.2912  -1.0682
 -1.0374  -0.9337  -0.8828  -0.7360  -0.6854  -0.6462  -0.6022  -0.5774
 -0.5734  -0.5027  -0.4945  -0.4777  -0.4471  -0.4448  -0.3895  -0.3437
 -- Virtual --
 -0.0337   0.0265   0.0661   0.0898   0.1047   0.1279   0.1396   0.1487
  0.1607   0.1846   0.1998   0.2279   0.2483   0.2975   0.3041   0.3249
  0.3571   0.3644   0.3900   0.3923   0.4014   0.4069   0.4365   0.4518
  0.4557   0.4719   0.4788   0.5026   0.5114   0.5326   0.5431   0.5446
  0.5604   0.5633   0.5715   0.5877   0.5963   0.6236   0.6338   0.6542
  0.6648   0.6691   0.6746   0.6964   0.7036   0.7318   0.7469   0.7791
  0.7842   0.8001   0.8142   0.8259   0.8825   0.9039   0.9197   0.9270
  0.9508   0.9742   0.9969   1.0158   1.0477   1.0754   1.0954   1.1097
  1.1291   1.1415   1.1706   1.1780   1.2078   1.2188   1.2492   1.2607
  1.2801   1.2856   1.3515   1.3635   1.3840   1.3868   1.4080   1.4265
  1.4383   1.4465   1.4913   1.4950   1.5280   1.5374   1.5729   1.5798
  1.6292   1.6397   1.7117   1.7857   1.8157   1.8303   1.8771   1.9243
  1.9573   2.0755   2.1122   2.1216   2.1929   2.2073   2.2290   2.2803
  2.3041   2.3156   2.3268   2.3437   2.3655   2.4037   2.4271   2.4754
  2.5266   2.5389   2.5579   2.5601   2.5758   2.6195   2.6328   2.6695
  2.6980   2.7020   2.7134   2.7303   2.7451   2.7548   2.7789   2.7900
  2.8089   2.8310   2.8577   2.8780   2.9150   2.9177   2.9283   2.9454
  2.9885   3.0016   3.0188   3.0208   3.0283   3.0447   3.0644   3.0744
  3.0955   3.1013   3.1118   3.1256   3.1351   3.1470   3.1715   3.1858
  3.2001   3.2133   3.2320   3.2652   3.2977   3.3116   3.3290   3.3633
  3.3986   3.4161   3.4688   3.4830   3.4897   3.5119   3.5200   3.5316
  3.5599   3.5871   3.6193   3.6305   3.6326   3.6490   3.7134   3.7226
  3.7548   3.7897   3.7969   3.8201   3.8407   3.8587   3.8703   3.8767
  3.9551   3.9873   3.9905   4.0349   4.0428   4.0582   4.0667   4.0818
  4.0914   4.1051   4.1351   4.1624   4.1919   4.2157   4.2677   4.3121
  4.3261   4.3719   4.4310   4.4398   4.5368   4.5502   4.5935   4.6345
  4.6470   4.6535   4.6674   4.7305   4.7437   4.7495   4.7852   4.7923
  4.8056   4.9303   4.9464   4.9790   5.0197   5.0830   5.1217   5.1237
  5.1381   5.1602   5.1808   5.2304   5.2551   5.2758   5.2860   5.3297
  5.3829   5.5204   5.6669   5.6821   5.7213   5.7865   5.8372   5.9261
  5.9891   5.9986   6.1023   6.1858   6.2053   6.3275   6.4442   6.5060
  6.7807   8.3061   9.2055  10.4878  13.7572  14.4243  15.1153  15.5389
 --------------------------------------------------------------
 
          Ground-State Mulliken Net Atomic Charges

     Atom                 Charge (a.u.)    Spin (a.u.)
  --------------------------------------------------------
      1 C                    -0.054421       0.064525
      2 N                    -0.059694      -0.033814
      3 C                    -0.152584       1.007661
      4 H                     0.163059       0.013273
      5 C                    -0.103399      -0.117465
      6 H                     0.176930       0.033778
      7 C                    -0.452942       0.000587
      8 H                     0.146483       0.001077
      9 C                     0.162479       0.022672
     10 H                     0.145878       0.000550
     11 N                    -0.141412       0.003574
     12 H                     0.169624       0.003582
  --------------------------------------------------------
  Sum of atomic charges =     0.000000
  Sum of spin   charges =     1.000000

 -----------------------------------------------------------------
                    Cartesian Multipole Moments
 -----------------------------------------------------------------
    Charge (ESU x 10^10)
                 0.0000
    Dipole Moment (Debye)
         X       2.2852      Y      -1.0027      Z       1.3274
       Tot       2.8265
    Quadrupole Moments (Debye-Ang)
        XX     -66.0378     XY      -3.2903     YY     -40.7939
        XZ      -2.0422     YZ       0.1860     ZZ     -37.4992
    Octopole Moments (Debye-Ang^2)
       XXX     131.4348    XXY     -21.3531    XYY      10.2452
       YYY     -11.7736    XXZ      26.6151    XYZ       3.4040
       YYZ       6.3417    XZZ      15.5897    YZZ      -8.9260
       ZZZ      18.6529
    Hexadecapole Moments (Debye-Ang^3)
      XXXX   -1935.1117   XXXY     -95.1568   XXYY    -301.2561
      XYYY    -100.5253   YYYY    -228.7659   XXXZ    -106.4493
      XXYZ      13.6297   XYYZ     -13.2233   YYYZ      28.4735
      XXZZ    -258.4660   XYZZ     -27.7143   YYZZ     -58.5981
      XZZZ     -56.5120   YZZZ      20.8642   ZZZZ    -105.9584
 -----------------------------------------------------------------
 Calculating analytic gradient of the SCF energy
 Gradient of SCF Energy
            1           2           3           4           5           6
    1   0.0000898  -0.0000029  -0.0002672   0.0004173  -0.0005433   0.0003322
    2  -0.0000598  -0.0000104  -0.0001062   0.0000038   0.0001151  -0.0000919
    3   0.0001210  -0.0000765  -0.0004443   0.0000026  -0.0002035   0.0005690
            7           8           9          10          11          12
    1  -0.0000239  -0.0001526   0.0000498  -0.0000279   0.0000739   0.0000549
    2   0.0001574   0.0000238  -0.0002039  -0.0000292   0.0002338  -0.0000326
    3  -0.0002382  -0.0001359   0.0002739   0.0002175  -0.0001218   0.0000362
 Max gradient component =       5.690E-04
 RMS gradient           =       2.142E-04
 Gradient time:  CPU 224.87 s  wall 4.60 s
 Geometry Optimization Parameters
   NAtoms,    NIC,     NZ,  NCons,   NDum,   NFix, NCnnct, MaxDiis
       12     162       0       0       0       0       0       0

 Cartesian Hessian Update
 Hessian updated using BFGS update


** GEOMETRY OPTIMIZATION IN DELOCALIZED INTERNAL COORDINATES **
   Searching for a Minimum

   Optimization Cycle:  14

                       Coordinates (Angstroms)
     ATOM                X               Y               Z
      1  C        -2.9024429285   -0.1287111897   -0.4922222944
      2  N        -4.0314462863    0.0441617051   -0.6161768282
      3  C        -0.9448765196   -0.6346743223    0.8109564563
      4  H        -1.2760698945   -0.7849262134    1.8267949300
      5  C        -1.4902899561   -0.3398851787   -0.3431594780
      6  H        -0.8870340366   -0.2497804694   -1.2406997788
      7  C         2.1635724750   -0.5722970380    0.1872926962
      8  H         2.4482795156   -0.8675862561    1.1850716766
      9  C         1.9842930529    0.6909256672   -0.0931880392
     10  H         2.0345253915   -1.3228577929   -0.5770312629
     11  N         1.9084936402    1.8701617750   -0.3800530677
     12  H         0.9929947604    2.2954707214   -0.2675833923
   Point Group: c1    Number of degrees of freedom:    30


   Energy is   -302.860769622

 Hessian updated using BFGS update

 30 Hessian modes will be used to form the next step
  Hessian Eigenvalues:
     0.000637    0.000984    0.012451    0.014974    0.016572    0.019597
     0.022967    0.025231    0.028231    0.034672    0.039094    0.045487
     0.069795    0.081708    0.157507    0.166063    0.183924    0.197675
     0.200154    0.204364    0.256814    0.295000    0.336061    0.387667
     0.404018    0.453561    0.501562    0.588628    1.005832    1.352816

 Minimum search - taking simple RFO step
 Searching for Lamda that Minimizes Along All modes
 Value Taken    Lamda =  -0.00001560
 Step Taken.  Stepsize is  0.117647

                             Maximum     Tolerance    Cnvgd?
         Gradient           0.000397      0.000300      NO
         Displacement       0.045362      0.001200      NO
         Energy change     -0.000007      0.000001      NO


 New Cartesian Coordinates Obtained by Inverse Iteration

 Displacement from previous Coordinates is:  0.150479
 Adding empirical dispersion correction 
 ----------------------------------------------------------------
 Doing -D3(0) with
 s6  =   1.00000
 s8  =   1.00000
 rs6 =   1.28100
 rs8 =   1.09400
 -D3 energy without 3body term =     -0.0029764148 hartrees
 ----------------------------------------------------------------
             Standard Nuclear Orientation (Angstroms)
    I     Atom           X                Y                Z
 ----------------------------------------------------------------
    1      C      -2.8946514745    -0.1164490134    -0.4966384058
    2      N      -4.0217024115     0.0671208457    -0.6229682119
    3      C      -0.9427049235    -0.6280608883     0.8135681058
    4      H      -1.2753979289    -0.7651919968     1.8307180242
    5      C      -1.4852559465    -0.3402092105    -0.3437435803
    6      H      -0.8770438891    -0.2650859182    -1.2390073996
    7      C       2.1743987817    -0.5764453021     0.1840337934
    8      H       2.4704706045    -0.8695687840     1.1788992341
    9      C       1.9727516414     0.6844729688    -0.0919508902
   10      H       2.0505356161    -1.3255177800    -0.5825264517
   11      N       1.8753228951     1.8630957591    -0.3755766722
   12      H       0.9532762493     2.2718407279    -0.2548059280
 ----------------------------------------------------------------
 Nuclear Repulsion Energy =         215.33736233 hartrees
 There are       25 alpha and       24 beta electrons
 Applying Cartesian multipole field
    Component          Value
    ---------          -----
     (2,0,0)        1.00000E-11
     (0,2,0)        2.00000E-11
     (0,0,2)       -3.00000E-11
 Nucleus-field energy     =     0.0000000108 hartrees
 Requested basis set is cc-pVTZ
 There are 100 shells and 280 basis functions
 A cutoff of  1.0D-14 yielded   4452 shell pairs
 There are     34568 function pairs (     44955 Cartesian)
 Smallest overlap matrix eigenvalue = 3.66E-04
 Guess MOs from SCF MO coefficient file
 Reading MOs from coefficient file
 Reading MOs from coefficient file
 Long-range K will be added via erf
 Coulomb attenuation parameter = 0.25 bohr**(-1)
 An unrestricted hybrid HF-DFT SCF calculation will be
 performed using Pulay DIIS extrapolation
 Exchange:     0.1957 Hartree-Fock + 1.0000 wB97X-D3 + LR-HF
 Correlation:  1.0000 wB97X-D3
 Using SG-2 standard quadrature grid
 Dispersion:   Grimme D3
 SCF converges when DIIS error is below 1.0E-08
 Geometry optimization detected.  Setting ReadMinima to 0
 Setting SaveMinima to 0
 using 64 threads for integral computing
 -------------------------------------------------------
 OpenMP Integral computing Module                
 Release: version 1.0, May 2013, Q-Chem Inc. Pittsburgh 
 -------------------------------------------------------
 using 64 threads for integral computing
 -------------------------------------------------------
 OpenMP Integral computing Module                
 Release: version 1.0, May 2013, Q-Chem Inc. Pittsburgh 
 -------------------------------------------------------
 ---------------------------------------
  Cycle       Energy         DIIS Error
 ---------------------------------------
    1    -302.8601441239      4.90E-04
    2    -302.8607363669      5.13E-05
    3    -302.8607570419      5.02E-05
    4    -302.8607790428      1.10E-05
    5    -302.8607812927      3.43E-06
    6    -302.8607817089      1.60E-06
    7    -302.8607818739      8.27E-07
    8    -302.8607819575      5.84E-07
    9    -302.8607819975      3.17E-07
   10    -302.8607820132      1.39E-07
   11    -302.8607820166      3.17E-08
   12    -302.8607820167      1.30E-08
   13    -302.8607820167      7.40E-09 Convergence criterion met
 ---------------------------------------
 <S^2> = 0.7696
 SCF time:  CPU 1282.77 s  wall 22.02 s
 SCF   energy in the final basis set = -302.86078202
 Total energy in the final basis set = -302.86078202
 
 --------------------------------------------------------------
 
                    Orbital Energies (a.u.)
 --------------------------------------------------------------
 
 Alpha MOs
 -- Occupied --
-14.4520 -14.4321 -10.3657 -10.3530 -10.3468 -10.3314 -10.2915  -1.0686
 -1.0380  -0.9490  -0.8843  -0.7646  -0.6859  -0.6599  -0.6028  -0.5914
 -0.5743  -0.5050  -0.4947  -0.4795  -0.4485  -0.4467  -0.3991  -0.3872
 -0.3344
 -- Virtual --
  0.0111   0.0657   0.0888   0.1015   0.1237   0.1337   0.1477   0.1588
  0.1868   0.1991   0.2275   0.2481   0.2956   0.3005   0.3198   0.3463
  0.3560   0.3882   0.3894   0.3985   0.4047   0.4345   0.4450   0.4527
  0.4679   0.4770   0.4977   0.5082   0.5312   0.5409   0.5432   0.5589
  0.5631   0.5685   0.5835   0.5963   0.6181   0.6264   0.6496   0.6577
  0.6676   0.6717   0.6943   0.7006   0.7253   0.7415   0.7793   0.7807
  0.7975   0.8101   0.8239   0.8716   0.9007   0.9192   0.9253   0.9400
  0.9697   0.9949   1.0158   1.0473   1.0741   1.0930   1.1090   1.1281
  1.1408   1.1648   1.1713   1.2052   1.2149   1.2427   1.2577   1.2714
  1.2827   1.3513   1.3628   1.3816   1.3860   1.4052   1.4262   1.4364
  1.4462   1.4879   1.4889   1.5264   1.5340   1.5724   1.5791   1.6270
  1.6411   1.7008   1.7866   1.8161   1.8307   1.8762   1.9224   1.9542
  2.0736   2.1087   2.1169   2.1862   2.1936   2.2254   2.2643   2.2953
  2.3122   2.3253   2.3433   2.3626   2.3986   2.4188   2.4542   2.5183
  2.5301   2.5440   2.5564   2.5727   2.6065   2.6178   2.6682   2.6953
  2.6965   2.7101   2.7215   2.7392   2.7534   2.7644   2.7813   2.7972
  2.8290   2.8482   2.8679   2.8907   2.8997   2.9195   2.9345   2.9750
  2.9918   3.0137   3.0181   3.0226   3.0365   3.0615   3.0723   3.0844
  3.0959   3.1085   3.1144   3.1253   3.1368   3.1534   3.1719   3.1964
  3.2068   3.2293   3.2580   3.2844   3.3081   3.3164   3.3611   3.3906
  3.4089   3.4570   3.4691   3.4879   3.5098   3.5181   3.5249   3.5529
  3.5819   3.6069   3.6290   3.6320   3.6449   3.7130   3.7216   3.7427
  3.7824   3.7904   3.8198   3.8317   3.8476   3.8653   3.8755   3.9556
  3.9832   3.9876   4.0333   4.0415   4.0572   4.0675   4.0798   4.0889
  4.1046   4.1337   4.1612   4.1911   4.2094   4.2667   4.2945   4.3248
  4.3706   4.4306   4.4346   4.5364   4.5463   4.5848   4.6267   4.6477
  4.6530   4.6669   4.7287   4.7423   4.7469   4.7854   4.7890   4.8032
  4.9309   4.9462   4.9763   5.0205   5.0820   5.1125   5.1130   5.1369
  5.1602   5.1753   5.2278   5.2522   5.2696   5.2722   5.3222   5.3820
  5.5194   5.6671   5.6814   5.7210   5.7817   5.8263   5.9253   5.9882
  5.9974   6.0891   6.1868   6.2042   6.3254   6.4434   6.5022   6.7810
  8.3071   9.1988  10.4802  13.7490  14.4198  15.1112  15.5398
 
 Beta MOs
 -- Occupied --
-14.4520 -14.4325 -10.3654 -10.3481 -10.3407 -10.3300 -10.2912  -1.0682
 -1.0376  -0.9340  -0.8828  -0.7362  -0.6852  -0.6467  -0.6021  -0.5775
 -0.5736  -0.5028  -0.4946  -0.4779  -0.4471  -0.4449  -0.3897  -0.3438
 -- Virtual --
 -0.0339   0.0262   0.0662   0.0897   0.1045   0.1280   0.1397   0.1486
  0.1608   0.1843   0.1998   0.2276   0.2488   0.2973   0.3039   0.3248
  0.3580   0.3640   0.3897   0.3924   0.4010   0.4065   0.4363   0.4519
  0.4554   0.4714   0.4796   0.5028   0.5099   0.5328   0.5433   0.5445
  0.5603   0.5635   0.5721   0.5882   0.5972   0.6239   0.6332   0.6541
  0.6639   0.6689   0.6753   0.6949   0.7033   0.7320   0.7470   0.7827
  0.7839   0.7997   0.8130   0.8257   0.8813   0.9032   0.9206   0.9269
  0.9521   0.9736   0.9960   1.0164   1.0489   1.0750   1.0944   1.1103
  1.1286   1.1415   1.1705   1.1769   1.2076   1.2198   1.2479   1.2621
  1.2800   1.2847   1.3516   1.3638   1.3845   1.3868   1.4079   1.4274
  1.4391   1.4471   1.4918   1.4948   1.5281   1.5369   1.5732   1.5798
  1.6295   1.6417   1.7119   1.7856   1.8163   1.8313   1.8771   1.9242
  1.9573   2.0750   2.1120   2.1220   2.1937   2.2065   2.2299   2.2798
  2.3039   2.3160   2.3280   2.3443   2.3644   2.4018   2.4284   2.4759
  2.5271   2.5384   2.5571   2.5605   2.5761   2.6183   2.6321   2.6698
  2.6980   2.7019   2.7134   2.7300   2.7446   2.7547   2.7787   2.7891
  2.8094   2.8311   2.8585   2.8780   2.9142   2.9185   2.9281   2.9447
  2.9891   3.0013   3.0183   3.0206   3.0279   3.0455   3.0649   3.0742
  3.0946   3.1022   3.1115   3.1267   3.1369   3.1457   3.1714   3.1858
  3.2006   3.2147   3.2316   3.2637   3.2962   3.3117   3.3296   3.3638
  3.3996   3.4149   3.4697   3.4827   3.4911   3.5111   3.5193   3.5326
  3.5591   3.5871   3.6190   3.6306   3.6332   3.6494   3.7138   3.7224
  3.7553   3.7897   3.7972   3.8210   3.8407   3.8570   3.8700   3.8760
  3.9561   3.9881   3.9909   4.0342   4.0425   4.0579   4.0670   4.0818
  4.0924   4.1062   4.1350   4.1625   4.1915   4.2172   4.2673   4.3112
  4.3280   4.3718   4.4311   4.4399   4.5378   4.5505   4.5928   4.6352
  4.6467   4.6536   4.6671   4.7302   4.7441   4.7492   4.7858   4.7906
  4.8058   4.9316   4.9465   4.9811   5.0210   5.0823   5.1213   5.1232
  5.1382   5.1607   5.1816   5.2312   5.2559   5.2761   5.2867   5.3296
  5.3829   5.5198   5.6675   5.6817   5.7212   5.7866   5.8357   5.9258
  5.9886   5.9978   6.1038   6.1864   6.2050   6.3260   6.4437   6.5075
  6.7813   8.3106   9.1992  10.4937  13.7583  14.4203  15.1115  15.5400
 --------------------------------------------------------------
 
          Ground-State Mulliken Net Atomic Charges

     Atom                 Charge (a.u.)    Spin (a.u.)
  --------------------------------------------------------
      1 C                    -0.053758       0.064472
      2 N                    -0.059727      -0.033935
      3 C                    -0.152480       1.008206
      4 H                     0.163043       0.013390
      5 C                    -0.104759      -0.117529
      6 H                     0.177777       0.033753
      7 C                    -0.451870       0.002080
      8 H                     0.146543       0.001018
      9 C                     0.161223       0.021349
     10 H                     0.145628       0.000488
     11 N                    -0.141356       0.003238
     12 H                     0.169736       0.003470
  --------------------------------------------------------
  Sum of atomic charges =     0.000000
  Sum of spin   charges =     1.000000

 -----------------------------------------------------------------
                    Cartesian Multipole Moments
 -----------------------------------------------------------------
    Charge (ESU x 10^10)
                 0.0000
    Dipole Moment (Debye)
         X       2.2815      Y      -1.0565      Z       1.3466
       Tot       2.8522
    Quadrupole Moments (Debye-Ang)
        XX     -65.7425     XY      -3.2195     YY     -40.9628
        XZ      -2.0828     YZ       0.3050     ZZ     -37.5111
    Octopole Moments (Debye-Ang^2)
       XXX     131.4923    XXY     -21.8938    XYY      10.2549
       YYY     -12.6110    XXZ      26.7308    XYZ       3.2466
       YYZ       6.4099    XZZ      15.6974    YZZ      -9.0441
       ZZZ      18.7859
    Hexadecapole Moments (Debye-Ang^3)
      XXXX   -1919.4794   XXXY     -87.1127   XXYY    -298.9778
      XYYY     -96.5936   YYYY    -228.7700   XXXZ    -107.5340
      XXYZ      13.8182   XYYZ     -13.4624   YYYZ      28.7481
      XXZZ    -257.0708   XYZZ     -26.1972   YYZZ     -58.5201
      XZZZ     -57.4685   YZZZ      20.9210   ZZZZ    -106.3260
 -----------------------------------------------------------------
 Calculating analytic gradient of the SCF energy
 Gradient of SCF Energy
            1           2           3           4           5           6
    1   0.0001901  -0.0000194  -0.0000276   0.0004163  -0.0011110   0.0005871
    2  -0.0000937   0.0000110  -0.0000811   0.0000148   0.0001579  -0.0001530
    3   0.0002098  -0.0000689  -0.0005488  -0.0000637  -0.0005575   0.0009972
            7           8           9          10          11          12
    1   0.0000897  -0.0001896   0.0000110  -0.0000767   0.0000837   0.0000465
    2  -0.0002030   0.0001660  -0.0003906   0.0001436   0.0004996  -0.0000715
    3   0.0000174  -0.0002174   0.0002359   0.0001355  -0.0001873   0.0000478
 Max gradient component =       1.111E-03
 RMS gradient           =       3.427E-04
 Gradient time:  CPU 222.24 s  wall 4.47 s
 Geometry Optimization Parameters
   NAtoms,    NIC,     NZ,  NCons,   NDum,   NFix, NCnnct, MaxDiis
       12     162       0       0       0       0       0       0

 Cartesian Hessian Update
 Hessian updated using BFGS update


** GEOMETRY OPTIMIZATION IN DELOCALIZED INTERNAL COORDINATES **
   Searching for a Minimum

   Optimization Cycle:  15

                       Coordinates (Angstroms)
     ATOM                X               Y               Z
      1  C        -2.8946514745   -0.1164490134   -0.4966384058
      2  N        -4.0217024115    0.0671208457   -0.6229682119
      3  C        -0.9427049235   -0.6280608883    0.8135681058
      4  H        -1.2753979289   -0.7651919968    1.8307180242
      5  C        -1.4852559465   -0.3402092105   -0.3437435803
      6  H        -0.8770438891   -0.2650859182   -1.2390073996
      7  C         2.1743987817   -0.5764453021    0.1840337934
      8  H         2.4704706045   -0.8695687840    1.1788992341
      9  C         1.9727516414    0.6844729688   -0.0919508902
     10  H         2.0505356161   -1.3255177800   -0.5825264517
     11  N         1.8753228951    1.8630957591   -0.3755766722
     12  H         0.9532762493    2.2718407279   -0.2548059280
   Point Group: c1    Number of degrees of freedom:    30


   Energy is   -302.860782017

 Hessian updated using BFGS update

 30 Hessian modes will be used to form the next step
  Hessian Eigenvalues:
     0.000328    0.000946    0.012500    0.014863    0.016570    0.017073
     0.021660    0.025274    0.027564    0.034434    0.039044    0.045113
     0.070936    0.081922    0.156514    0.168894    0.182192    0.196348
     0.199997    0.210056    0.256632    0.295288    0.337654    0.388674
     0.407622    0.453795    0.499289    0.584906    1.011833    1.352892

 Minimum search - taking simple RFO step
 Searching for Lamda that Minimizes Along All modes
 Value Taken    Lamda =  -0.00003116
 Step Taken.  Stepsize is  0.241742

                             Maximum     Tolerance    Cnvgd?
         Gradient           0.000679      0.000300      NO
         Displacement       0.096286      0.001200      NO
         Energy change     -0.000012      0.000001      NO


 New Cartesian Coordinates Obtained by Inverse Iteration

 Displacement from previous Coordinates is:  0.305291
 Adding empirical dispersion correction 
 ----------------------------------------------------------------
 Doing -D3(0) with
 s6  =   1.00000
 s8  =   1.00000
 rs6 =   1.28100
 rs8 =   1.09400
 -D3 energy without 3body term =     -0.0030118730 hartrees
 ----------------------------------------------------------------
             Standard Nuclear Orientation (Angstroms)
    I     Atom           X                Y                Z
 ----------------------------------------------------------------
    1      C      -2.8791084141    -0.0921836348    -0.5055141821
    2      N      -4.0020227794     0.1124766142    -0.6361806843
    3      C      -0.9393999424    -0.6137081807     0.8194602426
    4      H      -1.2769573235    -0.7238517915     1.8383244550
    5      C      -1.4752264348    -0.3408327986    -0.3448326865
    6      H      -0.8602797523    -0.2958497348    -1.2372954914
    7      C       2.1976775570    -0.5839461227     0.1772061518
    8      H       2.5173310416    -0.8731686431     1.1656816462
    9      C       1.9502484638     0.6713573072    -0.0891666302
   10      H       2.0847944539    -1.3301130047    -0.5939554635
   11      N       1.8085734037     1.8474244139    -0.3654270520
   12      H       0.8743689405     2.2223969838    -0.2282986880
 ----------------------------------------------------------------
 Nuclear Repulsion Energy =         215.85855619 hartrees
 There are       25 alpha and       24 beta electrons
 Applying Cartesian multipole field
    Component          Value
    ---------          -----
     (2,0,0)        1.00000E-11
     (0,2,0)        2.00000E-11
     (0,0,2)       -3.00000E-11
 Nucleus-field energy     =     0.0000000106 hartrees
 Requested basis set is cc-pVTZ
 There are 100 shells and 280 basis functions
 A cutoff of  1.0D-14 yielded   4464 shell pairs
 There are     34676 function pairs (     45089 Cartesian)
 Smallest overlap matrix eigenvalue = 3.68E-04
 Guess MOs from SCF MO coefficient file
 Reading MOs from coefficient file
 Reading MOs from coefficient file
 Long-range K will be added via erf
 Coulomb attenuation parameter = 0.25 bohr**(-1)
 An unrestricted hybrid HF-DFT SCF calculation will be
 performed using Pulay DIIS extrapolation
 Exchange:     0.1957 Hartree-Fock + 1.0000 wB97X-D3 + LR-HF
 Correlation:  1.0000 wB97X-D3
 Using SG-2 standard quadrature grid
 Dispersion:   Grimme D3
 SCF converges when DIIS error is below 1.0E-08
 Geometry optimization detected.  Setting ReadMinima to 0
 Setting SaveMinima to 0
 using 64 threads for integral computing
 -------------------------------------------------------
 OpenMP Integral computing Module                
 Release: version 1.0, May 2013, Q-Chem Inc. Pittsburgh 
 -------------------------------------------------------
 using 64 threads for integral computing
 -------------------------------------------------------
 OpenMP Integral computing Module                
 Release: version 1.0, May 2013, Q-Chem Inc. Pittsburgh 
 -------------------------------------------------------
 ---------------------------------------
  Cycle       Energy         DIIS Error
 ---------------------------------------
    1    -302.8583893315      9.99E-04
    2    -302.8606124967      1.07E-04
    3    -302.8606994875      1.05E-04
    4    -302.8607960239      2.28E-05
    5    -302.8608053627      7.52E-06
    6    -302.8608072145      3.32E-06
    7    -302.8608078857      2.07E-06
    8    -302.8608082118      1.22E-06
    9    -302.8608084178      6.24E-07
   10    -302.8608084883      2.85E-07
   11    -302.8608085037      6.52E-08
   12    -302.8608085043      2.46E-08
   13    -302.8608085044      1.15E-08
   14    -302.8608085044      5.35E-09 Convergence criterion met
 ---------------------------------------
 <S^2> = 0.7696
 SCF time:  CPU 1403.88 s  wall 25.08 s
 SCF   energy in the final basis set = -302.86080850
 Total energy in the final basis set = -302.86080850
 
 --------------------------------------------------------------
 
                    Orbital Energies (a.u.)
 --------------------------------------------------------------
 
 Alpha MOs
 -- Occupied --
-14.4519 -14.4325 -10.3657 -10.3535 -10.3472 -10.3318 -10.2915  -1.0684
 -1.0385  -0.9496  -0.8842  -0.7650  -0.6855  -0.6607  -0.6025  -0.5916
 -0.5744  -0.5051  -0.4950  -0.4799  -0.4489  -0.4467  -0.3995  -0.3873
 -0.3349
 -- Virtual --
  0.0105   0.0659   0.0887   0.1011   0.1239   0.1337   0.1478   0.1589
  0.1860   0.1993   0.2267   0.2491   0.2953   0.3000   0.3198   0.3455
  0.3571   0.3875   0.3891   0.3977   0.4047   0.4340   0.4447   0.4527
  0.4666   0.4778   0.4989   0.5055   0.5316   0.5409   0.5437   0.5586
  0.5637   0.5690   0.5847   0.5982   0.6183   0.6255   0.6494   0.6565
  0.6669   0.6735   0.6908   0.6999   0.7248   0.7417   0.7789   0.7871
  0.7974   0.8089   0.8232   0.8692   0.8992   0.9208   0.9252   0.9422
  0.9684   0.9935   1.0167   1.0492   1.0739   1.0907   1.1102   1.1271
  1.1407   1.1657   1.1668   1.2050   1.2171   1.2407   1.2604   1.2701
  1.2820   1.3512   1.3635   1.3820   1.3860   1.4056   1.4283   1.4380
  1.4475   1.4878   1.4894   1.5259   1.5331   1.5731   1.5791   1.6269
  1.6450   1.7011   1.7864   1.8175   1.8327   1.8763   1.9222   1.9537
  2.0722   2.1086   2.1179   2.1889   2.1901   2.2281   2.2634   2.2946
  2.3133   2.3277   2.3448   2.3602   2.3953   2.4205   2.4567   2.5188
  2.5293   2.5426   2.5571   2.5728   2.6050   2.6158   2.6685   2.6950
  2.6965   2.7098   2.7209   2.7384   2.7532   2.7643   2.7769   2.7998
  2.8290   2.8492   2.8686   2.8886   2.9018   2.9194   2.9332   2.9760
  2.9910   3.0125   3.0177   3.0220   3.0381   3.0623   3.0718   3.0825
  3.0967   3.1076   3.1142   3.1234   3.1423   3.1532   3.1728   3.1971
  3.2092   3.2287   3.2547   3.2817   3.3078   3.3179   3.3618   3.3918
  3.4062   3.4554   3.4725   3.4905   3.5082   3.5169   3.5272   3.5511
  3.5825   3.6061   3.6290   3.6322   3.6460   3.7135   3.7210   3.7423
  3.7824   3.7897   3.8218   3.8317   3.8449   3.8648   3.8742   3.9582
  3.9834   3.9885   4.0319   4.0413   4.0565   4.0681   4.0797   4.0908
  4.1069   4.1339   4.1609   4.1901   4.2106   4.2662   4.2930   4.3265
  4.3700   4.4310   4.4342   4.5374   4.5463   4.5835   4.6275   4.6472
  4.6531   4.6664   4.7281   4.7419   4.7468   4.7862   4.7869   4.8030
  4.9323   4.9459   4.9783   5.0226   5.0811   5.1112   5.1124   5.1367
  5.1610   5.1756   5.2282   5.2535   5.2692   5.2717   5.3226   5.3811
  5.5178   5.6680   5.6808   5.7208   5.7816   5.8243   5.9245   5.9870
  5.9962   6.0894   6.1874   6.2037   6.3234   6.4424   6.5036   6.7817
  8.3121   9.1847  10.4839  13.7493  14.4068  15.1037  15.5414
 
 Beta MOs
 -- Occupied --
-14.4519 -14.4330 -10.3654 -10.3486 -10.3412 -10.3304 -10.2912  -1.0681
 -1.0380  -0.9345  -0.8827  -0.7366  -0.6849  -0.6475  -0.6017  -0.5777
 -0.5736  -0.5031  -0.4949  -0.4783  -0.4472  -0.4452  -0.3901  -0.3437
 -- Virtual --
 -0.0344   0.0256   0.0663   0.0896   0.1040   0.1281   0.1397   0.1486
  0.1610   0.1836   0.1999   0.2268   0.2497   0.2969   0.3033   0.3247
  0.3597   0.3630   0.3888   0.3925   0.3996   0.4065   0.4360   0.4516
  0.4550   0.4700   0.4809   0.5035   0.5069   0.5333   0.5437   0.5443
  0.5599   0.5640   0.5732   0.5888   0.5991   0.6246   0.6322   0.6536
  0.6619   0.6686   0.6772   0.6915   0.7026   0.7317   0.7473   0.7825
  0.7899   0.7994   0.8117   0.8251   0.8788   0.9018   0.9222   0.9265
  0.9547   0.9725   0.9945   1.0173   1.0507   1.0747   1.0920   1.1114
  1.1276   1.1413   1.1676   1.1766   1.2074   1.2219   1.2458   1.2648
  1.2793   1.2833   1.3515   1.3644   1.3852   1.3866   1.4080   1.4292
  1.4409   1.4486   1.4919   1.4949   1.5276   1.5362   1.5738   1.5799
  1.6294   1.6456   1.7121   1.7853   1.8176   1.8334   1.8772   1.9238
  1.9568   2.0737   2.1117   2.1229   2.1940   2.2056   2.2328   2.2790
  2.3036   2.3160   2.3303   2.3457   2.3622   2.3980   2.4302   2.4775
  2.5281   2.5372   2.5550   2.5616   2.5775   2.6160   2.6307   2.6702
  2.6980   2.7016   2.7134   2.7295   2.7438   2.7545   2.7777   2.7868
  2.8109   2.8312   2.8597   2.8782   2.9121   2.9207   2.9282   2.9433
  2.9903   3.0005   3.0170   3.0200   3.0270   3.0468   3.0654   3.0742
  3.0919   3.1036   3.1108   3.1275   3.1391   3.1456   3.1713   3.1860
  3.2017   3.2179   3.2308   3.2606   3.2934   3.3118   3.3309   3.3646
  3.4009   3.4117   3.4709   3.4826   3.4944   3.5096   3.5181   3.5349
  3.5574   3.5874   3.6183   3.6305   3.6338   3.6502   3.7142   3.7218
  3.7552   3.7893   3.7970   3.8230   3.8405   3.8540   3.8698   3.8747
  3.9587   3.9885   3.9915   4.0329   4.0422   4.0574   4.0672   4.0817
  4.0943   4.1084   4.1352   4.1624   4.1905   4.2185   4.2668   4.3098
  4.3297   4.3711   4.4314   4.4395   4.5390   4.5503   4.5915   4.6360
  4.6462   4.6538   4.6666   4.7294   4.7446   4.7481   4.7866   4.7885
  4.8056   4.9330   4.9462   4.9831   5.0231   5.0815   5.1201   5.1224
  5.1382   5.1614   5.1821   5.2318   5.2570   5.2757   5.2867   5.3295
  5.3821   5.5182   5.6683   5.6810   5.7210   5.7864   5.8336   5.9250
  5.9874   5.9966   6.1041   6.1870   6.2044   6.3239   6.4427   6.5089
  6.7820   8.3155   9.1850  10.4974  13.7585  14.4073  15.1039  15.5417
 --------------------------------------------------------------
 
          Ground-State Mulliken Net Atomic Charges

     Atom                 Charge (a.u.)    Spin (a.u.)
  --------------------------------------------------------
      1 C                    -0.052920       0.064430
      2 N                    -0.059544      -0.034042
      3 C                    -0.152260       1.009360
      4 H                     0.163134       0.013547
      5 C                    -0.107272      -0.117685
      6 H                     0.179522       0.033668
      7 C                    -0.449576       0.004927
      8 H                     0.146546       0.000920
      9 C                     0.158335       0.018750
     10 H                     0.145021       0.000347
     11 N                    -0.141032       0.002564
     12 H                     0.170046       0.003217
  --------------------------------------------------------
  Sum of atomic charges =     0.000000
  Sum of spin   charges =     1.000000

 -----------------------------------------------------------------
                    Cartesian Multipole Moments
 -----------------------------------------------------------------
    Charge (ESU x 10^10)
                 0.0000
    Dipole Moment (Debye)
         X       2.2730      Y      -1.1619      Z       1.3810
       Tot       2.9023
    Quadrupole Moments (Debye-Ang)
        XX     -65.1406     XY      -3.0684     YY     -41.3001
        XZ      -2.1693     YZ       0.5423     ZZ     -37.5302
    Octopole Moments (Debye-Ang^2)
       XXX     131.6034    XXY     -22.9179    XYY      10.3518
       YYY     -14.2475    XXZ      26.9386    XYZ       2.9097
       YYZ       6.5165    XZZ      15.8876    YZZ      -9.2610
       ZZZ      18.9963
    Hexadecapole Moments (Debye-Ang^3)
      XXXX   -1889.2866   XXXY     -71.3896   XXYY    -294.4701
      XYYY     -88.5450   YYYY    -228.5031   XXXZ    -109.5561
      XXYZ      14.1450   XYYZ     -14.0103   YYYZ      29.1661
      XXZZ    -254.3714   XYZZ     -23.1546   YYZZ     -58.3234
      XZZZ     -59.3577   YZZZ      20.9869   ZZZZ    -107.0683
 -----------------------------------------------------------------
 Calculating analytic gradient of the SCF energy
 Gradient of SCF Energy
            1           2           3           4           5           6
    1   0.0003076  -0.0000351   0.0003887   0.0003571  -0.0018425   0.0009062
    2  -0.0001245   0.0000468  -0.0000315   0.0000063   0.0001693  -0.0001930
    3   0.0002569  -0.0000255  -0.0006150  -0.0001149  -0.0009710   0.0014326
            7           8           9          10          11          12
    1   0.0002928  -0.0002056  -0.0000791  -0.0001831   0.0000812   0.0000117
    2  -0.0009958   0.0002809  -0.0001603   0.0003459   0.0007503  -0.0000945
    3   0.0005593  -0.0002496  -0.0000637  -0.0000448  -0.0002145   0.0000501
 Max gradient component =       1.842E-03
 RMS gradient           =       5.406E-04
 Gradient time:  CPU 227.33 s  wall 4.33 s
 Geometry Optimization Parameters
   NAtoms,    NIC,     NZ,  NCons,   NDum,   NFix, NCnnct, MaxDiis
       12     162       0       0       0       0       0       0

 Cartesian Hessian Update
 Hessian updated using BFGS update


** GEOMETRY OPTIMIZATION IN DELOCALIZED INTERNAL COORDINATES **
   Searching for a Minimum

   Optimization Cycle:  16

                       Coordinates (Angstroms)
     ATOM                X               Y               Z
      1  C        -2.8791084141   -0.0921836348   -0.5055141821
      2  N        -4.0020227794    0.1124766142   -0.6361806843
      3  C        -0.9393999424   -0.6137081807    0.8194602426
      4  H        -1.2769573235   -0.7238517915    1.8383244550
      5  C        -1.4752264348   -0.3408327986   -0.3448326865
      6  H        -0.8602797523   -0.2958497348   -1.2372954914
      7  C         2.1976775570   -0.5839461227    0.1772061518
      8  H         2.5173310416   -0.8731686431    1.1656816462
      9  C         1.9502484638    0.6713573072   -0.0891666302
     10  H         2.0847944539   -1.3301130047   -0.5939554635
     11  N         1.8085734037    1.8474244139   -0.3654270520
     12  H         0.8743689405    2.2223969838   -0.2282986880
   Point Group: c1    Number of degrees of freedom:    30


   Energy is   -302.860808504

 Hessian updated using BFGS update

 30 Hessian modes will be used to form the next step
  Hessian Eigenvalues:
     0.000106    0.001041    0.012504    0.014341    0.015562    0.016574
     0.021470    0.025405    0.027451    0.034178    0.039137    0.045600
     0.072290    0.081915    0.155417    0.169524    0.175453    0.196903
     0.199967    0.213022    0.256532    0.295737    0.336966    0.389526
     0.409065    0.455623    0.508108    0.590618    1.008352    1.352861

 Minimum search - taking simple RFO step
 Searching for Lamda that Minimizes Along All modes
 Value Taken    Lamda =  -0.00007433
 Calculated Step too Large.  Step scaled by  0.535528
 Step Taken.  Stepsize is  0.300000

                             Maximum     Tolerance    Cnvgd?
         Gradient           0.000987      0.000300      NO
         Displacement       0.124438      0.001200      NO
         Energy change     -0.000026      0.000001      NO


 New Cartesian Coordinates Obtained by Inverse Iteration

 Displacement from previous Coordinates is:  0.366169
 Adding empirical dispersion correction 
 ----------------------------------------------------------------
 Doing -D3(0) with
 s6  =   1.00000
 s8  =   1.00000
 rs6 =   1.28100
 rs8 =   1.09400
 -D3 energy without 3body term =     -0.0030496261 hartrees
 ----------------------------------------------------------------
             Standard Nuclear Orientation (Angstroms)
    I     Atom           X                Y                Z
 ----------------------------------------------------------------
    1      C      -2.8626503528    -0.0641784779    -0.5166749110
    2      N      -3.9801155381     0.1646696073    -0.6537060282
    3      C      -0.9389748058    -0.5951210505     0.8277542279
    4      H      -1.2828322929    -0.6724105097     1.8476343498
    5      C      -1.4656778285    -0.3414459671    -0.3452277883
    6      H      -0.8450257295    -0.3325638917    -1.2348172421
    7      C       2.2286493074    -0.5911416076     0.1677959413
    8      H       2.5774194508    -0.8756871009     1.1476242636
    9      C       1.9256657609     0.6555304013    -0.0856414938
   10      H       2.1290165000    -1.3341644033    -0.6083994532
   11      N       1.7306613391     1.8263998336    -0.3517142076
   12      H       0.7838634034     2.1601145747    -0.1946260407
 ----------------------------------------------------------------
 Nuclear Repulsion Energy =         216.42494027 hartrees
 There are       25 alpha and       24 beta electrons
 Applying Cartesian multipole field
    Component          Value
    ---------          -----
     (2,0,0)        1.00000E-11
     (0,2,0)        2.00000E-11
     (0,0,2)       -3.00000E-11
 Nucleus-field energy     =     0.0000000104 hartrees
 Requested basis set is cc-pVTZ
 There are 100 shells and 280 basis functions
 A cutoff of  1.0D-14 yielded   4475 shell pairs
 There are     34805 function pairs (     45271 Cartesian)
 Smallest overlap matrix eigenvalue = 3.72E-04
 Guess MOs from SCF MO coefficient file
 Reading MOs from coefficient file
 Reading MOs from coefficient file
 Long-range K will be added via erf
 Coulomb attenuation parameter = 0.25 bohr**(-1)
 An unrestricted hybrid HF-DFT SCF calculation will be
 performed using Pulay DIIS extrapolation
 Exchange:     0.1957 Hartree-Fock + 1.0000 wB97X-D3 + LR-HF
 Correlation:  1.0000 wB97X-D3
 Using SG-2 standard quadrature grid
 Dispersion:   Grimme D3
 SCF converges when DIIS error is below 1.0E-08
 Geometry optimization detected.  Setting ReadMinima to 0
 Setting SaveMinima to 0
 using 64 threads for integral computing
 -------------------------------------------------------
 OpenMP Integral computing Module                
 Release: version 1.0, May 2013, Q-Chem Inc. Pittsburgh 
 -------------------------------------------------------
 using 64 threads for integral computing
 -------------------------------------------------------
 OpenMP Integral computing Module                
 Release: version 1.0, May 2013, Q-Chem Inc. Pittsburgh 
 -------------------------------------------------------
 ---------------------------------------
  Cycle       Energy         DIIS Error
 ---------------------------------------
    1    -302.8574157697      1.21E-03
    2    -302.8605459436      1.31E-04
    3    -302.8606751367      1.29E-04
    4    -302.8608200292      2.80E-05
    5    -302.8608336961      9.42E-06
    6    -302.8608364819      4.01E-06
    7    -302.8608374398      2.64E-06
    8    -302.8608379061      1.43E-06
    9    -302.8608382101      7.45E-07
   10    -302.8608383104      3.48E-07
   11    -302.8608383338      8.09E-08
   12    -302.8608383348      2.97E-08
   13    -302.8608383349      1.03E-08
   14    -302.8608383350      4.59E-09 Convergence criterion met
 ---------------------------------------
 <S^2> = 0.7696
 SCF time:  CPU 1372.40 s  wall 23.76 s
 SCF   energy in the final basis set = -302.86083833
 Total energy in the final basis set = -302.86083833
 
 --------------------------------------------------------------
 
                    Orbital Energies (a.u.)
 --------------------------------------------------------------
 
 Alpha MOs
 -- Occupied --
-14.4517 -14.4331 -10.3656 -10.3543 -10.3479 -10.3324 -10.2914  -1.0682
 -1.0390  -0.9503  -0.8838  -0.7656  -0.6851  -0.6615  -0.6022  -0.5920
 -0.5742  -0.5053  -0.4953  -0.4804  -0.4494  -0.4466  -0.4001  -0.3873
 -0.3356
 -- Virtual --
  0.0097   0.0661   0.0887   0.1007   0.1241   0.1336   0.1482   0.1592
  0.1849   0.1995   0.2256   0.2503   0.2949   0.2997   0.3196   0.3434
  0.3587   0.3862   0.3887   0.3966   0.4055   0.4334   0.4439   0.4526
  0.4644   0.4780   0.5005   0.5030   0.5321   0.5407   0.5443   0.5582
  0.5646   0.5694   0.5860   0.5998   0.6192   0.6241   0.6488   0.6553
  0.6658   0.6757   0.6866   0.6993   0.7235   0.7421   0.7759   0.7895
  0.8032   0.8097   0.8220   0.8665   0.8976   0.9218   0.9252   0.9439
  0.9669   0.9924   1.0173   1.0507   1.0746   1.0875   1.1118   1.1258
  1.1397   1.1610   1.1670   1.2050   1.2197   1.2389   1.2628   1.2683
  1.2814   1.3507   1.3647   1.3823   1.3860   1.4067   1.4304   1.4402
  1.4495   1.4875   1.4900   1.5244   1.5326   1.5741   1.5800   1.6259
  1.6493   1.7015   1.7861   1.8195   1.8350   1.8766   1.9210   1.9525
  2.0700   2.1084   2.1194   2.1863   2.1912   2.2330   2.2620   2.2940
  2.3132   2.3304   2.3467   2.3575   2.3913   2.4213   2.4605   2.5195
  2.5282   2.5400   2.5585   2.5743   2.6030   2.6138   2.6690   2.6949
  2.6963   2.7094   2.7202   2.7375   2.7530   2.7635   2.7717   2.8026
  2.8290   2.8500   2.8696   2.8858   2.9050   2.9196   2.9310   2.9771
  2.9900   3.0108   3.0171   3.0211   3.0394   3.0625   3.0709   3.0795
  3.0976   3.1064   3.1127   3.1204   3.1475   3.1551   3.1754   3.1978
  3.2127   3.2282   3.2504   3.2789   3.3075   3.3198   3.3625   3.3920
  3.4028   3.4534   3.4763   3.4944   3.5057   3.5159   3.5299   3.5497
  3.5828   3.6053   3.6292   3.6315   3.6474   3.7138   3.7201   3.7415
  3.7819   3.7888   3.8238   3.8313   3.8426   3.8647   3.8731   3.9622
  3.9822   3.9902   4.0306   4.0414   4.0557   4.0682   4.0794   4.0933
  4.1094   4.1347   4.1603   4.1889   4.2108   4.2662   4.2915   4.3270
  4.3689   4.4317   4.4335   4.5378   4.5455   4.5822   4.6281   4.6466
  4.6530   4.6658   4.7277   4.7400   4.7475   4.7854   4.7871   4.8024
  4.9326   4.9453   4.9787   5.0251   5.0812   5.1098   5.1117   5.1366
  5.1617   5.1751   5.2276   5.2547   5.2676   5.2715   5.3233   5.3787
  5.5161   5.6686   5.6799   5.7207   5.7813   5.8226   5.9233   5.9859
  5.9951   6.0884   6.1878   6.2031   6.3214   6.4417   6.5041   6.7824
  8.3150   9.1681  10.4818  13.7497  14.3864  15.0935  15.5437
 
 Beta MOs
 -- Occupied --
-14.4517 -14.4336 -10.3654 -10.3492 -10.3420 -10.3310 -10.2911  -1.0680
 -1.0386  -0.9352  -0.8823  -0.7372  -0.6846  -0.6483  -0.6014  -0.5781
 -0.5734  -0.5034  -0.4951  -0.4788  -0.4474  -0.4455  -0.3907  -0.3434
 -- Virtual --
 -0.0353   0.0248   0.0664   0.0895   0.1034   0.1283   0.1396   0.1489
  0.1613   0.1825   0.2001   0.2257   0.2510   0.2965   0.3029   0.3244
  0.3608   0.3622   0.3874   0.3921   0.3979   0.4075   0.4355   0.4503
  0.4550   0.4678   0.4815   0.5037   0.5049   0.5340   0.5435   0.5447
  0.5595   0.5649   0.5741   0.5895   0.6009   0.6252   0.6315   0.6527
  0.6598   0.6680   0.6796   0.6876   0.7020   0.7303   0.7481   0.7791
  0.7924   0.8046   0.8126   0.8242   0.8755   0.9003   0.9237   0.9259
  0.9568   0.9712   0.9935   1.0178   1.0522   1.0755   1.0889   1.1129
  1.1265   1.1402   1.1626   1.1776   1.2074   1.2244   1.2437   1.2671
  1.2775   1.2826   1.3511   1.3656   1.3858   1.3864   1.4090   1.4310
  1.4431   1.4510   1.4914   1.4954   1.5264   1.5355   1.5747   1.5809
  1.6284   1.6499   1.7124   1.7851   1.8197   1.8358   1.8775   1.9225
  1.9558   2.0717   2.1114   2.1242   2.1922   2.2059   2.2381   2.2781
  2.3032   2.3152   2.3326   2.3476   2.3594   2.3937   2.4312   2.4801
  2.5292   2.5357   2.5518   2.5629   2.5811   2.6129   2.6292   2.6709
  2.6982   2.7012   2.7133   2.7287   2.7429   2.7543   2.7750   2.7842
  2.8126   2.8313   2.8606   2.8786   2.9096   2.9235   2.9290   2.9412
  2.9913   2.9997   3.0154   3.0194   3.0258   3.0477   3.0651   3.0743
  3.0883   3.1049   3.1099   3.1271   3.1355   3.1516   3.1720   3.1866
  3.2031   3.2223   3.2301   3.2565   3.2902   3.3121   3.3326   3.3654
  3.4016   3.4075   3.4709   3.4838   3.4989   3.5075   3.5170   3.5378
  3.5555   3.5876   3.6174   3.6304   3.6336   3.6513   3.7145   3.7208
  3.7545   3.7884   3.7964   3.8251   3.8399   3.8514   3.8699   3.8735
  3.9628   3.9874   3.9931   4.0316   4.0422   4.0567   4.0670   4.0813
  4.0968   4.1108   4.1361   4.1619   4.1892   4.2187   4.2668   4.3084
  4.3302   4.3699   4.4322   4.4387   4.5395   4.5494   4.5904   4.6364
  4.6455   4.6538   4.6661   4.7288   4.7439   4.7478   4.7867   4.7877
  4.8050   4.9334   4.9456   4.9834   5.0256   5.0815   5.1188   5.1215
  5.1383   5.1620   5.1816   5.2313   5.2581   5.2748   5.2861   5.3298
  5.3796   5.5165   5.6689   5.6802   5.7209   5.7860   5.8319   5.9237
  5.9863   5.9953   6.1032   6.1874   6.2038   6.3219   6.4420   6.5093
  6.7826   8.3185   9.1683  10.4952  13.7589  14.3868  15.0937  15.5439
 --------------------------------------------------------------
 
          Ground-State Mulliken Net Atomic Charges

     Atom                 Charge (a.u.)    Spin (a.u.)
  --------------------------------------------------------
      1 C                    -0.052138       0.064505
      2 N                    -0.059091      -0.034095
      3 C                    -0.151849       1.010811
      4 H                     0.163383       0.013635
      5 C                    -0.110312      -0.117631
      6 H                     0.181823       0.033527
      7 C                    -0.447341       0.008531
      8 H                     0.146393       0.000808
      9 C                     0.155014       0.015112
     10 H                     0.144216       0.000162
     11 N                    -0.140509       0.001747
     12 H                     0.170412       0.002888
  --------------------------------------------------------
  Sum of atomic charges =     0.000000
  Sum of spin   charges =     1.000000

 -----------------------------------------------------------------
                    Cartesian Multipole Moments
 -----------------------------------------------------------------
    Charge (ESU x 10^10)
                 0.0000
    Dipole Moment (Debye)
         X       2.2573      Y      -1.2847      Z       1.4226
       Tot       2.9613
    Quadrupole Moments (Debye-Ang)
        XX     -64.4198     XY      -2.8784     YY     -41.7004
        XZ      -2.2948     YZ       0.8258     ZZ     -37.5550
    Octopole Moments (Debye-Ang^2)
       XXX     131.7858    XXY     -24.0416    XYY      10.5970
       YYY     -16.1253    XXZ      27.2448    XYZ       2.4848
       YYZ       6.6165    XZZ      16.1104    YZZ      -9.4870
       ZZZ      19.2365
    Hexadecapole Moments (Debye-Ang^3)
      XXXX   -1857.3561   XXXY     -53.7192   XXYY    -289.5483
      XYYY     -78.9017   YYYY    -227.7432   XXXZ    -112.1133
      XXYZ      14.5039   XYYZ     -14.8042   YYYZ      29.4680
      XXZZ    -251.7396   XYZZ     -19.6010   YYZZ     -58.0439
      XZZZ     -61.7140   YZZZ      20.9939   ZZZZ    -108.0720
 -----------------------------------------------------------------
 Calculating analytic gradient of the SCF energy
 Gradient of SCF Energy
            1           2           3           4           5           6
    1   0.0003820  -0.0000480   0.0007387   0.0002641  -0.0023337   0.0011203
    2  -0.0001396   0.0000856   0.0000392  -0.0000065   0.0001461  -0.0001949
    3   0.0002295   0.0000338  -0.0006233  -0.0001286  -0.0012051   0.0016416
            7           8           9          10          11          12
    1   0.0007287  -0.0001950  -0.0003876  -0.0002855   0.0000137   0.0000025
    2  -0.0020337   0.0002446   0.0006770   0.0004303   0.0008451  -0.0000932
    3   0.0011552  -0.0002628  -0.0005302  -0.0001741  -0.0001776   0.0000416
 Max gradient component =       2.334E-03
 RMS gradient           =       7.504E-04
 Gradient time:  CPU 228.51 s  wall 4.53 s
 Geometry Optimization Parameters
   NAtoms,    NIC,     NZ,  NCons,   NDum,   NFix, NCnnct, MaxDiis
       12     162       0       0       0       0       0       0

 Cartesian Hessian Update
 Hessian updated using BFGS update


** GEOMETRY OPTIMIZATION IN DELOCALIZED INTERNAL COORDINATES **
   Searching for a Minimum

   Optimization Cycle:  17

                       Coordinates (Angstroms)
     ATOM                X               Y               Z
      1  C        -2.8626503528   -0.0641784779   -0.5166749110
      2  N        -3.9801155381    0.1646696073   -0.6537060282
      3  C        -0.9389748058   -0.5951210505    0.8277542279
      4  H        -1.2828322929   -0.6724105097    1.8476343498
      5  C        -1.4656778285   -0.3414459671   -0.3452277883
      6  H        -0.8450257295   -0.3325638917   -1.2348172421
      7  C         2.2286493074   -0.5911416076    0.1677959413
      8  H         2.5774194508   -0.8756871009    1.1476242636
      9  C         1.9256657609    0.6555304013   -0.0856414938
     10  H         2.1290165000   -1.3341644033   -0.6083994532
     11  N         1.7306613391    1.8263998336   -0.3517142076
     12  H         0.7838634034    2.1601145747   -0.1946260407
   Point Group: c1    Number of degrees of freedom:    30


   Energy is   -302.860838335

 Hessian updated using BFGS update

 30 Hessian modes will be used to form the next step
  Hessian Eigenvalues:
     0.000194    0.001125    0.012373    0.012951    0.015205    0.016574
     0.021363    0.025403    0.027315    0.034075    0.039240    0.045843
     0.072510    0.081704    0.142093    0.162406    0.171592    0.197134
     0.199950    0.208303    0.256511    0.295751    0.333280    0.388232
     0.402192    0.455920    0.530413    0.604915    0.997652    1.352784

 Minimum search - taking simple RFO step
 Searching for Lamda that Minimizes Along All modes
 Value Taken    Lamda =  -0.00005523
 Calculated Step too Large.  Step scaled by  0.979603
 Step Taken.  Stepsize is  0.300000

                             Maximum     Tolerance    Cnvgd?
         Gradient           0.001142      0.000300      NO
         Displacement       0.130147      0.001200      NO
         Energy change     -0.000030      0.000001      NO


 New Cartesian Coordinates Obtained by Inverse Iteration

 Displacement from previous Coordinates is:  0.341513
 Adding empirical dispersion correction 
 ----------------------------------------------------------------
 Doing -D3(0) with
 s6  =   1.00000
 s8  =   1.00000
 rs6 =   1.28100
 rs8 =   1.09400
 -D3 energy without 3body term =     -0.0030769679 hartrees
 ----------------------------------------------------------------
             Standard Nuclear Orientation (Angstroms)
    I     Atom           X                Y                Z
 ----------------------------------------------------------------
    1      C      -2.8506837967    -0.0397136519    -0.5264585615
    2      N      -3.9630240726     0.2104151388    -0.6677989352
    3      C      -0.9432264222    -0.5761738077     0.8359761477
    4      H      -1.2976389312    -0.6223766090     1.8544527277
    5      C      -1.4597750956    -0.3421492113    -0.3458223699
    6      H      -0.8392725162    -0.3661956008    -1.2355594906
    7      C       2.2623785918    -0.5955793768     0.1585372642
    8      H       2.6390994505    -0.8745981333     1.1297042770
    9      C       1.9074601356     0.6400003970    -0.0816061133
   10      H       2.1764133627    -1.3353458175    -0.6226916886
   11      N       1.6626027397     1.8037744314    -0.3367665029
   12      H       0.7056657682     2.0979436494    -0.1619651371
 ----------------------------------------------------------------
 Nuclear Repulsion Energy =         216.86947540 hartrees
 There are       25 alpha and       24 beta electrons
 Applying Cartesian multipole field
    Component          Value
    ---------          -----
     (2,0,0)        1.00000E-11
     (0,2,0)        2.00000E-11
     (0,0,2)       -3.00000E-11
 Nucleus-field energy     =     0.0000000102 hartrees
 Requested basis set is cc-pVTZ
 There are 100 shells and 280 basis functions
 A cutoff of  1.0D-14 yielded   4486 shell pairs
 There are     34936 function pairs (     45475 Cartesian)
 Smallest overlap matrix eigenvalue = 3.75E-04
 Guess MOs from SCF MO coefficient file
 Reading MOs from coefficient file
 Reading MOs from coefficient file
 Long-range K will be added via erf
 Coulomb attenuation parameter = 0.25 bohr**(-1)
 An unrestricted hybrid HF-DFT SCF calculation will be
 performed using Pulay DIIS extrapolation
 Exchange:     0.1957 Hartree-Fock + 1.0000 wB97X-D3 + LR-HF
 Correlation:  1.0000 wB97X-D3
 Using SG-2 standard quadrature grid
 Dispersion:   Grimme D3
 SCF converges when DIIS error is below 1.0E-08
 Geometry optimization detected.  Setting ReadMinima to 0
 Setting SaveMinima to 0
 using 64 threads for integral computing
 -------------------------------------------------------
 OpenMP Integral computing Module                
 Release: version 1.0, May 2013, Q-Chem Inc. Pittsburgh 
 -------------------------------------------------------
 using 64 threads for integral computing
 -------------------------------------------------------
 OpenMP Integral computing Module                
 Release: version 1.0, May 2013, Q-Chem Inc. Pittsburgh 
 -------------------------------------------------------
 ---------------------------------------
  Cycle       Energy         DIIS Error
 ---------------------------------------
    1    -302.8575945250      1.13E-03
    2    -302.8606152977      1.22E-04
    3    -302.8607322970      1.18E-04
    4    -302.8608550252      2.66E-05
    5    -302.8608672101      8.88E-06
    6    -302.8608696204      3.85E-06
    7    -302.8608704488      2.43E-06
    8    -302.8608708490      1.35E-06
    9    -302.8608711023      7.05E-07
   10    -302.8608711915      3.25E-07
   11    -302.8608712133      7.80E-08
   12    -302.8608712143      2.85E-08
   13    -302.8608712144      9.66E-09 Convergence criterion met
 ---------------------------------------
 <S^2> = 0.7696
 SCF time:  CPU 1310.64 s  wall 22.45 s
 SCF   energy in the final basis set = -302.86087121
 Total energy in the final basis set = -302.86087121
 
 --------------------------------------------------------------
 
                    Orbital Energies (a.u.)
 --------------------------------------------------------------
 
 Alpha MOs
 -- Occupied --
-14.4513 -14.4337 -10.3652 -10.3553 -10.3488 -10.3329 -10.2912  -1.0679
 -1.0396  -0.9511  -0.8834  -0.7663  -0.6846  -0.6620  -0.6018  -0.5927
 -0.5739  -0.5054  -0.4955  -0.4808  -0.4500  -0.4463  -0.4008  -0.3874
 -0.3364
 -- Virtual --
  0.0089   0.0664   0.0889   0.1005   0.1244   0.1332   0.1489   0.1594
  0.1836   0.1996   0.2244   0.2514   0.2945   0.2996   0.3196   0.3404
  0.3602   0.3845   0.3884   0.3954   0.4071   0.4327   0.4427   0.4525
  0.4620   0.4775   0.4999   0.5037   0.5326   0.5403   0.5450   0.5579
  0.5659   0.5696   0.5868   0.6003   0.6212   0.6230   0.6483   0.6543
  0.6648   0.6764   0.6841   0.6985   0.7217   0.7421   0.7712   0.7886
  0.8073   0.8147   0.8218   0.8647   0.8961   0.9217   0.9260   0.9441
  0.9661   0.9916   1.0174   1.0511   1.0764   1.0846   1.1131   1.1245
  1.1386   1.1566   1.1670   1.2053   1.2216   1.2384   1.2636   1.2664
  1.2814   1.3507   1.3663   1.3826   1.3857   1.4082   1.4317   1.4422
  1.4521   1.4864   1.4904   1.5226   1.5316   1.5740   1.5828   1.6235
  1.6532   1.7013   1.7858   1.8217   1.8373   1.8770   1.9193   1.9507
  2.0671   2.1083   2.1209   2.1834   2.1920   2.2385   2.2609   2.2937
  2.3129   2.3327   2.3481   2.3563   2.3874   2.4191   2.4643   2.5199
  2.5269   2.5371   2.5600   2.5773   2.6006   2.6124   2.6696   2.6951
  2.6960   2.7089   2.7196   2.7366   2.7532   2.7617   2.7680   2.8050
  2.8290   2.8501   2.8708   2.8836   2.9082   2.9202   2.9284   2.9781
  2.9891   3.0093   3.0166   3.0200   3.0399   3.0626   3.0691   3.0773
  3.0970   3.1042   3.1111   3.1180   3.1492   3.1587   3.1792   3.1983
  3.2160   3.2284   3.2460   3.2778   3.3073   3.3215   3.3629   3.3907
  3.4014   3.4505   3.4797   3.4987   3.5026   3.5155   3.5325   3.5505
  3.5832   3.6041   3.6296   3.6309   3.6490   3.7150   3.7198   3.7390
  3.7804   3.7861   3.8248   3.8306   3.8433   3.8653   3.8721   3.9665
  3.9787   3.9919   4.0300   4.0418   4.0552   4.0679   4.0790   4.0954
  4.1116   4.1363   4.1599   4.1879   4.2080   4.2673   4.2918   4.3238
  4.3680   4.4312   4.4338   4.5380   4.5442   4.5813   4.6274   4.6460
  4.6534   4.6653   4.7284   4.7369   4.7487   4.7858   4.7889   4.8008
  4.9329   4.9445   4.9758   5.0277   5.0819   5.1076   5.1111   5.1373
  5.1624   5.1730   5.2262   5.2560   5.2636   5.2694   5.3234   5.3755
  5.5152   5.6700   5.6795   5.7207   5.7803   5.8227   5.9232   5.9858
  5.9947   6.0817   6.1873   6.2026   6.3207   6.4418   6.5021   6.7836
  8.3102   9.1583  10.4660  13.7467  14.3778  15.0860  15.5446
 
 Beta MOs
 -- Occupied --
-14.4513 -14.4341 -10.3650 -10.3501 -10.3430 -10.3315 -10.2908  -1.0677
 -1.0392  -0.9360  -0.8819  -0.7379  -0.6841  -0.6488  -0.6010  -0.5788
 -0.5732  -0.5037  -0.4954  -0.4792  -0.4475  -0.4456  -0.3913  -0.3431
 -- Virtual --
 -0.0368   0.0241   0.0667   0.0896   0.1030   0.1286   0.1394   0.1495
  0.1615   0.1812   0.2002   0.2245   0.2521   0.2961   0.3027   0.3243
  0.3585   0.3634   0.3857   0.3914   0.3966   0.4091   0.4350   0.4484
  0.4552   0.4652   0.4811   0.5016   0.5067   0.5343   0.5429   0.5455
  0.5592   0.5663   0.5745   0.5900   0.6016   0.6252   0.6324   0.6518
  0.6583   0.6673   0.6808   0.6849   0.7012   0.7281   0.7489   0.7744
  0.7909   0.8086   0.8178   0.8241   0.8731   0.8986   0.9240   0.9263
  0.9573   0.9707   0.9926   1.0177   1.0526   1.0773   1.0860   1.1140
  1.1254   1.1391   1.1582   1.1777   1.2079   1.2263   1.2429   1.2676
  1.2754   1.2830   1.3512   1.3671   1.3859   1.3864   1.4102   1.4322
  1.4449   1.4541   1.4899   1.4961   1.5248   1.5344   1.5746   1.5837
  1.6259   1.6538   1.7118   1.7848   1.8218   1.8381   1.8779   1.9205
  1.9540   2.0688   2.1112   2.1254   2.1900   2.2061   2.2437   2.2778
  2.3027   2.3144   2.3347   2.3494   2.3573   2.3898   2.4293   2.4826
  2.5299   2.5345   2.5485   2.5642   2.5858   2.6098   2.6280   2.6716
  2.6988   2.7006   2.7132   2.7277   2.7423   2.7544   2.7721   2.7824
  2.8142   2.8314   2.8605   2.8790   2.9077   2.9253   2.9302   2.9398
  2.9916   2.9993   3.0139   3.0190   3.0245   3.0478   3.0647   3.0744
  3.0849   3.1050   3.1088   3.1256   3.1313   3.1571   3.1735   3.1872
  3.2046   3.2251   3.2310   3.2522   3.2885   3.3128   3.3342   3.3660
  3.4021   3.4039   3.4701   3.4854   3.5023   3.5060   3.5164   3.5407
  3.5553   3.5883   3.6160   3.6305   3.6334   3.6526   3.7156   3.7205
  3.7519   3.7870   3.7938   3.8266   3.8390   3.8513   3.8709   3.8726
  3.9672   3.9840   3.9948   4.0311   4.0425   4.0563   4.0666   4.0810
  4.0987   4.1128   4.1378   4.1616   4.1882   4.2159   4.2679   4.3087
  4.3270   4.3689   4.4329   4.4378   4.5404   4.5474   4.5895   4.6357
  4.6449   4.6540   4.6656   4.7296   4.7409   4.7488   4.7870   4.7896
  4.8035   4.9337   4.9447   4.9806   5.0281   5.0822   5.1166   5.1212
  5.1392   5.1628   5.1795   5.2301   5.2591   5.2719   5.2828   5.3296
  5.3764   5.5156   5.6702   5.6798   5.7209   5.7850   5.8320   5.9237
  5.9861   5.9949   6.0964   6.1870   6.2033   6.3210   6.4420   6.5073
  6.7837   8.3136   9.1586  10.4794  13.7560  14.3782  15.0862  15.5449
 --------------------------------------------------------------
 
          Ground-State Mulliken Net Atomic Charges

     Atom                 Charge (a.u.)    Spin (a.u.)
  --------------------------------------------------------
      1 C                    -0.052247       0.064619
      2 N                    -0.058206      -0.033807
      3 C                    -0.151690       1.012480
      4 H                     0.163716       0.013664
      5 C                    -0.111845      -0.117506
      6 H                     0.183730       0.033167
      7 C                    -0.445972       0.011330
      8 H                     0.146089       0.000715
      9 C                     0.152579       0.011695
     10 H                     0.143363       0.000018
     11 N                    -0.140214       0.001084
     12 H                     0.170697       0.002542
  --------------------------------------------------------
  Sum of atomic charges =     0.000000
  Sum of spin   charges =     1.000000

 -----------------------------------------------------------------
                    Cartesian Multipole Moments
 -----------------------------------------------------------------
    Charge (ESU x 10^10)
                 0.0000
    Dipole Moment (Debye)
         X       2.2353      Y      -1.3983      Z       1.4506
       Tot       3.0093
    Quadrupole Moments (Debye-Ang)
        XX     -63.7595     XY      -2.6989     YY     -42.0800
        XZ      -2.4131     YZ       1.0863     ZZ     -37.5632
    Octopole Moments (Debye-Ang^2)
       XXX     132.1317    XXY     -25.0176    XYY      10.9102
       YYY     -17.7713    XXZ      27.4890    XYZ       2.0861
       YYZ       6.6436    XZZ      16.2619    YZZ      -9.6474
       ZZZ      19.3239
    Hexadecapole Moments (Debye-Ang^3)
      XXXX   -1834.2049   XXXY     -38.6896   XXYY    -285.7795
      XYYY     -70.1037   YYYY    -226.4495   XXXZ    -114.0716
      XXYZ      14.7824   XYYZ     -15.6076   YYYZ      29.4620
      XXZZ    -249.9112   XYZZ     -16.4435   YYZZ     -57.6678
      XZZZ     -63.7247   YZZZ      20.8827   ZZZZ    -108.9101
 -----------------------------------------------------------------
 Calculating analytic gradient of the SCF energy
 Gradient of SCF Energy
            1           2           3           4           5           6
    1   0.0003309  -0.0000387   0.0009693   0.0000048  -0.0020543   0.0009424
    2  -0.0001109   0.0001146   0.0001669  -0.0000350  -0.0000052  -0.0000970
    3   0.0000378   0.0001293  -0.0004026  -0.0000526  -0.0010098   0.0012319
            7           8           9          10          11          12
    1   0.0008994  -0.0000899  -0.0005391  -0.0003762   0.0000369  -0.0000855
    2  -0.0019745   0.0001595   0.0009915   0.0004462   0.0004570  -0.0001130
    3   0.0014247  -0.0001630  -0.0008985  -0.0003280   0.0000034   0.0000277
 Max gradient component =       2.054E-03
 RMS gradient           =       7.169E-04
 Gradient time:  CPU 230.62 s  wall 4.56 s
 Geometry Optimization Parameters
   NAtoms,    NIC,     NZ,  NCons,   NDum,   NFix, NCnnct, MaxDiis
       12     162       0       0       0       0       0       0

 Cartesian Hessian Update
 Hessian updated using BFGS update


** GEOMETRY OPTIMIZATION IN DELOCALIZED INTERNAL COORDINATES **
   Searching for a Minimum

   Optimization Cycle:  18

                       Coordinates (Angstroms)
     ATOM                X               Y               Z
      1  C        -2.8506837967   -0.0397136519   -0.5264585615
      2  N        -3.9630240726    0.2104151388   -0.6677989352
      3  C        -0.9432264222   -0.5761738077    0.8359761477
      4  H        -1.2976389312   -0.6223766090    1.8544527277
      5  C        -1.4597750956   -0.3421492113   -0.3458223699
      6  H        -0.8392725162   -0.3661956008   -1.2355594906
      7  C         2.2623785918   -0.5955793768    0.1585372642
      8  H         2.6390994505   -0.8745981333    1.1297042770
      9  C         1.9074601356    0.6400003970   -0.0816061133
     10  H         2.1764133627   -1.3353458175   -0.6226916886
     11  N         1.6626027397    1.8037744314   -0.3367665029
     12  H         0.7056657682    2.0979436494   -0.1619651371
   Point Group: c1    Number of degrees of freedom:    30


   Energy is   -302.860871214

 Hessian updated using BFGS update

 30 Hessian modes will be used to form the next step
  Hessian Eigenvalues:
     0.000342    0.001254    0.010175    0.012678    0.015112    0.016577
     0.021365    0.025420    0.026711    0.033972    0.039348    0.046533
     0.071983    0.080741    0.097988    0.160567    0.171660    0.197288
     0.199924    0.204549    0.256574    0.294583    0.326808    0.381072
     0.397005    0.453524    0.516991    0.595583    0.991002    1.352698

 Minimum search - taking simple RFO step
 Searching for Lamda that Minimizes Along All modes
 Value Taken    Lamda =  -0.00005112
 Step Taken.  Stepsize is  0.102508

                             Maximum     Tolerance    Cnvgd?
         Gradient           0.000890      0.000300      NO
         Displacement       0.049276      0.001200      NO
         Energy change     -0.000033      0.000001      NO


 New Cartesian Coordinates Obtained by Inverse Iteration

 Displacement from previous Coordinates is:  0.082857
 Adding empirical dispersion correction 
 ----------------------------------------------------------------
 Doing -D3(0) with
 s6  =   1.00000
 s8  =   1.00000
 rs6 =   1.28100
 rs8 =   1.09400
 -D3 energy without 3body term =     -0.0030573636 hartrees
 ----------------------------------------------------------------
             Standard Nuclear Orientation (Angstroms)
    I     Atom           X                Y                Z
 ----------------------------------------------------------------
    1      C      -2.8596756176    -0.0440228906    -0.5242659654
    2      N      -3.9732555538     0.2026197741    -0.6618277378
    3      C      -0.9530884118    -0.5761710141     0.8362156377
    4      H      -1.3144487347    -0.6239063363     1.8524231009
    5      C      -1.4665369190    -0.3428780731    -0.3470240883
    6      H      -0.8548224089    -0.3640020893    -1.2434453853
    7      C       2.2708136660    -0.5938669566     0.1591190099
    8      H       2.6467318282    -0.8720691785     1.1312036001
    9      C       1.9190934825     0.6403867566    -0.0808213486
   10      H       2.1862669667    -1.3333409617    -0.6224562230
   11      N       1.6775877175     1.8047223600    -0.3356004814
   12      H       0.7213331989     2.1025300177    -0.1635185011
 ----------------------------------------------------------------
 Nuclear Repulsion Energy =         216.57191285 hartrees
 There are       25 alpha and       24 beta electrons
 Applying Cartesian multipole field
    Component          Value
    ---------          -----
     (2,0,0)        1.00000E-11
     (0,2,0)        2.00000E-11
     (0,0,2)       -3.00000E-11
 Nucleus-field energy     =     0.0000000103 hartrees
 Requested basis set is cc-pVTZ
 There are 100 shells and 280 basis functions
 A cutoff of  1.0D-14 yielded   4478 shell pairs
 There are     34796 function pairs (     45255 Cartesian)
 Smallest overlap matrix eigenvalue = 3.74E-04
 Guess MOs from SCF MO coefficient file
 Reading MOs from coefficient file
 Reading MOs from coefficient file
 Long-range K will be added via erf
 Coulomb attenuation parameter = 0.25 bohr**(-1)
 An unrestricted hybrid HF-DFT SCF calculation will be
 performed using Pulay DIIS extrapolation
 Exchange:     0.1957 Hartree-Fock + 1.0000 wB97X-D3 + LR-HF
 Correlation:  1.0000 wB97X-D3
 Using SG-2 standard quadrature grid
 Dispersion:   Grimme D3
 SCF converges when DIIS error is below 1.0E-08
 Geometry optimization detected.  Setting ReadMinima to 0
 Setting SaveMinima to 0
 using 64 threads for integral computing
 -------------------------------------------------------
 OpenMP Integral computing Module                
 Release: version 1.0, May 2013, Q-Chem Inc. Pittsburgh 
 -------------------------------------------------------
 using 64 threads for integral computing
 -------------------------------------------------------
 OpenMP Integral computing Module                
 Release: version 1.0, May 2013, Q-Chem Inc. Pittsburgh 
 -------------------------------------------------------
 ---------------------------------------
  Cycle       Energy         DIIS Error
 ---------------------------------------
    1    -302.8602193539      1.39E-04
    2    -302.8608929347      1.56E-05
    3    -302.8608953520      1.54E-05
    4    -302.8608974693      3.24E-06
    5    -302.8608977293      1.44E-06
    6    -302.8608977945      5.15E-07
    7    -302.8608978103      2.82E-07
    8    -302.8608978147      1.45E-07
    9    -302.8608978162      8.11E-08
   10    -302.8608978168      3.57E-08
   11    -302.8608978170      1.52E-08
   12    -302.8608978171      6.88E-09 Convergence criterion met
 ---------------------------------------
 <S^2> = 0.7696
 SCF time:  CPU 1176.19 s  wall 20.43 s
 SCF   energy in the final basis set = -302.86089782
 Total energy in the final basis set = -302.86089782
 
 --------------------------------------------------------------
 
                    Orbital Energies (a.u.)
 --------------------------------------------------------------
 
 Alpha MOs
 -- Occupied --
-14.4509 -14.4336 -10.3645 -10.3557 -10.3491 -10.3329 -10.2906  -1.0676
 -1.0396  -0.9513  -0.8836  -0.7664  -0.6843  -0.6614  -0.6016  -0.5932
 -0.5740  -0.5051  -0.4956  -0.4808  -0.4500  -0.4460  -0.4009  -0.3875
 -0.3367
 -- Virtual --
  0.0090   0.0668   0.0892   0.1010   0.1245   0.1331   0.1490   0.1589
  0.1834   0.1993   0.2243   0.2509   0.2946   0.2993   0.3197   0.3395
  0.3597   0.3841   0.3892   0.3956   0.4071   0.4326   0.4423   0.4524
  0.4618   0.4772   0.5003   0.5035   0.5323   0.5403   0.5450   0.5581
  0.5664   0.5696   0.5860   0.5997   0.6218   0.6226   0.6482   0.6544
  0.6651   0.6766   0.6844   0.6973   0.7220   0.7416   0.7705   0.7874
  0.8050   0.8137   0.8210   0.8639   0.8964   0.9219   0.9260   0.9420
  0.9663   0.9910   1.0168   1.0497   1.0758   1.0841   1.1129   1.1250
  1.1396   1.1572   1.1652   1.2055   1.2205   1.2400   1.2631   1.2660
  1.2813   1.3521   1.3662   1.3831   1.3856   1.4063   1.4311   1.4420
  1.4512   1.4850   1.4901   1.5217   1.5305   1.5736   1.5826   1.6203
  1.6532   1.6994   1.7851   1.8210   1.8373   1.8773   1.9193   1.9493
  2.0656   2.1077   2.1208   2.1838   2.1909   2.2368   2.2610   2.2939
  2.3134   2.3327   2.3481   2.3559   2.3858   2.4150   2.4626   2.5202
  2.5269   2.5365   2.5610   2.5766   2.6005   2.6124   2.6698   2.6958
  2.6964   2.7086   2.7197   2.7366   2.7538   2.7619   2.7675   2.8053
  2.8294   2.8486   2.8713   2.8845   2.9066   2.9210   2.9274   2.9782
  2.9888   3.0097   3.0169   3.0196   3.0394   3.0628   3.0690   3.0769
  3.0942   3.1028   3.1115   3.1173   3.1493   3.1577   3.1789   3.1977
  3.2152   3.2272   3.2442   3.2796   3.3070   3.3209   3.3618   3.3887
  3.4035   3.4491   3.4807   3.4985   3.5026   3.5160   3.5316   3.5516
  3.5843   3.6038   3.6298   3.6318   3.6490   3.7163   3.7209   3.7367
  3.7787   3.7834   3.8251   3.8309   3.8441   3.8657   3.8718   3.9658
  3.9750   3.9904   4.0311   4.0420   4.0557   4.0672   4.0790   4.0934
  4.1116   4.1361   4.1597   4.1882   4.2032   4.2694   4.2940   4.3177
  4.3694   4.4303   4.4334   4.5375   4.5452   4.5821   4.6250   4.6461
  4.6546   4.6653   4.7297   4.7364   4.7490   4.7887   4.7909   4.7994
  4.9339   4.9444   4.9701   5.0274   5.0812   5.1070   5.1113   5.1384
  5.1630   5.1701   5.2256   5.2556   5.2603   5.2664   5.3219   5.3760
  5.5160   5.6716   5.6804   5.7212   5.7789   5.8264   5.9256   5.9878
  5.9967   6.0732   6.1854   6.2028   6.3235   6.4428   6.4981   6.7843
  8.2966   9.1667  10.4428  13.7416  14.4060  15.0913  15.5402
 
 Beta MOs
 -- Occupied --
-14.4509 -14.4340 -10.3644 -10.3505 -10.3434 -10.3314 -10.2902  -1.0674
 -1.0391  -0.9361  -0.8822  -0.7379  -0.6839  -0.6481  -0.6008  -0.5792
 -0.5733  -0.5035  -0.4954  -0.4791  -0.4474  -0.4454  -0.3915  -0.3430
 -- Virtual --
 -0.0375   0.0241   0.0671   0.0899   0.1035   0.1287   0.1393   0.1496
  0.1610   0.1811   0.1999   0.2245   0.2516   0.2964   0.3023   0.3247
  0.3576   0.3628   0.3853   0.3921   0.3968   0.4091   0.4348   0.4478
  0.4552   0.4649   0.4806   0.5022   0.5062   0.5340   0.5430   0.5455
  0.5593   0.5668   0.5745   0.5891   0.6011   0.6247   0.6331   0.6517
  0.6590   0.6676   0.6810   0.6852   0.7000   0.7286   0.7482   0.7738
  0.7896   0.8062   0.8165   0.8236   0.8722   0.8985   0.9243   0.9264
  0.9552   0.9710   0.9920   1.0171   1.0512   1.0768   1.0854   1.1139
  1.1259   1.1401   1.1587   1.1759   1.2081   1.2255   1.2445   1.2671
  1.2750   1.2827   1.3526   1.3670   1.3859   1.3866   1.4084   1.4316
  1.4446   1.4531   1.4881   1.4962   1.5237   1.5335   1.5741   1.5836
  1.6225   1.6538   1.7098   1.7840   1.8211   1.8382   1.8781   1.9204
  1.9524   2.0672   2.1105   2.1253   2.1901   2.2056   2.2419   2.2781
  2.3024   2.3149   2.3346   2.3494   2.3570   2.3881   2.4254   2.4810
  2.5300   2.5348   2.5484   2.5653   2.5845   2.6099   2.6280   2.6717
  2.6995   2.7008   2.7129   2.7277   2.7425   2.7548   2.7728   2.7815
  2.8141   2.8317   2.8591   2.8792   2.9087   2.9233   2.9302   2.9401
  2.9908   2.9995   3.0141   3.0191   3.0247   3.0475   3.0650   3.0738
  3.0841   3.1031   3.1085   3.1244   3.1312   3.1562   3.1737   3.1868
  3.2045   3.2242   3.2293   3.2506   3.2895   3.3130   3.3330   3.3652
  3.4013   3.4043   3.4701   3.4851   3.5026   3.5057   3.5168   3.5399
  3.5563   3.5898   3.6156   3.6311   3.6342   3.6526   3.7170   3.7215
  3.7490   3.7858   3.7906   3.8269   3.8393   3.8514   3.8715   3.8731
  3.9665   3.9804   3.9933   4.0322   4.0426   4.0567   4.0661   4.0812
  4.0966   4.1128   4.1375   4.1614   4.1885   4.2109   4.2700   4.3109
  4.3208   4.3703   4.4326   4.4367   4.5415   4.5468   4.5903   4.6333
  4.6451   4.6552   4.6656   4.7318   4.7396   4.7492   4.7893   4.7924
  4.8019   4.9347   4.9447   4.9751   5.0278   5.0815   5.1160   5.1219
  5.1403   5.1633   5.1765   5.2297   5.2584   5.2693   5.2784   5.3283
  5.3767   5.5164   5.6718   5.6806   5.7213   5.7838   5.8359   5.9260
  5.9881   5.9969   6.0878   6.1851   6.2036   6.3239   6.4430   6.5033
  6.7845   8.3000   9.1669  10.4561  13.7509  14.4064  15.0915  15.5405
 --------------------------------------------------------------
 
          Ground-State Mulliken Net Atomic Charges

     Atom                 Charge (a.u.)    Spin (a.u.)
  --------------------------------------------------------
      1 C                    -0.053958       0.064746
      2 N                    -0.057542      -0.033238
      3 C                    -0.151519       1.013138
      4 H                     0.163914       0.013475
      5 C                    -0.109355      -0.117422
      6 H                     0.182972       0.032965
      7 C                    -0.447851       0.010706
      8 H                     0.145918       0.000729
      9 C                     0.154849       0.011308
     10 H                     0.143308       0.000036
     11 N                    -0.141127       0.001103
     12 H                     0.170391       0.002454
  --------------------------------------------------------
  Sum of atomic charges =     0.000000
  Sum of spin   charges =     1.000000

 -----------------------------------------------------------------
                    Cartesian Multipole Moments
 -----------------------------------------------------------------
    Charge (ESU x 10^10)
                 0.0000
    Dipole Moment (Debye)
         X       2.2222      Y      -1.3917      Z       1.4324
       Tot       2.9878
    Quadrupole Moments (Debye-Ang)
        XX     -63.8810     XY      -2.7389     YY     -42.0667
        XZ      -2.3915     YZ       1.0667     ZZ     -37.5203
    Octopole Moments (Debye-Ang^2)
       XXX     132.6991    XXY     -24.9917    XYY      10.8529
       YYY     -17.5746    XXZ      27.4462    XYZ       2.1634
       YYZ       6.5753    XZZ      16.1490    YZZ      -9.5975
       ZZZ      19.1054
    Hexadecapole Moments (Debye-Ang^3)
      XXXX   -1849.8505   XXXY     -41.3557   XXYY    -287.8055
      XYYY     -71.6704   YYYY    -226.3055   XXXZ    -113.5388
      XXYZ      14.6133   XYYZ     -15.4682   YYYZ      29.2263
      XXZZ    -251.2344   XYZZ     -16.9486   YYZZ     -57.6060
      XZZZ     -63.3053   YZZZ      20.7007   ZZZZ    -108.5429
 -----------------------------------------------------------------
 Calculating analytic gradient of the SCF energy
 Gradient of SCF Energy
            1           2           3           4           5           6
    1   0.0001061   0.0000090   0.0005265  -0.0001844  -0.0006989   0.0002534
    2  -0.0000501   0.0000893   0.0002511  -0.0000922  -0.0002493   0.0000513
    3  -0.0002070   0.0001837  -0.0000040   0.0000588  -0.0003010   0.0002309
            7           8           9          10          11          12
    1   0.0000841   0.0000143   0.0002347  -0.0003657   0.0001506  -0.0001298
    2   0.0003256   0.0002932  -0.0010305   0.0005433  -0.0001158  -0.0000160
    3   0.0006858   0.0000511  -0.0004790  -0.0003771   0.0001850  -0.0000273
 Max gradient component =       1.030E-03
 RMS gradient           =       3.302E-04
 Gradient time:  CPU 229.49 s  wall 4.44 s
 Geometry Optimization Parameters
   NAtoms,    NIC,     NZ,  NCons,   NDum,   NFix, NCnnct, MaxDiis
       12     162       0       0       0       0       0       0

 Cartesian Hessian Update
 Hessian updated using BFGS update


** GEOMETRY OPTIMIZATION IN DELOCALIZED INTERNAL COORDINATES **
   Searching for a Minimum

   Optimization Cycle:  19

                       Coordinates (Angstroms)
     ATOM                X               Y               Z
      1  C        -2.8596756176   -0.0440228906   -0.5242659654
      2  N        -3.9732555538    0.2026197741   -0.6618277378
      3  C        -0.9530884118   -0.5761710141    0.8362156377
      4  H        -1.3144487347   -0.6239063363    1.8524231009
      5  C        -1.4665369190   -0.3428780731   -0.3470240883
      6  H        -0.8548224089   -0.3640020893   -1.2434453853
      7  C         2.2708136660   -0.5938669566    0.1591190099
      8  H         2.6467318282   -0.8720691785    1.1312036001
      9  C         1.9190934825    0.6403867566   -0.0808213486
     10  H         2.1862669667   -1.3333409617   -0.6224562230
     11  N         1.6775877175    1.8047223600   -0.3356004814
     12  H         0.7213331989    2.1025300177   -0.1635185011
   Point Group: c1    Number of degrees of freedom:    30


   Energy is   -302.860897817

 Hessian updated using BFGS update

 30 Hessian modes will be used to form the next step
  Hessian Eigenvalues:
     0.000330    0.001306    0.011769    0.012811    0.015285    0.016582
     0.021532    0.024487    0.025748    0.033809    0.039064    0.044912
     0.065795    0.080787    0.087301    0.160105    0.171678    0.196586
     0.199892    0.203811    0.256578    0.294617    0.327963    0.386576
     0.396494    0.456880    0.554860    0.613100    0.992853    1.352719

 Minimum search - taking simple RFO step
 Searching for Lamda that Minimizes Along All modes
 Value Taken    Lamda =  -0.00001503
 Step Taken.  Stepsize is  0.071455

                             Maximum     Tolerance    Cnvgd?
         Gradient           0.000524      0.000300      NO
         Displacement       0.034128      0.001200      NO
         Energy change     -0.000027      0.000001      NO


 New Cartesian Coordinates Obtained by Inverse Iteration

 Displacement from previous Coordinates is:  0.062969
 Adding empirical dispersion correction 
 ----------------------------------------------------------------
 Doing -D3(0) with
 s6  =   1.00000
 s8  =   1.00000
 rs6 =   1.28100
 rs8 =   1.09400
 -D3 energy without 3body term =     -0.0030577282 hartrees
 ----------------------------------------------------------------
             Standard Nuclear Orientation (Angstroms)
    I     Atom           X                Y                Z
 ----------------------------------------------------------------
    1      C      -2.8601123835    -0.0410446241    -0.5271542556
    2      N      -3.9727907693     0.2063120649    -0.6705468752
    3      C      -0.9577087602    -0.5717122551     0.8401768009
    4      H      -1.3169684686    -0.6130338052     1.8571339352
    5      C      -1.4677083327    -0.3419941098    -0.3449568031
    6      H      -0.8566456830    -0.3701894805    -1.2419245118
    7      C       2.2782657624    -0.5947539609     0.1548571105
    8      H       2.6599985887    -0.8734081517     1.1247016089
    9      C       1.9176562784     0.6386567884    -0.0803122314
   10      H       2.1961173276    -1.3358017177    -0.6253396232
   11      N       1.6683322118     1.8021370549    -0.3318869954
   12      H       0.7115634424     2.0948336051    -0.1547465421
 ----------------------------------------------------------------
 Nuclear Repulsion Energy =         216.53867233 hartrees
 There are       25 alpha and       24 beta electrons
 Applying Cartesian multipole field
    Component          Value
    ---------          -----
     (2,0,0)        1.00000E-11
     (0,2,0)        2.00000E-11
     (0,0,2)       -3.00000E-11
 Nucleus-field energy     =     0.0000000103 hartrees
 Requested basis set is cc-pVTZ
 There are 100 shells and 280 basis functions
 A cutoff of  1.0D-14 yielded   4478 shell pairs
 There are     34802 function pairs (     45264 Cartesian)
 Smallest overlap matrix eigenvalue = 3.75E-04
 Guess MOs from SCF MO coefficient file
 Reading MOs from coefficient file
 Reading MOs from coefficient file
 Long-range K will be added via erf
 Coulomb attenuation parameter = 0.25 bohr**(-1)
 An unrestricted hybrid HF-DFT SCF calculation will be
 performed using Pulay DIIS extrapolation
 Exchange:     0.1957 Hartree-Fock + 1.0000 wB97X-D3 + LR-HF
 Correlation:  1.0000 wB97X-D3
 Using SG-2 standard quadrature grid
 Dispersion:   Grimme D3
 SCF converges when DIIS error is below 1.0E-08
 Geometry optimization detected.  Setting ReadMinima to 0
 Setting SaveMinima to 0
 using 64 threads for integral computing
 -------------------------------------------------------
 OpenMP Integral computing Module                
 Release: version 1.0, May 2013, Q-Chem Inc. Pittsburgh 
 -------------------------------------------------------
 using 64 threads for integral computing
 -------------------------------------------------------
 OpenMP Integral computing Module                
 Release: version 1.0, May 2013, Q-Chem Inc. Pittsburgh 
 -------------------------------------------------------
 ---------------------------------------
  Cycle       Energy         DIIS Error
 ---------------------------------------
    1    -302.8611128569      2.16E-04
    2    -302.8608977597      2.34E-05
    3    -302.8609021460      2.34E-05
    4    -302.8609069354      4.83E-06
    5    -302.8609073942      1.72E-06
    6    -302.8609074794      7.08E-07
    7    -302.8609075085      3.22E-07
    8    -302.8609075216      1.78E-07
    9    -302.8609075272      9.34E-08
   10    -302.8609075288      7.54E-08
   11    -302.8609075292      2.11E-08
   12    -302.8609075292      8.62E-09 Convergence criterion met
 ---------------------------------------
 <S^2> = 0.7695
 SCF time:  CPU 1170.22 s  wall 19.72 s
 SCF   energy in the final basis set = -302.86090753
 Total energy in the final basis set = -302.86090753
 
 --------------------------------------------------------------
 
                    Orbital Energies (a.u.)
 --------------------------------------------------------------
 
 Alpha MOs
 -- Occupied --
-14.4508 -14.4337 -10.3646 -10.3558 -10.3493 -10.3329 -10.2905  -1.0675
 -1.0397  -0.9514  -0.8832  -0.7666  -0.6844  -0.6613  -0.6018  -0.5937
 -0.5735  -0.5050  -0.4956  -0.4809  -0.4501  -0.4459  -0.4011  -0.3871
 -0.3367
 -- Virtual --
  0.0089   0.0667   0.0893   0.1009   0.1245   0.1330   0.1491   0.1589
  0.1832   0.1994   0.2239   0.2512   0.2948   0.2995   0.3194   0.3385
  0.3598   0.3838   0.3893   0.3955   0.4074   0.4324   0.4422   0.4522
  0.4613   0.4772   0.5001   0.5037   0.5324   0.5399   0.5450   0.5580
  0.5661   0.5696   0.5863   0.5996   0.6219   0.6224   0.6479   0.6544
  0.6649   0.6765   0.6843   0.6973   0.7217   0.7415   0.7691   0.7876
  0.8048   0.8144   0.8208   0.8629   0.8963   0.9215   0.9261   0.9415
  0.9661   0.9924   1.0165   1.0492   1.0755   1.0833   1.1136   1.1249
  1.1385   1.1569   1.1648   1.2058   1.2211   1.2402   1.2628   1.2657
  1.2805   1.3514   1.3666   1.3831   1.3856   1.4066   1.4310   1.4420
  1.4513   1.4853   1.4904   1.5222   1.5299   1.5735   1.5832   1.6191
  1.6536   1.6998   1.7851   1.8214   1.8376   1.8771   1.9188   1.9488
  2.0649   2.1079   2.1210   2.1838   2.1911   2.2374   2.2599   2.2938
  2.3127   2.3323   2.3478   2.3553   2.3848   2.4144   2.4622   2.5204
  2.5267   2.5362   2.5622   2.5763   2.5997   2.6125   2.6699   2.6961
  2.6962   2.7085   2.7192   2.7364   2.7540   2.7616   2.7665   2.8051
  2.8293   2.8479   2.8717   2.8843   2.9070   2.9211   2.9261   2.9783
  2.9886   3.0091   3.0172   3.0192   3.0391   3.0625   3.0685   3.0766
  3.0938   3.1019   3.1112   3.1169   3.1489   3.1585   3.1793   3.1976
  3.2148   3.2272   3.2438   3.2788   3.3068   3.3208   3.3610   3.3871
  3.4019   3.4492   3.4807   3.4986   3.5021   3.5167   3.5305   3.5520
  3.5840   3.6043   3.6298   3.6308   3.6484   3.7152   3.7198   3.7376
  3.7787   3.7839   3.8248   3.8299   3.8443   3.8659   3.8729   3.9665
  3.9739   3.9910   4.0318   4.0420   4.0559   4.0671   4.0791   4.0931
  4.1111   4.1357   4.1590   4.1879   4.2023   4.2704   4.2930   4.3166
  4.3687   4.4298   4.4343   4.5371   4.5433   4.5834   4.6249   4.6463
  4.6544   4.6654   4.7300   4.7359   4.7490   4.7881   4.7918   4.7992
  4.9313   4.9442   4.9679   5.0269   5.0830   5.1093   5.1112   5.1383
  5.1622   5.1692   5.2245   5.2541   5.2619   5.2671   5.3231   5.3745
  5.5152   5.6710   5.6794   5.7215   5.7792   5.8273   5.9249   5.9880
  5.9967   6.0756   6.1850   6.2028   6.3236   6.4435   6.4969   6.7834
  8.2955   9.1605  10.4372  13.7449  14.3928  15.0876  15.5409
 
 Beta MOs
 -- Occupied --
-14.4508 -14.4341 -10.3645 -10.3507 -10.3435 -10.3315 -10.2902  -1.0673
 -1.0392  -0.9362  -0.8819  -0.7381  -0.6840  -0.6480  -0.6010  -0.5797
 -0.5728  -0.5035  -0.4954  -0.4792  -0.4474  -0.4454  -0.3916  -0.3428
 -- Virtual --
 -0.0376   0.0240   0.0670   0.0899   0.1033   0.1287   0.1392   0.1497
  0.1610   0.1809   0.2000   0.2241   0.2519   0.2965   0.3024   0.3243
  0.3569   0.3629   0.3850   0.3922   0.3967   0.4093   0.4347   0.4475
  0.4551   0.4643   0.4806   0.5020   0.5063   0.5340   0.5427   0.5456
  0.5593   0.5664   0.5745   0.5894   0.6009   0.6245   0.6332   0.6514
  0.6589   0.6674   0.6808   0.6852   0.7001   0.7282   0.7483   0.7724
  0.7897   0.8061   0.8172   0.8233   0.8712   0.8982   0.9239   0.9265
  0.9547   0.9710   0.9933   1.0167   1.0507   1.0766   1.0846   1.1145
  1.1258   1.1391   1.1583   1.1757   1.2084   1.2261   1.2447   1.2668
  1.2745   1.2820   1.3519   1.3673   1.3859   1.3865   1.4085   1.4315
  1.4446   1.4533   1.4883   1.4966   1.5241   1.5329   1.5741   1.5841
  1.6213   1.6541   1.7102   1.7840   1.8215   1.8385   1.8780   1.9199
  1.9520   2.0666   2.1107   2.1254   2.1901   2.2058   2.2424   2.2773
  2.3020   2.3141   2.3342   2.3494   2.3561   2.3872   2.4248   2.4809
  2.5299   2.5347   2.5479   2.5666   2.5842   2.6091   2.6282   2.6718
  2.6995   2.7009   2.7129   2.7268   2.7425   2.7549   2.7724   2.7808
  2.8138   2.8317   2.8585   2.8795   2.9084   2.9228   2.9304   2.9395
  2.9908   2.9994   3.0136   3.0192   3.0246   3.0471   3.0644   3.0736
  3.0837   3.1028   3.1082   3.1237   3.1304   3.1567   3.1738   3.1870
  3.2044   3.2240   3.2295   3.2499   3.2885   3.3127   3.3330   3.3645
  3.3994   3.4026   3.4698   3.4852   3.5028   3.5057   3.5175   3.5388
  3.5563   3.5897   3.6159   3.6313   3.6331   3.6520   3.7158   3.7205
  3.7496   3.7861   3.7908   3.8267   3.8384   3.8518   3.8719   3.8735
  3.9671   3.9794   3.9939   4.0328   4.0426   4.0569   4.0659   4.0813
  4.0963   4.1123   4.1371   4.1607   4.1883   4.2099   4.2710   4.3100
  4.3197   4.3696   4.4332   4.4365   4.5403   4.5457   4.5915   4.6331
  4.6453   4.6549   4.6659   4.7320   4.7393   4.7492   4.7886   4.7934
  4.8017   4.9321   4.9444   4.9729   5.0273   5.0833   5.1182   5.1218
  5.1402   5.1625   5.1755   5.2284   5.2570   5.2705   5.2795   5.3299
  5.3752   5.5155   5.6712   5.6797   5.7217   5.7841   5.8368   5.9253
  5.9883   5.9969   6.0902   6.1847   6.2035   6.3239   6.4437   6.5021
  6.7836   8.2989   9.1607  10.4505  13.7542  14.3931  15.0878  15.5411
 --------------------------------------------------------------
 
          Ground-State Mulliken Net Atomic Charges

     Atom                 Charge (a.u.)    Spin (a.u.)
  --------------------------------------------------------
      1 C                    -0.053962       0.065103
      2 N                    -0.057339      -0.033358
      3 C                    -0.151831       1.013543
      4 H                     0.164330       0.013272
      5 C                    -0.109305      -0.117340
      6 H                     0.183285       0.033169
      7 C                    -0.447491       0.010964
      8 H                     0.145580       0.000710
      9 C                     0.154099       0.010572
     10 H                     0.143179       0.000025
     11 N                    -0.140957       0.000967
     12 H                     0.170413       0.002372
  --------------------------------------------------------
  Sum of atomic charges =     0.000000
  Sum of spin   charges =     1.000000

 -----------------------------------------------------------------
                    Cartesian Multipole Moments
 -----------------------------------------------------------------
    Charge (ESU x 10^10)
                 0.0000
    Dipole Moment (Debye)
         X       2.2153      Y      -1.4028      Z       1.4515
       Tot       2.9970
    Quadrupole Moments (Debye-Ang)
        XX     -63.8045     XY      -2.7349     YY     -42.1050
        XZ      -2.4591     YZ       1.1163     ZZ     -37.5308
    Octopole Moments (Debye-Ang^2)
       XXX     132.9214    XXY     -25.0791    XYY      10.9501
       YYY     -17.8090    XXZ      27.7116    XYZ       2.0972
       YYZ       6.6030    XZZ      16.2133    YZZ      -9.6152
       ZZZ      19.2424
    Hexadecapole Moments (Debye-Ang^3)
      XXXX   -1849.5334   XXXY     -39.8667   XXYY    -287.5394
      XYYY     -70.6452   YYYY    -226.0418   XXXZ    -115.0358
      XXYZ      14.6269   XYYZ     -15.7022   YYYZ      29.1721
      XXZZ    -251.7172   XYZZ     -16.5369   YYZZ     -57.6267
      XZZZ     -64.1067   YZZZ      20.5942   ZZZZ    -108.9852
 -----------------------------------------------------------------
 Calculating analytic gradient of the SCF energy
 Gradient of SCF Energy
            1           2           3           4           5           6
    1   0.0000239   0.0000053   0.0000571  -0.0000110  -0.0001668   0.0000813
    2  -0.0000478   0.0000641   0.0001856  -0.0000665  -0.0001777   0.0000504
    3  -0.0002456   0.0001389   0.0000786   0.0000193   0.0000446  -0.0000728
            7           8           9          10          11          12
    1   0.0001820   0.0000452   0.0000498  -0.0001965  -0.0000532  -0.0000169
    2  -0.0003118   0.0000702  -0.0000858   0.0002668   0.0000412   0.0000113
    3   0.0004080   0.0000227  -0.0003690  -0.0000828   0.0000927  -0.0000347
 Max gradient component =       4.080E-04
 RMS gradient           =       1.484E-04
 Gradient time:  CPU 227.74 s  wall 4.37 s
 Geometry Optimization Parameters
   NAtoms,    NIC,     NZ,  NCons,   NDum,   NFix, NCnnct, MaxDiis
       12     162       0       0       0       0       0       0

 Cartesian Hessian Update
 Hessian updated using BFGS update


** GEOMETRY OPTIMIZATION IN DELOCALIZED INTERNAL COORDINATES **
   Searching for a Minimum

   Optimization Cycle:  20

                       Coordinates (Angstroms)
     ATOM                X               Y               Z
      1  C        -2.8601123835   -0.0410446241   -0.5271542556
      2  N        -3.9727907693    0.2063120649   -0.6705468752
      3  C        -0.9577087602   -0.5717122551    0.8401768009
      4  H        -1.3169684686   -0.6130338052    1.8571339352
      5  C        -1.4677083327   -0.3419941098   -0.3449568031
      6  H        -0.8566456830   -0.3701894805   -1.2419245118
      7  C         2.2782657624   -0.5947539609    0.1548571105
      8  H         2.6599985887   -0.8734081517    1.1247016089
      9  C         1.9176562784    0.6386567884   -0.0803122314
     10  H         2.1961173276   -1.3358017177   -0.6253396232
     11  N         1.6683322118    1.8021370549   -0.3318869954
     12  H         0.7115634424    2.0948336051   -0.1547465421
   Point Group: c1    Number of degrees of freedom:    30


   Energy is   -302.860907529

 Hessian updated using BFGS update

 30 Hessian modes will be used to form the next step
  Hessian Eigenvalues:
     0.000354    0.001313    0.011808    0.012778    0.014557    0.016491
     0.017732    0.021799    0.025727    0.033152    0.038771    0.042081
     0.065784    0.081411    0.087541    0.160462    0.171413    0.191585
     0.199882    0.204877    0.257311    0.295107    0.327857    0.387001
     0.396509    0.457456    0.558577    0.637705    0.994907    1.352712

 Minimum search - taking simple RFO step
 Searching for Lamda that Minimizes Along All modes
 Value Taken    Lamda =  -0.00000389
 Step Taken.  Stepsize is  0.014481

                             Maximum     Tolerance    Cnvgd?
         Gradient           0.000133      0.000300     YES
         Displacement       0.007063      0.001200      NO
         Energy change     -0.000010      0.000001      NO


 New Cartesian Coordinates Obtained by Inverse Iteration

 Displacement from previous Coordinates is:  0.012010
 Adding empirical dispersion correction 
 ----------------------------------------------------------------
 Doing -D3(0) with
 s6  =   1.00000
 s8  =   1.00000
 rs6 =   1.28100
 rs8 =   1.09400
 -D3 energy without 3body term =     -0.0030580564 hartrees
 ----------------------------------------------------------------
             Standard Nuclear Orientation (Angstroms)
    I     Atom           X                Y                Z
 ----------------------------------------------------------------
    1      C      -2.8598087153    -0.0412926765    -0.5272561965
    2      N      -3.9725750814     0.2041232954    -0.6732756405
    3      C      -0.9574516567    -0.5710813805     0.8409320651
    4      H      -1.3154794503    -0.6110929918     1.8583193128
    5      C      -1.4671521243    -0.3409092521    -0.3440792436
    6      H      -0.8567220261    -0.3702798803    -1.2413959623
    7      C       2.2772429724    -0.5949112601     0.1533130212
    8      H       2.6592333955    -0.8740429125     1.1231109221
    9      C       1.9169848351     0.6388747046    -0.0802878751
   10      H       2.1958072333    -1.3377611957    -0.6254361278
   11      N       1.6681260580     1.8025407508    -0.3311202866
   12      H       0.7117937737     2.0958342069    -0.1528223713
 ----------------------------------------------------------------
 Nuclear Repulsion Energy =         216.54949247 hartrees
 There are       25 alpha and       24 beta electrons
 Applying Cartesian multipole field
    Component          Value
    ---------          -----
     (2,0,0)        1.00000E-11
     (0,2,0)        2.00000E-11
     (0,0,2)       -3.00000E-11
 Nucleus-field energy     =     0.0000000103 hartrees
 Requested basis set is cc-pVTZ
 There are 100 shells and 280 basis functions
 A cutoff of  1.0D-14 yielded   4478 shell pairs
 There are     34802 function pairs (     45264 Cartesian)
 Smallest overlap matrix eigenvalue = 3.75E-04
 Guess MOs from SCF MO coefficient file
 Reading MOs from coefficient file
 Reading MOs from coefficient file
 Long-range K will be added via erf
 Coulomb attenuation parameter = 0.25 bohr**(-1)
 An unrestricted hybrid HF-DFT SCF calculation will be
 performed using Pulay DIIS extrapolation
 Exchange:     0.1957 Hartree-Fock + 1.0000 wB97X-D3 + LR-HF
 Correlation:  1.0000 wB97X-D3
 Using SG-2 standard quadrature grid
 Dispersion:   Grimme D3
 SCF converges when DIIS error is below 1.0E-08
 Geometry optimization detected.  Setting ReadMinima to 0
 Setting SaveMinima to 0
 using 64 threads for integral computing
 -------------------------------------------------------
 OpenMP Integral computing Module                
 Release: version 1.0, May 2013, Q-Chem Inc. Pittsburgh 
 -------------------------------------------------------
 using 64 threads for integral computing
 -------------------------------------------------------
 OpenMP Integral computing Module                
 Release: version 1.0, May 2013, Q-Chem Inc. Pittsburgh 
 -------------------------------------------------------
 ---------------------------------------
  Cycle       Energy         DIIS Error
 ---------------------------------------
    1    -302.8610034478      6.37E-05
    2    -302.8609092732      4.50E-06
    3    -302.8609097357      2.12E-06
    4    -302.8609097926      1.49E-06
    5    -302.8609098200      5.40E-07
    6    -302.8609098237      2.24E-07
    7    -302.8609098246      7.92E-08
    8    -302.8609098249      4.05E-08
    9    -302.8609098250      1.85E-08
   10    -302.8609098250      8.75E-09 Convergence criterion met
 ---------------------------------------
 <S^2> = 0.7695
 SCF time:  CPU 966.42 s  wall 16.71 s
 SCF   energy in the final basis set = -302.86090983
 Total energy in the final basis set = -302.86090983
 
 --------------------------------------------------------------
 
                    Orbital Energies (a.u.)
 --------------------------------------------------------------
 
 Alpha MOs
 -- Occupied --
-14.4509 -14.4336 -10.3647 -10.3558 -10.3493 -10.3329 -10.2905  -1.0676
 -1.0396  -0.9514  -0.8832  -0.7666  -0.6845  -0.6613  -0.6020  -0.5938
 -0.5733  -0.5051  -0.4956  -0.4809  -0.4500  -0.4459  -0.4011  -0.3870
 -0.3367
 -- Virtual --
  0.0089   0.0667   0.0893   0.1009   0.1246   0.1330   0.1491   0.1590
  0.1833   0.1995   0.2239   0.2512   0.2950   0.2996   0.3193   0.3386
  0.3598   0.3839   0.3893   0.3955   0.4073   0.4323   0.4423   0.4522
  0.4613   0.4773   0.5001   0.5037   0.5325   0.5399   0.5449   0.5581
  0.5658   0.5695   0.5865   0.5996   0.6218   0.6225   0.6479   0.6545
  0.6649   0.6765   0.6844   0.6975   0.7218   0.7415   0.7690   0.7879
  0.8049   0.8144   0.8209   0.8628   0.8965   0.9215   0.9262   0.9416
  0.9661   0.9932   1.0165   1.0491   1.0756   1.0833   1.1137   1.1251
  1.1382   1.1571   1.1648   1.2059   1.2214   1.2403   1.2627   1.2659
  1.2801   1.3512   1.3666   1.3830   1.3856   1.4068   1.4310   1.4420
  1.4513   1.4856   1.4905   1.5228   1.5298   1.5733   1.5833   1.6191
  1.6535   1.7000   1.7851   1.8213   1.8376   1.8769   1.9189   1.9490
  2.0650   2.1081   2.1210   2.1839   2.1914   2.2374   2.2597   2.2936
  2.3126   2.3323   2.3477   2.3553   2.3850   2.4145   2.4621   2.5204
  2.5267   2.5362   2.5627   2.5761   2.5997   2.6127   2.6698   2.6961
  2.6965   2.7086   2.7191   2.7364   2.7540   2.7617   2.7664   2.8050
  2.8294   2.8477   2.8716   2.8844   2.9071   2.9211   2.9259   2.9783
  2.9886   3.0090   3.0174   3.0191   3.0391   3.0623   3.0685   3.0768
  3.0937   3.1020   3.1112   3.1169   3.1488   3.1589   3.1794   3.1976
  3.2147   3.2276   3.2444   3.2787   3.3068   3.3208   3.3610   3.3869
  3.4014   3.4494   3.4806   3.4984   3.5024   3.5172   3.5299   3.5520
  3.5840   3.6044   3.6296   3.6309   3.6481   3.7145   3.7195   3.7379
  3.7788   3.7843   3.8247   3.8297   3.8446   3.8664   3.8736   3.9665
  3.9738   3.9913   4.0324   4.0421   4.0562   4.0671   4.0793   4.0929
  4.1111   4.1354   4.1588   4.1879   4.2021   4.2712   4.2930   4.3164
  4.3686   4.4301   4.4349   4.5369   4.5426   4.5839   4.6247   4.6464
  4.6547   4.6655   4.7303   4.7363   4.7490   4.7877   4.7920   4.7993
  4.9298   4.9437   4.9676   5.0268   5.0840   5.1100   5.1111   5.1384
  5.1617   5.1695   5.2239   5.2534   5.2625   5.2673   5.3236   5.3744
  5.5149   5.6712   5.6791   5.7218   5.7794   5.8276   5.9251   5.9884
  5.9969   6.0767   6.1849   6.2029   6.3237   6.4440   6.4964   6.7831
  8.2965   9.1596  10.4370  13.7466  14.3927  15.0892  15.5416
 
 Beta MOs
 -- Occupied --
-14.4509 -14.4341 -10.3645 -10.3507 -10.3435 -10.3315 -10.2902  -1.0674
 -1.0391  -0.9362  -0.8818  -0.7382  -0.6840  -0.6480  -0.6012  -0.5797
 -0.5726  -0.5035  -0.4954  -0.4792  -0.4474  -0.4454  -0.3917  -0.3428
 -- Virtual --
 -0.0375   0.0240   0.0669   0.0899   0.1032   0.1288   0.1392   0.1497
  0.1611   0.1809   0.2001   0.2240   0.2520   0.2967   0.3025   0.3242
  0.3569   0.3629   0.3851   0.3922   0.3967   0.4093   0.4346   0.4476
  0.4551   0.4643   0.4806   0.5020   0.5063   0.5341   0.5426   0.5455
  0.5593   0.5662   0.5744   0.5896   0.6010   0.6245   0.6332   0.6513
  0.6589   0.6675   0.6808   0.6853   0.7002   0.7282   0.7483   0.7723
  0.7900   0.8061   0.8172   0.8234   0.8711   0.8985   0.9238   0.9266
  0.9549   0.9710   0.9942   1.0167   1.0506   1.0767   1.0846   1.1146
  1.1260   1.1387   1.1584   1.1756   1.2085   1.2264   1.2448   1.2667
  1.2746   1.2815   1.3517   1.3674   1.3858   1.3865   1.4087   1.4315
  1.4445   1.4533   1.4886   1.4967   1.5247   1.5329   1.5739   1.5842
  1.6213   1.6540   1.7104   1.7840   1.8214   1.8385   1.8778   1.9200
  1.9521   2.0668   2.1109   2.1253   2.1902   2.2060   2.2424   2.2771
  2.3018   2.3140   2.3342   2.3494   2.3560   2.3873   2.4249   2.4808
  2.5297   2.5347   2.5480   2.5674   2.5839   2.6092   2.6283   2.6717
  2.6995   2.7011   2.7129   2.7267   2.7424   2.7549   2.7724   2.7808
  2.8138   2.8318   2.8584   2.8795   2.9085   2.9228   2.9304   2.9393
  2.9908   2.9994   3.0135   3.0193   3.0247   3.0470   3.0642   3.0736
  3.0840   3.1028   3.1083   3.1237   3.1304   3.1569   3.1740   3.1870
  3.2044   3.2240   3.2299   3.2505   3.2884   3.3126   3.3330   3.3644
  3.3992   3.4021   3.4699   3.4851   3.5027   3.5060   3.5180   3.5383
  3.5563   3.5898   3.6161   3.6314   3.6328   3.6517   3.7151   3.7201
  3.7499   3.7864   3.7909   3.8266   3.8383   3.8522   3.8723   3.8741
  3.9672   3.9793   3.9942   4.0334   4.0428   4.0572   4.0660   4.0816
  4.0960   4.1123   4.1368   4.1606   4.1883   4.2097   4.2718   4.3101
  4.3195   4.3694   4.4337   4.4368   4.5396   4.5454   4.5920   4.6328
  4.6455   4.6553   4.6660   4.7323   4.7396   4.7492   4.7882   4.7937
  4.8018   4.9306   4.9439   4.9726   5.0271   5.0843   5.1188   5.1217
  5.1402   5.1621   5.1757   5.2277   5.2564   5.2710   5.2800   5.3304
  5.3751   5.5153   5.6715   5.6793   5.7219   5.7842   5.8372   5.9255
  5.9887   5.9971   6.0913   6.1845   6.2036   6.3240   6.4442   6.5016
  6.7833   8.2999   9.1598  10.4503  13.7559  14.3931  15.0893  15.5418
 --------------------------------------------------------------
 
          Ground-State Mulliken Net Atomic Charges

     Atom                 Charge (a.u.)    Spin (a.u.)
  --------------------------------------------------------
      1 C                    -0.053953       0.065221
      2 N                    -0.057340      -0.033450
      3 C                    -0.152032       1.013452
      4 H                     0.164409       0.013224
      5 C                    -0.109290      -0.117310
      6 H                     0.183361       0.033234
      7 C                    -0.447410       0.010986
      8 H                     0.145411       0.000710
      9 C                     0.154083       0.010567
     10 H                     0.143211       0.000021
     11 N                    -0.140851       0.000968
     12 H                     0.170402       0.002376
  --------------------------------------------------------
  Sum of atomic charges =    -0.000000
  Sum of spin   charges =     1.000000

 -----------------------------------------------------------------
                    Cartesian Multipole Moments
 -----------------------------------------------------------------
    Charge (ESU x 10^10)
                -0.0000
    Dipole Moment (Debye)
         X       2.2165      Y      -1.3986      Z       1.4574
       Tot       2.9988
    Quadrupole Moments (Debye-Ang)
        XX     -63.8078     XY      -2.7542     YY     -42.0930
        XZ      -2.4799     YZ       1.1216     ZZ     -37.5375
    Octopole Moments (Debye-Ang^2)
       XXX     132.9307    XXY     -25.0149    XYY      10.9643
       YYY     -17.8021    XXZ      27.7837    XYZ       2.0979
       YYZ       6.6088    XZZ      16.2310    YZZ      -9.6039
       ZZZ      19.2862
    Hexadecapole Moments (Debye-Ang^3)
      XXXX   -1849.0268   XXXY     -40.2921   XXYY    -287.3953
      XYYY     -70.7894   YYYY    -225.9816   XXXZ    -115.5165
      XXYZ      14.5943   XYYZ     -15.7439   YYYZ      29.1370
      XXZZ    -251.8187   XYZZ     -16.5696   YYZZ     -57.6518
      XZZZ     -64.2787   YZZZ      20.5422   ZZZZ    -109.0858
 -----------------------------------------------------------------
 Calculating analytic gradient of the SCF energy
 Gradient of SCF Energy
            1           2           3           4           5           6
    1  -0.0000055   0.0000005  -0.0001003   0.0000422   0.0000683  -0.0000064
    2  -0.0000601   0.0000410   0.0000862  -0.0000237  -0.0000539   0.0000202
    3  -0.0001974   0.0000849  -0.0000214   0.0000234   0.0001614  -0.0000897
            7           8           9          10          11          12
    1   0.0000226   0.0000663   0.0000404  -0.0000847  -0.0000605   0.0000170
    2  -0.0000457  -0.0000249   0.0001604  -0.0000242  -0.0000826   0.0000072
    3   0.0000874   0.0000565  -0.0001224   0.0000001   0.0000338  -0.0000166
 Max gradient component =       1.974E-04
 RMS gradient           =       7.364E-05
 Gradient time:  CPU 239.45 s  wall 4.69 s
 Geometry Optimization Parameters
   NAtoms,    NIC,     NZ,  NCons,   NDum,   NFix, NCnnct, MaxDiis
       12     162       0       0       0       0       0       0

 Cartesian Hessian Update
 Hessian updated using BFGS update


** GEOMETRY OPTIMIZATION IN DELOCALIZED INTERNAL COORDINATES **
   Searching for a Minimum

   Optimization Cycle:  21

                       Coordinates (Angstroms)
     ATOM                X               Y               Z
      1  C        -2.8598087153   -0.0412926765   -0.5272561965
      2  N        -3.9725750814    0.2041232954   -0.6732756405
      3  C        -0.9574516567   -0.5710813805    0.8409320651
      4  H        -1.3154794503   -0.6110929918    1.8583193128
      5  C        -1.4671521243   -0.3409092521   -0.3440792436
      6  H        -0.8567220261   -0.3702798803   -1.2413959623
      7  C         2.2772429724   -0.5949112601    0.1533130212
      8  H         2.6592333955   -0.8740429125    1.1231109221
      9  C         1.9169848351    0.6388747046   -0.0802878751
     10  H         2.1958072333   -1.3377611957   -0.6254361278
     11  N         1.6681260580    1.8025407508   -0.3311202866
     12  H         0.7117937737    2.0958342069   -0.1528223713
   Point Group: c1    Number of degrees of freedom:    30


   Energy is   -302.860909825

 Hessian updated using BFGS update

 30 Hessian modes will be used to form the next step
  Hessian Eigenvalues:
     0.000354    0.001312    0.011428    0.012727    0.013306    0.016528
     0.017184    0.022056    0.025758    0.033357    0.039012    0.040736
     0.067248    0.080057    0.087916    0.160374    0.169146    0.183030
     0.199880    0.204886    0.257844    0.297060    0.327677    0.387007
     0.396662    0.457529    0.562519    0.635243    0.998624    1.352700

 Minimum search - taking simple RFO step
 Searching for Lamda that Minimizes Along All modes
 Value Taken    Lamda =  -0.00000055
 Step Taken.  Stepsize is  0.006762

                             Maximum     Tolerance    Cnvgd?
         Gradient           0.000096      0.000300     YES
         Displacement       0.003251      0.001200      NO
         Energy change     -0.000002      0.000001      NO


 New Cartesian Coordinates Obtained by Inverse Iteration

 Displacement from previous Coordinates is:  0.005686
 Adding empirical dispersion correction 
 ----------------------------------------------------------------
 Doing -D3(0) with
 s6  =   1.00000
 s8  =   1.00000
 rs6 =   1.28100
 rs8 =   1.09400
 -D3 energy without 3body term =     -0.0030577708 hartrees
 ----------------------------------------------------------------
             Standard Nuclear Orientation (Angstroms)
    I     Atom           X                Y                Z
 ----------------------------------------------------------------
    1      C      -2.8598561706    -0.0415859458    -0.5267730227
    2      N      -3.9727521698     0.2028919617    -0.6733772183
    3      C      -0.9570264451    -0.5713338980     0.8407679302
    4      H      -1.3151296421    -0.6111733073     1.8581472208
    5      C      -1.4670295863    -0.3405781945    -0.3440116632
    6      H      -0.8567703710    -0.3698524752    -1.2413741559
    7      C       2.2764512473    -0.5949289420     0.1531333039
    8      H       2.6577811636    -0.8741769734     1.1231154284
    9      C       1.9170336298     0.6390668896    -0.0802506509
   10      H       2.1953547562    -1.3381103950    -0.6252872531
   11      N       1.6690747199     1.8029496251    -0.3310854099
   12      H       0.7128680823     2.0968330629    -0.1530028918
 ----------------------------------------------------------------
 Nuclear Repulsion Energy =         216.55054085 hartrees
 There are       25 alpha and       24 beta electrons
 Applying Cartesian multipole field
    Component          Value
    ---------          -----
     (2,0,0)        1.00000E-11
     (0,2,0)        2.00000E-11
     (0,0,2)       -3.00000E-11
 Nucleus-field energy     =     0.0000000103 hartrees
 Requested basis set is cc-pVTZ
 There are 100 shells and 280 basis functions
 A cutoff of  1.0D-14 yielded   4478 shell pairs
 There are     34802 function pairs (     45264 Cartesian)
 Smallest overlap matrix eigenvalue = 3.75E-04
 Guess MOs from SCF MO coefficient file
 Reading MOs from coefficient file
 Reading MOs from coefficient file
 Long-range K will be added via erf
 Coulomb attenuation parameter = 0.25 bohr**(-1)
 An unrestricted hybrid HF-DFT SCF calculation will be
 performed using Pulay DIIS extrapolation
 Exchange:     0.1957 Hartree-Fock + 1.0000 wB97X-D3 + LR-HF
 Correlation:  1.0000 wB97X-D3
 Using SG-2 standard quadrature grid
 Dispersion:   Grimme D3
 SCF converges when DIIS error is below 1.0E-08
 Geometry optimization detected.  Setting ReadMinima to 0
 Setting SaveMinima to 0
 using 64 threads for integral computing
 -------------------------------------------------------
 OpenMP Integral computing Module                
 Release: version 1.0, May 2013, Q-Chem Inc. Pittsburgh 
 -------------------------------------------------------
 using 64 threads for integral computing
 -------------------------------------------------------
 OpenMP Integral computing Module                
 Release: version 1.0, May 2013, Q-Chem Inc. Pittsburgh 
 -------------------------------------------------------
 ---------------------------------------
  Cycle       Energy         DIIS Error
 ---------------------------------------
    1    -302.8608913130      2.73E-05
    2    -302.8609100990      2.53E-06
    3    -302.8609101635      2.41E-06
    4    -302.8609102143      5.85E-07
    5    -302.8609102203      1.79E-07
    6    -302.8609102211      8.29E-08
    7    -302.8609102212      3.27E-08
    8    -302.8609102213      2.09E-08
    9    -302.8609102213      9.28E-09 Convergence criterion met
 ---------------------------------------
 <S^2> = 0.7695
 SCF time:  CPU 868.41 s  wall 14.88 s
 SCF   energy in the final basis set = -302.86091022
 Total energy in the final basis set = -302.86091022
 
 --------------------------------------------------------------
 
                    Orbital Energies (a.u.)
 --------------------------------------------------------------
 
 Alpha MOs
 -- Occupied --
-14.4509 -14.4336 -10.3647 -10.3558 -10.3493 -10.3329 -10.2905  -1.0676
 -1.0396  -0.9514  -0.8832  -0.7666  -0.6845  -0.6613  -0.6020  -0.5938
 -0.5732  -0.5051  -0.4956  -0.4809  -0.4500  -0.4459  -0.4011  -0.3871
 -0.3367
 -- Virtual --
  0.0089   0.0666   0.0893   0.1009   0.1246   0.1330   0.1491   0.1590
  0.1833   0.1995   0.2239   0.2512   0.2950   0.2996   0.3194   0.3387
  0.3598   0.3839   0.3893   0.3955   0.4073   0.4323   0.4423   0.4522
  0.4613   0.4773   0.5001   0.5037   0.5326   0.5399   0.5449   0.5581
  0.5658   0.5695   0.5865   0.5996   0.6217   0.6225   0.6480   0.6545
  0.6649   0.6765   0.6844   0.6975   0.7218   0.7415   0.7690   0.7879
  0.8048   0.8144   0.8210   0.8629   0.8966   0.9215   0.9262   0.9417
  0.9661   0.9934   1.0165   1.0491   1.0756   1.0834   1.1137   1.1252
  1.1381   1.1572   1.1648   1.2059   1.2215   1.2402   1.2627   1.2659
  1.2800   1.3512   1.3666   1.3829   1.3856   1.4068   1.4310   1.4419
  1.4512   1.4857   1.4905   1.5230   1.5298   1.5733   1.5832   1.6192
  1.6535   1.7000   1.7850   1.8212   1.8376   1.8769   1.9188   1.9490
  2.0651   2.1081   2.1209   2.1839   2.1914   2.2373   2.2598   2.2936
  2.3126   2.3323   2.3476   2.3553   2.3851   2.4146   2.4622   2.5204
  2.5267   2.5363   2.5627   2.5760   2.5998   2.6127   2.6698   2.6960
  2.6966   2.7086   2.7192   2.7364   2.7540   2.7617   2.7664   2.8050
  2.8295   2.8477   2.8715   2.8845   2.9070   2.9211   2.9259   2.9783
  2.9887   3.0090   3.0174   3.0191   3.0390   3.0623   3.0686   3.0769
  3.0937   3.1022   3.1112   3.1169   3.1488   3.1589   3.1794   3.1976
  3.2148   3.2278   3.2446   3.2788   3.3068   3.3208   3.3610   3.3871
  3.4014   3.4495   3.4805   3.4983   3.5025   3.5173   3.5298   3.5519
  3.5840   3.6043   3.6296   3.6310   3.6481   3.7144   3.7194   3.7379
  3.7788   3.7844   3.8247   3.8298   3.8448   3.8666   3.8738   3.9665
  3.9738   3.9913   4.0326   4.0421   4.0564   4.0672   4.0794   4.0928
  4.1111   4.1353   4.1589   4.1880   4.2021   4.2714   4.2933   4.3165
  4.3686   4.4302   4.4350   4.5369   4.5425   4.5839   4.6244   4.6465
  4.6548   4.6656   4.7304   4.7365   4.7490   4.7877   4.7918   4.7994
  4.9297   4.9437   4.9678   5.0268   5.0843   5.1099   5.1110   5.1385
  5.1617   5.1699   5.2239   5.2533   5.2625   5.2673   5.3235   5.3744
  5.5151   5.6713   5.6790   5.7218   5.7794   5.8276   5.9251   5.9887
  5.9969   6.0765   6.1849   6.2029   6.3235   6.4442   6.4963   6.7831
  8.2972   9.1601  10.4375  13.7461  14.3939  15.0894  15.5418
 
 Beta MOs
 -- Occupied --
-14.4509 -14.4341 -10.3645 -10.3507 -10.3435 -10.3315 -10.2902  -1.0674
 -1.0391  -0.9362  -0.8818  -0.7382  -0.6840  -0.6480  -0.6013  -0.5797
 -0.5726  -0.5035  -0.4954  -0.4792  -0.4474  -0.4454  -0.3916  -0.3428
 -- Virtual --
 -0.0375   0.0240   0.0669   0.0899   0.1032   0.1288   0.1392   0.1496
  0.1611   0.1809   0.2001   0.2240   0.2520   0.2967   0.3026   0.3242
  0.3569   0.3629   0.3851   0.3922   0.3967   0.4092   0.4346   0.4476
  0.4551   0.4643   0.4806   0.5020   0.5063   0.5341   0.5426   0.5455
  0.5593   0.5661   0.5744   0.5896   0.6010   0.6245   0.6332   0.6513
  0.6590   0.6675   0.6808   0.6853   0.7002   0.7282   0.7482   0.7723
  0.7901   0.8061   0.8172   0.8235   0.8712   0.8986   0.9238   0.9266
  0.9550   0.9710   0.9943   1.0167   1.0506   1.0767   1.0847   1.1146
  1.1260   1.1386   1.1585   1.1756   1.2085   1.2265   1.2448   1.2667
  1.2747   1.2814   1.3517   1.3674   1.3858   1.3864   1.4088   1.4315
  1.4444   1.4533   1.4887   1.4967   1.5249   1.5329   1.5739   1.5841
  1.6215   1.6540   1.7104   1.7840   1.8213   1.8384   1.8777   1.9199
  1.9521   2.0668   2.1110   2.1253   2.1902   2.2060   2.2423   2.2772
  2.3018   2.3140   2.3342   2.3494   2.3560   2.3874   2.4249   2.4808
  2.5297   2.5347   2.5481   2.5675   2.5838   2.6092   2.6283   2.6717
  2.6995   2.7012   2.7129   2.7268   2.7424   2.7549   2.7724   2.7808
  2.8137   2.8319   2.8584   2.8795   2.9085   2.9229   2.9304   2.9393
  2.9908   2.9995   3.0135   3.0193   3.0248   3.0470   3.0642   3.0735
  3.0842   3.1028   3.1083   3.1237   3.1305   3.1570   3.1740   3.1870
  3.2044   3.2241   3.2301   3.2507   3.2885   3.3126   3.3330   3.3645
  3.3994   3.4021   3.4699   3.4850   3.5026   3.5061   3.5181   3.5382
  3.5562   3.5898   3.6160   3.6315   3.6328   3.6517   3.7150   3.7201
  3.7499   3.7865   3.7909   3.8266   3.8384   3.8524   3.8726   3.8743
  3.9671   3.9794   3.9943   4.0335   4.0428   4.0573   4.0660   4.0817
  4.0959   4.1123   4.1367   4.1607   4.1883   4.2097   4.2720   4.3103
  4.3196   4.3695   4.4339   4.4369   4.5396   4.5454   4.5920   4.6326
  4.6455   4.6553   4.6660   4.7324   4.7398   4.7492   4.7882   4.7935
  4.8019   4.9305   4.9440   4.9728   5.0272   5.0846   5.1187   5.1216
  5.1404   5.1621   5.1760   5.2277   5.2564   5.2709   5.2800   5.3303
  5.3751   5.5154   5.6715   5.6792   5.7219   5.7842   5.8371   5.9255
  5.9890   5.9971   6.0911   6.1845   6.2037   6.3239   6.4444   6.5015
  6.7833   8.3006   9.1603  10.4508  13.7554  14.3943  15.0895  15.5421
 --------------------------------------------------------------
 
          Ground-State Mulliken Net Atomic Charges

     Atom                 Charge (a.u.)    Spin (a.u.)
  --------------------------------------------------------
      1 C                    -0.053953       0.065211
      2 N                    -0.057360      -0.033470
      3 C                    -0.152050       1.013413
      4 H                     0.164377       0.013244
      5 C                    -0.109280      -0.117291
      6 H                     0.183361       0.033204
      7 C                    -0.447408       0.010976
      8 H                     0.145398       0.000712
      9 C                     0.154145       0.010621
     10 H                     0.143257       0.000020
     11 N                    -0.140875       0.000979
     12 H                     0.170388       0.002383
  --------------------------------------------------------
  Sum of atomic charges =     0.000000
  Sum of spin   charges =     1.000000

 -----------------------------------------------------------------
                    Cartesian Multipole Moments
 -----------------------------------------------------------------
    Charge (ESU x 10^10)
                -0.0000
    Dipole Moment (Debye)
         X       2.2175      Y      -1.3961      Z       1.4572
       Tot       2.9983
    Quadrupole Moments (Debye-Ang)
        XX     -63.8164     XY      -2.7638     YY     -42.0868
        XZ      -2.4821     YZ       1.1189     ZZ     -37.5392
    Octopole Moments (Debye-Ang^2)
       XXX     132.9247    XXY     -24.9857    XYY      10.9594
       YYY     -17.7792    XXZ      27.7812    XYZ       2.1044
       YYZ       6.6041    XZZ      16.2322    YZZ      -9.5960
       ZZZ      19.2805
    Hexadecapole Moments (Debye-Ang^3)
      XXXX   -1849.1591   XXXY     -40.6159   XXYY    -287.4056
      XYYY     -70.9512   YYYY    -225.9960   XXXZ    -115.5548
      XXYZ      14.5786   XYYZ     -15.7358   YYYZ      29.1212
      XXZZ    -251.8334   XYZZ     -16.6244   YYZZ     -57.6563
      XZZZ     -64.2568   YZZZ      20.5315   ZZZZ    -109.0666
 -----------------------------------------------------------------
 Calculating analytic gradient of the SCF energy
 Gradient of SCF Energy
            1           2           3           4           5           6
    1  -0.0000131   0.0000017  -0.0000803   0.0000315   0.0000719  -0.0000104
    2  -0.0000570   0.0000278   0.0000352  -0.0000010  -0.0000005   0.0000048
    3  -0.0001295   0.0000531  -0.0000410   0.0000192   0.0001036  -0.0000446
            7           8           9          10          11          12
    1  -0.0000216   0.0000488   0.0000653  -0.0000544  -0.0000487   0.0000092
    2   0.0000319  -0.0000162   0.0000824  -0.0000566  -0.0000575   0.0000069
    3   0.0000022   0.0000170  -0.0000164   0.0000479  -0.0000049  -0.0000067
 Max gradient component =       1.295E-04
 RMS gradient           =       4.790E-05
 Gradient time:  CPU 230.66 s  wall 4.43 s
 Geometry Optimization Parameters
   NAtoms,    NIC,     NZ,  NCons,   NDum,   NFix, NCnnct, MaxDiis
       12     162       0       0       0       0       0       0

 Cartesian Hessian Update
 Hessian updated using BFGS update


** GEOMETRY OPTIMIZATION IN DELOCALIZED INTERNAL COORDINATES **
   Searching for a Minimum

   Optimization Cycle:  22

                       Coordinates (Angstroms)
     ATOM                X               Y               Z
      1  C        -2.8598561706   -0.0415859458   -0.5267730227
      2  N        -3.9727521698    0.2028919617   -0.6733772183
      3  C        -0.9570264451   -0.5713338980    0.8407679302
      4  H        -1.3151296421   -0.6111733073    1.8581472208
      5  C        -1.4670295863   -0.3405781945   -0.3440116632
      6  H        -0.8567703710   -0.3698524752   -1.2413741559
      7  C         2.2764512473   -0.5949289420    0.1531333039
      8  H         2.6577811636   -0.8741769734    1.1231154284
      9  C         1.9170336298    0.6390668896   -0.0802506509
     10  H         2.1953547562   -1.3381103950   -0.6252872531
     11  N         1.6690747199    1.8029496251   -0.3310854099
     12  H         0.7128680823    2.0968330629   -0.1530028918
   Point Group: c1    Number of degrees of freedom:    30


   Energy is   -302.860910221

 Hessian updated using BFGS update

 30 Hessian modes will be used to form the next step
  Hessian Eigenvalues:
     0.000362    0.001309    0.008755    0.012773    0.014204    0.016596
     0.017723    0.022712    0.025916    0.033402    0.035162    0.039471
     0.064330    0.076338    0.087701    0.137408    0.160662    0.176786
     0.199814    0.202796    0.257573    0.296132    0.327735    0.386740
     0.396260    0.457726    0.558094    0.635508    0.993314    1.352682

 Minimum search - taking simple RFO step
 Searching for Lamda that Minimizes Along All modes
 Value Taken    Lamda =  -0.00000046
 Step Taken.  Stepsize is  0.005441

                             Maximum     Tolerance    Cnvgd?
         Gradient           0.000070      0.000300     YES
         Displacement       0.002480      0.001200      NO
         Energy change     -0.000000      0.000001     YES


                       Distance Matrix (Angstroms)
             C (  1)   N (  2)   C (  3)   H (  4)   C (  5)   H (  6)
   N (  2)  1.148825
   C (  3)  2.402408  3.462176
   H (  4)  2.898009  3.759558  1.079299
   C (  5)  1.436233  2.585051  1.310364  2.223915
   H (  6)  2.151922  3.218695  2.094269  3.142509  1.085602
   C (  7)  5.210577  6.353911  3.305870  3.975775  3.784904  3.436916
   H (  8)  5.818906  6.953520  3.638443  4.048884  4.410358  4.265821
   C (  9)  4.845756  5.935623  3.251702  3.970814  3.532868  3.171768
   H ( 10)  5.219755  6.357873  3.560164  4.361122  3.806211  3.260760
   N ( 11)  4.894060  5.874313  3.729192  4.418847  3.798688  3.453924
   H ( 12)  4.180538  5.080634  3.300794  3.935835  3.275578  3.119752
             C (  7)   H (  8)   C (  9)   H ( 10)   N ( 11)
   H (  8)  1.079008
   C (  9)  1.306290  2.070436
   H ( 10)  1.079275  1.867079  2.069724
   N ( 11)  2.520555  3.203006  1.216152  3.198403
   H ( 12)  3.127954  3.773336  1.892192  3.770896  1.016077
 
 Final energy is   -302.860910221321     


 ******************************
 **  OPTIMIZATION CONVERGED  **
 ******************************

                       Coordinates (Angstroms)
     ATOM                X               Y               Z
      1  C        -2.8598561706   -0.0415859458   -0.5267730227
      2  N        -3.9727521698    0.2028919617   -0.6733772183
      3  C        -0.9570264451   -0.5713338980    0.8407679302
      4  H        -1.3151296421   -0.6111733073    1.8581472208
      5  C        -1.4670295863   -0.3405781945   -0.3440116632
      6  H        -0.8567703710   -0.3698524752   -1.2413741559
      7  C         2.2764512473   -0.5949289420    0.1531333039
      8  H         2.6577811636   -0.8741769734    1.1231154284
      9  C         1.9170336298    0.6390668896   -0.0802506509
     10  H         2.1953547562   -1.3381103950   -0.6252872531
     11  N         1.6690747199    1.8029496251   -0.3310854099
     12  H         0.7128680823    2.0968330629   -0.1530028918

Z-matrix Print:
$molecule
0 2
C 
H  1 1.085602
C  1 1.310364 2 121.590515
H  3 1.079299 1 136.857321 2 -179.645569 0
C  1 1.436233 2 116.460309 3 -179.752998 0
N  5 1.148825 1 179.727234 2 -79.715145 0
H  2 3.119752 1 88.460547 3 -65.142539 0
N  7 1.016077 2 100.582567 1 134.327331 0
C  8 1.216152 7 115.628112 2 -41.714648 0
C  9 1.306290 8 175.563919 7 176.565306 0
H  10 1.079008 9 120.153947 8 93.708551 0
H  10 1.079275 9 120.062963 8 -86.118910 0
$end

 
 --------------------------------------------------------------
 
                    Orbital Energies (a.u.)
 --------------------------------------------------------------
 
 Alpha MOs
 -- Occupied --
-14.4509 -14.4336 -10.3647 -10.3558 -10.3493 -10.3329 -10.2905  -1.0676
 -1.0396  -0.9514  -0.8832  -0.7666  -0.6845  -0.6613  -0.6020  -0.5938
 -0.5732  -0.5051  -0.4956  -0.4809  -0.4500  -0.4459  -0.4011  -0.3871
 -0.3367
 -- Virtual --
  0.0089   0.0666   0.0893   0.1009   0.1246   0.1330   0.1491   0.1590
  0.1833   0.1995   0.2239   0.2512   0.2950   0.2996   0.3194   0.3387
  0.3598   0.3839   0.3893   0.3955   0.4073   0.4323   0.4423   0.4522
  0.4613   0.4773   0.5001   0.5037   0.5326   0.5399   0.5449   0.5581
  0.5658   0.5695   0.5865   0.5996   0.6217   0.6225   0.6480   0.6545
  0.6649   0.6765   0.6844   0.6975   0.7218   0.7415   0.7690   0.7879
  0.8048   0.8144   0.8210   0.8629   0.8966   0.9215   0.9262   0.9417
  0.9661   0.9934   1.0165   1.0491   1.0756   1.0834   1.1137   1.1252
  1.1381   1.1572   1.1648   1.2059   1.2215   1.2402   1.2627   1.2659
  1.2800   1.3512   1.3666   1.3829   1.3856   1.4068   1.4310   1.4419
  1.4512   1.4857   1.4905   1.5230   1.5298   1.5733   1.5832   1.6192
  1.6535   1.7000   1.7850   1.8212   1.8376   1.8769   1.9188   1.9490
  2.0651   2.1081   2.1209   2.1839   2.1914   2.2373   2.2598   2.2936
  2.3126   2.3323   2.3476   2.3553   2.3851   2.4146   2.4622   2.5204
  2.5267   2.5363   2.5627   2.5760   2.5998   2.6127   2.6698   2.6960
  2.6966   2.7086   2.7192   2.7364   2.7540   2.7617   2.7664   2.8050
  2.8295   2.8477   2.8715   2.8845   2.9070   2.9211   2.9259   2.9783
  2.9887   3.0090   3.0174   3.0191   3.0390   3.0623   3.0686   3.0769
  3.0937   3.1022   3.1112   3.1169   3.1488   3.1589   3.1794   3.1976
  3.2148   3.2278   3.2446   3.2788   3.3068   3.3208   3.3610   3.3871
  3.4014   3.4495   3.4805   3.4983   3.5025   3.5173   3.5298   3.5519
  3.5840   3.6043   3.6296   3.6310   3.6481   3.7144   3.7194   3.7379
  3.7788   3.7844   3.8247   3.8298   3.8448   3.8666   3.8738   3.9665
  3.9738   3.9913   4.0326   4.0421   4.0564   4.0672   4.0794   4.0928
  4.1111   4.1353   4.1589   4.1880   4.2021   4.2714   4.2933   4.3165
  4.3686   4.4302   4.4350   4.5369   4.5425   4.5839   4.6244   4.6465
  4.6548   4.6656   4.7304   4.7365   4.7490   4.7877   4.7918   4.7994
  4.9297   4.9437   4.9678   5.0268   5.0843   5.1099   5.1110   5.1385
  5.1617   5.1699   5.2239   5.2533   5.2625   5.2673   5.3235   5.3744
  5.5151   5.6713   5.6790   5.7218   5.7794   5.8276   5.9251   5.9887
  5.9969   6.0765   6.1849   6.2029   6.3235   6.4442   6.4963   6.7831
  8.2972   9.1601  10.4375  13.7461  14.3939  15.0894  15.5418
 
 Beta MOs
 -- Occupied --
-14.4509 -14.4341 -10.3645 -10.3507 -10.3435 -10.3315 -10.2902  -1.0674
 -1.0391  -0.9362  -0.8818  -0.7382  -0.6840  -0.6480  -0.6013  -0.5797
 -0.5726  -0.5035  -0.4954  -0.4792  -0.4474  -0.4454  -0.3916  -0.3428
 -- Virtual --
 -0.0375   0.0240   0.0669   0.0899   0.1032   0.1288   0.1392   0.1496
  0.1611   0.1809   0.2001   0.2240   0.2520   0.2967   0.3026   0.3242
  0.3569   0.3629   0.3851   0.3922   0.3967   0.4092   0.4346   0.4476
  0.4551   0.4643   0.4806   0.5020   0.5063   0.5341   0.5426   0.5455
  0.5593   0.5661   0.5744   0.5896   0.6010   0.6245   0.6332   0.6513
  0.6590   0.6675   0.6808   0.6853   0.7002   0.7282   0.7482   0.7723
  0.7901   0.8061   0.8172   0.8235   0.8712   0.8986   0.9238   0.9266
  0.9550   0.9710   0.9943   1.0167   1.0506   1.0767   1.0847   1.1146
  1.1260   1.1386   1.1585   1.1756   1.2085   1.2265   1.2448   1.2667
  1.2747   1.2814   1.3517   1.3674   1.3858   1.3864   1.4088   1.4315
  1.4444   1.4533   1.4887   1.4967   1.5249   1.5329   1.5739   1.5841
  1.6215   1.6540   1.7104   1.7840   1.8213   1.8384   1.8777   1.9199
  1.9521   2.0668   2.1110   2.1253   2.1902   2.2060   2.2423   2.2772
  2.3018   2.3140   2.3342   2.3494   2.3560   2.3874   2.4249   2.4808
  2.5297   2.5347   2.5481   2.5675   2.5838   2.6092   2.6283   2.6717
  2.6995   2.7012   2.7129   2.7268   2.7424   2.7549   2.7724   2.7808
  2.8137   2.8319   2.8584   2.8795   2.9085   2.9229   2.9304   2.9393
  2.9908   2.9995   3.0135   3.0193   3.0248   3.0470   3.0642   3.0735
  3.0842   3.1028   3.1083   3.1237   3.1305   3.1570   3.1740   3.1870
  3.2044   3.2241   3.2301   3.2507   3.2885   3.3126   3.3330   3.3645
  3.3994   3.4021   3.4699   3.4850   3.5026   3.5061   3.5181   3.5382
  3.5562   3.5898   3.6160   3.6315   3.6328   3.6517   3.7150   3.7201
  3.7499   3.7865   3.7909   3.8266   3.8384   3.8524   3.8726   3.8743
  3.9671   3.9794   3.9943   4.0335   4.0428   4.0573   4.0660   4.0817
  4.0959   4.1123   4.1367   4.1607   4.1883   4.2097   4.2720   4.3103
  4.3196   4.3695   4.4339   4.4369   4.5396   4.5454   4.5920   4.6326
  4.6455   4.6553   4.6660   4.7324   4.7398   4.7492   4.7882   4.7935
  4.8019   4.9305   4.9440   4.9728   5.0272   5.0846   5.1187   5.1216
  5.1404   5.1621   5.1760   5.2277   5.2564   5.2709   5.2800   5.3303
  5.3751   5.5154   5.6715   5.6792   5.7219   5.7842   5.8371   5.9255
  5.9890   5.9971   6.0911   6.1845   6.2037   6.3239   6.4444   6.5015
  6.7833   8.3006   9.1603  10.4508  13.7554  14.3943  15.0895  15.5421
 --------------------------------------------------------------
 
          Ground-State Mulliken Net Atomic Charges

     Atom                 Charge (a.u.)    Spin (a.u.)
  --------------------------------------------------------
      1 C                    -0.053953       0.065211
      2 N                    -0.057360      -0.033470
      3 C                    -0.152050       1.013413
      4 H                     0.164377       0.013244
      5 C                    -0.109280      -0.117291
      6 H                     0.183361       0.033204
      7 C                    -0.447408       0.010976
      8 H                     0.145398       0.000712
      9 C                     0.154145       0.010621
     10 H                     0.143257       0.000020
     11 N                    -0.140875       0.000979
     12 H                     0.170388       0.002383
  --------------------------------------------------------
  Sum of atomic charges =     0.000000
  Sum of spin   charges =     1.000000

 -----------------------------------------------------------------
                    Cartesian Multipole Moments
 -----------------------------------------------------------------
    Charge (ESU x 10^10)
                -0.0000
    Dipole Moment (Debye)
         X       2.2175      Y      -1.3961      Z       1.4572
       Tot       2.9983
    Quadrupole Moments (Debye-Ang)
        XX     -63.8164     XY      -2.7638     YY     -42.0868
        XZ      -2.4821     YZ       1.1189     ZZ     -37.5392
    Octopole Moments (Debye-Ang^2)
       XXX     132.9247    XXY     -24.9857    XYY      10.9594
       YYY     -17.7792    XXZ      27.7812    XYZ       2.1044
       YYZ       6.6041    XZZ      16.2322    YZZ      -9.5960
       ZZZ      19.2805
    Hexadecapole Moments (Debye-Ang^3)
      XXXX   -1849.1591   XXXY     -40.6159   XXYY    -287.4056
      XYYY     -70.9512   YYYY    -225.9960   XXXZ    -115.5548
      XXYZ      14.5786   XYYZ     -15.7358   YYYZ      29.1212
      XXZZ    -251.8334   XYZZ     -16.6244   YYZZ     -57.6563
      XZZZ     -64.2568   YZZZ      20.5315   ZZZZ    -109.0666
 -----------------------------------------------------------------
Archival summary:
1\1\c8-59\OPT\ProcedureUnspecified\BasisUnspecified\255(2)\hpark21\FriFeb1013:10:392023FriFeb1013:10:392023\0\\#,OPT,ProcedureUnspecified,BasisUnspecified,\\0,2\C\H,1,1.0856\C,1,1.31036,2,121.591\H,3,1.0793,1,136.857,2,-179.646,0\C,1,1.43623,2,116.46,3,-179.753,0\N,5,1.14883,1,179.727,2,-79.7151,0\H,2,3.11975,1,88.4605,3,-65.1425,0\N,7,1.01608,2,100.583,1,134.327,0\C,8,1.21615,7,115.628,2,-41.7146,0\C,9,1.30629,8,175.564,7,176.565,0\H,10,1.07901,9,120.154,8,93.7086,0\H,10,1.07927,9,120.063,8,-86.1189,0\\\@

 Total job time:  592.09s(wall), 33109.48s(cpu) 
 Fri Feb 10 13:10:39 2023

        *************************************************************
        *                                                           *
        *  Thank you very much for using Q-Chem.  Have a nice day.  *
        *                                                           *
        *************************************************************
