# Supplementary material for: Reactant Discovery with an Ab Initio Nanoreactor: Exploration of Astrophysical N-Heterocycle Precursors and Formation Pathways
Source: ACS Earth Space Chem. 2024 Aug 9;8(9):1771–83. doi: 10.1021/acsearthspacechem.4c00120 (PMC11418024; doi:10.1021/acsearthspacechem.4c00120)
Supplement: Supplementary file 2 — sp4c00120_si_002.zip [file sp4c00120_si_002.zip › nr-si-data/reaction2/C2/ccsd_sp.out]

Running Job 1 of 1 qchem.in
qchem qchem.in_932704.0 ./qchem932704/ 0
/home/leeping/opt/qchem/5.3.2-openmp/exe/qcprog.exe_s qchem.in_932704.0 ./qchem932704/
                  Welcome to Q-Chem
     A Quantum Leap Into The Future Of Chemistry


 Q-Chem 5.3, Q-Chem, Inc., Pleasanton, CA (2020)

 Yihan Shao,  Zhengting Gan,  E. Epifanovsky,  A. T. B. Gilbert,  M. Wormit,  
 J. Kussmann,  A. W. Lange,  A. Behn,  Jia Deng,  Xintian Feng,  D. Ghosh,  
 M. Goldey,  P. R. Horn,  L. D. Jacobson,  I. Kaliman,  T. Kus,  A. Landau,  
 Jie Liu,  E. I. Proynov,  R. M. Richard,  R. P. Steele,  E. J. Sundstrom,  
 H. L. Woodcock III,  P. M. Zimmerman,  D. Zuev,  B. Alam,  B. Albrecht,  
 A. Aldossary,  E. Alguire,  S. A. Baeppler,  D. Barton,  Z. Benda,  
 Y. A. Bernard,  E. J. Berquist,  K. B. Bravaya,  H. Burton,  K. Carter-Fenk,  
 D. Casanova,  Chun-Min Chang,  Yunqing Chen,  A. Chien,  K. D. Closser,  
 M. P. Coons,  S. Coriani,  S. Dasgupta,  A. L. Dempwolff,  M. Diedenhofen,  
 Hainam Do,  R. G. Edgar,  Po-Tung Fang,  S. Faraji,  S. Fatehi,  
 Qingguo Feng,  J. Fosso-Tande,  J. Gayvert,  Qinghui Ge,  A. Ghysels,  
 G. Gidofalvi,  J. Gomes,  J. Gonthier,  S. Gulania,  A. Gunina,  D. Hait,  
 M. W. D. Hanson-Heine,  S. Hammes-Schiffer,  P. H. P. Harbach,  
 A. W. Hauser,  M. F. Herbst,  J. E. Herr,  E. G. Hohenstein,  Z. C. Holden,  
 S. Houck,  Kerwin Hui,  B. C. Huynh,  M. Ivanov,  T.-C. Jagau,  Hyunjun Ji,  
 B. Kaduk,  K. Khistyaev,  Jaehoon Kim,  P. Klunzinger,  K. Koh,  
 D. Kosenkov,  L. Koulias,  T. Kowalczyk,  C. M. Krauter,  A. Kunitsa,  
 Ka Un Lao,  A. Laurent,  K. V. Lawler,  Joonho Lee,  D. Lefrancois,  
 S. Lehtola,  D. S. Levine,  Yi-Pei Li,  You-Sheng Lin,  Fenglai Liu,  
 Kuan-Yu Liu,  E. Livshits,  M. Loipersberger,  A. Luenser,  A. Manjanath,  
 P. Manohar,  E. Mansoor,  S. F. Manzer,  Shan-Ping Mao,  Yuezhi Mao,  
 N. Mardirossian,  A. V. Marenich,  T. Markovich,  L. A. Martinez-Martinez,  
 S. A. Maurer,  N. J. Mayhall,  S. C. McKenzie,  J.-M. Mewes,  P. Morgante,  
 A. F. Morrison,  J. W. Mullinax,  K. Nanda,  T. S. Nguyen-Beck,  
 R. Olivares-Amaya,  K. J. Oosterbaan,  J. A. Parkhill,  S. K. Paul,  
 F. Pavosevic,  Zheng Pei,  T. M. Perrine,  F. Plasser,  P. Pokhilko,  
 S. Prager,  A. Prociuk,  E. Ramos,  B. Rana,  D. R. Rehn,  F. Rob,  
 E. Rossomme,  M. Scheurer,  M. Schneider,  N. Sergueev,  S. M. Sharada,  
 S. Sharma,  W. Skomorowski,  D. W. Small,  T. Stauch,  C. J. Stein,  
 T. Stein,  Yu-Chuan Su,  S. P. Veccham,  Zhen Tao,  A. J. W. Thom,  
 A. Tkatchenko,  T. Tsuchimochi,  N. M. Tubman,  L. Vogt,  M. L. Vidal,  
 O. Vydrov,  M. A. Watson,  J. Wenzel,  M. de Wergifosse,  T. A. Wesolowski,  
 A. White,  J. Witte,  A. Yamada,  Jun Yang,  K. Yao,  S. Yeganeh,  
 S. R. Yost,  Zhi-Qiang You,  A. Zech,  Igor Ying Zhang,  Xing Zhang,  
 Yan Zhao,  Ying Zhu,  B. R. Brooks,  G. K. L. Chan,  C. J. Cramer,  
 M. S. Gordon,  W. J. Hehre,  A. Klamt,  M. W. Schmidt,  C. D. Sherrill,  
 D. G. Truhlar,  A. Aspuru-Guzik,  R. Baer,  A. T. Bell,  N. A. Besley,  
 Jeng-Da Chai,  A. E. DePrince, III,  R. A. DiStasio Jr.,  A. Dreuw,  
 B. D. Dunietz,  T. R. Furlani,  Chao-Ping Hsu,  Yousung Jung,  Jing Kong,  
 D. S. Lambrecht,  WanZhen Liang,  C. Ochsenfeld,  V. A. Rassolov,  
 L. V. Slipchenko,  J. E. Subotnik,  T. Van Voorhis,  J. M. Herbert,  
 A. I. Krylov,  P. M. W. Gill,  M. Head-Gordon

 Contributors to earlier versions of Q-Chem not listed above: 
 R. D. Adamson,  B. Austin,  J. Baker,  G. J. O. Beran,  K. Brandhorst,  
 S. T. Brown,  E. F. C. Byrd,  A. K. Chakraborty,  C.-L. Cheng,  
 Siu Hung Chien,  D. M. Chipman,  D. L. Crittenden,  H. Dachsel,  
 R. J. Doerksen,  A. D. Dutoi,  L. Fusti-Molnar,  W. A. Goddard III,  
 A. Golubeva-Zadorozhnaya,  S. R. Gwaltney,  G. Hawkins,  A. Heyden,  
 S. Hirata,  G. Kedziora,  F. J. Keil,  C. Kelley,  Jihan Kim,  R. A. King,  
 R. Z. Khaliullin,  P. P. Korambath,  W. Kurlancheek,  A. M. Lee,  M. S. Lee,  
 S. V. Levchenko,  Ching Yeh Lin,  D. Liotard,  R. C. Lochan,  I. Lotan,  
 P. E. Maslen,  N. Nair,  D. P. O'Neill,  D. Neuhauser,  E. Neuscamman,  
 C. M. Oana,  R. Olson,  B. Peters,  R. Peverati,  P. A. Pieniazek,  
 Y. M. Rhee,  J. Ritchie,  M. A. Rohrdanz,  E. Rosta,  N. J. Russ,  
 H. F. Schaefer III,  N. E. Schultz,  N. Shenvi,  A. C. Simmonett,  A. Sodt,  
 D. Stuck,  K. S. Thanthiriwatte,  V. Vanovschi,  Tao Wang,  A. Warshel,  
 C. F. Williams,  Q. Wu,  X. Xu,  W. Zhang

 Please cite Q-Chem as follows:
 Y. Shao et al., Mol. Phys. 113, 184-215 (2015)
 DOI: 10.1080/00268976.2014.952696

 Q-Chem 5.3.2 for Intel X86 EM64T Linux

 Parts of Q-Chem use Armadillo 9.800.1 (Horizon Scraper).
 http://arma.sourceforge.net/

 Q-Chem begins on Wed Jun 12 18:47:45 2024  

Host: 
0

     Scratch files written to ./qchem932704//
 Dec820 |scratch|qcdevops|jenkins|workspace|build_RNUM 5633   
Processing $rem in /home/leeping/opt/qchem/5.3.2-openmp/config/preferences:
Processing $rem in /home/hpark21/.qchemrc:
Core orbitals will be frozen

Checking the input file for inconsistencies... 	...done.

--------------------------------------------------------------
User input:
--------------------------------------------------------------
$molecule
0 2
C        -2.8598561706   -0.0415859458   -0.5267730227
N        -3.9727521698    0.2028919617   -0.6733772183
C        -0.9570264451   -0.5713338980    0.8407679302
H        -1.3151296421   -0.6111733073    1.8581472208
C        -1.4670295863   -0.3405781945   -0.3440116632
H        -0.8567703710   -0.3698524752   -1.2413741559
C         2.2764512473   -0.5949289420    0.1531333039
H         2.6577811636   -0.8741769734    1.1231154284
C         1.9170336298    0.6390668896   -0.0802506509
H         2.1953547562   -1.3381103950   -0.6252872531
N         1.6690747199    1.8029496251   -0.3310854099
H         0.7128680823    2.0968330629   -0.1530028918
$end

$rem
method                ccsd(t)
basis                 cc-pvtz
unrestricted          true
symmetry              False
sym_ignore            true
scf_convergence       8
thresh                14
jobtype               sp
scf_guess             core
scf_algorithm         diis
max_scf_cycles        100
geom_opt_max_cycles   100
mem_total             10000
$end
--------------------------------------------------------------
 ----------------------------------------------------------------
             Standard Nuclear Orientation (Angstroms)
    I     Atom           X                Y                Z
 ----------------------------------------------------------------
    1      C      -2.8598561706    -0.0415859458    -0.5267730227
    2      N      -3.9727521698     0.2028919617    -0.6733772183
    3      C      -0.9570264451    -0.5713338980     0.8407679302
    4      H      -1.3151296421    -0.6111733073     1.8581472208
    5      C      -1.4670295863    -0.3405781945    -0.3440116632
    6      H      -0.8567703710    -0.3698524752    -1.2413741559
    7      C       2.2764512473    -0.5949289420     0.1531333039
    8      H       2.6577811636    -0.8741769734     1.1231154284
    9      C       1.9170336298     0.6390668896    -0.0802506509
   10      H       2.1953547562    -1.3381103950    -0.6252872531
   11      N       1.6690747199     1.8029496251    -0.3310854099
   12      H       0.7128680823     2.0968330629    -0.1530028918
 ----------------------------------------------------------------
 Nuclear Repulsion Energy =         216.55359862 hartrees
 There are       25 alpha and       24 beta electrons
 Requested basis set is cc-pVTZ
 There are 100 shells and 280 basis functions
 Total memory of 10000 MB is distributed as follows: 
   MEM_STATIC is set to 2000 MB
   QALLOC/CCMAN JOB total memory use is  8000 MB
 Warning: actual memory use might exceed 10000 MB

 Total QAlloc Memory Limit  10000 MB
 Mega-Array Size      1956 MB
 MEM_STATIC part      2000 MB

                       Distance Matrix (Angstroms)
             C (  1)   N (  2)   C (  3)   H (  4)   C (  5)   H (  6)
   N (  2)  1.148825
   C (  3)  2.402408  3.462176
   H (  4)  2.898009  3.759558  1.079299
   C (  5)  1.436233  2.585051  1.310364  2.223915
   H (  6)  2.151922  3.218695  2.094269  3.142509  1.085602
   C (  7)  5.210577  6.353911  3.305870  3.975775  3.784904  3.436916
   H (  8)  5.818906  6.953520  3.638443  4.048884  4.410358  4.265821
   C (  9)  4.845756  5.935623  3.251702  3.970814  3.532868  3.171768
   H ( 10)  5.219755  6.357873  3.560164  4.361122  3.806211  3.260760
   N ( 11)  4.894060  5.874313  3.729192  4.418847  3.798688  3.453924
   H ( 12)  4.180538  5.080634  3.300794  3.935835  3.275578  3.119752
             C (  7)   H (  8)   C (  9)   H ( 10)   N ( 11)
   H (  8)  1.079008
   C (  9)  1.306290  2.070436
   H ( 10)  1.079275  1.867079  2.069724
   N ( 11)  2.520555  3.203006  1.216152  3.198403
   H ( 12)  3.127954  3.773336  1.892192  3.770896  1.016077
 
 A cutoff of  1.0D-14 yielded   4478 shell pairs
 There are     34802 function pairs (     45264 Cartesian)
 Smallest overlap matrix eigenvalue = 3.75E-04

 Scale SEOQF with 1.000000e-01/1.000000e-01/1.000000e-01

 Standard Electronic Orientation quadrupole field applied
 Nucleus-field energy     =     0.0000000103 hartrees
 Guess MOs from core Hamiltonian diagonalization
 An unrestricted Hartree-Fock SCF calculation will be
 performed using Pulay DIIS extrapolation
 SCF converges when DIIS error is below 1.0E-08
 using 8 threads for integral computing
 -------------------------------------------------------
 OpenMP Integral computing Module                
 Release: version 1.0, May 2013, Q-Chem Inc. Pittsburgh 
 -------------------------------------------------------
 ---------------------------------------
  Cycle       Energy         DIIS Error
 ---------------------------------------
    1    -229.3488536439      9.03E-02
    2    -226.1519485693      5.72E-02
    3    -265.8226434910      3.92E-02
    4    -274.3194233796      3.83E-02
    5    -289.5602188793      1.85E-02
    6    -269.4828628342      3.37E-02
    7    -297.9332018906      1.31E-02
    8    -298.3676279262      1.07E-02
    9    -299.4890558684      6.87E-03
   10    -300.8753431368      3.27E-03
   11    -301.0171786266      1.72E-03
   12    -301.0626307016      1.05E-03
   13    -301.0914626325      4.71E-04
   14    -301.0976951258      1.76E-04
   15    -301.0990781199      6.84E-05
   16    -301.0997729792      3.28E-05
   17    -301.1005370922      1.25E-05
   18    -301.1010178957      8.71E-06
   19    -301.1014684236      8.61E-06
   20    -301.1017237200      8.54E-06
   21    -301.1021802027      8.32E-06
   22    -301.1032315846      8.53E-06
   23    -301.1032210446      8.63E-06
   24    -301.1033499664      6.90E-06
   25    -301.1035066372      6.76E-06
   26    -301.1038433726      5.12E-06
   27    -301.1041623085      4.67E-06
   28    -301.1041756448      4.34E-06
   29    -301.1042163510      1.93E-06
   30    -301.1042328296      1.29E-06
   31    -301.1042614919      1.11E-06
   32    -301.1042832515      9.25E-07
   33    -301.1042926812      5.49E-07
   34    -301.1043034536      3.96E-07
   35    -301.1043051170      1.28E-07
   36    -301.1043054224      7.28E-08
   37    -301.1043054719      6.10E-08
   38    -301.1043055058      1.94E-08
   39    -301.1043055112      7.28E-09 Convergence criterion met
 ---------------------------------------
 <S^2> = 1.1000
 SCF time:  CPU 865.86 s  wall 116.36 s
 SCF   energy in the final basis set = -301.10430551
 Total energy in the final basis set = -301.10430551


 ------------------------------------------------------------------------------

   CCMAN2: suite of methods based on coupled cluster
           and equation of motion theories.

   Components:
   * libvmm-1.3-trunk
     by Evgeny Epifanovsky, Ilya Kaliman.
   * libtensor-2.5-trunk
     by Evgeny Epifanovsky, Michael Wormit, Dmitry Zuev, Sam Manzer, 
        Ilya Kaliman.
   * libcc-2.5-trunk
     by Evgeny Epifanovsky, Arik Landau, Tomasz Kus, Kirill Khistyaev, 
        Dmitry Zuev, Prashant Manohar, Xintian Feng, Anna Krylov, 
        Matthew Goldey, Alec White, Thomas Jagau, Kaushik Nanda, 
        Anastasia Gunina, Alexander Kunitsa, Joonho Lee.

   CCMAN original authors:
   Anna I. Krylov, C. David Sherrill, Steven R. Gwaltney,
   Edward F. C. Byrd (2000)
   Sergey V. Levchenko, Lyudmila V. Slipchenko, Tao Wang,
   Ana-Maria C. Cristian (2003)
   Piotr A. Pieniazek, C. Melania Oana, Evgeny Epifanovsky (2007)
   Prashant Manohar (2009)

 ------------------------------------------------------------------------------


 Allocating and initializing 8000MB of RAM...
 Calculation will run on 8 cores.

 
 Alpha MOs, Unrestricted
 -- Occupied --                  
-15.591 -15.574 -11.327 -11.305 -11.292 -11.290 -11.241  -1.260
  1 A     2 A     3 A     4 A     5 A     6 A     7 A     8 A                  
 -1.228  -1.116  -1.034  -0.888  -0.775  -0.745  -0.680  -0.668
  9 A    10 A    11 A    12 A    13 A    14 A    15 A    16 A                  
 -0.633  -0.569  -0.563  -0.525  -0.484  -0.478  -0.461  -0.429
 17 A    18 A    19 A    20 A    21 A    22 A    23 A    24 A                  
 -0.362
 25 A                                                                          
 -- Virtual --                   
  0.083   0.121   0.141   0.150   0.154   0.176   0.188   0.202
 26 A    27 A    28 A    29 A    30 A    31 A    32 A    33 A                  
  0.222   0.253   0.276   0.281   0.336   0.342   0.376   0.392
 34 A    35 A    36 A    37 A    38 A    39 A    40 A    41 A                  
  0.412   0.448   0.450   0.456   0.472   0.501   0.511   0.519
 42 A    43 A    44 A    45 A    46 A    47 A    48 A    49 A                  
  0.543   0.554   0.567   0.585   0.601   0.612   0.617   0.636
 50 A    51 A    52 A    53 A    54 A    55 A    56 A    57 A                  
  0.646   0.653   0.665   0.680   0.700   0.713   0.733   0.737
 58 A    59 A    60 A    61 A    62 A    63 A    64 A    65 A                  
  0.751   0.758   0.776   0.786   0.812   0.828   0.850   0.878
 66 A    67 A    68 A    69 A    70 A    71 A    72 A    73 A                  
  0.897   0.903   0.910   0.955   1.003   1.022   1.039   1.043
 74 A    75 A    76 A    77 A    78 A    79 A    80 A    81 A                  
  1.082   1.088   1.127   1.156   1.185   1.197   1.224   1.260
 82 A    83 A    84 A    85 A    86 A    87 A    88 A    89 A                  
  1.263   1.273   1.299   1.330   1.343   1.365   1.387   1.394
 90 A    91 A    92 A    93 A    94 A    95 A    96 A    97 A                  
  1.404   1.483   1.501   1.514   1.521   1.544   1.573   1.585
 98 A    99 A   100 A   101 A   102 A   103 A   104 A   105 A                  
  1.590   1.625   1.629   1.673   1.677   1.712   1.724   1.759
106 A   107 A   108 A   109 A   110 A   111 A   112 A   113 A                  
  1.801   1.860   1.955   1.983   2.001   2.039   2.104   2.128
114 A   115 A   116 A   117 A   118 A   119 A   120 A   121 A                  
  2.241   2.297   2.336   2.391   2.407   2.447   2.480   2.509
122 A   123 A   124 A   125 A   126 A   127 A   128 A   129 A                  
  2.536   2.551   2.558   2.585   2.594   2.631   2.677   2.729
130 A   131 A   132 A   133 A   134 A   135 A   136 A   137 A                  
  2.742   2.744   2.782   2.800   2.813   2.816   2.873   2.909
138 A   139 A   140 A   141 A   142 A   143 A   144 A   145 A                  
  2.914   2.920   2.932   2.938   2.962   2.973   2.986   3.025
146 A   147 A   148 A   149 A   150 A   151 A   152 A   153 A                  
  3.048   3.064   3.097   3.110   3.129   3.143   3.158   3.207
154 A   155 A   156 A   157 A   158 A   159 A   160 A   161 A                  
  3.216   3.236   3.244   3.248   3.284   3.288   3.307   3.312
162 A   163 A   164 A   165 A   166 A   167 A   168 A   169 A                  
  3.332   3.341   3.352   3.357   3.377   3.397   3.419   3.447
170 A   171 A   172 A   173 A   174 A   175 A   176 A   177 A                  
  3.454   3.465   3.474   3.510   3.550   3.567   3.589   3.613
178 A   179 A   180 A   181 A   182 A   183 A   184 A   185 A                  
  3.640   3.697   3.726   3.735   3.752   3.755   3.783   3.797
186 A   187 A   188 A   189 A   190 A   191 A   192 A   193 A                  
  3.833   3.859   3.867   3.872   3.899   3.944   3.962   3.997
194 A   195 A   196 A   197 A   198 A   199 A   200 A   201 A                  
  4.012   4.042   4.063   4.064   4.083   4.086   4.109   4.175
202 A   203 A   204 A   205 A   206 A   207 A   208 A   209 A                  
  4.210   4.237   4.263   4.272   4.298   4.318   4.337   4.350
210 A   211 A   212 A   213 A   214 A   215 A   216 A   217 A                  
  4.351   4.365   4.385   4.447   4.474   4.543   4.548   4.580
218 A   219 A   220 A   221 A   222 A   223 A   224 A   225 A                  
  4.628   4.689   4.704   4.801   4.809   4.862   4.912   4.933
226 A   227 A   228 A   229 A   230 A   231 A   232 A   233 A                  
  4.985   5.006   5.027   5.031   5.060   5.062   5.074   5.074
234 A   235 A   236 A   237 A   238 A   239 A   240 A   241 A                  
  5.184   5.203   5.229   5.304   5.368   5.384   5.398   5.408
242 A   243 A   244 A   245 A   246 A   247 A   248 A   249 A                  
  5.456   5.475   5.507   5.542   5.557   5.581   5.616   5.678
250 A   251 A   252 A   253 A   254 A   255 A   256 A   257 A                  
  5.808   5.967   6.013   6.018   6.123   6.134   6.265   6.284
258 A   259 A   260 A   261 A   262 A   263 A   264 A   265 A                  
  6.332   6.389   6.513   6.582   6.642   6.746   6.815   7.130
266 A   267 A   268 A   269 A   270 A   271 A   272 A   273 A                  
  8.732   9.615  10.947  14.401  15.062  15.751  16.217
274 A   275 A   276 A   277 A   278 A   279 A   280 A                          
 
 Beta MOs, Unrestricted
 -- Occupied --                  
-15.591 -15.588 -11.327 -11.306 -11.277 -11.266 -11.240  -1.260
  1 A     2 A     3 A     4 A     5 A     6 A     7 A     8 A                  
 -1.246  -1.095  -1.032  -0.819  -0.774  -0.723  -0.680  -0.643
  9 A    10 A    11 A    12 A    13 A    14 A    15 A    16 A                  
 -0.633  -0.581  -0.566  -0.548  -0.489  -0.479  -0.429  -0.365
 17 A    18 A    19 A    20 A    21 A    22 A    23 A    24 A                  
 -- Virtual --                   
  0.079   0.114   0.121   0.141   0.152   0.160   0.185   0.194
 25 A    26 A    27 A    28 A    29 A    30 A    31 A    32 A                  
  0.205   0.224   0.253   0.257   0.282   0.344   0.355   0.394
 33 A    34 A    35 A    36 A    37 A    38 A    39 A    40 A                  
  0.419   0.435   0.453   0.461   0.468   0.477   0.506   0.524
 41 A    42 A    43 A    44 A    45 A    46 A    47 A    48 A                  
  0.538   0.547   0.561   0.572   0.590   0.603   0.613   0.619
 49 A    50 A    51 A    52 A    53 A    54 A    55 A    56 A                  
  0.638   0.654   0.661   0.666   0.682   0.708   0.735   0.739
 57 A    58 A    59 A    60 A    61 A    62 A    63 A    64 A                  
  0.743   0.753   0.762   0.774   0.796   0.827   0.845   0.862
 65 A    66 A    67 A    68 A    69 A    70 A    71 A    72 A                  
  0.884   0.903   0.915   0.917   0.977   1.005   1.024   1.043
 73 A    74 A    75 A    76 A    77 A    78 A    79 A    80 A                  
  1.073   1.088   1.092   1.129   1.158   1.188   1.197   1.225
 81 A    82 A    83 A    84 A    85 A    86 A    87 A    88 A                  
  1.262   1.263   1.275   1.315   1.329   1.353   1.375   1.390
 89 A    90 A    91 A    92 A    93 A    94 A    95 A    96 A                  
  1.404   1.409   1.483   1.498   1.514   1.524   1.544   1.564
 97 A    98 A    99 A   100 A   101 A   102 A   103 A   104 A                  
  1.588   1.591   1.626   1.638   1.674   1.680   1.713   1.726
105 A   106 A   107 A   108 A   109 A   110 A   111 A   112 A                  
  1.763   1.801   1.880   1.940   1.983   2.001   2.036   2.105
113 A   114 A   115 A   116 A   117 A   118 A   119 A   120 A                  
  2.132   2.243   2.297   2.354   2.399   2.438   2.467   2.501
121 A   122 A   123 A   124 A   125 A   126 A   127 A   128 A                  
  2.523   2.537   2.552   2.563   2.575   2.594   2.641   2.693
129 A   130 A   131 A   132 A   133 A   134 A   135 A   136 A                  
  2.736   2.750   2.767   2.793   2.805   2.826   2.834   2.876
137 A   138 A   139 A   140 A   141 A   142 A   143 A   144 A                  
  2.915   2.919   2.928   2.944   2.956   2.962   2.993   2.999
145 A   146 A   147 A   148 A   149 A   150 A   151 A   152 A                  
  3.033   3.051   3.078   3.105   3.136   3.150   3.151   3.168
153 A   154 A   155 A   156 A   157 A   158 A   159 A   160 A                  
  3.219   3.224   3.245   3.252   3.257   3.290   3.292   3.306
161 A   162 A   163 A   164 A   165 A   166 A   167 A   168 A                  
  3.326   3.343   3.347   3.363   3.377   3.392   3.410   3.429
169 A   170 A   171 A   172 A   173 A   174 A   175 A   176 A                  
  3.448   3.457   3.469   3.481   3.522   3.557   3.570   3.592
177 A   178 A   179 A   180 A   181 A   182 A   183 A   184 A                  
  3.623   3.642   3.711   3.727   3.738   3.751   3.756   3.783
185 A   186 A   187 A   188 A   189 A   190 A   191 A   192 A                  
  3.803   3.834   3.859   3.867   3.875   3.899   3.944   3.962
193 A   194 A   195 A   196 A   197 A   198 A   199 A   200 A                  
  3.996   4.017   4.041   4.065   4.065   4.084   4.086   4.115
201 A   202 A   203 A   204 A   205 A   206 A   207 A   208 A                  
  4.175   4.211   4.238   4.263   4.272   4.298   4.316   4.329
209 A   210 A   211 A   212 A   213 A   214 A   215 A   216 A                  
  4.333   4.343   4.365   4.387   4.447   4.476   4.544   4.560
217 A   218 A   219 A   220 A   221 A   222 A   223 A   224 A                  
  4.577   4.629   4.689   4.705   4.801   4.809   4.865   4.916
225 A   226 A   227 A   228 A   229 A   230 A   231 A   232 A                  
  4.934   4.954   4.976   5.026   5.030   5.055   5.060   5.071
233 A   234 A   235 A   236 A   237 A   238 A   239 A   240 A                  
  5.074   5.184   5.203   5.230   5.304   5.368   5.387   5.400
241 A   242 A   243 A   244 A   245 A   246 A   247 A   248 A                  
  5.411   5.457   5.475   5.513   5.545   5.559   5.572   5.620
249 A   250 A   251 A   252 A   253 A   254 A   255 A   256 A                  
  5.679   5.808   5.967   6.013   6.018   6.124   6.138   6.265
257 A   258 A   259 A   260 A   261 A   262 A   263 A   264 A                  
  6.284   6.332   6.395   6.505   6.581   6.642   6.746   6.815
265 A   266 A   267 A   268 A   269 A   270 A   271 A   272 A                  
  7.130   8.737   9.615  10.960  14.405  15.062  15.751  16.212
273 A   274 A   275 A   276 A   277 A   278 A   279 A   280 A                  

 Occupation and symmetry of molecular orbitals

 Point group: C1 (1 irreducible representation).

                           A     All 
 -------------------------------------
 All molecular orbitals:
  - Alpha                  280   280 
  - Beta                   280   280 
 -------------------------------------
 Alpha orbitals:
  - Frozen occupied        7     7   
  - Active occupied        18    18  
  - Active virtual         255   255 
  - Frozen virtual         0     0   
 -------------------------------------
 Beta orbitals:
  - Frozen occupied        7     7   
  - Active occupied        17    17  
  - Active virtual         256   256 
  - Frozen virtual         0     0   
 -------------------------------------

 Import integrals:   CPU 0.00 s  wall 0.00 s

 Import integrals:   CPU 5131.29 s  wall 3655.09 s

 MP2 amplitudes:   CPU 16.64 s  wall 287.67 s

Running a double precision version
           CCSD T amplitudes will be solved using DIIS.

           Start     Size      MaxIter   EConv     TConv     
           3         7         100       1.00e-06  1.00e-04  
 ------------------------------------------------------------------------------
           Energy (a.u.)   Ediff      Tdiff       Comment
 ------------------------------------------------------------------------------
          -302.21359679                           
     1    -302.21306832   5.28e-04   9.89e-01     Step took 23.04.
     2    -302.25044373   3.74e-02   1.22e-01     
     3    -302.25205163   1.61e-03   4.54e-02     
     4    -302.25765635   5.60e-03   1.63e-02     Switched to DIIS steps.
     5    -302.26221438   4.56e-03   1.93e-02     
     6    -302.26388977   1.68e-03   9.14e-03     
     7    -302.26469013   8.00e-04   5.94e-03     
     8    -302.26493117   2.41e-04   2.24e-03     
     9    -302.26494650   1.53e-05   6.98e-04     
    10    -302.26494039   6.11e-06   3.35e-04     
    11    -302.26493186   8.53e-06   2.86e-04     
    12    -302.26493018   1.68e-06   9.59e-05     
    13    -302.26492931   8.72e-07   4.37e-05     
 ------------------------------------------------------------------------------
          -302.26492931                           CCSD T converged.

End of double precision

WARNING: YOUR (T) CALCULATION MAY RUN OUT OF MEMORY
REDUCE CC_MEMORY OR USE CC_BACKEND=XM IF THIS HAPPENS

----------------------------------------
libpt (c) 2016-2019 Ilya Kaliman
Fast Coupled Cluster Triples Corrections
https://github.com/ilyak/libpt
----------------------------------------

 Starting (T) calculation...
 Using double precision libpt code
 Running unrestricted (T) code
 Using 1 integral batch

 (T) calculation completed in 1606.43 sec
 (T) energy is -0.0596475247

 SCF energy                 = -301.10430551
 MP2 energy                 = -302.21359679
 CCSD correlation energy    =   -1.16062379
 CCSD total energy          = -302.26492931
 CCSD(T) correlation energy =   -0.05964752
 CCSD(T) total energy       = -302.32457683

 CCSD  T1^2 = 0.0829  T2^2 = 0.4322  Leading amplitudes:

 Amplitude    Orbitals with energies
  0.1526       23 (A) B                  ->    26 (A) B                   
              -0.4290                          0.1139                     
  0.1476       24 (A) A                  ->    26 (A) A                   
              -0.4292                          0.0830                     
  0.0557       20 (A) B                  ->    35 (A) B                   
              -0.5479                          0.2527                     
  0.0439       20 (A) A                  ->    36 (A) A                   
              -0.5252                          0.2761                     

 Amplitude    Orbitals with energies
  0.0906       24 (A) A      23 (A) B    ->    26 (A) A      26 (A) B     
              -0.4292       -0.4290            0.0830        0.1139       
 -0.0906       24 (A) A      23 (A) B    ->    26 (A) B      26 (A) A     
              -0.4292       -0.4290            0.1139        0.0830       
 -0.0906       23 (A) B      24 (A) A    ->    26 (A) A      26 (A) B     
              -0.4290       -0.4292            0.0830        0.1139       
  0.0906       23 (A) B      24 (A) A    ->    26 (A) B      26 (A) A     
              -0.4290       -0.4292            0.1139        0.0830       

 CCSD calculation:   CPU 25754.42 s  wall 25267.30 s

 Total ccman2 time:   CPU 30994.35 s  wall 29229.06 s

 
 --------------------------------------------------------------
 
                    Orbital Energies (a.u.)
 --------------------------------------------------------------
 
 Alpha MOs
 -- Occupied --
-15.5905 -15.5741 -11.3273 -11.3049 -11.2920 -11.2902 -11.2408  -1.2604
 -1.2282  -1.1160  -1.0340  -0.8879  -0.7746  -0.7446  -0.6803  -0.6678
 -0.6334  -0.5693  -0.5627  -0.5252  -0.4845  -0.4783  -0.4610  -0.4292
 -0.3623
 -- Virtual --
  0.0830   0.1211   0.1410   0.1496   0.1544   0.1756   0.1884   0.2024
  0.2224   0.2525   0.2761   0.2811   0.3356   0.3421   0.3756   0.3921
  0.4123   0.4482   0.4495   0.4562   0.4721   0.5014   0.5113   0.5191
  0.5429   0.5538   0.5674   0.5851   0.6011   0.6116   0.6173   0.6364
  0.6463   0.6529   0.6647   0.6801   0.7002   0.7130   0.7328   0.7365
  0.7510   0.7580   0.7757   0.7858   0.8118   0.8275   0.8496   0.8778
  0.8965   0.9030   0.9096   0.9551   1.0033   1.0219   1.0393   1.0433
  1.0820   1.0881   1.1272   1.1564   1.1847   1.1967   1.2237   1.2605
  1.2627   1.2730   1.2992   1.3295   1.3434   1.3654   1.3866   1.3941
  1.4040   1.4831   1.5006   1.5137   1.5213   1.5439   1.5730   1.5850
  1.5904   1.6250   1.6292   1.6729   1.6769   1.7123   1.7243   1.7586
  1.8007   1.8598   1.9553   1.9831   2.0014   2.0390   2.1039   2.1285
  2.2408   2.2972   2.3364   2.3914   2.4068   2.4475   2.4797   2.5085
  2.5362   2.5507   2.5580   2.5847   2.5944   2.6305   2.6772   2.7291
  2.7420   2.7444   2.7823   2.8003   2.8132   2.8158   2.8734   2.9091
  2.9139   2.9204   2.9321   2.9377   2.9617   2.9731   2.9862   3.0254
  3.0478   3.0636   3.0971   3.1103   3.1285   3.1426   3.1577   3.2069
  3.2159   3.2358   3.2439   3.2481   3.2840   3.2884   3.3069   3.3119
  3.3315   3.3406   3.3520   3.3573   3.3770   3.3971   3.4190   3.4466
  3.4544   3.4647   3.4737   3.5097   3.5501   3.5666   3.5894   3.6127
  3.6402   3.6966   3.7262   3.7351   3.7518   3.7545   3.7828   3.7971
  3.8327   3.8593   3.8670   3.8721   3.8988   3.9440   3.9620   3.9969
  4.0117   4.0424   4.0627   4.0639   4.0831   4.0862   4.1092   4.1747
  4.2100   4.2371   4.2629   4.2717   4.2977   4.3177   4.3370   4.3505
  4.3515   4.3647   4.3853   4.4468   4.4738   4.5433   4.5477   4.5802
  4.6285   4.6886   4.7037   4.8010   4.8094   4.8624   4.9122   4.9334
  4.9850   5.0058   5.0269   5.0309   5.0595   5.0619   5.0736   5.0743
  5.1839   5.2029   5.2286   5.3035   5.3679   5.3843   5.3981   5.4082
  5.4558   5.4749   5.5073   5.5423   5.5568   5.5809   5.6165   5.6785
  5.8076   5.9669   6.0133   6.0176   6.1230   6.1335   6.2651   6.2836
  6.3318   6.3891   6.5132   6.5824   6.6417   6.7455   6.8155   7.1300
  8.7325   9.6151  10.9470  14.4006  15.0615  15.7506  16.2168
 
 Beta MOs
 -- Occupied --
-15.5906 -15.5878 -11.3272 -11.3064 -11.2772 -11.2664 -11.2402  -1.2603
 -1.2458  -1.0954  -1.0322  -0.8193  -0.7744  -0.7233  -0.6796  -0.6426
 -0.6328  -0.5815  -0.5663  -0.5479  -0.4890  -0.4788  -0.4290  -0.3646
 -- Virtual --
  0.0786   0.1139   0.1214   0.1414   0.1519   0.1597   0.1846   0.1944
  0.2053   0.2243   0.2527   0.2569   0.2817   0.3445   0.3551   0.3935
  0.4186   0.4351   0.4526   0.4610   0.4683   0.4775   0.5063   0.5241
  0.5384   0.5470   0.5607   0.5724   0.5896   0.6026   0.6128   0.6192
  0.6384   0.6536   0.6605   0.6664   0.6819   0.7081   0.7354   0.7390
  0.7432   0.7526   0.7617   0.7742   0.7956   0.8268   0.8448   0.8624
  0.8838   0.9029   0.9145   0.9171   0.9768   1.0055   1.0238   1.0427
  1.0733   1.0879   1.0924   1.1295   1.1582   1.1879   1.1969   1.2252
  1.2622   1.2631   1.2753   1.3146   1.3294   1.3526   1.3749   1.3899
  1.4039   1.4093   1.4832   1.4978   1.5141   1.5241   1.5436   1.5643
  1.5877   1.5914   1.6263   1.6384   1.6738   1.6801   1.7133   1.7256
  1.7633   1.8011   1.8800   1.9395   1.9829   2.0007   2.0358   2.1054
  2.1316   2.2425   2.2970   2.3543   2.3991   2.4375   2.4673   2.5007
  2.5229   2.5373   2.5522   2.5626   2.5746   2.5942   2.6406   2.6928
  2.7358   2.7504   2.7673   2.7930   2.8053   2.8264   2.8343   2.8765
  2.9149   2.9188   2.9285   2.9441   2.9563   2.9620   2.9927   2.9991
  3.0333   3.0507   3.0778   3.1046   3.1360   3.1499   3.1511   3.1685
  3.2195   3.2235   3.2447   3.2519   3.2574   3.2896   3.2920   3.3064
  3.3257   3.3432   3.3469   3.3628   3.3771   3.3917   3.4104   3.4289
  3.4478   3.4575   3.4690   3.4810   3.5218   3.5573   3.5702   3.5919
  3.6227   3.6416   3.7112   3.7274   3.7379   3.7510   3.7564   3.7835
  3.8026   3.8344   3.8588   3.8675   3.8753   3.8993   3.9441   3.9624
  3.9962   4.0173   4.0410   4.0646   4.0655   4.0844   4.0864   4.1153
  4.1749   4.2112   4.2382   4.2630   4.2716   4.2978   4.3162   4.3290
  4.3330   4.3429   4.3650   4.3866   4.4468   4.4760   4.5437   4.5596
  4.5765   4.6287   4.6887   4.7051   4.8009   4.8086   4.8651   4.9161
  4.9335   4.9537   4.9765   5.0263   5.0301   5.0548   5.0598   5.0705
  5.0739   5.1842   5.2030   5.2295   5.3036   5.3679   5.3870   5.4003
  5.4111   5.4571   5.4749   5.5126   5.5446   5.5592   5.5719   5.6199
  5.6787   5.8078   5.9670   6.0134   6.0176   6.1240   6.1376   6.2651
  6.2837   6.3318   6.3947   6.5049   6.5809   6.6418   6.7456   6.8151
  7.1300   8.7369   9.6152  10.9597  14.4049  15.0618  15.7507  16.2115
 --------------------------------------------------------------
 
          Ground-State Mulliken Net Atomic Charges

     Atom                 Charge (a.u.)    Spin (a.u.)
  --------------------------------------------------------
      1 C                     0.000067       0.493424
      2 N                    -0.104405      -0.456179
      3 C                    -0.171364       1.586147
      4 H                     0.194975      -0.024474
      5 C                    -0.134088      -0.676645
      6 H                     0.205098       0.070831
      7 C                    -0.504999       0.005855
      8 H                     0.166048      -0.000518
      9 C                     0.208752       0.002296
     10 H                     0.163782      -0.000677
     11 N                    -0.223042      -0.001419
     12 H                     0.199175       0.001360
  --------------------------------------------------------
  Sum of atomic charges =    -0.000000
  Sum of spin   charges =     1.000000

 -----------------------------------------------------------------
                    Cartesian Multipole Moments
 -----------------------------------------------------------------
    Charge (ESU x 10^10)
                -0.0000
    Dipole Moment (Debye)
         X       2.2043      Y      -1.6703      Z       1.5476
       Tot       3.1692
    Quadrupole Moments (Debye-Ang)
        XX     -65.6705     XY      -3.2245     YY     -43.0190
        XZ      -2.3948     YZ       1.2597     ZZ     -38.1973
    Octopole Moments (Debye-Ang^2)
       XXX     135.5937    XXY     -26.3678    XYY      10.0424
       YYY     -19.4053    XXZ      28.8008    XYZ       2.2154
       YYZ       6.9717    XZZ      16.6562    YZZ      -9.8887
       ZZZ      19.6592
    Hexadecapole Moments (Debye-Ang^3)
      XXXX   -1887.3748   XXXY     -43.0460   XXYY    -293.3349
      XYYY     -74.9100   YYYY    -230.3036   XXXZ    -117.8305
      XXYZ      15.2033   XYYZ     -15.4386   YYYZ      29.6640
      XXZZ    -256.4239   XYZZ     -17.3297   YYZZ     -58.7198
      XZZZ     -64.8332   YZZZ      20.9570   ZZZZ    -110.6493
 -----------------------------------------------------------------
Archival summary:
1\1\cpu-6-91\SP\ProcedureUnspecified\BasisUnspecified\255(2)\hpark21\ThuJun1302:57:022024ThuJun1302:57:022024\0\\#,ProcedureUnspecified,BasisUnspecified,\\0,2\C\H,1,1.0856\C,1,1.31036,2,121.591\H,3,1.0793,1,136.857,2,-179.646,0\C,1,1.43623,2,116.46,3,-179.753,0\N,5,1.14883,1,179.727,2,-79.7151,0\H,2,3.11975,1,88.4605,3,-65.1425,0\N,7,1.01608,2,100.583,1,134.327,0\C,8,1.21615,7,115.628,2,-41.7146,0\C,9,1.30629,8,175.564,7,176.565,0\H,10,1.07901,9,120.154,8,93.7086,0\H,10,1.07927,9,120.063,8,-86.1189,0\\HF=-301.104306\\@

 Total job time:  29356.85s(wall), 31875.93s(cpu) 
 Thu Jun 13 02:57:02 2024

        *************************************************************
        *                                                           *
        *  Thank you very much for using Q-Chem.  Have a nice day.  *
        *                                                           *
        *************************************************************
