# Supplementary material for: Reactant Discovery with an Ab Initio Nanoreactor: Exploration of Astrophysical N-Heterocycle Precursors and Formation Pathways
Source: ACS Earth Space Chem. 2024 Aug 9;8(9):1771–83. doi: 10.1021/acsearthspacechem.4c00120 (PMC11418024; doi:10.1021/acsearthspacechem.4c00120)
Supplement: Supplementary file 2 — sp4c00120_si_002.zip [file sp4c00120_si_002.zip › nr-si-data/reaction2/C2/freq.out]

Running Job 1 of 1 qchem.in
qchem qchem.in_18816.0 ./qchem18816/ 0
/home/leeping/opt/qchem/5.3.2-openmp/exe/qcprog.exe_s qchem.in_18816.0 ./qchem18816/
                  Welcome to Q-Chem
     A Quantum Leap Into The Future Of Chemistry


 Q-Chem 5.3, Q-Chem, Inc., Pleasanton, CA (2020)

 Yihan Shao,  Zhengting Gan,  E. Epifanovsky,  A. T. B. Gilbert,  M. Wormit,  
 J. Kussmann,  A. W. Lange,  A. Behn,  Jia Deng,  Xintian Feng,  D. Ghosh,  
 M. Goldey,  P. R. Horn,  L. D. Jacobson,  I. Kaliman,  T. Kus,  A. Landau,  
 Jie Liu,  E. I. Proynov,  R. M. Richard,  R. P. Steele,  E. J. Sundstrom,  
 H. L. Woodcock III,  P. M. Zimmerman,  D. Zuev,  B. Alam,  B. Albrecht,  
 A. Aldossary,  E. Alguire,  S. A. Baeppler,  D. Barton,  Z. Benda,  
 Y. A. Bernard,  E. J. Berquist,  K. B. Bravaya,  H. Burton,  K. Carter-Fenk,  
 D. Casanova,  Chun-Min Chang,  Yunqing Chen,  A. Chien,  K. D. Closser,  
 M. P. Coons,  S. Coriani,  S. Dasgupta,  A. L. Dempwolff,  M. Diedenhofen,  
 Hainam Do,  R. G. Edgar,  Po-Tung Fang,  S. Faraji,  S. Fatehi,  
 Qingguo Feng,  J. Fosso-Tande,  J. Gayvert,  Qinghui Ge,  A. Ghysels,  
 G. Gidofalvi,  J. Gomes,  J. Gonthier,  S. Gulania,  A. Gunina,  D. Hait,  
 M. W. D. Hanson-Heine,  S. Hammes-Schiffer,  P. H. P. Harbach,  
 A. W. Hauser,  M. F. Herbst,  J. E. Herr,  E. G. Hohenstein,  Z. C. Holden,  
 S. Houck,  Kerwin Hui,  B. C. Huynh,  M. Ivanov,  T.-C. Jagau,  Hyunjun Ji,  
 B. Kaduk,  K. Khistyaev,  Jaehoon Kim,  P. Klunzinger,  K. Koh,  
 D. Kosenkov,  L. Koulias,  T. Kowalczyk,  C. M. Krauter,  A. Kunitsa,  
 Ka Un Lao,  A. Laurent,  K. V. Lawler,  Joonho Lee,  D. Lefrancois,  
 S. Lehtola,  D. S. Levine,  Yi-Pei Li,  You-Sheng Lin,  Fenglai Liu,  
 Kuan-Yu Liu,  E. Livshits,  M. Loipersberger,  A. Luenser,  A. Manjanath,  
 P. Manohar,  E. Mansoor,  S. F. Manzer,  Shan-Ping Mao,  Yuezhi Mao,  
 N. Mardirossian,  A. V. Marenich,  T. Markovich,  L. A. Martinez-Martinez,  
 S. A. Maurer,  N. J. Mayhall,  S. C. McKenzie,  J.-M. Mewes,  P. Morgante,  
 A. F. Morrison,  J. W. Mullinax,  K. Nanda,  T. S. Nguyen-Beck,  
 R. Olivares-Amaya,  K. J. Oosterbaan,  J. A. Parkhill,  S. K. Paul,  
 F. Pavosevic,  Zheng Pei,  T. M. Perrine,  F. Plasser,  P. Pokhilko,  
 S. Prager,  A. Prociuk,  E. Ramos,  B. Rana,  D. R. Rehn,  F. Rob,  
 E. Rossomme,  M. Scheurer,  M. Schneider,  N. Sergueev,  S. M. Sharada,  
 S. Sharma,  W. Skomorowski,  D. W. Small,  T. Stauch,  C. J. Stein,  
 T. Stein,  Yu-Chuan Su,  S. P. Veccham,  Zhen Tao,  A. J. W. Thom,  
 A. Tkatchenko,  T. Tsuchimochi,  N. M. Tubman,  L. Vogt,  M. L. Vidal,  
 O. Vydrov,  M. A. Watson,  J. Wenzel,  M. de Wergifosse,  T. A. Wesolowski,  
 A. White,  J. Witte,  A. Yamada,  Jun Yang,  K. Yao,  S. Yeganeh,  
 S. R. Yost,  Zhi-Qiang You,  A. Zech,  Igor Ying Zhang,  Xing Zhang,  
 Yan Zhao,  Ying Zhu,  B. R. Brooks,  G. K. L. Chan,  C. J. Cramer,  
 M. S. Gordon,  W. J. Hehre,  A. Klamt,  M. W. Schmidt,  C. D. Sherrill,  
 D. G. Truhlar,  A. Aspuru-Guzik,  R. Baer,  A. T. Bell,  N. A. Besley,  
 Jeng-Da Chai,  A. E. DePrince, III,  R. A. DiStasio Jr.,  A. Dreuw,  
 B. D. Dunietz,  T. R. Furlani,  Chao-Ping Hsu,  Yousung Jung,  Jing Kong,  
 D. S. Lambrecht,  WanZhen Liang,  C. Ochsenfeld,  V. A. Rassolov,  
 L. V. Slipchenko,  J. E. Subotnik,  T. Van Voorhis,  J. M. Herbert,  
 A. I. Krylov,  P. M. W. Gill,  M. Head-Gordon

 Contributors to earlier versions of Q-Chem not listed above: 
 R. D. Adamson,  B. Austin,  J. Baker,  G. J. O. Beran,  K. Brandhorst,  
 S. T. Brown,  E. F. C. Byrd,  A. K. Chakraborty,  C.-L. Cheng,  
 Siu Hung Chien,  D. M. Chipman,  D. L. Crittenden,  H. Dachsel,  
 R. J. Doerksen,  A. D. Dutoi,  L. Fusti-Molnar,  W. A. Goddard III,  
 A. Golubeva-Zadorozhnaya,  S. R. Gwaltney,  G. Hawkins,  A. Heyden,  
 S. Hirata,  G. Kedziora,  F. J. Keil,  C. Kelley,  Jihan Kim,  R. A. King,  
 R. Z. Khaliullin,  P. P. Korambath,  W. Kurlancheek,  A. M. Lee,  M. S. Lee,  
 S. V. Levchenko,  Ching Yeh Lin,  D. Liotard,  R. C. Lochan,  I. Lotan,  
 P. E. Maslen,  N. Nair,  D. P. O'Neill,  D. Neuhauser,  E. Neuscamman,  
 C. M. Oana,  R. Olson,  B. Peters,  R. Peverati,  P. A. Pieniazek,  
 Y. M. Rhee,  J. Ritchie,  M. A. Rohrdanz,  E. Rosta,  N. J. Russ,  
 H. F. Schaefer III,  N. E. Schultz,  N. Shenvi,  A. C. Simmonett,  A. Sodt,  
 D. Stuck,  K. S. Thanthiriwatte,  V. Vanovschi,  Tao Wang,  A. Warshel,  
 C. F. Williams,  Q. Wu,  X. Xu,  W. Zhang

 Please cite Q-Chem as follows:
 Y. Shao et al., Mol. Phys. 113, 184-215 (2015)
 DOI: 10.1080/00268976.2014.952696

 Q-Chem 5.3.2 for Intel X86 EM64T Linux

 Parts of Q-Chem use Armadillo 9.800.1 (Horizon Scraper).
 http://arma.sourceforge.net/

 Q-Chem begins on Mon Feb 13 11:59:55 2023  

Host: 
0

     Scratch files written to ./qchem18816//
 Dec820 |scratch|qcdevops|jenkins|workspace|build_RNUM 5633   
Processing $rem in /home/leeping/opt/qchem/5.3.2-openmp/config/preferences:
Processing $rem in /home/hpark21/.qchemrc:

Checking the input file for inconsistencies... 	...done.

--------------------------------------------------------------
User input:
--------------------------------------------------------------
$molecule
0 2
C        -2.8598561706   -0.0415859458   -0.5267730227
N        -3.9727521698    0.2028919617   -0.6733772183
C        -0.9570264451   -0.5713338980    0.8407679302
H        -1.3151296421   -0.6111733073    1.8581472208
C        -1.4670295863   -0.3405781945   -0.3440116632
H        -0.8567703710   -0.3698524752   -1.2413741559
C         2.2764512473   -0.5949289420    0.1531333039
H         2.6577811636   -0.8741769734    1.1231154284
C         1.9170336298    0.6390668896   -0.0802506509
H         2.1953547562   -1.3381103950   -0.6252872531
N         1.6690747199    1.8029496251   -0.3310854099
H         0.7128680823    2.0968330629   -0.1530028918
$end

$rem
method                wB97X-D3
basis                 cc-pvtz
unrestricted          true
symmetry              False
sym_ignore            true
scf_convergence       8
thresh                14
jobtype               freq
scf_guess             core
scf_algorithm         diis
max_scf_cycles        100
geom_opt_max_cycles   100
mem_total             200000
$end
--------------------------------------------------------------
 Adding empirical dispersion correction 
 ----------------------------------------------------------------
 Doing -D3(0) with
 s6  =   1.00000
 s8  =   1.00000
 rs6 =   1.28100
 rs8 =   1.09400
 -D3 energy without 3body term =     -0.0030577708 hartrees
 ----------------------------------------------------------------
             Standard Nuclear Orientation (Angstroms)
    I     Atom           X                Y                Z
 ----------------------------------------------------------------
    1      C      -2.8598561706    -0.0415859458    -0.5267730227
    2      N      -3.9727521698     0.2028919617    -0.6733772183
    3      C      -0.9570264451    -0.5713338980     0.8407679302
    4      H      -1.3151296421    -0.6111733073     1.8581472208
    5      C      -1.4670295863    -0.3405781945    -0.3440116632
    6      H      -0.8567703710    -0.3698524752    -1.2413741559
    7      C       2.2764512473    -0.5949289420     0.1531333039
    8      H       2.6577811636    -0.8741769734     1.1231154284
    9      C       1.9170336298     0.6390668896    -0.0802506509
   10      H       2.1953547562    -1.3381103950    -0.6252872531
   11      N       1.6690747199     1.8029496251    -0.3310854099
   12      H       0.7128680823     2.0968330629    -0.1530028918
 ----------------------------------------------------------------
 Nuclear Repulsion Energy =         216.55054085 hartrees
 There are       25 alpha and       24 beta electrons
 Requested basis set is cc-pVTZ
 There are 100 shells and 280 basis functions

 Total QAlloc Memory Limit 200000 MB
 Mega-Array Size      1956 MB
 MEM_STATIC part      2000 MB

                       Distance Matrix (Angstroms)
             C (  1)   N (  2)   C (  3)   H (  4)   C (  5)   H (  6)
   N (  2)  1.148825
   C (  3)  2.402408  3.462176
   H (  4)  2.898009  3.759558  1.079299
   C (  5)  1.436233  2.585051  1.310364  2.223915
   H (  6)  2.151922  3.218695  2.094269  3.142509  1.085602
   C (  7)  5.210577  6.353911  3.305870  3.975775  3.784904  3.436916
   H (  8)  5.818906  6.953520  3.638443  4.048884  4.410358  4.265821
   C (  9)  4.845756  5.935623  3.251702  3.970814  3.532868  3.171768
   H ( 10)  5.219755  6.357873  3.560164  4.361122  3.806211  3.260760
   N ( 11)  4.894060  5.874313  3.729192  4.418847  3.798688  3.453924
   H ( 12)  4.180538  5.080634  3.300794  3.935835  3.275578  3.119752
             C (  7)   H (  8)   C (  9)   H ( 10)   N ( 11)
   H (  8)  1.079008
   C (  9)  1.306290  2.070436
   H ( 10)  1.079275  1.867079  2.069724
   N ( 11)  2.520555  3.203006  1.216152  3.198403
   H ( 12)  3.127954  3.773336  1.892192  3.770896  1.016077
 
 A cutoff of  1.0D-14 yielded   4478 shell pairs
 There are     34802 function pairs (     45264 Cartesian)
 Smallest overlap matrix eigenvalue = 3.75E-04
 Guess MOs from core Hamiltonian diagonalization
 Long-range K will be added via erf
 Coulomb attenuation parameter = 0.25 bohr**(-1)
 An unrestricted hybrid HF-DFT SCF calculation will be
 performed using Pulay DIIS extrapolation
 Exchange:     0.1957 Hartree-Fock + 1.0000 wB97X-D3 + LR-HF
 Correlation:  1.0000 wB97X-D3
 Using SG-2 standard quadrature grid
 Dispersion:   Grimme D3
 SCF converges when DIIS error is below 1.0E-08
 using 64 threads for integral computing
 -------------------------------------------------------
 OpenMP Integral computing Module                
 Release: version 1.0, May 2013, Q-Chem Inc. Pittsburgh 
 -------------------------------------------------------
 using 64 threads for integral computing
 -------------------------------------------------------
 OpenMP Integral computing Module                
 Release: version 1.0, May 2013, Q-Chem Inc. Pittsburgh 
 -------------------------------------------------------
 ---------------------------------------
  Cycle       Energy         DIIS Error
 ---------------------------------------
    1    -231.5020054065      9.00E-02
    2    -226.3344405687      5.94E-02
    3    -267.6613548606      3.89E-02
    4    -264.6266690398      4.45E-02
    5    -283.1590595297      2.19E-02
    6    -231.0725171425      5.13E-02
    7    -269.8681784292      3.62E-02
    8    -277.0898532235      3.13E-02
    9    -291.3100722151      2.23E-02
   10    -294.6745162726      1.88E-02
   11    -300.0675516580      1.24E-02
   12    -300.2249643133      1.07E-02
   13    -302.4804636560      3.63E-03
   14    -302.7807679592      2.03E-03
   15    -302.8431297012      6.68E-04
   16    -302.8565246840      3.16E-04
   17    -302.8597752396      1.93E-04
   18    -302.8606115476      7.39E-05
   19    -302.8607697870      3.64E-05
   20    -302.8608638544      9.52E-06
   21    -302.8608864165      3.15E-06
   22    -302.8608943903      1.58E-06
   23    -302.8609003587      7.27E-07
   24    -302.8609050463      5.15E-07
   25    -302.8609089815      2.82E-07
   26    -302.8609100219      1.50E-07
   27    -302.8609101889      5.66E-08
   28    -302.8609102163      1.91E-08
   29    -302.8609102199      1.02E-08
   30    -302.8609102209      5.72E-09 Convergence criterion met
 ---------------------------------------
 <S^2> = 0.7695
 SCF time:  CPU 3249.99 s  wall 57.55 s
 SCF   energy in the final basis set = -302.86091022
 Total energy in the final basis set = -302.86091022
 
 --------------------------------------------------------------
 
                    Orbital Energies (a.u.)
 --------------------------------------------------------------
 
 Alpha MOs
 -- Occupied --
-14.4509 -14.4336 -10.3647 -10.3558 -10.3493 -10.3329 -10.2905  -1.0676
 -1.0396  -0.9514  -0.8832  -0.7666  -0.6845  -0.6613  -0.6020  -0.5938
 -0.5732  -0.5051  -0.4956  -0.4809  -0.4500  -0.4459  -0.4011  -0.3871
 -0.3367
 -- Virtual --
  0.0089   0.0666   0.0893   0.1009   0.1246   0.1330   0.1491   0.1590
  0.1833   0.1995   0.2239   0.2512   0.2950   0.2996   0.3194   0.3387
  0.3598   0.3839   0.3893   0.3955   0.4073   0.4323   0.4423   0.4522
  0.4613   0.4773   0.5001   0.5037   0.5326   0.5399   0.5449   0.5581
  0.5658   0.5695   0.5865   0.5996   0.6217   0.6225   0.6480   0.6545
  0.6649   0.6765   0.6844   0.6975   0.7218   0.7415   0.7690   0.7879
  0.8048   0.8144   0.8210   0.8629   0.8966   0.9215   0.9262   0.9417
  0.9661   0.9934   1.0165   1.0491   1.0756   1.0834   1.1137   1.1252
  1.1381   1.1572   1.1648   1.2059   1.2215   1.2402   1.2627   1.2659
  1.2800   1.3512   1.3666   1.3829   1.3856   1.4068   1.4310   1.4419
  1.4512   1.4857   1.4905   1.5230   1.5298   1.5733   1.5832   1.6192
  1.6535   1.7000   1.7850   1.8212   1.8376   1.8769   1.9188   1.9490
  2.0651   2.1081   2.1209   2.1839   2.1914   2.2373   2.2598   2.2936
  2.3126   2.3323   2.3476   2.3553   2.3851   2.4146   2.4622   2.5204
  2.5267   2.5363   2.5627   2.5760   2.5998   2.6127   2.6698   2.6960
  2.6966   2.7086   2.7192   2.7364   2.7540   2.7617   2.7664   2.8050
  2.8295   2.8477   2.8715   2.8845   2.9070   2.9211   2.9259   2.9783
  2.9887   3.0090   3.0174   3.0191   3.0390   3.0623   3.0686   3.0769
  3.0937   3.1022   3.1112   3.1169   3.1488   3.1589   3.1794   3.1976
  3.2148   3.2278   3.2446   3.2788   3.3068   3.3208   3.3610   3.3871
  3.4014   3.4495   3.4805   3.4983   3.5025   3.5173   3.5298   3.5519
  3.5840   3.6043   3.6296   3.6310   3.6481   3.7144   3.7194   3.7379
  3.7788   3.7844   3.8247   3.8298   3.8448   3.8666   3.8738   3.9665
  3.9738   3.9913   4.0326   4.0421   4.0564   4.0672   4.0794   4.0928
  4.1111   4.1353   4.1589   4.1880   4.2021   4.2714   4.2933   4.3165
  4.3686   4.4302   4.4350   4.5369   4.5425   4.5839   4.6244   4.6465
  4.6548   4.6656   4.7304   4.7365   4.7490   4.7877   4.7918   4.7994
  4.9297   4.9437   4.9678   5.0268   5.0843   5.1099   5.1110   5.1385
  5.1617   5.1699   5.2239   5.2533   5.2625   5.2673   5.3235   5.3744
  5.5151   5.6713   5.6790   5.7218   5.7794   5.8276   5.9251   5.9887
  5.9969   6.0765   6.1849   6.2029   6.3235   6.4442   6.4963   6.7831
  8.2972   9.1601  10.4375  13.7461  14.3939  15.0894  15.5418
 
 Beta MOs
 -- Occupied --
-14.4509 -14.4341 -10.3645 -10.3507 -10.3435 -10.3315 -10.2902  -1.0674
 -1.0391  -0.9362  -0.8818  -0.7382  -0.6840  -0.6480  -0.6013  -0.5797
 -0.5726  -0.5035  -0.4954  -0.4792  -0.4474  -0.4454  -0.3916  -0.3428
 -- Virtual --
 -0.0375   0.0240   0.0669   0.0899   0.1032   0.1288   0.1392   0.1496
  0.1611   0.1809   0.2001   0.2240   0.2520   0.2967   0.3026   0.3242
  0.3569   0.3629   0.3851   0.3922   0.3967   0.4092   0.4346   0.4476
  0.4551   0.4643   0.4806   0.5020   0.5063   0.5341   0.5426   0.5455
  0.5593   0.5661   0.5744   0.5896   0.6010   0.6245   0.6332   0.6513
  0.6590   0.6675   0.6808   0.6853   0.7002   0.7282   0.7482   0.7723
  0.7901   0.8061   0.8172   0.8235   0.8712   0.8986   0.9238   0.9266
  0.9550   0.9710   0.9943   1.0167   1.0506   1.0767   1.0847   1.1146
  1.1260   1.1386   1.1585   1.1756   1.2085   1.2265   1.2448   1.2667
  1.2747   1.2814   1.3517   1.3674   1.3858   1.3864   1.4088   1.4315
  1.4444   1.4533   1.4887   1.4967   1.5249   1.5329   1.5739   1.5841
  1.6215   1.6540   1.7104   1.7840   1.8213   1.8384   1.8777   1.9199
  1.9521   2.0668   2.1110   2.1253   2.1902   2.2060   2.2423   2.2772
  2.3018   2.3140   2.3342   2.3494   2.3560   2.3874   2.4249   2.4808
  2.5297   2.5347   2.5481   2.5675   2.5838   2.6092   2.6283   2.6717
  2.6995   2.7012   2.7129   2.7268   2.7424   2.7549   2.7724   2.7808
  2.8137   2.8319   2.8584   2.8795   2.9085   2.9229   2.9304   2.9393
  2.9908   2.9995   3.0135   3.0193   3.0248   3.0470   3.0642   3.0735
  3.0842   3.1028   3.1083   3.1237   3.1305   3.1569   3.1740   3.1870
  3.2044   3.2241   3.2301   3.2507   3.2885   3.3126   3.3330   3.3645
  3.3994   3.4021   3.4699   3.4850   3.5026   3.5061   3.5181   3.5382
  3.5562   3.5898   3.6160   3.6315   3.6328   3.6517   3.7150   3.7201
  3.7499   3.7865   3.7909   3.8266   3.8384   3.8524   3.8726   3.8743
  3.9671   3.9794   3.9943   4.0335   4.0428   4.0573   4.0660   4.0817
  4.0959   4.1123   4.1367   4.1607   4.1883   4.2097   4.2720   4.3103
  4.3196   4.3695   4.4339   4.4369   4.5396   4.5454   4.5920   4.6326
  4.6455   4.6553   4.6660   4.7324   4.7398   4.7492   4.7882   4.7935
  4.8019   4.9305   4.9440   4.9728   5.0272   5.0846   5.1187   5.1216
  5.1404   5.1621   5.1760   5.2277   5.2564   5.2709   5.2800   5.3303
  5.3751   5.5154   5.6715   5.6792   5.7219   5.7842   5.8371   5.9255
  5.9890   5.9971   6.0911   6.1845   6.2037   6.3239   6.4444   6.5015
  6.7833   8.3006   9.1603  10.4508  13.7554  14.3943  15.0895  15.5421
 --------------------------------------------------------------
 
          Ground-State Mulliken Net Atomic Charges

     Atom                 Charge (a.u.)    Spin (a.u.)
  --------------------------------------------------------
      1 C                    -0.053953       0.065201
      2 N                    -0.057360      -0.033460
      3 C                    -0.152050       1.013411
      4 H                     0.164377       0.013244
      5 C                    -0.109280      -0.117290
      6 H                     0.183361       0.033204
      7 C                    -0.447408       0.010990
      8 H                     0.145398       0.000710
      9 C                     0.154145       0.010596
     10 H                     0.143257       0.000019
     11 N                    -0.140875       0.000995
     12 H                     0.170388       0.002381
  --------------------------------------------------------
  Sum of atomic charges =     0.000000
  Sum of spin   charges =     1.000000

 -----------------------------------------------------------------
                    Cartesian Multipole Moments
 -----------------------------------------------------------------
    Charge (ESU x 10^10)
                -0.0000
    Dipole Moment (Debye)
         X       2.2175      Y      -1.3961      Z       1.4572
       Tot       2.9983
    Quadrupole Moments (Debye-Ang)
        XX     -63.8164     XY      -2.7638     YY     -42.0868
        XZ      -2.4821     YZ       1.1189     ZZ     -37.5392
    Octopole Moments (Debye-Ang^2)
       XXX     132.9246    XXY     -24.9857    XYY      10.9594
       YYY     -17.7792    XXZ      27.7812    XYZ       2.1044
       YYZ       6.6041    XZZ      16.2322    YZZ      -9.5960
       ZZZ      19.2805
    Hexadecapole Moments (Debye-Ang^3)
      XXXX   -1849.1590   XXXY     -40.6159   XXYY    -287.4056
      XYYY     -70.9512   YYYY    -225.9960   XXXZ    -115.5547
      XXYZ      14.5786   XYYZ     -15.7358   YYYZ      29.1212
      XXZZ    -251.8334   XYZZ     -16.6244   YYZZ     -57.6563
      XZZZ     -64.2568   YZZZ      20.5315   ZZZZ    -109.0666
 -----------------------------------------------------------------
 Calculating MO derivatives via CPSCF
    1     0    39    0.0313161  
    2     0    39    0.0123935  
    3     0    39    0.0034329  
    4     0    39    0.0006361  
    5     0    39    0.0001214  
    6    14    25    0.0000229  
    7    30     9    0.0000041  
    8    39     0    0.0000006  Converged
 Time for AOints: 899.7 s (CPU) 15.6 s (wall)
 ------------------------------------------------------------------------------
                     AOints        : Timing summary (seconds)
 ------------------------------------------------------------------------------
     job step          cpu (% of tot)      sys (% of tot)     wall (% of tot)
 ------------------------------------------------------------------------------
  AOints            0.8997E+03 ( 5.5)   0.5573E-02 ( 5.6)   0.1564E+02 ( 0.9)
 ------------------------------------------------------------------------------
   Grand Totals     0.1636E+05          0.9971E-01          0.1714E+04
 ------------------------------------------------------------------------------
 Polarizability Matrix (a.u.)
            1           2           3
    1 -84.3875047   9.6872163  -9.1852629
    2   9.6872163 -68.0809675   7.7215370
    3  -9.1852629   7.7215370 -57.1772649
 Calculating analytic Hessian of the SCF energy
 
 Direct stationary perturbation theory relativistic correction:
 
 rels  =       0.078671655662
 relv  =      -0.355349469967
 rel2e =       0.000000000000
 E_rel =      -0.276677814306
 
 Hessian of the SCF Energy
            1           2           3           4           5           6
    1   1.5218043  -0.3160344   0.1830434  -1.1965907   0.2552165  -0.1520684
    2  -0.3160344   0.1428442  -0.0440850   0.2550913  -0.0909165   0.0337218
    3   0.1830434  -0.0440850   0.1343130  -0.1519717   0.0337250  -0.0576520
    4  -1.1965907   0.2550913  -0.1519717   1.2080623  -0.2612800   0.1573322
    5   0.2552165  -0.0909165   0.0337250  -0.2612800   0.0761911  -0.0344842
    6  -0.1520684   0.0337218  -0.0576520   0.1573322  -0.0344842   0.0387804
    7  -0.0285573   0.0138344  -0.0369692   0.0003834  -0.0009522   0.0039148
    8   0.0127732   0.0150925   0.0108643  -0.0014815  -0.0015292  -0.0012346
    9  -0.0290039   0.0092217  -0.0121018   0.0090599  -0.0022785   0.0021186
   10   0.0034121  -0.0022215   0.0027093   0.0000659   0.0001829  -0.0001372
   11  -0.0019316  -0.0053547  -0.0012980   0.0001649   0.0007871   0.0001307
   12   0.0003919  -0.0008384   0.0008991  -0.0001175   0.0001300  -0.0000751
   13  -0.2776126   0.0458393  -0.0207569  -0.0116127   0.0064445  -0.0060051
   14   0.0436902  -0.0697706   0.0056171   0.0073090   0.0161040   0.0011080
   15  -0.0003798   0.0016586  -0.0741449  -0.0125273   0.0023756   0.0186314
   16  -0.0225938   0.0038742   0.0243599   0.0000299   0.0002025  -0.0030542
   17   0.0064060   0.0077587  -0.0047523   0.0000738  -0.0005373   0.0007331
   18  -0.0019690   0.0003744   0.0084137  -0.0018249   0.0005206  -0.0017421
   19   0.0003012   0.0000031  -0.0001225  -0.0004182   0.0000583  -0.0000425
   20   0.0001039  -0.0002722  -0.0004130  -0.0005483   0.0002988  -0.0000374
   21  -0.0001713   0.0000040   0.0002742   0.0002301  -0.0000762  -0.0000062
   22  -0.0000967  -0.0000154   0.0001198   0.0001059  -0.0000209  -0.0000015
   23  -0.0000219   0.0000085   0.0000416  -0.0000008  -0.0000026  -0.0000051
   24   0.0000022   0.0000085  -0.0000007   0.0000019   0.0000004  -0.0000011
   25  -0.0001116  -0.0004935  -0.0004857  -0.0001842   0.0001945   0.0000333
   26   0.0001714   0.0003631   0.0006876   0.0008201  -0.0005497   0.0000508
   27   0.0000292  -0.0000224  -0.0000723  -0.0001427   0.0001085  -0.0000259
   28  -0.0000608   0.0000067  -0.0001287   0.0001464  -0.0000456   0.0000396
   29  -0.0000147   0.0000079   0.0000429  -0.0000193  -0.0000030  -0.0000059
   30   0.0000817   0.0000094   0.0000183  -0.0000712   0.0000156  -0.0000177
   31   0.0002583  -0.0000624   0.0001865  -0.0000972  -0.0000005  -0.0000250
   32   0.0001275   0.0000166  -0.0002838  -0.0005420   0.0003632  -0.0000455
   33  -0.0000674   0.0000513   0.0000919   0.0001276  -0.0001063   0.0000601
   34  -0.0001525   0.0001784   0.0000158   0.0001094   0.0000001   0.0000141
   35  -0.0004861   0.0002225  -0.0001463   0.0004129  -0.0002059   0.0000684
   36   0.0001115  -0.0001039  -0.0000386  -0.0000964   0.0000695  -0.0000706
            7           8           9          10          11          12
    1  -0.0285573   0.0127732  -0.0290039   0.0034121  -0.0019316   0.0003919
    2   0.0138344   0.0150925   0.0092217  -0.0022215  -0.0053547  -0.0008384
    3  -0.0369692   0.0108643  -0.0121018   0.0027093  -0.0012980   0.0008991
    4   0.0003834  -0.0014815   0.0090599   0.0000659   0.0001649  -0.0001175
    5  -0.0009522  -0.0015292  -0.0022785   0.0001829   0.0007871   0.0001300
    6   0.0039148  -0.0012346   0.0021186  -0.0001372   0.0001307  -0.0000751
    7   0.2122111  -0.0415124   0.0912974  -0.0630527  -0.0029736   0.0895561
    8  -0.0415124   0.0734965  -0.1087566  -0.0061076  -0.0287836   0.0156009
    9   0.0912974  -0.1087566   0.8750315   0.1224969   0.0088151  -0.3320440
   10  -0.0630527  -0.0061076   0.1224969   0.0543493   0.0042301  -0.1032941
   11  -0.0029736  -0.0287836   0.0088151   0.0042301   0.0196946  -0.0144802
   12   0.0895561   0.0156009  -0.3320440  -0.1032941  -0.0144802   0.3389278
   13  -0.1342123   0.0396872  -0.1868084   0.0071320  -0.0022583   0.0161791
   14   0.0357291  -0.0558312   0.0881492   0.0020063   0.0049581  -0.0020700
   15  -0.1568636   0.0823479  -0.5065775  -0.0222421   0.0057413  -0.0060503
   16   0.0123490  -0.0020556  -0.0088264  -0.0007708   0.0023948  -0.0022062
   17  -0.0039433  -0.0021832   0.0042958   0.0020416   0.0088947   0.0017239
   18   0.0090598   0.0006607  -0.0254758   0.0001591   0.0011759  -0.0019135
   19   0.0004842  -0.0006642   0.0008370  -0.0005780   0.0002042  -0.0003378
   20   0.0044717  -0.0003611   0.0012261  -0.0010570  -0.0000219  -0.0006605
   21  -0.0011239   0.0004092  -0.0008282   0.0004010  -0.0001198   0.0003496
   22  -0.0001918   0.0001306  -0.0003681  -0.0000767  -0.0000085   0.0001229
   23  -0.0000297  -0.0000472  -0.0000617   0.0000135   0.0000359   0.0000295
   24  -0.0000184  -0.0000385   0.0000732   0.0000251   0.0000013   0.0000052
   25   0.0019629  -0.0005277   0.0015887  -0.0008859   0.0001529  -0.0004598
   26  -0.0091668   0.0001772  -0.0018645   0.0016207   0.0002473   0.0010436
   27   0.0018613   0.0000924  -0.0000181  -0.0001198  -0.0000758  -0.0001255
   28  -0.0002232  -0.0000103   0.0000411   0.0001366   0.0000671   0.0000175
   29  -0.0000109  -0.0000129   0.0000399   0.0000005   0.0000225   0.0000118
   30   0.0001148   0.0000379  -0.0000442  -0.0000835  -0.0000387  -0.0000280
   31  -0.0013976  -0.0002779  -0.0005060   0.0001756   0.0000805   0.0000907
   32   0.0045570  -0.0002637   0.0008829  -0.0007976  -0.0004025  -0.0005626
   33  -0.0009915   0.0001504  -0.0000702   0.0000029  -0.0000046   0.0001176
   34   0.0002442   0.0000463   0.0001919   0.0000926  -0.0001224   0.0000572
   35  -0.0000032   0.0002458   0.0003305   0.0000882  -0.0000775   0.0000719
   36   0.0001623  -0.0001339  -0.0000634   0.0000823   0.0001527  -0.0000630
           13          14          15          16          17          18
    1  -0.2776126   0.0436902  -0.0003798  -0.0225938   0.0064060  -0.0019690
    2   0.0458393  -0.0697706   0.0016586   0.0038742   0.0077587   0.0003744
    3  -0.0207569   0.0056171  -0.0741449   0.0243599  -0.0047523   0.0084137
    4  -0.0116127   0.0073090  -0.0125273   0.0000299   0.0000738  -0.0018249
    5   0.0064445   0.0161040   0.0023756   0.0002025  -0.0005373   0.0005206
    6  -0.0060051   0.0011080   0.0186314  -0.0030542   0.0007331  -0.0017421
    7  -0.1342123   0.0357291  -0.1568636   0.0123490  -0.0039433   0.0090598
    8   0.0396872  -0.0558312   0.0823479  -0.0020556  -0.0021832   0.0006607
    9  -0.1868084   0.0881492  -0.5065775  -0.0088264   0.0042958  -0.0254758
   10   0.0071320   0.0020063  -0.0222421  -0.0007708   0.0020416   0.0001591
   11  -0.0022583   0.0049581   0.0057413   0.0023948   0.0088947   0.0011759
   12   0.0161791  -0.0020700  -0.0060503  -0.0022062   0.0017239  -0.0019135
   13   0.5569287  -0.0959383   0.0623134  -0.1377700   0.0065860   0.1350380
   14  -0.0959383   0.1395001  -0.0867376   0.0069492  -0.0348723  -0.0060476
   15   0.0623134  -0.0867376   0.8073519   0.1299454  -0.0053488  -0.2391330
   16  -0.1377700   0.0069492   0.1299454   0.1491005  -0.0113079  -0.1403885
   17   0.0065860  -0.0348723  -0.0053488  -0.0113079   0.0213661   0.0035634
   18   0.1350380  -0.0060476  -0.2391330  -0.1403885   0.0035634   0.2596507
   19  -0.0009319   0.0003449  -0.0001282   0.0000753  -0.0000174   0.0001682
   20  -0.0018043   0.0008254  -0.0006011  -0.0001729  -0.0005029   0.0001479
   21   0.0004617  -0.0002293  -0.0000706   0.0001095   0.0001815   0.0001092
   22   0.0000902  -0.0000241  -0.0000278   0.0001407   0.0000422   0.0001348
   23   0.0000085   0.0000212  -0.0000671   0.0000747  -0.0000503   0.0000285
   24   0.0000411   0.0000112  -0.0000115   0.0000049  -0.0000553  -0.0000317
   25  -0.0024473   0.0005735  -0.0005162  -0.0004335  -0.0002813  -0.0001645
   26   0.0023259  -0.0022466   0.0012571  -0.0000525   0.0016908  -0.0001168
   27  -0.0005043   0.0003515  -0.0000932  -0.0001189  -0.0005353   0.0000961
   28   0.0000395  -0.0001258   0.0002216  -0.0002734   0.0002461  -0.0002334
   29   0.0000325  -0.0000121  -0.0000790   0.0001505  -0.0000278   0.0000087
   30  -0.0000730   0.0000202   0.0000199   0.0000711  -0.0000546   0.0001047
   31   0.0002866  -0.0008311   0.0004216   0.0000036   0.0004692   0.0001809
   32  -0.0010005   0.0009639  -0.0003357   0.0000357  -0.0012017  -0.0000047
   33   0.0003778  -0.0003137   0.0000043   0.0001154   0.0005932   0.0000186
   34   0.0001098   0.0003171  -0.0002170   0.0001426  -0.0003149  -0.0001605
   35   0.0000777   0.0003601  -0.0002112  -0.0000926  -0.0003349  -0.0003109
   36  -0.0002634   0.0001410   0.0000735  -0.0000119  -0.0003446  -0.0000969
           19          20          21          22          23          24
    1   0.0003012   0.0001039  -0.0001713  -0.0000967  -0.0000219   0.0000022
    2   0.0000031  -0.0002722   0.0000040  -0.0000154   0.0000085   0.0000085
    3  -0.0001225  -0.0004130   0.0002742   0.0001198   0.0000416  -0.0000007
    4  -0.0004182  -0.0005483   0.0002301   0.0001059  -0.0000008   0.0000019
    5   0.0000583   0.0002988  -0.0000762  -0.0000209  -0.0000026   0.0000004
    6  -0.0000425  -0.0000374  -0.0000062  -0.0000015  -0.0000051  -0.0000011
    7   0.0004842   0.0044717  -0.0011239  -0.0001918  -0.0000297  -0.0000184
    8  -0.0006642  -0.0003611   0.0004092   0.0001306  -0.0000472  -0.0000385
    9   0.0008370   0.0012261  -0.0008282  -0.0003681  -0.0000617   0.0000732
   10  -0.0005780  -0.0010570   0.0004010  -0.0000767   0.0000135   0.0000251
   11   0.0002042  -0.0000219  -0.0001198  -0.0000085   0.0000359   0.0000013
   12  -0.0003378  -0.0006605   0.0003496   0.0001229   0.0000295   0.0000052
   13  -0.0009319  -0.0018043   0.0004617   0.0000902   0.0000085   0.0000411
   14   0.0003449   0.0008254  -0.0002293  -0.0000241   0.0000212   0.0000112
   15  -0.0001282  -0.0006011  -0.0000706  -0.0000278  -0.0000671  -0.0000115
   16   0.0000753  -0.0001729   0.0001095   0.0001407   0.0000747   0.0000049
   17  -0.0000174  -0.0005029   0.0001815   0.0000422  -0.0000503  -0.0000553
   18   0.0001682   0.0001479   0.0001092   0.0001348   0.0000285  -0.0000317
   19   0.1616421  -0.1729697   0.1691408  -0.0615957   0.0324923  -0.1054861
   20  -0.1729697   0.8118660  -0.0055691   0.0326550  -0.0641003   0.0701301
   21   0.1691408  -0.0055691   0.5820162  -0.1058665   0.0683439  -0.2925835
   22  -0.0615957   0.0326550  -0.1058665   0.0584681  -0.0370472   0.1129820
   23   0.0324923  -0.0641003   0.0683439  -0.0370472   0.0671322  -0.0762665
   24  -0.1054861   0.0701301  -0.2925835   0.1129820  -0.0762665   0.3050940
   25  -0.0880077   0.1382817  -0.0401263  -0.0051749   0.0113261   0.0001866
   26   0.1409911  -0.5161878   0.0729496   0.0036961  -0.0119489   0.0029064
   27  -0.0411037   0.0740722  -0.1095187  -0.0088369   0.0282767  -0.0006505
   28  -0.0243188  -0.0104624  -0.0240948   0.0032135  -0.0071439  -0.0065138
   29  -0.0100670  -0.1887831  -0.1529705   0.0008270   0.0088648   0.0069459
   30  -0.0246031  -0.1547207  -0.2046287  -0.0008032  -0.0174328  -0.0114516
   31   0.0123728   0.0137069  -0.0005914   0.0067735   0.0011325  -0.0018369
   32   0.0116143  -0.0483114   0.0166299   0.0024062   0.0009692  -0.0047222
   33   0.0001064   0.0161352   0.0204726   0.0104949  -0.0005959  -0.0030672
   34   0.0009746  -0.0022046   0.0016312  -0.0016560  -0.0008041   0.0006114
   35  -0.0019900   0.0055506   0.0004468  -0.0026409  -0.0008825   0.0010786
   36   0.0015717   0.0002903   0.0044141  -0.0079504  -0.0022912   0.0026253
           25          26          27          28          29          30
    1  -0.0001116   0.0001714   0.0000292  -0.0000608  -0.0000147   0.0000817
    2  -0.0004935   0.0003631  -0.0000224   0.0000067   0.0000079   0.0000094
    3  -0.0004857   0.0006876  -0.0000723  -0.0001287   0.0000429   0.0000183
    4  -0.0001842   0.0008201  -0.0001427   0.0001464  -0.0000193  -0.0000712
    5   0.0001945  -0.0005497   0.0001085  -0.0000456  -0.0000030   0.0000156
    6   0.0000333   0.0000508  -0.0000259   0.0000396  -0.0000059  -0.0000177
    7   0.0019629  -0.0091668   0.0018613  -0.0002232  -0.0000109   0.0001148
    8  -0.0005277   0.0001772   0.0000924  -0.0000103  -0.0000129   0.0000379
    9   0.0015887  -0.0018645  -0.0000181   0.0000411   0.0000399  -0.0000442
   10  -0.0008859   0.0016207  -0.0001198   0.0001366   0.0000005  -0.0000835
   11   0.0001529   0.0002473  -0.0000758   0.0000671   0.0000225  -0.0000387
   12  -0.0004598   0.0010436  -0.0001255   0.0000175   0.0000118  -0.0000280
   13  -0.0024473   0.0023259  -0.0005043   0.0000395   0.0000325  -0.0000730
   14   0.0005735  -0.0022466   0.0003515  -0.0001258  -0.0000121   0.0000202
   15  -0.0005162   0.0012571  -0.0000932   0.0002216  -0.0000790   0.0000199
   16  -0.0004335  -0.0000525  -0.0001189  -0.0002734   0.0001505   0.0000711
   17  -0.0002813   0.0016908  -0.0005353   0.0002461  -0.0000278  -0.0000546
   18  -0.0001645  -0.0001168   0.0000961  -0.0002334   0.0000087   0.0001047
   19  -0.0880077   0.1409911  -0.0411037  -0.0243188  -0.0100670  -0.0246031
   20   0.1382817  -0.5161878   0.0740722  -0.0104624  -0.1887831  -0.1547207
   21  -0.0401263   0.0729496  -0.1095187  -0.0240948  -0.1529705  -0.2046287
   22  -0.0051749   0.0036961  -0.0088369   0.0032135   0.0008270  -0.0008032
   23   0.0113261  -0.0119489   0.0282767  -0.0071439   0.0088648  -0.0174328
   24   0.0001866   0.0029064  -0.0006505  -0.0065138   0.0069459  -0.0114516
   25   0.2232367  -0.3423457   0.0717189  -0.0006440  -0.0013114   0.0009840
   26  -0.3423457   1.3230967  -0.2268284   0.0088705  -0.0244101   0.0060939
   27   0.0717189  -0.2268284   0.1858575   0.0094608  -0.0188344   0.0069496
   28  -0.0006440   0.0088705   0.0094608   0.0190217   0.0092723   0.0263156
   29  -0.0013114  -0.0244101  -0.0188344   0.0092723   0.2014939   0.1637999
   30   0.0009840   0.0060939   0.0069496   0.0263156   0.1637999   0.2099972
   31  -0.1176807   0.1991269  -0.0363240   0.0003311   0.0006612  -0.0011283
   32   0.1509050  -0.7293060   0.1442633  -0.0022398   0.0025131   0.0029532
   33  -0.0230505   0.1308439  -0.0806564  -0.0131242  -0.0014491   0.0018654
   34  -0.0096298  -0.0060576   0.0040803   0.0026313   0.0004794  -0.0008050
   35   0.0435260  -0.0409259  -0.0008684   0.0015651   0.0003469  -0.0006831
   36  -0.0097084   0.0129768  -0.0017426   0.0079988   0.0024899  -0.0027848
           31          32          33          34          35          36
    1   0.0002583   0.0001275  -0.0000674  -0.0001525  -0.0004861   0.0001115
    2  -0.0000624   0.0000166   0.0000513   0.0001784   0.0002225  -0.0001039
    3   0.0001865  -0.0002838   0.0000919   0.0000158  -0.0001463  -0.0000386
    4  -0.0000972  -0.0005420   0.0001276   0.0001094   0.0004129  -0.0000964
    5  -0.0000005   0.0003632  -0.0001063   0.0000001  -0.0002059   0.0000695
    6  -0.0000250  -0.0000455   0.0000601   0.0000141   0.0000684  -0.0000706
    7  -0.0013976   0.0045570  -0.0009915   0.0002442  -0.0000032   0.0001623
    8  -0.0002779  -0.0002637   0.0001504   0.0000463   0.0002458  -0.0001339
    9  -0.0005060   0.0008829  -0.0000702   0.0001919   0.0003305  -0.0000634
   10   0.0001756  -0.0007976   0.0000029   0.0000926   0.0000882   0.0000823
   11   0.0000805  -0.0004025  -0.0000046  -0.0001224  -0.0000775   0.0001527
   12   0.0000907  -0.0005626   0.0001176   0.0000572   0.0000719  -0.0000630
   13   0.0002866  -0.0010005   0.0003778   0.0001098   0.0000777  -0.0002634
   14  -0.0008311   0.0009639  -0.0003137   0.0003171   0.0003601   0.0001410
   15   0.0004216  -0.0003357   0.0000043  -0.0002170  -0.0002112   0.0000735
   16   0.0000036   0.0000357   0.0001154   0.0001426  -0.0000926  -0.0000119
   17   0.0004692  -0.0012017   0.0005932  -0.0003149  -0.0003349  -0.0003446
   18   0.0001809  -0.0000047   0.0000186  -0.0001605  -0.0003109  -0.0000969
   19   0.0123728   0.0116143   0.0001064   0.0009746  -0.0019900   0.0015717
   20   0.0137069  -0.0483114   0.0161352  -0.0022046   0.0055506   0.0002903
   21  -0.0005914   0.0166299   0.0204726   0.0016312   0.0004468   0.0044141
   22   0.0067735   0.0024062   0.0104949  -0.0016560  -0.0026409  -0.0079504
   23   0.0011325   0.0009692  -0.0005959  -0.0008041  -0.0008825  -0.0022912
   24  -0.0018369  -0.0047222  -0.0030672   0.0006114   0.0010786   0.0026253
   25  -0.1176807   0.1509050  -0.0230505  -0.0096298   0.0435260  -0.0097084
   26   0.1991269  -0.7293060   0.1308439  -0.0060576  -0.0409259   0.0129768
   27  -0.0363240   0.1442633  -0.0806564   0.0040803  -0.0008684  -0.0017426
   28   0.0003311  -0.0022398  -0.0131242   0.0026313   0.0015651   0.0079988
   29   0.0006612   0.0025131  -0.0014491   0.0004794   0.0003469   0.0024899
   30  -0.0011283   0.0029532   0.0018654  -0.0008050  -0.0006831  -0.0027848
   31   0.4819882  -0.3020889  -0.0336408  -0.3830143   0.0880836   0.0731728
   32  -0.3020889   0.8159035  -0.1261335   0.1370230  -0.0412442  -0.0326411
   33  -0.0336408  -0.1261335   0.0959894   0.0596494  -0.0191709  -0.0348260
   34  -0.3830143   0.1370230   0.0596494   0.3901480  -0.1285407  -0.0650687
   35   0.0880836  -0.0412442  -0.0191709  -0.1285407   0.0769449   0.0193945
   36   0.0731728  -0.0326411  -0.0348260  -0.0650687   0.0193945   0.0325727
 **********************************************************************
 **                                                                  **
 **                       VIBRATIONAL ANALYSIS                       **
 **                       --------------------                       **
 **                                                                  **
 **        VIBRATIONAL FREQUENCIES (CM**-1) AND NORMAL MODES         **
 **     FORCE CONSTANTS (mDYN/ANGSTROM) AND REDUCED MASSES (AMU)     **
 **                  INFRARED INTENSITIES (KM/MOL)                   **
 **                                                                  **
 **********************************************************************
 

 Mode:                 1                      2                      3
 Frequency:        16.47                  21.87                  46.76
 Force Cnst:      0.0008                 0.0013                 0.0053
 Red. Mass:       4.8416                 4.4729                 4.0900
 IR Active:          YES                    YES                    YES
 IR Intens:        1.216                  4.833                  2.321
 Raman Active:       YES                    YES                    YES
               X      Y      Z        X      Y      Z        X      Y      Z
 C         -0.012 -0.074 -0.022   -0.129 -0.035  0.012   -0.072  0.004 -0.012
 N         -0.024 -0.194 -0.127   -0.175 -0.180  0.117   -0.095 -0.044  0.081
 C         -0.046  0.294  0.170    0.021  0.023 -0.178    0.080  0.253 -0.134
 H         -0.100  0.404  0.155    0.072 -0.181 -0.168    0.187  0.401 -0.091
 C          0.003  0.075  0.106   -0.075  0.137 -0.115   -0.046  0.056 -0.119
 H          0.061 -0.005  0.149   -0.125  0.363 -0.156   -0.141 -0.077 -0.179
 C         -0.083 -0.101 -0.252   -0.064 -0.016  0.125    0.266 -0.027  0.029
 H         -0.231 -0.332 -0.261    0.109  0.032  0.071    0.220  0.002  0.056
 C          0.025 -0.030 -0.039    0.117  0.024  0.054    0.039 -0.088  0.055
 H         -0.013  0.070 -0.423   -0.399 -0.101  0.241    0.493 -0.003 -0.017
 N          0.132  0.040  0.179    0.284  0.039 -0.039   -0.170 -0.125  0.089
 H          0.126  0.061  0.109    0.384  0.251  0.144   -0.251 -0.336  0.008
 TransDip  -0.016  0.031 -0.005    0.028  0.064  0.007    0.009 -0.021 -0.043

 Mode:                 4                      5                      6
 Frequency:        59.33                  72.93                 101.74
 Force Cnst:      0.0039                 0.0179                 0.0081
 Red. Mass:       1.8861                 5.7077                 1.3207
 IR Active:          YES                    YES                    YES
 IR Intens:       17.784                  3.784                 14.366
 Raman Active:       YES                    YES                    YES
               X      Y      Z        X      Y      Z        X      Y      Z
 C          0.025  0.044 -0.004   -0.155 -0.017 -0.009   -0.007  0.034  0.011
 N          0.007 -0.072 -0.063   -0.120  0.087 -0.103   -0.022 -0.050 -0.008
 C         -0.032 -0.025  0.054   -0.268 -0.119  0.121   -0.037 -0.063  0.017
 H         -0.108 -0.296  0.016   -0.278 -0.046  0.120   -0.084 -0.276 -0.008
 C          0.045  0.177  0.061   -0.192 -0.139  0.087    0.009  0.118  0.033
 H          0.124  0.442  0.105   -0.144 -0.237  0.123    0.059  0.306  0.060
 C          0.064 -0.014 -0.015    0.338  0.082 -0.063    0.034  0.001  0.015
 H          0.522  0.096 -0.164    0.509  0.119 -0.120   -0.442 -0.062  0.185
 C         -0.011 -0.035 -0.003    0.223  0.054 -0.024    0.014 -0.013 -0.027
 H         -0.351 -0.116  0.124    0.252  0.064 -0.037    0.541  0.085 -0.117
 N         -0.098 -0.062 -0.049    0.131  0.040 -0.009    0.014 -0.009 -0.009
 H         -0.004 -0.012  0.377    0.146 -0.001  0.135   -0.109 -0.133 -0.460
 TransDip   0.022  0.034  0.129   -0.038 -0.029  0.040   -0.033 -0.030 -0.113

 Mode:                 7                      8                      9
 Frequency:       233.78                 393.37                 424.11
 Force Cnst:      0.1363                 0.3617                 0.2472
 Red. Mass:       4.2314                 3.9671                 2.3329
 IR Active:          YES                    YES                    YES
 IR Intens:        5.236                  5.230                  0.251
 Raman Active:       YES                    YES                    YES
               X      Y      Z        X      Y      Z        X      Y      Z
 C          0.133 -0.005 -0.207    0.087  0.424  0.044   -0.002 -0.005 -0.000
 N          0.062 -0.042  0.284   -0.047 -0.227 -0.024   -0.000  0.003  0.000
 C         -0.301  0.047  0.045   -0.024 -0.119 -0.013    0.000  0.001  0.000
 H         -0.765  0.140 -0.111    0.097  0.467  0.053   -0.002 -0.006 -0.001
 C          0.117 -0.006 -0.148   -0.004 -0.029 -0.004   -0.000  0.001  0.000
 H          0.318 -0.051 -0.001   -0.136 -0.696 -0.071    0.001  0.007  0.001
 C          0.009  0.003 -0.006   -0.006  0.000 -0.001   -0.010 -0.010 -0.044
 H          0.024  0.004 -0.011    0.021 -0.010 -0.015    0.057 -0.584 -0.245
 C          0.003  0.001 -0.002    0.008  0.005  0.004    0.066  0.075  0.287
 H         -0.002  0.000 -0.003   -0.034  0.006 -0.004   -0.201  0.404 -0.432
 N          0.002  0.001 -0.004   -0.001  0.002  0.000   -0.032 -0.038 -0.140
 H          0.007  0.004  0.017   -0.004 -0.012  0.011   -0.064 -0.056 -0.286
 TransDip  -0.028  0.004 -0.068    0.012  0.072  0.008    0.002 -0.001 -0.016

 Mode:                10                     11                     12
 Frequency:       492.42                 547.52                 735.84
 Force Cnst:      0.4686                 0.5838                 0.4090
 Red. Mass:       3.2802                 3.3051                 1.2821
 IR Active:          YES                    YES                    YES
 IR Intens:       30.551                  2.340                121.639
 Raman Active:       YES                    YES                    YES
               X      Y      Z        X      Y      Z        X      Y      Z
 C         -0.004 -0.007 -0.008    0.020 -0.043  0.380   -0.003 -0.003 -0.002
 N         -0.003  0.004  0.002    0.100 -0.010 -0.103   -0.003  0.001 -0.000
 C         -0.003  0.001  0.003   -0.105  0.029 -0.077    0.005 -0.003  0.001
 H          0.012 -0.020  0.008   -0.755  0.179 -0.290   -0.026  0.006 -0.009
 C         -0.001  0.000  0.003    0.042  0.005 -0.134    0.002  0.005  0.002
 H          0.006  0.000  0.007   -0.176  0.066 -0.271   -0.001 -0.017  0.000
 C         -0.146 -0.031  0.046    0.000 -0.000 -0.000   -0.143 -0.032  0.049
 H         -0.274 -0.085  0.080   -0.004 -0.001  0.001    0.652  0.150 -0.211
 C          0.377  0.086 -0.111    0.009  0.002 -0.002    0.026  0.005 -0.012
 H         -0.269 -0.046  0.071    0.000 -0.000 -0.000    0.643  0.154 -0.210
 N         -0.128  0.014  0.025   -0.003  0.000  0.000    0.007  0.001 -0.003
 H         -0.312 -0.683  0.253   -0.005 -0.013  0.010    0.013  0.008  0.018
 TransDip  -0.027 -0.171  0.037   -0.034  0.008 -0.034    0.336  0.067 -0.085

 Mode:                13                     14                     15
 Frequency:       758.50                 844.15                 906.65
 Force Cnst:      0.7414                 0.8020                 0.5329
 Red. Mass:       2.1871                 1.9101                 1.1003
 IR Active:          YES                    YES                    YES
 IR Intens:        1.234                 14.637                 71.500
 Raman Active:       YES                    YES                    YES
               X      Y      Z        X      Y      Z        X      Y      Z
 C         -0.028 -0.143 -0.014    0.079 -0.021  0.060    0.003  0.012  0.002
 N          0.009  0.035  0.004    0.121 -0.026  0.008    0.000 -0.003 -0.000
 C         -0.035 -0.161 -0.019   -0.192  0.047 -0.052   -0.008 -0.030 -0.004
 H          0.168  0.806  0.091    0.888 -0.219  0.285    0.088  0.370  0.045
 C          0.045  0.232  0.023   -0.096  0.022 -0.042   -0.010 -0.045 -0.005
 H         -0.086 -0.443 -0.044   -0.031  0.009 -0.001    0.084  0.416  0.044
 C          0.004  0.001 -0.002   -0.009  0.001  0.003    0.002  0.001  0.005
 H          0.002 -0.002 -0.002    0.032  0.007 -0.011   -0.300 -0.078  0.101
 C         -0.001 -0.000 -0.001   -0.002 -0.003  0.000    0.005  0.003  0.013
 H         -0.032 -0.008  0.010    0.016  0.008 -0.007    0.297  0.080 -0.101
 N          0.001  0.001  0.004    0.003  0.002  0.001   -0.018 -0.017 -0.060
 H         -0.007 -0.008 -0.021   -0.006 -0.015 -0.015    0.171  0.179  0.625
 TransDip  -0.004  0.035  0.002    0.032 -0.057  0.104    0.093  0.190  0.169

 Mode:                16                     17                     18
 Frequency:       913.25                 988.58                1004.07
 Force Cnst:      0.5464                 2.0928                 1.0133
 Red. Mass:       1.1119                 3.6346                 1.7060
 IR Active:          YES                    YES                    YES
 IR Intens:       31.553                 11.481                  0.598
 Raman Active:       YES                    YES                    YES
               X      Y      Z        X      Y      Z        X      Y      Z
 C          0.004  0.019  0.001   -0.135  0.016  0.096    0.004 -0.001 -0.002
 N         -0.001 -0.004 -0.000   -0.189  0.044 -0.047    0.005 -0.001  0.001
 C         -0.007 -0.038 -0.003   -0.087  0.009  0.083    0.002 -0.000 -0.003
 H          0.090  0.496  0.053    0.562 -0.138  0.285   -0.012  0.005 -0.007
 C         -0.014 -0.068 -0.006    0.352 -0.055 -0.149   -0.010  0.002  0.004
 H          0.112  0.615  0.056    0.579 -0.105  0.001   -0.011 -0.001  0.003
 C         -0.003 -0.003 -0.002   -0.006  0.001 -0.010   -0.045 -0.044 -0.161
 H          0.220  0.055 -0.073    0.004  0.043 -0.000   -0.118  0.682  0.095
 C          0.002 -0.003 -0.011   -0.006 -0.001  0.012    0.050  0.046  0.166
 H         -0.195 -0.055  0.068    0.013 -0.030  0.019    0.235 -0.542  0.309
 N          0.009  0.011  0.044    0.006  0.002 -0.003   -0.012 -0.013 -0.029
 H         -0.120 -0.106 -0.460   -0.012 -0.050  0.004   -0.004  0.024 -0.062
 TransDip   0.022  0.156 -0.088    0.067 -0.051  0.069    0.006  0.024 -0.002

 Mode:                19                     20                     21
 Frequency:      1016.70                1176.79                1265.81
 Force Cnst:      0.8164                 2.2534                 1.1096
 Red. Mass:       1.3405                 2.7618                 1.1754
 IR Active:          YES                    YES                    YES
 IR Intens:      213.145                 17.582                  0.878
 Raman Active:       YES                    YES                    YES
               X      Y      Z        X      Y      Z        X      Y      Z
 C         -0.002 -0.000  0.003    0.000  0.000  0.001   -0.006 -0.003  0.040
 N         -0.003  0.001 -0.001    0.000 -0.000 -0.000    0.005 -0.001 -0.004
 C         -0.004  0.002  0.000   -0.000  0.000 -0.001    0.010  0.008 -0.092
 H          0.017 -0.020  0.006    0.003 -0.004  0.000   -0.079  0.034 -0.126
 C          0.006  0.002 -0.003   -0.001  0.000 -0.001   -0.067  0.010  0.019
 H          0.017 -0.027  0.005    0.010 -0.006  0.007    0.756 -0.204  0.591
 C         -0.000 -0.037  0.016    0.070 -0.251  0.045    0.000  0.003  0.000
 H         -0.021 -0.076  0.012    0.128 -0.613 -0.055    0.004 -0.001 -0.003
 C          0.101  0.027 -0.040   -0.035  0.041  0.003   -0.001 -0.000 -0.000
 H         -0.028 -0.035  0.016    0.231 -0.553  0.282   -0.009  0.001  0.002
 N         -0.096 -0.050  0.040   -0.046  0.260 -0.059    0.001 -0.001  0.000
 H          0.192  0.916 -0.294   -0.131  0.041  0.026   -0.002 -0.011 -0.000
 TransDip   0.007  0.459 -0.088    0.043 -0.125  0.023    0.026  0.010  0.011

 Mode:                22                     23                     24
 Frequency:      1444.46                1665.91                2146.87
 Force Cnst:      1.7365                11.5543                25.7011
 Red. Mass:       1.4126                 7.0663                 9.4644
 IR Active:          YES                    YES                    YES
 IR Intens:        5.279                  1.674                404.113
 Raman Active:       YES                    YES                    YES
               X      Y      Z        X      Y      Z        X      Y      Z
 C         -0.000 -0.000  0.000    0.001  0.002 -0.028    0.001 -0.000  0.001
 N         -0.000 -0.000 -0.000   -0.050  0.010 -0.000   -0.001 -0.000 -0.000
 C         -0.000  0.000 -0.000   -0.204  0.086 -0.412   -0.007  0.001 -0.003
 H          0.002  0.000  0.000    0.081  0.037 -0.490    0.016  0.003  0.000
 C          0.000  0.000  0.000    0.292 -0.110  0.480    0.003 -0.002  0.003
 H          0.005 -0.004  0.004   -0.440  0.081  0.019   -0.002  0.014 -0.001
 C          0.047 -0.161  0.032   -0.002  0.001 -0.000    0.079 -0.256  0.047
 H         -0.043  0.613  0.298    0.001 -0.001 -0.002    0.079 -0.069  0.172
 C          0.001 -0.017  0.004    0.001 -0.005  0.001   -0.201  0.699 -0.135
 H         -0.265  0.420 -0.499    0.004 -0.001  0.002   -0.003 -0.150 -0.134
 N         -0.016  0.076 -0.016   -0.001  0.003 -0.001    0.089 -0.336  0.067
 H         -0.036  0.037 -0.002   -0.002 -0.001 -0.002    0.158 -0.378  0.063
 TransDip  -0.012  0.072 -0.007   -0.033 -0.011 -0.023   -0.056  0.630 -0.121

 Mode:                25                     26                     27
 Frequency:      2387.02                3171.36                3198.87
 Force Cnst:     42.3864                 6.4393                 6.3779
 Red. Mass:      12.6259                 1.0867                 1.0579
 IR Active:          YES                    YES                    YES
 IR Intens:       12.243                  1.204                 11.661
 Raman Active:       YES                    YES                    YES
               X      Y      Z        X      Y      Z        X      Y      Z
 C          0.775 -0.170  0.100   -0.001  0.000 -0.001   -0.000 -0.000 -0.000
 N         -0.568  0.125 -0.075   -0.000  0.000 -0.000    0.000  0.000  0.000
 C         -0.006  0.002 -0.004    0.002 -0.000 -0.000    0.000 -0.000  0.000
 H          0.011 -0.003  0.010   -0.004 -0.003  0.035   -0.000 -0.000 -0.000
 C         -0.102  0.022 -0.011    0.046 -0.002 -0.071    0.000  0.000 -0.000
 H         -0.072  0.013  0.013   -0.561  0.028  0.823   -0.002 -0.000  0.002
 C          0.000  0.001 -0.000    0.000 -0.000 -0.000   -0.018  0.064 -0.010
 H         -0.001 -0.000 -0.000   -0.000  0.000 -0.001    0.243 -0.175  0.621
 C          0.000 -0.001  0.000   -0.000  0.000  0.000    0.002 -0.007  0.001
 H         -0.001 -0.000  0.001    0.000  0.002  0.002   -0.055 -0.495 -0.523
 N          0.000  0.001 -0.000   -0.000  0.000  0.000   -0.000 -0.000  0.000
 H         -0.001 -0.003  0.001    0.001 -0.001 -0.001    0.004  0.002 -0.002
 TransDip   0.102 -0.020  0.042    0.018 -0.006  0.030    0.027 -0.103  0.026

 Mode:                28                     29                     30
 Frequency:      3268.50                3294.03                3541.77
 Force Cnst:      6.9491                 7.1432                 7.9605
 Red. Mass:       1.1040                 1.1173                 1.0771
 IR Active:          YES                    YES                    YES
 IR Intens:        5.675                  1.581                 31.558
 Raman Active:       YES                    YES                    YES
               X      Y      Z        X      Y      Z        X      Y      Z
 C         -0.000  0.000 -0.000    0.000  0.000  0.000   -0.000  0.000  0.000
 N         -0.000  0.000  0.000   -0.000 -0.000 -0.000   -0.000  0.000  0.000
 C          0.020  0.006 -0.090    0.000  0.000 -0.000    0.000  0.000  0.000
 H         -0.312 -0.041  0.944   -0.001 -0.000  0.003   -0.000 -0.000  0.000
 C          0.005 -0.002  0.013   -0.000 -0.000  0.000   -0.000  0.000  0.000
 H          0.013 -0.000 -0.025    0.001 -0.000 -0.001    0.001 -0.000 -0.001
 C          0.000 -0.000  0.000   -0.025 -0.023 -0.094    0.000 -0.001  0.000
 H         -0.000  0.001 -0.002    0.256 -0.199  0.644   -0.000  0.001 -0.003
 C         -0.000  0.000 -0.000   -0.000 -0.000 -0.001   -0.001 -0.006  0.002
 H         -0.000 -0.002 -0.002    0.047  0.481  0.487    0.001  0.002  0.002
 N          0.000 -0.000  0.000   -0.000 -0.000 -0.000   -0.066  0.029  0.010
 H         -0.000  0.000 -0.000    0.000 -0.000 -0.000    0.929 -0.323 -0.164
 TransDip  -0.046 -0.001  0.061    0.009  0.006  0.039    0.154 -0.092 -0.015

 STANDARD THERMODYNAMIC QUANTITIES AT   298.15 K  AND     1.00 ATM

   This Molecule has  0 Imaginary Frequencies
   Zero point vibrational energy:       51.664 kcal/mol

   Atom    1 Element C  Has Mass   12.00000
   Atom    2 Element N  Has Mass   14.00307
   Atom    3 Element C  Has Mass   12.00000
   Atom    4 Element H  Has Mass    1.00783
   Atom    5 Element C  Has Mass   12.00000
   Atom    6 Element H  Has Mass    1.00783
   Atom    7 Element C  Has Mass   12.00000
   Atom    8 Element H  Has Mass    1.00783
   Atom    9 Element C  Has Mass   12.00000
   Atom   10 Element H  Has Mass    1.00783
   Atom   11 Element N  Has Mass   14.00307
   Atom   12 Element H  Has Mass    1.00783
   Molecular Mass:    93.045290 amu
   Principal axes and moments of inertia in amu*Bohr^2:
                             1           2           3
    Eigenvalues --      297.74886  1859.71965  2050.40608
          X               0.99114    -0.06478    -0.11596
          Y               0.10491     0.91725     0.38426
          Z               0.08148    -0.39302     0.91591
   Rotational Symmetry Number is   1
   The Molecule is an Asymmetric Top
   Translational Enthalpy:        0.889 kcal/mol
   Rotational Enthalpy:           0.889 kcal/mol
   Vibrational Enthalpy:         56.070 kcal/mol
   gas constant (RT):             0.592 kcal/mol
   Translational Entropy:        39.503  cal/mol.K
   Rotational Entropy:           28.519  cal/mol.K
   Vibrational Entropy:          36.669  cal/mol.K

   Total Enthalpy:               58.440 kcal/mol
   Total Entropy:               104.692  cal/mol.K
Archival summary:
1\1\c8-54\FREQ\ProcedureUnspecified\BasisUnspecified\255(2)\hpark21\MonFeb1312:37:072023MonFeb1312:37:072023\0\\#,FREQ,ProcedureUnspecified,BasisUnspecified,\\0,2\C\H,1,1.0856\C,1,1.31036,2,121.591\H,3,1.0793,1,136.857,2,-179.646,0\C,1,1.43623,2,116.46,3,-179.753,0\N,5,1.14883,1,179.727,2,-79.7151,0\H,2,3.11975,1,88.4605,3,-65.1425,0\N,7,1.01608,2,100.583,1,134.327,0\C,8,1.21615,7,115.628,2,-41.7146,0\C,9,1.30629,8,175.564,7,176.565,0\H,10,1.07901,9,120.154,8,93.7086,0\H,10,1.07927,9,120.063,8,-86.1189,0\\\@

 Total job time:  2232.33s(wall), 22454.63s(cpu) 
 Mon Feb 13 12:37:07 2023

        *************************************************************
        *                                                           *
        *  Thank you very much for using Q-Chem.  Have a nice day.  *
        *                                                           *
        *************************************************************
