# Supplementary material for: Reactant Discovery with an Ab Initio Nanoreactor: Exploration of Astrophysical N-Heterocycle Precursors and Formation Pathways
Source: ACS Earth Space Chem. 2024 Aug 9;8(9):1771–83. doi: 10.1021/acsearthspacechem.4c00120 (PMC11418024; doi:10.1021/acsearthspacechem.4c00120)
Supplement: Supplementary file 2 — sp4c00120_si_002.zip [file sp4c00120_si_002.zip › nr-si-data/reaction2/P2/CN/optimize.out]

Running Job 1 of 1 qchem.in
qchem qchem.in_118735.0 ./qchem118735/ 0
/home/leeping/opt/qchem/5.3.2-openmp/exe/qcprog.exe_s qchem.in_118735.0 ./qchem118735/
                  Welcome to Q-Chem
     A Quantum Leap Into The Future Of Chemistry


 Q-Chem 5.3, Q-Chem, Inc., Pleasanton, CA (2020)

 Yihan Shao,  Zhengting Gan,  E. Epifanovsky,  A. T. B. Gilbert,  M. Wormit,  
 J. Kussmann,  A. W. Lange,  A. Behn,  Jia Deng,  Xintian Feng,  D. Ghosh,  
 M. Goldey,  P. R. Horn,  L. D. Jacobson,  I. Kaliman,  T. Kus,  A. Landau,  
 Jie Liu,  E. I. Proynov,  R. M. Richard,  R. P. Steele,  E. J. Sundstrom,  
 H. L. Woodcock III,  P. M. Zimmerman,  D. Zuev,  B. Alam,  B. Albrecht,  
 A. Aldossary,  E. Alguire,  S. A. Baeppler,  D. Barton,  Z. Benda,  
 Y. A. Bernard,  E. J. Berquist,  K. B. Bravaya,  H. Burton,  K. Carter-Fenk,  
 D. Casanova,  Chun-Min Chang,  Yunqing Chen,  A. Chien,  K. D. Closser,  
 M. P. Coons,  S. Coriani,  S. Dasgupta,  A. L. Dempwolff,  M. Diedenhofen,  
 Hainam Do,  R. G. Edgar,  Po-Tung Fang,  S. Faraji,  S. Fatehi,  
 Qingguo Feng,  J. Fosso-Tande,  J. Gayvert,  Qinghui Ge,  A. Ghysels,  
 G. Gidofalvi,  J. Gomes,  J. Gonthier,  S. Gulania,  A. Gunina,  D. Hait,  
 M. W. D. Hanson-Heine,  S. Hammes-Schiffer,  P. H. P. Harbach,  
 A. W. Hauser,  M. F. Herbst,  J. E. Herr,  E. G. Hohenstein,  Z. C. Holden,  
 S. Houck,  Kerwin Hui,  B. C. Huynh,  M. Ivanov,  T.-C. Jagau,  Hyunjun Ji,  
 B. Kaduk,  K. Khistyaev,  Jaehoon Kim,  P. Klunzinger,  K. Koh,  
 D. Kosenkov,  L. Koulias,  T. Kowalczyk,  C. M. Krauter,  A. Kunitsa,  
 Ka Un Lao,  A. Laurent,  K. V. Lawler,  Joonho Lee,  D. Lefrancois,  
 S. Lehtola,  D. S. Levine,  Yi-Pei Li,  You-Sheng Lin,  Fenglai Liu,  
 Kuan-Yu Liu,  E. Livshits,  M. Loipersberger,  A. Luenser,  A. Manjanath,  
 P. Manohar,  E. Mansoor,  S. F. Manzer,  Shan-Ping Mao,  Yuezhi Mao,  
 N. Mardirossian,  A. V. Marenich,  T. Markovich,  L. A. Martinez-Martinez,  
 S. A. Maurer,  N. J. Mayhall,  S. C. McKenzie,  J.-M. Mewes,  P. Morgante,  
 A. F. Morrison,  J. W. Mullinax,  K. Nanda,  T. S. Nguyen-Beck,  
 R. Olivares-Amaya,  K. J. Oosterbaan,  J. A. Parkhill,  S. K. Paul,  
 F. Pavosevic,  Zheng Pei,  T. M. Perrine,  F. Plasser,  P. Pokhilko,  
 S. Prager,  A. Prociuk,  E. Ramos,  B. Rana,  D. R. Rehn,  F. Rob,  
 E. Rossomme,  M. Scheurer,  M. Schneider,  N. Sergueev,  S. M. Sharada,  
 S. Sharma,  W. Skomorowski,  D. W. Small,  T. Stauch,  C. J. Stein,  
 T. Stein,  Yu-Chuan Su,  S. P. Veccham,  Zhen Tao,  A. J. W. Thom,  
 A. Tkatchenko,  T. Tsuchimochi,  N. M. Tubman,  L. Vogt,  M. L. Vidal,  
 O. Vydrov,  M. A. Watson,  J. Wenzel,  M. de Wergifosse,  T. A. Wesolowski,  
 A. White,  J. Witte,  A. Yamada,  Jun Yang,  K. Yao,  S. Yeganeh,  
 S. R. Yost,  Zhi-Qiang You,  A. Zech,  Igor Ying Zhang,  Xing Zhang,  
 Yan Zhao,  Ying Zhu,  B. R. Brooks,  G. K. L. Chan,  C. J. Cramer,  
 M. S. Gordon,  W. J. Hehre,  A. Klamt,  M. W. Schmidt,  C. D. Sherrill,  
 D. G. Truhlar,  A. Aspuru-Guzik,  R. Baer,  A. T. Bell,  N. A. Besley,  
 Jeng-Da Chai,  A. E. DePrince, III,  R. A. DiStasio Jr.,  A. Dreuw,  
 B. D. Dunietz,  T. R. Furlani,  Chao-Ping Hsu,  Yousung Jung,  Jing Kong,  
 D. S. Lambrecht,  WanZhen Liang,  C. Ochsenfeld,  V. A. Rassolov,  
 L. V. Slipchenko,  J. E. Subotnik,  T. Van Voorhis,  J. M. Herbert,  
 A. I. Krylov,  P. M. W. Gill,  M. Head-Gordon

 Contributors to earlier versions of Q-Chem not listed above: 
 R. D. Adamson,  B. Austin,  J. Baker,  G. J. O. Beran,  K. Brandhorst,  
 S. T. Brown,  E. F. C. Byrd,  A. K. Chakraborty,  C.-L. Cheng,  
 Siu Hung Chien,  D. M. Chipman,  D. L. Crittenden,  H. Dachsel,  
 R. J. Doerksen,  A. D. Dutoi,  L. Fusti-Molnar,  W. A. Goddard III,  
 A. Golubeva-Zadorozhnaya,  S. R. Gwaltney,  G. Hawkins,  A. Heyden,  
 S. Hirata,  G. Kedziora,  F. J. Keil,  C. Kelley,  Jihan Kim,  R. A. King,  
 R. Z. Khaliullin,  P. P. Korambath,  W. Kurlancheek,  A. M. Lee,  M. S. Lee,  
 S. V. Levchenko,  Ching Yeh Lin,  D. Liotard,  R. C. Lochan,  I. Lotan,  
 P. E. Maslen,  N. Nair,  D. P. O'Neill,  D. Neuhauser,  E. Neuscamman,  
 C. M. Oana,  R. Olson,  B. Peters,  R. Peverati,  P. A. Pieniazek,  
 Y. M. Rhee,  J. Ritchie,  M. A. Rohrdanz,  E. Rosta,  N. J. Russ,  
 H. F. Schaefer III,  N. E. Schultz,  N. Shenvi,  A. C. Simmonett,  A. Sodt,  
 D. Stuck,  K. S. Thanthiriwatte,  V. Vanovschi,  Tao Wang,  A. Warshel,  
 C. F. Williams,  Q. Wu,  X. Xu,  W. Zhang

 Please cite Q-Chem as follows:
 Y. Shao et al., Mol. Phys. 113, 184-215 (2015)
 DOI: 10.1080/00268976.2014.952696

 Q-Chem 5.3.2 for Intel X86 EM64T Linux

 Parts of Q-Chem use Armadillo 9.800.1 (Horizon Scraper).
 http://arma.sourceforge.net/

 Q-Chem begins on Mon Feb  6 13:28:26 2023  

Host: 
0

     Scratch files written to ./qchem118735//
 Dec820 |scratch|qcdevops|jenkins|workspace|build_RNUM 5633   
Processing $rem in /home/leeping/opt/qchem/5.3.2-openmp/config/preferences:
Processing $rem in /home/hpark21/.qchemrc:

Checking the input file for inconsistencies... 	...done.

--------------------------------------------------------------
User input:
--------------------------------------------------------------
$molecule
0 2
C       -3.9438723456   -3.5371293620    7.1192793743
N       -4.7594790289   -3.9615784635    7.8440964978
$end

$rem
method                wB97X-D3
basis                 cc-pvtz
unrestricted          true
symmetry              False
sym_ignore            true
scf_convergence       8
thresh                14
jobtype               opt
scf_guess             core
scf_algorithm         diis
max_scf_cycles        100
geom_opt_max_cycles   100
$end
--------------------------------------------------------------
 Adding empirical dispersion correction 
 ----------------------------------------------------------------
 Doing -D3(0) with
 s6  =   1.00000
 s8  =   1.00000
 rs6 =   1.28100
 rs8 =   1.09400
 -D3 energy without 3body term =     -0.0000000908 hartrees
 ----------------------------------------------------------------
             Standard Nuclear Orientation (Angstroms)
    I     Atom           X                Y                Z
 ----------------------------------------------------------------
    1      C      -3.9438723456    -3.5371293620     7.1192793743
    2      N      -4.7594790289    -3.9615784635     7.8440964978
 ----------------------------------------------------------------
 Nuclear Repulsion Energy =          18.98341219 hartrees
 There are        7 alpha and        6 beta electrons
 Requested basis set is cc-pVTZ
 There are 20 shells and 60 basis functions

 Total QAlloc Memory Limit   8000 MB
 Mega-Array Size      1956 MB
 MEM_STATIC part      2000 MB
 A cutoff of  1.0D-14 yielded    210 shell pairs
 There are      1930 function pairs (      2653 Cartesian)
 Smallest overlap matrix eigenvalue = 1.99E-03

 Scale SEOQF with 1.000000e-01/1.000000e-01/1.000000e-02

 Standard Electronic Orientation quadrupole field applied
 Nucleus-field energy     =     0.0000000143 hartrees
 Guess MOs from core Hamiltonian diagonalization
 Long-range K will be added via erf
 Coulomb attenuation parameter = 0.25 bohr**(-1)
 An unrestricted hybrid HF-DFT SCF calculation will be
 performed using Pulay DIIS extrapolation
 Exchange:     0.1957 Hartree-Fock + 1.0000 wB97X-D3 + LR-HF
 Correlation:  1.0000 wB97X-D3
 Using SG-2 standard quadrature grid
 Dispersion:   Grimme D3
 SCF converges when DIIS error is below 1.0E-08
 using 64 threads for integral computing
 -------------------------------------------------------
 OpenMP Integral computing Module                
 Release: version 1.0, May 2013, Q-Chem Inc. Pittsburgh 
 -------------------------------------------------------
 using 64 threads for integral computing
 -------------------------------------------------------
 OpenMP Integral computing Module                
 Release: version 1.0, May 2013, Q-Chem Inc. Pittsburgh 
 -------------------------------------------------------
 ---------------------------------------
  Cycle       Energy         DIIS Error
 ---------------------------------------
    1     -76.8890000680      2.20E-01
    2     -82.4606007536      9.65E-02
    3     -87.6369429542      9.61E-02
    4     -92.1516085803      3.39E-02
    5     -92.6021556500      1.41E-02
    6     -92.7037488898      1.21E-03
    7     -92.7058052112      9.80E-04
    8     -92.7066101597      3.39E-04
    9     -92.7069394604      1.41E-04
   10     -92.7070943735      3.48E-05
   11     -92.7071211893      5.65E-06
   12     -92.7071265539      3.50E-06
   13     -92.7071296691      2.86E-06
   14     -92.7071314195      6.75E-07
   15     -92.7071314531      9.94E-08
   16     -92.7071314532      2.70E-08
   17     -92.7071314532      9.76E-09 Convergence criterion met
 ---------------------------------------
 <S^2> = 0.7640
 SCF time:  CPU 276.33 s  wall 4.69 s
 SCF   energy in the final basis set = -92.70713145
 Total energy in the final basis set = -92.70713145
 
 --------------------------------------------------------------
 
                    Orbital Energies (a.u.)
 --------------------------------------------------------------
 
 Alpha MOs
 -- Occupied --
-14.4896 -10.4014  -1.0736  -0.6091  -0.5055  -0.4880  -0.4880
 -- Virtual --
  0.0736   0.0736   0.2559   0.3666   0.3774   0.3774   0.5425   0.6198
  0.6199   0.6903   0.7100   0.7100   0.9160   0.9160   0.9778   1.2593
  1.2593   1.3723   1.6096   1.6096   1.8516   2.0806   2.0807   2.3030
  2.7116   2.7117   2.7988   2.7989   2.8500   2.8878   2.8879   2.9996
  2.9998   3.0215   3.0219   3.1929   3.5003   3.5005   3.9793   4.0289
  4.0289   4.4848   4.4854   4.6423   4.6429   4.8980   4.8991   5.0615
  5.4303   5.6179   5.6180   6.0242  12.5202
 
 Beta MOs
 -- Occupied --
-14.4871 -10.3889  -1.0512  -0.5309  -0.4769  -0.4769
 -- Virtual --
 -0.1606   0.0962   0.0962   0.2584   0.3884   0.3884   0.4028   0.5490
  0.6209   0.6209   0.7178   0.7178   0.7353   0.9349   0.9349   0.9862
  1.2576   1.2576   1.3950   1.6184   1.6184   1.8734   2.0982   2.0983
  2.3609   2.7360   2.7361   2.8155   2.8156   2.8885   2.9321   2.9321
  3.0612   3.0614   3.0625   3.0629   3.2783   3.5360   3.5361   4.0088
  4.0217   4.0218   4.4870   4.4876   4.6454   4.6459   4.9141   4.9152
  5.0931   5.4558   5.6426   5.6428   6.0393  12.5359
 --------------------------------------------------------------
 
          Ground-State Mulliken Net Atomic Charges

     Atom                 Charge (a.u.)    Spin (a.u.)
  --------------------------------------------------------
      1 C                     0.022933       0.938047
      2 N                    -0.022933       0.061953
  --------------------------------------------------------
  Sum of atomic charges =     0.000000
  Sum of spin   charges =     1.000000

 -----------------------------------------------------------------
                    Cartesian Multipole Moments
 -----------------------------------------------------------------
    Charge (ESU x 10^10)
                -0.0000
    Dipole Moment (Debye)
         X       1.0524      Y       0.5478      Z      -0.9353
       Tot       1.5108
    Quadrupole Moments (Debye-Ang)
        XX     -19.8338     XY      -6.1978     YY     -14.9668
        XZ      11.7189     YZ       7.4880     ZZ     -24.7228
    Octopole Moments (Debye-Ang^2)
       XXX     200.0728    XXY      83.8679    XYY      79.2253
       YYY     145.6020    XXZ    -164.6186    XYZ     -60.4322
       YYZ    -124.5031    XZZ     163.5918    YZZ     121.8453
       ZZZ    -398.6068
    Hexadecapole Moments (Debye-Ang^3)
      XXXX   -1597.1708   XXXY    -794.2122   XXYY    -564.0615
      XYYY    -689.4543   YYYY   -1050.3167   XXXZ    1572.1335
      XXYZ     688.3644   XYYZ     646.8226   YYYZ    1138.9763
      XXZZ   -1567.0691   XYZZ    -736.1573   YYZZ   -1183.2746
      XZZZ    2152.6783   YZZZ    1712.1146   ZZZZ   -5211.5278
 -----------------------------------------------------------------
 Calculating analytic gradient of the SCF energy
 Gradient of SCF Energy
            1           2
    1   0.0175583  -0.0175583
    2   0.0091493  -0.0091493
    3  -0.0155710   0.0155710
 Max gradient component =       1.756E-02
 RMS gradient           =       1.454E-02
 Gradient time:  CPU 45.06 s  wall 1.21 s
 Geometry Optimization Parameters
   NAtoms,    NIC,     NZ,  NCons,   NDum,   NFix, NCnnct, MaxDiis
        2       5       0       0       0       0       0       0


** GEOMETRY OPTIMIZATION IN DELOCALIZED INTERNAL COORDINATES **
   Searching for a Minimum

   Optimization Cycle:   1

                       Coordinates (Angstroms)
     ATOM                X               Y               Z
      1  C        -3.9438723456   -3.5371293620    7.1192793743
      2  N        -4.7594790289   -3.9615784635    7.8440964978
   Point Group: c1    Number of degrees of freedom:     0


   Energy is    -92.707131453


 Attempting to generate delocalized internal coordinates

  ***ERROR*** Wrong Number of Internal Coordinates
              Should be:   0  Found:   1
**WARNING** Problems with Internal Coordinates
  Switching to Cartesian Coordinates

 Translations and Rotations Projected Out of Hessian

  1 Hessian modes will be used to form the next step
  Hessian Eigenvalues:
     1.000000

 Minimum search - taking simple RFO step
 Searching for Lamda that Minimizes Along All modes
 Value Taken    Lamda =  -0.00126731
 Step Taken.  Stepsize is  0.035577

                             Maximum     Tolerance    Cnvgd?
         Gradient           0.017558      0.000300      NO
         Displacement       0.017525      0.001200      NO
         Energy change     *********      0.000001      NO

 Adding empirical dispersion correction 
 ----------------------------------------------------------------
 Doing -D3(0) with
 s6  =   1.00000
 s8  =   1.00000
 rs6 =   1.28100
 rs8 =   1.09400
 -D3 energy without 3body term =     -0.0000000756 hartrees
 ----------------------------------------------------------------
             Standard Nuclear Orientation (Angstroms)
    I     Atom           X                Y                Z
 ----------------------------------------------------------------
    1      C      -3.9531461210    -3.5419555187     7.1275208359
    2      N      -4.7502052535    -3.9567523068     7.8358550362
 ----------------------------------------------------------------
 Nuclear Repulsion Energy =          19.42515585 hartrees
 There are        7 alpha and        6 beta electrons
 Applying Cartesian multipole field
    Component          Value
    ---------          -----
     (2,0,0)        1.00000E-11
     (0,2,0)        2.00000E-11
     (0,0,2)       -3.00000E-12
 Nucleus-field energy     =     0.0000000143 hartrees
 Requested basis set is cc-pVTZ
 There are 20 shells and 60 basis functions
 A cutoff of  1.0D-14 yielded    210 shell pairs
 There are      1930 function pairs (      2653 Cartesian)
 Smallest overlap matrix eigenvalue = 1.90E-03
 Guess MOs from SCF MO coefficient file
 Reading MOs from coefficient file
 Reading MOs from coefficient file
 Long-range K will be added via erf
 Coulomb attenuation parameter = 0.25 bohr**(-1)
 An unrestricted hybrid HF-DFT SCF calculation will be
 performed using Pulay DIIS extrapolation
 Exchange:     0.1957 Hartree-Fock + 1.0000 wB97X-D3 + LR-HF
 Correlation:  1.0000 wB97X-D3
 Using SG-2 standard quadrature grid
 Dispersion:   Grimme D3
 SCF converges when DIIS error is below 1.0E-08
 Geometry optimization detected.  Setting ReadMinima to 0
 Setting SaveMinima to 0
 using 64 threads for integral computing
 -------------------------------------------------------
 OpenMP Integral computing Module                
 Release: version 1.0, May 2013, Q-Chem Inc. Pittsburgh 
 -------------------------------------------------------
 using 64 threads for integral computing
 -------------------------------------------------------
 OpenMP Integral computing Module                
 Release: version 1.0, May 2013, Q-Chem Inc. Pittsburgh 
 -------------------------------------------------------
 ---------------------------------------
  Cycle       Energy         DIIS Error
 ---------------------------------------
    1     -92.7269588246      3.16E-03
    2     -92.7067313852      5.58E-04
    3     -92.7067579934      6.75E-04
    4     -92.7069133524      1.55E-04
    5     -92.7069264444      6.09E-05
    6     -92.7069318874      2.38E-05
    7     -92.7069354101      9.74E-06
    8     -92.7069362289      9.09E-07
    9     -92.7069363128      4.56E-07
   10     -92.7069363685      2.82E-07
   11     -92.7069363984      5.19E-08
   12     -92.7069363991      1.17E-08
   13     -92.7069363991      4.82E-09 Convergence criterion met
 ---------------------------------------
 <S^2> = 0.7631
 SCF time:  CPU 204.95 s  wall 3.40 s
 SCF   energy in the final basis set = -92.70693640
 Total energy in the final basis set = -92.70693640
 
 --------------------------------------------------------------
 
                    Orbital Energies (a.u.)
 --------------------------------------------------------------
 
 Alpha MOs
 -- Occupied --
-14.4813 -10.3936  -1.0825  -0.6037  -0.5047  -0.4941  -0.4941
 -- Virtual --
  0.0836   0.0837   0.2570   0.3646   0.3766   0.3766   0.5439   0.6215
  0.6216   0.7097   0.7097   0.7193   0.9262   0.9263   0.9836   1.2671
  1.2671   1.4049   1.6207   1.6207   1.8666   2.0752   2.0753   2.3183
  2.7099   2.7100   2.8106   2.8106   2.8441   2.9005   2.9006   3.0005
  3.0007   3.0368   3.0372   3.2111   3.5177   3.5179   4.0378   4.0378
  4.0529   4.5173   4.5180   4.6606   4.6611   4.9172   4.9183   5.1058
  5.4489   5.6907   5.6907   6.1798  12.9855
 
 Beta MOs
 -- Occupied --
-14.4789 -10.3809  -1.0606  -0.5262  -0.4825  -0.4825
 -- Virtual --
 -0.1598   0.1062   0.1062   0.2593   0.3879   0.3880   0.4014   0.5507
  0.6231   0.6231   0.7175   0.7176   0.7615   0.9443   0.9444   0.9915
  1.2655   1.2655   1.4289   1.6290   1.6290   1.8885   2.0928   2.0929
  2.3763   2.7347   2.7348   2.8260   2.8261   2.8809   2.9541   2.9541
  3.0651   3.0653   3.0711   3.0715   3.2973   3.5516   3.5517   4.0309
  4.0309   4.0802   4.5177   4.5185   4.6650   4.6654   4.9320   4.9330
  5.1355   5.4736   5.7156   5.7157   6.1942  13.0012
 --------------------------------------------------------------
 
          Ground-State Mulliken Net Atomic Charges

     Atom                 Charge (a.u.)    Spin (a.u.)
  --------------------------------------------------------
      1 C                     0.005067       0.953488
      2 N                    -0.005067       0.046512
  --------------------------------------------------------
  Sum of atomic charges =     0.000000
  Sum of spin   charges =     1.000000

 -----------------------------------------------------------------
                    Cartesian Multipole Moments
 -----------------------------------------------------------------
    Charge (ESU x 10^10)
                 0.0000
    Dipole Moment (Debye)
         X       1.0836      Y       0.5640      Z      -0.9630
       Tot       1.5555
    Quadrupole Moments (Debye-Ang)
        XX     -20.0644     XY      -6.4150     YY     -15.0053
        XZ      12.1238     YZ       7.7393     ZZ     -25.0842
    Octopole Moments (Debye-Ang^2)
       XXX     201.3613    XXY      85.3143    XYY      80.0709
       YYY     145.3719    XXZ    -167.3391    XYZ     -62.8250
       YYZ    -125.3933    XZZ     167.6999    YZZ     124.5159
       ZZZ    -402.1097
    Hexadecapole Moments (Debye-Ang^3)
      XXXX   -1603.1108   XXXY    -802.1817   XXYY    -570.0921
      XYYY    -691.4279   YYYY   -1046.7318   XXXZ    1587.1407
      XXYZ     703.4785   XYYZ     656.5006   YYYZ    1139.8967
      XXZZ   -1593.9242   XYZZ    -759.0694   YYZZ   -1193.6674
      XZZZ    2189.9668   YZZZ    1736.6914   ZZZZ   -5240.8662
 -----------------------------------------------------------------
 Calculating analytic gradient of the SCF energy
 Gradient of SCF Energy
            1           2
    1  -0.0241895   0.0241895
    2  -0.0125697   0.0125697
    3   0.0214960  -0.0214960
 Max gradient component =       2.419E-02
 RMS gradient           =       2.004E-02
 Gradient time:  CPU 43.80 s  wall 0.94 s
 Geometry Optimization Parameters
   NAtoms,    NIC,     NZ,  NCons,   NDum,   NFix, NCnnct, MaxDiis
        2       5       0       0       0       0       0       0

 Cartesian Hessian Update
 Hessian updated using BFGS update


** GEOMETRY OPTIMIZATION IN CARTESIAN COORDINATES **
   Searching for a Minimum

   Optimization Cycle:   2

                       Coordinates (Angstroms)
     ATOM                X               Y               Z
      1  C        -3.9531461210   -3.5419555187    7.1275208359
      2  N        -4.7502052535   -3.9567523068    7.8358550362
   Point Group: c1    Number of degrees of freedom:     0


   Energy is    -92.706936399


 Translations and Rotations Projected Out of Hessian

  1 Hessian modes will be used to form the next step
  Hessian Eigenvalues:
     2.381269

 Minimum search - taking simple RFO step
 Searching for Lamda that Minimizes Along All modes
 Value Taken    Lamda =  -0.00101181
 Step Taken.  Stepsize is  0.020609

                             Maximum     Tolerance    Cnvgd?
         Gradient           0.024189      0.000300      NO
         Displacement       0.010152      0.001200      NO
         Energy change      0.000195      0.000001      NO

 Adding empirical dispersion correction 
 ----------------------------------------------------------------
 Doing -D3(0) with
 s6  =   1.00000
 s8  =   1.00000
 rs6 =   1.28100
 rs8 =   1.09400
 -D3 energy without 3body term =     -0.0000000841 hartrees
 ----------------------------------------------------------------
             Standard Nuclear Orientation (Angstroms)
    I     Atom           X                Y                Z
 ----------------------------------------------------------------
    1      C      -3.9477740309    -3.5391598344     7.1227467421
    2      N      -4.7555773436    -3.9595479911     7.8406291300
 ----------------------------------------------------------------
 Nuclear Repulsion Energy =          19.16679174 hartrees
 There are        7 alpha and        6 beta electrons
 Applying Cartesian multipole field
    Component          Value
    ---------          -----
     (2,0,0)        1.00000E-11
     (0,2,0)        2.00000E-11
     (0,0,2)       -3.00000E-12
 Nucleus-field energy     =     0.0000000143 hartrees
 Requested basis set is cc-pVTZ
 There are 20 shells and 60 basis functions
 A cutoff of  1.0D-14 yielded    210 shell pairs
 There are      1930 function pairs (      2653 Cartesian)
 Smallest overlap matrix eigenvalue = 1.95E-03
 Guess MOs from SCF MO coefficient file
 Reading MOs from coefficient file
 Reading MOs from coefficient file
 Long-range K will be added via erf
 Coulomb attenuation parameter = 0.25 bohr**(-1)
 An unrestricted hybrid HF-DFT SCF calculation will be
 performed using Pulay DIIS extrapolation
 Exchange:     0.1957 Hartree-Fock + 1.0000 wB97X-D3 + LR-HF
 Correlation:  1.0000 wB97X-D3
 Using SG-2 standard quadrature grid
 Dispersion:   Grimme D3
 SCF converges when DIIS error is below 1.0E-08
 Geometry optimization detected.  Setting ReadMinima to 0
 Setting SaveMinima to 0
 using 64 threads for integral computing
 -------------------------------------------------------
 OpenMP Integral computing Module                
 Release: version 1.0, May 2013, Q-Chem Inc. Pittsburgh 
 -------------------------------------------------------
 using 64 threads for integral computing
 -------------------------------------------------------
 OpenMP Integral computing Module                
 Release: version 1.0, May 2013, Q-Chem Inc. Pittsburgh 
 -------------------------------------------------------
 ---------------------------------------
  Cycle       Energy         DIIS Error
 ---------------------------------------
    1     -92.6962505979      1.85E-03
    2     -92.7073423826      3.36E-04
    3     -92.7073452850      4.21E-04
    4     -92.7074069309      9.20E-05
    5     -92.7074114918      3.42E-05
    6     -92.7074132694      1.35E-05
    7     -92.7074143999      5.55E-06
    8     -92.7074146738      5.45E-07
    9     -92.7074147040      2.72E-07
   10     -92.7074147245      1.71E-07
   11     -92.7074147367      3.24E-08
   12     -92.7074147370      5.90E-09 Convergence criterion met
 ---------------------------------------
 <S^2> = 0.7636
 SCF time:  CPU 180.05 s  wall 3.00 s
 SCF   energy in the final basis set = -92.70741474
 Total energy in the final basis set = -92.70741474
 
 --------------------------------------------------------------
 
                    Orbital Energies (a.u.)
 --------------------------------------------------------------
 
 Alpha MOs
 -- Occupied --
-14.4862 -10.3981  -1.0773  -0.6068  -0.5052  -0.4906  -0.4905
 -- Virtual --
  0.0778   0.0778   0.2564   0.3658   0.3771   0.3771   0.5431   0.6205
  0.6206   0.7026   0.7099   0.7099   0.9203   0.9203   0.9801   1.2625
  1.2625   1.3859   1.6143   1.6143   1.8577   2.0785   2.0786   2.3093
  2.7109   2.7110   2.8037   2.8038   2.8471   2.8934   2.8935   3.0000
  3.0002   3.0273   3.0278   3.2006   3.5076   3.5079   4.0101   4.0325
  4.0326   4.4988   4.4994   4.6494   4.6500   4.9063   4.9074   5.0801
  5.4378   5.6483   5.6484   6.0884  12.7165
 
 Beta MOs
 -- Occupied --
-14.4837 -10.3856  -1.0552  -0.5289  -0.4792  -0.4792
 -- Virtual --
 -0.1603   0.1004   0.1004   0.2588   0.3882   0.3882   0.4022   0.5498
  0.6218   0.6218   0.7177   0.7177   0.7464   0.9389   0.9389   0.9883
  1.2609   1.2609   1.4091   1.6229   1.6229   1.8796   2.0961   2.0961
  2.3672   2.7355   2.7355   2.8199   2.8200   2.8849   2.9415   2.9415
  3.0628   3.0630   3.0657   3.0661   3.2865   3.5426   3.5427   4.0255
  4.0255   4.0387   4.5003   4.5009   4.6530   4.6535   4.9218   4.9229
  5.1108   5.4629   5.6731   5.6732   6.1032  12.7322
 --------------------------------------------------------------
 
          Ground-State Mulliken Net Atomic Charges

     Atom                 Charge (a.u.)    Spin (a.u.)
  --------------------------------------------------------
      1 C                     0.015644       0.944709
      2 N                    -0.015644       0.055291
  --------------------------------------------------------
  Sum of atomic charges =     0.000000
  Sum of spin   charges =     1.000000

 -----------------------------------------------------------------
                    Cartesian Multipole Moments
 -----------------------------------------------------------------
    Charge (ESU x 10^10)
                 0.0000
    Dipole Moment (Debye)
         X       1.0655      Y       0.5546      Z      -0.9470
       Tot       1.5296
    Quadrupole Moments (Debye-Ang)
        XX     -19.9312     XY      -6.2892     YY     -14.9834
        XZ      11.8894     YZ       7.5939     ZZ     -24.8755
    Octopole Moments (Debye-Ang^2)
       XXX     200.6197    XXY      84.4783    XYY      79.5830
       YYY     145.5093    XXZ    -165.7668    XYZ     -61.4401
       YYZ    -124.8811    XZZ     165.3237    YZZ     122.9722
       ZZZ    -400.0918
    Hexadecapole Moments (Debye-Ang^3)
      XXXX   -1599.7118   XXXY    -797.5867   XXYY    -566.6137
      XYYY    -690.3028   YYYY   -1048.8373   XXXZ    1578.4898
      XXYZ     694.7423   XYYZ     650.9119   YYYZ    1139.3954
      XXZZ   -1578.4096   XYZZ    -745.8173   YYZZ   -1187.6814
      XZZZ    2168.4242   YZZZ    1722.5051   ZZZZ   -5224.0217
 -----------------------------------------------------------------
 Calculating analytic gradient of the SCF energy
 Gradient of SCF Energy
            1           2
    1   0.0008927  -0.0008927
    2   0.0004817  -0.0004817
    3  -0.0007759   0.0007759
 Max gradient component =       8.927E-04
 RMS gradient           =       7.373E-04
 Gradient time:  CPU 42.51 s  wall 0.83 s
 Geometry Optimization Parameters
   NAtoms,    NIC,     NZ,  NCons,   NDum,   NFix, NCnnct, MaxDiis
        2       5       0       0       0       0       0       0

 Cartesian Hessian Update
 Hessian updated using BFGS update


** GEOMETRY OPTIMIZATION IN CARTESIAN COORDINATES **
   Searching for a Minimum

   Optimization Cycle:   3

                       Coordinates (Angstroms)
     ATOM                X               Y               Z
      1  C        -3.9477740309   -3.5391598344    7.1227467421
      2  N        -4.7555773436   -3.9595479911    7.8406291300
   Point Group: c1    Number of degrees of freedom:     0


   Energy is    -92.707414737


 Translations and Rotations Projected Out of Hessian

  1 Hessian modes will be used to form the next step
  Hessian Eigenvalues:
     2.469904

 Minimum search - taking simple RFO step
 Searching for Lamda that Minimizes Along All modes
 Value Taken    Lamda =  -0.00000132
 Step Taken.  Stepsize is  0.000731

                             Maximum     Tolerance    Cnvgd?
         Gradient           0.000893      0.000300      NO
         Displacement       0.000360      0.001200     YES
         Energy change     -0.000478      0.000001      NO

 Adding empirical dispersion correction 
 ----------------------------------------------------------------
 Doing -D3(0) with
 s6  =   1.00000
 s8  =   1.00000
 rs6 =   1.28100
 rs8 =   1.09400
 -D3 energy without 3body term =     -0.0000000838 hartrees
 ----------------------------------------------------------------
             Standard Nuclear Orientation (Angstroms)
    I     Atom           X                Y                Z
 ----------------------------------------------------------------
    1      C      -3.9479646119    -3.5392590145     7.1229161085
    2      N      -4.7553867626    -3.9594488110     7.8404597636
 ----------------------------------------------------------------
 Nuclear Repulsion Energy =          19.17583986 hartrees
 There are        7 alpha and        6 beta electrons
 Applying Cartesian multipole field
    Component          Value
    ---------          -----
     (2,0,0)        1.00000E-11
     (0,2,0)        2.00000E-11
     (0,0,2)       -3.00000E-12
 Nucleus-field energy     =     0.0000000143 hartrees
 Requested basis set is cc-pVTZ
 There are 20 shells and 60 basis functions
 A cutoff of  1.0D-14 yielded    210 shell pairs
 There are      1930 function pairs (      2653 Cartesian)
 Smallest overlap matrix eigenvalue = 1.95E-03
 Guess MOs from SCF MO coefficient file
 Reading MOs from coefficient file
 Reading MOs from coefficient file
 Long-range K will be added via erf
 Coulomb attenuation parameter = 0.25 bohr**(-1)
 An unrestricted hybrid HF-DFT SCF calculation will be
 performed using Pulay DIIS extrapolation
 Exchange:     0.1957 Hartree-Fock + 1.0000 wB97X-D3 + LR-HF
 Correlation:  1.0000 wB97X-D3
 Using SG-2 standard quadrature grid
 Dispersion:   Grimme D3
 SCF converges when DIIS error is below 1.0E-08
 Geometry optimization detected.  Setting ReadMinima to 0
 Setting SaveMinima to 0
 using 64 threads for integral computing
 -------------------------------------------------------
 OpenMP Integral computing Module                
 Release: version 1.0, May 2013, Q-Chem Inc. Pittsburgh 
 -------------------------------------------------------
 using 64 threads for integral computing
 -------------------------------------------------------
 OpenMP Integral computing Module                
 Release: version 1.0, May 2013, Q-Chem Inc. Pittsburgh 
 -------------------------------------------------------
 ---------------------------------------
  Cycle       Energy         DIIS Error
 ---------------------------------------
    1     -92.7078197801      6.45E-05
    2     -92.7074153400      1.18E-05
    3     -92.7074153465      1.46E-05
    4     -92.7074154197      3.30E-06
    5     -92.7074154255      1.23E-06
    6     -92.7074154278      4.85E-07
    7     -92.7074154293      2.00E-07
    8     -92.7074154296      1.94E-08
    9     -92.7074154297      9.80E-09 Convergence criterion met
 ---------------------------------------
 <S^2> = 0.7636
 SCF time:  CPU 136.87 s  wall 2.26 s
 SCF   energy in the final basis set = -92.70741543
 Total energy in the final basis set = -92.70741543
 
 --------------------------------------------------------------
 
                    Orbital Energies (a.u.)
 --------------------------------------------------------------
 
 Alpha MOs
 -- Occupied --
-14.4860 -10.3980  -1.0775  -0.6067  -0.5051  -0.4907  -0.4906
 -- Virtual --
  0.0780   0.0780   0.2564   0.3657   0.3770   0.3770   0.5431   0.6206
  0.6206   0.7032   0.7098   0.7099   0.9205   0.9205   0.9802   1.2627
  1.2627   1.3865   1.6145   1.6145   1.8580   2.0784   2.0785   2.3096
  2.7109   2.7109   2.8040   2.8040   2.8470   2.8937   2.8938   3.0000
  3.0002   3.0276   3.0281   3.2010   3.5080   3.5082   4.0116   4.0327
  4.0327   4.4994   4.5000   4.6498   4.6504   4.9067   4.9078   5.0810
  5.4381   5.6498   5.6499   6.0915  12.7260
 
 Beta MOs
 -- Occupied --
-14.4835 -10.3854  -1.0554  -0.5288  -0.4793  -0.4793
 -- Virtual --
 -0.1603   0.1006   0.1006   0.2588   0.3882   0.3882   0.4022   0.5498
  0.6219   0.6219   0.7177   0.7177   0.7470   0.9391   0.9391   0.9884
  1.2611   1.2611   1.4097   1.6231   1.6231   1.8799   2.0960   2.0960
  2.3675   2.7355   2.7355   2.8201   2.8202   2.8848   2.9419   2.9419
  3.0629   3.0631   3.0659   3.0663   3.2869   3.5429   3.5430   4.0257
  4.0257   4.0401   4.5009   4.5015   4.6534   4.6539   4.9222   4.9232
  5.1117   5.4633   5.6746   5.6747   6.1064  12.7418
 --------------------------------------------------------------
 
          Ground-State Mulliken Net Atomic Charges

     Atom                 Charge (a.u.)    Spin (a.u.)
  --------------------------------------------------------
      1 C                     0.015279       0.945004
      2 N                    -0.015279       0.054996
  --------------------------------------------------------
  Sum of atomic charges =    -0.000000
  Sum of spin   charges =     1.000000

 -----------------------------------------------------------------
                    Cartesian Multipole Moments
 -----------------------------------------------------------------
    Charge (ESU x 10^10)
                -0.0000
    Dipole Moment (Debye)
         X       1.0661      Y       0.5549      Z      -0.9475
       Tot       1.5305
    Quadrupole Moments (Debye-Ang)
        XX     -19.9358     XY      -6.2936     YY     -14.9842
        XZ      11.8976     YZ       7.5990     ZZ     -24.8828
    Octopole Moments (Debye-Ang^2)
       XXX     200.6456    XXY      84.5076    XYY      79.6001
       YYY     145.5045    XXZ    -165.8218    XYZ     -61.4887
       YYZ    -124.8992    XZZ     165.4070    YZZ     123.0267
       ZZZ    -400.1627
    Hexadecapole Moments (Debye-Ang^3)
      XXXX   -1599.8300   XXXY    -797.7478   XXYY    -566.7360
      XYYY    -690.3425   YYYY   -1048.7637   XXXZ    1578.7925
      XXYZ     695.0492   XYYZ     651.1087   YYYZ    1139.4137
      XXZZ   -1578.9536   XYZZ    -746.2834   YYZZ   -1187.8931
      XZZZ    2169.1803   YZZZ    1723.0054   ZZZZ   -5224.6140
 -----------------------------------------------------------------
 Calculating analytic gradient of the SCF energy
 Gradient of SCF Energy
            1           2
    1   0.0000461  -0.0000461
    2   0.0000413  -0.0000413
    3  -0.0000244   0.0000244
 Max gradient component =       4.607E-05
 RMS gradient           =       3.840E-05
 Gradient time:  CPU 41.51 s  wall 0.79 s
 Geometry Optimization Parameters
   NAtoms,    NIC,     NZ,  NCons,   NDum,   NFix, NCnnct, MaxDiis
        2       5       0       0       0       0       0       0

 Cartesian Hessian Update
 Hessian updated using BFGS update


** GEOMETRY OPTIMIZATION IN CARTESIAN COORDINATES **
   Searching for a Minimum

   Optimization Cycle:   4

                       Coordinates (Angstroms)
     ATOM                X               Y               Z
      1  C        -3.9479646119   -3.5392590145    7.1229161085
      2  N        -4.7553867626   -3.9594488110    7.8404597636
   Point Group: c1    Number of degrees of freedom:     0


   Energy is    -92.707415430


 Translations and Rotations Projected Out of Hessian

  1 Hessian modes will be used to form the next step
  Hessian Eigenvalues:
     2.349673

 Minimum search - taking simple RFO step
 Searching for Lamda that Minimizes Along All modes
 Value Taken    Lamda =  -0.00000000
 Step Taken.  Stepsize is  0.000037

                             Maximum     Tolerance    Cnvgd?
         Gradient           0.000046      0.000300     YES
         Displacement       0.000018      0.001200     YES
         Energy change     -0.000001      0.000001     YES


                       Distance Matrix (Angstroms)
             C (  1)
   N (  2)  1.159034
 
 Final energy is   -92.7074154296802     


 ******************************
 **  OPTIMIZATION CONVERGED  **
 ******************************

                       Coordinates (Angstroms)
     ATOM                X               Y               Z
      1  C        -3.9479646119   -3.5392590145    7.1229161085
      2  N        -4.7553867626   -3.9594488110    7.8404597636

Z-matrix Print:
$molecule
0 2
C 
N  1 1.159034
$end

 
 --------------------------------------------------------------
 
                    Orbital Energies (a.u.)
 --------------------------------------------------------------
 
 Alpha MOs
 -- Occupied --
-14.4860 -10.3980  -1.0775  -0.6067  -0.5051  -0.4907  -0.4906
 -- Virtual --
  0.0780   0.0780   0.2564   0.3657   0.3770   0.3770   0.5431   0.6206
  0.6206   0.7032   0.7098   0.7099   0.9205   0.9205   0.9802   1.2627
  1.2627   1.3865   1.6145   1.6145   1.8580   2.0784   2.0785   2.3096
  2.7109   2.7109   2.8040   2.8040   2.8470   2.8937   2.8938   3.0000
  3.0002   3.0276   3.0281   3.2010   3.5080   3.5082   4.0116   4.0327
  4.0327   4.4994   4.5000   4.6498   4.6504   4.9067   4.9078   5.0810
  5.4381   5.6498   5.6499   6.0915  12.7260
 
 Beta MOs
 -- Occupied --
-14.4835 -10.3854  -1.0554  -0.5288  -0.4793  -0.4793
 -- Virtual --
 -0.1603   0.1006   0.1006   0.2588   0.3882   0.3882   0.4022   0.5498
  0.6219   0.6219   0.7177   0.7177   0.7470   0.9391   0.9391   0.9884
  1.2611   1.2611   1.4097   1.6231   1.6231   1.8799   2.0960   2.0960
  2.3675   2.7355   2.7355   2.8201   2.8202   2.8848   2.9419   2.9419
  3.0629   3.0631   3.0659   3.0663   3.2869   3.5429   3.5430   4.0257
  4.0257   4.0401   4.5009   4.5015   4.6534   4.6539   4.9222   4.9232
  5.1117   5.4633   5.6746   5.6747   6.1064  12.7418
 --------------------------------------------------------------
 
          Ground-State Mulliken Net Atomic Charges

     Atom                 Charge (a.u.)    Spin (a.u.)
  --------------------------------------------------------
      1 C                     0.015279       0.945004
      2 N                    -0.015279       0.054996
  --------------------------------------------------------
  Sum of atomic charges =    -0.000000
  Sum of spin   charges =     1.000000

 -----------------------------------------------------------------
                    Cartesian Multipole Moments
 -----------------------------------------------------------------
    Charge (ESU x 10^10)
                -0.0000
    Dipole Moment (Debye)
         X       1.0661      Y       0.5549      Z      -0.9475
       Tot       1.5305
    Quadrupole Moments (Debye-Ang)
        XX     -19.9358     XY      -6.2936     YY     -14.9842
        XZ      11.8976     YZ       7.5990     ZZ     -24.8828
    Octopole Moments (Debye-Ang^2)
       XXX     200.6456    XXY      84.5076    XYY      79.6001
       YYY     145.5045    XXZ    -165.8218    XYZ     -61.4887
       YYZ    -124.8992    XZZ     165.4070    YZZ     123.0267
       ZZZ    -400.1627
    Hexadecapole Moments (Debye-Ang^3)
      XXXX   -1599.8300   XXXY    -797.7478   XXYY    -566.7360
      XYYY    -690.3425   YYYY   -1048.7637   XXXZ    1578.7925
      XXYZ     695.0492   XYYZ     651.1087   YYYZ    1139.4137
      XXZZ   -1578.9536   XYZZ    -746.2834   YYZZ   -1187.8931
      XZZZ    2169.1803   YZZZ    1723.0054   ZZZZ   -5224.6140
 -----------------------------------------------------------------
Archival summary:
1\1\c8-89\OPT\ProcedureUnspecified\BasisUnspecified\11(2)\hpark21\MonFeb613:28:452023MonFeb613:28:452023\0\\#,OPT,ProcedureUnspecified,BasisUnspecified,\\0,2\C\N,1,1.15903\\\@

 Total job time:  19.00s(wall), 1043.02s(cpu) 
 Mon Feb  6 13:28:45 2023

        *************************************************************
        *                                                           *
        *  Thank you very much for using Q-Chem.  Have a nice day.  *
        *                                                           *
        *************************************************************
