# Supplementary material for: Reactant Discovery with an Ab Initio Nanoreactor: Exploration of Astrophysical N-Heterocycle Precursors and Formation Pathways
Source: ACS Earth Space Chem. 2024 Aug 9;8(9):1771–83. doi: 10.1021/acsearthspacechem.4c00120 (PMC11418024; doi:10.1021/acsearthspacechem.4c00120)
Supplement: Supplementary file 2 — sp4c00120_si_002.zip [file sp4c00120_si_002.zip › nr-si-data/reaction2/P2/CN/ccsd_sp.out]

Running Job 1 of 1 qchem.in
qchem qchem.in_1638779.0 ./qchem1638779/ 0
/home/leeping/opt/qchem/5.3.2-openmp/exe/qcprog.exe_s qchem.in_1638779.0 ./qchem1638779/
                  Welcome to Q-Chem
     A Quantum Leap Into The Future Of Chemistry


 Q-Chem 5.3, Q-Chem, Inc., Pleasanton, CA (2020)

 Yihan Shao,  Zhengting Gan,  E. Epifanovsky,  A. T. B. Gilbert,  M. Wormit,  
 J. Kussmann,  A. W. Lange,  A. Behn,  Jia Deng,  Xintian Feng,  D. Ghosh,  
 M. Goldey,  P. R. Horn,  L. D. Jacobson,  I. Kaliman,  T. Kus,  A. Landau,  
 Jie Liu,  E. I. Proynov,  R. M. Richard,  R. P. Steele,  E. J. Sundstrom,  
 H. L. Woodcock III,  P. M. Zimmerman,  D. Zuev,  B. Alam,  B. Albrecht,  
 A. Aldossary,  E. Alguire,  S. A. Baeppler,  D. Barton,  Z. Benda,  
 Y. A. Bernard,  E. J. Berquist,  K. B. Bravaya,  H. Burton,  K. Carter-Fenk,  
 D. Casanova,  Chun-Min Chang,  Yunqing Chen,  A. Chien,  K. D. Closser,  
 M. P. Coons,  S. Coriani,  S. Dasgupta,  A. L. Dempwolff,  M. Diedenhofen,  
 Hainam Do,  R. G. Edgar,  Po-Tung Fang,  S. Faraji,  S. Fatehi,  
 Qingguo Feng,  J. Fosso-Tande,  J. Gayvert,  Qinghui Ge,  A. Ghysels,  
 G. Gidofalvi,  J. Gomes,  J. Gonthier,  S. Gulania,  A. Gunina,  D. Hait,  
 M. W. D. Hanson-Heine,  S. Hammes-Schiffer,  P. H. P. Harbach,  
 A. W. Hauser,  M. F. Herbst,  J. E. Herr,  E. G. Hohenstein,  Z. C. Holden,  
 S. Houck,  Kerwin Hui,  B. C. Huynh,  M. Ivanov,  T.-C. Jagau,  Hyunjun Ji,  
 B. Kaduk,  K. Khistyaev,  Jaehoon Kim,  P. Klunzinger,  K. Koh,  
 D. Kosenkov,  L. Koulias,  T. Kowalczyk,  C. M. Krauter,  A. Kunitsa,  
 Ka Un Lao,  A. Laurent,  K. V. Lawler,  Joonho Lee,  D. Lefrancois,  
 S. Lehtola,  D. S. Levine,  Yi-Pei Li,  You-Sheng Lin,  Fenglai Liu,  
 Kuan-Yu Liu,  E. Livshits,  M. Loipersberger,  A. Luenser,  A. Manjanath,  
 P. Manohar,  E. Mansoor,  S. F. Manzer,  Shan-Ping Mao,  Yuezhi Mao,  
 N. Mardirossian,  A. V. Marenich,  T. Markovich,  L. A. Martinez-Martinez,  
 S. A. Maurer,  N. J. Mayhall,  S. C. McKenzie,  J.-M. Mewes,  P. Morgante,  
 A. F. Morrison,  J. W. Mullinax,  K. Nanda,  T. S. Nguyen-Beck,  
 R. Olivares-Amaya,  K. J. Oosterbaan,  J. A. Parkhill,  S. K. Paul,  
 F. Pavosevic,  Zheng Pei,  T. M. Perrine,  F. Plasser,  P. Pokhilko,  
 S. Prager,  A. Prociuk,  E. Ramos,  B. Rana,  D. R. Rehn,  F. Rob,  
 E. Rossomme,  M. Scheurer,  M. Schneider,  N. Sergueev,  S. M. Sharada,  
 S. Sharma,  W. Skomorowski,  D. W. Small,  T. Stauch,  C. J. Stein,  
 T. Stein,  Yu-Chuan Su,  S. P. Veccham,  Zhen Tao,  A. J. W. Thom,  
 A. Tkatchenko,  T. Tsuchimochi,  N. M. Tubman,  L. Vogt,  M. L. Vidal,  
 O. Vydrov,  M. A. Watson,  J. Wenzel,  M. de Wergifosse,  T. A. Wesolowski,  
 A. White,  J. Witte,  A. Yamada,  Jun Yang,  K. Yao,  S. Yeganeh,  
 S. R. Yost,  Zhi-Qiang You,  A. Zech,  Igor Ying Zhang,  Xing Zhang,  
 Yan Zhao,  Ying Zhu,  B. R. Brooks,  G. K. L. Chan,  C. J. Cramer,  
 M. S. Gordon,  W. J. Hehre,  A. Klamt,  M. W. Schmidt,  C. D. Sherrill,  
 D. G. Truhlar,  A. Aspuru-Guzik,  R. Baer,  A. T. Bell,  N. A. Besley,  
 Jeng-Da Chai,  A. E. DePrince, III,  R. A. DiStasio Jr.,  A. Dreuw,  
 B. D. Dunietz,  T. R. Furlani,  Chao-Ping Hsu,  Yousung Jung,  Jing Kong,  
 D. S. Lambrecht,  WanZhen Liang,  C. Ochsenfeld,  V. A. Rassolov,  
 L. V. Slipchenko,  J. E. Subotnik,  T. Van Voorhis,  J. M. Herbert,  
 A. I. Krylov,  P. M. W. Gill,  M. Head-Gordon

 Contributors to earlier versions of Q-Chem not listed above: 
 R. D. Adamson,  B. Austin,  J. Baker,  G. J. O. Beran,  K. Brandhorst,  
 S. T. Brown,  E. F. C. Byrd,  A. K. Chakraborty,  C.-L. Cheng,  
 Siu Hung Chien,  D. M. Chipman,  D. L. Crittenden,  H. Dachsel,  
 R. J. Doerksen,  A. D. Dutoi,  L. Fusti-Molnar,  W. A. Goddard III,  
 A. Golubeva-Zadorozhnaya,  S. R. Gwaltney,  G. Hawkins,  A. Heyden,  
 S. Hirata,  G. Kedziora,  F. J. Keil,  C. Kelley,  Jihan Kim,  R. A. King,  
 R. Z. Khaliullin,  P. P. Korambath,  W. Kurlancheek,  A. M. Lee,  M. S. Lee,  
 S. V. Levchenko,  Ching Yeh Lin,  D. Liotard,  R. C. Lochan,  I. Lotan,  
 P. E. Maslen,  N. Nair,  D. P. O'Neill,  D. Neuhauser,  E. Neuscamman,  
 C. M. Oana,  R. Olson,  B. Peters,  R. Peverati,  P. A. Pieniazek,  
 Y. M. Rhee,  J. Ritchie,  M. A. Rohrdanz,  E. Rosta,  N. J. Russ,  
 H. F. Schaefer III,  N. E. Schultz,  N. Shenvi,  A. C. Simmonett,  A. Sodt,  
 D. Stuck,  K. S. Thanthiriwatte,  V. Vanovschi,  Tao Wang,  A. Warshel,  
 C. F. Williams,  Q. Wu,  X. Xu,  W. Zhang

 Please cite Q-Chem as follows:
 Y. Shao et al., Mol. Phys. 113, 184-215 (2015)
 DOI: 10.1080/00268976.2014.952696

 Q-Chem 5.3.2 for Intel X86 EM64T Linux

 Parts of Q-Chem use Armadillo 9.800.1 (Horizon Scraper).
 http://arma.sourceforge.net/

 Q-Chem begins on Wed Jun 12 18:46:26 2024  

Host: 
0

     Scratch files written to ./qchem1638779//
 Dec820 |scratch|qcdevops|jenkins|workspace|build_RNUM 5633   
Processing $rem in /home/leeping/opt/qchem/5.3.2-openmp/config/preferences:
Processing $rem in /home/hpark21/.qchemrc:
Core orbitals will be frozen

Checking the input file for inconsistencies... 	...done.

--------------------------------------------------------------
User input:
--------------------------------------------------------------
$molecule
0 2
C        -3.9479646119   -3.5392590145    7.1229161085
N        -4.7553867626   -3.9594488110    7.8404597636
$end

$rem
method                ccsd(t)
basis                 cc-pvtz
unrestricted          true
symmetry              False
sym_ignore            true
scf_convergence       8
thresh                14
jobtype               sp
scf_guess             core
scf_algorithm         diis
max_scf_cycles        100
geom_opt_max_cycles   100
mem_total             10000
$end
--------------------------------------------------------------
 ----------------------------------------------------------------
             Standard Nuclear Orientation (Angstroms)
    I     Atom           X                Y                Z
 ----------------------------------------------------------------
    1      C      -3.9479646119    -3.5392590145     7.1229161085
    2      N      -4.7553867626    -3.9594488110     7.8404597636
 ----------------------------------------------------------------
 Nuclear Repulsion Energy =          19.17583995 hartrees
 There are        7 alpha and        6 beta electrons
 Requested basis set is cc-pVTZ
 There are 20 shells and 60 basis functions
 Total memory of 10000 MB is distributed as follows: 
   MEM_STATIC is set to 2000 MB
   QALLOC/CCMAN JOB total memory use is  8000 MB
 Warning: actual memory use might exceed 10000 MB

 Total QAlloc Memory Limit  10000 MB
 Mega-Array Size      1956 MB
 MEM_STATIC part      2000 MB

                       Distance Matrix (Angstroms)
             C (  1)
   N (  2)  1.159034
 
 A cutoff of  1.0D-14 yielded    210 shell pairs
 There are      1930 function pairs (      2653 Cartesian)
 Smallest overlap matrix eigenvalue = 1.95E-03

 Scale SEOQF with 1.000000e-01/1.000000e-01/1.000000e-02

 Standard Electronic Orientation quadrupole field applied
 Nucleus-field energy     =     0.0000000143 hartrees
 Guess MOs from core Hamiltonian diagonalization
 An unrestricted Hartree-Fock SCF calculation will be
 performed using Pulay DIIS extrapolation
 SCF converges when DIIS error is below 1.0E-08
 using 8 threads for integral computing
 -------------------------------------------------------
 OpenMP Integral computing Module                
 Release: version 1.0, May 2013, Q-Chem Inc. Pittsburgh 
 -------------------------------------------------------
 ---------------------------------------
  Cycle       Energy         DIIS Error
 ---------------------------------------
    1     -76.3588867195      2.21E-01
    2     -82.5111507794      9.48E-02
    3     -87.6725000359      9.17E-02
    4     -91.7100336297      3.26E-02
    5     -92.1432915607      1.19E-02
    6     -92.2262079898      1.71E-03
    7     -92.2287071166      1.06E-03
    8     -92.2303222212      2.48E-04
    9     -92.2313545716      1.17E-04
   10     -92.2321947910      1.04E-04
   11     -92.2345984754      8.96E-05
   12     -92.2352630941      6.11E-05
   13     -92.2350764093      7.00E-05
   14     -92.2353103174      4.29E-06
   15     -92.2353132719      1.50E-06
   16     -92.2353132434      4.23E-07
   17     -92.2353133013      8.89E-08
   18     -92.2353133039      3.43E-08
   19     -92.2353133042      4.60E-09 Convergence criterion met
 ---------------------------------------
 <S^2> = 1.1073
 SCF time:  CPU 25.01 s  wall 3.39 s
 SCF   energy in the final basis set = -92.23531330
 Total energy in the final basis set = -92.23531330


 ------------------------------------------------------------------------------

   CCMAN2: suite of methods based on coupled cluster
           and equation of motion theories.

   Components:
   * libvmm-1.3-trunk
     by Evgeny Epifanovsky, Ilya Kaliman.
   * libtensor-2.5-trunk
     by Evgeny Epifanovsky, Michael Wormit, Dmitry Zuev, Sam Manzer, 
        Ilya Kaliman.
   * libcc-2.5-trunk
     by Evgeny Epifanovsky, Arik Landau, Tomasz Kus, Kirill Khistyaev, 
        Dmitry Zuev, Prashant Manohar, Xintian Feng, Anna Krylov, 
        Matthew Goldey, Alec White, Thomas Jagau, Kaushik Nanda, 
        Anastasia Gunina, Alexander Kunitsa, Joonho Lee.

   CCMAN original authors:
   Anna I. Krylov, C. David Sherrill, Steven R. Gwaltney,
   Edward F. C. Byrd (2000)
   Sergey V. Levchenko, Lyudmila V. Slipchenko, Tao Wang,
   Ana-Maria C. Cristian (2003)
   Piotr A. Pieniazek, C. Melania Oana, Evgeny Epifanovsky (2007)
   Prashant Manohar (2009)

 ------------------------------------------------------------------------------


 Allocating and initializing 8000MB of RAM...
 Calculation will run on 8 cores.

 
 Alpha MOs, Unrestricted
 -- Occupied --                  
-15.602 -11.354  -1.250  -0.739  -0.569  -0.522  -0.522
  1 A     2 A     3 A     4 A     5 A     6 A     7 A                          
 -- Virtual --                   
  0.171   0.171   0.272   0.378   0.408   0.408   0.616   0.730
  8 A     9 A    10 A    11 A    12 A    13 A    14 A    15 A                  
  0.730   0.778   0.778   0.820   1.029   1.029   1.099   1.426
 16 A    17 A    18 A    19 A    20 A    21 A    22 A    23 A                  
  1.426   1.559   1.783   1.783   2.041   2.285   2.285   2.531
 24 A    25 A    26 A    27 A    28 A    29 A    30 A    31 A                  
  2.890   2.890   3.021   3.021   3.088   3.136   3.136   3.210
 32 A    33 A    34 A    35 A    36 A    37 A    38 A    39 A                  
  3.210   3.333   3.333   3.455   3.766   3.766   4.326   4.326
 40 A    41 A    42 A    43 A    44 A    45 A    46 A    47 A                  
  4.330   4.833   4.833   4.998   4.998   5.277   5.277   5.458
 48 A    49 A    50 A    51 A    52 A    53 A    54 A    55 A                  
  5.808   5.984   5.984   6.517  13.320
 56 A    57 A    58 A    59 A    60 A                                          
 
 Beta MOs, Unrestricted
 -- Occupied --                  
-15.625 -11.300  -1.258  -0.618  -0.537  -0.537
  1 A     2 A     3 A     4 A     5 A     6 A                                  
 -- Virtual --                   
 -0.024   0.192   0.192   0.282   0.477   0.477   0.491   0.622
  7 A     8 A     9 A    10 A    11 A    12 A    13 A    14 A                  
  0.697   0.697   0.827   0.827   0.904   1.066   1.066   1.089
 15 A    16 A    17 A    18 A    19 A    20 A    21 A    22 A                  
  1.387   1.387   1.591   1.780   1.780   2.077   2.349   2.349
 23 A    24 A    25 A    26 A    27 A    28 A    29 A    30 A                  
  2.601   2.941   2.941   3.053   3.053   3.128   3.208   3.208
 31 A    32 A    33 A    34 A    35 A    36 A    37 A    38 A                  
  3.303   3.303   3.317   3.317   3.533   3.775   3.775   4.284
 39 A    40 A    41 A    42 A    43 A    44 A    45 A    46 A                  
  4.284   4.338   4.796   4.796   4.951   4.951   5.253   5.253
 47 A    48 A    49 A    50 A    51 A    52 A    53 A    54 A                  
  5.463   5.807   5.990   5.990   6.523  13.331
 55 A    56 A    57 A    58 A    59 A    60 A                                  

 Occupation and symmetry of molecular orbitals

 Point group: C1 (1 irreducible representation).

                           A     All 
 -------------------------------------
 All molecular orbitals:
  - Alpha                  60    60  
  - Beta                   60    60  
 -------------------------------------
 Alpha orbitals:
  - Frozen occupied        2     2   
  - Active occupied        5     5   
  - Active virtual         53    53  
  - Frozen virtual         0     0   
 -------------------------------------
 Beta orbitals:
  - Frozen occupied        2     2   
  - Active occupied        4     4   
  - Active virtual         54    54  
  - Frozen virtual         0     0   
 -------------------------------------

 Import integrals:   CPU 0.00 s  wall 0.00 s

 Import integrals:   CPU 4.67 s  wall 0.91 s

 MP2 amplitudes:   CPU 0.04 s  wall 0.02 s

Running a double precision version
           CCSD T amplitudes will be solved using DIIS.

           Start     Size      MaxIter   EConv     TConv     
           3         7         100       1.00e-06  1.00e-04  
 ------------------------------------------------------------------------------
           Energy (a.u.)   Ediff      Tdiff       Comment
 ------------------------------------------------------------------------------
           -92.51237999                           
     1     -92.51271938   3.39e-04   4.68e-01     
     2     -92.52713846   1.44e-02   5.64e-02     
     3     -92.53044765   3.31e-03   2.57e-02     
     4     -92.53630939   5.86e-03   1.65e-02     Switched to DIIS steps.
     5     -92.54436111   8.05e-03   2.48e-02     
     6     -92.54595169   1.59e-03   7.06e-03     
     7     -92.54676628   8.15e-04   3.76e-03     
     8     -92.54708440   3.18e-04   3.14e-03     
     9     -92.54694491   1.39e-04   1.31e-03     
    10     -92.54707379   1.29e-04   1.03e-03     
    11     -92.54707898   5.19e-06   4.41e-04     
    12     -92.54709688   1.79e-05   2.26e-04     
    13     -92.54709916   2.28e-06   8.12e-05     
    14     -92.54710047   1.31e-06   3.53e-05     
    15     -92.54710096   4.94e-07   1.16e-05     
 ------------------------------------------------------------------------------
           -92.54710096                           CCSD T converged.

End of double precision

WARNING: YOUR (T) CALCULATION MAY RUN OUT OF MEMORY
REDUCE CC_MEMORY OR USE CC_BACKEND=XM IF THIS HAPPENS

----------------------------------------
libpt (c) 2016-2019 Ilya Kaliman
Fast Coupled Cluster Triples Corrections
https://github.com/ilyak/libpt
----------------------------------------

 Starting (T) calculation...
 Using double precision libpt code
 Running unrestricted (T) code
 Using 1 integral batch

 (T) calculation completed in 0.36 sec
 (T) energy is -0.0181337802

 SCF energy                 = -92.23531330
 MP2 energy                 = -92.51237999
 CCSD correlation energy    =  -0.31178766
 CCSD total energy          = -92.54710096
 CCSD(T) correlation energy =  -0.01813378
 CCSD(T) total energy       = -92.56523474

 CCSD  T1^2 = 0.1319  T2^2 = 0.1451  Leading amplitudes:

 Amplitude    Orbitals with energies
  0.2219       4 (A) B                   ->    7 (A) B                    
              -0.6183                         -0.0236                     
  0.1399       6 (A) A                   ->    8 (A) A                    
              -0.5218                          0.1705                     
  0.1399       7 (A) A                   ->    9 (A) A                    
              -0.5218                          0.1705                     
  0.1119       5 (A) B                   ->    8 (A) B                    
              -0.5374                          0.1921                     
  0.1119       6 (A) B                   ->    9 (A) B                    
              -0.5374                          0.1921                     

 Amplitude    Orbitals with energies
  0.0891       6 (A) A       5 (A) B     ->    8 (A) A       8 (A) B      
              -0.5218       -0.5374            0.1705        0.1921       
 -0.0891       6 (A) A       5 (A) B     ->    8 (A) B       8 (A) A      
              -0.5218       -0.5374            0.1921        0.1705       
 -0.0891       5 (A) B       6 (A) A     ->    8 (A) A       8 (A) B      
              -0.5374       -0.5218            0.1705        0.1921       
  0.0891       5 (A) B       6 (A) A     ->    8 (A) B       8 (A) A      
              -0.5374       -0.5218            0.1921        0.1705       
  0.0891       7 (A) A       6 (A) B     ->    9 (A) A       9 (A) B      
              -0.5218       -0.5374            0.1705        0.1921       
 -0.0891       7 (A) A       6 (A) B     ->    9 (A) B       9 (A) A      
              -0.5218       -0.5374            0.1921        0.1705       
 -0.0891       6 (A) B       7 (A) A     ->    9 (A) A       9 (A) B      
              -0.5374       -0.5218            0.1705        0.1921       
  0.0891       6 (A) B       7 (A) A     ->    9 (A) B       9 (A) A      
              -0.5374       -0.5218            0.1921        0.1705       

 CCSD calculation:   CPU 20.12 s  wall 4.59 s

 Total ccman2 time:   CPU 28.82 s  wall 6.52 s

 
 --------------------------------------------------------------
 
                    Orbital Energies (a.u.)
 --------------------------------------------------------------
 
 Alpha MOs
 -- Occupied --
-15.6020 -11.3542  -1.2500  -0.7389  -0.5685  -0.5218  -0.5218
 -- Virtual --
  0.1705   0.1705   0.2716   0.3778   0.4084   0.4084   0.6159   0.7303
  0.7303   0.7784   0.7784   0.8197   1.0290   1.0290   1.0992   1.4257
  1.4257   1.5594   1.7832   1.7832   2.0408   2.2850   2.2850   2.5312
  2.8903   2.8903   3.0212   3.0212   3.0883   3.1365   3.1365   3.2095
  3.2095   3.3327   3.3327   3.4545   3.7658   3.7658   4.3262   4.3262
  4.3300   4.8331   4.8331   4.9980   4.9980   5.2772   5.2772   5.4577
  5.8081   5.9843   5.9843   6.5166  13.3196
 
 Beta MOs
 -- Occupied --
-15.6252 -11.3005  -1.2581  -0.6183  -0.5374  -0.5374
 -- Virtual --
 -0.0236   0.1921   0.1921   0.2824   0.4774   0.4774   0.4907   0.6220
  0.6971   0.6971   0.8274   0.8274   0.9038   1.0658   1.0658   1.0888
  1.3868   1.3868   1.5911   1.7796   1.7796   2.0772   2.3494   2.3494
  2.6006   2.9409   2.9409   3.0527   3.0527   3.1279   3.2084   3.2084
  3.3033   3.3033   3.3170   3.3170   3.5326   3.7746   3.7746   4.2838
  4.2838   4.3384   4.7957   4.7957   4.9508   4.9508   5.2532   5.2532
  5.4626   5.8074   5.9898   5.9898   6.5228  13.3308
 --------------------------------------------------------------
 
          Ground-State Mulliken Net Atomic Charges

     Atom                 Charge (a.u.)    Spin (a.u.)
  --------------------------------------------------------
      1 C                     0.051228       1.856181
      2 N                    -0.051228      -0.856181
  --------------------------------------------------------
  Sum of atomic charges =     0.000000
  Sum of spin   charges =     1.000000

 -----------------------------------------------------------------
                    Cartesian Multipole Moments
 -----------------------------------------------------------------
    Charge (ESU x 10^10)
                 0.0000
    Dipole Moment (Debye)
         X       1.5125      Y       0.7871      Z      -1.3441
       Tot       2.1711
    Quadrupole Moments (Debye-Ang)
        XX     -23.9150     XY      -8.9974     YY     -16.7919
        XZ      16.9966     YZ      10.8408     ZZ     -30.9038
    Octopole Moments (Debye-Ang^2)
       XXX     227.9283    XXY     104.2486    XYY      94.0975
       YYY     156.2624    XXZ    -203.8272    XYZ     -88.5676
       YYZ    -144.3161    XZZ     217.5020    YZZ     159.0730
       ZZZ    -469.2489
    Hexadecapole Moments (Debye-Ang^3)
      XXXX   -1769.8882   XXXY    -923.5866   XXYY    -661.9506
      XYYY    -763.8352   YYYY   -1106.7517   XXXZ    1823.1220
      XXYZ     875.4894   XYYZ     787.0008   YYYZ    1243.6068
      XXZZ   -1930.1235   XYZZ   -1003.9760   YYZZ   -1380.0952
      XZZZ    2671.4711   YZZZ    2086.9527   ZZZZ   -5934.4809
 -----------------------------------------------------------------
Archival summary:
1\1\cpu-5-82\SP\ProcedureUnspecified\BasisUnspecified\11(2)\hpark21\WedJun1218:46:422024WedJun1218:46:422024\0\\#,ProcedureUnspecified,BasisUnspecified,\\0,2\C\N,1,1.15903\\HF=-92.2353133\\@

 Total job time:  16.50s(wall), 64.98s(cpu) 
 Wed Jun 12 18:46:42 2024

        *************************************************************
        *                                                           *
        *  Thank you very much for using Q-Chem.  Have a nice day.  *
        *                                                           *
        *************************************************************
