# Supplementary material for: Reactant Discovery with an Ab Initio Nanoreactor: Exploration of Astrophysical N-Heterocycle Precursors and Formation Pathways
Source: ACS Earth Space Chem. 2024 Aug 9;8(9):1771–83. doi: 10.1021/acsearthspacechem.4c00120 (PMC11418024; doi:10.1021/acsearthspacechem.4c00120)
Supplement: Supplementary file 2 — sp4c00120_si_002.zip [file sp4c00120_si_002.zip › nr-si-data/reaction2/P2/CN/freq.out]

Running Job 1 of 1 qchem.in
qchem qchem.in_40677.0 ./qchem40677/ 0
/home/leeping/opt/qchem/5.3.2-openmp/exe/qcprog.exe_s qchem.in_40677.0 ./qchem40677/
                  Welcome to Q-Chem
     A Quantum Leap Into The Future Of Chemistry


 Q-Chem 5.3, Q-Chem, Inc., Pleasanton, CA (2020)

 Yihan Shao,  Zhengting Gan,  E. Epifanovsky,  A. T. B. Gilbert,  M. Wormit,  
 J. Kussmann,  A. W. Lange,  A. Behn,  Jia Deng,  Xintian Feng,  D. Ghosh,  
 M. Goldey,  P. R. Horn,  L. D. Jacobson,  I. Kaliman,  T. Kus,  A. Landau,  
 Jie Liu,  E. I. Proynov,  R. M. Richard,  R. P. Steele,  E. J. Sundstrom,  
 H. L. Woodcock III,  P. M. Zimmerman,  D. Zuev,  B. Alam,  B. Albrecht,  
 A. Aldossary,  E. Alguire,  S. A. Baeppler,  D. Barton,  Z. Benda,  
 Y. A. Bernard,  E. J. Berquist,  K. B. Bravaya,  H. Burton,  K. Carter-Fenk,  
 D. Casanova,  Chun-Min Chang,  Yunqing Chen,  A. Chien,  K. D. Closser,  
 M. P. Coons,  S. Coriani,  S. Dasgupta,  A. L. Dempwolff,  M. Diedenhofen,  
 Hainam Do,  R. G. Edgar,  Po-Tung Fang,  S. Faraji,  S. Fatehi,  
 Qingguo Feng,  J. Fosso-Tande,  J. Gayvert,  Qinghui Ge,  A. Ghysels,  
 G. Gidofalvi,  J. Gomes,  J. Gonthier,  S. Gulania,  A. Gunina,  D. Hait,  
 M. W. D. Hanson-Heine,  S. Hammes-Schiffer,  P. H. P. Harbach,  
 A. W. Hauser,  M. F. Herbst,  J. E. Herr,  E. G. Hohenstein,  Z. C. Holden,  
 S. Houck,  Kerwin Hui,  B. C. Huynh,  M. Ivanov,  T.-C. Jagau,  Hyunjun Ji,  
 B. Kaduk,  K. Khistyaev,  Jaehoon Kim,  P. Klunzinger,  K. Koh,  
 D. Kosenkov,  L. Koulias,  T. Kowalczyk,  C. M. Krauter,  A. Kunitsa,  
 Ka Un Lao,  A. Laurent,  K. V. Lawler,  Joonho Lee,  D. Lefrancois,  
 S. Lehtola,  D. S. Levine,  Yi-Pei Li,  You-Sheng Lin,  Fenglai Liu,  
 Kuan-Yu Liu,  E. Livshits,  M. Loipersberger,  A. Luenser,  A. Manjanath,  
 P. Manohar,  E. Mansoor,  S. F. Manzer,  Shan-Ping Mao,  Yuezhi Mao,  
 N. Mardirossian,  A. V. Marenich,  T. Markovich,  L. A. Martinez-Martinez,  
 S. A. Maurer,  N. J. Mayhall,  S. C. McKenzie,  J.-M. Mewes,  P. Morgante,  
 A. F. Morrison,  J. W. Mullinax,  K. Nanda,  T. S. Nguyen-Beck,  
 R. Olivares-Amaya,  K. J. Oosterbaan,  J. A. Parkhill,  S. K. Paul,  
 F. Pavosevic,  Zheng Pei,  T. M. Perrine,  F. Plasser,  P. Pokhilko,  
 S. Prager,  A. Prociuk,  E. Ramos,  B. Rana,  D. R. Rehn,  F. Rob,  
 E. Rossomme,  M. Scheurer,  M. Schneider,  N. Sergueev,  S. M. Sharada,  
 S. Sharma,  W. Skomorowski,  D. W. Small,  T. Stauch,  C. J. Stein,  
 T. Stein,  Yu-Chuan Su,  S. P. Veccham,  Zhen Tao,  A. J. W. Thom,  
 A. Tkatchenko,  T. Tsuchimochi,  N. M. Tubman,  L. Vogt,  M. L. Vidal,  
 O. Vydrov,  M. A. Watson,  J. Wenzel,  M. de Wergifosse,  T. A. Wesolowski,  
 A. White,  J. Witte,  A. Yamada,  Jun Yang,  K. Yao,  S. Yeganeh,  
 S. R. Yost,  Zhi-Qiang You,  A. Zech,  Igor Ying Zhang,  Xing Zhang,  
 Yan Zhao,  Ying Zhu,  B. R. Brooks,  G. K. L. Chan,  C. J. Cramer,  
 M. S. Gordon,  W. J. Hehre,  A. Klamt,  M. W. Schmidt,  C. D. Sherrill,  
 D. G. Truhlar,  A. Aspuru-Guzik,  R. Baer,  A. T. Bell,  N. A. Besley,  
 Jeng-Da Chai,  A. E. DePrince, III,  R. A. DiStasio Jr.,  A. Dreuw,  
 B. D. Dunietz,  T. R. Furlani,  Chao-Ping Hsu,  Yousung Jung,  Jing Kong,  
 D. S. Lambrecht,  WanZhen Liang,  C. Ochsenfeld,  V. A. Rassolov,  
 L. V. Slipchenko,  J. E. Subotnik,  T. Van Voorhis,  J. M. Herbert,  
 A. I. Krylov,  P. M. W. Gill,  M. Head-Gordon

 Contributors to earlier versions of Q-Chem not listed above: 
 R. D. Adamson,  B. Austin,  J. Baker,  G. J. O. Beran,  K. Brandhorst,  
 S. T. Brown,  E. F. C. Byrd,  A. K. Chakraborty,  C.-L. Cheng,  
 Siu Hung Chien,  D. M. Chipman,  D. L. Crittenden,  H. Dachsel,  
 R. J. Doerksen,  A. D. Dutoi,  L. Fusti-Molnar,  W. A. Goddard III,  
 A. Golubeva-Zadorozhnaya,  S. R. Gwaltney,  G. Hawkins,  A. Heyden,  
 S. Hirata,  G. Kedziora,  F. J. Keil,  C. Kelley,  Jihan Kim,  R. A. King,  
 R. Z. Khaliullin,  P. P. Korambath,  W. Kurlancheek,  A. M. Lee,  M. S. Lee,  
 S. V. Levchenko,  Ching Yeh Lin,  D. Liotard,  R. C. Lochan,  I. Lotan,  
 P. E. Maslen,  N. Nair,  D. P. O'Neill,  D. Neuhauser,  E. Neuscamman,  
 C. M. Oana,  R. Olson,  B. Peters,  R. Peverati,  P. A. Pieniazek,  
 Y. M. Rhee,  J. Ritchie,  M. A. Rohrdanz,  E. Rosta,  N. J. Russ,  
 H. F. Schaefer III,  N. E. Schultz,  N. Shenvi,  A. C. Simmonett,  A. Sodt,  
 D. Stuck,  K. S. Thanthiriwatte,  V. Vanovschi,  Tao Wang,  A. Warshel,  
 C. F. Williams,  Q. Wu,  X. Xu,  W. Zhang

 Please cite Q-Chem as follows:
 Y. Shao et al., Mol. Phys. 113, 184-215 (2015)
 DOI: 10.1080/00268976.2014.952696

 Q-Chem 5.3.2 for Intel X86 EM64T Linux

 Parts of Q-Chem use Armadillo 9.800.1 (Horizon Scraper).
 http://arma.sourceforge.net/

 Q-Chem begins on Mon Feb  6 13:39:41 2023  

Host: 
0

     Scratch files written to ./qchem40677//
 Dec820 |scratch|qcdevops|jenkins|workspace|build_RNUM 5633   
Processing $rem in /home/leeping/opt/qchem/5.3.2-openmp/config/preferences:
Processing $rem in /home/hpark21/.qchemrc:

Checking the input file for inconsistencies... 	...done.

--------------------------------------------------------------
User input:
--------------------------------------------------------------
$molecule
0 2
C        -3.9479646119   -3.5392590145    7.1229161085
N        -4.7553867626   -3.9594488110    7.8404597636
$end

$rem
method                wB97X-D3
basis                 cc-pvtz
unrestricted          true
symmetry              False
sym_ignore            true
scf_convergence       8
thresh                14
jobtype               freq
scf_guess             core
scf_algorithm         diis
max_scf_cycles        100
geom_opt_max_cycles   100
mem_total             200000
$end
--------------------------------------------------------------
 Adding empirical dispersion correction 
 ----------------------------------------------------------------
 Doing -D3(0) with
 s6  =   1.00000
 s8  =   1.00000
 rs6 =   1.28100
 rs8 =   1.09400
 -D3 energy without 3body term =     -0.0000000838 hartrees
 ----------------------------------------------------------------
             Standard Nuclear Orientation (Angstroms)
    I     Atom           X                Y                Z
 ----------------------------------------------------------------
    1      C      -3.9479646119    -3.5392590145     7.1229161085
    2      N      -4.7553867626    -3.9594488110     7.8404597636
 ----------------------------------------------------------------
 Nuclear Repulsion Energy =          19.17583986 hartrees
 There are        7 alpha and        6 beta electrons
 Requested basis set is cc-pVTZ
 There are 20 shells and 60 basis functions

 Total QAlloc Memory Limit 200000 MB
 Mega-Array Size      1956 MB
 MEM_STATIC part      2000 MB

                       Distance Matrix (Angstroms)
             C (  1)
   N (  2)  1.159034
 
 A cutoff of  1.0D-14 yielded    210 shell pairs
 There are      1930 function pairs (      2653 Cartesian)
 Smallest overlap matrix eigenvalue = 1.95E-03
 Guess MOs from core Hamiltonian diagonalization
 Long-range K will be added via erf
 Coulomb attenuation parameter = 0.25 bohr**(-1)
 An unrestricted hybrid HF-DFT SCF calculation will be
 performed using Pulay DIIS extrapolation
 Exchange:     0.1957 Hartree-Fock + 1.0000 wB97X-D3 + LR-HF
 Correlation:  1.0000 wB97X-D3
 Using SG-2 standard quadrature grid
 Dispersion:   Grimme D3
 SCF converges when DIIS error is below 1.0E-08
 using 64 threads for integral computing
 -------------------------------------------------------
 OpenMP Integral computing Module                
 Release: version 1.0, May 2013, Q-Chem Inc. Pittsburgh 
 -------------------------------------------------------
 using 64 threads for integral computing
 -------------------------------------------------------
 OpenMP Integral computing Module                
 Release: version 1.0, May 2013, Q-Chem Inc. Pittsburgh 
 -------------------------------------------------------
 ---------------------------------------
  Cycle       Energy         DIIS Error
 ---------------------------------------
    1     -76.9065214045      2.20E-01
    2     -82.4543462697      9.67E-02
    3     -87.7156750372      9.57E-02
    4     -92.1802707279      3.32E-02
    5     -92.6048473984      1.40E-02
    6     -92.7040209844      1.14E-03
    7     -92.7061181083      9.61E-04
    8     -92.7069077751      3.26E-04
    9     -92.7072321930      1.43E-04
   10     -92.7073844740      2.93E-05
   11     -92.7074071733      4.86E-06
   12     -92.7074116928      3.26E-06
   13     -92.7074142819      2.42E-06
   14     -92.7074154122      5.89E-07
   15     -92.7074154294      5.71E-08
   16     -92.7074154294      2.03E-08
   17     -92.7074154294      7.68E-09 Convergence criterion met
 ---------------------------------------
 <S^2> = 0.7636
 SCF time:  CPU 278.20 s  wall 4.63 s
 SCF   energy in the final basis set = -92.70741543
 Total energy in the final basis set = -92.70741543
 
 --------------------------------------------------------------
 
                    Orbital Energies (a.u.)
 --------------------------------------------------------------
 
 Alpha MOs
 -- Occupied --
-14.4860 -10.3980  -1.0775  -0.6067  -0.5051  -0.4907  -0.4906
 -- Virtual --
  0.0780   0.0780   0.2564   0.3657   0.3770   0.3770   0.5431   0.6206
  0.6206   0.7032   0.7098   0.7099   0.9205   0.9205   0.9802   1.2627
  1.2627   1.3865   1.6145   1.6145   1.8580   2.0784   2.0785   2.3096
  2.7109   2.7109   2.8040   2.8040   2.8470   2.8937   2.8938   3.0000
  3.0002   3.0276   3.0281   3.2010   3.5080   3.5082   4.0116   4.0327
  4.0327   4.4994   4.5000   4.6498   4.6504   4.9067   4.9078   5.0810
  5.4381   5.6498   5.6499   6.0915  12.7260
 
 Beta MOs
 -- Occupied --
-14.4835 -10.3854  -1.0554  -0.5288  -0.4793  -0.4793
 -- Virtual --
 -0.1603   0.1006   0.1006   0.2588   0.3882   0.3882   0.4022   0.5498
  0.6219   0.6219   0.7177   0.7177   0.7470   0.9391   0.9391   0.9884
  1.2611   1.2611   1.4097   1.6231   1.6231   1.8799   2.0960   2.0960
  2.3675   2.7355   2.7355   2.8201   2.8202   2.8848   2.9419   2.9419
  3.0629   3.0631   3.0659   3.0663   3.2869   3.5429   3.5430   4.0257
  4.0257   4.0401   4.5009   4.5015   4.6534   4.6539   4.9222   4.9232
  5.1117   5.4633   5.6746   5.6747   6.1064  12.7418
 --------------------------------------------------------------
 
          Ground-State Mulliken Net Atomic Charges

     Atom                 Charge (a.u.)    Spin (a.u.)
  --------------------------------------------------------
      1 C                     0.015279       0.945034
      2 N                    -0.015279       0.054966
  --------------------------------------------------------
  Sum of atomic charges =     0.000000
  Sum of spin   charges =     1.000000

 -----------------------------------------------------------------
                    Cartesian Multipole Moments
 -----------------------------------------------------------------
    Charge (ESU x 10^10)
                -0.0000
    Dipole Moment (Debye)
         X       1.0662      Y       0.5549      Z      -0.9475
       Tot       1.5305
    Quadrupole Moments (Debye-Ang)
        XX     -19.9359     XY      -6.2937     YY     -14.9842
        XZ      11.8977     YZ       7.5991     ZZ     -24.8830
    Octopole Moments (Debye-Ang^2)
       XXX     200.6463    XXY      84.5080    XYY      79.6002
       YYY     145.5044    XXZ    -165.8229    XYZ     -61.4892
       YYZ    -124.8992    XZZ     165.4086    YZZ     123.0272
       ZZZ    -400.1649
    Hexadecapole Moments (Debye-Ang^3)
      XXXX   -1599.8346   XXXY    -797.7506   XXYY    -566.7373
      XYYY    -690.3428   YYYY   -1048.7630   XXXZ    1578.7995
      XXYZ     695.0531   XYYZ     651.1104   YYYZ    1139.4136
      XXZZ   -1578.9641   XYZZ    -746.2889   YYZZ   -1187.8948
      XZZZ    2169.1957   YZZZ    1723.0126   ZZZZ   -5224.6363
 -----------------------------------------------------------------
 Calculating MO derivatives via CPSCF
    1     0     9    0.0594478  
    2     0     9    0.0277393  
    3     0     9    0.0252215  
    4     0     9    0.0079871  
    5     0     9    0.0035093  
    6     0     9    0.0006949  
    7     0     9    0.0000582  
    8     6     3    0.0000078  
    9     9     0    0.0000008  Converged
 Time for AOints: 9.4 s (CPU) 0.1 s (wall)
 ------------------------------------------------------------------------------
                     AOints        : Timing summary (seconds)
 ------------------------------------------------------------------------------
     job step          cpu (% of tot)      sys (% of tot)     wall (% of tot)
 ------------------------------------------------------------------------------
  AOints            0.9371E+01 ( 2.9)   0.9600E-04 ( 3.1)   0.1481E+00 ( 1.9)
 ------------------------------------------------------------------------------
   Grand Totals     0.3247E+03          0.3070E-02          0.7954E+01
 ------------------------------------------------------------------------------
 Polarizability Matrix (a.u.)
            1           2           3
    1 -19.5932869  -2.1582736   3.6825156
    2  -2.1582736 -16.5549649   1.9186920
    3   3.6825156   1.9186920 -18.7170753
 Calculating analytic Hessian of the SCF energy
 
 Direct stationary perturbation theory relativistic correction:
 
 rels  =       0.026088074344
 relv  =      -0.101875949793
 rel2e =       0.000000000000
 E_rel =      -0.075787875449
 
 Hessian of the SCF Energy
            1           2           3           4           5           6
    1   0.5716748   0.2973688  -0.5075168  -0.5716748  -0.2973688   0.5075168
    2   0.2973688   0.1547496  -0.2639684  -0.2973688  -0.1547496   0.2639684
    3  -0.5075168  -0.2639684   0.4505067   0.5075168   0.2639684  -0.4505067
    4  -0.5716748  -0.2973688   0.5075168   0.5716748   0.2973688  -0.5075168
    5  -0.2973688  -0.1547496   0.2639684   0.2973688   0.1547496  -0.2639684
    6   0.5075168   0.2639684  -0.4505067  -0.5075168  -0.2639684   0.4505067
 **********************************************************************
 **                                                                  **
 **                       VIBRATIONAL ANALYSIS                       **
 **                       --------------------                       **
 **                                                                  **
 **        VIBRATIONAL FREQUENCIES (CM**-1) AND NORMAL MODES         **
 **     FORCE CONSTANTS (mDYN/ANGSTROM) AND REDUCED MASSES (AMU)     **
 **                  INFRARED INTENSITIES (KM/MOL)                   **
 **                                                                  **
 **********************************************************************
 

 Mode:                 1
 Frequency:      2193.73
 Force Cnst:     36.4300
 Red. Mass:      12.8481
 IR Active:          YES
 IR Intens:       18.450
 Raman Active:       YES
               X      Y      Z        X      Y      Z        X      Y      Z
 C          0.529  0.275 -0.470
 N         -0.453 -0.236  0.403
 TransDip  -0.096 -0.050  0.085

 STANDARD THERMODYNAMIC QUANTITIES AT   298.15 K  AND     1.00 ATM

   This Molecule has  0 Imaginary Frequencies
   Zero point vibrational energy:        3.136 kcal/mol


 Q-Chem warning in module 0, line  389:

  SYM_IGNORE is turned on for a linear molecule

    We detect a C*h symmetry
   Atom    1 Element C  Has Mass   12.00000
   Atom    2 Element N  Has Mass   14.00307
   Molecular Mass:    26.003070 amu
   Principal axes and moments of inertia in amu*Bohr^2:
                             1           2           3
    Eigenvalues --       -0.00000    31.00057    31.00057
          X               0.69663     0.71384     0.07168
          Y               0.36253    -0.43648     0.82344
          Z              -0.61909     0.54765     0.56286
   Rotational Symmetry Number is   1
   The Molecule is a Symmetric Top
   Translational Enthalpy:        0.889 kcal/mol
   Rotational Enthalpy:           0.889 kcal/mol
   Vibrational Enthalpy:          3.136 kcal/mol
   gas constant (RT):             0.592 kcal/mol
   Translational Entropy:        35.703  cal/mol.K
   Rotational Entropy:           11.268  cal/mol.K
   Vibrational Entropy:           0.001  cal/mol.K

   Total Enthalpy:                5.506 kcal/mol
   Total Entropy:                46.971  cal/mol.K
Archival summary:
1\1\c8-56\FREQ\ProcedureUnspecified\BasisUnspecified\11(2)\hpark21\MonFeb613:39:582023MonFeb613:39:582023\0\\#,FREQ,ProcedureUnspecified,BasisUnspecified,\\0,2\C\N,1,1.15903\\\@

 Total job time:  16.81s(wall), 678.15s(cpu) 
 Mon Feb  6 13:39:58 2023

        *************************************************************
        *                                                           *
        *  Thank you very much for using Q-Chem.  Have a nice day.  *
        *                                                           *
        *************************************************************
