# Supplementary material for: Reactant Discovery with an Ab Initio Nanoreactor: Exploration of Astrophysical N-Heterocycle Precursors and Formation Pathways
Source: ACS Earth Space Chem. 2024 Aug 9;8(9):1771–83. doi: 10.1021/acsearthspacechem.4c00120 (PMC11418024; doi:10.1021/acsearthspacechem.4c00120)
Supplement: Supplementary file 2 — sp4c00120_si_002.zip [file sp4c00120_si_002.zip › nr-si-data/reaction2/P2/Pyrrole/optimized.xyz]

10

C         0.8479847549   -0.4210492358   -1.7053616949
H         0.8279592739   -1.4822202508   -1.8896425504
C         1.0245589469    0.1762510864   -0.4872929304
H         1.1714451881   -0.2476897180    0.4914297311
C         0.6969732634    0.6136834361   -2.6655298578
H         0.5400809953    0.4944884767   -3.7245757149
C         0.7881077592    1.8045868165   -1.9982810427
H         0.7287098047    2.8188982728   -2.3544224560
N         0.9869040283    1.5279993537   -0.6761145015
H         1.0906273630    2.2137595887    0.0464151423
