# Supplementary material for: Reactant Discovery with an Ab Initio Nanoreactor: Exploration of Astrophysical N-Heterocycle Precursors and Formation Pathways
Source: ACS Earth Space Chem. 2024 Aug 9;8(9):1771–83. doi: 10.1021/acsearthspacechem.4c00120 (PMC11418024; doi:10.1021/acsearthspacechem.4c00120)
Supplement: Supplementary file 2 — sp4c00120_si_002.zip [file sp4c00120_si_002.zip › nr-si-data/reaction2/P2/Pyrrole/optimize.out]

Running Job 1 of 1 qchem.in
qchem qchem.in_118871.0 ./qchem118871/ 0
/home/leeping/opt/qchem/5.3.2-openmp/exe/qcprog.exe_s qchem.in_118871.0 ./qchem118871/
                  Welcome to Q-Chem
     A Quantum Leap Into The Future Of Chemistry


 Q-Chem 5.3, Q-Chem, Inc., Pleasanton, CA (2020)

 Yihan Shao,  Zhengting Gan,  E. Epifanovsky,  A. T. B. Gilbert,  M. Wormit,  
 J. Kussmann,  A. W. Lange,  A. Behn,  Jia Deng,  Xintian Feng,  D. Ghosh,  
 M. Goldey,  P. R. Horn,  L. D. Jacobson,  I. Kaliman,  T. Kus,  A. Landau,  
 Jie Liu,  E. I. Proynov,  R. M. Richard,  R. P. Steele,  E. J. Sundstrom,  
 H. L. Woodcock III,  P. M. Zimmerman,  D. Zuev,  B. Alam,  B. Albrecht,  
 A. Aldossary,  E. Alguire,  S. A. Baeppler,  D. Barton,  Z. Benda,  
 Y. A. Bernard,  E. J. Berquist,  K. B. Bravaya,  H. Burton,  K. Carter-Fenk,  
 D. Casanova,  Chun-Min Chang,  Yunqing Chen,  A. Chien,  K. D. Closser,  
 M. P. Coons,  S. Coriani,  S. Dasgupta,  A. L. Dempwolff,  M. Diedenhofen,  
 Hainam Do,  R. G. Edgar,  Po-Tung Fang,  S. Faraji,  S. Fatehi,  
 Qingguo Feng,  J. Fosso-Tande,  J. Gayvert,  Qinghui Ge,  A. Ghysels,  
 G. Gidofalvi,  J. Gomes,  J. Gonthier,  S. Gulania,  A. Gunina,  D. Hait,  
 M. W. D. Hanson-Heine,  S. Hammes-Schiffer,  P. H. P. Harbach,  
 A. W. Hauser,  M. F. Herbst,  J. E. Herr,  E. G. Hohenstein,  Z. C. Holden,  
 S. Houck,  Kerwin Hui,  B. C. Huynh,  M. Ivanov,  T.-C. Jagau,  Hyunjun Ji,  
 B. Kaduk,  K. Khistyaev,  Jaehoon Kim,  P. Klunzinger,  K. Koh,  
 D. Kosenkov,  L. Koulias,  T. Kowalczyk,  C. M. Krauter,  A. Kunitsa,  
 Ka Un Lao,  A. Laurent,  K. V. Lawler,  Joonho Lee,  D. Lefrancois,  
 S. Lehtola,  D. S. Levine,  Yi-Pei Li,  You-Sheng Lin,  Fenglai Liu,  
 Kuan-Yu Liu,  E. Livshits,  M. Loipersberger,  A. Luenser,  A. Manjanath,  
 P. Manohar,  E. Mansoor,  S. F. Manzer,  Shan-Ping Mao,  Yuezhi Mao,  
 N. Mardirossian,  A. V. Marenich,  T. Markovich,  L. A. Martinez-Martinez,  
 S. A. Maurer,  N. J. Mayhall,  S. C. McKenzie,  J.-M. Mewes,  P. Morgante,  
 A. F. Morrison,  J. W. Mullinax,  K. Nanda,  T. S. Nguyen-Beck,  
 R. Olivares-Amaya,  K. J. Oosterbaan,  J. A. Parkhill,  S. K. Paul,  
 F. Pavosevic,  Zheng Pei,  T. M. Perrine,  F. Plasser,  P. Pokhilko,  
 S. Prager,  A. Prociuk,  E. Ramos,  B. Rana,  D. R. Rehn,  F. Rob,  
 E. Rossomme,  M. Scheurer,  M. Schneider,  N. Sergueev,  S. M. Sharada,  
 S. Sharma,  W. Skomorowski,  D. W. Small,  T. Stauch,  C. J. Stein,  
 T. Stein,  Yu-Chuan Su,  S. P. Veccham,  Zhen Tao,  A. J. W. Thom,  
 A. Tkatchenko,  T. Tsuchimochi,  N. M. Tubman,  L. Vogt,  M. L. Vidal,  
 O. Vydrov,  M. A. Watson,  J. Wenzel,  M. de Wergifosse,  T. A. Wesolowski,  
 A. White,  J. Witte,  A. Yamada,  Jun Yang,  K. Yao,  S. Yeganeh,  
 S. R. Yost,  Zhi-Qiang You,  A. Zech,  Igor Ying Zhang,  Xing Zhang,  
 Yan Zhao,  Ying Zhu,  B. R. Brooks,  G. K. L. Chan,  C. J. Cramer,  
 M. S. Gordon,  W. J. Hehre,  A. Klamt,  M. W. Schmidt,  C. D. Sherrill,  
 D. G. Truhlar,  A. Aspuru-Guzik,  R. Baer,  A. T. Bell,  N. A. Besley,  
 Jeng-Da Chai,  A. E. DePrince, III,  R. A. DiStasio Jr.,  A. Dreuw,  
 B. D. Dunietz,  T. R. Furlani,  Chao-Ping Hsu,  Yousung Jung,  Jing Kong,  
 D. S. Lambrecht,  WanZhen Liang,  C. Ochsenfeld,  V. A. Rassolov,  
 L. V. Slipchenko,  J. E. Subotnik,  T. Van Voorhis,  J. M. Herbert,  
 A. I. Krylov,  P. M. W. Gill,  M. Head-Gordon

 Contributors to earlier versions of Q-Chem not listed above: 
 R. D. Adamson,  B. Austin,  J. Baker,  G. J. O. Beran,  K. Brandhorst,  
 S. T. Brown,  E. F. C. Byrd,  A. K. Chakraborty,  C.-L. Cheng,  
 Siu Hung Chien,  D. M. Chipman,  D. L. Crittenden,  H. Dachsel,  
 R. J. Doerksen,  A. D. Dutoi,  L. Fusti-Molnar,  W. A. Goddard III,  
 A. Golubeva-Zadorozhnaya,  S. R. Gwaltney,  G. Hawkins,  A. Heyden,  
 S. Hirata,  G. Kedziora,  F. J. Keil,  C. Kelley,  Jihan Kim,  R. A. King,  
 R. Z. Khaliullin,  P. P. Korambath,  W. Kurlancheek,  A. M. Lee,  M. S. Lee,  
 S. V. Levchenko,  Ching Yeh Lin,  D. Liotard,  R. C. Lochan,  I. Lotan,  
 P. E. Maslen,  N. Nair,  D. P. O'Neill,  D. Neuhauser,  E. Neuscamman,  
 C. M. Oana,  R. Olson,  B. Peters,  R. Peverati,  P. A. Pieniazek,  
 Y. M. Rhee,  J. Ritchie,  M. A. Rohrdanz,  E. Rosta,  N. J. Russ,  
 H. F. Schaefer III,  N. E. Schultz,  N. Shenvi,  A. C. Simmonett,  A. Sodt,  
 D. Stuck,  K. S. Thanthiriwatte,  V. Vanovschi,  Tao Wang,  A. Warshel,  
 C. F. Williams,  Q. Wu,  X. Xu,  W. Zhang

 Please cite Q-Chem as follows:
 Y. Shao et al., Mol. Phys. 113, 184-215 (2015)
 DOI: 10.1080/00268976.2014.952696

 Q-Chem 5.3.2 for Intel X86 EM64T Linux

 Parts of Q-Chem use Armadillo 9.800.1 (Horizon Scraper).
 http://arma.sourceforge.net/

 Q-Chem begins on Mon Feb  6 13:29:16 2023  

Host: 
0

     Scratch files written to ./qchem118871//
 Dec820 |scratch|qcdevops|jenkins|workspace|build_RNUM 5633   
Processing $rem in /home/leeping/opt/qchem/5.3.2-openmp/config/preferences:
Processing $rem in /home/hpark21/.qchemrc:

Checking the input file for inconsistencies... 	...done.

--------------------------------------------------------------
User input:
--------------------------------------------------------------
$molecule
0 1
C        0.8430312955   -0.4314833351   -1.7523281358
H        0.8192498440   -1.4990270048   -1.9108940346
C        1.0296264040    0.2001050902   -0.4778843834
H        1.1737205352   -0.2325155625    0.5016661040
C        0.6981664388    0.5672580510   -2.6788459968
H        0.5358537263    0.4754707296   -3.7415603128
C        0.7939089377    1.8121535854   -1.9749436481
H        0.7296676193    2.8269178827   -2.3400176361
N        0.9931169042    1.5431474001   -0.6603704345
H        1.0870096728    2.2366809897    0.0718026028
$end

$rem
method                wB97X-D3
basis                 cc-pvtz
unrestricted          true
symmetry              False
sym_ignore            true
scf_convergence       8
thresh                14
jobtype               opt
scf_guess             core
scf_algorithm         diis
max_scf_cycles        100
geom_opt_max_cycles   100
$end
--------------------------------------------------------------
 Adding empirical dispersion correction 
 ----------------------------------------------------------------
 Doing -D3(0) with
 s6  =   1.00000
 s8  =   1.00000
 rs6 =   1.28100
 rs8 =   1.09400
 -D3 energy without 3body term =     -0.0014795840 hartrees
 ----------------------------------------------------------------
             Standard Nuclear Orientation (Angstroms)
    I     Atom           X                Y                Z
 ----------------------------------------------------------------
    1      C       0.8430312955    -0.4314833351    -1.7523281358
    2      H       0.8192498440    -1.4990270048    -1.9108940346
    3      C       1.0296264040     0.2001050902    -0.4778843834
    4      H       1.1737205352    -0.2325155625     0.5016661040
    5      C       0.6981664388     0.5672580510    -2.6788459968
    6      H       0.5358537263     0.4754707296    -3.7415603128
    7      C       0.7939089377     1.8121535854    -1.9749436481
    8      H       0.7296676193     2.8269178827    -2.3400176361
    9      N       0.9931169042     1.5431474001    -0.6603704345
   10      H       1.0870096728     2.2366809897     0.0718026028
 ----------------------------------------------------------------
 Nuclear Repulsion Energy =         160.44313915 hartrees
 There are       18 alpha and       18 beta electrons
 Requested basis set is cc-pVTZ
 There are 80 shells and 220 basis functions

 Total QAlloc Memory Limit   8000 MB
 Mega-Array Size      1956 MB
 MEM_STATIC part      2000 MB
 A cutoff of  1.0D-14 yielded   3172 shell pairs
 There are     24208 function pairs (     31382 Cartesian)
 Smallest overlap matrix eigenvalue = 1.19E-04

 Scale SEOQF with 1.000000e+00/1.000000e-01/1.000000e-01

 Standard Electronic Orientation quadrupole field applied
 Nucleus-field energy     =     0.0000000020 hartrees
 Guess MOs from core Hamiltonian diagonalization
 Long-range K will be added via erf
 Coulomb attenuation parameter = 0.25 bohr**(-1)
 An unrestricted hybrid HF-DFT SCF calculation will be
 performed using Pulay DIIS extrapolation
 Exchange:     0.1957 Hartree-Fock + 1.0000 wB97X-D3 + LR-HF
 Correlation:  1.0000 wB97X-D3
 Using SG-2 standard quadrature grid
 Dispersion:   Grimme D3
 SCF converges when DIIS error is below 1.0E-08
 using 64 threads for integral computing
 -------------------------------------------------------
 OpenMP Integral computing Module                
 Release: version 1.0, May 2013, Q-Chem Inc. Pittsburgh 
 -------------------------------------------------------
 using 64 threads for integral computing
 -------------------------------------------------------
 OpenMP Integral computing Module                
 Release: version 1.0, May 2013, Q-Chem Inc. Pittsburgh 
 -------------------------------------------------------
 ---------------------------------------
  Cycle       Energy         DIIS Error
 ---------------------------------------
    1    -162.7683489028      9.28E-02
    2    -158.3352100982      5.58E-02
    3    -182.1051775186      5.41E-02
    4    -206.5058397659      2.58E-02
    5    -209.1663135073      1.24E-02
    6    -210.1264437019      2.12E-03
    7    -210.1707262374      3.28E-04
    8    -210.1717919525      2.15E-04
    9    -210.1720978774      7.82E-05
   10    -210.1721567229      2.66E-05
   11    -210.1721641502      5.88E-06
   12    -210.1721650942      3.39E-06
   13    -210.1721652431      1.17E-06
   14    -210.1721652617      1.93E-07
   15    -210.1721652623      5.42E-08
   16    -210.1721652623      1.44E-08
   17    -210.1721652623      5.00E-09 Convergence criterion met
 ---------------------------------------
 <S^2> = 0.0000
 SCF time:  CPU 1323.38 s  wall 22.15 s
 SCF   energy in the final basis set = -210.17216526
 Total energy in the final basis set = -210.17216526
 
 --------------------------------------------------------------
 
                    Orbital Energies (a.u.)
 --------------------------------------------------------------
 
 Alpha MOs
 -- Occupied --
-14.4768 -10.2961 -10.2959 -10.2606 -10.2600  -1.0976  -0.8877  -0.8228
 -0.7029  -0.6656  -0.6429  -0.5294  -0.5166  -0.5136  -0.4709  -0.4654
 -0.3413  -0.2851
 -- Virtual --
  0.1095   0.1144   0.1572   0.1613   0.1674   0.1837   0.1899   0.2768
  0.2926   0.2928   0.3211   0.3440   0.3770   0.4167   0.4314   0.4336
  0.4440   0.4526   0.4863   0.4911   0.5147   0.5316   0.5321   0.5423
  0.5832   0.5909   0.6054   0.6080   0.6320   0.6470   0.6507   0.7180
  0.7817   0.7856   0.7975   0.8074   0.8353   0.8374   0.8549   0.8661
  0.9473   0.9868   1.0131   1.0587   1.0639   1.0844   1.0962   1.1068
  1.1364   1.1995   1.2188   1.2406   1.2634   1.2674   1.2740   1.3257
  1.3512   1.3545   1.3767   1.3821   1.4179   1.4261   1.4490   1.4603
  1.5442   1.5661   1.6203   1.6607   1.7019   1.7114   1.7229   1.8236
  1.8501   1.9537   1.9908   2.0161   2.1189   2.1441   2.2083   2.2322
  2.2841   2.3725   2.4442   2.4584   2.4691   2.5514   2.5560   2.5843
  2.6009   2.6498   2.7268   2.7292   2.7471   2.8250   2.8715   2.8768
  2.8998   2.9175   2.9408   2.9620   2.9639   2.9862   2.9895   3.0129
  3.0211   3.0572   3.0811   3.0908   3.1119   3.1379   3.1570   3.1830
  3.1950   3.2079   3.2487   3.2523   3.2818   3.3066   3.3147   3.3461
  3.3663   3.4143   3.4725   3.4744   3.4982   3.5067   3.5498   3.5545
  3.5718   3.6311   3.6369   3.6888   3.7106   3.7277   3.7652   3.8097
  3.8244   3.8407   3.8670   3.8785   3.9026   3.9267   3.9399   3.9681
  4.0469   4.0491   4.0767   4.1056   4.1360   4.1874   4.2865   4.2949
  4.3116   4.3180   4.3381   4.3849   4.3891   4.4196   4.4340   4.4442
  4.4494   4.4777   4.6054   4.6455   4.6497   4.7119   4.7479   4.7612
  4.8054   4.8273   4.8500   4.9260   5.0038   5.0552   5.0766   5.0799
  5.0923   5.1792   5.1897   5.2632   5.2692   5.4018   5.5107   5.5217
  5.5827   5.7077   5.7274   5.8402   5.8800   5.8811   6.0045   6.1198
  6.1901   6.3051   6.6568   6.9256   6.9646   9.6456  12.0210  12.0930
 13.5834  13.8210
 
 Beta MOs
 -- Occupied --
-14.4768 -10.2961 -10.2959 -10.2606 -10.2600  -1.0976  -0.8877  -0.8228
 -0.7029  -0.6656  -0.6429  -0.5294  -0.5166  -0.5136  -0.4709  -0.4654
 -0.3413  -0.2851
 -- Virtual --
  0.1095   0.1144   0.1572   0.1613   0.1674   0.1837   0.1899   0.2768
  0.2926   0.2928   0.3211   0.3440   0.3770   0.4167   0.4314   0.4336
  0.4440   0.4526   0.4863   0.4911   0.5147   0.5316   0.5321   0.5423
  0.5832   0.5909   0.6054   0.6080   0.6320   0.6470   0.6507   0.7180
  0.7817   0.7856   0.7975   0.8074   0.8353   0.8374   0.8549   0.8661
  0.9473   0.9868   1.0131   1.0587   1.0639   1.0844   1.0962   1.1068
  1.1364   1.1995   1.2188   1.2406   1.2634   1.2674   1.2740   1.3257
  1.3512   1.3545   1.3767   1.3821   1.4179   1.4261   1.4490   1.4603
  1.5442   1.5661   1.6203   1.6607   1.7019   1.7114   1.7229   1.8236
  1.8501   1.9537   1.9908   2.0161   2.1189   2.1441   2.2083   2.2322
  2.2841   2.3725   2.4442   2.4584   2.4691   2.5514   2.5560   2.5843
  2.6009   2.6498   2.7268   2.7292   2.7471   2.8250   2.8715   2.8768
  2.8998   2.9175   2.9408   2.9620   2.9639   2.9862   2.9895   3.0129
  3.0211   3.0572   3.0811   3.0908   3.1119   3.1379   3.1570   3.1830
  3.1950   3.2079   3.2487   3.2523   3.2818   3.3066   3.3147   3.3461
  3.3663   3.4143   3.4725   3.4744   3.4982   3.5067   3.5498   3.5545
  3.5718   3.6311   3.6369   3.6888   3.7106   3.7277   3.7652   3.8097
  3.8244   3.8407   3.8670   3.8785   3.9026   3.9267   3.9399   3.9681
  4.0469   4.0491   4.0767   4.1056   4.1360   4.1874   4.2865   4.2949
  4.3116   4.3180   4.3381   4.3849   4.3891   4.4196   4.4340   4.4442
  4.4494   4.4777   4.6054   4.6455   4.6497   4.7119   4.7479   4.7612
  4.8054   4.8273   4.8500   4.9260   5.0038   5.0552   5.0766   5.0799
  5.0923   5.1792   5.1897   5.2632   5.2692   5.4018   5.5107   5.5217
  5.5827   5.7077   5.7274   5.8402   5.8800   5.8811   6.0045   6.1198
  6.1901   6.3051   6.6568   6.9256   6.9646   9.6456  12.0210  12.0930
 13.5834  13.8210
 --------------------------------------------------------------
 
          Ground-State Mulliken Net Atomic Charges

     Atom                 Charge (a.u.)    Spin (a.u.)
  --------------------------------------------------------
      1 C                    -0.169362       0.000000
      2 H                     0.128701       0.000000
      3 C                    -0.178943      -0.000000
      4 H                     0.124072      -0.000000
      5 C                    -0.168859      -0.000000
      6 H                     0.128810      -0.000000
      7 C                    -0.179167       0.000000
      8 H                     0.124505       0.000000
      9 N                     0.030527       0.000000
     10 H                     0.159717       0.000000
  --------------------------------------------------------
  Sum of atomic charges =    -0.000000
  Sum of spin   charges =     0.000000

 -----------------------------------------------------------------
                    Cartesian Multipole Moments
 -----------------------------------------------------------------
    Charge (ESU x 10^10)
                -0.0000
    Dipole Moment (Debye)
         X       0.1773      Y       1.3834      Z       1.4614
       Tot       2.0202
    Quadrupole Moments (Debye-Ang)
        XX     -33.3672     XY       1.5804     YY     -23.0620
        XZ       2.2879     YZ       1.0992     ZZ     -29.4224
    Octopole Moments (Debye-Ang^2)
       XXX     -87.2485    XXY     -22.3388    XYY     -19.2748
       YYY     -48.3164    XXZ      54.5400    XYZ       1.6601
       YYZ      41.9572    XZZ     -28.6252    YZZ     -21.6132
       ZZZ     128.7666
    Hexadecapole Moments (Debye-Ang^3)
      XXXX    -194.0647   XXXY     -59.8316   XXYY     -76.3132
      XYYY     -39.8126   YYYY    -229.8354   XXXZ     124.7950
      XXYZ      39.7525   XYYZ      34.9334   YYYZ      89.1947
      XXZZ    -148.3919   XYZZ     -20.8698   YYZZ    -135.6291
      XZZZ     112.7662   YZZZ      94.9838   ZZZZ    -557.2118
 -----------------------------------------------------------------
 Calculating analytic gradient of the SCF energy
 Gradient of SCF Energy
            1           2           3           4           5           6
    1  -0.0087806  -0.0003755   0.0038193   0.0003457  -0.0000824  -0.0003567
    2  -0.0015532  -0.0015891   0.0275677  -0.0007034  -0.0599767  -0.0002357
    3  -0.0599477  -0.0005448   0.0250836   0.0027063  -0.0054929  -0.0011986
            7           8           9          10
    1   0.0040385  -0.0002132   0.0010171   0.0005878
    2   0.0230301   0.0026566   0.0040519   0.0067519
    3   0.0279756  -0.0005499   0.0047644   0.0072040
 Max gradient component =       5.998E-02
 RMS gradient           =       1.843E-02
 Gradient time:  CPU 180.46 s  wall 3.81 s
 Geometry Optimization Parameters
   NAtoms,    NIC,     NZ,  NCons,   NDum,   NFix, NCnnct, MaxDiis
       10      65       0       0       0       0       0       0


** GEOMETRY OPTIMIZATION IN DELOCALIZED INTERNAL COORDINATES **
   Searching for a Minimum

   Optimization Cycle:   1

                       Coordinates (Angstroms)
     ATOM                X               Y               Z
      1  C         0.8430312955   -0.4314833351   -1.7523281358
      2  H         0.8192498440   -1.4990270048   -1.9108940346
      3  C         1.0296264040    0.2001050902   -0.4778843834
      4  H         1.1737205352   -0.2325155625    0.5016661040
      5  C         0.6981664388    0.5672580510   -2.6788459968
      6  H         0.5358537263    0.4754707296   -3.7415603128
      7  C         0.7939089377    1.8121535854   -1.9749436481
      8  H         0.7296676193    2.8269178827   -2.3400176361
      9  N         0.9931169042    1.5431474001   -0.6603704345
     10  H         1.0870096728    2.2366809897    0.0718026028
   Point Group: c1    Number of degrees of freedom:    24


   Energy is   -210.172165262


 Attempting to generate delocalized internal coordinates
 Initial Hessian constructed with Jon Baker's OPTIMIZE code

 24 Hessian modes will be used to form the next step
  Hessian Eigenvalues:
     0.019142    0.019436    0.019996    0.021415    0.021443    0.022035
     0.023603    0.159977    0.159991    0.159996    0.159997    0.160000
     0.220000    0.220001    0.359361    0.359523    0.360527    0.361215
     0.368074    0.398469    0.454973    0.461826    0.521336    0.524049

 Minimum search - taking simple RFO step
 Searching for Lamda that Minimizes Along All modes
 Value Taken    Lamda =  -0.01432930
 Step Taken.  Stepsize is  0.191689

                             Maximum     Tolerance    Cnvgd?
         Gradient           0.045205      0.000300      NO
         Displacement       0.115389      0.001200      NO
         Energy change     *********      0.000001      NO


 New Cartesian Coordinates Obtained by Inverse Iteration

 Displacement from previous Coordinates is:  0.231654
 Adding empirical dispersion correction 
 ----------------------------------------------------------------
 Doing -D3(0) with
 s6  =   1.00000
 s8  =   1.00000
 rs6 =   1.28100
 rs8 =   1.09400
 -D3 energy without 3body term =     -0.0014715368 hartrees
 ----------------------------------------------------------------
             Standard Nuclear Orientation (Angstroms)
    I     Atom           X                Y                Z
 ----------------------------------------------------------------
    1      C       0.8479881678    -0.4133445182    -1.7095816644
    2      H       0.8284526989    -1.4777221710    -1.8739675985
    3      C       1.0268866474     0.1741013329    -0.4792481197
    4      H       1.1729561592    -0.2561497421     0.4967100624
    5      C       0.6984609274     0.6088479418    -2.6579773083
    6      H       0.5400199683     0.5101499857    -3.7188623440
    7      C       0.7884234374     1.8130306123    -2.0001049654
    8      H       0.7278069258     2.8248059923    -2.3628241850
    9      N       0.9874344048     1.5145991308    -0.6905660262
   10      H       1.0849220407     2.2003892617     0.0330462739
 ----------------------------------------------------------------
 Nuclear Repulsion Energy =         162.15397999 hartrees
 There are       18 alpha and       18 beta electrons
 Applying Cartesian multipole field
    Component          Value
    ---------          -----
     (2,0,0)        1.00000E-10
     (0,2,0)        2.00000E-11
     (0,0,2)       -3.00000E-11
 Nucleus-field energy     =     0.0000000020 hartrees
 Requested basis set is cc-pVTZ
 There are 80 shells and 220 basis functions
 A cutoff of  1.0D-14 yielded   3177 shell pairs
 There are     24245 function pairs (     31432 Cartesian)
 Smallest overlap matrix eigenvalue = 1.07E-04
 Guess MOs from SCF MO coefficient file
 Reading MOs from coefficient file
 Reading MOs from coefficient file
 Long-range K will be added via erf
 Coulomb attenuation parameter = 0.25 bohr**(-1)
 An unrestricted hybrid HF-DFT SCF calculation will be
 performed using Pulay DIIS extrapolation
 Exchange:     0.1957 Hartree-Fock + 1.0000 wB97X-D3 + LR-HF
 Correlation:  1.0000 wB97X-D3
 Using SG-2 standard quadrature grid
 Dispersion:   Grimme D3
 SCF converges when DIIS error is below 1.0E-08
 Geometry optimization detected.  Setting ReadMinima to 0
 Setting SaveMinima to 0
 using 64 threads for integral computing
 -------------------------------------------------------
 OpenMP Integral computing Module                
 Release: version 1.0, May 2013, Q-Chem Inc. Pittsburgh 
 -------------------------------------------------------
 using 64 threads for integral computing
 -------------------------------------------------------
 OpenMP Integral computing Module                
 Release: version 1.0, May 2013, Q-Chem Inc. Pittsburgh 
 -------------------------------------------------------
 ---------------------------------------
  Cycle       Energy         DIIS Error
 ---------------------------------------
    1    -210.1958265946      2.14E-03
    2    -210.1782993519      3.52E-04
    3    -210.1787554472      2.79E-04
    4    -210.1791383019      3.92E-05
    5    -210.1791531966      1.53E-05
    6    -210.1791579165      1.06E-05
    7    -210.1791592103      2.95E-06
    8    -210.1791593445      1.36E-06
    9    -210.1791593627      1.33E-07
   10    -210.1791593629      1.71E-08
   11    -210.1791593629      7.66E-09 Convergence criterion met
 ---------------------------------------
 <S^2> = 0.0000
 SCF time:  CPU 785.91 s  wall 12.98 s
 SCF   energy in the final basis set = -210.17915936
 Total energy in the final basis set = -210.17915936
 
 --------------------------------------------------------------
 
                    Orbital Energies (a.u.)
 --------------------------------------------------------------
 
 Alpha MOs
 -- Occupied --
-14.4661 -10.2914 -10.2914 -10.2540 -10.2535  -1.0987  -0.8858  -0.8351
 -0.6927  -0.6688  -0.6503  -0.5223  -0.5176  -0.5151  -0.4753  -0.4704
 -0.3333  -0.2979
 -- Virtual --
  0.1176   0.1182   0.1622   0.1628   0.1658   0.1854   0.1910   0.2761
  0.2896   0.3007   0.3227   0.3459   0.3734   0.4179   0.4268   0.4429
  0.4486   0.4651   0.4833   0.4902   0.5202   0.5342   0.5373   0.5458
  0.5812   0.5977   0.6115   0.6128   0.6337   0.6485   0.6720   0.7271
  0.7855   0.7960   0.8029   0.8175   0.8286   0.8513   0.8622   0.8716
  0.9505   0.9848   1.0258   1.0639   1.0739   1.0895   1.0973   1.1191
  1.1376   1.2015   1.2156   1.2488   1.2678   1.2723   1.2777   1.3285
  1.3519   1.3665   1.3819   1.4044   1.4219   1.4481   1.4511   1.4563
  1.5362   1.5622   1.6130   1.6648   1.7139   1.7161   1.7336   1.8403
  1.8507   1.9375   1.9897   2.0391   2.1425   2.1463   2.2053   2.2480
  2.3046   2.3775   2.4541   2.4652   2.5019   2.5470   2.5705   2.5929
  2.6185   2.6528   2.7275   2.7465   2.7512   2.8498   2.8784   2.8832
  2.9016   2.9254   2.9387   2.9749   2.9794   2.9988   2.9994   3.0053
  3.0472   3.0491   3.0801   3.0930   3.1030   3.1251   3.1624   3.1908
  3.1981   3.2146   3.2628   3.2650   3.2734   3.3122   3.3262   3.3683
  3.3805   3.4025   3.4760   3.4859   3.4949   3.5375   3.5517   3.5733
  3.6021   3.6520   3.6613   3.7049   3.7266   3.7604   3.7857   3.8229
  3.8539   3.8843   3.8894   3.9000   3.9112   3.9213   3.9580   4.0137
  4.0487   4.0654   4.0826   4.1347   4.1748   4.2198   4.3031   4.3147
  4.3265   4.3528   4.3708   4.4297   4.4418   4.4470   4.4667   4.4807
  4.4859   4.5129   4.6169   4.6506   4.6677   4.7442   4.7696   4.7843
  4.8152   4.8477   4.8775   4.9390   5.0237   5.0743   5.1119   5.1290
  5.1321   5.1920   5.2226   5.2427   5.3448   5.3819   5.5585   5.5803
  5.6455   5.6947   5.7034   5.8712   5.9277   5.9438   6.0641   6.1531
  6.3206   6.3811   6.7038   6.9533   7.0010   9.6915  12.1243  12.7694
 13.7672  14.1816
 
 Beta MOs
 -- Occupied --
-14.4661 -10.2914 -10.2914 -10.2540 -10.2535  -1.0987  -0.8858  -0.8351
 -0.6927  -0.6688  -0.6503  -0.5223  -0.5176  -0.5151  -0.4753  -0.4704
 -0.3333  -0.2979
 -- Virtual --
  0.1176   0.1182   0.1622   0.1628   0.1658   0.1854   0.1910   0.2761
  0.2896   0.3007   0.3227   0.3459   0.3734   0.4179   0.4268   0.4429
  0.4486   0.4651   0.4833   0.4902   0.5202   0.5342   0.5373   0.5458
  0.5812   0.5977   0.6115   0.6128   0.6337   0.6485   0.6720   0.7271
  0.7855   0.7960   0.8029   0.8175   0.8286   0.8513   0.8622   0.8716
  0.9505   0.9848   1.0258   1.0639   1.0739   1.0895   1.0973   1.1191
  1.1376   1.2015   1.2156   1.2488   1.2678   1.2723   1.2777   1.3285
  1.3519   1.3665   1.3819   1.4044   1.4219   1.4481   1.4511   1.4563
  1.5362   1.5622   1.6130   1.6648   1.7139   1.7161   1.7336   1.8403
  1.8507   1.9375   1.9897   2.0391   2.1425   2.1463   2.2053   2.2480
  2.3046   2.3775   2.4541   2.4652   2.5019   2.5470   2.5705   2.5929
  2.6185   2.6528   2.7275   2.7465   2.7512   2.8498   2.8784   2.8832
  2.9016   2.9254   2.9387   2.9749   2.9794   2.9988   2.9994   3.0053
  3.0472   3.0491   3.0801   3.0930   3.1030   3.1251   3.1624   3.1908
  3.1981   3.2146   3.2628   3.2650   3.2734   3.3122   3.3262   3.3683
  3.3805   3.4025   3.4760   3.4859   3.4949   3.5375   3.5517   3.5733
  3.6021   3.6520   3.6613   3.7049   3.7266   3.7604   3.7857   3.8229
  3.8539   3.8843   3.8894   3.9000   3.9112   3.9213   3.9580   4.0137
  4.0487   4.0654   4.0826   4.1347   4.1748   4.2198   4.3031   4.3147
  4.3265   4.3528   4.3708   4.4297   4.4418   4.4470   4.4667   4.4807
  4.4859   4.5129   4.6169   4.6506   4.6677   4.7442   4.7696   4.7843
  4.8152   4.8477   4.8775   4.9390   5.0237   5.0743   5.1119   5.1290
  5.1321   5.1920   5.2226   5.2427   5.3448   5.3819   5.5585   5.5803
  5.6455   5.6947   5.7034   5.8712   5.9277   5.9438   6.0641   6.1531
  6.3206   6.3811   6.7038   6.9533   7.0010   9.6915  12.1243  12.7694
 13.7672  14.1816
 --------------------------------------------------------------
 
          Ground-State Mulliken Net Atomic Charges

     Atom                 Charge (a.u.)    Spin (a.u.)
  --------------------------------------------------------
      1 C                    -0.169941       0.000000
      2 H                     0.124832       0.000000
      3 C                    -0.169758       0.000000
      4 H                     0.124770      -0.000000
      5 C                    -0.170090      -0.000000
      6 H                     0.124784      -0.000000
      7 C                    -0.170141       0.000000
      8 H                     0.125263       0.000000
      9 N                     0.034168      -0.000000
     10 H                     0.146114       0.000000
  --------------------------------------------------------
  Sum of atomic charges =    -0.000000
  Sum of spin   charges =     0.000000

 -----------------------------------------------------------------
                    Cartesian Multipole Moments
 -----------------------------------------------------------------
    Charge (ESU x 10^10)
                -0.0000
    Dipole Moment (Debye)
         X       0.1932      Y       1.3610      Z       1.4365
       Tot       1.9882
    Quadrupole Moments (Debye-Ang)
        XX     -33.0725     XY       1.4720     YY     -23.1085
        XZ       2.1936     YZ       0.4077     ZZ     -29.4568
    Octopole Moments (Debye-Ang^2)
       XXX     -86.3496    XXY     -22.3312    XYY     -19.4191
       YYY     -48.1817    XXZ      53.9974    XYZ       1.0929
       YYZ      40.4565    XZZ     -28.3616    YZZ     -20.1429
       ZZZ     129.1533
    Hexadecapole Moments (Debye-Ang^3)
      XXXX    -191.4760   XXXY     -58.9948   XXYY     -75.5092
      XYYY     -39.5968   YYYY    -226.9093   XXXZ     123.6575
      XXYZ      40.0858   XYYZ      33.6318   YYYZ      87.9563
      XXZZ    -146.3179   XYZZ     -19.5209   YYZZ    -131.3369
      XZZZ     112.1656   YZZZ      94.4555   ZZZZ    -555.9575
 -----------------------------------------------------------------
 Calculating analytic gradient of the SCF energy
 Gradient of SCF Energy
            1           2           3           4           5           6
    1  -0.0014219   0.0002927   0.0015926   0.0000151   0.0016125  -0.0000281
    2   0.0112554   0.0000728   0.0025371  -0.0014383  -0.0116341   0.0025443
    3  -0.0107746   0.0024655   0.0118931  -0.0000034   0.0105102   0.0002231
            7           8           9          10
    1   0.0003260  -0.0002191  -0.0018720  -0.0002977
    2   0.0119675   0.0001032  -0.0147680  -0.0006398
    3   0.0031361  -0.0014115  -0.0154027  -0.0006358
 Max gradient component =       1.540E-02
 RMS gradient           =       6.515E-03
 Gradient time:  CPU 176.92 s  wall 3.34 s
 Geometry Optimization Parameters
   NAtoms,    NIC,     NZ,  NCons,   NDum,   NFix, NCnnct, MaxDiis
       10      65       0       0       0       0       0       0

 Cartesian Hessian Update
 Hessian updated using BFGS update


** GEOMETRY OPTIMIZATION IN DELOCALIZED INTERNAL COORDINATES **
   Searching for a Minimum

   Optimization Cycle:   2

                       Coordinates (Angstroms)
     ATOM                X               Y               Z
      1  C         0.8479881678   -0.4133445182   -1.7095816644
      2  H         0.8284526989   -1.4777221710   -1.8739675985
      3  C         1.0268866474    0.1741013329   -0.4792481197
      4  H         1.1729561592   -0.2561497421    0.4967100624
      5  C         0.6984609274    0.6088479418   -2.6579773083
      6  H         0.5400199683    0.5101499857   -3.7188623440
      7  C         0.7884234374    1.8130306123   -2.0001049654
      8  H         0.7278069258    2.8248059923   -2.3628241850
      9  N         0.9874344048    1.5145991308   -0.6905660262
     10  H         1.0849220407    2.2003892617    0.0330462739
   Point Group: c1    Number of degrees of freedom:    24


   Energy is   -210.179159363

 Hessian updated using BFGS update

 24 Hessian modes will be used to form the next step
  Hessian Eigenvalues:
     0.019142    0.019436    0.019998    0.021416    0.021442    0.022034
     0.023603    0.159175    0.159977    0.159992    0.159999    0.160033
     0.220000    0.242666    0.358909    0.359453    0.360550    0.361207
     0.368101    0.408077    0.448039    0.456467    0.521411    0.531258

 Minimum search - taking simple RFO step
 Searching for Lamda that Minimizes Along All modes
 Value Taken    Lamda =  -0.00158331
 Step Taken.  Stepsize is  0.079168

                             Maximum     Tolerance    Cnvgd?
         Gradient           0.015170      0.000300      NO
         Displacement       0.062902      0.001200      NO
         Energy change     -0.006994      0.000001      NO


 New Cartesian Coordinates Obtained by Inverse Iteration

 Displacement from previous Coordinates is:  0.068665
 Adding empirical dispersion correction 
 ----------------------------------------------------------------
 Doing -D3(0) with
 s6  =   1.00000
 s8  =   1.00000
 rs6 =   1.28100
 rs8 =   1.09400
 -D3 energy without 3body term =     -0.0014716203 hartrees
 ----------------------------------------------------------------
             Standard Nuclear Orientation (Angstroms)
    I     Atom           X                Y                Z
 ----------------------------------------------------------------
    1      C       0.8466734867    -0.4188844936    -1.7070746189
    2      H       0.8280136296    -1.4819994301    -1.8817698660
    3      C       1.0248049349     0.1775260215    -0.4886901485
    4      H       1.1726459165    -0.2485054641     0.4874990044
    5      C       0.6970736348     0.6115365223    -2.6633777620
    6      H       0.5411288470     0.5023101420    -3.7240243874
    7      C       0.7878593992     1.8032198948    -1.9971067755
    8      H       0.7291626388     2.8153087100    -2.3556048377
    9      N       0.9876541236     1.5262772510    -0.6781124903
   10      H       1.0883347668     2.2119186724     0.0448860066
 ----------------------------------------------------------------
 Nuclear Repulsion Energy =         161.97513348 hartrees
 There are       18 alpha and       18 beta electrons
 Applying Cartesian multipole field
    Component          Value
    ---------          -----
     (2,0,0)        1.00000E-10
     (0,2,0)        2.00000E-11
     (0,0,2)       -3.00000E-11
 Nucleus-field energy     =     0.0000000020 hartrees
 Requested basis set is cc-pVTZ
 There are 80 shells and 220 basis functions
 A cutoff of  1.0D-14 yielded   3178 shell pairs
 There are     24270 function pairs (     31468 Cartesian)
 Smallest overlap matrix eigenvalue = 1.10E-04
 Guess MOs from SCF MO coefficient file
 Reading MOs from coefficient file
 Reading MOs from coefficient file
 Long-range K will be added via erf
 Coulomb attenuation parameter = 0.25 bohr**(-1)
 An unrestricted hybrid HF-DFT SCF calculation will be
 performed using Pulay DIIS extrapolation
 Exchange:     0.1957 Hartree-Fock + 1.0000 wB97X-D3 + LR-HF
 Correlation:  1.0000 wB97X-D3
 Using SG-2 standard quadrature grid
 Dispersion:   Grimme D3
 SCF converges when DIIS error is below 1.0E-08
 Geometry optimization detected.  Setting ReadMinima to 0
 Setting SaveMinima to 0
 using 64 threads for integral computing
 -------------------------------------------------------
 OpenMP Integral computing Module                
 Release: version 1.0, May 2013, Q-Chem Inc. Pittsburgh 
 -------------------------------------------------------
 using 64 threads for integral computing
 -------------------------------------------------------
 OpenMP Integral computing Module                
 Release: version 1.0, May 2013, Q-Chem Inc. Pittsburgh 
 -------------------------------------------------------
 ---------------------------------------
  Cycle       Energy         DIIS Error
 ---------------------------------------
    1    -210.1803565498      5.65E-04
    2    -210.1800098019      5.18E-05
    3    -210.1800340401      3.17E-05
    4    -210.1800400848      1.48E-05
    5    -210.1800418860      3.78E-06
    6    -210.1800423353      1.61E-06
    7    -210.1800423759      5.87E-07
    8    -210.1800423825      8.85E-08
    9    -210.1800423826      4.73E-08
   10    -210.1800423826      7.70E-09 Convergence criterion met
 ---------------------------------------
 <S^2> = 0.0000
 SCF time:  CPU 720.40 s  wall 11.77 s
 SCF   energy in the final basis set = -210.18004238
 Total energy in the final basis set = -210.18004238
 
 --------------------------------------------------------------
 
                    Orbital Energies (a.u.)
 --------------------------------------------------------------
 
 Alpha MOs
 -- Occupied --
-14.4654 -10.2913 -10.2912 -10.2548 -10.2543  -1.0964  -0.8867  -0.8334
 -0.6939  -0.6691  -0.6486  -0.5233  -0.5166  -0.5138  -0.4792  -0.4668
 -0.3334  -0.2988
 -- Virtual --
  0.1179   0.1183   0.1623   0.1625   0.1663   0.1854   0.1911   0.2785
  0.2882   0.3037   0.3207   0.3449   0.3738   0.4180   0.4268   0.4403
  0.4495   0.4649   0.4813   0.4933   0.5187   0.5338   0.5380   0.5448
  0.5828   0.5963   0.6117   0.6153   0.6341   0.6435   0.6704   0.7340
  0.7857   0.7954   0.7985   0.8173   0.8324   0.8477   0.8601   0.8699
  0.9511   0.9881   1.0246   1.0654   1.0739   1.0889   1.0985   1.1162
  1.1413   1.2009   1.2215   1.2504   1.2670   1.2675   1.2745   1.3298
  1.3553   1.3647   1.3872   1.3988   1.4232   1.4394   1.4492   1.4584
  1.5397   1.5635   1.6172   1.6693   1.7146   1.7155   1.7303   1.8366
  1.8551   1.9419   1.9899   2.0431   2.1313   2.1464   2.2043   2.2467
  2.3044   2.3767   2.4615   2.4634   2.4936   2.5547   2.5673   2.5981
  2.6112   2.6474   2.7309   2.7403   2.7570   2.8417   2.8724   2.8841
  2.8980   2.9306   2.9402   2.9658   2.9749   3.0037   3.0063   3.0088
  3.0423   3.0448   3.0800   3.0973   3.1076   3.1322   3.1628   3.1865
  3.1958   3.2168   3.2620   3.2624   3.2719   3.3080   3.3268   3.3654
  3.3792   3.4093   3.4829   3.4904   3.5021   3.5318   3.5461   3.5678
  3.6017   3.6487   3.6564   3.7049   3.7303   3.7577   3.7888   3.8212
  3.8583   3.8765   3.8978   3.9055   3.9067   3.9207   3.9553   4.0098
  4.0533   4.0600   4.0831   4.1345   4.1849   4.2237   4.3047   4.3166
  4.3209   4.3602   4.3752   4.4181   4.4377   4.4520   4.4642   4.4846
  4.4862   4.5185   4.6355   4.6576   4.6612   4.7335   4.7653   4.7758
  4.8260   4.8332   4.8764   4.9427   5.0210   5.0778   5.1053   5.1058
  5.1213   5.1940   5.2077   5.2680   5.3107   5.4031   5.5573   5.5620
  5.6182   5.7064   5.7224   5.8996   5.9306   5.9357   6.0679   6.1596
  6.2787   6.3749   6.7033   6.9575   7.0109   9.6806  12.0474  12.8111
 13.7351  14.1781
 
 Beta MOs
 -- Occupied --
-14.4654 -10.2913 -10.2912 -10.2548 -10.2543  -1.0964  -0.8867  -0.8334
 -0.6939  -0.6691  -0.6486  -0.5233  -0.5166  -0.5138  -0.4792  -0.4668
 -0.3334  -0.2988
 -- Virtual --
  0.1179   0.1183   0.1623   0.1625   0.1663   0.1854   0.1911   0.2785
  0.2882   0.3037   0.3207   0.3449   0.3738   0.4180   0.4268   0.4403
  0.4495   0.4649   0.4813   0.4933   0.5187   0.5338   0.5380   0.5448
  0.5828   0.5963   0.6117   0.6153   0.6341   0.6435   0.6704   0.7340
  0.7857   0.7954   0.7985   0.8173   0.8324   0.8477   0.8601   0.8699
  0.9511   0.9881   1.0246   1.0654   1.0739   1.0889   1.0985   1.1162
  1.1413   1.2009   1.2215   1.2504   1.2670   1.2675   1.2745   1.3298
  1.3553   1.3647   1.3872   1.3988   1.4232   1.4394   1.4492   1.4584
  1.5397   1.5635   1.6172   1.6693   1.7146   1.7155   1.7303   1.8366
  1.8551   1.9419   1.9899   2.0431   2.1313   2.1464   2.2043   2.2467
  2.3044   2.3767   2.4615   2.4634   2.4936   2.5547   2.5673   2.5981
  2.6112   2.6474   2.7309   2.7403   2.7570   2.8417   2.8724   2.8841
  2.8980   2.9306   2.9402   2.9658   2.9749   3.0037   3.0063   3.0088
  3.0423   3.0448   3.0800   3.0973   3.1076   3.1322   3.1628   3.1865
  3.1958   3.2168   3.2620   3.2624   3.2719   3.3080   3.3268   3.3654
  3.3792   3.4093   3.4829   3.4904   3.5021   3.5318   3.5461   3.5678
  3.6017   3.6487   3.6564   3.7049   3.7303   3.7577   3.7888   3.8212
  3.8583   3.8765   3.8978   3.9055   3.9067   3.9207   3.9553   4.0098
  4.0533   4.0600   4.0831   4.1345   4.1849   4.2237   4.3047   4.3166
  4.3209   4.3602   4.3752   4.4181   4.4377   4.4520   4.4642   4.4846
  4.4862   4.5185   4.6355   4.6576   4.6612   4.7335   4.7653   4.7758
  4.8260   4.8332   4.8764   4.9427   5.0210   5.0778   5.1053   5.1058
  5.1213   5.1940   5.2077   5.2680   5.3107   5.4031   5.5573   5.5620
  5.6182   5.7064   5.7224   5.8996   5.9306   5.9357   6.0679   6.1596
  6.2787   6.3749   6.7033   6.9575   7.0109   9.6806  12.0474  12.8111
 13.7351  14.1781
 --------------------------------------------------------------
 
          Ground-State Mulliken Net Atomic Charges

     Atom                 Charge (a.u.)    Spin (a.u.)
  --------------------------------------------------------
      1 C                    -0.172169       0.000000
      2 H                     0.126517      -0.000000
      3 C                    -0.161198      -0.000000
      4 H                     0.122151       0.000000
      5 C                    -0.172135      -0.000000
      6 H                     0.126426      -0.000000
      7 C                    -0.161558       0.000000
      8 H                     0.122618       0.000000
      9 N                     0.019247      -0.000000
     10 H                     0.150101      -0.000000
  --------------------------------------------------------
  Sum of atomic charges =     0.000000
  Sum of spin   charges =    -0.000000

 -----------------------------------------------------------------
                    Cartesian Multipole Moments
 -----------------------------------------------------------------
    Charge (ESU x 10^10)
                 0.0000
    Dipole Moment (Debye)
         X       0.2006      Y       1.3377      Z       1.4106
       Tot       1.9543
    Quadrupole Moments (Debye-Ang)
        XX     -33.0554     XY       1.4914     YY     -23.1445
        XZ       2.1652     YZ       0.6423     ZZ     -29.3542
    Octopole Moments (Debye-Ang^2)
       XXX     -86.2364    XXY     -22.2919    XYY     -19.3315
       YYY     -48.4074    XXZ      53.9442    XYZ       1.2630
       YYZ      40.8880    XZZ     -28.2316    YZZ     -20.6897
       ZZZ     128.6774
    Hexadecapole Moments (Debye-Ang^3)
      XXXX    -191.1119   XXXY     -59.0016   XXYY     -75.3553
      XYYY     -39.5589   YYYY    -227.6176   XXXZ     123.4262
      XXYZ      39.9784   XYYZ      33.8724   YYYZ      89.0491
      XXZZ    -146.1478   XYZZ     -19.8371   YYZZ    -132.4097
      XZZZ     111.5960   YZZZ      95.5080   ZZZZ    -554.1944
 -----------------------------------------------------------------
 Calculating analytic gradient of the SCF energy
 Gradient of SCF Energy
            1           2           3           4           5           6
    1  -0.0004735   0.0001401  -0.0000128  -0.0000833   0.0006138   0.0000164
    2   0.0039861  -0.0002545   0.0013049   0.0001896  -0.0027698   0.0008343
    3  -0.0023763   0.0007783   0.0000434  -0.0009535   0.0038512  -0.0002650
            7           8           9          10
    1   0.0000461   0.0000594  -0.0001726  -0.0001335
    2   0.0000909  -0.0009512  -0.0023306  -0.0000996
    3   0.0013015   0.0001485  -0.0024579  -0.0000702
 Max gradient component =       3.986E-03
 RMS gradient           =       1.448E-03
 Gradient time:  CPU 177.55 s  wall 3.27 s
 Geometry Optimization Parameters
   NAtoms,    NIC,     NZ,  NCons,   NDum,   NFix, NCnnct, MaxDiis
       10      65       0       0       0       0       0       0

 Cartesian Hessian Update
 Hessian updated using BFGS update


** GEOMETRY OPTIMIZATION IN DELOCALIZED INTERNAL COORDINATES **
   Searching for a Minimum

   Optimization Cycle:   3

                       Coordinates (Angstroms)
     ATOM                X               Y               Z
      1  C         0.8466734867   -0.4188844936   -1.7070746189
      2  H         0.8280136296   -1.4819994301   -1.8817698660
      3  C         1.0248049349    0.1775260215   -0.4886901485
      4  H         1.1726459165   -0.2485054641    0.4874990044
      5  C         0.6970736348    0.6115365223   -2.6633777620
      6  H         0.5411288470    0.5023101420   -3.7240243874
      7  C         0.7878593992    1.8032198948   -1.9971067755
      8  H         0.7291626388    2.8153087100   -2.3556048377
      9  N         0.9876541236    1.5262772510   -0.6781124903
     10  H         1.0883347668    2.2119186724    0.0448860066
   Point Group: c1    Number of degrees of freedom:    24


   Energy is   -210.180042383

 Hessian updated using BFGS update

 24 Hessian modes will be used to form the next step
  Hessian Eigenvalues:
     0.019143    0.019436    0.020000    0.021425    0.021428    0.022046
     0.023602    0.147303    0.159977    0.159993    0.159998    0.160201
     0.219992    0.249490    0.359438    0.360447    0.361019    0.362212
     0.368088    0.409181    0.444676    0.457492    0.492423    0.521438

 Minimum search - taking simple RFO step
 Searching for Lamda that Minimizes Along All modes
 Value Taken    Lamda =  -0.00010220
 Step Taken.  Stepsize is  0.021027

                             Maximum     Tolerance    Cnvgd?
         Gradient           0.004371      0.000300      NO
         Displacement       0.011449      0.001200      NO
         Energy change     -0.000883      0.000001      NO


 New Cartesian Coordinates Obtained by Inverse Iteration

 Displacement from previous Coordinates is:  0.021304
 Adding empirical dispersion correction 
 ----------------------------------------------------------------
 Doing -D3(0) with
 s6  =   1.00000
 s8  =   1.00000
 rs6 =   1.28100
 rs8 =   1.09400
 -D3 energy without 3body term =     -0.0014733634 hartrees
 ----------------------------------------------------------------
             Standard Nuclear Orientation (Angstroms)
    I     Atom           X                Y                Z
 ----------------------------------------------------------------
    1      C       0.8479473136    -0.4213561469    -1.7060974475
    2      H       0.8284641461    -1.4831644250    -1.8871385717
    3      C       1.0246538615     0.1764303464    -0.4873650428
    4      H       1.1715911673    -0.2486219174     0.4910132349
    5      C       0.6964771206     0.6129524464    -2.6658334361
    6      H       0.5394766786     0.4971633502    -3.7253231336
    7      C       0.7883867062     1.8044559428    -1.9981783739
    8      H       0.7292363255     2.8184927691    -2.3555161680
    9      N       0.9876464025     1.5283346744    -0.6758602853
   10      H       1.0894716558     2.2140207864     0.0469233487
 ----------------------------------------------------------------
 Nuclear Repulsion Energy =         161.71313396 hartrees
 There are       18 alpha and       18 beta electrons
 Applying Cartesian multipole field
    Component          Value
    ---------          -----
     (2,0,0)        1.00000E-10
     (0,2,0)        2.00000E-11
     (0,0,2)       -3.00000E-11
 Nucleus-field energy     =     0.0000000020 hartrees
 Requested basis set is cc-pVTZ
 There are 80 shells and 220 basis functions
 A cutoff of  1.0D-14 yielded   3178 shell pairs
 There are     24270 function pairs (     31468 Cartesian)
 Smallest overlap matrix eigenvalue = 1.12E-04
 Guess MOs from SCF MO coefficient file
 Reading MOs from coefficient file
 Reading MOs from coefficient file
 Long-range K will be added via erf
 Coulomb attenuation parameter = 0.25 bohr**(-1)
 An unrestricted hybrid HF-DFT SCF calculation will be
 performed using Pulay DIIS extrapolation
 Exchange:     0.1957 Hartree-Fock + 1.0000 wB97X-D3 + LR-HF
 Correlation:  1.0000 wB97X-D3
 Using SG-2 standard quadrature grid
 Dispersion:   Grimme D3
 SCF converges when DIIS error is below 1.0E-08
 Geometry optimization detected.  Setting ReadMinima to 0
 Setting SaveMinima to 0
 using 64 threads for integral computing
 -------------------------------------------------------
 OpenMP Integral computing Module                
 Release: version 1.0, May 2013, Q-Chem Inc. Pittsburgh 
 -------------------------------------------------------
 using 64 threads for integral computing
 -------------------------------------------------------
 OpenMP Integral computing Module                
 Release: version 1.0, May 2013, Q-Chem Inc. Pittsburgh 
 -------------------------------------------------------
 ---------------------------------------
  Cycle       Energy         DIIS Error
 ---------------------------------------
    1    -210.1790566200      1.59E-04
    2    -210.1800904216      2.56E-05
    3    -210.1800920033      2.31E-05
    4    -210.1800945477      3.72E-06
    5    -210.1800946430      1.32E-06
    6    -210.1800946682      6.98E-07
    7    -210.1800946756      2.07E-07
    8    -210.1800946763      7.53E-08
    9    -210.1800946764      1.49E-08
   10    -210.1800946764      2.01E-09 Convergence criterion met
 ---------------------------------------
 <S^2> = 0.0000
 SCF time:  CPU 687.80 s  wall 11.23 s
 SCF   energy in the final basis set = -210.18009468
 Total energy in the final basis set = -210.18009468
 
 --------------------------------------------------------------
 
                    Orbital Energies (a.u.)
 --------------------------------------------------------------
 
 Alpha MOs
 -- Occupied --
-14.4655 -10.2922 -10.2922 -10.2556 -10.2552  -1.0948  -0.8859  -0.8329
 -0.6937  -0.6687  -0.6479  -0.5237  -0.5159  -0.5127  -0.4803  -0.4657
 -0.3329  -0.2991
 -- Virtual --
  0.1177   0.1180   0.1614   0.1624   0.1663   0.1849   0.1911   0.2789
  0.2870   0.3039   0.3198   0.3446   0.3741   0.4176   0.4268   0.4398
  0.4498   0.4645   0.4806   0.4920   0.5175   0.5335   0.5383   0.5440
  0.5828   0.5961   0.6114   0.6149   0.6340   0.6412   0.6696   0.7338
  0.7850   0.7941   0.7960   0.8162   0.8318   0.8468   0.8592   0.8697
  0.9501   0.9888   1.0231   1.0650   1.0726   1.0881   1.0982   1.1151
  1.1425   1.2001   1.2215   1.2502   1.2656   1.2657   1.2733   1.3294
  1.3554   1.3636   1.3861   1.3969   1.4230   1.4356   1.4476   1.4588
  1.5402   1.5634   1.6179   1.6685   1.7124   1.7150   1.7276   1.8346
  1.8532   1.9445   1.9887   2.0423   2.1268   2.1461   2.2039   2.2463
  2.3032   2.3765   2.4591   2.4623   2.4918   2.5528   2.5655   2.5977
  2.6105   2.6465   2.7308   2.7415   2.7577   2.8369   2.8701   2.8823
  2.8938   2.9292   2.9384   2.9630   2.9741   3.0028   3.0049   3.0089
  3.0409   3.0447   3.0793   3.0951   3.1081   3.1330   3.1637   3.1873
  3.1958   3.2169   3.2606   3.2613   3.2720   3.3070   3.3279   3.3634
  3.3771   3.4083   3.4776   3.4904   3.5008   3.5303   3.5431   3.5649
  3.5994   3.6480   3.6508   3.7023   3.7283   3.7540   3.7860   3.8181
  3.8571   3.8720   3.8929   3.9039   3.9057   3.9189   3.9537   4.0045
  4.0522   4.0583   4.0819   4.1299   4.1829   4.2221   4.3024   4.3137
  4.3162   4.3573   4.3710   4.4113   4.4329   4.4498   4.4532   4.4817
  4.4874   4.5145   4.6352   4.6555   4.6573   4.7278   4.7621   4.7745
  4.8269   4.8315   4.8724   4.9389   5.0177   5.0723   5.0978   5.1041
  5.1154   5.1885   5.2035   5.2628   5.3025   5.3991   5.5547   5.5562
  5.6115   5.6978   5.7244   5.9017   5.9274   5.9297   6.0608   6.1508
  6.2659   6.3683   6.6948   6.9499   7.0023   9.6727  11.9858  12.7814
 13.6886  14.1302
 
 Beta MOs
 -- Occupied --
-14.4655 -10.2922 -10.2922 -10.2556 -10.2552  -1.0948  -0.8859  -0.8329
 -0.6937  -0.6687  -0.6479  -0.5237  -0.5159  -0.5127  -0.4803  -0.4657
 -0.3329  -0.2991
 -- Virtual --
  0.1177   0.1180   0.1614   0.1624   0.1663   0.1849   0.1911   0.2789
  0.2870   0.3039   0.3198   0.3446   0.3741   0.4176   0.4268   0.4398
  0.4498   0.4645   0.4806   0.4920   0.5175   0.5335   0.5383   0.5440
  0.5828   0.5961   0.6114   0.6149   0.6340   0.6412   0.6696   0.7338
  0.7850   0.7941   0.7960   0.8162   0.8318   0.8468   0.8592   0.8697
  0.9501   0.9888   1.0231   1.0650   1.0726   1.0881   1.0982   1.1151
  1.1425   1.2001   1.2215   1.2502   1.2656   1.2657   1.2733   1.3294
  1.3554   1.3636   1.3861   1.3969   1.4230   1.4356   1.4476   1.4588
  1.5402   1.5634   1.6179   1.6685   1.7124   1.7150   1.7276   1.8346
  1.8532   1.9445   1.9887   2.0423   2.1268   2.1461   2.2039   2.2463
  2.3032   2.3765   2.4591   2.4623   2.4918   2.5528   2.5655   2.5977
  2.6105   2.6465   2.7308   2.7415   2.7577   2.8369   2.8701   2.8823
  2.8938   2.9292   2.9384   2.9630   2.9741   3.0028   3.0049   3.0089
  3.0409   3.0447   3.0793   3.0951   3.1081   3.1330   3.1637   3.1873
  3.1958   3.2169   3.2606   3.2613   3.2720   3.3070   3.3279   3.3634
  3.3771   3.4083   3.4776   3.4904   3.5008   3.5303   3.5431   3.5649
  3.5994   3.6480   3.6508   3.7023   3.7283   3.7540   3.7860   3.8181
  3.8571   3.8720   3.8929   3.9039   3.9057   3.9189   3.9537   4.0045
  4.0522   4.0583   4.0819   4.1299   4.1829   4.2221   4.3024   4.3137
  4.3162   4.3573   4.3710   4.4113   4.4329   4.4498   4.4532   4.4817
  4.4874   4.5145   4.6352   4.6555   4.6573   4.7278   4.7621   4.7745
  4.8269   4.8315   4.8724   4.9389   5.0177   5.0723   5.0978   5.1041
  5.1154   5.1885   5.2035   5.2628   5.3025   5.3991   5.5547   5.5562
  5.6115   5.6978   5.7244   5.9017   5.9274   5.9297   6.0608   6.1508
  6.2659   6.3683   6.6948   6.9499   7.0023   9.6727  11.9858  12.7814
 13.6886  14.1302
 --------------------------------------------------------------
 
          Ground-State Mulliken Net Atomic Charges

     Atom                 Charge (a.u.)    Spin (a.u.)
  --------------------------------------------------------
      1 C                    -0.172839       0.000000
      2 H                     0.127276       0.000000
      3 C                    -0.159566      -0.000000
      4 H                     0.121934      -0.000000
      5 C                    -0.172810       0.000000
      6 H                     0.127200       0.000000
      7 C                    -0.159850      -0.000000
      8 H                     0.122373       0.000000
      9 N                     0.015706       0.000000
     10 H                     0.150576      -0.000000
  --------------------------------------------------------
  Sum of atomic charges =     0.000000
  Sum of spin   charges =    -0.000000

 -----------------------------------------------------------------
                    Cartesian Multipole Moments
 -----------------------------------------------------------------
    Charge (ESU x 10^10)
                 0.0000
    Dipole Moment (Debye)
         X       0.1982      Y       1.3296      Z       1.4020
       Tot       1.9424
    Quadrupole Moments (Debye-Ang)
        XX     -33.0868     XY       1.4891     YY     -23.1479
        XZ       2.1707     YZ       0.6735     ZZ     -29.3167
    Octopole Moments (Debye-Ang^2)
       XXX     -86.3335    XXY     -22.3162    XYY     -19.3311
       YYY     -48.3982    XXZ      53.9896    XYZ       1.2922
       YYZ      40.8845    XZZ     -28.2469    YZZ     -20.8072
       ZZZ     128.5671
    Hexadecapole Moments (Debye-Ang^3)
      XXXX    -191.3774   XXXY     -59.0681   XXYY     -75.4945
      XYYY     -39.5302   YYYY    -227.9872   XXXZ     123.5307
      XXYZ      40.0392   XYYZ      33.8820   YYYZ      89.0916
      XXZZ    -146.3452   XYZZ     -19.9331   YYZZ    -132.5692
      XZZZ     111.6595   YZZZ      95.9585   ZZZZ    -554.3088
 -----------------------------------------------------------------
 Calculating analytic gradient of the SCF energy
 Gradient of SCF Energy
            1           2           3           4           5           6
    1   0.0000698   0.0000736  -0.0000934   0.0000136  -0.0002103  -0.0000126
    2  -0.0000545  -0.0000700   0.0001295  -0.0001010  -0.0007002   0.0002466
    3  -0.0007406   0.0002121   0.0002597   0.0000375  -0.0000732  -0.0000637
            7           8           9          10
    1   0.0000900   0.0000042   0.0001644  -0.0000993
    2   0.0002029   0.0000464   0.0003349  -0.0000346
    3   0.0001121  -0.0000862   0.0003469  -0.0000045
 Max gradient component =       7.406E-04
 RMS gradient           =       2.355E-04
 Gradient time:  CPU 187.00 s  wall 3.75 s
 Geometry Optimization Parameters
   NAtoms,    NIC,     NZ,  NCons,   NDum,   NFix, NCnnct, MaxDiis
       10      65       0       0       0       0       0       0

 Cartesian Hessian Update
 Hessian updated using BFGS update


** GEOMETRY OPTIMIZATION IN DELOCALIZED INTERNAL COORDINATES **
   Searching for a Minimum

   Optimization Cycle:   4

                       Coordinates (Angstroms)
     ATOM                X               Y               Z
      1  C         0.8479473136   -0.4213561469   -1.7060974475
      2  H         0.8284641461   -1.4831644250   -1.8871385717
      3  C         1.0246538615    0.1764303464   -0.4873650428
      4  H         1.1715911673   -0.2486219174    0.4910132349
      5  C         0.6964771206    0.6129524464   -2.6658334361
      6  H         0.5394766786    0.4971633502   -3.7253231336
      7  C         0.7883867062    1.8044559428   -1.9981783739
      8  H         0.7292363255    2.8184927691   -2.3555161680
      9  N         0.9876464025    1.5283346744   -0.6758602853
     10  H         1.0894716558    2.2140207864    0.0469233487
   Point Group: c1    Number of degrees of freedom:    24


   Energy is   -210.180094676

 Hessian updated using BFGS update

 24 Hessian modes will be used to form the next step
  Hessian Eigenvalues:
     0.019144    0.019442    0.019992    0.021258    0.021757    0.022049
     0.023623    0.125696    0.159977    0.159992    0.159998    0.160237
     0.220009    0.252505    0.359441    0.360558    0.361209    0.364882
     0.368143    0.409499    0.442216    0.457421    0.521433    0.548574

 Minimum search - taking simple RFO step
 Searching for Lamda that Minimizes Along All modes
 Value Taken    Lamda =  -0.00000528
 Step Taken.  Stepsize is  0.010101

                             Maximum     Tolerance    Cnvgd?
         Gradient           0.000616      0.000300      NO
         Displacement       0.007193      0.001200      NO
         Energy change     -0.000052      0.000001      NO


 New Cartesian Coordinates Obtained by Inverse Iteration

 Displacement from previous Coordinates is:  0.009762
 Adding empirical dispersion correction 
 ----------------------------------------------------------------
 Doing -D3(0) with
 s6  =   1.00000
 s8  =   1.00000
 rs6 =   1.28100
 rs8 =   1.09400
 -D3 energy without 3body term =     -0.0014732284 hartrees
 ----------------------------------------------------------------
             Standard Nuclear Orientation (Angstroms)
    I     Atom           X                Y                Z
 ----------------------------------------------------------------
    1      C       0.8468316610    -0.4212107232    -1.7053504870
    2      H       0.8262262243    -1.4825861450    -1.8884562126
    3      C       1.0252625498     0.1762511289    -0.4874396753
    4      H       1.1727284176    -0.2481025711     0.4911136373
    5      C       0.6979400904     0.6135362736    -2.6658396596
    6      H       0.5417892417     0.4954601642    -3.7251320760
    7      C       0.7874939346     1.8045284437    -1.9982069964
    8      H       0.7275894893     2.8187763995    -2.3547054380
    9      N       0.9872987811     1.5281611957    -0.6760035171
   10      H       1.0901909882     2.2138936599     0.0466445492
 ----------------------------------------------------------------
 Nuclear Repulsion Energy =         161.72731770 hartrees
 There are       18 alpha and       18 beta electrons
 Applying Cartesian multipole field
    Component          Value
    ---------          -----
     (2,0,0)        1.00000E-10
     (0,2,0)        2.00000E-11
     (0,0,2)       -3.00000E-11
 Nucleus-field energy     =     0.0000000020 hartrees
 Requested basis set is cc-pVTZ
 There are 80 shells and 220 basis functions
 A cutoff of  1.0D-14 yielded   3178 shell pairs
 There are     24270 function pairs (     31468 Cartesian)
 Smallest overlap matrix eigenvalue = 1.12E-04
 Guess MOs from SCF MO coefficient file
 Reading MOs from coefficient file
 Reading MOs from coefficient file
 Long-range K will be added via erf
 Coulomb attenuation parameter = 0.25 bohr**(-1)
 An unrestricted hybrid HF-DFT SCF calculation will be
 performed using Pulay DIIS extrapolation
 Exchange:     0.1957 Hartree-Fock + 1.0000 wB97X-D3 + LR-HF
 Correlation:  1.0000 wB97X-D3
 Using SG-2 standard quadrature grid
 Dispersion:   Grimme D3
 SCF converges when DIIS error is below 1.0E-08
 Geometry optimization detected.  Setting ReadMinima to 0
 Setting SaveMinima to 0
 using 64 threads for integral computing
 -------------------------------------------------------
 OpenMP Integral computing Module                
 Release: version 1.0, May 2013, Q-Chem Inc. Pittsburgh 
 -------------------------------------------------------
 using 64 threads for integral computing
 -------------------------------------------------------
 OpenMP Integral computing Module                
 Release: version 1.0, May 2013, Q-Chem Inc. Pittsburgh 
 -------------------------------------------------------
 ---------------------------------------
  Cycle       Energy         DIIS Error
 ---------------------------------------
    1    -210.1799559070      5.67E-05
    2    -210.1800959828      6.36E-06
    3    -210.1800962587      4.50E-06
    4    -210.1800963621      1.03E-06
    5    -210.1800963724      2.74E-07
    6    -210.1800963734      1.61E-07
    7    -210.1800963735      4.54E-08
    8    -210.1800963736      2.19E-08
    9    -210.1800963736      5.17E-09 Convergence criterion met
 ---------------------------------------
 <S^2> = 0.0000
 SCF time:  CPU 614.33 s  wall 10.02 s
 SCF   energy in the final basis set = -210.18009637
 Total energy in the final basis set = -210.18009637
 
 --------------------------------------------------------------
 
                    Orbital Energies (a.u.)
 --------------------------------------------------------------
 
 Alpha MOs
 -- Occupied --
-14.4654 -10.2922 -10.2921 -10.2556 -10.2551  -1.0948  -0.8859  -0.8330
 -0.6936  -0.6687  -0.6480  -0.5238  -0.5159  -0.5127  -0.4805  -0.4654
 -0.3328  -0.2992
 -- Virtual --
  0.1178   0.1180   0.1615   0.1625   0.1663   0.1848   0.1912   0.2789
  0.2868   0.3042   0.3197   0.3445   0.3741   0.4176   0.4268   0.4398
  0.4498   0.4645   0.4807   0.4920   0.5174   0.5335   0.5383   0.5440
  0.5828   0.5961   0.6115   0.6150   0.6340   0.6410   0.6699   0.7340
  0.7851   0.7942   0.7960   0.8162   0.8318   0.8470   0.8591   0.8700
  0.9501   0.9888   1.0232   1.0652   1.0726   1.0881   1.0983   1.1150
  1.1432   1.1998   1.2217   1.2504   1.2654   1.2655   1.2733   1.3296
  1.3555   1.3637   1.3864   1.3970   1.4232   1.4352   1.4472   1.4588
  1.5402   1.5636   1.6179   1.6686   1.7123   1.7150   1.7275   1.8342
  1.8529   1.9459   1.9884   2.0427   2.1267   2.1461   2.2039   2.2465
  2.3033   2.3767   2.4593   2.4626   2.4921   2.5528   2.5654   2.5981
  2.6109   2.6465   2.7312   2.7415   2.7582   2.8362   2.8699   2.8822
  2.8939   2.9288   2.9386   2.9629   2.9743   3.0028   3.0051   3.0087
  3.0408   3.0445   3.0791   3.0955   3.1081   3.1331   3.1639   3.1878
  3.1958   3.2170   3.2604   3.2612   3.2719   3.3068   3.3288   3.3635
  3.3768   3.4085   3.4772   3.4906   3.5010   3.5311   3.5430   3.5648
  3.5999   3.6482   3.6505   3.7024   3.7288   3.7542   3.7860   3.8184
  3.8572   3.8720   3.8928   3.9037   3.9067   3.9195   3.9540   4.0037
  4.0524   4.0584   4.0820   4.1301   4.1838   4.2229   4.3022   4.3139
  4.3164   4.3573   4.3711   4.4112   4.4334   4.4503   4.4520   4.4821
  4.4891   4.5150   4.6360   4.6554   4.6579   4.7275   4.7628   4.7747
  4.8273   4.8320   4.8725   4.9394   5.0179   5.0721   5.0978   5.1051
  5.1156   5.1887   5.2041   5.2632   5.3019   5.3993   5.5549   5.5569
  5.6113   5.6967   5.7245   5.9039   5.9275   5.9307   6.0612   6.1511
  6.2658   6.3692   6.6955   6.9498   7.0025   9.6726  11.9832  12.7879
 13.6923  14.1360
 
 Beta MOs
 -- Occupied --
-14.4654 -10.2922 -10.2921 -10.2556 -10.2551  -1.0948  -0.8859  -0.8330
 -0.6936  -0.6687  -0.6480  -0.5238  -0.5159  -0.5127  -0.4805  -0.4654
 -0.3328  -0.2992
 -- Virtual --
  0.1178   0.1180   0.1615   0.1625   0.1663   0.1848   0.1912   0.2789
  0.2868   0.3042   0.3197   0.3445   0.3741   0.4176   0.4268   0.4398
  0.4498   0.4645   0.4807   0.4920   0.5174   0.5335   0.5383   0.5440
  0.5828   0.5961   0.6115   0.6150   0.6340   0.6410   0.6699   0.7340
  0.7851   0.7942   0.7960   0.8162   0.8318   0.8470   0.8591   0.8700
  0.9501   0.9888   1.0232   1.0652   1.0726   1.0881   1.0983   1.1150
  1.1432   1.1998   1.2217   1.2504   1.2654   1.2655   1.2733   1.3296
  1.3555   1.3637   1.3864   1.3970   1.4232   1.4352   1.4472   1.4588
  1.5402   1.5636   1.6179   1.6686   1.7123   1.7150   1.7275   1.8342
  1.8529   1.9459   1.9884   2.0427   2.1267   2.1461   2.2039   2.2465
  2.3033   2.3767   2.4593   2.4626   2.4921   2.5528   2.5654   2.5981
  2.6109   2.6465   2.7312   2.7415   2.7582   2.8362   2.8699   2.8822
  2.8939   2.9288   2.9386   2.9629   2.9743   3.0028   3.0051   3.0087
  3.0408   3.0445   3.0791   3.0955   3.1081   3.1331   3.1639   3.1878
  3.1958   3.2170   3.2604   3.2612   3.2719   3.3068   3.3288   3.3635
  3.3768   3.4085   3.4772   3.4906   3.5010   3.5311   3.5430   3.5648
  3.5999   3.6482   3.6505   3.7024   3.7288   3.7542   3.7860   3.8184
  3.8572   3.8720   3.8928   3.9037   3.9067   3.9195   3.9540   4.0037
  4.0524   4.0584   4.0820   4.1301   4.1838   4.2229   4.3022   4.3139
  4.3164   4.3573   4.3711   4.4112   4.4334   4.4503   4.4520   4.4821
  4.4891   4.5150   4.6360   4.6554   4.6579   4.7275   4.7628   4.7747
  4.8273   4.8320   4.8725   4.9394   5.0179   5.0721   5.0978   5.1051
  5.1156   5.1887   5.2041   5.2632   5.3019   5.3993   5.5549   5.5569
  5.6113   5.6967   5.7245   5.9039   5.9275   5.9307   6.0612   6.1511
  6.2658   6.3692   6.6955   6.9498   7.0025   9.6726  11.9832  12.7879
 13.6923  14.1360
 --------------------------------------------------------------
 
          Ground-State Mulliken Net Atomic Charges

     Atom                 Charge (a.u.)    Spin (a.u.)
  --------------------------------------------------------
      1 C                    -0.172805       0.000000
      2 H                     0.127309       0.000000
      3 C                    -0.159516      -0.000000
      4 H                     0.121852      -0.000000
      5 C                    -0.172762       0.000000
      6 H                     0.127219      -0.000000
      7 C                    -0.159820      -0.000000
      8 H                     0.122295      -0.000000
      9 N                     0.015735       0.000000
     10 H                     0.150494       0.000000
  --------------------------------------------------------
  Sum of atomic charges =    -0.000000
  Sum of spin   charges =    -0.000000

 -----------------------------------------------------------------
                    Cartesian Multipole Moments
 -----------------------------------------------------------------
    Charge (ESU x 10^10)
                 0.0000
    Dipole Moment (Debye)
         X       0.1990      Y       1.3286      Z       1.4008
       Tot       1.9409
    Quadrupole Moments (Debye-Ang)
        XX     -33.0818     XY       1.4906     YY     -23.1493
        XZ       2.1711     YZ       0.6789     ZZ     -29.3143
    Octopole Moments (Debye-Ang^2)
       XXX     -86.3170    XXY     -22.3116    XYY     -19.3435
       YYY     -48.3950    XXZ      53.9889    XYZ       1.2972
       YYZ      40.8776    XZZ     -28.2308    YZZ     -20.8430
       ZZZ     128.5569
    Hexadecapole Moments (Debye-Ang^3)
      XXXX    -191.3257   XXXY     -59.0504   XXYY     -75.5015
      XYYY     -39.5391   YYYY    -227.9629   XXXZ     123.5335
      XXYZ      40.0463   XYYZ      33.9162   YYYZ      89.0891
      XXZZ    -146.3128   XYZZ     -19.9510   YYZZ    -132.5702
      XZZZ     111.5803   YZZZ      96.1139   ZZZZ    -554.2466
 -----------------------------------------------------------------
 Calculating analytic gradient of the SCF energy
 Gradient of SCF Energy
            1           2           3           4           5           6
    1  -0.0002744   0.0000002   0.0001379   0.0000395   0.0002730   0.0000481
    2  -0.0000816  -0.0000058  -0.0001153  -0.0000451   0.0001003   0.0000736
    3   0.0001342   0.0000590  -0.0001522   0.0000205  -0.0001153  -0.0000070
            7           8           9          10
    1  -0.0002430  -0.0000316   0.0001209  -0.0000706
    2  -0.0001145   0.0000349   0.0001573  -0.0000036
    3  -0.0000803  -0.0000270   0.0001496   0.0000184
 Max gradient component =       2.744E-04
 RMS gradient           =       1.179E-04
 Gradient time:  CPU 177.40 s  wall 3.29 s
 Geometry Optimization Parameters
   NAtoms,    NIC,     NZ,  NCons,   NDum,   NFix, NCnnct, MaxDiis
       10      65       0       0       0       0       0       0

 Cartesian Hessian Update
 Hessian updated using BFGS update


** GEOMETRY OPTIMIZATION IN DELOCALIZED INTERNAL COORDINATES **
   Searching for a Minimum

   Optimization Cycle:   5

                       Coordinates (Angstroms)
     ATOM                X               Y               Z
      1  C         0.8468316610   -0.4212107232   -1.7053504870
      2  H         0.8262262243   -1.4825861450   -1.8884562126
      3  C         1.0252625498    0.1762511289   -0.4874396753
      4  H         1.1727284176   -0.2481025711    0.4911136373
      5  C         0.6979400904    0.6135362736   -2.6658396596
      6  H         0.5417892417    0.4954601642   -3.7251320760
      7  C         0.7874939346    1.8045284437   -1.9982069964
      8  H         0.7275894893    2.8187763995   -2.3547054380
      9  N         0.9872987811    1.5281611957   -0.6760035171
     10  H         1.0901909882    2.2138936599    0.0466445492
   Point Group: c1    Number of degrees of freedom:    24


   Energy is   -210.180096374

 Hessian updated using BFGS update

 24 Hessian modes will be used to form the next step
  Hessian Eigenvalues:
     0.019144    0.019486    0.019610    0.020194    0.022043    0.023538
     0.042006    0.098241    0.159977    0.159993    0.159999    0.160221
     0.220008    0.252171    0.359440    0.360447    0.361083    0.363876
     0.368143    0.422858    0.442387    0.457544    0.516028    0.521448

 Minimum search - taking simple RFO step
 Searching for Lamda that Minimizes Along All modes
 Value Taken    Lamda =  -0.00000253
 Step Taken.  Stepsize is  0.007708

                             Maximum     Tolerance    Cnvgd?
         Gradient           0.000260      0.000300     YES
         Displacement       0.006109      0.001200      NO
         Energy change     -0.000002      0.000001      NO


 New Cartesian Coordinates Obtained by Inverse Iteration

 Displacement from previous Coordinates is:  0.007499
 Adding empirical dispersion correction 
 ----------------------------------------------------------------
 Doing -D3(0) with
 s6  =   1.00000
 s8  =   1.00000
 rs6 =   1.28100
 rs8 =   1.09400
 -D3 energy without 3body term =     -0.0014731016 hartrees
 ----------------------------------------------------------------
             Standard Nuclear Orientation (Angstroms)
    I     Atom           X                Y                Z
 ----------------------------------------------------------------
    1      C       0.8479847549    -0.4210492358    -1.7053616949
    2      H       0.8279592739    -1.4822202508    -1.8896425504
    3      C       1.0245589469     0.1762510864    -0.4872929304
    4      H       1.1714451881    -0.2476897180     0.4914297311
    5      C       0.6969732634     0.6136834361    -2.6655298578
    6      H       0.5400809953     0.4944884767    -3.7245757149
    7      C       0.7881077592     1.8045868165    -1.9982810427
    8      H       0.7287098047     2.8188982728    -2.3544224560
    9      N       0.9869040283     1.5279993537    -0.6761145015
   10      H       1.0906273630     2.2137595887     0.0464151423
 ----------------------------------------------------------------
 Nuclear Repulsion Energy =         161.74071929 hartrees
 There are       18 alpha and       18 beta electrons
 Applying Cartesian multipole field
    Component          Value
    ---------          -----
     (2,0,0)        1.00000E-10
     (0,2,0)        2.00000E-11
     (0,0,2)       -3.00000E-11
 Nucleus-field energy     =     0.0000000020 hartrees
 Requested basis set is cc-pVTZ
 There are 80 shells and 220 basis functions
 A cutoff of  1.0D-14 yielded   3178 shell pairs
 There are     24270 function pairs (     31468 Cartesian)
 Smallest overlap matrix eigenvalue = 1.12E-04
 Guess MOs from SCF MO coefficient file
 Reading MOs from coefficient file
 Reading MOs from coefficient file
 Long-range K will be added via erf
 Coulomb attenuation parameter = 0.25 bohr**(-1)
 An unrestricted hybrid HF-DFT SCF calculation will be
 performed using Pulay DIIS extrapolation
 Exchange:     0.1957 Hartree-Fock + 1.0000 wB97X-D3 + LR-HF
 Correlation:  1.0000 wB97X-D3
 Using SG-2 standard quadrature grid
 Dispersion:   Grimme D3
 SCF converges when DIIS error is below 1.0E-08
 Geometry optimization detected.  Setting ReadMinima to 0
 Setting SaveMinima to 0
 using 64 threads for integral computing
 -------------------------------------------------------
 OpenMP Integral computing Module                
 Release: version 1.0, May 2013, Q-Chem Inc. Pittsburgh 
 -------------------------------------------------------
 using 64 threads for integral computing
 -------------------------------------------------------
 OpenMP Integral computing Module                
 Release: version 1.0, May 2013, Q-Chem Inc. Pittsburgh 
 -------------------------------------------------------
 ---------------------------------------
  Cycle       Energy         DIIS Error
 ---------------------------------------
    1    -210.1801459278      3.96E-05
    2    -210.1800970402      3.63E-06
    3    -210.1800971833      2.00E-06
    4    -210.1800972067      9.34E-07
    5    -210.1800972134      2.71E-07
    6    -210.1800972139      1.08E-07
    7    -210.1800972140      1.93E-08
    8    -210.1800972140      9.56E-09 Convergence criterion met
 ---------------------------------------
 <S^2> = 0.0000
 SCF time:  CPU 538.21 s  wall 8.71 s
 SCF   energy in the final basis set = -210.18009721
 Total energy in the final basis set = -210.18009721
 
 --------------------------------------------------------------
 
                    Orbital Energies (a.u.)
 --------------------------------------------------------------
 
 Alpha MOs
 -- Occupied --
-14.4653 -10.2921 -10.2921 -10.2555 -10.2550  -1.0949  -0.8859  -0.8331
 -0.6936  -0.6687  -0.6480  -0.5238  -0.5159  -0.5128  -0.4806  -0.4654
 -0.3328  -0.2993
 -- Virtual --
  0.1178   0.1180   0.1615   0.1625   0.1663   0.1848   0.1912   0.2789
  0.2868   0.3043   0.3198   0.3444   0.3741   0.4177   0.4268   0.4399
  0.4498   0.4644   0.4809   0.4920   0.5174   0.5335   0.5383   0.5440
  0.5828   0.5962   0.6116   0.6150   0.6341   0.6410   0.6701   0.7340
  0.7852   0.7942   0.7961   0.8161   0.8318   0.8470   0.8590   0.8702
  0.9502   0.9887   1.0233   1.0653   1.0725   1.0881   1.0984   1.1150
  1.1435   1.1996   1.2218   1.2505   1.2653   1.2654   1.2733   1.3298
  1.3556   1.3638   1.3866   1.3971   1.4233   1.4351   1.4472   1.4588
  1.5402   1.5637   1.6178   1.6687   1.7123   1.7150   1.7275   1.8341
  1.8527   1.9468   1.9882   2.0429   2.1267   2.1461   2.2039   2.2465
  2.3034   2.3768   2.4594   2.4628   2.4922   2.5528   2.5654   2.5982
  2.6112   2.6465   2.7314   2.7414   2.7584   2.8359   2.8699   2.8822
  2.8940   2.9287   2.9387   2.9629   2.9744   3.0028   3.0052   3.0085
  3.0408   3.0445   3.0790   3.0957   3.1082   3.1331   3.1640   3.1882
  3.1958   3.2169   3.2603   3.2611   3.2719   3.3068   3.3292   3.3635
  3.3766   3.4087   3.4771   3.4906   3.5012   3.5317   3.5431   3.5648
  3.6002   3.6483   3.6504   3.7025   3.7292   3.7543   3.7860   3.8186
  3.8572   3.8722   3.8926   3.9037   3.9072   3.9199   3.9542   4.0033
  4.0526   4.0584   4.0821   4.1303   4.1842   4.2233   4.3022   4.3141
  4.3167   4.3574   4.3713   4.4112   4.4338   4.4506   4.4517   4.4823
  4.4897   4.5151   4.6364   4.6553   4.6581   4.7274   4.7634   4.7749
  4.8275   4.8323   4.8727   4.9397   5.0182   5.0721   5.0981   5.1057
  5.1160   5.1889   5.2047   5.2636   5.3018   5.3997   5.5551   5.5572
  5.6114   5.6964   5.7244   5.9050   5.9276   5.9314   6.0615   6.1514
  6.2660   6.3699   6.6961   6.9500   7.0028   9.6728  11.9844  12.7904
 13.6955  14.1391
 
 Beta MOs
 -- Occupied --
-14.4653 -10.2921 -10.2921 -10.2555 -10.2550  -1.0949  -0.8859  -0.8331
 -0.6936  -0.6687  -0.6480  -0.5238  -0.5159  -0.5128  -0.4806  -0.4654
 -0.3328  -0.2993
 -- Virtual --
  0.1178   0.1180   0.1615   0.1625   0.1663   0.1848   0.1912   0.2789
  0.2868   0.3043   0.3198   0.3444   0.3741   0.4177   0.4268   0.4399
  0.4498   0.4644   0.4809   0.4920   0.5174   0.5335   0.5383   0.5440
  0.5828   0.5962   0.6116   0.6150   0.6341   0.6410   0.6701   0.7340
  0.7852   0.7942   0.7961   0.8161   0.8318   0.8470   0.8590   0.8702
  0.9502   0.9887   1.0233   1.0653   1.0725   1.0881   1.0984   1.1150
  1.1435   1.1996   1.2218   1.2505   1.2653   1.2654   1.2733   1.3298
  1.3556   1.3638   1.3866   1.3971   1.4233   1.4351   1.4472   1.4588
  1.5402   1.5637   1.6178   1.6687   1.7123   1.7150   1.7275   1.8341
  1.8527   1.9468   1.9882   2.0429   2.1267   2.1461   2.2039   2.2465
  2.3034   2.3768   2.4594   2.4628   2.4922   2.5528   2.5654   2.5982
  2.6112   2.6465   2.7314   2.7414   2.7584   2.8359   2.8699   2.8822
  2.8940   2.9287   2.9387   2.9629   2.9744   3.0028   3.0052   3.0085
  3.0408   3.0445   3.0790   3.0957   3.1082   3.1331   3.1640   3.1882
  3.1958   3.2169   3.2603   3.2611   3.2719   3.3068   3.3292   3.3635
  3.3766   3.4087   3.4771   3.4906   3.5012   3.5317   3.5431   3.5648
  3.6002   3.6483   3.6504   3.7025   3.7292   3.7543   3.7860   3.8186
  3.8572   3.8722   3.8926   3.9037   3.9072   3.9199   3.9542   4.0033
  4.0526   4.0584   4.0821   4.1303   4.1842   4.2233   4.3022   4.3141
  4.3167   4.3574   4.3713   4.4112   4.4338   4.4506   4.4517   4.4823
  4.4897   4.5151   4.6364   4.6553   4.6581   4.7274   4.7634   4.7749
  4.8275   4.8323   4.8727   4.9397   5.0182   5.0721   5.0981   5.1057
  5.1160   5.1889   5.2047   5.2636   5.3018   5.3997   5.5551   5.5572
  5.6114   5.6964   5.7244   5.9050   5.9276   5.9314   6.0615   6.1514
  6.2660   6.3699   6.6961   6.9500   7.0028   9.6728  11.9844  12.7904
 13.6955  14.1391
 --------------------------------------------------------------
 
          Ground-State Mulliken Net Atomic Charges

     Atom                 Charge (a.u.)    Spin (a.u.)
  --------------------------------------------------------
      1 C                    -0.172741      -0.000000
      2 H                     0.127304       0.000000
      3 C                    -0.159642       0.000000
      4 H                     0.121828      -0.000000
      5 C                    -0.172714      -0.000000
      6 H                     0.127208      -0.000000
      7 C                    -0.159937       0.000000
      8 H                     0.122269      -0.000000
      9 N                     0.015990      -0.000000
     10 H                     0.150437       0.000000
  --------------------------------------------------------
  Sum of atomic charges =     0.000000
  Sum of spin   charges =     0.000000

 -----------------------------------------------------------------
                    Cartesian Multipole Moments
 -----------------------------------------------------------------
    Charge (ESU x 10^10)
                 0.0000
    Dipole Moment (Debye)
         X       0.1998      Y       1.3285      Z       1.4007
       Tot       1.9408
    Quadrupole Moments (Debye-Ang)
        XX     -33.0783     XY       1.4940     YY     -23.1498
        XZ       2.1706     YZ       0.6818     ZZ     -29.3145
    Octopole Moments (Debye-Ang^2)
       XXX     -86.3062    XXY     -22.3041    XYY     -19.3235
       YYY     -48.3919    XXZ      53.9811    XYZ       1.2979
       YYZ      40.8721    XZZ     -28.2400    YZZ     -20.8630
       ZZZ     128.5648
    Hexadecapole Moments (Debye-Ang^3)
      XXXX    -191.2931   XXXY     -59.0274   XXYY     -75.4592
      XYYY     -39.4920   YYYY    -227.9366   XXXZ     123.5181
      XXYZ      40.0424   XYYZ      33.8837   YYYZ      89.0745
      XXZZ    -146.3030   XYZZ     -19.9623   YYZZ    -132.5598
      XZZZ     111.6422   YZZZ      96.1926   ZZZZ    -554.2811
 -----------------------------------------------------------------
 Calculating analytic gradient of the SCF energy
 Gradient of SCF Energy
            1           2           3           4           5           6
    1   0.0001431   0.0000307  -0.0000992   0.0000021  -0.0000982   0.0000027
    2   0.0000139   0.0000180  -0.0001158   0.0000056   0.0002959  -0.0000146
    3   0.0002817  -0.0000307  -0.0001780  -0.0000191   0.0000471   0.0000177
            7           8           9          10
    1   0.0000237   0.0000025   0.0000475  -0.0000548
    2  -0.0001619  -0.0000119  -0.0000350   0.0000059
    3  -0.0001114   0.0000155  -0.0000462   0.0000232
 Max gradient component =       2.959E-04
 RMS gradient           =       1.010E-04
 Gradient time:  CPU 175.91 s  wall 3.27 s
 Geometry Optimization Parameters
   NAtoms,    NIC,     NZ,  NCons,   NDum,   NFix, NCnnct, MaxDiis
       10      65       0       0       0       0       0       0

 Cartesian Hessian Update
 Hessian updated using BFGS update


** GEOMETRY OPTIMIZATION IN DELOCALIZED INTERNAL COORDINATES **
   Searching for a Minimum

   Optimization Cycle:   6

                       Coordinates (Angstroms)
     ATOM                X               Y               Z
      1  C         0.8479847549   -0.4210492358   -1.7053616949
      2  H         0.8279592739   -1.4822202508   -1.8896425504
      3  C         1.0245589469    0.1762510864   -0.4872929304
      4  H         1.1714451881   -0.2476897180    0.4914297311
      5  C         0.6969732634    0.6136834361   -2.6655298578
      6  H         0.5400809953    0.4944884767   -3.7245757149
      7  C         0.7881077592    1.8045868165   -1.9982810427
      8  H         0.7287098047    2.8188982728   -2.3544224560
      9  N         0.9869040283    1.5279993537   -0.6761145015
     10  H         1.0906273630    2.2137595887    0.0464151423
   Point Group: c1    Number of degrees of freedom:    24


   Energy is   -210.180097214

 Hessian updated using BFGS update

 24 Hessian modes will be used to form the next step
  Hessian Eigenvalues:
     0.018717    0.019144    0.019509    0.020100    0.022043    0.023537
     0.057635    0.104296    0.159977    0.159992    0.159999    0.160191
     0.220010    0.237907    0.359441    0.360496    0.361152    0.364979
     0.368155    0.415689    0.442312    0.457412    0.521423    0.535399

 Minimum search - taking simple RFO step
 Searching for Lamda that Minimizes Along All modes
 Value Taken    Lamda =  -0.00000052
 Step Taken.  Stepsize is  0.002118

                             Maximum     Tolerance    Cnvgd?
         Gradient           0.000221      0.000300     YES
         Displacement       0.001331      0.001200      NO
         Energy change     -0.000001      0.000001     YES


                       Distance Matrix (Angstroms)
             C (  1)   H (  2)   C (  3)   H (  4)   C (  5)   H (  6)
   H (  2)  1.077239
   C (  3)  1.368078  2.180771
   H (  4)  2.227234  2.703988  1.076661
   C (  5)  1.419648  2.238743  2.245746  3.306581
   H (  6)  2.238356  2.712422  3.288768  4.327141  1.077219
   C (  7)  2.245627  3.288843  2.233936  3.249222  1.368129  2.181277
   H (  8)  3.306473  4.327296  3.249197  4.207000  2.227278  2.704770
   N (  9)  2.208492  3.249513  1.365392  2.133140  2.208576  3.249756
   H ( 10)  3.173297  4.180620  2.107285  2.502659  3.173303  4.180833
             C (  7)   H (  8)   N (  9)
   H (  8)  1.076658
   N (  9)  1.365337  2.133026
   H ( 10)  2.107065  2.502239  1.001536
 
 Final energy is   -210.180097213993     


 ******************************
 **  OPTIMIZATION CONVERGED  **
 ******************************

                       Coordinates (Angstroms)
     ATOM                X               Y               Z
      1  C         0.8479847549   -0.4210492358   -1.7053616949
      2  H         0.8279592739   -1.4822202508   -1.8896425504
      3  C         1.0245589469    0.1762510864   -0.4872929304
      4  H         1.1714451881   -0.2476897180    0.4914297311
      5  C         0.6969732634    0.6136834361   -2.6655298578
      6  H         0.5400809953    0.4944884767   -3.7245757149
      7  C         0.7881077592    1.8045868165   -1.9982810427
      8  H         0.7287098047    2.8188982728   -2.3544224560
      9  N         0.9869040283    1.5279993537   -0.6761145015
     10  H         1.0906273630    2.2137595887    0.0464151423

Z-matrix Print:
$molecule
0 1
N 
H  1 1.001536
C  1 1.365337 2 125.098449
H  3 1.076658 1 121.278954 2 -0.020445 0
C  1 1.365392 2 125.116737 3 179.920853 0
H  5 1.076661 1 121.284931 2 0.180823 0
C  5 1.368078 1 107.791164 2 -179.907061 0
H  7 1.077239 5 125.788529 1 -179.985519 0
C  3 1.368129 1 107.797312 2 179.940006 0
H  9 1.077219 3 125.838320 1 180.000000 0
$end

 
 --------------------------------------------------------------
 
                    Orbital Energies (a.u.)
 --------------------------------------------------------------
 
 Alpha MOs
 -- Occupied --
-14.4653 -10.2921 -10.2921 -10.2555 -10.2550  -1.0949  -0.8859  -0.8331
 -0.6936  -0.6687  -0.6480  -0.5238  -0.5159  -0.5128  -0.4806  -0.4654
 -0.3328  -0.2993
 -- Virtual --
  0.1178   0.1180   0.1615   0.1625   0.1663   0.1848   0.1912   0.2789
  0.2868   0.3043   0.3198   0.3444   0.3741   0.4177   0.4268   0.4399
  0.4498   0.4644   0.4809   0.4920   0.5174   0.5335   0.5383   0.5440
  0.5828   0.5962   0.6116   0.6150   0.6341   0.6410   0.6701   0.7340
  0.7852   0.7942   0.7961   0.8161   0.8318   0.8470   0.8590   0.8702
  0.9502   0.9887   1.0233   1.0653   1.0725   1.0881   1.0984   1.1150
  1.1435   1.1996   1.2218   1.2505   1.2653   1.2654   1.2733   1.3298
  1.3556   1.3638   1.3866   1.3971   1.4233   1.4351   1.4472   1.4588
  1.5402   1.5637   1.6178   1.6687   1.7123   1.7150   1.7275   1.8341
  1.8527   1.9468   1.9882   2.0429   2.1267   2.1461   2.2039   2.2465
  2.3034   2.3768   2.4594   2.4628   2.4922   2.5528   2.5654   2.5982
  2.6112   2.6465   2.7314   2.7414   2.7584   2.8359   2.8699   2.8822
  2.8940   2.9287   2.9387   2.9629   2.9744   3.0028   3.0052   3.0085
  3.0408   3.0445   3.0790   3.0957   3.1082   3.1331   3.1640   3.1882
  3.1958   3.2169   3.2603   3.2611   3.2719   3.3068   3.3292   3.3635
  3.3766   3.4087   3.4771   3.4906   3.5012   3.5317   3.5431   3.5648
  3.6002   3.6483   3.6504   3.7025   3.7292   3.7543   3.7860   3.8186
  3.8572   3.8722   3.8926   3.9037   3.9072   3.9199   3.9542   4.0033
  4.0526   4.0584   4.0821   4.1303   4.1842   4.2233   4.3022   4.3141
  4.3167   4.3574   4.3713   4.4112   4.4338   4.4506   4.4517   4.4823
  4.4897   4.5151   4.6364   4.6553   4.6581   4.7274   4.7634   4.7749
  4.8275   4.8323   4.8727   4.9397   5.0182   5.0721   5.0981   5.1057
  5.1160   5.1889   5.2047   5.2636   5.3018   5.3997   5.5551   5.5572
  5.6114   5.6964   5.7244   5.9050   5.9276   5.9314   6.0615   6.1514
  6.2660   6.3699   6.6961   6.9500   7.0028   9.6728  11.9844  12.7904
 13.6955  14.1391
 
 Beta MOs
 -- Occupied --
-14.4653 -10.2921 -10.2921 -10.2555 -10.2550  -1.0949  -0.8859  -0.8331
 -0.6936  -0.6687  -0.6480  -0.5238  -0.5159  -0.5128  -0.4806  -0.4654
 -0.3328  -0.2993
 -- Virtual --
  0.1178   0.1180   0.1615   0.1625   0.1663   0.1848   0.1912   0.2789
  0.2868   0.3043   0.3198   0.3444   0.3741   0.4177   0.4268   0.4399
  0.4498   0.4644   0.4809   0.4920   0.5174   0.5335   0.5383   0.5440
  0.5828   0.5962   0.6116   0.6150   0.6341   0.6410   0.6701   0.7340
  0.7852   0.7942   0.7961   0.8161   0.8318   0.8470   0.8590   0.8702
  0.9502   0.9887   1.0233   1.0653   1.0725   1.0881   1.0984   1.1150
  1.1435   1.1996   1.2218   1.2505   1.2653   1.2654   1.2733   1.3298
  1.3556   1.3638   1.3866   1.3971   1.4233   1.4351   1.4472   1.4588
  1.5402   1.5637   1.6178   1.6687   1.7123   1.7150   1.7275   1.8341
  1.8527   1.9468   1.9882   2.0429   2.1267   2.1461   2.2039   2.2465
  2.3034   2.3768   2.4594   2.4628   2.4922   2.5528   2.5654   2.5982
  2.6112   2.6465   2.7314   2.7414   2.7584   2.8359   2.8699   2.8822
  2.8940   2.9287   2.9387   2.9629   2.9744   3.0028   3.0052   3.0085
  3.0408   3.0445   3.0790   3.0957   3.1082   3.1331   3.1640   3.1882
  3.1958   3.2169   3.2603   3.2611   3.2719   3.3068   3.3292   3.3635
  3.3766   3.4087   3.4771   3.4906   3.5012   3.5317   3.5431   3.5648
  3.6002   3.6483   3.6504   3.7025   3.7292   3.7543   3.7860   3.8186
  3.8572   3.8722   3.8926   3.9037   3.9072   3.9199   3.9542   4.0033
  4.0526   4.0584   4.0821   4.1303   4.1842   4.2233   4.3022   4.3141
  4.3167   4.3574   4.3713   4.4112   4.4338   4.4506   4.4517   4.4823
  4.4897   4.5151   4.6364   4.6553   4.6581   4.7274   4.7634   4.7749
  4.8275   4.8323   4.8727   4.9397   5.0182   5.0721   5.0981   5.1057
  5.1160   5.1889   5.2047   5.2636   5.3018   5.3997   5.5551   5.5572
  5.6114   5.6964   5.7244   5.9050   5.9276   5.9314   6.0615   6.1514
  6.2660   6.3699   6.6961   6.9500   7.0028   9.6728  11.9844  12.7904
 13.6955  14.1391
 --------------------------------------------------------------
 
          Ground-State Mulliken Net Atomic Charges

     Atom                 Charge (a.u.)    Spin (a.u.)
  --------------------------------------------------------
      1 C                    -0.172741      -0.000000
      2 H                     0.127304       0.000000
      3 C                    -0.159642       0.000000
      4 H                     0.121828      -0.000000
      5 C                    -0.172714      -0.000000
      6 H                     0.127208      -0.000000
      7 C                    -0.159937       0.000000
      8 H                     0.122269      -0.000000
      9 N                     0.015990      -0.000000
     10 H                     0.150437       0.000000
  --------------------------------------------------------
  Sum of atomic charges =     0.000000
  Sum of spin   charges =     0.000000

 -----------------------------------------------------------------
                    Cartesian Multipole Moments
 -----------------------------------------------------------------
    Charge (ESU x 10^10)
                 0.0000
    Dipole Moment (Debye)
         X       0.1998      Y       1.3285      Z       1.4007
       Tot       1.9408
    Quadrupole Moments (Debye-Ang)
        XX     -33.0783     XY       1.4940     YY     -23.1498
        XZ       2.1706     YZ       0.6818     ZZ     -29.3145
    Octopole Moments (Debye-Ang^2)
       XXX     -86.3062    XXY     -22.3041    XYY     -19.3235
       YYY     -48.3919    XXZ      53.9811    XYZ       1.2979
       YYZ      40.8721    XZZ     -28.2400    YZZ     -20.8630
       ZZZ     128.5648
    Hexadecapole Moments (Debye-Ang^3)
      XXXX    -191.2931   XXXY     -59.0274   XXYY     -75.4592
      XYYY     -39.4920   YYYY    -227.9366   XXXZ     123.5181
      XXYZ      40.0424   XYYZ      33.8837   YYYZ      89.0745
      XXZZ    -146.3030   XYZZ     -19.9623   YYZZ    -132.5598
      XZZZ     111.6422   YZZZ      96.1926   ZZZZ    -554.2811
 -----------------------------------------------------------------
Archival summary:
1\1\c8-89\OPT\ProcedureUnspecified\BasisUnspecified\145\hpark21\MonFeb613:30:592023MonFeb613:30:592023\0\\#,OPT,ProcedureUnspecified,BasisUnspecified,\\0,1\N\H,1,1.00154\C,1,1.36534,2,125.098\H,3,1.07666,1,121.279,2,-0.0204451,0\C,1,1.36539,2,125.117,3,179.921,0\H,5,1.07666,1,121.285,2,0.180823,0\C,5,1.36808,1,107.791,2,-179.907,0\H,7,1.07724,5,125.789,1,-179.986,0\C,3,1.36813,1,107.797,2,179.94,0\H,9,1.07722,3,125.838,1,180,0\\\@

 Total job time:  102.82s(wall), 5969.86s(cpu) 
 Mon Feb  6 13:30:59 2023

        *************************************************************
        *                                                           *
        *  Thank you very much for using Q-Chem.  Have a nice day.  *
        *                                                           *
        *************************************************************
