# Supplementary material for: Reactant Discovery with an Ab Initio Nanoreactor: Exploration of Astrophysical N-Heterocycle Precursors and Formation Pathways
Source: ACS Earth Space Chem. 2024 Aug 9;8(9):1771–83. doi: 10.1021/acsearthspacechem.4c00120 (PMC11418024; doi:10.1021/acsearthspacechem.4c00120)
Supplement: Supplementary file 2 — sp4c00120_si_002.zip [file sp4c00120_si_002.zip › nr-si-data/reaction2/P2/Pyrrole/ccsd_sp.out]

Running Job 1 of 1 qchem.in
qchem qchem.in_107504.0 ./qchem107504/ 0
/home/leeping/opt/qchem/5.3.2-openmp/exe/qcprog.exe_s qchem.in_107504.0 ./qchem107504/
                  Welcome to Q-Chem
     A Quantum Leap Into The Future Of Chemistry


 Q-Chem 5.3, Q-Chem, Inc., Pleasanton, CA (2020)

 Yihan Shao,  Zhengting Gan,  E. Epifanovsky,  A. T. B. Gilbert,  M. Wormit,  
 J. Kussmann,  A. W. Lange,  A. Behn,  Jia Deng,  Xintian Feng,  D. Ghosh,  
 M. Goldey,  P. R. Horn,  L. D. Jacobson,  I. Kaliman,  T. Kus,  A. Landau,  
 Jie Liu,  E. I. Proynov,  R. M. Richard,  R. P. Steele,  E. J. Sundstrom,  
 H. L. Woodcock III,  P. M. Zimmerman,  D. Zuev,  B. Alam,  B. Albrecht,  
 A. Aldossary,  E. Alguire,  S. A. Baeppler,  D. Barton,  Z. Benda,  
 Y. A. Bernard,  E. J. Berquist,  K. B. Bravaya,  H. Burton,  K. Carter-Fenk,  
 D. Casanova,  Chun-Min Chang,  Yunqing Chen,  A. Chien,  K. D. Closser,  
 M. P. Coons,  S. Coriani,  S. Dasgupta,  A. L. Dempwolff,  M. Diedenhofen,  
 Hainam Do,  R. G. Edgar,  Po-Tung Fang,  S. Faraji,  S. Fatehi,  
 Qingguo Feng,  J. Fosso-Tande,  J. Gayvert,  Qinghui Ge,  A. Ghysels,  
 G. Gidofalvi,  J. Gomes,  J. Gonthier,  S. Gulania,  A. Gunina,  D. Hait,  
 M. W. D. Hanson-Heine,  S. Hammes-Schiffer,  P. H. P. Harbach,  
 A. W. Hauser,  M. F. Herbst,  J. E. Herr,  E. G. Hohenstein,  Z. C. Holden,  
 S. Houck,  Kerwin Hui,  B. C. Huynh,  M. Ivanov,  T.-C. Jagau,  Hyunjun Ji,  
 B. Kaduk,  K. Khistyaev,  Jaehoon Kim,  P. Klunzinger,  K. Koh,  
 D. Kosenkov,  L. Koulias,  T. Kowalczyk,  C. M. Krauter,  A. Kunitsa,  
 Ka Un Lao,  A. Laurent,  K. V. Lawler,  Joonho Lee,  D. Lefrancois,  
 S. Lehtola,  D. S. Levine,  Yi-Pei Li,  You-Sheng Lin,  Fenglai Liu,  
 Kuan-Yu Liu,  E. Livshits,  M. Loipersberger,  A. Luenser,  A. Manjanath,  
 P. Manohar,  E. Mansoor,  S. F. Manzer,  Shan-Ping Mao,  Yuezhi Mao,  
 N. Mardirossian,  A. V. Marenich,  T. Markovich,  L. A. Martinez-Martinez,  
 S. A. Maurer,  N. J. Mayhall,  S. C. McKenzie,  J.-M. Mewes,  P. Morgante,  
 A. F. Morrison,  J. W. Mullinax,  K. Nanda,  T. S. Nguyen-Beck,  
 R. Olivares-Amaya,  K. J. Oosterbaan,  J. A. Parkhill,  S. K. Paul,  
 F. Pavosevic,  Zheng Pei,  T. M. Perrine,  F. Plasser,  P. Pokhilko,  
 S. Prager,  A. Prociuk,  E. Ramos,  B. Rana,  D. R. Rehn,  F. Rob,  
 E. Rossomme,  M. Scheurer,  M. Schneider,  N. Sergueev,  S. M. Sharada,  
 S. Sharma,  W. Skomorowski,  D. W. Small,  T. Stauch,  C. J. Stein,  
 T. Stein,  Yu-Chuan Su,  S. P. Veccham,  Zhen Tao,  A. J. W. Thom,  
 A. Tkatchenko,  T. Tsuchimochi,  N. M. Tubman,  L. Vogt,  M. L. Vidal,  
 O. Vydrov,  M. A. Watson,  J. Wenzel,  M. de Wergifosse,  T. A. Wesolowski,  
 A. White,  J. Witte,  A. Yamada,  Jun Yang,  K. Yao,  S. Yeganeh,  
 S. R. Yost,  Zhi-Qiang You,  A. Zech,  Igor Ying Zhang,  Xing Zhang,  
 Yan Zhao,  Ying Zhu,  B. R. Brooks,  G. K. L. Chan,  C. J. Cramer,  
 M. S. Gordon,  W. J. Hehre,  A. Klamt,  M. W. Schmidt,  C. D. Sherrill,  
 D. G. Truhlar,  A. Aspuru-Guzik,  R. Baer,  A. T. Bell,  N. A. Besley,  
 Jeng-Da Chai,  A. E. DePrince, III,  R. A. DiStasio Jr.,  A. Dreuw,  
 B. D. Dunietz,  T. R. Furlani,  Chao-Ping Hsu,  Yousung Jung,  Jing Kong,  
 D. S. Lambrecht,  WanZhen Liang,  C. Ochsenfeld,  V. A. Rassolov,  
 L. V. Slipchenko,  J. E. Subotnik,  T. Van Voorhis,  J. M. Herbert,  
 A. I. Krylov,  P. M. W. Gill,  M. Head-Gordon

 Contributors to earlier versions of Q-Chem not listed above: 
 R. D. Adamson,  B. Austin,  J. Baker,  G. J. O. Beran,  K. Brandhorst,  
 S. T. Brown,  E. F. C. Byrd,  A. K. Chakraborty,  C.-L. Cheng,  
 Siu Hung Chien,  D. M. Chipman,  D. L. Crittenden,  H. Dachsel,  
 R. J. Doerksen,  A. D. Dutoi,  L. Fusti-Molnar,  W. A. Goddard III,  
 A. Golubeva-Zadorozhnaya,  S. R. Gwaltney,  G. Hawkins,  A. Heyden,  
 S. Hirata,  G. Kedziora,  F. J. Keil,  C. Kelley,  Jihan Kim,  R. A. King,  
 R. Z. Khaliullin,  P. P. Korambath,  W. Kurlancheek,  A. M. Lee,  M. S. Lee,  
 S. V. Levchenko,  Ching Yeh Lin,  D. Liotard,  R. C. Lochan,  I. Lotan,  
 P. E. Maslen,  N. Nair,  D. P. O'Neill,  D. Neuhauser,  E. Neuscamman,  
 C. M. Oana,  R. Olson,  B. Peters,  R. Peverati,  P. A. Pieniazek,  
 Y. M. Rhee,  J. Ritchie,  M. A. Rohrdanz,  E. Rosta,  N. J. Russ,  
 H. F. Schaefer III,  N. E. Schultz,  N. Shenvi,  A. C. Simmonett,  A. Sodt,  
 D. Stuck,  K. S. Thanthiriwatte,  V. Vanovschi,  Tao Wang,  A. Warshel,  
 C. F. Williams,  Q. Wu,  X. Xu,  W. Zhang

 Please cite Q-Chem as follows:
 Y. Shao et al., Mol. Phys. 113, 184-215 (2015)
 DOI: 10.1080/00268976.2014.952696

 Q-Chem 5.3.2 for Intel X86 EM64T Linux

 Parts of Q-Chem use Armadillo 9.800.1 (Horizon Scraper).
 http://arma.sourceforge.net/

 Q-Chem begins on Sun Jun 23 07:03:57 2024  

Host: 
0

     Scratch files written to ./qchem107504//
 Dec820 |scratch|qcdevops|jenkins|workspace|build_RNUM 5633   
Processing $rem in /home/leeping/opt/qchem/5.3.2-openmp/config/preferences:
Processing $rem in /home/hpark21/.qchemrc:
Core orbitals will be frozen

Checking the input file for inconsistencies... 	...done.

--------------------------------------------------------------
User input:
--------------------------------------------------------------
$molecule
0 1
C         0.8479847549   -0.4210492358   -1.7053616949
H         0.8279592739   -1.4822202508   -1.8896425504
C         1.0245589469    0.1762510864   -0.4872929304
H         1.1714451881   -0.2476897180    0.4914297311
C         0.6969732634    0.6136834361   -2.6655298578
H         0.5400809953    0.4944884767   -3.7245757149
C         0.7881077592    1.8045868165   -1.9982810427
H         0.7287098047    2.8188982728   -2.3544224560
N         0.9869040283    1.5279993537   -0.6761145015
H         1.0906273630    2.2137595887    0.0464151423
$end

$rem
method                ccsd(t)
basis                 cc-pvtz
unrestricted          true
symmetry              False
sym_ignore            true
scf_convergence       8
thresh                14
jobtype               sp
scf_guess             sad
scf_algorithm         diis
max_scf_cycles        100
mem_total             10000
$end
--------------------------------------------------------------
 ----------------------------------------------------------------
             Standard Nuclear Orientation (Angstroms)
    I     Atom           X                Y                Z
 ----------------------------------------------------------------
    1      C       0.8479847549    -0.4210492358    -1.7053616949
    2      H       0.8279592739    -1.4822202508    -1.8896425504
    3      C       1.0245589469     0.1762510864    -0.4872929304
    4      H       1.1714451881    -0.2476897180     0.4914297311
    5      C       0.6969732634     0.6136834361    -2.6655298578
    6      H       0.5400809953     0.4944884767    -3.7245757149
    7      C       0.7881077592     1.8045868165    -1.9982810427
    8      H       0.7287098047     2.8188982728    -2.3544224560
    9      N       0.9869040283     1.5279993537    -0.6761145015
   10      H       1.0906273630     2.2137595887     0.0464151423
 ----------------------------------------------------------------
 Nuclear Repulsion Energy =         161.74219240 hartrees
 There are       18 alpha and       18 beta electrons
 Requested basis set is cc-pVTZ
 There are 80 shells and 220 basis functions
 Total memory of 10000 MB is distributed as follows: 
   MEM_STATIC is set to 2000 MB
   QALLOC/CCMAN JOB total memory use is  8000 MB
 Warning: actual memory use might exceed 10000 MB

 Total QAlloc Memory Limit  10000 MB
 Mega-Array Size      1956 MB
 MEM_STATIC part      2000 MB

                       Distance Matrix (Angstroms)
             C (  1)   H (  2)   C (  3)   H (  4)   C (  5)   H (  6)
   H (  2)  1.077239
   C (  3)  1.368078  2.180771
   H (  4)  2.227234  2.703988  1.076661
   C (  5)  1.419648  2.238743  2.245746  3.306581
   H (  6)  2.238356  2.712422  3.288768  4.327141  1.077219
   C (  7)  2.245627  3.288843  2.233936  3.249222  1.368129  2.181277
   H (  8)  3.306473  4.327296  3.249197  4.207000  2.227278  2.704770
   N (  9)  2.208492  3.249513  1.365392  2.133140  2.208576  3.249756
   H ( 10)  3.173297  4.180620  2.107285  2.502659  3.173303  4.180833
             C (  7)   H (  8)   N (  9)
   H (  8)  1.076658
   N (  9)  1.365337  2.133026
   H ( 10)  2.107065  2.502239  1.001536
 
 A cutoff of  1.0D-14 yielded   3178 shell pairs
 There are     24270 function pairs (     31468 Cartesian)
 Smallest overlap matrix eigenvalue = 1.12E-04

 Scale SEOQF with 1.000000e+00/1.000000e-01/1.000000e-01

 Standard Electronic Orientation quadrupole field applied
 Nucleus-field energy     =     0.0000000020 hartrees
 Guess from superposition of atomic densities
 Warning:  Energy on first SCF cycle will be non-variational
 SAD guess density has 36.000000 electrons
 An unrestricted Hartree-Fock SCF calculation will be
 performed using Pulay DIIS extrapolation
 SCF converges when DIIS error is below 1.0E-08
 using 8 threads for integral computing
 -------------------------------------------------------
 OpenMP Integral computing Module                
 Release: version 1.0, May 2013, Q-Chem Inc. Pittsburgh 
 -------------------------------------------------------
 ---------------------------------------
  Cycle       Energy         DIIS Error
 ---------------------------------------
    1    -211.0971301852      3.95E-02
    2    -208.8188673575      2.84E-03
    3    -208.8737507117      1.27E-03
    4    -208.8827784946      5.10E-04
    5    -208.8845837527      9.12E-05
    6    -208.8846417358      2.61E-05
    7    -208.8846530134      1.11E-05
    8    -208.8846557176      3.69E-06
    9    -208.8846561166      1.41E-06
   10    -208.8846561486      3.29E-07
   11    -208.8846561509      9.01E-08
   12    -208.8846561510      2.02E-08
   13    -208.8846561510      3.03E-09 Convergence criterion met
 ---------------------------------------
 <S^2> = 0.0000
 SCF time:  CPU 197.45 s  wall 88.07 s
 SCF   energy in the final basis set = -208.88465615
 Total energy in the final basis set = -208.88465615


 ------------------------------------------------------------------------------

   CCMAN2: suite of methods based on coupled cluster
           and equation of motion theories.

   Components:
   * libvmm-1.3-trunk
     by Evgeny Epifanovsky, Ilya Kaliman.
   * libtensor-2.5-trunk
     by Evgeny Epifanovsky, Michael Wormit, Dmitry Zuev, Sam Manzer, 
        Ilya Kaliman.
   * libcc-2.5-trunk
     by Evgeny Epifanovsky, Arik Landau, Tomasz Kus, Kirill Khistyaev, 
        Dmitry Zuev, Prashant Manohar, Xintian Feng, Anna Krylov, 
        Matthew Goldey, Alec White, Thomas Jagau, Kaushik Nanda, 
        Anastasia Gunina, Alexander Kunitsa, Joonho Lee.

   CCMAN original authors:
   Anna I. Krylov, C. David Sherrill, Steven R. Gwaltney,
   Edward F. C. Byrd (2000)
   Sergey V. Levchenko, Lyudmila V. Slipchenko, Tao Wang,
   Ana-Maria C. Cristian (2003)
   Piotr A. Pieniazek, C. Melania Oana, Evgeny Epifanovsky (2007)
   Prashant Manohar (2009)

 ------------------------------------------------------------------------------


 Allocating and initializing 8000MB of RAM...
 Calculation will run on 8 cores.

 
 Alpha MOs, Unrestricted
 -- Occupied --                  
-15.601 -11.247 -11.246 -11.204 -11.203  -1.292  -1.041  -0.976
  1 A     2 A     3 A     4 A     5 A     6 A     7 A     8 A                  
 -0.791  -0.765  -0.735  -0.591  -0.580  -0.568  -0.545  -0.525
  9 A    10 A    11 A    12 A    13 A    14 A    15 A    16 A                  
 -0.345  -0.297
 17 A    18 A                                                                  
 -- Virtual --                   
  0.137   0.177   0.177   0.181   0.201   0.205   0.231   0.323
 19 A    20 A    21 A    22 A    23 A    24 A    25 A    26 A                  
  0.323   0.359   0.376   0.396   0.436   0.483   0.489   0.519
 27 A    28 A    29 A    30 A    31 A    32 A    33 A    34 A                  
  0.520   0.539   0.564   0.592   0.603   0.615   0.619   0.624
 35 A    36 A    37 A    38 A    39 A    40 A    41 A    42 A                  
  0.637   0.666   0.686   0.694   0.733   0.740   0.759   0.840
 43 A    44 A    45 A    46 A    47 A    48 A    49 A    50 A                  
  0.886   0.899   0.904   0.919   0.928   0.934   0.944   0.949
 51 A    52 A    53 A    54 A    55 A    56 A    57 A    58 A                  
  1.057   1.081   1.142   1.173   1.193   1.202   1.206   1.221
 59 A    60 A    61 A    62 A    63 A    64 A    65 A    66 A                  
  1.251   1.313   1.341   1.376   1.380   1.387   1.404   1.456
 67 A    68 A    69 A    70 A    71 A    72 A    73 A    74 A                  
  1.478   1.488   1.521   1.528   1.560   1.575   1.582   1.599
 75 A    76 A    77 A    78 A    79 A    80 A    81 A    82 A                  
  1.671   1.695   1.743   1.839   1.870   1.871   1.875   2.000
 83 A    84 A    85 A    86 A    87 A    88 A    89 A    90 A                  
  2.001   2.095   2.154   2.218   2.314   2.383   2.436   2.441
 91 A    92 A    93 A    94 A    95 A    96 A    97 A    98 A                  
  2.540   2.590   2.688   2.697   2.716   2.787   2.788   2.827
 99 A   100 A   101 A   102 A   103 A   104 A   105 A   106 A                  
  2.844   2.867   2.950   2.955   2.983   3.074   3.087   3.129
107 A   108 A   109 A   110 A   111 A   112 A   113 A   114 A                  
  3.132   3.153   3.184   3.186   3.206   3.232   3.245   3.245
115 A   116 A   117 A   118 A   119 A   120 A   121 A   122 A                  
  3.267   3.276   3.309   3.337   3.350   3.356   3.401   3.423
123 A   124 A   125 A   126 A   127 A   128 A   129 A   130 A                  
  3.433   3.445   3.483   3.489   3.500   3.535   3.568   3.588
131 A   132 A   133 A   134 A   135 A   136 A   137 A   138 A                  
  3.608   3.645   3.721   3.734   3.746   3.779   3.783   3.796
139 A   140 A   141 A   142 A   143 A   144 A   145 A   146 A                  
  3.845   3.889   3.899   3.907   3.970   3.993   4.022   4.054
147 A   148 A   149 A   150 A   151 A   152 A   153 A   154 A                  
  4.100   4.102   4.119   4.131   4.142   4.169   4.180   4.229
155 A   156 A   157 A   158 A   159 A   160 A   161 A   162 A                  
  4.266   4.275   4.309   4.387   4.442   4.459   4.533   4.541
163 A   164 A   165 A   166 A   167 A   168 A   169 A   170 A                  
  4.594   4.602   4.613   4.670   4.706   4.709   4.717   4.748
171 A   172 A   173 A   174 A   175 A   176 A   177 A   178 A                  
  4.750   4.768   4.873   4.926   4.928   4.965   5.023   5.047
179 A   180 A   181 A   182 A   183 A   184 A   185 A   186 A                  
  5.105   5.127   5.146   5.206   5.329   5.338   5.380   5.392
187 A   188 A   189 A   190 A   191 A   192 A   193 A   194 A                  
  5.393   5.459   5.498   5.538   5.609   5.700   5.825   5.869
195 A   196 A   197 A   198 A   199 A   200 A   201 A   202 A                  
  5.927   5.984   6.030   6.193   6.234   6.237   6.359   6.493
203 A   204 A   205 A   206 A   207 A   208 A   209 A   210 A                  
  6.578   6.704   7.017   7.305   7.323  10.146  12.554  13.399
211 A   212 A   213 A   214 A   215 A   216 A   217 A   218 A                  
 14.341  14.803
219 A   220 A                                                                  
 
 Beta MOs, Unrestricted
 -- Occupied --                  
-15.601 -11.247 -11.246 -11.204 -11.203  -1.292  -1.041  -0.976
  1 A     2 A     3 A     4 A     5 A     6 A     7 A     8 A                  
 -0.791  -0.765  -0.735  -0.591  -0.580  -0.568  -0.545  -0.525
  9 A    10 A    11 A    12 A    13 A    14 A    15 A    16 A                  
 -0.345  -0.297
 17 A    18 A                                                                  
 -- Virtual --                   
  0.137   0.177   0.177   0.181   0.201   0.205   0.231   0.323
 19 A    20 A    21 A    22 A    23 A    24 A    25 A    26 A                  
  0.323   0.359   0.376   0.396   0.436   0.483   0.489   0.519
 27 A    28 A    29 A    30 A    31 A    32 A    33 A    34 A                  
  0.520   0.539   0.564   0.592   0.603   0.615   0.619   0.624
 35 A    36 A    37 A    38 A    39 A    40 A    41 A    42 A                  
  0.637   0.666   0.686   0.694   0.733   0.740   0.759   0.840
 43 A    44 A    45 A    46 A    47 A    48 A    49 A    50 A                  
  0.886   0.899   0.904   0.919   0.928   0.934   0.944   0.949
 51 A    52 A    53 A    54 A    55 A    56 A    57 A    58 A                  
  1.057   1.081   1.142   1.173   1.193   1.202   1.206   1.221
 59 A    60 A    61 A    62 A    63 A    64 A    65 A    66 A                  
  1.251   1.313   1.341   1.376   1.380   1.387   1.404   1.456
 67 A    68 A    69 A    70 A    71 A    72 A    73 A    74 A                  
  1.478   1.488   1.521   1.528   1.560   1.575   1.582   1.599
 75 A    76 A    77 A    78 A    79 A    80 A    81 A    82 A                  
  1.671   1.695   1.743   1.839   1.870   1.871   1.875   2.000
 83 A    84 A    85 A    86 A    87 A    88 A    89 A    90 A                  
  2.001   2.095   2.154   2.218   2.314   2.383   2.436   2.441
 91 A    92 A    93 A    94 A    95 A    96 A    97 A    98 A                  
  2.540   2.590   2.688   2.697   2.716   2.787   2.788   2.827
 99 A   100 A   101 A   102 A   103 A   104 A   105 A   106 A                  
  2.844   2.867   2.950   2.955   2.983   3.074   3.087   3.129
107 A   108 A   109 A   110 A   111 A   112 A   113 A   114 A                  
  3.132   3.153   3.184   3.186   3.206   3.232   3.245   3.245
115 A   116 A   117 A   118 A   119 A   120 A   121 A   122 A                  
  3.267   3.276   3.309   3.337   3.350   3.356   3.401   3.423
123 A   124 A   125 A   126 A   127 A   128 A   129 A   130 A                  
  3.433   3.445   3.483   3.489   3.500   3.535   3.568   3.588
131 A   132 A   133 A   134 A   135 A   136 A   137 A   138 A                  
  3.608   3.645   3.721   3.734   3.746   3.779   3.783   3.796
139 A   140 A   141 A   142 A   143 A   144 A   145 A   146 A                  
  3.845   3.889   3.899   3.907   3.970   3.993   4.022   4.054
147 A   148 A   149 A   150 A   151 A   152 A   153 A   154 A                  
  4.100   4.102   4.119   4.131   4.142   4.169   4.180   4.229
155 A   156 A   157 A   158 A   159 A   160 A   161 A   162 A                  
  4.266   4.275   4.309   4.387   4.442   4.459   4.533   4.541
163 A   164 A   165 A   166 A   167 A   168 A   169 A   170 A                  
  4.594   4.602   4.613   4.670   4.706   4.709   4.717   4.748
171 A   172 A   173 A   174 A   175 A   176 A   177 A   178 A                  
  4.750   4.768   4.873   4.926   4.928   4.965   5.023   5.047
179 A   180 A   181 A   182 A   183 A   184 A   185 A   186 A                  
  5.105   5.127   5.146   5.206   5.329   5.338   5.380   5.392
187 A   188 A   189 A   190 A   191 A   192 A   193 A   194 A                  
  5.393   5.459   5.498   5.538   5.609   5.700   5.825   5.869
195 A   196 A   197 A   198 A   199 A   200 A   201 A   202 A                  
  5.927   5.984   6.030   6.193   6.234   6.237   6.359   6.493
203 A   204 A   205 A   206 A   207 A   208 A   209 A   210 A                  
  6.578   6.704   7.017   7.305   7.323  10.146  12.554  13.399
211 A   212 A   213 A   214 A   215 A   216 A   217 A   218 A                  
 14.341  14.803
219 A   220 A                                                                  

 Occupation and symmetry of molecular orbitals

 Point group: C1 (1 irreducible representation).

                           A     All 
 -------------------------------------
 All molecular orbitals:
  - Alpha                  220   220 
  - Beta                   220   220 
 -------------------------------------
 Alpha orbitals:
  - Frozen occupied        5     5   
  - Active occupied        13    13  
  - Active virtual         202   202 
  - Frozen virtual         0     0   
 -------------------------------------
 Beta orbitals:
  - Frozen occupied        5     5   
  - Active occupied        13    13  
  - Active virtual         202   202 
  - Frozen virtual         0     0   
 -------------------------------------

 Import integrals:   CPU 0.00 s  wall 0.00 s

 Import integrals:   CPU 18624.11 s  wall 8036.62 s

 MP2 amplitudes:   CPU 5.05 s  wall 305.89 s

Running a double precision version
           CCSD T amplitudes will be solved using DIIS.

           Start     Size      MaxIter   EConv     TConv     
           3         7         100       1.00e-06  1.00e-04  
 ------------------------------------------------------------------------------
           Energy (a.u.)   Ediff      Tdiff       Comment
 ------------------------------------------------------------------------------
          -209.73198494                           
     1    -209.72320829   8.78e-03   8.75e-01     Step took 26.03.
     2    -209.74671515   2.35e-02   1.15e-01     
     3    -209.74632778   3.87e-04   3.83e-02     
     4    -209.74822111   1.89e-03   1.13e-02     Switched to DIIS steps.
     5    -209.74878321   5.62e-04   7.76e-03     
     6    -209.74880084   1.76e-05   1.33e-03     
     7    -209.74879704   3.80e-06   5.70e-04     
     8    -209.74879737   3.34e-07   1.91e-04     
     9    -209.74879818   8.10e-07   1.10e-04     
    10    -209.74879843   2.45e-07   3.36e-05     
 ------------------------------------------------------------------------------
          -209.74879843                           CCSD T converged.

End of double precision

WARNING: YOUR (T) CALCULATION MAY RUN OUT OF MEMORY
REDUCE CC_MEMORY OR USE CC_BACKEND=XM IF THIS HAPPENS

----------------------------------------
libpt (c) 2016-2019 Ilya Kaliman
Fast Coupled Cluster Triples Corrections
https://github.com/ilyak/libpt
----------------------------------------

 Starting (T) calculation...
 Using double precision libpt code
 Running unrestricted (T) code
 Using 1 integral batch

 (T) calculation completed in 241.96 sec
 (T) energy is -0.0436759729

 SCF energy                 = -208.88465615
 MP2 energy                 = -209.73198494
 CCSD correlation energy    =   -0.86414228
 CCSD total energy          = -209.74879843
 CCSD(T) correlation energy =   -0.04367597
 CCSD(T) total energy       = -209.79247440

 CCSD  T1^2 = 0.0062  T2^2 = 0.2924  Leading amplitudes:

 Amplitude    Orbitals with energies
 -0.0222       18 (A) A                  ->    33 (A) A                   
              -0.2968                          0.4887                     
 -0.0222       18 (A) B                  ->    33 (A) B                   
              -0.2968                          0.4887                     
 -0.0193       17 (A) A                  ->    22 (A) A                   
              -0.3449                          0.1808                     
 -0.0193       17 (A) B                  ->    22 (A) B                   
              -0.3449                          0.1808                     

 Amplitude    Orbitals with energies
 -0.0714       18 (A) A      18 (A) B    ->    22 (A) A      22 (A) B     
              -0.2968       -0.2968            0.1808        0.1808       
  0.0714       18 (A) A      18 (A) B    ->    22 (A) B      22 (A) A     
              -0.2968       -0.2968            0.1808        0.1808       
  0.0714       18 (A) B      18 (A) A    ->    22 (A) A      22 (A) B     
              -0.2968       -0.2968            0.1808        0.1808       
 -0.0714       18 (A) B      18 (A) A    ->    22 (A) B      22 (A) A     
              -0.2968       -0.2968            0.1808        0.1808       

 CCSD calculation:   CPU 3786.51 s  wall 4091.40 s

 Total ccman2 time:   CPU 22479.16 s  wall 12448.13 s

 
 --------------------------------------------------------------
 
                    Orbital Energies (a.u.)
 --------------------------------------------------------------
 
 Alpha MOs
 -- Occupied --
-15.6010 -11.2465 -11.2465 -11.2039 -11.2028  -1.2920  -1.0407  -0.9760
 -0.7906  -0.7654  -0.7347  -0.5906  -0.5800  -0.5677  -0.5455  -0.5245
 -0.3449  -0.2968
 -- Virtual --
  0.1369   0.1770   0.1772   0.1808   0.2010   0.2047   0.2309   0.3233
  0.3235   0.3590   0.3760   0.3964   0.4360   0.4831   0.4887   0.5189
  0.5196   0.5386   0.5639   0.5919   0.6033   0.6154   0.6187   0.6245
  0.6370   0.6661   0.6863   0.6940   0.7327   0.7400   0.7593   0.8398
  0.8861   0.8992   0.9044   0.9190   0.9279   0.9341   0.9435   0.9488
  1.0572   1.0813   1.1422   1.1725   1.1930   1.2020   1.2063   1.2209
  1.2506   1.3126   1.3414   1.3762   1.3799   1.3868   1.4041   1.4555
  1.4783   1.4880   1.5207   1.5283   1.5601   1.5747   1.5823   1.5993
  1.6708   1.6949   1.7433   1.8387   1.8703   1.8708   1.8751   1.9997
  2.0010   2.0948   2.1539   2.2181   2.3136   2.3831   2.4363   2.4411
  2.5404   2.5903   2.6880   2.6968   2.7158   2.7869   2.7878   2.8267
  2.8439   2.8673   2.9499   2.9553   2.9829   3.0740   3.0866   3.1291
  3.1323   3.1532   3.1843   3.1859   3.2063   3.2325   3.2448   3.2453
  3.2671   3.2759   3.3092   3.3372   3.3503   3.3564   3.4010   3.4230
  3.4329   3.4445   3.4828   3.4894   3.4996   3.5353   3.5685   3.5885
  3.6075   3.6455   3.7209   3.7336   3.7460   3.7792   3.7832   3.7962
  3.8453   3.8894   3.8995   3.9066   3.9698   3.9932   4.0220   4.0543
  4.0996   4.1019   4.1194   4.1310   4.1422   4.1687   4.1796   4.2290
  4.2659   4.2753   4.3087   4.3870   4.4418   4.4587   4.5333   4.5408
  4.5943   4.6022   4.6129   4.6698   4.7058   4.7087   4.7169   4.7484
  4.7502   4.7675   4.8727   4.9263   4.9276   4.9653   5.0225   5.0470
  5.1046   5.1274   5.1460   5.2058   5.3292   5.3377   5.3800   5.3917
  5.3927   5.4592   5.4979   5.5378   5.6087   5.7001   5.8248   5.8690
  5.9268   5.9843   6.0303   6.1932   6.2338   6.2367   6.3591   6.4933
  6.5783   6.7043   7.0168   7.3047   7.3228  10.1457  12.5535  13.3994
 14.3410  14.8027
 
 Beta MOs
 -- Occupied --
-15.6010 -11.2465 -11.2465 -11.2039 -11.2028  -1.2920  -1.0407  -0.9760
 -0.7906  -0.7654  -0.7347  -0.5906  -0.5800  -0.5677  -0.5455  -0.5245
 -0.3449  -0.2968
 -- Virtual --
  0.1369   0.1770   0.1772   0.1808   0.2010   0.2047   0.2309   0.3233
  0.3235   0.3590   0.3760   0.3964   0.4360   0.4831   0.4887   0.5189
  0.5196   0.5386   0.5639   0.5919   0.6033   0.6154   0.6187   0.6245
  0.6370   0.6661   0.6863   0.6940   0.7327   0.7400   0.7593   0.8398
  0.8861   0.8992   0.9044   0.9190   0.9279   0.9341   0.9435   0.9488
  1.0572   1.0813   1.1422   1.1725   1.1930   1.2020   1.2063   1.2209
  1.2506   1.3126   1.3414   1.3762   1.3799   1.3868   1.4041   1.4555
  1.4783   1.4880   1.5207   1.5283   1.5601   1.5747   1.5823   1.5993
  1.6708   1.6949   1.7433   1.8387   1.8703   1.8708   1.8751   1.9997
  2.0010   2.0948   2.1539   2.2181   2.3136   2.3831   2.4363   2.4411
  2.5404   2.5903   2.6880   2.6968   2.7158   2.7869   2.7878   2.8267
  2.8439   2.8673   2.9499   2.9553   2.9829   3.0740   3.0866   3.1291
  3.1323   3.1532   3.1843   3.1859   3.2063   3.2325   3.2448   3.2453
  3.2671   3.2759   3.3092   3.3372   3.3503   3.3564   3.4010   3.4230
  3.4329   3.4445   3.4828   3.4894   3.4996   3.5353   3.5685   3.5885
  3.6075   3.6455   3.7209   3.7336   3.7460   3.7792   3.7832   3.7962
  3.8453   3.8894   3.8995   3.9066   3.9698   3.9932   4.0220   4.0543
  4.0996   4.1019   4.1194   4.1310   4.1422   4.1687   4.1796   4.2290
  4.2659   4.2753   4.3087   4.3870   4.4418   4.4587   4.5333   4.5408
  4.5943   4.6022   4.6129   4.6698   4.7058   4.7087   4.7169   4.7484
  4.7502   4.7675   4.8727   4.9263   4.9276   4.9653   5.0225   5.0470
  5.1046   5.1274   5.1460   5.2058   5.3292   5.3377   5.3800   5.3917
  5.3927   5.4592   5.4979   5.5378   5.6087   5.7001   5.8248   5.8690
  5.9268   5.9843   6.0303   6.1932   6.2338   6.2367   6.3591   6.4933
  6.5783   6.7043   7.0168   7.3047   7.3228  10.1457  12.5535  13.3994
 14.3410  14.8027
 --------------------------------------------------------------
 
          Ground-State Mulliken Net Atomic Charges

     Atom                 Charge (a.u.)    Spin (a.u.)
  --------------------------------------------------------
      1 C                    -0.208483       0.000000
      2 H                     0.163037       0.000000
      3 C                    -0.177638       0.000000
      4 H                     0.162621       0.000000
      5 C                    -0.208586       0.000000
      6 H                     0.163082       0.000000
      7 C                    -0.177562       0.000000
      8 H                     0.162616       0.000000
      9 N                    -0.066734       0.000000
     10 H                     0.187647       0.000000
  --------------------------------------------------------
  Sum of atomic charges =     0.000000
  Sum of spin   charges =     0.000000

 -----------------------------------------------------------------
                    Cartesian Multipole Moments
 -----------------------------------------------------------------
    Charge (ESU x 10^10)
                 0.0000
    Dipole Moment (Debye)
         X       0.1972      Y       1.3133      Z       1.3845
       Tot       1.9184
    Quadrupole Moments (Debye-Ang)
        XX     -33.8069     XY       1.4644     YY     -23.2745
        XZ       2.2521     YZ       0.6259     ZZ     -29.3907
    Octopole Moments (Debye-Ang^2)
       XXX     -88.1669    XXY     -22.8104    XYY     -19.4793
       YYY     -48.2271    XXZ      55.3080    XYZ       1.3040
       YYZ      40.8013    XZZ     -28.5548    YZZ     -20.9463
       ZZZ     129.3952
    Hexadecapole Moments (Debye-Ang^3)
      XXXX    -196.4082   XXXY     -60.2129   XXYY     -76.7114
      XYYY     -39.4430   YYYY    -226.6038   XXXZ     126.6761
      XXYZ      40.9627   XYYZ      34.0201   YYYZ      88.4075
      XXZZ    -149.4026   XYZZ     -20.1725   YYZZ    -132.3347
      XZZZ     113.2454   YZZZ      97.3093   ZZZZ    -557.6832
 -----------------------------------------------------------------
Archival summary:
1\1\cpu-5-88\SP\ProcedureUnspecified\BasisUnspecified\145\hpark21\SunJun2310:33:202024SunJun2310:33:202024\0\\#,ProcedureUnspecified,BasisUnspecified,\\0,1\N\H,1,1.00154\C,1,1.36534,2,125.098\H,3,1.07666,1,121.279,2,-0.0204451,0\C,1,1.36539,2,125.117,3,179.921,0\H,5,1.07666,1,121.285,2,0.180823,0\C,5,1.36808,1,107.791,2,-179.907,0\H,7,1.07724,5,125.789,1,-179.986,0\C,3,1.36813,1,107.797,2,179.94,0\H,9,1.07722,3,125.838,1,180,0\\HF=-208.884656\\@

 Total job time:  12562.71s(wall), 22690.45s(cpu) 
 Sun Jun 23 10:33:20 2024

        *************************************************************
        *                                                           *
        *  Thank you very much for using Q-Chem.  Have a nice day.  *
        *                                                           *
        *************************************************************
