# Supplementary material for: Reactant Discovery with an Ab Initio Nanoreactor: Exploration of Astrophysical N-Heterocycle Precursors and Formation Pathways
Source: ACS Earth Space Chem. 2024 Aug 9;8(9):1771–83. doi: 10.1021/acsearthspacechem.4c00120 (PMC11418024; doi:10.1021/acsearthspacechem.4c00120)
Supplement: Supplementary file 2 — sp4c00120_si_002.zip [file sp4c00120_si_002.zip › nr-si-data/reaction2/P2/Pyrrole/freq.out]

Running Job 1 of 1 qchem.in
qchem qchem.in_40813.0 ./qchem40813/ 0
/home/leeping/opt/qchem/5.3.2-openmp/exe/qcprog.exe_s qchem.in_40813.0 ./qchem40813/
                  Welcome to Q-Chem
     A Quantum Leap Into The Future Of Chemistry


 Q-Chem 5.3, Q-Chem, Inc., Pleasanton, CA (2020)

 Yihan Shao,  Zhengting Gan,  E. Epifanovsky,  A. T. B. Gilbert,  M. Wormit,  
 J. Kussmann,  A. W. Lange,  A. Behn,  Jia Deng,  Xintian Feng,  D. Ghosh,  
 M. Goldey,  P. R. Horn,  L. D. Jacobson,  I. Kaliman,  T. Kus,  A. Landau,  
 Jie Liu,  E. I. Proynov,  R. M. Richard,  R. P. Steele,  E. J. Sundstrom,  
 H. L. Woodcock III,  P. M. Zimmerman,  D. Zuev,  B. Alam,  B. Albrecht,  
 A. Aldossary,  E. Alguire,  S. A. Baeppler,  D. Barton,  Z. Benda,  
 Y. A. Bernard,  E. J. Berquist,  K. B. Bravaya,  H. Burton,  K. Carter-Fenk,  
 D. Casanova,  Chun-Min Chang,  Yunqing Chen,  A. Chien,  K. D. Closser,  
 M. P. Coons,  S. Coriani,  S. Dasgupta,  A. L. Dempwolff,  M. Diedenhofen,  
 Hainam Do,  R. G. Edgar,  Po-Tung Fang,  S. Faraji,  S. Fatehi,  
 Qingguo Feng,  J. Fosso-Tande,  J. Gayvert,  Qinghui Ge,  A. Ghysels,  
 G. Gidofalvi,  J. Gomes,  J. Gonthier,  S. Gulania,  A. Gunina,  D. Hait,  
 M. W. D. Hanson-Heine,  S. Hammes-Schiffer,  P. H. P. Harbach,  
 A. W. Hauser,  M. F. Herbst,  J. E. Herr,  E. G. Hohenstein,  Z. C. Holden,  
 S. Houck,  Kerwin Hui,  B. C. Huynh,  M. Ivanov,  T.-C. Jagau,  Hyunjun Ji,  
 B. Kaduk,  K. Khistyaev,  Jaehoon Kim,  P. Klunzinger,  K. Koh,  
 D. Kosenkov,  L. Koulias,  T. Kowalczyk,  C. M. Krauter,  A. Kunitsa,  
 Ka Un Lao,  A. Laurent,  K. V. Lawler,  Joonho Lee,  D. Lefrancois,  
 S. Lehtola,  D. S. Levine,  Yi-Pei Li,  You-Sheng Lin,  Fenglai Liu,  
 Kuan-Yu Liu,  E. Livshits,  M. Loipersberger,  A. Luenser,  A. Manjanath,  
 P. Manohar,  E. Mansoor,  S. F. Manzer,  Shan-Ping Mao,  Yuezhi Mao,  
 N. Mardirossian,  A. V. Marenich,  T. Markovich,  L. A. Martinez-Martinez,  
 S. A. Maurer,  N. J. Mayhall,  S. C. McKenzie,  J.-M. Mewes,  P. Morgante,  
 A. F. Morrison,  J. W. Mullinax,  K. Nanda,  T. S. Nguyen-Beck,  
 R. Olivares-Amaya,  K. J. Oosterbaan,  J. A. Parkhill,  S. K. Paul,  
 F. Pavosevic,  Zheng Pei,  T. M. Perrine,  F. Plasser,  P. Pokhilko,  
 S. Prager,  A. Prociuk,  E. Ramos,  B. Rana,  D. R. Rehn,  F. Rob,  
 E. Rossomme,  M. Scheurer,  M. Schneider,  N. Sergueev,  S. M. Sharada,  
 S. Sharma,  W. Skomorowski,  D. W. Small,  T. Stauch,  C. J. Stein,  
 T. Stein,  Yu-Chuan Su,  S. P. Veccham,  Zhen Tao,  A. J. W. Thom,  
 A. Tkatchenko,  T. Tsuchimochi,  N. M. Tubman,  L. Vogt,  M. L. Vidal,  
 O. Vydrov,  M. A. Watson,  J. Wenzel,  M. de Wergifosse,  T. A. Wesolowski,  
 A. White,  J. Witte,  A. Yamada,  Jun Yang,  K. Yao,  S. Yeganeh,  
 S. R. Yost,  Zhi-Qiang You,  A. Zech,  Igor Ying Zhang,  Xing Zhang,  
 Yan Zhao,  Ying Zhu,  B. R. Brooks,  G. K. L. Chan,  C. J. Cramer,  
 M. S. Gordon,  W. J. Hehre,  A. Klamt,  M. W. Schmidt,  C. D. Sherrill,  
 D. G. Truhlar,  A. Aspuru-Guzik,  R. Baer,  A. T. Bell,  N. A. Besley,  
 Jeng-Da Chai,  A. E. DePrince, III,  R. A. DiStasio Jr.,  A. Dreuw,  
 B. D. Dunietz,  T. R. Furlani,  Chao-Ping Hsu,  Yousung Jung,  Jing Kong,  
 D. S. Lambrecht,  WanZhen Liang,  C. Ochsenfeld,  V. A. Rassolov,  
 L. V. Slipchenko,  J. E. Subotnik,  T. Van Voorhis,  J. M. Herbert,  
 A. I. Krylov,  P. M. W. Gill,  M. Head-Gordon

 Contributors to earlier versions of Q-Chem not listed above: 
 R. D. Adamson,  B. Austin,  J. Baker,  G. J. O. Beran,  K. Brandhorst,  
 S. T. Brown,  E. F. C. Byrd,  A. K. Chakraborty,  C.-L. Cheng,  
 Siu Hung Chien,  D. M. Chipman,  D. L. Crittenden,  H. Dachsel,  
 R. J. Doerksen,  A. D. Dutoi,  L. Fusti-Molnar,  W. A. Goddard III,  
 A. Golubeva-Zadorozhnaya,  S. R. Gwaltney,  G. Hawkins,  A. Heyden,  
 S. Hirata,  G. Kedziora,  F. J. Keil,  C. Kelley,  Jihan Kim,  R. A. King,  
 R. Z. Khaliullin,  P. P. Korambath,  W. Kurlancheek,  A. M. Lee,  M. S. Lee,  
 S. V. Levchenko,  Ching Yeh Lin,  D. Liotard,  R. C. Lochan,  I. Lotan,  
 P. E. Maslen,  N. Nair,  D. P. O'Neill,  D. Neuhauser,  E. Neuscamman,  
 C. M. Oana,  R. Olson,  B. Peters,  R. Peverati,  P. A. Pieniazek,  
 Y. M. Rhee,  J. Ritchie,  M. A. Rohrdanz,  E. Rosta,  N. J. Russ,  
 H. F. Schaefer III,  N. E. Schultz,  N. Shenvi,  A. C. Simmonett,  A. Sodt,  
 D. Stuck,  K. S. Thanthiriwatte,  V. Vanovschi,  Tao Wang,  A. Warshel,  
 C. F. Williams,  Q. Wu,  X. Xu,  W. Zhang

 Please cite Q-Chem as follows:
 Y. Shao et al., Mol. Phys. 113, 184-215 (2015)
 DOI: 10.1080/00268976.2014.952696

 Q-Chem 5.3.2 for Intel X86 EM64T Linux

 Parts of Q-Chem use Armadillo 9.800.1 (Horizon Scraper).
 http://arma.sourceforge.net/

 Q-Chem begins on Mon Feb  6 13:40:43 2023  

Host: 
0

     Scratch files written to ./qchem40813//
 Dec820 |scratch|qcdevops|jenkins|workspace|build_RNUM 5633   
Processing $rem in /home/leeping/opt/qchem/5.3.2-openmp/config/preferences:
Processing $rem in /home/hpark21/.qchemrc:

Checking the input file for inconsistencies... 	...done.

--------------------------------------------------------------
User input:
--------------------------------------------------------------
$molecule
0 1
C         0.8479847549   -0.4210492358   -1.7053616949
H         0.8279592739   -1.4822202508   -1.8896425504
C         1.0245589469    0.1762510864   -0.4872929304
H         1.1714451881   -0.2476897180    0.4914297311
C         0.6969732634    0.6136834361   -2.6655298578
H         0.5400809953    0.4944884767   -3.7245757149
C         0.7881077592    1.8045868165   -1.9982810427
H         0.7287098047    2.8188982728   -2.3544224560
N         0.9869040283    1.5279993537   -0.6761145015
H         1.0906273630    2.2137595887    0.0464151423
$end

$rem
method                wB97X-D3
basis                 cc-pvtz
unrestricted          true
symmetry              False
sym_ignore            true
scf_convergence       8
thresh                14
jobtype               freq
scf_guess             core
scf_algorithm         diis
max_scf_cycles        100
geom_opt_max_cycles   100
mem_total             200000
$end
--------------------------------------------------------------
 Adding empirical dispersion correction 
 ----------------------------------------------------------------
 Doing -D3(0) with
 s6  =   1.00000
 s8  =   1.00000
 rs6 =   1.28100
 rs8 =   1.09400
 -D3 energy without 3body term =     -0.0014731016 hartrees
 ----------------------------------------------------------------
             Standard Nuclear Orientation (Angstroms)
    I     Atom           X                Y                Z
 ----------------------------------------------------------------
    1      C       0.8479847549    -0.4210492358    -1.7053616949
    2      H       0.8279592739    -1.4822202508    -1.8896425504
    3      C       1.0245589469     0.1762510864    -0.4872929304
    4      H       1.1714451881    -0.2476897180     0.4914297311
    5      C       0.6969732634     0.6136834361    -2.6655298578
    6      H       0.5400809953     0.4944884767    -3.7245757149
    7      C       0.7881077592     1.8045868165    -1.9982810427
    8      H       0.7287098047     2.8188982728    -2.3544224560
    9      N       0.9869040283     1.5279993537    -0.6761145015
   10      H       1.0906273630     2.2137595887     0.0464151423
 ----------------------------------------------------------------
 Nuclear Repulsion Energy =         161.74071929 hartrees
 There are       18 alpha and       18 beta electrons
 Requested basis set is cc-pVTZ
 There are 80 shells and 220 basis functions

 Total QAlloc Memory Limit 200000 MB
 Mega-Array Size      1956 MB
 MEM_STATIC part      2000 MB

                       Distance Matrix (Angstroms)
             C (  1)   H (  2)   C (  3)   H (  4)   C (  5)   H (  6)
   H (  2)  1.077239
   C (  3)  1.368078  2.180771
   H (  4)  2.227234  2.703988  1.076661
   C (  5)  1.419648  2.238743  2.245746  3.306581
   H (  6)  2.238356  2.712422  3.288768  4.327141  1.077219
   C (  7)  2.245627  3.288843  2.233936  3.249222  1.368129  2.181277
   H (  8)  3.306473  4.327296  3.249197  4.207000  2.227278  2.704770
   N (  9)  2.208492  3.249513  1.365392  2.133140  2.208576  3.249756
   H ( 10)  3.173297  4.180620  2.107285  2.502659  3.173303  4.180833
             C (  7)   H (  8)   N (  9)
   H (  8)  1.076658
   N (  9)  1.365337  2.133026
   H ( 10)  2.107065  2.502239  1.001536
 
 A cutoff of  1.0D-14 yielded   3178 shell pairs
 There are     24270 function pairs (     31468 Cartesian)
 Smallest overlap matrix eigenvalue = 1.12E-04
 Guess MOs from core Hamiltonian diagonalization
 Long-range K will be added via erf
 Coulomb attenuation parameter = 0.25 bohr**(-1)
 An unrestricted hybrid HF-DFT SCF calculation will be
 performed using Pulay DIIS extrapolation
 Exchange:     0.1957 Hartree-Fock + 1.0000 wB97X-D3 + LR-HF
 Correlation:  1.0000 wB97X-D3
 Using SG-2 standard quadrature grid
 Dispersion:   Grimme D3
 SCF converges when DIIS error is below 1.0E-08
 using 64 threads for integral computing
 -------------------------------------------------------
 OpenMP Integral computing Module                
 Release: version 1.0, May 2013, Q-Chem Inc. Pittsburgh 
 -------------------------------------------------------
 using 64 threads for integral computing
 -------------------------------------------------------
 OpenMP Integral computing Module                
 Release: version 1.0, May 2013, Q-Chem Inc. Pittsburgh 
 -------------------------------------------------------
 ---------------------------------------
  Cycle       Energy         DIIS Error
 ---------------------------------------
    1    -163.0120178082      9.31E-02
    2    -160.2556653370      5.53E-02
    3    -183.9899296156      5.45E-02
    4    -206.5240040236      2.59E-02
    5    -209.2052274621      1.23E-02
    6    -210.1309941440      2.25E-03
    7    -210.1789067184      3.03E-04
    8    -210.1798802634      1.43E-04
    9    -210.1800738680      4.29E-05
   10    -210.1800930635      2.15E-05
   11    -210.1800965648      5.14E-06
   12    -210.1800971598      1.36E-06
   13    -210.1800972061      7.96E-07
   14    -210.1800972114      1.90E-07
   15    -210.1800972118      3.38E-08
   16    -210.1800972118      5.47E-09 Convergence criterion met
 ---------------------------------------
 <S^2> = 0.0000
 SCF time:  CPU 1210.68 s  wall 19.90 s
 SCF   energy in the final basis set = -210.18009721
 Total energy in the final basis set = -210.18009721
 
 --------------------------------------------------------------
 
                    Orbital Energies (a.u.)
 --------------------------------------------------------------
 
 Alpha MOs
 -- Occupied --
-14.4653 -10.2921 -10.2921 -10.2555 -10.2550  -1.0949  -0.8859  -0.8331
 -0.6936  -0.6687  -0.6480  -0.5238  -0.5159  -0.5128  -0.4806  -0.4654
 -0.3328  -0.2993
 -- Virtual --
  0.1178   0.1180   0.1615   0.1625   0.1663   0.1848   0.1912   0.2789
  0.2868   0.3043   0.3198   0.3444   0.3741   0.4177   0.4268   0.4399
  0.4498   0.4644   0.4809   0.4920   0.5174   0.5335   0.5383   0.5440
  0.5828   0.5962   0.6116   0.6150   0.6341   0.6410   0.6701   0.7340
  0.7852   0.7942   0.7961   0.8161   0.8318   0.8470   0.8590   0.8702
  0.9502   0.9887   1.0233   1.0653   1.0725   1.0881   1.0984   1.1150
  1.1435   1.1996   1.2218   1.2505   1.2653   1.2654   1.2733   1.3298
  1.3556   1.3638   1.3866   1.3971   1.4233   1.4351   1.4472   1.4588
  1.5402   1.5637   1.6178   1.6687   1.7123   1.7150   1.7275   1.8341
  1.8527   1.9468   1.9882   2.0429   2.1267   2.1461   2.2039   2.2465
  2.3034   2.3768   2.4594   2.4628   2.4922   2.5528   2.5654   2.5982
  2.6112   2.6465   2.7314   2.7414   2.7584   2.8359   2.8699   2.8822
  2.8940   2.9287   2.9387   2.9629   2.9744   3.0028   3.0052   3.0085
  3.0408   3.0445   3.0790   3.0957   3.1082   3.1331   3.1640   3.1882
  3.1958   3.2169   3.2603   3.2611   3.2719   3.3068   3.3292   3.3635
  3.3766   3.4087   3.4771   3.4906   3.5012   3.5317   3.5431   3.5648
  3.6002   3.6483   3.6504   3.7025   3.7292   3.7543   3.7860   3.8186
  3.8572   3.8722   3.8926   3.9037   3.9072   3.9199   3.9542   4.0033
  4.0526   4.0584   4.0821   4.1303   4.1842   4.2233   4.3022   4.3141
  4.3167   4.3574   4.3713   4.4112   4.4338   4.4506   4.4517   4.4823
  4.4897   4.5151   4.6364   4.6553   4.6581   4.7274   4.7634   4.7749
  4.8275   4.8323   4.8727   4.9397   5.0182   5.0721   5.0981   5.1057
  5.1160   5.1889   5.2047   5.2636   5.3018   5.3997   5.5551   5.5572
  5.6114   5.6964   5.7244   5.9050   5.9276   5.9314   6.0615   6.1514
  6.2660   6.3699   6.6961   6.9500   7.0028   9.6728  11.9844  12.7904
 13.6955  14.1391
 
 Beta MOs
 -- Occupied --
-14.4653 -10.2921 -10.2921 -10.2555 -10.2550  -1.0949  -0.8859  -0.8331
 -0.6936  -0.6687  -0.6480  -0.5238  -0.5159  -0.5128  -0.4806  -0.4654
 -0.3328  -0.2993
 -- Virtual --
  0.1178   0.1180   0.1615   0.1625   0.1663   0.1848   0.1912   0.2789
  0.2868   0.3043   0.3198   0.3444   0.3741   0.4177   0.4268   0.4399
  0.4498   0.4644   0.4809   0.4920   0.5174   0.5335   0.5383   0.5440
  0.5828   0.5962   0.6116   0.6150   0.6341   0.6410   0.6701   0.7340
  0.7852   0.7942   0.7961   0.8161   0.8318   0.8470   0.8590   0.8702
  0.9502   0.9887   1.0233   1.0653   1.0725   1.0881   1.0984   1.1150
  1.1435   1.1996   1.2218   1.2505   1.2653   1.2654   1.2733   1.3298
  1.3556   1.3638   1.3866   1.3971   1.4233   1.4351   1.4472   1.4588
  1.5402   1.5637   1.6178   1.6687   1.7123   1.7150   1.7275   1.8341
  1.8527   1.9468   1.9882   2.0429   2.1267   2.1461   2.2039   2.2465
  2.3034   2.3768   2.4594   2.4628   2.4922   2.5528   2.5654   2.5982
  2.6112   2.6465   2.7314   2.7414   2.7584   2.8359   2.8699   2.8822
  2.8940   2.9287   2.9387   2.9629   2.9744   3.0028   3.0052   3.0085
  3.0408   3.0445   3.0790   3.0957   3.1082   3.1331   3.1640   3.1882
  3.1958   3.2169   3.2603   3.2611   3.2719   3.3068   3.3292   3.3635
  3.3766   3.4087   3.4771   3.4906   3.5012   3.5317   3.5431   3.5648
  3.6002   3.6483   3.6504   3.7025   3.7292   3.7543   3.7860   3.8186
  3.8572   3.8722   3.8926   3.9037   3.9072   3.9199   3.9542   4.0033
  4.0526   4.0584   4.0821   4.1303   4.1842   4.2233   4.3022   4.3141
  4.3167   4.3574   4.3713   4.4112   4.4338   4.4506   4.4517   4.4823
  4.4897   4.5151   4.6364   4.6553   4.6581   4.7274   4.7634   4.7749
  4.8275   4.8323   4.8727   4.9397   5.0182   5.0721   5.0981   5.1057
  5.1160   5.1889   5.2047   5.2636   5.3018   5.3997   5.5551   5.5572
  5.6114   5.6964   5.7244   5.9050   5.9276   5.9314   6.0615   6.1514
  6.2660   6.3699   6.6961   6.9500   7.0028   9.6728  11.9844  12.7904
 13.6955  14.1391
 --------------------------------------------------------------
 
          Ground-State Mulliken Net Atomic Charges

     Atom                 Charge (a.u.)    Spin (a.u.)
  --------------------------------------------------------
      1 C                    -0.172741      -0.000000
      2 H                     0.127304      -0.000000
      3 C                    -0.159642       0.000000
      4 H                     0.121828       0.000000
      5 C                    -0.172715       0.000000
      6 H                     0.127208       0.000000
      7 C                    -0.159937      -0.000000
      8 H                     0.122269      -0.000000
      9 N                     0.015990      -0.000000
     10 H                     0.150436       0.000000
  --------------------------------------------------------
  Sum of atomic charges =    -0.000000
  Sum of spin   charges =    -0.000000

 -----------------------------------------------------------------
                    Cartesian Multipole Moments
 -----------------------------------------------------------------
    Charge (ESU x 10^10)
                -0.0000
    Dipole Moment (Debye)
         X       0.1998      Y       1.3285      Z       1.4007
       Tot       1.9408
    Quadrupole Moments (Debye-Ang)
        XX     -33.0783     XY       1.4940     YY     -23.1498
        XZ       2.1706     YZ       0.6818     ZZ     -29.3145
    Octopole Moments (Debye-Ang^2)
       XXX     -86.3062    XXY     -22.3041    XYY     -19.3235
       YYY     -48.3919    XXZ      53.9811    XYZ       1.2979
       YYZ      40.8721    XZZ     -28.2400    YZZ     -20.8630
       ZZZ     128.5648
    Hexadecapole Moments (Debye-Ang^3)
      XXXX    -191.2931   XXXY     -59.0274   XXYY     -75.4592
      XYYY     -39.4920   YYYY    -227.9366   XXXZ     123.5181
      XXYZ      40.0424   XYYZ      33.8837   YYYZ      89.0745
      XXZZ    -146.3030   XYZZ     -19.9623   YYZZ    -132.5598
      XZZZ     111.6422   YZZZ      96.1926   ZZZZ    -554.2811
 -----------------------------------------------------------------
 Calculating MO derivatives via CPSCF
    1     0    33    0.0335958  
    2     0    33    0.0090758  
    3     0    33    0.0018448  
    4     0    33    0.0002973  
    5     0    33    0.0000386  
    6    30     3    0.0000033  
    7    33     0    0.0000003  Converged
 Time for AOints: 417.7 s (CPU) 7.7 s (wall)
 ------------------------------------------------------------------------------
                     AOints        : Timing summary (seconds)
 ------------------------------------------------------------------------------
     job step          cpu (% of tot)      sys (% of tot)     wall (% of tot)
 ------------------------------------------------------------------------------
  AOints            0.4177E+03 ( 0.4)   0.3199E-02 ( 6.1)   0.7716E+01 ( 0.3)
 ------------------------------------------------------------------------------
   Grand Totals     0.1063E+06          0.5286E-01          0.2280E+04
 ------------------------------------------------------------------------------
 Polarizability Matrix (a.u.)
            1           2           3
    1 -30.0877077   0.2654203  -3.9587353
    2   0.2654203 -56.7187961   0.4833626
    3  -3.9587353   0.4833626 -56.0639274
 Calculating analytic Hessian of the SCF energy
 
 Direct stationary perturbation theory relativistic correction:
 
 rels  =       0.052466842457
 relv  =      -0.241058388909
 rel2e =       0.000000000000
 E_rel =      -0.188591546452
 
 Hessian of the SCF Energy
            1           2           3           4           5           6
    1   0.1343457   0.0092695   0.0715687  -0.0283786  -0.0056580  -0.0054146
    2   0.0092695   0.8417283   0.0972657  -0.0052501  -0.3505972  -0.0498798
    3   0.0715687   0.0972657   0.6120202  -0.0053694  -0.0526699  -0.0672591
    4  -0.0283786  -0.0052501  -0.0053694   0.0229856   0.0060345   0.0049150
    5  -0.0056580  -0.3505972  -0.0526699   0.0060345   0.3664505   0.0560866
    6  -0.0054146  -0.0498798  -0.0672591   0.0049150   0.0560866   0.0589143
    7  -0.0734799  -0.0181713  -0.0393386  -0.0003363   0.0006093   0.0010082
    8  -0.0151512  -0.1641135  -0.1064744  -0.0037291  -0.0042375  -0.0252277
    9  -0.0390995  -0.1267443  -0.3383186   0.0007981   0.0039598   0.0050313
   10   0.0017686   0.0019982  -0.0014583  -0.0033918  -0.0001040   0.0005347
   11  -0.0016368   0.0130609  -0.0104130   0.0001155  -0.0000803   0.0008945
   12  -0.0016319   0.0141861  -0.0083947   0.0005320  -0.0005465   0.0001712
   13  -0.0661551   0.0167665  -0.0198602  -0.0002709  -0.0011634   0.0015459
   14   0.0117399  -0.2072678   0.0707415   0.0029315  -0.0093657   0.0192658
   15  -0.0199588   0.1045294  -0.1931967   0.0017340  -0.0081820   0.0108333
   16  -0.0006632  -0.0011074  -0.0013547  -0.0022161   0.0000344   0.0003898
   17   0.0029861   0.0103310   0.0205668  -0.0001864   0.0003242  -0.0011761
   18  -0.0011308  -0.0069613  -0.0084303   0.0003701   0.0004013   0.0002271
   19   0.0125333  -0.0018060   0.0024623   0.0034115   0.0004308  -0.0011728
   20   0.0070710  -0.0650754   0.0442608   0.0006157  -0.0021710   0.0039259
   21   0.0028736  -0.0160688   0.0308736  -0.0011707   0.0025917  -0.0040323
   22   0.0045904  -0.0005206  -0.0008316   0.0012062  -0.0000726  -0.0000385
   23  -0.0003299  -0.0036056  -0.0026037   0.0001350  -0.0004719   0.0008189
   24  -0.0008234  -0.0038791  -0.0010833  -0.0000275  -0.0005670   0.0009826
   25   0.0133117  -0.0017745  -0.0056881   0.0046670  -0.0001572  -0.0015318
   26  -0.0087486  -0.0672717  -0.0633178  -0.0005010   0.0002485  -0.0034642
   27  -0.0062418  -0.0159622  -0.0276041  -0.0015334  -0.0012542  -0.0055799
   28   0.0021270   0.0005956  -0.0001301   0.0023233   0.0000463  -0.0002360
   29   0.0004580  -0.0071889   0.0026440  -0.0001656  -0.0000995  -0.0012439
   30  -0.0001416   0.0035142   0.0013929  -0.0002482   0.0001801   0.0007115
            7           8           9          10          11          12
    1  -0.0734799  -0.0151512  -0.0390995   0.0017686  -0.0016368  -0.0016319
    2  -0.0181713  -0.1641135  -0.1267443   0.0019982   0.0130609   0.0141861
    3  -0.0393386  -0.1064744  -0.3383186  -0.0014583  -0.0104130  -0.0083947
    4  -0.0003363  -0.0037291   0.0007981  -0.0033918   0.0001155   0.0005320
    5   0.0006093  -0.0042375   0.0039598  -0.0001040  -0.0000803  -0.0005465
    6   0.0010082  -0.0252277   0.0050313   0.0005347   0.0008945   0.0001712
    7   0.1375142  -0.0131915   0.1108794  -0.0301509   0.0155996  -0.0429794
    8  -0.0131915   0.6374748  -0.0619119   0.0169676  -0.1037940   0.1081797
    9   0.1108794  -0.0619119   0.8692049  -0.0428671   0.0986370  -0.3121937
   10  -0.0301509   0.0169676  -0.0428671   0.0265885  -0.0183005   0.0447833
   11   0.0155996  -0.1037940   0.0986370  -0.0183005   0.1046718  -0.1169068
   12  -0.0429794   0.1081797  -0.3121937   0.0447833  -0.1169068   0.3200783
   13   0.0104808  -0.0016004  -0.0112989   0.0045040  -0.0005181  -0.0012399
   14   0.0073700   0.0291388   0.0501164  -0.0003213  -0.0007955  -0.0024298
   15  -0.0109131  -0.0098736  -0.0613460  -0.0012404  -0.0036967  -0.0038063
   16   0.0034853   0.0004347  -0.0008037   0.0011751  -0.0000736  -0.0002498
   17   0.0006183  -0.0046065   0.0037586   0.0001350   0.0009564   0.0009091
   18  -0.0008005   0.0024463  -0.0016604  -0.0002374  -0.0004768  -0.0004132
   19   0.0146706   0.0086223  -0.0101511   0.0021457  -0.0003506  -0.0002013
   20   0.0042683  -0.0570010   0.0253236  -0.0000778  -0.0063096  -0.0010002
   21  -0.0103699   0.0539430  -0.0505857  -0.0001939  -0.0026699   0.0007525
   22   0.0019893  -0.0003318  -0.0012770   0.0022027   0.0002250  -0.0002998
   23  -0.0000732   0.0009188  -0.0005280   0.0000145   0.0000765   0.0000001
   24  -0.0012378  -0.0022183  -0.0063199  -0.0003144   0.0014019   0.0002118
   25  -0.0578253   0.0072100  -0.0089562  -0.0030209   0.0049937   0.0010300
   26   0.0069496  -0.3255693   0.0341654  -0.0004083  -0.0085196  -0.0031836
   27  -0.0088171   0.0362724  -0.1145465   0.0007259   0.0335014   0.0037089
   28  -0.0063479   0.0007692   0.0027759  -0.0018210  -0.0000541   0.0002570
   29  -0.0039791  -0.0082106  -0.0267767   0.0000966   0.0007333   0.0007919
   30   0.0025689   0.0048644   0.0107346   0.0002676  -0.0002715  -0.0001149
           13          14          15          16          17          18
    1  -0.0661551   0.0117399  -0.0199588  -0.0006632   0.0029861  -0.0011308
    2   0.0167665  -0.2072678   0.1045294  -0.0011074   0.0103310  -0.0069613
    3  -0.0198602   0.0707415  -0.1931967  -0.0013547   0.0205668  -0.0084303
    4  -0.0002709   0.0029315   0.0017340  -0.0022161  -0.0001864   0.0003701
    5  -0.0011634  -0.0093657  -0.0081820   0.0000344   0.0003242   0.0004013
    6   0.0015459   0.0192658   0.0108333   0.0003898  -0.0011761   0.0002271
    7   0.0104808   0.0073700  -0.0109131   0.0034853   0.0006183  -0.0008005
    8  -0.0016004   0.0291388  -0.0098736   0.0004347  -0.0046065   0.0024463
    9  -0.0112989   0.0501164  -0.0613460  -0.0008037   0.0037586  -0.0016604
   10   0.0045040  -0.0003213  -0.0012404   0.0011751   0.0001350  -0.0002374
   11  -0.0005181  -0.0007955  -0.0036967  -0.0000736   0.0009564  -0.0004768
   12  -0.0012399  -0.0024298  -0.0038063  -0.0002498   0.0009091  -0.0004132
   13   0.1404715   0.0084125   0.1057393  -0.0356927  -0.0042172  -0.0475676
   14   0.0084125   0.6106038   0.0834109  -0.0045946  -0.0628011  -0.0348121
   15   0.1057393   0.0834109   0.8358462  -0.0475580  -0.0321327  -0.3484330
   16  -0.0356927  -0.0045946  -0.0475580   0.0307493   0.0049048   0.0507169
   17  -0.0042172  -0.0628011  -0.0321327   0.0049048   0.0538106   0.0366817
   18  -0.0475676  -0.0348121  -0.3484330   0.0507169   0.0366817   0.3643063
   19  -0.0698104  -0.0155816  -0.0156079  -0.0005447  -0.0037071  -0.0007648
   20  -0.0186397  -0.3280401  -0.1376850   0.0006397   0.0064808   0.0046285
   21  -0.0157455  -0.1172896  -0.1768920  -0.0005621  -0.0245235  -0.0054147
   22   0.0022549  -0.0016985   0.0015660  -0.0034118   0.0001340   0.0005008
   23   0.0019811  -0.0087440   0.0127792  -0.0001137   0.0002374  -0.0005255
   24   0.0017237  -0.0117688   0.0129535   0.0004705   0.0009205  -0.0001267
   25   0.0122822  -0.0087312  -0.0124389   0.0048080  -0.0005017  -0.0007163
   26  -0.0016287  -0.0236706  -0.0131766  -0.0001678  -0.0054721  -0.0016153
   27  -0.0119800  -0.0603902  -0.0694038  -0.0006895  -0.0038147   0.0000529
   28   0.0019357   0.0004734  -0.0013221   0.0023109  -0.0001658  -0.0003703
   29   0.0006073   0.0009421   0.0040271   0.0000434   0.0007393   0.0002330
   30  -0.0013167   0.0031559  -0.0065552  -0.0003593  -0.0011897  -0.0001080
           19          20          21          22          23          24
    1   0.0125333   0.0070710   0.0028736   0.0045904  -0.0003299  -0.0008234
    2  -0.0018060  -0.0650754  -0.0160688  -0.0005206  -0.0036056  -0.0038791
    3   0.0024623   0.0442608   0.0308736  -0.0008316  -0.0026037  -0.0010833
    4   0.0034115   0.0006157  -0.0011707   0.0012062   0.0001350  -0.0000275
    5   0.0004308  -0.0021710   0.0025917  -0.0000726  -0.0004719  -0.0005670
    6  -0.0011728   0.0039259  -0.0040323  -0.0000385   0.0008189   0.0009826
    7   0.0146706   0.0042683  -0.0103699   0.0019893  -0.0000732  -0.0012378
    8   0.0086223  -0.0570010   0.0539430  -0.0003318   0.0009188  -0.0022183
    9  -0.0101511   0.0253236  -0.0505857  -0.0012770  -0.0005280  -0.0063199
   10   0.0021457  -0.0000778  -0.0001939   0.0022027   0.0000145  -0.0003144
   11  -0.0003506  -0.0063096  -0.0026699   0.0002250   0.0000765   0.0014019
   12  -0.0002013  -0.0010002   0.0007525  -0.0002998   0.0000001   0.0002118
   13  -0.0698104  -0.0186397  -0.0157455   0.0022549   0.0019811   0.0017237
   14  -0.0155816  -0.3280401  -0.1172896  -0.0016985  -0.0087440  -0.0117688
   15  -0.0156079  -0.1376850  -0.1768920   0.0015660   0.0127792   0.0129535
   16  -0.0005447   0.0006397  -0.0005621  -0.0034118  -0.0001137   0.0004705
   17  -0.0037071   0.0064808  -0.0245235   0.0001340   0.0002374   0.0009205
   18  -0.0007648   0.0046285  -0.0054147   0.0005008  -0.0005255  -0.0001267
   19   0.1323116  -0.0117300   0.0751915  -0.0256670   0.0158719  -0.0106516
   20  -0.0117300   0.8923937  -0.0455818   0.0143966  -0.3309591   0.0848834
   21   0.0751915  -0.0455818   0.6190120  -0.0107196   0.0944709  -0.0892688
   22  -0.0256670   0.0143966  -0.0107196   0.0218744  -0.0171769   0.0111946
   23   0.0158719  -0.3309591   0.0944709  -0.0171769   0.3408022  -0.1026119
   24  -0.0106516   0.0848834  -0.0892688   0.0111946  -0.1026119   0.0884129
   25  -0.0622657   0.0073589  -0.0388612  -0.0032195  -0.0004009  -0.0007220
   26   0.0074526  -0.1217442   0.0489619   0.0050984   0.0018492   0.0341640
   27  -0.0388424   0.0466994  -0.3149410  -0.0004726  -0.0025339  -0.0064636
   28  -0.0067849  -0.0039028  -0.0004421  -0.0018197   0.0000920   0.0003879
   29   0.0007976   0.0124258   0.0061660  -0.0000536  -0.0001036  -0.0003248
   30  -0.0002619  -0.0254547  -0.0095036   0.0003778   0.0007339   0.0007015
           25          26          27          28          29          30
    1   0.0133117  -0.0087486  -0.0062418   0.0021270   0.0004580  -0.0001416
    2  -0.0017745  -0.0672717  -0.0159622   0.0005956  -0.0071889   0.0035142
    3  -0.0056881  -0.0633178  -0.0276041  -0.0001301   0.0026440   0.0013929
    4   0.0046670  -0.0005010  -0.0015334   0.0023233  -0.0001656  -0.0002482
    5  -0.0001572   0.0002485  -0.0012542   0.0000463  -0.0000995   0.0001801
    6  -0.0015318  -0.0034642  -0.0055799  -0.0002360  -0.0012439   0.0007115
    7  -0.0578253   0.0069496  -0.0088171  -0.0063479  -0.0039791   0.0025689
    8   0.0072100  -0.3255693   0.0362724   0.0007692  -0.0082106   0.0048644
    9  -0.0089562   0.0341654  -0.1145465   0.0027759  -0.0267767   0.0107346
   10  -0.0030209  -0.0004083   0.0007259  -0.0018210   0.0000966   0.0002676
   11   0.0049937  -0.0085196   0.0335014  -0.0000541   0.0007333  -0.0002715
   12   0.0010300  -0.0031836   0.0037089   0.0002570   0.0007919  -0.0001149
   13   0.0122822  -0.0016287  -0.0119800   0.0019357   0.0006073  -0.0013167
   14  -0.0087312  -0.0236706  -0.0603902   0.0004734   0.0009421   0.0031559
   15  -0.0124389  -0.0131766  -0.0694038  -0.0013221   0.0040271  -0.0065552
   16   0.0048080  -0.0001678  -0.0006895   0.0023109   0.0000434  -0.0003593
   17  -0.0005017  -0.0054721  -0.0038147  -0.0001658   0.0007393  -0.0011897
   18  -0.0007163  -0.0016153   0.0000529  -0.0003703   0.0002330  -0.0001080
   19  -0.0622657   0.0074526  -0.0388424  -0.0067849   0.0007976  -0.0002619
   20   0.0073589  -0.1217442   0.0466994  -0.0039028   0.0124258  -0.0254547
   21  -0.0388612   0.0489619  -0.3149410  -0.0004421   0.0061660  -0.0095036
   22  -0.0032195   0.0050984  -0.0004726  -0.0018197  -0.0000536   0.0003778
   23  -0.0004009   0.0018492  -0.0025339   0.0000920  -0.0001036   0.0007339
   24  -0.0007220   0.0341640  -0.0064636   0.0003879  -0.0003248   0.0007015
   25   0.1000982   0.0200697   0.1086442  -0.0088356  -0.0280669  -0.0407599
   26   0.0200697   0.8135588   0.1662003  -0.0281160  -0.2634092  -0.1987341
   27   0.1086442   0.1662003   0.8171854  -0.0407933  -0.1987183  -0.2824086
   28  -0.0088356  -0.0281160  -0.0407933   0.0169121   0.0302623   0.0398731
   29  -0.0280669  -0.2634092  -0.1987183   0.0302623   0.2641714   0.2132015
   30  -0.0407599  -0.1987341  -0.2824086   0.0398731   0.2132015   0.2851498
 **********************************************************************
 **                                                                  **
 **                       VIBRATIONAL ANALYSIS                       **
 **                       --------------------                       **
 **                                                                  **
 **        VIBRATIONAL FREQUENCIES (CM**-1) AND NORMAL MODES         **
 **     FORCE CONSTANTS (mDYN/ANGSTROM) AND REDUCED MASSES (AMU)     **
 **                  INFRARED INTENSITIES (KM/MOL)                   **
 **                                                                  **
 **********************************************************************
 

 Mode:                 1                      2                      3
 Frequency:       511.16                 638.83                 650.99
 Force Cnst:      0.2233                 0.7166                 0.5396
 Red. Mass:       1.4504                 2.9802                 2.1612
 IR Active:          YES                    YES                    YES
 IR Intens:       76.393                  0.009                  0.001
 Raman Active:       YES                    YES                    YES
               X      Y      Z        X      Y      Z        X      Y      Z
 C          0.010  0.000 -0.002   -0.252 -0.002  0.038    0.099  0.001 -0.015
 H         -0.087 -0.000  0.012   -0.497 -0.004  0.073   -0.056  0.000  0.008
 C          0.046  0.000 -0.007    0.142  0.001 -0.021   -0.172 -0.001  0.026
 H          0.158  0.001 -0.023    0.391  0.007 -0.056   -0.454 -0.007  0.066
 C          0.009  0.000 -0.001    0.261  0.002 -0.039    0.083  0.001 -0.013
 H         -0.082 -0.001  0.012    0.473  0.006 -0.071   -0.067 -0.002  0.010
 C          0.045  0.000 -0.007   -0.154 -0.001  0.023   -0.167 -0.002  0.025
 H          0.159  0.001 -0.024   -0.423 -0.002  0.066   -0.413 -0.002  0.064
 N         -0.172 -0.001  0.026    0.006 -0.000 -0.001    0.155  0.001 -0.023
 H          0.937  0.008 -0.143    0.022  0.000 -0.004    0.703  0.007 -0.107
 TransDip   0.277  0.002 -0.043   -0.003  0.001  0.001    0.001 -0.000 -0.000

 Mode:                 4                      5                      6
 Frequency:       725.25                 750.56                 870.00
 Force Cnst:      0.4018                 0.3968                 0.5666
 Red. Mass:       1.2965                 1.1956                 1.2705
 IR Active:          YES                    YES                    YES
 IR Intens:        2.622                141.598                  0.413
 Raman Active:       YES                    YES                    YES
               X      Y      Z        X      Y      Z        X      Y      Z
 C         -0.037 -0.001  0.006   -0.039 -0.002  0.005    0.084 -0.009 -0.012
 H          0.392  0.002 -0.059    0.511  0.001 -0.074   -0.510 -0.010  0.058
 C         -0.119 -0.001  0.018   -0.058 -0.000  0.008   -0.085 -0.003  0.008
 H          0.657  0.017 -0.091    0.331  0.009 -0.047    0.548  0.028 -0.073
 C          0.027  0.001 -0.004   -0.038 -0.000  0.006    0.061  0.003  0.003
 H         -0.236 -0.005  0.036    0.561  0.013 -0.084   -0.378 -0.009  0.070
 C          0.097  0.002 -0.015   -0.090 -0.001  0.014   -0.072  0.010  0.009
 H         -0.556  0.001  0.091    0.499  0.000 -0.081    0.477  0.009 -0.084
 N          0.007 -0.001 -0.002    0.044  0.001 -0.006    0.011 -0.001 -0.007
 H          0.033 -0.002 -0.006    0.162  0.001 -0.023   -0.150 -0.013  0.028
 TransDip   0.052  0.002 -0.006    0.377  0.004 -0.056   -0.020 -0.001  0.004

 Mode:                 7                      8                      9
 Frequency:       885.97                 907.71                 911.01
 Force Cnst:      2.3660                 1.8755                 0.6505
 Red. Mass:       5.1160                 3.8635                 1.3303
 IR Active:          YES                    YES                    YES
 IR Intens:        1.446                  0.400                  0.168
 Raman Active:       YES                    YES                    YES
               X      Y      Z        X      Y      Z        X      Y      Z
 C         -0.009 -0.350 -0.025   -0.023 -0.073 -0.108    0.098 -0.002 -0.018
 H          0.026 -0.330 -0.164    0.088 -0.156  0.339   -0.555 -0.009  0.094
 C         -0.023  0.018 -0.230   -0.030  0.137 -0.192   -0.043  0.005  0.001
 H         -0.093  0.319 -0.090   -0.040 -0.215 -0.350    0.236  0.002 -0.043
 C          0.044  0.006  0.353    0.007 -0.104 -0.074   -0.118 -0.005  0.013
 H          0.102  0.130  0.334   -0.124  0.359 -0.110    0.688  0.034 -0.112
 C          0.007  0.237 -0.009    0.013 -0.198  0.125    0.057 -0.009 -0.003
 H         -0.122  0.126 -0.307    0.007 -0.340 -0.261   -0.325 -0.014  0.047
 N         -0.014  0.077 -0.076    0.032  0.214  0.224    0.001  0.007  0.008
 H          0.057 -0.243  0.217    0.023  0.212  0.234    0.019  0.010  0.003
 TransDip   0.003 -0.028  0.026   -0.005 -0.014 -0.014    0.013  0.003 -0.002

 Mode:                10                     11                     12
 Frequency:      1047.57                1083.69                1102.81
 Force Cnst:      0.8920                 0.9147                 1.0686
 Red. Mass:       1.3796                 1.3220                 1.4914
 IR Active:          YES                    YES                    YES
 IR Intens:       28.984                 24.576                  9.198
 Raman Active:       YES                    YES                    YES
               X      Y      Z        X      Y      Z        X      Y      Z
 C          0.008 -0.089  0.049   -0.006 -0.034 -0.034   -0.013  0.004 -0.081
 H          0.086 -0.187  0.569   -0.071  0.048 -0.519   -0.058  0.065 -0.416
 C         -0.000  0.048 -0.005    0.015 -0.041  0.092   -0.005  0.113 -0.036
 H          0.006  0.323  0.112    0.021  0.225  0.215    0.007  0.555  0.148
 C         -0.011  0.053 -0.084    0.006  0.043  0.034    0.001 -0.078  0.006
 H         -0.040  0.568 -0.144   -0.018  0.587 -0.020    0.010 -0.351  0.039
 C          0.006 -0.004  0.046    0.005 -0.091  0.025    0.017 -0.053  0.114
 H          0.059  0.103  0.342   -0.045 -0.212 -0.287    0.087  0.097  0.549
 N         -0.009 -0.060 -0.063   -0.006  0.040 -0.039   -0.003 -0.014 -0.023
 H         -0.011 -0.066 -0.065   -0.039  0.255 -0.238   -0.006  0.003 -0.044
 TransDip   0.015  0.116  0.126   -0.020  0.114 -0.108    0.009  0.073  0.063

 Mode:                13                     14                     15
 Frequency:      1170.59                1196.67                1325.14
 Force Cnst:      1.0030                 3.3670                 1.4155
 Red. Mass:       1.2424                 3.9907                 1.3682
 IR Active:          YES                    YES                    YES
 IR Intens:        2.987                  3.234                  1.605
 Raman Active:       YES                    YES                    YES
               X      Y      Z        X      Y      Z        X      Y      Z
 C          0.001 -0.039  0.004   -0.000  0.258  0.010    0.012 -0.010  0.080
 H          0.007 -0.052  0.056    0.049  0.232  0.357   -0.067  0.089 -0.459
 C         -0.002 -0.059 -0.006   -0.024  0.107 -0.152    0.001  0.095  0.015
 H         -0.015 -0.468 -0.182   -0.041 -0.238 -0.334   -0.020 -0.391 -0.197
 C          0.005 -0.005  0.034    0.039 -0.006  0.256    0.003 -0.082  0.008
 H          0.006 -0.058  0.043    0.033  0.320  0.256   -0.017  0.477 -0.056
 C          0.007  0.006  0.052    0.017 -0.159  0.101   -0.015 -0.011 -0.098
 H          0.074  0.155  0.456   -0.035 -0.310 -0.224    0.063  0.170  0.392
 N         -0.010  0.077 -0.065   -0.025 -0.160 -0.173   -0.000  0.001  0.001
 H         -0.076  0.508 -0.464   -0.030 -0.161 -0.204    0.040 -0.267  0.249
 TransDip  -0.005  0.037 -0.041    0.006  0.040  0.041    0.006 -0.031  0.026

 Mode:                16                     17                     18
 Frequency:      1450.28                1488.29                1528.70
 Force Cnst:      5.2387                 4.1465                 4.0924
 Red. Mass:       4.2274                 3.1773                 2.9722
 IR Active:          YES                    YES                    YES
 IR Intens:        3.699                  6.256                  9.513
 Raman Active:       YES                    YES                    YES
               X      Y      Z        X      Y      Z        X      Y      Z
 C          0.047 -0.115  0.315    0.009  0.062  0.065   -0.005 -0.110 -0.038
 H         -0.078  0.034 -0.538    0.001  0.077  0.010   -0.027 -0.115 -0.184
 C         -0.026  0.047 -0.170    0.002 -0.186  0.003    0.019  0.212  0.141
 H         -0.034 -0.037 -0.236    0.011 -0.025  0.080   -0.017 -0.573 -0.188
 C         -0.017  0.324 -0.094   -0.009 -0.065 -0.066   -0.017 -0.036 -0.112
 H          0.009 -0.542 -0.001   -0.012 -0.004 -0.079   -0.016 -0.170 -0.128
 C          0.007 -0.174  0.037    0.028 -0.012  0.186    0.032  0.132  0.216
 H         -0.006 -0.234 -0.045    0.002 -0.081  0.016   -0.088 -0.143 -0.564
 N         -0.002 -0.012 -0.016   -0.033  0.222 -0.207   -0.013 -0.091 -0.093
 H         -0.003 -0.030 -0.022    0.097 -0.649  0.602   -0.016 -0.093 -0.110
 TransDip  -0.005 -0.043 -0.044    0.009 -0.058  0.055    0.010  0.068  0.071

 Mode:                19                     20                     21
 Frequency:      1607.59                3261.66                3272.19
 Force Cnst:      5.0686                 6.8208                 6.8959
 Red. Mass:       3.3288                 1.0882                 1.0931
 IR Active:          YES                    YES                    YES
 IR Intens:        2.982                  2.450                  3.331
 Raman Active:       YES                    YES                    YES
               X      Y      Z        X      Y      Z        X      Y      Z
 C          0.031  0.089  0.214    0.001  0.051  0.010   -0.001 -0.047 -0.006
 H         -0.045  0.214 -0.301   -0.012 -0.594 -0.106    0.010  0.520  0.088
 C         -0.027 -0.094 -0.191    0.003 -0.011  0.023   -0.006  0.020 -0.040
 H         -0.014  0.336 -0.054   -0.042  0.124 -0.279    0.070 -0.205  0.466
 C         -0.013 -0.210 -0.100   -0.008 -0.008 -0.056   -0.007 -0.003 -0.046
 H         -0.034  0.320 -0.191    0.096  0.076  0.649    0.076  0.056  0.512
 C          0.014  0.185  0.102    0.002 -0.024  0.010    0.002 -0.034  0.015
 H         -0.049  0.080 -0.315   -0.018  0.294 -0.107   -0.024  0.398 -0.143
 N          0.010 -0.070  0.066    0.000  0.000 -0.000    0.000 -0.000  0.000
 H         -0.058  0.392 -0.363    0.000 -0.003  0.003   -0.001 -0.008 -0.010
 TransDip  -0.007  0.040 -0.038   -0.005  0.035 -0.035   -0.006 -0.039 -0.043

 Mode:                22                     23                     24
 Frequency:      3285.97                3293.37                3725.00
 Force Cnst:      7.0082                 7.0844                 8.8384
 Red. Mass:       1.1016                 1.1086                 1.0811
 IR Active:          YES                    YES                    YES
 IR Intens:        4.022                  0.210                 70.088
 Raman Active:       YES                    YES                    YES
               X      Y      Z        X      Y      Z        X      Y      Z
 C         -0.001 -0.032 -0.011    0.001  0.045  0.009    0.000  0.000  0.001
 H          0.007  0.351  0.066   -0.009 -0.462 -0.082   -0.000 -0.001 -0.000
 C          0.008 -0.020  0.053   -0.007  0.017 -0.044   -0.000  0.003 -0.002
 H         -0.085  0.245 -0.569    0.067 -0.192  0.449    0.002 -0.007  0.010
 C          0.004  0.008  0.024    0.007  0.006  0.044    0.000  0.001  0.000
 H         -0.038 -0.034 -0.257   -0.068 -0.053 -0.455   -0.000 -0.000 -0.001
 C          0.003 -0.056  0.017    0.003 -0.051  0.016    0.000 -0.002  0.002
 H         -0.035  0.599 -0.210   -0.031  0.528 -0.184   -0.001  0.011 -0.006
 N         -0.000  0.003 -0.002   -0.000 -0.000 -0.001   -0.008 -0.051 -0.054
 H          0.001 -0.006  0.006   -0.002 -0.013 -0.013    0.104  0.683  0.719
 TransDip   0.006 -0.049  0.040    0.001  0.009  0.012    0.028  0.184  0.193

 STANDARD THERMODYNAMIC QUANTITIES AT   298.15 K  AND     1.00 ATM

   This Molecule has  0 Imaginary Frequencies
   Zero point vibrational energy:       52.452 kcal/mol

   Atom    1 Element C  Has Mass   12.00000
   Atom    2 Element H  Has Mass    1.00783
   Atom    3 Element C  Has Mass   12.00000
   Atom    4 Element H  Has Mass    1.00783
   Atom    5 Element C  Has Mass   12.00000
   Atom    6 Element H  Has Mass    1.00783
   Atom    7 Element C  Has Mass   12.00000
   Atom    8 Element H  Has Mass    1.00783
   Atom    9 Element N  Has Mass   14.00307
   Atom   10 Element H  Has Mass    1.00783
   Molecular Mass:    67.042220 amu
   Principal axes and moments of inertia in amu*Bohr^2:
                             1           2           3
    Eigenvalues --      195.19926   197.79936   392.99856
          X               0.10260    -0.10584     0.98908
          Y               0.68429     0.72918     0.00705
          Z               0.72196    -0.67609    -0.14724
   Rotational Symmetry Number is   1
   The Molecule is an Asymmetric Top
   Translational Enthalpy:        0.889 kcal/mol
   Rotational Enthalpy:           0.889 kcal/mol
   Vibrational Enthalpy:         53.114 kcal/mol
   gas constant (RT):             0.592 kcal/mol
   Translational Entropy:        38.526  cal/mol.K
   Rotational Entropy:           24.232  cal/mol.K
   Vibrational Entropy:           2.854  cal/mol.K

   Total Enthalpy:               55.484 kcal/mol
   Total Entropy:                65.612  cal/mol.K
Archival summary:
1\1\c8-56\FREQ\ProcedureUnspecified\BasisUnspecified\145\hpark21\MonFeb614:23:082023MonFeb614:23:082023\0\\#,FREQ,ProcedureUnspecified,BasisUnspecified,\\0,1\N\H,1,1.00154\C,1,1.36534,2,125.098\H,3,1.07666,1,121.279,2,-0.0204451,0\C,1,1.36539,2,125.117,3,179.921,0\H,5,1.07666,1,121.285,2,0.180823,0\C,5,1.36808,1,107.791,2,-179.907,0\H,7,1.07724,5,125.789,1,-179.986,0\C,3,1.36813,1,107.797,2,179.94,0\H,9,1.07722,3,125.838,1,180,0\\\@

 Total job time:  2545.20s(wall), 109271.34s(cpu) 
 Mon Feb  6 14:23:08 2023

        *************************************************************
        *                                                           *
        *  Thank you very much for using Q-Chem.  Have a nice day.  *
        *                                                           *
        *************************************************************
