# Supplementary material for: Reactant Discovery with an Ab Initio Nanoreactor: Exploration of Astrophysical N-Heterocycle Precursors and Formation Pathways
Source: ACS Earth Space Chem. 2024 Aug 9;8(9):1771–83. doi: 10.1021/acsearthspacechem.4c00120 (PMC11418024; doi:10.1021/acsearthspacechem.4c00120)
Supplement: Supplementary file 2 — sp4c00120_si_002.zip [file sp4c00120_si_002.zip › nr-si-data/reaction2/Int8/optimized.xyz]

12

C        -0.2440476190   -1.8764308672    1.9762847410
N        -0.3718503990   -2.7551978275    2.7114304803
C        -0.2086634447   -0.9574451030   -0.2733127577
H        -0.4333237602   -1.9556339222   -0.6318051220
C        -0.0841535413   -0.7882062448    1.0876516830
H         0.1387540999    0.1837588812    1.5044340654
C        -0.0742281534    0.0354779999   -1.2395428196
H        -0.2060711534   -0.2681273328   -2.2706124063
C         0.2177659333    1.4360559125   -1.0396465866
H         0.2669161142    2.0255864527   -1.9591857104
N         0.4046700602    1.9629329046    0.1111213126
H         0.5942318633    2.9572291468    0.0231831198
