# Supplementary material for: Reactant Discovery with an Ab Initio Nanoreactor: Exploration of Astrophysical N-Heterocycle Precursors and Formation Pathways
Source: ACS Earth Space Chem. 2024 Aug 9;8(9):1771–83. doi: 10.1021/acsearthspacechem.4c00120 (PMC11418024; doi:10.1021/acsearthspacechem.4c00120)
Supplement: Supplementary file 2 — sp4c00120_si_002.zip [file sp4c00120_si_002.zip › nr-si-data/reaction2/Int8/optimize.out]

Running Job 1 of 1 qchem.in
qchem qchem.in_119019.0 ./qchem119019/ 0
/home/leeping/opt/qchem/5.3.2-openmp/exe/qcprog.exe_s qchem.in_119019.0 ./qchem119019/
                  Welcome to Q-Chem
     A Quantum Leap Into The Future Of Chemistry


 Q-Chem 5.3, Q-Chem, Inc., Pleasanton, CA (2020)

 Yihan Shao,  Zhengting Gan,  E. Epifanovsky,  A. T. B. Gilbert,  M. Wormit,  
 J. Kussmann,  A. W. Lange,  A. Behn,  Jia Deng,  Xintian Feng,  D. Ghosh,  
 M. Goldey,  P. R. Horn,  L. D. Jacobson,  I. Kaliman,  T. Kus,  A. Landau,  
 Jie Liu,  E. I. Proynov,  R. M. Richard,  R. P. Steele,  E. J. Sundstrom,  
 H. L. Woodcock III,  P. M. Zimmerman,  D. Zuev,  B. Alam,  B. Albrecht,  
 A. Aldossary,  E. Alguire,  S. A. Baeppler,  D. Barton,  Z. Benda,  
 Y. A. Bernard,  E. J. Berquist,  K. B. Bravaya,  H. Burton,  K. Carter-Fenk,  
 D. Casanova,  Chun-Min Chang,  Yunqing Chen,  A. Chien,  K. D. Closser,  
 M. P. Coons,  S. Coriani,  S. Dasgupta,  A. L. Dempwolff,  M. Diedenhofen,  
 Hainam Do,  R. G. Edgar,  Po-Tung Fang,  S. Faraji,  S. Fatehi,  
 Qingguo Feng,  J. Fosso-Tande,  J. Gayvert,  Qinghui Ge,  A. Ghysels,  
 G. Gidofalvi,  J. Gomes,  J. Gonthier,  S. Gulania,  A. Gunina,  D. Hait,  
 M. W. D. Hanson-Heine,  S. Hammes-Schiffer,  P. H. P. Harbach,  
 A. W. Hauser,  M. F. Herbst,  J. E. Herr,  E. G. Hohenstein,  Z. C. Holden,  
 S. Houck,  Kerwin Hui,  B. C. Huynh,  M. Ivanov,  T.-C. Jagau,  Hyunjun Ji,  
 B. Kaduk,  K. Khistyaev,  Jaehoon Kim,  P. Klunzinger,  K. Koh,  
 D. Kosenkov,  L. Koulias,  T. Kowalczyk,  C. M. Krauter,  A. Kunitsa,  
 Ka Un Lao,  A. Laurent,  K. V. Lawler,  Joonho Lee,  D. Lefrancois,  
 S. Lehtola,  D. S. Levine,  Yi-Pei Li,  You-Sheng Lin,  Fenglai Liu,  
 Kuan-Yu Liu,  E. Livshits,  M. Loipersberger,  A. Luenser,  A. Manjanath,  
 P. Manohar,  E. Mansoor,  S. F. Manzer,  Shan-Ping Mao,  Yuezhi Mao,  
 N. Mardirossian,  A. V. Marenich,  T. Markovich,  L. A. Martinez-Martinez,  
 S. A. Maurer,  N. J. Mayhall,  S. C. McKenzie,  J.-M. Mewes,  P. Morgante,  
 A. F. Morrison,  J. W. Mullinax,  K. Nanda,  T. S. Nguyen-Beck,  
 R. Olivares-Amaya,  K. J. Oosterbaan,  J. A. Parkhill,  S. K. Paul,  
 F. Pavosevic,  Zheng Pei,  T. M. Perrine,  F. Plasser,  P. Pokhilko,  
 S. Prager,  A. Prociuk,  E. Ramos,  B. Rana,  D. R. Rehn,  F. Rob,  
 E. Rossomme,  M. Scheurer,  M. Schneider,  N. Sergueev,  S. M. Sharada,  
 S. Sharma,  W. Skomorowski,  D. W. Small,  T. Stauch,  C. J. Stein,  
 T. Stein,  Yu-Chuan Su,  S. P. Veccham,  Zhen Tao,  A. J. W. Thom,  
 A. Tkatchenko,  T. Tsuchimochi,  N. M. Tubman,  L. Vogt,  M. L. Vidal,  
 O. Vydrov,  M. A. Watson,  J. Wenzel,  M. de Wergifosse,  T. A. Wesolowski,  
 A. White,  J. Witte,  A. Yamada,  Jun Yang,  K. Yao,  S. Yeganeh,  
 S. R. Yost,  Zhi-Qiang You,  A. Zech,  Igor Ying Zhang,  Xing Zhang,  
 Yan Zhao,  Ying Zhu,  B. R. Brooks,  G. K. L. Chan,  C. J. Cramer,  
 M. S. Gordon,  W. J. Hehre,  A. Klamt,  M. W. Schmidt,  C. D. Sherrill,  
 D. G. Truhlar,  A. Aspuru-Guzik,  R. Baer,  A. T. Bell,  N. A. Besley,  
 Jeng-Da Chai,  A. E. DePrince, III,  R. A. DiStasio Jr.,  A. Dreuw,  
 B. D. Dunietz,  T. R. Furlani,  Chao-Ping Hsu,  Yousung Jung,  Jing Kong,  
 D. S. Lambrecht,  WanZhen Liang,  C. Ochsenfeld,  V. A. Rassolov,  
 L. V. Slipchenko,  J. E. Subotnik,  T. Van Voorhis,  J. M. Herbert,  
 A. I. Krylov,  P. M. W. Gill,  M. Head-Gordon

 Contributors to earlier versions of Q-Chem not listed above: 
 R. D. Adamson,  B. Austin,  J. Baker,  G. J. O. Beran,  K. Brandhorst,  
 S. T. Brown,  E. F. C. Byrd,  A. K. Chakraborty,  C.-L. Cheng,  
 Siu Hung Chien,  D. M. Chipman,  D. L. Crittenden,  H. Dachsel,  
 R. J. Doerksen,  A. D. Dutoi,  L. Fusti-Molnar,  W. A. Goddard III,  
 A. Golubeva-Zadorozhnaya,  S. R. Gwaltney,  G. Hawkins,  A. Heyden,  
 S. Hirata,  G. Kedziora,  F. J. Keil,  C. Kelley,  Jihan Kim,  R. A. King,  
 R. Z. Khaliullin,  P. P. Korambath,  W. Kurlancheek,  A. M. Lee,  M. S. Lee,  
 S. V. Levchenko,  Ching Yeh Lin,  D. Liotard,  R. C. Lochan,  I. Lotan,  
 P. E. Maslen,  N. Nair,  D. P. O'Neill,  D. Neuhauser,  E. Neuscamman,  
 C. M. Oana,  R. Olson,  B. Peters,  R. Peverati,  P. A. Pieniazek,  
 Y. M. Rhee,  J. Ritchie,  M. A. Rohrdanz,  E. Rosta,  N. J. Russ,  
 H. F. Schaefer III,  N. E. Schultz,  N. Shenvi,  A. C. Simmonett,  A. Sodt,  
 D. Stuck,  K. S. Thanthiriwatte,  V. Vanovschi,  Tao Wang,  A. Warshel,  
 C. F. Williams,  Q. Wu,  X. Xu,  W. Zhang

 Please cite Q-Chem as follows:
 Y. Shao et al., Mol. Phys. 113, 184-215 (2015)
 DOI: 10.1080/00268976.2014.952696

 Q-Chem 5.3.2 for Intel X86 EM64T Linux

 Parts of Q-Chem use Armadillo 9.800.1 (Horizon Scraper).
 http://arma.sourceforge.net/

 Q-Chem begins on Mon Feb  6 13:31:15 2023  

Host: 
0

     Scratch files written to ./qchem119019//
 Dec820 |scratch|qcdevops|jenkins|workspace|build_RNUM 5633   
Processing $rem in /home/leeping/opt/qchem/5.3.2-openmp/config/preferences:
Processing $rem in /home/hpark21/.qchemrc:

Checking the input file for inconsistencies... 	...done.

--------------------------------------------------------------
User input:
--------------------------------------------------------------
$molecule
0 2
C       -0.2437723823   -1.8833349569    1.9790832179
N       -0.3682072424   -2.7635365101    2.7207376155
C       -0.2110451915   -0.9573007308   -0.2730065258
H       -0.4345598485   -1.9526262409   -0.6390404241
C       -0.0875899915   -0.8011181416    1.0940605495
H        0.1345945300    0.1710539863    1.5111610052
C       -0.0758863056    0.0405465578   -1.2365060907
H       -0.2056794130   -0.2640274752   -2.2672607084
C        0.2179961635    1.4389931624   -1.0438544902
H        0.2739167042    2.0195100844   -1.9691778814
N        0.4028408513    1.9783982774    0.1080261086
H        0.5973921258    2.9734419873    0.0157776235
$end

$rem
method                wB97X-D3
basis                 cc-pvtz
unrestricted          true
symmetry              False
sym_ignore            true
scf_convergence       8
thresh                14
jobtype               opt
scf_guess             core
scf_algorithm         diis
max_scf_cycles        100
geom_opt_max_cycles   100
$end
--------------------------------------------------------------
 Adding empirical dispersion correction 
 ----------------------------------------------------------------
 Doing -D3(0) with
 s6  =   1.00000
 s8  =   1.00000
 rs6 =   1.28100
 rs8 =   1.09400
 -D3 energy without 3body term =     -0.0024623026 hartrees
 ----------------------------------------------------------------
             Standard Nuclear Orientation (Angstroms)
    I     Atom           X                Y                Z
 ----------------------------------------------------------------
    1      C      -0.2437723823    -1.8833349569     1.9790832179
    2      N      -0.3682072424    -2.7635365101     2.7207376155
    3      C      -0.2110451915    -0.9573007308    -0.2730065258
    4      H      -0.4345598485    -1.9526262409    -0.6390404241
    5      C      -0.0875899915    -0.8011181416     1.0940605495
    6      H       0.1345945300     0.1710539863     1.5111610052
    7      C      -0.0758863056     0.0405465578    -1.2365060907
    8      H      -0.2056794130    -0.2640274752    -2.2672607084
    9      C       0.2179961635     1.4389931624    -1.0438544902
   10      H       0.2739167042     2.0195100844    -1.9691778814
   11      N       0.4028408513     1.9783982774     0.1080261086
   12      H       0.5973921258     2.9734419873     0.0157776235
 ----------------------------------------------------------------
 Nuclear Repulsion Energy =         236.44534839 hartrees
 There are       25 alpha and       24 beta electrons
 Requested basis set is cc-pVTZ
 There are 100 shells and 280 basis functions

 Total QAlloc Memory Limit   8000 MB
 Mega-Array Size      1956 MB
 MEM_STATIC part      2000 MB
 A cutoff of  1.0D-14 yielded   4597 shell pairs
 There are     35837 function pairs (     46723 Cartesian)
 Smallest overlap matrix eigenvalue = 1.41E-04

 Scale SEOQF with 1.000000e+00/1.000000e-01/1.000000e-01

 Standard Electronic Orientation quadrupole field applied
 Nucleus-field energy     =    -0.0000000004 hartrees
 Guess MOs from core Hamiltonian diagonalization
 Long-range K will be added via erf
 Coulomb attenuation parameter = 0.25 bohr**(-1)
 An unrestricted hybrid HF-DFT SCF calculation will be
 performed using Pulay DIIS extrapolation
 Exchange:     0.1957 Hartree-Fock + 1.0000 wB97X-D3 + LR-HF
 Correlation:  1.0000 wB97X-D3
 Using SG-2 standard quadrature grid
 Dispersion:   Grimme D3
 SCF converges when DIIS error is below 1.0E-08
 using 64 threads for integral computing
 -------------------------------------------------------
 OpenMP Integral computing Module                
 Release: version 1.0, May 2013, Q-Chem Inc. Pittsburgh 
 -------------------------------------------------------
 using 64 threads for integral computing
 -------------------------------------------------------
 OpenMP Integral computing Module                
 Release: version 1.0, May 2013, Q-Chem Inc. Pittsburgh 
 -------------------------------------------------------
 ---------------------------------------
  Cycle       Energy         DIIS Error
 ---------------------------------------
    1    -233.9220161749      8.23E-02
    2    -158.6338620083      8.62E-02
    3    -228.2269411870      5.20E-02
    4    -228.8178263608      5.53E-02
    5    -297.8898362726      1.84E-02
    6    -293.9214844281      2.37E-02
    7    -302.6871441018      4.59E-03
    8    -302.7956952782      4.02E-03
    9    -302.9497544774      5.96E-04
   10    -302.9591656941      3.20E-04
   11    -302.9612974482      2.38E-04
   12    -302.9622424924      1.31E-04
   13    -302.9629232644      6.52E-05
   14    -302.9632018702      1.32E-05
   15    -302.9632587245      3.29E-06
   16    -302.9632876492      2.01E-06
   17    -302.9633056213      1.52E-06
   18    -302.9633124118      9.89E-07
   19    -302.9633143996      5.05E-07
   20    -302.9633146053      2.08E-07
   21    -302.9633146296      8.11E-08
   22    -302.9633146342      3.84E-08
   23    -302.9633146359      2.26E-08
   24    -302.9633146364      9.61E-09 Convergence criterion met
 ---------------------------------------
 <S^2> = 0.8253
 SCF time:  CPU 2833.19 s  wall 49.76 s
 SCF   energy in the final basis set = -302.96331464
 Total energy in the final basis set = -302.96331464
 
 --------------------------------------------------------------
 
                    Orbital Energies (a.u.)
 --------------------------------------------------------------
 
 Alpha MOs
 -- Occupied --
-14.4366 -14.4293 -10.3478 -10.3377 -10.3273 -10.3247 -10.3203  -1.0487
 -1.0318  -0.9578  -0.8802  -0.7726  -0.6772  -0.6622  -0.6193  -0.5707
 -0.5346  -0.5117  -0.5033  -0.4803  -0.4733  -0.4361  -0.4099  -0.3880
 -0.3217
 -- Virtual --
  0.0159   0.1026   0.1143   0.1265   0.1345   0.1618   0.1799   0.1879
  0.1881   0.2493   0.3008   0.3029   0.3248   0.3423   0.3431   0.3813
  0.3853   0.3985   0.4177   0.4203   0.4332   0.4351   0.4420   0.4477
  0.4806   0.4947   0.5190   0.5371   0.5467   0.5563   0.5612   0.5740
  0.5873   0.6107   0.6170   0.6263   0.6578   0.6623   0.6716   0.6900
  0.7114   0.7277   0.7314   0.7613   0.7760   0.8011   0.8243   0.8274
  0.8438   0.8574   0.8873   0.8942   0.9157   0.9313   0.9752   1.0255
  1.0437   1.0475   1.0666   1.0836   1.0898   1.1027   1.1368   1.1733
  1.1778   1.1900   1.2389   1.2446   1.2653   1.2716   1.3164   1.3547
  1.3632   1.3733   1.3775   1.4279   1.4316   1.4675   1.4857   1.5033
  1.5207   1.5266   1.5605   1.5970   1.6016   1.6493   1.6681   1.7017
  1.7271   1.7842   1.7885   1.8732   1.8980   1.9497   1.9697   2.0528
  2.0857   2.1244   2.1337   2.1713   2.2175   2.2331   2.2749   2.2975
  2.3209   2.3739   2.3815   2.4441   2.4479   2.4954   2.4977   2.5305
  2.5631   2.6045   2.6286   2.6578   2.6630   2.7152   2.7380   2.7394
  2.7881   2.8044   2.8207   2.8477   2.8522   2.8678   2.9010   2.9190
  2.9205   2.9383   2.9474   2.9749   2.9749   3.0033   3.0333   3.0394
  3.0793   3.0851   3.0922   3.0926   3.0966   3.1009   3.1313   3.1422
  3.1597   3.2099   3.2172   3.2281   3.2530   3.2923   3.3185   3.3272
  3.3364   3.3556   3.3764   3.3972   3.4172   3.4360   3.4541   3.4961
  3.5179   3.5196   3.5562   3.5791   3.5921   3.5987   3.6497   3.6545
  3.7009   3.7188   3.7495   3.7730   3.7747   3.8381   3.8516   3.8767
  3.8836   3.9103   3.9385   3.9458   3.9566   3.9708   3.9967   4.0220
  4.0416   4.0593   4.0622   4.0845   4.1022   4.1259   4.1269   4.1948
  4.2005   4.2164   4.2179   4.2699   4.3380   4.3622   4.4049   4.4244
  4.4568   4.4658   4.5249   4.5748   4.5959   4.6030   4.6398   4.6629
  4.6721   4.7193   4.7611   4.7683   4.8054   4.8087   4.8276   4.8586
  4.8879   4.9277   4.9313   5.0092   5.0496   5.0765   5.1042   5.1563
  5.1941   5.2189   5.2746   5.2773   5.3187   5.3689   5.4350   5.4757
  5.4880   5.5005   5.5758   5.7311   5.7577   5.8181   5.9068   5.9377
  6.0057   6.0591   6.1879   6.2083   6.2524   6.4436   6.6579   6.8630
  9.0121  10.1110  11.9547  12.7234  13.3982  14.5183  15.3971
 
 Beta MOs
 -- Occupied --
-14.4325 -14.4260 -10.3495 -10.3326 -10.3275 -10.3219 -10.3218  -1.0399
 -1.0247  -0.9483  -0.8589  -0.7704  -0.6708  -0.6603  -0.6159  -0.5665
 -0.5304  -0.5005  -0.4856  -0.4663  -0.4557  -0.4333  -0.3837  -0.3810
 -- Virtual --
 -0.0687   0.0372   0.1033   0.1156   0.1350   0.1499   0.1625   0.1816
  0.1894   0.2067   0.2513   0.3019   0.3050   0.3247   0.3458   0.3460
  0.3816   0.3835   0.4013   0.4243   0.4258   0.4354   0.4410   0.4486
  0.4501   0.4829   0.5003   0.5196   0.5372   0.5490   0.5574   0.5626
  0.5755   0.5936   0.6124   0.6256   0.6280   0.6586   0.6686   0.6721
  0.6908   0.7163   0.7276   0.7329   0.7635   0.7780   0.8072   0.8253
  0.8351   0.8449   0.8608   0.8878   0.9017   0.9174   0.9313   0.9758
  1.0255   1.0465   1.0501   1.0722   1.0841   1.0957   1.1067   1.1387
  1.1749   1.1821   1.1931   1.2424   1.2491   1.2665   1.2729   1.3202
  1.3573   1.3703   1.3816   1.3831   1.4299   1.4343   1.4715   1.4900
  1.5119   1.5210   1.5327   1.5633   1.6045   1.6050   1.6521   1.6710
  1.7086   1.7312   1.7876   1.7981   1.8752   1.8996   1.9518   1.9719
  2.0556   2.0962   2.1278   2.1368   2.1734   2.2107   2.2360   2.2765
  2.3069   2.3399   2.3887   2.3893   2.4479   2.4546   2.5002   2.5068
  2.5310   2.5669   2.6137   2.6312   2.6637   2.6679   2.7155   2.7370
  2.7469   2.7902   2.8120   2.8276   2.8535   2.8543   2.8718   2.9063
  2.9192   2.9242   2.9475   2.9554   2.9765   2.9792   3.0079   3.0364
  3.0396   3.0869   3.0902   3.0963   3.0984   3.1002   3.1094   3.1357
  3.1487   3.1585   3.2210   3.2241   3.2326   3.2612   3.2923   3.3211
  3.3346   3.3411   3.3639   3.3768   3.3983   3.4228   3.4434   3.4625
  3.5002   3.5234   3.5238   3.5571   3.5885   3.5981   3.6043   3.6552
  3.6604   3.7062   3.7220   3.7516   3.7771   3.7804   3.8414   3.8605
  3.8820   3.8861   3.9131   3.9408   3.9491   3.9602   3.9766   4.0003
  4.0252   4.0438   4.0714   4.0746   4.0913   4.1063   4.1281   4.1327
  4.1985   4.2110   4.2198   4.2222   4.2738   4.3425   4.3714   4.4094
  4.4287   4.4670   4.4682   4.5303   4.5831   4.6026   4.6065   4.6556
  4.6714   4.6830   4.7258   4.7704   4.7751   4.8107   4.8187   4.8318
  4.8706   4.8907   4.9330   4.9373   5.0167   5.0523   5.0791   5.1162
  5.1616   5.2033   5.2229   5.2805   5.2858   5.3220   5.3716   5.4442
  5.4797   5.4902   5.5031   5.5789   5.7413   5.7604   5.8216   5.9089
  5.9412   6.0085   6.0615   6.1967   6.2106   6.2551   6.4461   6.6602
  6.8661   9.0129  10.1138  11.9570  12.7324  13.4045  14.5216  15.4017
 --------------------------------------------------------------
 
          Ground-State Mulliken Net Atomic Charges

     Atom                 Charge (a.u.)    Spin (a.u.)
  --------------------------------------------------------
      1 C                    -0.070088      -0.116748
      2 N                    -0.079621       0.216741
      3 C                    -0.105140      -0.233797
      4 H                     0.145274       0.005519
      5 C                    -0.075951       0.480724
      6 H                     0.177962      -0.007049
      7 C                    -0.088489       0.528133
      8 H                     0.135425      -0.010410
      9 C                    -0.048070      -0.136487
     10 H                     0.092121       0.002464
     11 N                    -0.218623       0.276088
     12 H                     0.135200      -0.005179
  --------------------------------------------------------
  Sum of atomic charges =     0.000000
  Sum of spin   charges =     1.000000

 -----------------------------------------------------------------
                    Cartesian Multipole Moments
 -----------------------------------------------------------------
    Charge (ESU x 10^10)
                 0.0000
    Dipole Moment (Debye)
         X       0.3598      Y       3.3147      Z      -4.5126
       Tot       5.6107
    Quadrupole Moments (Debye-Ang)
        XX     -42.4758     XY       0.1626     YY     -44.6091
        XZ       1.3750     YZ       8.0963     ZZ     -46.0908
    Octopole Moments (Debye-Ang^2)
       XXX       5.5598    XXY      15.4859    XYY       9.5751
       YYY      95.3981    XXZ     -16.8843    XYZ      -5.8144
       YYZ     -56.2957    XZZ       5.8339    YZZ      47.4345
       ZZZ     -86.1212
    Hexadecapole Moments (Debye-Ang^3)
      XXXX     -62.9749   XXXY     -54.4021   XXYY    -132.7187
      XYYY     -49.7956   YYYY    -752.1837   XXXZ      26.2335
      XXYZ      76.6344   XYYZ      21.7155   YYYZ     320.2067
      XXZZ    -112.8828   XYZZ     -30.0161   YYZZ    -314.5456
      XZZZ      40.0314   YZZZ     315.0887   ZZZZ    -665.0715
 -----------------------------------------------------------------
 Calculating analytic gradient of the SCF energy
 Gradient of SCF Energy
            1           2           3           4           5           6
    1   0.0016177  -0.0010771  -0.0002593   0.0001008  -0.0005268  -0.0000951
    2   0.0116241  -0.0080289  -0.0005229   0.0002869  -0.0051862  -0.0003258
    3  -0.0090768   0.0069097  -0.0023498   0.0000563   0.0065800  -0.0002822
            7           8           9          10          11          12
    1   0.0001737   0.0001177  -0.0014354   0.0000500   0.0009110   0.0004229
    2   0.0021769   0.0001872  -0.0045409  -0.0002308   0.0027522   0.0018083
    3  -0.0016301   0.0001957  -0.0057450  -0.0005707   0.0052810   0.0006318
 Max gradient component =       1.162E-02
 RMS gradient           =       3.778E-03
 Gradient time:  CPU 271.38 s  wall 5.58 s
 Geometry Optimization Parameters
   NAtoms,    NIC,     NZ,  NCons,   NDum,   NFix, NCnnct, MaxDiis
       12      65       0       0       0       0       0       0


** GEOMETRY OPTIMIZATION IN DELOCALIZED INTERNAL COORDINATES **
   Searching for a Minimum

   Optimization Cycle:   1

                       Coordinates (Angstroms)
     ATOM                X               Y               Z
      1  C        -0.2437723823   -1.8833349569    1.9790832179
      2  N        -0.3682072424   -2.7635365101    2.7207376155
      3  C        -0.2110451915   -0.9573007308   -0.2730065258
      4  H        -0.4345598485   -1.9526262409   -0.6390404241
      5  C        -0.0875899915   -0.8011181416    1.0940605495
      6  H         0.1345945300    0.1710539863    1.5111610052
      7  C        -0.0758863056    0.0405465578   -1.2365060907
      8  H        -0.2056794130   -0.2640274752   -2.2672607084
      9  C         0.2179961635    1.4389931624   -1.0438544902
     10  H         0.2739167042    2.0195100844   -1.9691778814
     11  N         0.4028408513    1.9783982774    0.1080261086
     12  H         0.5973921258    2.9734419873    0.0157776235
   Point Group: c1    Number of degrees of freedom:    30


   Energy is   -302.963314636


 Attempting to generate delocalized internal coordinates
 Initial Hessian constructed with Jon Baker's OPTIMIZE code

 30 Hessian modes will be used to form the next step
  Hessian Eigenvalues:
     0.016862    0.020089    0.021961    0.023245    0.024056    0.024856
     0.024875    0.030820    0.160000    0.160000    0.160000    0.160000
     0.160000    0.200000    0.200000    0.220000    0.220000    0.220000
     0.220000    0.343797    0.355396    0.356796    0.358795    0.393232
     0.445253    0.446470    0.466869    0.488314    0.714516    1.293048

 Minimum search - taking simple RFO step
 Searching for Lamda that Minimizes Along All modes
 Value Taken    Lamda =  -0.00043175
 Step Taken.  Stepsize is  0.036020

                             Maximum     Tolerance    Cnvgd?
         Gradient           0.007444      0.000300      NO
         Displacement       0.020125      0.001200      NO
         Energy change     *********      0.000001      NO


 New Cartesian Coordinates Obtained by Inverse Iteration

 Displacement from previous Coordinates is:  0.160603
 Adding empirical dispersion correction 
 ----------------------------------------------------------------
 Doing -D3(0) with
 s6  =   1.00000
 s8  =   1.00000
 rs6 =   1.28100
 rs8 =   1.09400
 -D3 energy without 3body term =     -0.0024553190 hartrees
 ----------------------------------------------------------------
             Standard Nuclear Orientation (Angstroms)
    I     Atom           X                Y                Z
 ----------------------------------------------------------------
    1      C      -0.2411045797    -1.8631403453     1.9761709109
    2      N      -0.3661497384    -2.7342697529     2.7216387739
    3      C      -0.2100136000    -0.9597507399    -0.2811831300
    4      H      -0.4355683659    -1.9582885484    -0.6384487372
    5      C      -0.0835999012    -0.7846024085     1.0790486035
    6      H       0.1399691414     0.1922501886     1.4859368029
    7      C      -0.0752990698     0.0335399268    -1.2448074148
    8      H      -0.2074320134    -0.2668100407    -2.2768947043
    9      C       0.2181110066     1.4301548585    -1.0359496755
   10      H       0.2717358285     2.0286957278    -1.9491823932
   11      N       0.3991936380     1.9438242757     0.1221887216
   12      H       0.5901576539     2.9383968583     0.0414822419
 ----------------------------------------------------------------
 Nuclear Repulsion Energy =         237.38845059 hartrees
 There are       25 alpha and       24 beta electrons
 Applying Cartesian multipole field
    Component          Value
    ---------          -----
     (2,0,0)        1.00000E-10
     (0,2,0)        2.00000E-11
     (0,0,2)       -3.00000E-11
 Nucleus-field energy     =    -0.0000000006 hartrees
 Requested basis set is cc-pVTZ
 There are 100 shells and 280 basis functions
 A cutoff of  1.0D-14 yielded   4607 shell pairs
 There are     35967 function pairs (     46921 Cartesian)
 Smallest overlap matrix eigenvalue = 1.37E-04
 Guess MOs from SCF MO coefficient file
 Reading MOs from coefficient file
 Reading MOs from coefficient file
 Long-range K will be added via erf
 Coulomb attenuation parameter = 0.25 bohr**(-1)
 An unrestricted hybrid HF-DFT SCF calculation will be
 performed using Pulay DIIS extrapolation
 Exchange:     0.1957 Hartree-Fock + 1.0000 wB97X-D3 + LR-HF
 Correlation:  1.0000 wB97X-D3
 Using SG-2 standard quadrature grid
 Dispersion:   Grimme D3
 SCF converges when DIIS error is below 1.0E-08
 Geometry optimization detected.  Setting ReadMinima to 0
 Setting SaveMinima to 0
 using 64 threads for integral computing
 -------------------------------------------------------
 OpenMP Integral computing Module                
 Release: version 1.0, May 2013, Q-Chem Inc. Pittsburgh 
 -------------------------------------------------------
 using 64 threads for integral computing
 -------------------------------------------------------
 OpenMP Integral computing Module                
 Release: version 1.0, May 2013, Q-Chem Inc. Pittsburgh 
 -------------------------------------------------------
 ---------------------------------------
  Cycle       Energy         DIIS Error
 ---------------------------------------
    1    -302.9644884505      4.09E-04
    2    -302.9634234190      4.70E-05
    3    -302.9634389266      4.58E-05
    4    -302.9634554607      1.36E-05
    5    -302.9634577769      4.47E-06
    6    -302.9634584590      1.81E-06
    7    -302.9634587290      7.80E-07
    8    -302.9634589198      5.32E-07
    9    -302.9634590480      2.26E-07
   10    -302.9634590984      1.02E-07
   11    -302.9634591125      4.84E-08
   12    -302.9634591149      2.14E-08
   13    -302.9634591154      1.08E-08
   14    -302.9634591155      5.99E-09 Convergence criterion met
 ---------------------------------------
 <S^2> = 0.8214
 SCF time:  CPU 1537.32 s  wall 26.34 s
 SCF   energy in the final basis set = -302.96345912
 Total energy in the final basis set = -302.96345912
 
 --------------------------------------------------------------
 
                    Orbital Energies (a.u.)
 --------------------------------------------------------------
 
 Alpha MOs
 -- Occupied --
-14.4355 -14.4272 -10.3471 -10.3363 -10.3262 -10.3230 -10.3185  -1.0516
 -1.0322  -0.9583  -0.8791  -0.7710  -0.6769  -0.6634  -0.6186  -0.5698
 -0.5347  -0.5123  -0.5038  -0.4805  -0.4722  -0.4369  -0.4103  -0.3877
 -0.3212
 -- Virtual --
  0.0179   0.1031   0.1167   0.1273   0.1346   0.1622   0.1813   0.1875
  0.1887   0.2495   0.3011   0.3030   0.3242   0.3423   0.3444   0.3814
  0.3854   0.3994   0.4169   0.4195   0.4346   0.4368   0.4420   0.4490
  0.4823   0.4946   0.5204   0.5375   0.5488   0.5575   0.5627   0.5760
  0.5888   0.6111   0.6172   0.6301   0.6596   0.6635   0.6734   0.6893
  0.7136   0.7280   0.7316   0.7644   0.7836   0.8007   0.8267   0.8277
  0.8430   0.8604   0.8884   0.8961   0.9186   0.9314   0.9758   1.0293
  1.0474   1.0497   1.0696   1.0847   1.0916   1.1026   1.1404   1.1744
  1.1796   1.1914   1.2347   1.2483   1.2685   1.2729   1.3214   1.3558
  1.3640   1.3751   1.3782   1.4294   1.4332   1.4681   1.4878   1.5061
  1.5220   1.5292   1.5619   1.5953   1.6065   1.6507   1.6683   1.6996
  1.7293   1.7857   1.7889   1.8845   1.8996   1.9498   1.9686   2.0552
  2.0874   2.1250   2.1335   2.1720   2.2169   2.2308   2.2860   2.3005
  2.3202   2.3777   2.3872   2.4465   2.4493   2.4951   2.5017   2.5331
  2.5642   2.6045   2.6321   2.6577   2.6718   2.7160   2.7404   2.7409
  2.7899   2.8033   2.8226   2.8486   2.8577   2.8668   2.9064   2.9205
  2.9215   2.9410   2.9516   2.9742   2.9762   3.0047   3.0365   3.0412
  3.0842   3.0843   3.0949   3.0954   3.1007   3.1016   3.1339   3.1442
  3.1636   3.2156   3.2182   3.2304   3.2609   3.2942   3.3194   3.3279
  3.3375   3.3575   3.3808   3.3978   3.4187   3.4374   3.4549   3.4983
  3.5210   3.5216   3.5598   3.5793   3.5937   3.6046   3.6532   3.6615
  3.7067   3.7222   3.7499   3.7765   3.7838   3.8415   3.8547   3.8796
  3.8860   3.9204   3.9398   3.9484   3.9603   3.9701   4.0082   4.0314
  4.0438   4.0623   4.0647   4.0888   4.1058   4.1288   4.1325   4.2004
  4.2069   4.2199   4.2237   4.2782   4.3370   4.3587   4.4116   4.4383
  4.4622   4.4743   4.5287   4.5827   4.6007   4.6097   4.6424   4.6618
  4.6784   4.7261   4.7629   4.7742   4.8075   4.8182   4.8290   4.8630
  4.8891   4.9318   4.9340   5.0124   5.0532   5.0789   5.1078   5.1633
  5.2003   5.2240   5.2758   5.2845   5.3258   5.3795   5.4431   5.4814
  5.5006   5.5076   5.5804   5.7387   5.7661   5.8248   5.9201   5.9477
  6.0123   6.0730   6.1967   6.2263   6.2649   6.4489   6.6703   6.8780
  8.9920  10.1322  11.9601  12.7375  13.4745  14.5967  15.5067
 
 Beta MOs
 -- Occupied --
-14.4316 -14.4240 -10.3487 -10.3312 -10.3257 -10.3208 -10.3200  -1.0430
 -1.0254  -0.9488  -0.8577  -0.7686  -0.6706  -0.6614  -0.6152  -0.5655
 -0.5305  -0.5010  -0.4861  -0.4654  -0.4566  -0.4341  -0.3844  -0.3809
 -- Virtual --
 -0.0679   0.0391   0.1038   0.1180   0.1351   0.1507   0.1628   0.1829
  0.1888   0.2073   0.2517   0.3021   0.3052   0.3239   0.3459   0.3475
  0.3817   0.3836   0.4022   0.4240   0.4253   0.4372   0.4418   0.4487
  0.4514   0.4848   0.5002   0.5209   0.5376   0.5509   0.5585   0.5641
  0.5775   0.5950   0.6128   0.6255   0.6318   0.6604   0.6698   0.6739
  0.6902   0.7185   0.7278   0.7331   0.7663   0.7861   0.8069   0.8284
  0.8346   0.8440   0.8640   0.8889   0.9036   0.9203   0.9315   0.9762
  1.0294   1.0501   1.0524   1.0749   1.0852   1.0975   1.1066   1.1422
  1.1759   1.1839   1.1942   1.2385   1.2526   1.2698   1.2746   1.3250
  1.3582   1.3710   1.3823   1.3849   1.4314   1.4359   1.4722   1.4922
  1.5146   1.5225   1.5351   1.5645   1.6033   1.6095   1.6532   1.6710
  1.7064   1.7333   1.7893   1.7983   1.8863   1.9012   1.9521   1.9705
  2.0581   2.0981   2.1284   2.1366   2.1740   2.2107   2.2338   2.2880
  2.3100   2.3396   2.3929   2.3946   2.4503   2.4561   2.5032   2.5077
  2.5341   2.5677   2.6137   2.6349   2.6637   2.6767   2.7164   2.7387
  2.7494   2.7918   2.8109   2.8301   2.8555   2.8591   2.8709   2.9115
  2.9218   2.9245   2.9498   2.9596   2.9757   2.9807   3.0098   3.0390
  3.0413   3.0894   3.0920   3.0976   3.1032   3.1035   3.1102   3.1385
  3.1508   3.1634   3.2246   3.2262   3.2356   3.2678   3.2954   3.3220
  3.3356   3.3415   3.3654   3.3821   3.3988   3.4246   3.4445   3.4633
  3.5023   3.5253   3.5270   3.5606   3.5884   3.5998   3.6103   3.6622
  3.6637   3.7121   3.7253   3.7519   3.7822   3.7878   3.8443   3.8636
  3.8850   3.8887   3.9230   3.9422   3.9518   3.9645   3.9761   4.0113
  4.0347   4.0463   4.0740   4.0766   4.0953   4.1100   4.1311   4.1383
  4.2052   4.2173   4.2224   4.2275   4.2820   4.3415   4.3676   4.4167
  4.4418   4.4725   4.4766   4.5341   4.5910   4.6060   4.6148   4.6577
  4.6700   4.6886   4.7324   4.7720   4.7799   4.8174   4.8237   4.8331
  4.8750   4.8919   4.9355   4.9416   5.0195   5.0560   5.0817   5.1197
  5.1683   5.2096   5.2282   5.2812   5.2926   5.3290   5.3823   5.4521
  5.4844   5.5033   5.5106   5.5833   5.7486   5.7686   5.8283   5.9222
  5.9513   6.0150   6.0753   6.2053   6.2285   6.2677   6.4514   6.6726
  6.8810   8.9927  10.1350  11.9623  12.7472  13.4803  14.6000  15.5110
 --------------------------------------------------------------
 
          Ground-State Mulliken Net Atomic Charges

     Atom                 Charge (a.u.)    Spin (a.u.)
  --------------------------------------------------------
      1 C                    -0.073709      -0.112853
      2 N                    -0.076416       0.208390
      3 C                    -0.104316      -0.228905
      4 H                     0.145508       0.005571
      5 C                    -0.078274       0.480781
      6 H                     0.179378      -0.006859
      7 C                    -0.088558       0.529653
      8 H                     0.135051      -0.010594
      9 C                    -0.048913      -0.130435
     10 H                     0.092731       0.002408
     11 N                    -0.215826       0.267888
     12 H                     0.133344      -0.005046
  --------------------------------------------------------
  Sum of atomic charges =     0.000000
  Sum of spin   charges =     1.000000

 -----------------------------------------------------------------
                    Cartesian Multipole Moments
 -----------------------------------------------------------------
    Charge (ESU x 10^10)
                 0.0000
    Dipole Moment (Debye)
         X       0.3605      Y       3.3534      Z      -4.5307
       Tot       5.6482
    Quadrupole Moments (Debye-Ang)
        XX     -42.4387     XY       0.1621     YY     -44.3910
        XZ       1.4029     YZ       8.1720     ZZ     -46.2334
    Octopole Moments (Debye-Ang^2)
       XXX       5.4619    XXY      15.4051    XYY       9.3302
       YYY      94.0362    XXZ     -16.8158    XYZ      -5.7382
       YYZ     -55.5984    XZZ       5.8055    YZZ      47.3664
       ZZZ     -86.3420
    Hexadecapole Moments (Debye-Ang^3)
      XXXX     -62.6276   XXXY     -53.4244   XXYY    -130.2179
      XYYY     -49.0428   YYYY    -736.0759   XXXZ      25.7350
      XXYZ      75.3365   XYYZ      21.5127   YYYZ     314.7938
      XXZZ    -112.5611   XYZZ     -29.6216   YYZZ    -310.6235
      XZZZ      39.7037   YZZZ     311.4856   ZZZZ    -665.0352
 -----------------------------------------------------------------
 Calculating analytic gradient of the SCF energy
 Gradient of SCF Energy
            1           2           3           4           5           6
    1   0.0002040  -0.0000491   0.0001682  -0.0000166  -0.0001602   0.0001279
    2   0.0019332  -0.0007065   0.0008219  -0.0000614  -0.0010983   0.0007446
    3  -0.0015683   0.0007544  -0.0006801  -0.0001154   0.0003616  -0.0000963
            7           8           9          10          11          12
    1   0.0001611  -0.0000410   0.0001417  -0.0000611  -0.0003684  -0.0001066
    2   0.0008356  -0.0000729  -0.0003834  -0.0000184  -0.0017223  -0.0002721
    3   0.0014608  -0.0000330  -0.0007533  -0.0000284   0.0011844  -0.0004863
 Max gradient component =       1.933E-03
 RMS gradient           =       7.239E-04
 Gradient time:  CPU 271.60 s  wall 5.28 s
 Geometry Optimization Parameters
   NAtoms,    NIC,     NZ,  NCons,   NDum,   NFix, NCnnct, MaxDiis
       12      65       0       0       0       0       0       0

 Cartesian Hessian Update
 Hessian updated using BFGS update


** GEOMETRY OPTIMIZATION IN DELOCALIZED INTERNAL COORDINATES **
   Searching for a Minimum

   Optimization Cycle:   2

                       Coordinates (Angstroms)
     ATOM                X               Y               Z
      1  C        -0.2411045797   -1.8631403453    1.9761709109
      2  N        -0.3661497384   -2.7342697529    2.7216387739
      3  C        -0.2100136000   -0.9597507399   -0.2811831300
      4  H        -0.4355683659   -1.9582885484   -0.6384487372
      5  C        -0.0835999012   -0.7846024085    1.0790486035
      6  H         0.1399691414    0.1922501886    1.4859368029
      7  C        -0.0752990698    0.0335399268   -1.2448074148
      8  H        -0.2074320134   -0.2668100407   -2.2768947043
      9  C         0.2181110066    1.4301548585   -1.0359496755
     10  H         0.2717358285    2.0286957278   -1.9491823932
     11  N         0.3991936380    1.9438242757    0.1221887216
     12  H         0.5901576539    2.9383968583    0.0414822419
   Point Group: c1    Number of degrees of freedom:    30


   Energy is   -302.963459115

 Hessian updated using BFGS update

 25 Hessian modes will be used to form the next step
  Hessian Eigenvalues:
     0.016836    0.020068    0.022007    0.023245    0.024053    0.024854
     0.024875    0.030821    0.157648    0.161586    0.199463    0.200000
     0.209603    0.323116    0.343559    0.355293    0.356657    0.361298
     0.373035    0.426921    0.447657    0.478338    0.538509    0.714557
     1.207196

 Minimum search - taking simple RFO step
 Searching for Lamda that Minimizes Along All modes
 Value Taken    Lamda =  -0.00012719
 Step Taken.  Stepsize is  0.019088

                             Maximum     Tolerance    Cnvgd?
         Gradient           0.006201      0.000300      NO
         Displacement       0.015900      0.001200      NO
         Energy change     -0.000144      0.000001      NO


 New Cartesian Coordinates Obtained by Inverse Iteration

 Displacement from previous Coordinates is:  0.119703
 Adding empirical dispersion correction 
 ----------------------------------------------------------------
 Doing -D3(0) with
 s6  =   1.00000
 s8  =   1.00000
 rs6 =   1.28100
 rs8 =   1.09400
 -D3 energy without 3body term =     -0.0024593087 hartrees
 ----------------------------------------------------------------
             Standard Nuclear Orientation (Angstroms)
    I     Atom           X                Y                Z
 ----------------------------------------------------------------
    1      C      -0.2447491407    -1.8798590444     1.9760997249
    2      N      -0.3723063519    -2.7578114415     2.7111790226
    3      C      -0.2084483639    -0.9576282147    -0.2722734051
    4      H      -0.4335733838    -1.9553244238    -0.6321083115
    5      C      -0.0842714988    -0.7907495627     1.0886363910
    6      H       0.1387224336     0.1813545471     1.5054768096
    7      C      -0.0738860328     0.0361479511    -1.2370370546
    8      H      -0.2067109180    -0.2682817180    -2.2678531363
    9      C       0.2180804633     1.4372562224    -1.0391286760
   10      H       0.2685618292     2.0262628905    -1.9585596778
   11      N       0.4044627255     1.9675788719     0.1095223981
   12      H       0.5941182383     2.9610539222     0.0160459148
 ----------------------------------------------------------------
 Nuclear Repulsion Energy =         236.93873310 hartrees
 There are       25 alpha and       24 beta electrons
 Applying Cartesian multipole field
    Component          Value
    ---------          -----
     (2,0,0)        1.00000E-10
     (0,2,0)        2.00000E-11
     (0,0,2)       -3.00000E-11
 Nucleus-field energy     =    -0.0000000004 hartrees
 Requested basis set is cc-pVTZ
 There are 100 shells and 280 basis functions
 A cutoff of  1.0D-14 yielded   4602 shell pairs
 There are     35972 function pairs (     46945 Cartesian)
 Smallest overlap matrix eigenvalue = 1.39E-04
 Guess MOs from SCF MO coefficient file
 Reading MOs from coefficient file
 Reading MOs from coefficient file
 Long-range K will be added via erf
 Coulomb attenuation parameter = 0.25 bohr**(-1)
 An unrestricted hybrid HF-DFT SCF calculation will be
 performed using Pulay DIIS extrapolation
 Exchange:     0.1957 Hartree-Fock + 1.0000 wB97X-D3 + LR-HF
 Correlation:  1.0000 wB97X-D3
 Using SG-2 standard quadrature grid
 Dispersion:   Grimme D3
 SCF converges when DIIS error is below 1.0E-08
 Geometry optimization detected.  Setting ReadMinima to 0
 Setting SaveMinima to 0
 using 64 threads for integral computing
 -------------------------------------------------------
 OpenMP Integral computing Module                
 Release: version 1.0, May 2013, Q-Chem Inc. Pittsburgh 
 -------------------------------------------------------
 using 64 threads for integral computing
 -------------------------------------------------------
 OpenMP Integral computing Module                
 Release: version 1.0, May 2013, Q-Chem Inc. Pittsburgh 
 -------------------------------------------------------
 ---------------------------------------
  Cycle       Energy         DIIS Error
 ---------------------------------------
    1    -302.9649482393      3.32E-04
    2    -302.9634901289      3.42E-05
    3    -302.9635039377      2.18E-05
    4    -302.9635079638      9.02E-06
    5    -302.9635088749      2.75E-06
    6    -302.9635090312      1.02E-06
    7    -302.9635090771      4.03E-07
    8    -302.9635091008      3.13E-07
    9    -302.9635091105      1.55E-07
   10    -302.9635091166      7.91E-08
   11    -302.9635091193      3.92E-08
   12    -302.9635091201      1.78E-08
   13    -302.9635091203      8.42E-09 Convergence criterion met
 ---------------------------------------
 <S^2> = 0.8211
 SCF time:  CPU 1399.61 s  wall 23.62 s
 SCF   energy in the final basis set = -302.96350912
 Total energy in the final basis set = -302.96350912
 
 --------------------------------------------------------------
 
                    Orbital Energies (a.u.)
 --------------------------------------------------------------
 
 Alpha MOs
 -- Occupied --
-14.4355 -14.4272 -10.3472 -10.3373 -10.3269 -10.3234 -10.3187  -1.0513
 -1.0329  -0.9586  -0.8791  -0.7710  -0.6767  -0.6630  -0.6193  -0.5706
 -0.5346  -0.5122  -0.5035  -0.4806  -0.4724  -0.4374  -0.4109  -0.3878
 -0.3214
 -- Virtual --
  0.0180   0.1029   0.1166   0.1274   0.1344   0.1622   0.1805   0.1878
  0.1883   0.2494   0.3006   0.3031   0.3243   0.3422   0.3430   0.3813
  0.3853   0.3993   0.4172   0.4197   0.4335   0.4354   0.4416   0.4480
  0.4822   0.4948   0.5196   0.5374   0.5483   0.5572   0.5623   0.5768
  0.5877   0.6109   0.6173   0.6287   0.6588   0.6634   0.6723   0.6893
  0.7124   0.7282   0.7312   0.7627   0.7774   0.8010   0.8261   0.8279
  0.8437   0.8582   0.8888   0.8952   0.9176   0.9316   0.9759   1.0272
  1.0462   1.0471   1.0689   1.0849   1.0909   1.1023   1.1404   1.1733
  1.1790   1.1916   1.2379   1.2468   1.2667   1.2726   1.3189   1.3552
  1.3653   1.3746   1.3771   1.4290   1.4333   1.4676   1.4865   1.5037
  1.5218   1.5276   1.5628   1.5976   1.6045   1.6493   1.6681   1.7008
  1.7274   1.7861   1.7885   1.8783   1.8987   1.9481   1.9703   2.0550
  2.0866   2.1268   2.1331   2.1729   2.2165   2.2310   2.2801   2.2990
  2.3190   2.3759   2.3834   2.4431   2.4483   2.4950   2.4982   2.5313
  2.5641   2.6043   2.6289   2.6572   2.6666   2.7159   2.7392   2.7396
  2.7884   2.8041   2.8213   2.8475   2.8549   2.8671   2.9035   2.9203
  2.9210   2.9404   2.9491   2.9758   2.9767   3.0045   3.0360   3.0409
  3.0792   3.0843   3.0945   3.0950   3.0967   3.1016   3.1333   3.1432
  3.1620   3.2124   3.2173   3.2287   3.2568   3.2931   3.3207   3.3272
  3.3363   3.3564   3.3771   3.3981   3.4183   3.4374   3.4565   3.4988
  3.5197   3.5219   3.5581   3.5804   3.5930   3.6020   3.6522   3.6597
  3.7038   3.7211   3.7506   3.7749   3.7783   3.8397   3.8516   3.8799
  3.8846   3.9160   3.9391   3.9459   3.9561   3.9732   4.0023   4.0247
  4.0423   4.0624   4.0646   4.0866   4.1044   4.1268   4.1309   4.1984
  4.2049   4.2167   4.2223   4.2757   4.3372   4.3548   4.4098   4.4309
  4.4609   4.4701   4.5289   4.5828   4.6006   4.6050   4.6424   4.6623
  4.6760   4.7243   4.7638   4.7726   4.8096   4.8119   4.8311   4.8635
  4.8886   4.9313   4.9328   5.0112   5.0518   5.0781   5.1089   5.1616
  5.1979   5.2206   5.2768   5.2805   5.3227   5.3744   5.4461   5.4827
  5.4975   5.5033   5.5809   5.7399   5.7630   5.8230   5.9181   5.9482
  6.0125   6.0677   6.1971   6.2268   6.2652   6.4492   6.6656   6.8774
  8.9522  10.1147  11.9375  12.7181  13.4752  14.5938  15.5324
 
 Beta MOs
 -- Occupied --
-14.4315 -14.4240 -10.3488 -10.3322 -10.3262 -10.3214 -10.3202  -1.0427
 -1.0261  -0.9490  -0.8577  -0.7686  -0.6704  -0.6609  -0.6160  -0.5663
 -0.5303  -0.5007  -0.4860  -0.4656  -0.4567  -0.4347  -0.3850  -0.3810
 -- Virtual --
 -0.0680   0.0391   0.1036   0.1179   0.1349   0.1509   0.1628   0.1821
  0.1892   0.2070   0.2515   0.3019   0.3051   0.3242   0.3459   0.3461
  0.3816   0.3836   0.4022   0.4238   0.4255   0.4361   0.4404   0.4483
  0.4506   0.4847   0.5005   0.5201   0.5375   0.5504   0.5583   0.5637
  0.5782   0.5940   0.6126   0.6256   0.6304   0.6597   0.6697   0.6728
  0.6902   0.7172   0.7281   0.7327   0.7649   0.7795   0.8073   0.8271
  0.8357   0.8448   0.8617   0.8893   0.9027   0.9194   0.9316   0.9764
  1.0273   1.0490   1.0498   1.0741   1.0855   1.0969   1.1063   1.1423
  1.1748   1.1832   1.1944   1.2415   1.2512   1.2680   1.2740   1.3228
  1.3576   1.3723   1.3811   1.3843   1.4310   1.4362   1.4716   1.4909
  1.5122   1.5221   1.5336   1.5655   1.6054   1.6076   1.6518   1.6709
  1.7076   1.7314   1.7895   1.7977   1.8802   1.9003   1.9503   1.9724
  2.0579   2.0973   2.1301   2.1362   2.1749   2.2103   2.2340   2.2814
  2.3091   2.3387   2.3908   2.3912   2.4469   2.4551   2.5016   2.5059
  2.5321   2.5678   2.6135   2.6316   2.6634   2.6717   2.7163   2.7374
  2.7482   2.7904   2.8118   2.8286   2.8545   2.8563   2.8712   2.9090
  2.9206   2.9249   2.9493   2.9571   2.9774   2.9813   3.0095   3.0389
  3.0409   3.0876   3.0895   3.0971   3.0992   3.1026   3.1104   3.1382
  3.1498   3.1610   3.2233   3.2236   3.2340   3.2645   3.2936   3.3234
  3.3349   3.3407   3.3644   3.3779   3.3992   3.4242   3.4447   3.4646
  3.5028   3.5256   3.5258   3.5589   3.5896   3.5990   3.6077   3.6604
  3.6627   3.7092   3.7242   3.7527   3.7806   3.7823   3.8428   3.8606
  3.8851   3.8873   3.9187   3.9414   3.9493   3.9600   3.9791   4.0057
  4.0280   4.0446   4.0739   4.0764   4.0932   4.1085   4.1291   4.1368
  4.2030   4.2153   4.2192   4.2263   4.2794   4.3417   4.3637   4.4146
  4.4349   4.4713   4.4722   4.5342   4.5910   4.6069   4.6087   4.6575
  4.6706   4.6863   4.7306   4.7729   4.7788   4.8171   4.8196   4.8353
  4.8752   4.8914   4.9329   4.9420   5.0186   5.0545   5.0807   5.1208
  5.1667   5.2070   5.2245   5.2824   5.2887   5.3259   5.3771   5.4550
  5.4858   5.4999   5.5065   5.5839   5.7497   5.7655   5.8265   5.9201
  5.9518   6.0152   6.0700   6.2056   6.2290   6.2680   6.4517   6.6679
  6.8804   8.9529  10.1175  11.9398  12.7278  13.4811  14.5970  15.5367
 --------------------------------------------------------------
 
          Ground-State Mulliken Net Atomic Charges

     Atom                 Charge (a.u.)    Spin (a.u.)
  --------------------------------------------------------
      1 C                    -0.074611      -0.111601
      2 N                    -0.074470       0.205410
      3 C                    -0.104464      -0.229051
      4 H                     0.145566       0.005552
      5 C                    -0.077772       0.480743
      6 H                     0.178122      -0.006902
      7 C                    -0.089328       0.533401
      8 H                     0.135077      -0.010591
      9 C                    -0.048547      -0.131007
     10 H                     0.091703       0.002370
     11 N                    -0.215304       0.266677
     12 H                     0.134028      -0.005002
  --------------------------------------------------------
  Sum of atomic charges =    -0.000000
  Sum of spin   charges =     1.000000

 -----------------------------------------------------------------
                    Cartesian Multipole Moments
 -----------------------------------------------------------------
    Charge (ESU x 10^10)
                 0.0000
    Dipole Moment (Debye)
         X       0.3583      Y       3.3442      Z      -4.5071
       Tot       5.6237
    Quadrupole Moments (Debye-Ang)
        XX     -42.4545     XY       0.1117     YY     -44.5799
        XZ       1.4023     YZ       8.1087     ZZ     -46.0877
    Octopole Moments (Debye-Ang^2)
       XXX       5.4920    XXY      15.4770    XYY       9.5307
       YYY      95.2742    XXZ     -16.8347    XYZ      -5.8768
       YYZ     -56.2100    XZZ       5.8473    YZZ      47.3108
       ZZZ     -85.6191
    Hexadecapole Moments (Debye-Ang^3)
      XXXX     -62.9686   XXXY     -54.4042   XXYY    -132.1176
      XYYY     -50.3095   YYYY    -748.5742   XXXZ      26.2891
      XXYZ      76.1318   XYYZ      21.9060   YYYZ     318.2582
      XXZZ    -112.3524   XYZZ     -30.1915   YYZZ    -312.8916
      XZZZ      40.2755   YZZZ     313.0783   ZZZZ    -661.1299
 -----------------------------------------------------------------
 Calculating analytic gradient of the SCF energy
 Gradient of SCF Energy
            1           2           3           4           5           6
    1  -0.0003092   0.0002300   0.0000959  -0.0000180  -0.0000423  -0.0000081
    2  -0.0014212   0.0012792   0.0002924  -0.0000551  -0.0003718   0.0000864
    3   0.0007174  -0.0008702  -0.0000815   0.0000231  -0.0000181  -0.0001455
            7           8           9          10          11          12
    1   0.0000654  -0.0000562   0.0000545   0.0000910  -0.0000317  -0.0000711
    2  -0.0000991  -0.0001113   0.0002918   0.0001904   0.0002052  -0.0002870
    3   0.0005670  -0.0000001   0.0003690   0.0003609  -0.0006705  -0.0002515
 Max gradient component =       1.421E-03
 RMS gradient           =       4.328E-04
 Gradient time:  CPU 268.98 s  wall 5.20 s
 Geometry Optimization Parameters
   NAtoms,    NIC,     NZ,  NCons,   NDum,   NFix, NCnnct, MaxDiis
       12      65       0       0       0       0       0       0

 Cartesian Hessian Update
 Hessian updated using BFGS update


** GEOMETRY OPTIMIZATION IN DELOCALIZED INTERNAL COORDINATES **
   Searching for a Minimum

   Optimization Cycle:   3

                       Coordinates (Angstroms)
     ATOM                X               Y               Z
      1  C        -0.2447491407   -1.8798590444    1.9760997249
      2  N        -0.3723063519   -2.7578114415    2.7111790226
      3  C        -0.2084483639   -0.9576282147   -0.2722734051
      4  H        -0.4335733838   -1.9553244238   -0.6321083115
      5  C        -0.0842714988   -0.7907495627    1.0886363910
      6  H         0.1387224336    0.1813545471    1.5054768096
      7  C        -0.0738860328    0.0361479511   -1.2370370546
      8  H        -0.2067109180   -0.2682817180   -2.2678531363
      9  C         0.2180804633    1.4372562224   -1.0391286760
     10  H         0.2685618292    2.0262628905   -1.9585596778
     11  N         0.4044627255    1.9675788719    0.1095223981
     12  H         0.5941182383    2.9610539222    0.0160459148
   Point Group: c1    Number of degrees of freedom:    30


   Energy is   -302.963509120

 Hessian updated using BFGS update

 28 Hessian modes will be used to form the next step
  Hessian Eigenvalues:
     0.016804    0.020080    0.022001    0.023244    0.024056    0.024854
     0.024875    0.030821    0.155643    0.159775    0.160399    0.197680
     0.200000    0.209694    0.219933    0.220000    0.342981    0.349562
     0.355373    0.356771    0.363092    0.407085    0.437666    0.446729
     0.482672    0.559847    0.694794    1.232595

 Minimum search - taking simple RFO step
 Searching for Lamda that Minimizes Along All modes
 Value Taken    Lamda =  -0.00001378
 Step Taken.  Stepsize is  0.006941

                             Maximum     Tolerance    Cnvgd?
         Gradient           0.001327      0.000300      NO
         Displacement       0.002784      0.001200      NO
         Energy change     -0.000050      0.000001      NO


 New Cartesian Coordinates Obtained by Inverse Iteration

 Displacement from previous Coordinates is:  0.023691
 Adding empirical dispersion correction 
 ----------------------------------------------------------------
 Doing -D3(0) with
 s6  =   1.00000
 s8  =   1.00000
 rs6 =   1.28100
 rs8 =   1.09400
 -D3 energy without 3body term =     -0.0024594635 hartrees
 ----------------------------------------------------------------
             Standard Nuclear Orientation (Angstroms)
    I     Atom           X                Y                Z
 ----------------------------------------------------------------
    1      C      -0.2439780959    -1.8765517245     1.9764157328
    2      N      -0.3712345125    -2.7545908218     2.7124834473
    3      C      -0.2089335461    -0.9576727929    -0.2736587024
    4      H      -0.4335853937    -1.9557501530    -0.6324845040
    5      C      -0.0843766997    -0.7886792475     1.0874567149
    6      H       0.1386991278     0.1835202422     1.5037508675
    7      C      -0.0744156618     0.0354565105    -1.2396146586
    8      H      -0.2062632790    -0.2681380540    -2.2707317816
    9      C       0.2177212390     1.4360088232    -1.0396753329
   10      H       0.2679040231     2.0253539310    -1.9592205192
   11      N       0.4041754896     1.9633541259     0.1111794452
   12      H       0.5942873092     2.9576891612     0.0240992907
 ----------------------------------------------------------------
 Nuclear Repulsion Energy =         236.96339694 hartrees
 There are       25 alpha and       24 beta electrons
 Applying Cartesian multipole field
    Component          Value
    ---------          -----
     (2,0,0)        1.00000E-10
     (0,2,0)        2.00000E-11
     (0,0,2)       -3.00000E-11
 Nucleus-field energy     =    -0.0000000005 hartrees
 Requested basis set is cc-pVTZ
 There are 100 shells and 280 basis functions
 A cutoff of  1.0D-14 yielded   4602 shell pairs
 There are     35972 function pairs (     46945 Cartesian)
 Smallest overlap matrix eigenvalue = 1.39E-04
 Guess MOs from SCF MO coefficient file
 Reading MOs from coefficient file
 Reading MOs from coefficient file
 Long-range K will be added via erf
 Coulomb attenuation parameter = 0.25 bohr**(-1)
 An unrestricted hybrid HF-DFT SCF calculation will be
 performed using Pulay DIIS extrapolation
 Exchange:     0.1957 Hartree-Fock + 1.0000 wB97X-D3 + LR-HF
 Correlation:  1.0000 wB97X-D3
 Using SG-2 standard quadrature grid
 Dispersion:   Grimme D3
 SCF converges when DIIS error is below 1.0E-08
 Geometry optimization detected.  Setting ReadMinima to 0
 Setting SaveMinima to 0
 using 64 threads for integral computing
 -------------------------------------------------------
 OpenMP Integral computing Module                
 Release: version 1.0, May 2013, Q-Chem Inc. Pittsburgh 
 -------------------------------------------------------
 using 64 threads for integral computing
 -------------------------------------------------------
 OpenMP Integral computing Module                
 Release: version 1.0, May 2013, Q-Chem Inc. Pittsburgh 
 -------------------------------------------------------
 ---------------------------------------
  Cycle       Energy         DIIS Error
 ---------------------------------------
    1    -302.9629192183      5.35E-05
    2    -302.9635144333      1.02E-05
    3    -302.9635150823      8.08E-06
    4    -302.9635156105      2.07E-06
    5    -302.9635156540      6.34E-07
    6    -302.9635156645      1.96E-07
    7    -302.9635156682      9.34E-08
    8    -302.9635156704      4.88E-08
    9    -302.9635156714      3.70E-08
   10    -302.9635156718      1.79E-08
   11    -302.9635156720      9.75E-09 Convergence criterion met
 ---------------------------------------
 <S^2> = 0.8215
 SCF time:  CPU 1173.62 s  wall 20.19 s
 SCF   energy in the final basis set = -302.96351567
 Total energy in the final basis set = -302.96351567
 
 --------------------------------------------------------------
 
                    Orbital Energies (a.u.)
 --------------------------------------------------------------
 
 Alpha MOs
 -- Occupied --
-14.4356 -14.4273 -10.3473 -10.3372 -10.3269 -10.3235 -10.3188  -1.0509
 -1.0326  -0.9583  -0.8791  -0.7710  -0.6768  -0.6629  -0.6191  -0.5704
 -0.5346  -0.5120  -0.5036  -0.4805  -0.4723  -0.4372  -0.4106  -0.3876
 -0.3214
 -- Virtual --
  0.0179   0.1030   0.1166   0.1272   0.1345   0.1620   0.1805   0.1877
  0.1882   0.2493   0.3006   0.3030   0.3243   0.3423   0.3432   0.3813
  0.3854   0.3990   0.4171   0.4197   0.4338   0.4356   0.4417   0.4480
  0.4819   0.4947   0.5198   0.5375   0.5482   0.5573   0.5624   0.5762
  0.5880   0.6106   0.6172   0.6288   0.6588   0.6634   0.6725   0.6891
  0.7125   0.7282   0.7314   0.7628   0.7784   0.8010   0.8263   0.8275
  0.8436   0.8584   0.8885   0.8952   0.9180   0.9315   0.9754   1.0275
  1.0468   1.0474   1.0688   1.0844   1.0907   1.1023   1.1405   1.1733
  1.1787   1.1916   1.2372   1.2472   1.2672   1.2727   1.3189   1.3555
  1.3649   1.3742   1.3769   1.4290   1.4330   1.4673   1.4867   1.5039
  1.5216   1.5278   1.5624   1.5969   1.6039   1.6493   1.6680   1.7007
  1.7274   1.7859   1.7885   1.8792   1.8991   1.9475   1.9699   2.0550
  2.0868   2.1268   2.1332   2.1717   2.2165   2.2312   2.2812   2.2992
  2.3188   2.3760   2.3836   2.4435   2.4483   2.4948   2.4985   2.5316
  2.5641   2.6042   2.6293   2.6575   2.6674   2.7160   2.7391   2.7400
  2.7882   2.8040   2.8210   2.8479   2.8552   2.8669   2.9041   2.9202
  2.9207   2.9405   2.9493   2.9756   2.9768   3.0041   3.0354   3.0411
  3.0803   3.0844   3.0940   3.0953   3.0971   3.1015   3.1330   3.1434
  3.1622   3.2124   3.2171   3.2288   3.2571   3.2932   3.3208   3.3271
  3.3362   3.3561   3.3770   3.3978   3.4179   3.4375   3.4562   3.4982
  3.5198   3.5213   3.5580   3.5799   3.5927   3.6018   3.6520   3.6597
  3.7034   3.7207   3.7497   3.7748   3.7795   3.8395   3.8519   3.8780
  3.8847   3.9158   3.9393   3.9463   3.9559   3.9724   4.0032   4.0260
  4.0424   4.0622   4.0645   4.0868   4.1038   4.1270   4.1311   4.1974
  4.2036   4.2163   4.2216   4.2754   4.3369   4.3544   4.4088   4.4317
  4.4602   4.4696   4.5283   4.5815   4.5996   4.6049   4.6422   4.6619
  4.6759   4.7236   4.7633   4.7721   4.8093   4.8118   4.8307   4.8621
  4.8873   4.9315   4.9326   5.0117   5.0525   5.0781   5.1084   5.1613
  5.1975   5.2211   5.2760   5.2800   5.3221   5.3739   5.4450   5.4814
  5.4951   5.5022   5.5796   5.7389   5.7628   5.8229   5.9184   5.9473
  6.0113   6.0677   6.1954   6.2242   6.2641   6.4501   6.6659   6.8750
  8.9533  10.1136  11.9352  12.7133  13.4651  14.5813  15.5164
 
 Beta MOs
 -- Occupied --
-14.4316 -14.4241 -10.3489 -10.3322 -10.3262 -10.3214 -10.3203  -1.0423
 -1.0258  -0.9488  -0.8577  -0.7686  -0.6704  -0.6609  -0.6158  -0.5661
 -0.5304  -0.5008  -0.4859  -0.4656  -0.4565  -0.4345  -0.3848  -0.3807
 -- Virtual --
 -0.0680   0.0390   0.1037   0.1179   0.1350   0.1507   0.1626   0.1821
  0.1890   0.2069   0.2515   0.3017   0.3051   0.3242   0.3460   0.3463
  0.3816   0.3836   0.4019   0.4240   0.4255   0.4363   0.4407   0.4484
  0.4506   0.4844   0.5004   0.5204   0.5376   0.5503   0.5584   0.5637
  0.5777   0.5942   0.6123   0.6255   0.6304   0.6597   0.6697   0.6730
  0.6899   0.7173   0.7281   0.7329   0.7649   0.7806   0.8072   0.8273
  0.8353   0.8447   0.8620   0.8889   0.9027   0.9197   0.9315   0.9759
  1.0275   1.0495   1.0501   1.0740   1.0849   1.0966   1.1062   1.1423
  1.1748   1.1830   1.1945   1.2409   1.2516   1.2684   1.2742   1.3227
  1.3579   1.3718   1.3809   1.3839   1.4310   1.4357   1.4713   1.4910
  1.5124   1.5220   1.5338   1.5651   1.6047   1.6070   1.6519   1.6708
  1.7075   1.7314   1.7893   1.7978   1.8810   1.9007   1.9497   1.9720
  2.0578   2.0975   2.1301   2.1363   2.1738   2.2102   2.2342   2.2826
  2.3092   2.3385   2.3910   2.3912   2.4473   2.4551   2.5015   2.5061
  2.5324   2.5677   2.6134   2.6321   2.6636   2.6725   2.7164   2.7378
  2.7481   2.7902   2.8117   2.8285   2.8549   2.8566   2.8709   2.9095
  2.9209   2.9242   2.9494   2.9573   2.9772   2.9813   3.0091   3.0383
  3.0411   3.0886   3.0896   3.0973   3.0996   3.1021   3.1102   3.1379
  3.1500   3.1613   3.2233   3.2235   3.2339   3.2647   3.2938   3.3234
  3.3349   3.3406   3.3641   3.3779   3.3989   3.4238   3.4448   3.4643
  3.5022   3.5251   3.5258   3.5587   3.5890   3.5987   3.6075   3.6604
  3.6625   3.7088   3.7238   3.7518   3.7805   3.7835   3.8425   3.8609
  3.8832   3.8874   3.9184   3.9416   3.9496   3.9598   3.9783   4.0064
  4.0295   4.0447   4.0738   4.0763   4.0934   4.1080   4.1293   4.1370
  4.2020   4.2140   4.2189   4.2258   4.2792   4.3414   4.3633   4.4136
  4.4355   4.4705   4.4719   4.5337   4.5897   4.6053   4.6092   4.6573
  4.6703   4.6862   4.7299   4.7724   4.7781   4.8170   4.8193   4.8350
  4.8739   4.8901   4.9343   4.9409   5.0191   5.0552   5.0807   5.1204
  5.1664   5.2067   5.2250   5.2816   5.2882   5.3254   5.3765   5.4539
  5.4845   5.4975   5.5053   5.5826   5.7488   5.7654   5.8264   5.9203
  5.9509   6.0140   6.0700   6.2039   6.2264   6.2668   6.4526   6.6681
  6.8780   8.9540  10.1163  11.9375  12.7230  13.4710  14.5845  15.5207
 --------------------------------------------------------------
 
          Ground-State Mulliken Net Atomic Charges

     Atom                 Charge (a.u.)    Spin (a.u.)
  --------------------------------------------------------
      1 C                    -0.074311      -0.111988
      2 N                    -0.074934       0.206075
      3 C                    -0.104518      -0.229401
      4 H                     0.145622       0.005547
      5 C                    -0.077932       0.480639
      6 H                     0.178356      -0.006871
      7 C                    -0.089250       0.532950
      8 H                     0.135225      -0.010577
      9 C                    -0.048415      -0.131393
     10 H                     0.091904       0.002380
     11 N                    -0.215947       0.267671
     12 H                     0.134202      -0.005032
  --------------------------------------------------------
  Sum of atomic charges =    -0.000000
  Sum of spin   charges =     1.000000

 -----------------------------------------------------------------
                    Cartesian Multipole Moments
 -----------------------------------------------------------------
    Charge (ESU x 10^10)
                 0.0000
    Dipole Moment (Debye)
         X       0.3587      Y       3.3495      Z      -4.5059
       Tot       5.6259
    Quadrupole Moments (Debye-Ang)
        XX     -42.4591     XY       0.1199     YY     -44.5547
        XZ       1.4058     YZ       8.1437     ZZ     -46.0938
    Octopole Moments (Debye-Ang^2)
       XXX       5.4929    XXY      15.4671    XYY       9.5093
       YYY      95.1178    XXZ     -16.8176    XYZ      -5.8362
       YYZ     -56.0356    XZZ       5.8407    YZZ      47.3229
       ZZZ     -85.7116
    Hexadecapole Moments (Debye-Ang^3)
      XXXX     -62.9397   XXXY     -54.2512   XXYY    -131.8036
      XYYY     -50.0807   YYYY    -746.5354   XXXZ      26.1860
      XXYZ      76.0263   XYYZ      21.8781   YYYZ     317.9977
      XXZZ    -112.4445   XYZZ     -30.0968   YYZZ    -312.5496
      XZZZ      40.1531   YZZZ     312.7965   ZZZZ    -661.8344
 -----------------------------------------------------------------
 Calculating analytic gradient of the SCF energy
 Gradient of SCF Energy
            1           2           3           4           5           6
    1  -0.0000772   0.0000450   0.0000078   0.0000094   0.0000064   0.0000047
    2  -0.0000973   0.0000864   0.0000312   0.0000062  -0.0001103   0.0000403
    3  -0.0001632   0.0000658  -0.0001443  -0.0000261   0.0002582  -0.0000355
            7           8           9          10          11          12
    1   0.0000067  -0.0000073  -0.0000784   0.0000265   0.0000368   0.0000196
    2   0.0000128  -0.0000102  -0.0002219  -0.0000037   0.0001850   0.0000815
    3   0.0000134  -0.0000236  -0.0002241   0.0000300   0.0001226   0.0001270
 Max gradient component =       2.582E-04
 RMS gradient           =       9.753E-05
 Gradient time:  CPU 274.57 s  wall 5.43 s
 Geometry Optimization Parameters
   NAtoms,    NIC,     NZ,  NCons,   NDum,   NFix, NCnnct, MaxDiis
       12      65       0       0       0       0       0       0

 Cartesian Hessian Update
 Hessian updated using BFGS update


** GEOMETRY OPTIMIZATION IN DELOCALIZED INTERNAL COORDINATES **
   Searching for a Minimum

   Optimization Cycle:   4

                       Coordinates (Angstroms)
     ATOM                X               Y               Z
      1  C        -0.2439780959   -1.8765517245    1.9764157328
      2  N        -0.3712345125   -2.7545908218    2.7124834473
      3  C        -0.2089335461   -0.9576727929   -0.2736587024
      4  H        -0.4335853937   -1.9557501530   -0.6324845040
      5  C        -0.0843766997   -0.7886792475    1.0874567149
      6  H         0.1386991278    0.1835202422    1.5037508675
      7  C        -0.0744156618    0.0354565105   -1.2396146586
      8  H        -0.2062632790   -0.2681380540   -2.2707317816
      9  C         0.2177212390    1.4360088232   -1.0396753329
     10  H         0.2679040231    2.0253539310   -1.9592205192
     11  N         0.4041754896    1.9633541259    0.1111794452
     12  H         0.5942873092    2.9576891612    0.0240992907
   Point Group: c1    Number of degrees of freedom:    30


   Energy is   -302.963515672

 Hessian updated using BFGS update

 29 Hessian modes will be used to form the next step
  Hessian Eigenvalues:
     0.016689    0.020089    0.022002    0.023244    0.024066    0.024854
     0.024888    0.030821    0.149009    0.159046    0.160028    0.172375
     0.196004    0.199995    0.210845    0.218792    0.222008    0.342991
     0.344570    0.355380    0.356623    0.363159    0.413780    0.430450
     0.448579    0.490478    0.545923    0.740975    1.214226

 Minimum search - taking simple RFO step
 Searching for Lamda that Minimizes Along All modes
 Value Taken    Lamda =  -0.00000090
 Step Taken.  Stepsize is  0.002584

                             Maximum     Tolerance    Cnvgd?
         Gradient           0.000255      0.000300     YES
         Displacement       0.001206      0.001200      NO
         Energy change     -0.000007      0.000001      NO


 New Cartesian Coordinates Obtained by Inverse Iteration

 Displacement from previous Coordinates is:  0.004678
 Adding empirical dispersion correction 
 ----------------------------------------------------------------
 Doing -D3(0) with
 s6  =   1.00000
 s8  =   1.00000
 rs6 =   1.28100
 rs8 =   1.09400
 -D3 energy without 3body term =     -0.0024595017 hartrees
 ----------------------------------------------------------------
             Standard Nuclear Orientation (Angstroms)
    I     Atom           X                Y                Z
 ----------------------------------------------------------------
    1      C      -0.2440476190    -1.8764308672     1.9762847410
    2      N      -0.3718503990    -2.7551978275     2.7114304803
    3      C      -0.2086634447    -0.9574451030    -0.2733127577
    4      H      -0.4333237602    -1.9556339222    -0.6318051220
    5      C      -0.0841535413    -0.7882062448     1.0876516830
    6      H       0.1387540999     0.1837588812     1.5044340654
    7      C      -0.0742281534     0.0354779999    -1.2395428196
    8      H      -0.2060711534    -0.2681273328    -2.2706124063
    9      C       0.2177659333     1.4360559125    -1.0396465866
   10      H       0.2669161142     2.0255864527    -1.9591857104
   11      N       0.4046700602     1.9629329046     0.1111213126
   12      H       0.5942318633     2.9572291468     0.0231831198
 ----------------------------------------------------------------
 Nuclear Repulsion Energy =         236.97775732 hartrees
 There are       25 alpha and       24 beta electrons
 Applying Cartesian multipole field
    Component          Value
    ---------          -----
     (2,0,0)        1.00000E-10
     (0,2,0)        2.00000E-11
     (0,0,2)       -3.00000E-11
 Nucleus-field energy     =    -0.0000000005 hartrees
 Requested basis set is cc-pVTZ
 There are 100 shells and 280 basis functions
 A cutoff of  1.0D-14 yielded   4602 shell pairs
 There are     35972 function pairs (     46945 Cartesian)
 Smallest overlap matrix eigenvalue = 1.39E-04
 Guess MOs from SCF MO coefficient file
 Reading MOs from coefficient file
 Reading MOs from coefficient file
 Long-range K will be added via erf
 Coulomb attenuation parameter = 0.25 bohr**(-1)
 An unrestricted hybrid HF-DFT SCF calculation will be
 performed using Pulay DIIS extrapolation
 Exchange:     0.1957 Hartree-Fock + 1.0000 wB97X-D3 + LR-HF
 Correlation:  1.0000 wB97X-D3
 Using SG-2 standard quadrature grid
 Dispersion:   Grimme D3
 SCF converges when DIIS error is below 1.0E-08
 Geometry optimization detected.  Setting ReadMinima to 0
 Setting SaveMinima to 0
 using 64 threads for integral computing
 -------------------------------------------------------
 OpenMP Integral computing Module                
 Release: version 1.0, May 2013, Q-Chem Inc. Pittsburgh 
 -------------------------------------------------------
 using 64 threads for integral computing
 -------------------------------------------------------
 OpenMP Integral computing Module                
 Release: version 1.0, May 2013, Q-Chem Inc. Pittsburgh 
 -------------------------------------------------------
 ---------------------------------------
  Cycle       Energy         DIIS Error
 ---------------------------------------
    1    -302.9635402410      2.52E-05
    2    -302.9635161006      2.12E-06
    3    -302.9635161866      1.36E-06
    4    -302.9635162056      6.53E-07
    5    -302.9635162130      2.44E-07
    6    -302.9635162146      1.10E-07
    7    -302.9635162152      6.53E-08
    8    -302.9635162155      3.24E-08
    9    -302.9635162157      1.23E-08
   10    -302.9635162157      5.36E-09 Convergence criterion met
 ---------------------------------------
 <S^2> = 0.8214
 SCF time:  CPU 1064.48 s  wall 18.19 s
 SCF   energy in the final basis set = -302.96351622
 Total energy in the final basis set = -302.96351622
 
 --------------------------------------------------------------
 
                    Orbital Energies (a.u.)
 --------------------------------------------------------------
 
 Alpha MOs
 -- Occupied --
-14.4355 -14.4273 -10.3473 -10.3372 -10.3269 -10.3234 -10.3188  -1.0510
 -1.0326  -0.9583  -0.8791  -0.7710  -0.6767  -0.6629  -0.6191  -0.5704
 -0.5346  -0.5120  -0.5036  -0.4805  -0.4723  -0.4372  -0.4107  -0.3876
 -0.3214
 -- Virtual --
  0.0180   0.1030   0.1166   0.1272   0.1345   0.1619   0.1805   0.1877
  0.1882   0.2494   0.3006   0.3030   0.3243   0.3423   0.3432   0.3813
  0.3854   0.3991   0.4171   0.4196   0.4338   0.4356   0.4417   0.4480
  0.4819   0.4947   0.5198   0.5376   0.5482   0.5573   0.5623   0.5763
  0.5879   0.6106   0.6172   0.6288   0.6588   0.6635   0.6725   0.6890
  0.7125   0.7282   0.7314   0.7628   0.7784   0.8011   0.8263   0.8275
  0.8436   0.8584   0.8885   0.8952   0.9181   0.9315   0.9755   1.0275
  1.0468   1.0474   1.0687   1.0844   1.0907   1.1022   1.1405   1.1732
  1.1788   1.1917   1.2372   1.2473   1.2671   1.2729   1.3190   1.3554
  1.3650   1.3741   1.3768   1.4290   1.4331   1.4674   1.4868   1.5039
  1.5216   1.5278   1.5625   1.5967   1.6041   1.6493   1.6681   1.7007
  1.7272   1.7859   1.7885   1.8792   1.8992   1.9472   1.9697   2.0547
  2.0868   2.1269   2.1332   2.1717   2.2165   2.2311   2.2814   2.2993
  2.3188   2.3760   2.3836   2.4435   2.4483   2.4948   2.4985   2.5316
  2.5641   2.6042   2.6294   2.6574   2.6674   2.7159   2.7391   2.7401
  2.7881   2.8040   2.8209   2.8480   2.8554   2.8669   2.9041   2.9202
  2.9207   2.9406   2.9494   2.9756   2.9769   3.0041   3.0353   3.0412
  3.0803   3.0843   3.0943   3.0954   3.0970   3.1015   3.1329   3.1433
  3.1623   3.2124   3.2170   3.2287   3.2571   3.2932   3.3210   3.3270
  3.3362   3.3561   3.3771   3.3979   3.4181   3.4376   3.4561   3.4983
  3.5198   3.5215   3.5580   3.5799   3.5927   3.6019   3.6521   3.6600
  3.7034   3.7207   3.7497   3.7748   3.7795   3.8397   3.8520   3.8783
  3.8847   3.9158   3.9393   3.9463   3.9558   3.9723   4.0034   4.0261
  4.0423   4.0622   4.0645   4.0868   4.1039   4.1270   4.1315   4.1974
  4.2039   4.2163   4.2218   4.2758   4.3370   4.3541   4.4090   4.4319
  4.4602   4.4699   4.5283   4.5817   4.5996   4.6050   4.6422   4.6618
  4.6758   4.7236   4.7635   4.7720   4.8095   4.8116   4.8308   4.8622
  4.8872   4.9316   4.9325   5.0119   5.0527   5.0782   5.1086   5.1616
  5.1978   5.2211   5.2757   5.2801   5.3224   5.3739   5.4453   5.4815
  5.4962   5.5023   5.5798   5.7390   5.7631   5.8229   5.9188   5.9474
  6.0112   6.0681   6.1952   6.2244   6.2640   6.4498   6.6660   6.8755
  8.9516  10.1136  11.9353  12.7135  13.4680  14.5831  15.5158
 
 Beta MOs
 -- Occupied --
-14.4316 -14.4241 -10.3489 -10.3322 -10.3262 -10.3214 -10.3203  -1.0425
 -1.0258  -0.9488  -0.8577  -0.7686  -0.6703  -0.6609  -0.6158  -0.5661
 -0.5304  -0.5008  -0.4859  -0.4656  -0.4566  -0.4345  -0.3848  -0.3808
 -- Virtual --
 -0.0680   0.0391   0.1037   0.1179   0.1350   0.1507   0.1626   0.1821
  0.1890   0.2068   0.2515   0.3017   0.3051   0.3242   0.3460   0.3463
  0.3816   0.3836   0.4020   0.4240   0.4255   0.4363   0.4407   0.4484
  0.4506   0.4845   0.5004   0.5204   0.5376   0.5503   0.5584   0.5637
  0.5777   0.5942   0.6123   0.6255   0.6305   0.6597   0.6697   0.6730
  0.6899   0.7173   0.7281   0.7329   0.7650   0.7805   0.8073   0.8273
  0.8353   0.8447   0.8620   0.8890   0.9027   0.9198   0.9315   0.9760
  1.0275   1.0495   1.0500   1.0740   1.0849   1.0967   1.1062   1.1424
  1.1747   1.1831   1.1945   1.2408   1.2517   1.2684   1.2743   1.3228
  1.3579   1.3719   1.3808   1.3838   1.4309   1.4359   1.4714   1.4911
  1.5124   1.5220   1.5339   1.5652   1.6045   1.6072   1.6519   1.6709
  1.7075   1.7312   1.7893   1.7978   1.8811   1.9008   1.9494   1.9718
  2.0576   2.0976   2.1302   2.1363   2.1737   2.2102   2.2341   2.2827
  2.3092   2.3385   2.3910   2.3913   2.4473   2.4551   2.5014   2.5061
  2.5324   2.5678   2.6134   2.6322   2.6635   2.6724   2.7163   2.7378
  2.7482   2.7901   2.8117   2.8284   2.8550   2.8568   2.8709   2.9095
  2.9208   2.9242   2.9495   2.9573   2.9771   2.9814   3.0092   3.0382
  3.0412   3.0886   3.0895   3.0973   3.0996   3.1024   3.1102   3.1379
  3.1500   3.1614   3.2233   3.2234   3.2339   3.2647   3.2938   3.3236
  3.3348   3.3406   3.3641   3.3780   3.3990   3.4240   3.4449   3.4642
  3.5023   3.5253   3.5258   3.5587   3.5891   3.5988   3.6076   3.6607
  3.6625   3.7088   3.7238   3.7518   3.7805   3.7835   3.8427   3.8610
  3.8835   3.8874   3.9184   3.9416   3.9496   3.9597   3.9782   4.0065
  4.0296   4.0447   4.0738   4.0763   4.0934   4.1081   4.1294   4.1372
  4.2020   4.2144   4.2188   4.2259   4.2795   4.3415   4.3630   4.4139
  4.4357   4.4705   4.4722   4.5337   4.5899   4.6054   4.6092   4.6573
  4.6701   4.6862   4.7299   4.7725   4.7781   4.8168   4.8195   4.8351
  4.8740   4.8901   4.9341   4.9410   5.0192   5.0555   5.0808   5.1205
  5.1666   5.2070   5.2250   5.2813   5.2883   5.3256   5.3765   5.4542
  5.4845   5.4986   5.5054   5.5828   5.7489   5.7657   5.8264   5.9208
  5.9511   6.0139   6.0704   6.2037   6.2266   6.2668   6.4523   6.6682
  6.8785   8.9523  10.1164  11.9375  12.7232  13.4739  14.5863  15.5201
 --------------------------------------------------------------
 
          Ground-State Mulliken Net Atomic Charges

     Atom                 Charge (a.u.)    Spin (a.u.)
  --------------------------------------------------------
      1 C                    -0.074377      -0.111968
      2 N                    -0.074910       0.205981
      3 C                    -0.104536      -0.229332
      4 H                     0.145628       0.005547
      5 C                    -0.077942       0.480498
      6 H                     0.178385      -0.006866
      7 C                    -0.089260       0.533136
      8 H                     0.135226      -0.010576
      9 C                    -0.048414      -0.131278
     10 H                     0.091852       0.002382
     11 N                    -0.215781       0.267506
     12 H                     0.134129      -0.005029
  --------------------------------------------------------
  Sum of atomic charges =     0.000000
  Sum of spin   charges =     1.000000

 -----------------------------------------------------------------
                    Cartesian Multipole Moments
 -----------------------------------------------------------------
    Charge (ESU x 10^10)
                -0.0000
    Dipole Moment (Debye)
         X       0.3581      Y       3.3516      Z      -4.5050
       Tot       5.6264
    Quadrupole Moments (Debye-Ang)
        XX     -42.4610     XY       0.1117     YY     -44.5637
        XZ       1.4074     YZ       8.1396     ZZ     -46.0837
    Octopole Moments (Debye-Ang^2)
       XXX       5.4850    XXY      15.4692    XYY       9.5090
       YYY      95.1453    XXZ     -16.8182    XYZ      -5.8456
       YYZ     -56.0515    XZZ       5.8423    YZZ      47.3124
       ZZZ     -85.6592
    Hexadecapole Moments (Debye-Ang^3)
      XXXX     -62.9616   XXXY     -54.2913   XXYY    -131.8252
      XYYY     -50.1860   YYYY    -746.7175   XXXZ      26.2119
      XXYZ      76.0271   XYYZ      21.9080   YYYZ     317.9805
      XXZZ    -112.4210   XYZZ     -30.1339   YYZZ    -312.4885
      XZZZ      40.1904   YZZZ     312.6888   ZZZZ    -661.4613
 -----------------------------------------------------------------
 Calculating analytic gradient of the SCF energy
 Gradient of SCF Energy
            1           2           3           4           5           6
    1  -0.0000610   0.0000260   0.0000047   0.0000071   0.0000268  -0.0000071
    2  -0.0000511   0.0000153  -0.0000036   0.0000056   0.0000000   0.0000055
    3  -0.0001690   0.0000930  -0.0000286  -0.0000154   0.0000976  -0.0000047
            7           8           9          10          11          12
    1  -0.0000023   0.0000048   0.0000257   0.0000023  -0.0000189  -0.0000082
    2   0.0000256   0.0000201   0.0000056   0.0000022  -0.0000147  -0.0000106
    3   0.0000113  -0.0000028  -0.0000011  -0.0000041   0.0000181   0.0000059
 Max gradient component =       1.690E-04
 RMS gradient           =       4.050E-05
 Gradient time:  CPU 271.35 s  wall 5.25 s
 Geometry Optimization Parameters
   NAtoms,    NIC,     NZ,  NCons,   NDum,   NFix, NCnnct, MaxDiis
       12      65       0       0       0       0       0       0

 Cartesian Hessian Update
 Hessian updated using BFGS update


** GEOMETRY OPTIMIZATION IN DELOCALIZED INTERNAL COORDINATES **
   Searching for a Minimum

   Optimization Cycle:   5

                       Coordinates (Angstroms)
     ATOM                X               Y               Z
      1  C        -0.2440476190   -1.8764308672    1.9762847410
      2  N        -0.3718503990   -2.7551978275    2.7114304803
      3  C        -0.2086634447   -0.9574451030   -0.2733127577
      4  H        -0.4333237602   -1.9556339222   -0.6318051220
      5  C        -0.0841535413   -0.7882062448    1.0876516830
      6  H         0.1387540999    0.1837588812    1.5044340654
      7  C        -0.0742281534    0.0354779999   -1.2395428196
      8  H        -0.2060711534   -0.2681273328   -2.2706124063
      9  C         0.2177659333    1.4360559125   -1.0396465866
     10  H         0.2669161142    2.0255864527   -1.9591857104
     11  N         0.4046700602    1.9629329046    0.1111213126
     12  H         0.5942318633    2.9572291468    0.0231831198
   Point Group: c1    Number of degrees of freedom:    30


   Energy is   -302.963516216

 Hessian updated using BFGS update

 30 Hessian modes will be used to form the next step
  Hessian Eigenvalues:
     0.015582    0.020075    0.022347    0.023239    0.024060    0.024852
     0.024975    0.030822    0.111108    0.159421    0.160000    0.160351
     0.163165    0.192711    0.200022    0.213185    0.219716    0.232360
     0.342993    0.348047    0.355374    0.357048    0.363111    0.410166
     0.436123    0.452986    0.485987    0.554605    0.796835    1.223605

 Minimum search - taking simple RFO step
 Searching for Lamda that Minimizes Along All modes
 Value Taken    Lamda =  -0.00000028
 Step Taken.  Stepsize is  0.002193

                             Maximum     Tolerance    Cnvgd?
         Gradient           0.000070      0.000300     YES
         Displacement       0.000823      0.001200     YES
         Energy change     -0.000001      0.000001     YES


                       Distance Matrix (Angstroms)
             C (  1)   N (  2)   C (  3)   H (  4)   C (  5)   H (  6)
   N (  2)  1.152824
   C (  3)  2.430324  3.488157
   H (  4)  2.616148  3.438067  1.084145
   C (  5)  1.414025  2.566804  1.377087  2.107448
   H (  6)  2.147920  3.217922  2.140894  3.076978  1.080792
   C (  7)  3.745101  4.846302  1.391966  2.112539  2.468682  2.756222
   H (  8)  4.541389  5.570795  2.112906  2.363263  3.400483  3.817602
   C (  9)  4.503519  5.655514  2.549109  3.477616  3.092555  2.836695
   H ( 10)  5.565496  6.714058  3.459309  4.254690  4.162199  3.924973
   N ( 11)  4.317451  5.442917  3.008750  4.075456  2.959954  2.275410
   H ( 12)  5.280302  6.386847  4.007147  5.061729  3.952415  3.177059
             C (  7)   H (  8)   C (  9)   H ( 10)   N ( 11)
   H (  8)  1.082896
   C (  9)  1.444589  2.144564
   H ( 10)  2.143548  2.362589  1.093396
   N ( 11)  2.401816  3.320134  1.279375  2.075831
   H ( 12)  3.252375  4.037934  1.893489  2.214696  1.016018
 
 Final energy is   -302.963516215740     


 ******************************
 **  OPTIMIZATION CONVERGED  **
 ******************************

                       Coordinates (Angstroms)
     ATOM                X               Y               Z
      1  C        -0.2440476190   -1.8764308672    1.9762847410
      2  N        -0.3718503990   -2.7551978275    2.7114304803
      3  C        -0.2086634447   -0.9574451030   -0.2733127577
      4  H        -0.4333237602   -1.9556339222   -0.6318051220
      5  C        -0.0841535413   -0.7882062448    1.0876516830
      6  H         0.1387540999    0.1837588812    1.5044340654
      7  C        -0.0742281534    0.0354779999   -1.2395428196
      8  H        -0.2060711534   -0.2681273328   -2.2706124063
      9  C         0.2177659333    1.4360559125   -1.0396465866
     10  H         0.2669161142    2.0255864527   -1.9591857104
     11  N         0.4046700602    1.9629329046    0.1111213126
     12  H         0.5942318633    2.9572291468    0.0231831198

Z-matrix Print:
$molecule
0 2
C 
H  1 1.080792
C  1 1.377087 2 120.682567
H  3 1.084145 1 117.302327 2 -179.978838 0
C  3 1.391966 1 126.130304 2 -0.034421 0
H  5 1.082896 3 116.690914 1 -179.860823 0
C  1 1.414025 2 118.234355 3 -179.978894 0
N  7 1.152824 1 179.312342 2 -0.623713 0
C  5 1.444589 3 127.956294 1 -0.083976 0
H  9 1.093396 5 114.548305 3 -179.548099 0
N  9 1.279375 5 123.591790 3 0.347827 0
H  11 1.016018 9 110.635691 5 -179.925558 0
$end

 
 --------------------------------------------------------------
 
                    Orbital Energies (a.u.)
 --------------------------------------------------------------
 
 Alpha MOs
 -- Occupied --
-14.4355 -14.4273 -10.3473 -10.3372 -10.3269 -10.3234 -10.3188  -1.0510
 -1.0326  -0.9583  -0.8791  -0.7710  -0.6767  -0.6629  -0.6191  -0.5704
 -0.5346  -0.5120  -0.5036  -0.4805  -0.4723  -0.4372  -0.4107  -0.3876
 -0.3214
 -- Virtual --
  0.0180   0.1030   0.1166   0.1272   0.1345   0.1619   0.1805   0.1877
  0.1882   0.2494   0.3006   0.3030   0.3243   0.3423   0.3432   0.3813
  0.3854   0.3991   0.4171   0.4196   0.4338   0.4356   0.4417   0.4480
  0.4819   0.4947   0.5198   0.5376   0.5482   0.5573   0.5623   0.5763
  0.5879   0.6106   0.6172   0.6288   0.6588   0.6635   0.6725   0.6890
  0.7125   0.7282   0.7314   0.7628   0.7784   0.8011   0.8263   0.8275
  0.8436   0.8584   0.8885   0.8952   0.9181   0.9315   0.9755   1.0275
  1.0468   1.0474   1.0687   1.0844   1.0907   1.1022   1.1405   1.1732
  1.1788   1.1917   1.2372   1.2473   1.2671   1.2729   1.3190   1.3554
  1.3650   1.3741   1.3768   1.4290   1.4331   1.4674   1.4868   1.5039
  1.5216   1.5278   1.5625   1.5967   1.6041   1.6493   1.6681   1.7007
  1.7272   1.7859   1.7885   1.8792   1.8992   1.9472   1.9697   2.0547
  2.0868   2.1269   2.1332   2.1717   2.2165   2.2311   2.2814   2.2993
  2.3188   2.3760   2.3836   2.4435   2.4483   2.4948   2.4985   2.5316
  2.5641   2.6042   2.6294   2.6574   2.6674   2.7159   2.7391   2.7401
  2.7881   2.8040   2.8209   2.8480   2.8554   2.8669   2.9041   2.9202
  2.9207   2.9406   2.9494   2.9756   2.9769   3.0041   3.0353   3.0412
  3.0803   3.0843   3.0943   3.0954   3.0970   3.1015   3.1329   3.1433
  3.1623   3.2124   3.2170   3.2287   3.2571   3.2932   3.3210   3.3270
  3.3362   3.3561   3.3771   3.3979   3.4181   3.4376   3.4561   3.4983
  3.5198   3.5215   3.5580   3.5799   3.5927   3.6019   3.6521   3.6600
  3.7034   3.7207   3.7497   3.7748   3.7795   3.8397   3.8520   3.8783
  3.8847   3.9158   3.9393   3.9463   3.9558   3.9723   4.0034   4.0261
  4.0423   4.0622   4.0645   4.0868   4.1039   4.1270   4.1315   4.1974
  4.2039   4.2163   4.2218   4.2758   4.3370   4.3541   4.4090   4.4319
  4.4602   4.4699   4.5283   4.5817   4.5996   4.6050   4.6422   4.6618
  4.6758   4.7236   4.7635   4.7720   4.8095   4.8116   4.8308   4.8622
  4.8872   4.9316   4.9325   5.0119   5.0527   5.0782   5.1086   5.1616
  5.1978   5.2211   5.2757   5.2801   5.3224   5.3739   5.4453   5.4815
  5.4962   5.5023   5.5798   5.7390   5.7631   5.8229   5.9188   5.9474
  6.0112   6.0681   6.1952   6.2244   6.2640   6.4498   6.6660   6.8755
  8.9516  10.1136  11.9353  12.7135  13.4680  14.5831  15.5158
 
 Beta MOs
 -- Occupied --
-14.4316 -14.4241 -10.3489 -10.3322 -10.3262 -10.3214 -10.3203  -1.0425
 -1.0258  -0.9488  -0.8577  -0.7686  -0.6703  -0.6609  -0.6158  -0.5661
 -0.5304  -0.5008  -0.4859  -0.4656  -0.4566  -0.4345  -0.3848  -0.3808
 -- Virtual --
 -0.0680   0.0391   0.1037   0.1179   0.1350   0.1507   0.1626   0.1821
  0.1890   0.2068   0.2515   0.3017   0.3051   0.3242   0.3460   0.3463
  0.3816   0.3836   0.4020   0.4240   0.4255   0.4363   0.4407   0.4484
  0.4506   0.4845   0.5004   0.5204   0.5376   0.5503   0.5584   0.5637
  0.5777   0.5942   0.6123   0.6255   0.6305   0.6597   0.6697   0.6730
  0.6899   0.7173   0.7281   0.7329   0.7650   0.7805   0.8073   0.8273
  0.8353   0.8447   0.8620   0.8890   0.9027   0.9198   0.9315   0.9760
  1.0275   1.0495   1.0500   1.0740   1.0849   1.0967   1.1062   1.1424
  1.1747   1.1831   1.1945   1.2408   1.2517   1.2684   1.2743   1.3228
  1.3579   1.3719   1.3808   1.3838   1.4309   1.4359   1.4714   1.4911
  1.5124   1.5220   1.5339   1.5652   1.6045   1.6072   1.6519   1.6709
  1.7075   1.7312   1.7893   1.7978   1.8811   1.9008   1.9494   1.9718
  2.0576   2.0976   2.1302   2.1363   2.1737   2.2102   2.2341   2.2827
  2.3092   2.3385   2.3910   2.3913   2.4473   2.4551   2.5014   2.5061
  2.5324   2.5678   2.6134   2.6322   2.6635   2.6724   2.7163   2.7378
  2.7482   2.7901   2.8117   2.8284   2.8550   2.8568   2.8709   2.9095
  2.9208   2.9242   2.9495   2.9573   2.9771   2.9814   3.0092   3.0382
  3.0412   3.0886   3.0895   3.0973   3.0996   3.1024   3.1102   3.1379
  3.1500   3.1614   3.2233   3.2234   3.2339   3.2647   3.2938   3.3236
  3.3348   3.3406   3.3641   3.3780   3.3990   3.4240   3.4449   3.4642
  3.5023   3.5253   3.5258   3.5587   3.5891   3.5988   3.6076   3.6607
  3.6625   3.7088   3.7238   3.7518   3.7805   3.7835   3.8427   3.8610
  3.8835   3.8874   3.9184   3.9416   3.9496   3.9597   3.9782   4.0065
  4.0296   4.0447   4.0738   4.0763   4.0934   4.1081   4.1294   4.1372
  4.2020   4.2144   4.2188   4.2259   4.2795   4.3415   4.3630   4.4139
  4.4357   4.4705   4.4722   4.5337   4.5899   4.6054   4.6092   4.6573
  4.6701   4.6862   4.7299   4.7725   4.7781   4.8168   4.8195   4.8351
  4.8740   4.8901   4.9341   4.9410   5.0192   5.0555   5.0808   5.1205
  5.1666   5.2070   5.2250   5.2813   5.2883   5.3256   5.3765   5.4542
  5.4845   5.4986   5.5054   5.5828   5.7489   5.7657   5.8264   5.9208
  5.9511   6.0139   6.0704   6.2037   6.2266   6.2668   6.4523   6.6682
  6.8785   8.9523  10.1164  11.9375  12.7232  13.4739  14.5863  15.5201
 --------------------------------------------------------------
 
          Ground-State Mulliken Net Atomic Charges

     Atom                 Charge (a.u.)    Spin (a.u.)
  --------------------------------------------------------
      1 C                    -0.074377      -0.111968
      2 N                    -0.074910       0.205981
      3 C                    -0.104536      -0.229332
      4 H                     0.145628       0.005547
      5 C                    -0.077942       0.480498
      6 H                     0.178385      -0.006866
      7 C                    -0.089260       0.533136
      8 H                     0.135226      -0.010576
      9 C                    -0.048414      -0.131278
     10 H                     0.091852       0.002382
     11 N                    -0.215781       0.267506
     12 H                     0.134129      -0.005029
  --------------------------------------------------------
  Sum of atomic charges =     0.000000
  Sum of spin   charges =     1.000000

 -----------------------------------------------------------------
                    Cartesian Multipole Moments
 -----------------------------------------------------------------
    Charge (ESU x 10^10)
                -0.0000
    Dipole Moment (Debye)
         X       0.3581      Y       3.3516      Z      -4.5050
       Tot       5.6264
    Quadrupole Moments (Debye-Ang)
        XX     -42.4610     XY       0.1117     YY     -44.5637
        XZ       1.4074     YZ       8.1396     ZZ     -46.0837
    Octopole Moments (Debye-Ang^2)
       XXX       5.4850    XXY      15.4692    XYY       9.5090
       YYY      95.1453    XXZ     -16.8182    XYZ      -5.8456
       YYZ     -56.0515    XZZ       5.8423    YZZ      47.3124
       ZZZ     -85.6592
    Hexadecapole Moments (Debye-Ang^3)
      XXXX     -62.9616   XXXY     -54.2913   XXYY    -131.8252
      XYYY     -50.1860   YYYY    -746.7175   XXXZ      26.2119
      XXYZ      76.0271   XYYZ      21.9080   YYYZ     317.9805
      XXZZ    -112.4210   XYZZ     -30.1339   YYZZ    -312.4885
      XZZZ      40.1904   YZZZ     312.6888   ZZZZ    -661.4613
 -----------------------------------------------------------------
Archival summary:
1\1\c8-89\OPT\ProcedureUnspecified\BasisUnspecified\255(2)\hpark21\MonFeb613:34:052023MonFeb613:34:052023\0\\#,OPT,ProcedureUnspecified,BasisUnspecified,\\0,2\C\H,1,1.08079\C,1,1.37709,2,120.683\H,3,1.08414,1,117.302,2,-179.979,0\C,3,1.39197,1,126.13,2,-0.0344215,0\H,5,1.0829,3,116.691,1,-179.861,0\C,1,1.41403,2,118.234,3,-179.979,0\N,7,1.15282,1,179.312,2,-0.623713,0\C,5,1.44459,3,127.956,1,-0.0839761,0\H,9,1.0934,5,114.548,3,-179.548,0\N,9,1.27937,5,123.592,3,0.347827,0\H,11,1.01602,9,110.636,5,-179.926,0\\\@

 Total job time:  169.69s(wall), 9572.44s(cpu) 
 Mon Feb  6 13:34:05 2023

        *************************************************************
        *                                                           *
        *  Thank you very much for using Q-Chem.  Have a nice day.  *
        *                                                           *
        *************************************************************
