# Supplementary material for: Reactant Discovery with an Ab Initio Nanoreactor: Exploration of Astrophysical N-Heterocycle Precursors and Formation Pathways
Source: ACS Earth Space Chem. 2024 Aug 9;8(9):1771–83. doi: 10.1021/acsearthspacechem.4c00120 (PMC11418024; doi:10.1021/acsearthspacechem.4c00120)
Supplement: Supplementary file 2 — sp4c00120_si_002.zip [file sp4c00120_si_002.zip › nr-si-data/reaction2/Int8/ccsd_sp.out]

Running Job 1 of 1 qchem.in
qchem qchem.in_606291.0 ./qchem606291/ 0
/home/leeping/opt/qchem/5.3.2-openmp/exe/qcprog.exe_s qchem.in_606291.0 ./qchem606291/
                  Welcome to Q-Chem
     A Quantum Leap Into The Future Of Chemistry


 Q-Chem 5.3, Q-Chem, Inc., Pleasanton, CA (2020)

 Yihan Shao,  Zhengting Gan,  E. Epifanovsky,  A. T. B. Gilbert,  M. Wormit,  
 J. Kussmann,  A. W. Lange,  A. Behn,  Jia Deng,  Xintian Feng,  D. Ghosh,  
 M. Goldey,  P. R. Horn,  L. D. Jacobson,  I. Kaliman,  T. Kus,  A. Landau,  
 Jie Liu,  E. I. Proynov,  R. M. Richard,  R. P. Steele,  E. J. Sundstrom,  
 H. L. Woodcock III,  P. M. Zimmerman,  D. Zuev,  B. Alam,  B. Albrecht,  
 A. Aldossary,  E. Alguire,  S. A. Baeppler,  D. Barton,  Z. Benda,  
 Y. A. Bernard,  E. J. Berquist,  K. B. Bravaya,  H. Burton,  K. Carter-Fenk,  
 D. Casanova,  Chun-Min Chang,  Yunqing Chen,  A. Chien,  K. D. Closser,  
 M. P. Coons,  S. Coriani,  S. Dasgupta,  A. L. Dempwolff,  M. Diedenhofen,  
 Hainam Do,  R. G. Edgar,  Po-Tung Fang,  S. Faraji,  S. Fatehi,  
 Qingguo Feng,  J. Fosso-Tande,  J. Gayvert,  Qinghui Ge,  A. Ghysels,  
 G. Gidofalvi,  J. Gomes,  J. Gonthier,  S. Gulania,  A. Gunina,  D. Hait,  
 M. W. D. Hanson-Heine,  S. Hammes-Schiffer,  P. H. P. Harbach,  
 A. W. Hauser,  M. F. Herbst,  J. E. Herr,  E. G. Hohenstein,  Z. C. Holden,  
 S. Houck,  Kerwin Hui,  B. C. Huynh,  M. Ivanov,  T.-C. Jagau,  Hyunjun Ji,  
 B. Kaduk,  K. Khistyaev,  Jaehoon Kim,  P. Klunzinger,  K. Koh,  
 D. Kosenkov,  L. Koulias,  T. Kowalczyk,  C. M. Krauter,  A. Kunitsa,  
 Ka Un Lao,  A. Laurent,  K. V. Lawler,  Joonho Lee,  D. Lefrancois,  
 S. Lehtola,  D. S. Levine,  Yi-Pei Li,  You-Sheng Lin,  Fenglai Liu,  
 Kuan-Yu Liu,  E. Livshits,  M. Loipersberger,  A. Luenser,  A. Manjanath,  
 P. Manohar,  E. Mansoor,  S. F. Manzer,  Shan-Ping Mao,  Yuezhi Mao,  
 N. Mardirossian,  A. V. Marenich,  T. Markovich,  L. A. Martinez-Martinez,  
 S. A. Maurer,  N. J. Mayhall,  S. C. McKenzie,  J.-M. Mewes,  P. Morgante,  
 A. F. Morrison,  J. W. Mullinax,  K. Nanda,  T. S. Nguyen-Beck,  
 R. Olivares-Amaya,  K. J. Oosterbaan,  J. A. Parkhill,  S. K. Paul,  
 F. Pavosevic,  Zheng Pei,  T. M. Perrine,  F. Plasser,  P. Pokhilko,  
 S. Prager,  A. Prociuk,  E. Ramos,  B. Rana,  D. R. Rehn,  F. Rob,  
 E. Rossomme,  M. Scheurer,  M. Schneider,  N. Sergueev,  S. M. Sharada,  
 S. Sharma,  W. Skomorowski,  D. W. Small,  T. Stauch,  C. J. Stein,  
 T. Stein,  Yu-Chuan Su,  S. P. Veccham,  Zhen Tao,  A. J. W. Thom,  
 A. Tkatchenko,  T. Tsuchimochi,  N. M. Tubman,  L. Vogt,  M. L. Vidal,  
 O. Vydrov,  M. A. Watson,  J. Wenzel,  M. de Wergifosse,  T. A. Wesolowski,  
 A. White,  J. Witte,  A. Yamada,  Jun Yang,  K. Yao,  S. Yeganeh,  
 S. R. Yost,  Zhi-Qiang You,  A. Zech,  Igor Ying Zhang,  Xing Zhang,  
 Yan Zhao,  Ying Zhu,  B. R. Brooks,  G. K. L. Chan,  C. J. Cramer,  
 M. S. Gordon,  W. J. Hehre,  A. Klamt,  M. W. Schmidt,  C. D. Sherrill,  
 D. G. Truhlar,  A. Aspuru-Guzik,  R. Baer,  A. T. Bell,  N. A. Besley,  
 Jeng-Da Chai,  A. E. DePrince, III,  R. A. DiStasio Jr.,  A. Dreuw,  
 B. D. Dunietz,  T. R. Furlani,  Chao-Ping Hsu,  Yousung Jung,  Jing Kong,  
 D. S. Lambrecht,  WanZhen Liang,  C. Ochsenfeld,  V. A. Rassolov,  
 L. V. Slipchenko,  J. E. Subotnik,  T. Van Voorhis,  J. M. Herbert,  
 A. I. Krylov,  P. M. W. Gill,  M. Head-Gordon

 Contributors to earlier versions of Q-Chem not listed above: 
 R. D. Adamson,  B. Austin,  J. Baker,  G. J. O. Beran,  K. Brandhorst,  
 S. T. Brown,  E. F. C. Byrd,  A. K. Chakraborty,  C.-L. Cheng,  
 Siu Hung Chien,  D. M. Chipman,  D. L. Crittenden,  H. Dachsel,  
 R. J. Doerksen,  A. D. Dutoi,  L. Fusti-Molnar,  W. A. Goddard III,  
 A. Golubeva-Zadorozhnaya,  S. R. Gwaltney,  G. Hawkins,  A. Heyden,  
 S. Hirata,  G. Kedziora,  F. J. Keil,  C. Kelley,  Jihan Kim,  R. A. King,  
 R. Z. Khaliullin,  P. P. Korambath,  W. Kurlancheek,  A. M. Lee,  M. S. Lee,  
 S. V. Levchenko,  Ching Yeh Lin,  D. Liotard,  R. C. Lochan,  I. Lotan,  
 P. E. Maslen,  N. Nair,  D. P. O'Neill,  D. Neuhauser,  E. Neuscamman,  
 C. M. Oana,  R. Olson,  B. Peters,  R. Peverati,  P. A. Pieniazek,  
 Y. M. Rhee,  J. Ritchie,  M. A. Rohrdanz,  E. Rosta,  N. J. Russ,  
 H. F. Schaefer III,  N. E. Schultz,  N. Shenvi,  A. C. Simmonett,  A. Sodt,  
 D. Stuck,  K. S. Thanthiriwatte,  V. Vanovschi,  Tao Wang,  A. Warshel,  
 C. F. Williams,  Q. Wu,  X. Xu,  W. Zhang

 Please cite Q-Chem as follows:
 Y. Shao et al., Mol. Phys. 113, 184-215 (2015)
 DOI: 10.1080/00268976.2014.952696

 Q-Chem 5.3.2 for Intel X86 EM64T Linux

 Parts of Q-Chem use Armadillo 9.800.1 (Horizon Scraper).
 http://arma.sourceforge.net/

 Q-Chem begins on Wed Jun 12 18:50:48 2024  

Host: 
0

     Scratch files written to ./qchem606291//
 Dec820 |scratch|qcdevops|jenkins|workspace|build_RNUM 5633   
Processing $rem in /home/leeping/opt/qchem/5.3.2-openmp/config/preferences:
Processing $rem in /home/hpark21/.qchemrc:
Core orbitals will be frozen

Checking the input file for inconsistencies... 	...done.

--------------------------------------------------------------
User input:
--------------------------------------------------------------
$molecule
0 2
C        -0.2440476190   -1.8764308672    1.9762847410
N        -0.3718503990   -2.7551978275    2.7114304803
C        -0.2086634447   -0.9574451030   -0.2733127577
H        -0.4333237602   -1.9556339222   -0.6318051220
C        -0.0841535413   -0.7882062448    1.0876516830
H         0.1387540999    0.1837588812    1.5044340654
C        -0.0742281534    0.0354779999   -1.2395428196
H        -0.2060711534   -0.2681273328   -2.2706124063
C         0.2177659333    1.4360559125   -1.0396465866
H         0.2669161142    2.0255864527   -1.9591857104
N         0.4046700602    1.9629329046    0.1111213126
H         0.5942318633    2.9572291468    0.0231831198
$end

$rem
method                ccsd(t)
basis                 cc-pvtz
unrestricted          true
symmetry              False
sym_ignore            true
scf_convergence       8
thresh                14
jobtype               sp
scf_guess             core
scf_algorithm         diis
max_scf_cycles        100
geom_opt_max_cycles   100
mem_total             10000
$end
--------------------------------------------------------------
 ----------------------------------------------------------------
             Standard Nuclear Orientation (Angstroms)
    I     Atom           X                Y                Z
 ----------------------------------------------------------------
    1      C      -0.2440476190    -1.8764308672     1.9762847410
    2      N      -0.3718503990    -2.7551978275     2.7114304803
    3      C      -0.2086634447    -0.9574451030    -0.2733127577
    4      H      -0.4333237602    -1.9556339222    -0.6318051220
    5      C      -0.0841535413    -0.7882062448     1.0876516830
    6      H       0.1387540999     0.1837588812     1.5044340654
    7      C      -0.0742281534     0.0354779999    -1.2395428196
    8      H      -0.2060711534    -0.2681273328    -2.2706124063
    9      C       0.2177659333     1.4360559125    -1.0396465866
   10      H       0.2669161142     2.0255864527    -1.9591857104
   11      N       0.4046700602     1.9629329046     0.1111213126
   12      H       0.5942318633     2.9572291468     0.0231831198
 ----------------------------------------------------------------
 Nuclear Repulsion Energy =         236.98021682 hartrees
 There are       25 alpha and       24 beta electrons
 Requested basis set is cc-pVTZ
 There are 100 shells and 280 basis functions
 Total memory of 10000 MB is distributed as follows: 
   MEM_STATIC is set to 2000 MB
   QALLOC/CCMAN JOB total memory use is  8000 MB
 Warning: actual memory use might exceed 10000 MB

 Total QAlloc Memory Limit  10000 MB
 Mega-Array Size      1956 MB
 MEM_STATIC part      2000 MB

                       Distance Matrix (Angstroms)
             C (  1)   N (  2)   C (  3)   H (  4)   C (  5)   H (  6)
   N (  2)  1.152824
   C (  3)  2.430324  3.488157
   H (  4)  2.616148  3.438067  1.084145
   C (  5)  1.414025  2.566804  1.377087  2.107448
   H (  6)  2.147920  3.217922  2.140894  3.076978  1.080792
   C (  7)  3.745101  4.846302  1.391966  2.112539  2.468682  2.756222
   H (  8)  4.541389  5.570795  2.112906  2.363263  3.400483  3.817602
   C (  9)  4.503519  5.655514  2.549109  3.477616  3.092555  2.836695
   H ( 10)  5.565496  6.714058  3.459309  4.254690  4.162199  3.924973
   N ( 11)  4.317451  5.442917  3.008750  4.075456  2.959954  2.275410
   H ( 12)  5.280302  6.386847  4.007147  5.061729  3.952415  3.177059
             C (  7)   H (  8)   C (  9)   H ( 10)   N ( 11)
   H (  8)  1.082896
   C (  9)  1.444589  2.144564
   H ( 10)  2.143548  2.362589  1.093396
   N ( 11)  2.401816  3.320134  1.279375  2.075831
   H ( 12)  3.252375  4.037934  1.893489  2.214696  1.016018
 
 A cutoff of  1.0D-14 yielded   4602 shell pairs
 There are     35972 function pairs (     46945 Cartesian)
 Smallest overlap matrix eigenvalue = 1.39E-04

 Scale SEOQF with 1.000000e+00/1.000000e-01/1.000000e-01

 Standard Electronic Orientation quadrupole field applied
 Nucleus-field energy     =    -0.0000000005 hartrees
 Guess MOs from core Hamiltonian diagonalization
 An unrestricted Hartree-Fock SCF calculation will be
 performed using Pulay DIIS extrapolation
 SCF converges when DIIS error is below 1.0E-08
 using 8 threads for integral computing
 -------------------------------------------------------
 OpenMP Integral computing Module                
 Release: version 1.0, May 2013, Q-Chem Inc. Pittsburgh 
 -------------------------------------------------------
 ---------------------------------------
  Cycle       Energy         DIIS Error
 ---------------------------------------
    1    -231.5196547578      8.28E-02
    2    -160.1392412182      8.10E-02
    3    -231.5794048184      5.04E-02
    4    -229.3627401914      5.37E-02
    5    -289.4970172272      2.02E-02
    6    -283.7728786832      3.30E-02
    7    -297.0619886613      1.62E-02
    8    -300.4381537312      5.93E-03
    9    -301.0447437796      2.54E-03
   10    -301.1488777271      1.02E-03
   11    -301.1780730653      2.94E-04
   12    -301.1888542874      1.98E-04
   13    -301.1949850072      1.46E-04
   14    -301.1989307591      1.24E-04
   15    -301.2027000660      5.75E-05
   16    -301.2045714764      2.67E-05
   17    -301.2054663069      1.97E-05
   18    -301.2061324719      1.51E-05
   19    -301.2067048610      8.57E-06
   20    -301.2068510735      4.30E-06
   21    -301.2069105733      3.01E-06
   22    -301.2069517839      2.11E-06
   23    -301.2069854445      1.52E-06
   24    -301.2070037327      1.06E-06
   25    -301.2070183388      7.45E-07
   26    -301.2070255862      3.32E-07
   27    -301.2070259509      1.25E-07
   28    -301.2070259695      4.97E-08
   29    -301.2070259761      2.24E-08
   30    -301.2070259767      5.11E-09 Convergence criterion met
 ---------------------------------------
 <S^2> = 1.3075
 SCF time:  CPU 823.95 s  wall 133.07 s
 SCF   energy in the final basis set = -301.20702598
 Total energy in the final basis set = -301.20702598


 ------------------------------------------------------------------------------

   CCMAN2: suite of methods based on coupled cluster
           and equation of motion theories.

   Components:
   * libvmm-1.3-trunk
     by Evgeny Epifanovsky, Ilya Kaliman.
   * libtensor-2.5-trunk
     by Evgeny Epifanovsky, Michael Wormit, Dmitry Zuev, Sam Manzer, 
        Ilya Kaliman.
   * libcc-2.5-trunk
     by Evgeny Epifanovsky, Arik Landau, Tomasz Kus, Kirill Khistyaev, 
        Dmitry Zuev, Prashant Manohar, Xintian Feng, Anna Krylov, 
        Matthew Goldey, Alec White, Thomas Jagau, Kaushik Nanda, 
        Anastasia Gunina, Alexander Kunitsa, Joonho Lee.

   CCMAN original authors:
   Anna I. Krylov, C. David Sherrill, Steven R. Gwaltney,
   Edward F. C. Byrd (2000)
   Sergey V. Levchenko, Lyudmila V. Slipchenko, Tao Wang,
   Ana-Maria C. Cristian (2003)
   Piotr A. Pieniazek, C. Melania Oana, Evgeny Epifanovsky (2007)
   Prashant Manohar (2009)

 ------------------------------------------------------------------------------


 Allocating and initializing 8000MB of RAM...
 Calculation will run on 8 cores.

 
 Alpha MOs, Unrestricted
 -- Occupied --                  
-15.587 -15.578 -11.287 -11.284 -11.272 -11.261 -11.257  -1.254
  1 A     2 A     3 A     4 A     5 A     6 A     7 A     8 A                  
 -1.238  -1.122  -1.030  -0.875  -0.766  -0.743  -0.698  -0.638
  9 A    10 A    11 A    12 A    13 A    14 A    15 A    16 A                  
 -0.602  -0.569  -0.563  -0.560  -0.536  -0.481  -0.457  -0.455
 17 A    18 A    19 A    20 A    21 A    22 A    23 A    24 A                  
 -0.374
 25 A                                                                          
 -- Virtual --                   
  0.107   0.126   0.153   0.172   0.200   0.204   0.218   0.219
 26 A    27 A    28 A    29 A    30 A    31 A    32 A    33 A                  
  0.267   0.283   0.344   0.364   0.384   0.401   0.420   0.441
 34 A    35 A    36 A    37 A    38 A    39 A    40 A    41 A                  
  0.448   0.466   0.490   0.499   0.508   0.514   0.515   0.523
 42 A    43 A    44 A    45 A    46 A    47 A    48 A    49 A                  
  0.575   0.579   0.593   0.616   0.620   0.632   0.640   0.668
 50 A    51 A    52 A    53 A    54 A    55 A    56 A    57 A                  
  0.669   0.697   0.698   0.706   0.734   0.752   0.755   0.780
 58 A    59 A    60 A    61 A    62 A    63 A    64 A    65 A                  
  0.795   0.815   0.825   0.863   0.882   0.901   0.930   0.935
 66 A    67 A    68 A    69 A    70 A    71 A    72 A    73 A                  
  0.936   0.953   0.985   1.002   1.002   1.018   1.056   1.128
 74 A    75 A    76 A    77 A    78 A    79 A    80 A    81 A                  
  1.151   1.160   1.194   1.211   1.215   1.216   1.274   1.298
 82 A    83 A    84 A    85 A    86 A    87 A    88 A    89 A                  
  1.302   1.313   1.353   1.379   1.399   1.407   1.459   1.484
 90 A    91 A    92 A    93 A    94 A    95 A    96 A    97 A                  
  1.504   1.507   1.512   1.566   1.572   1.605   1.623   1.642
 98 A    99 A   100 A   101 A   102 A   103 A   104 A   105 A                  
  1.667   1.672   1.716   1.732   1.743   1.797   1.826   1.845
106 A   107 A   108 A   109 A   110 A   111 A   112 A   113 A                  
  1.865   1.947   1.948   2.054   2.060   2.114   2.135   2.236
114 A   115 A   116 A   117 A   118 A   119 A   120 A   121 A                  
  2.309   2.322   2.371   2.380   2.432   2.464   2.501   2.519
122 A   123 A   124 A   125 A   126 A   127 A   128 A   129 A                  
  2.553   2.607   2.614   2.663   2.667   2.716   2.723   2.758
130 A   131 A   132 A   133 A   134 A   135 A   136 A   137 A                  
  2.784   2.826   2.855   2.881   2.893   2.926   2.954   2.965
138 A   139 A   140 A   141 A   142 A   143 A   144 A   145 A                  
  3.021   3.023   3.057   3.070   3.090   3.097   3.132   3.152
146 A   147 A   148 A   149 A   150 A   151 A   152 A   153 A                  
  3.160   3.185   3.189   3.211   3.222   3.247   3.276   3.285
154 A   155 A   156 A   157 A   158 A   159 A   160 A   161 A                  
  3.316   3.319   3.330   3.336   3.341   3.352   3.370   3.374
162 A   163 A   164 A   165 A   166 A   167 A   168 A   169 A                  
  3.412   3.443   3.458   3.487   3.498   3.536   3.568   3.569
170 A   171 A   172 A   173 A   174 A   175 A   176 A   177 A                  
  3.582   3.588   3.618   3.647   3.658   3.665   3.702   3.752
178 A   179 A   180 A   181 A   182 A   183 A   184 A   185 A                  
  3.756   3.764   3.800   3.815   3.846   3.859   3.898   3.919
186 A   187 A   188 A   189 A   190 A   191 A   192 A   193 A                  
  3.936   3.953   4.004   4.009   4.033   4.094   4.098   4.106
194 A   195 A   196 A   197 A   198 A   199 A   200 A   201 A                  
  4.118   4.155   4.165   4.176   4.196   4.225   4.264   4.269
202 A   203 A   204 A   205 A   206 A   207 A   208 A   209 A                  
  4.277   4.317   4.329   4.335   4.350   4.357   4.392   4.452
210 A   211 A   212 A   213 A   214 A   215 A   216 A   217 A                  
  4.458   4.467   4.475   4.533   4.600   4.617   4.664   4.694
218 A   219 A   220 A   221 A   222 A   223 A   224 A   225 A                  
  4.728   4.731   4.794   4.851   4.867   4.878   4.930   4.954
226 A   227 A   228 A   229 A   230 A   231 A   232 A   233 A                  
  4.985   5.009   5.032   5.058   5.074   5.087   5.109   5.146
234 A   235 A   236 A   237 A   238 A   239 A   240 A   241 A                  
  5.148   5.199   5.218   5.302   5.332   5.357   5.375   5.464
242 A   243 A   244 A   245 A   246 A   247 A   248 A   249 A                  
  5.485   5.519   5.577   5.582   5.618   5.662   5.746   5.776
250 A   251 A   252 A   253 A   254 A   255 A   256 A   257 A                  
  5.787   5.806   5.881   6.024   6.081   6.150   6.235   6.274
258 A   259 A   260 A   261 A   262 A   263 A   264 A   265 A                  
  6.316   6.382   6.520   6.557   6.618   6.771   6.986   7.213
266 A   267 A   268 A   269 A   270 A   271 A   272 A   273 A                  
  9.418  10.612  12.518  13.330  14.104  15.262  16.189
274 A   275 A   276 A   277 A   278 A   279 A   280 A                          
 
 Beta MOs, Unrestricted
 -- Occupied --                  
-15.569 -15.559 -11.300 -11.274 -11.272 -11.266 -11.254  -1.222
  1 A     2 A     3 A     4 A     5 A     6 A     7 A     8 A                  
 -1.209  -1.106  -0.978  -0.884  -0.758  -0.744  -0.694  -0.633
  9 A    10 A    11 A    12 A    13 A    14 A    15 A    16 A                  
 -0.595  -0.560  -0.542  -0.510  -0.474  -0.463  -0.436  -0.402
 17 A    18 A    19 A    20 A    21 A    22 A    23 A    24 A                  
 -- Virtual --                   
  0.043   0.127   0.133   0.154   0.173   0.204   0.206   0.218
 25 A    26 A    27 A    28 A    29 A    30 A    31 A    32 A                  
  0.245   0.285   0.304   0.342   0.367   0.382   0.406   0.419
 33 A    34 A    35 A    36 A    37 A    38 A    39 A    40 A                  
  0.435   0.443   0.467   0.494   0.500   0.514   0.520   0.533
 41 A    42 A    43 A    44 A    45 A    46 A    47 A    48 A                  
  0.536   0.578   0.590   0.591   0.619   0.623   0.632   0.646
 49 A    50 A    51 A    52 A    53 A    54 A    55 A    56 A                  
  0.674   0.689   0.702   0.706   0.737   0.739   0.752   0.763
 57 A    58 A    59 A    60 A    61 A    62 A    63 A    64 A                  
  0.782   0.815   0.817   0.826   0.868   0.886   0.907   0.930
 65 A    66 A    67 A    68 A    69 A    70 A    71 A    72 A                  
  0.942   0.949   0.962   0.982   1.006   1.017   1.017   1.061
 73 A    74 A    75 A    76 A    77 A    78 A    79 A    80 A                  
  1.128   1.153   1.167   1.195   1.221   1.222   1.223   1.282
 81 A    82 A    83 A    84 A    85 A    86 A    87 A    88 A                  
  1.304   1.307   1.318   1.362   1.389   1.401   1.409   1.465
 89 A    90 A    91 A    92 A    93 A    94 A    95 A    96 A                  
  1.487   1.516   1.519   1.531   1.568   1.580   1.609   1.632
 97 A    98 A    99 A   100 A   101 A   102 A   103 A   104 A                  
  1.658   1.672   1.678   1.721   1.747   1.752   1.797   1.831
105 A   106 A   107 A   108 A   109 A   110 A   111 A   112 A                  
  1.862   1.875   1.956   1.972   2.056   2.067   2.116   2.139
113 A   114 A   115 A   116 A   117 A   118 A   119 A   120 A                  
  2.239   2.313   2.326   2.361   2.381   2.432   2.435   2.495
121 A   122 A   123 A   124 A   125 A   126 A   127 A   128 A                  
  2.525   2.579   2.612   2.628   2.663   2.673   2.720   2.727
129 A   130 A   131 A   132 A   133 A   134 A   135 A   136 A                  
  2.754   2.781   2.836   2.856   2.883   2.890   2.918   2.946
137 A   138 A   139 A   140 A   141 A   142 A   143 A   144 A                  
  2.973   3.021   3.026   3.063   3.072   3.089   3.095   3.132
145 A   146 A   147 A   148 A   149 A   150 A   151 A   152 A                  
  3.146   3.161   3.189   3.191   3.209   3.238   3.246   3.271
153 A   154 A   155 A   156 A   157 A   158 A   159 A   160 A                  
  3.275   3.318   3.324   3.338   3.341   3.344   3.353   3.373
161 A   162 A   163 A   164 A   165 A   166 A   167 A   168 A                  
  3.385   3.399   3.453   3.457   3.496   3.504   3.535   3.568
169 A   170 A   171 A   172 A   173 A   174 A   175 A   176 A                  
  3.574   3.583   3.598   3.620   3.646   3.660   3.675   3.710
177 A   178 A   179 A   180 A   181 A   182 A   183 A   184 A                  
  3.756   3.763   3.770   3.801   3.834   3.850   3.869   3.915
185 A   186 A   187 A   188 A   189 A   190 A   191 A   192 A                  
  3.918   3.942   3.957   4.008   4.016   4.037   4.099   4.102
193 A   194 A   195 A   196 A   197 A   198 A   199 A   200 A                  
  4.112   4.123   4.159   4.168   4.179   4.201   4.232   4.266
201 A   202 A   203 A   204 A   205 A   206 A   207 A   208 A                  
  4.273   4.278   4.326   4.351   4.351   4.360   4.364   4.400
209 A   210 A   211 A   212 A   213 A   214 A   215 A   216 A                  
  4.455   4.464   4.473   4.480   4.538   4.606   4.626   4.668
217 A   218 A   219 A   220 A   221 A   222 A   223 A   224 A                  
  4.699   4.735   4.737   4.802   4.859   4.875   4.882   4.939
225 A   226 A   227 A   228 A   229 A   230 A   231 A   232 A                  
  4.994   5.014   5.026   5.046   5.071   5.085   5.094   5.116
233 A   234 A   235 A   236 A   237 A   238 A   239 A   240 A                  
  5.151   5.169   5.201   5.231   5.327   5.335   5.361   5.386
241 A   242 A   243 A   244 A   245 A   246 A   247 A   248 A                  
  5.472   5.494   5.525   5.588   5.596   5.623   5.668   5.759
249 A   250 A   251 A   252 A   253 A   254 A   255 A   256 A                  
  5.778   5.791   5.810   5.884   6.040   6.084   6.155   6.237
257 A   258 A   259 A   260 A   261 A   262 A   263 A   264 A                  
  6.278   6.319   6.384   6.533   6.559   6.621   6.775   6.989
265 A   266 A   267 A   268 A   269 A   270 A   271 A   272 A                  
  7.217   9.416  10.614  12.518  13.339  14.111  15.264  16.197
273 A   274 A   275 A   276 A   277 A   278 A   279 A   280 A                  

 Occupation and symmetry of molecular orbitals

 Point group: C1 (1 irreducible representation).

                           A     All 
 -------------------------------------
 All molecular orbitals:
  - Alpha                  280   280 
  - Beta                   280   280 
 -------------------------------------
 Alpha orbitals:
  - Frozen occupied        7     7   
  - Active occupied        18    18  
  - Active virtual         255   255 
  - Frozen virtual         0     0   
 -------------------------------------
 Beta orbitals:
  - Frozen occupied        7     7   
  - Active occupied        17    17  
  - Active virtual         256   256 
  - Frozen virtual         0     0   
 -------------------------------------

 Import integrals:   CPU 0.00 s  wall 0.00 s

 Import integrals:   CPU 8196.62 s  wall 4327.36 s

 MP2 amplitudes:   CPU 16.76 s  wall 295.06 s

Running a double precision version
           CCSD T amplitudes will be solved using DIIS.

           Start     Size      MaxIter   EConv     TConv     
           3         7         100       1.00e-06  1.00e-04  
 ------------------------------------------------------------------------------
           Energy (a.u.)   Ediff      Tdiff       Comment
 ------------------------------------------------------------------------------
          -302.30249399                           
     1    -302.31183504   9.34e-03   9.63e-01     Step took 35.30.
     2    -302.34763884   3.58e-02   1.14e-01     
     3    -302.35142542   3.79e-03   4.19e-02     
     4    -302.35833071   6.91e-03   1.90e-02     Switched to DIIS steps.
     5    -302.36451918   6.19e-03   2.42e-02     
     6    -302.36614128   1.62e-03   8.80e-03     
     7    -302.36659758   4.56e-04   4.38e-03     
     8    -302.36677332   1.76e-04   1.85e-03     
     9    -302.36678517   1.19e-05   7.90e-04     
    10    -302.36679166   6.49e-06   3.84e-04     
    11    -302.36680165   9.99e-06   2.73e-04     
    12    -302.36680413   2.48e-06   8.48e-05     
    13    -302.36680644   2.30e-06   4.39e-05     
    14    -302.36680450   1.93e-06   3.51e-05     
    15    -302.36680340   1.10e-06   1.86e-05     
    16    -302.36680188   1.52e-06   1.33e-05     
    17    -302.36680117   7.12e-07   7.33e-06     
 ------------------------------------------------------------------------------
          -302.36680117                           CCSD T converged.

End of double precision

WARNING: YOUR (T) CALCULATION MAY RUN OUT OF MEMORY
REDUCE CC_MEMORY OR USE CC_BACKEND=XM IF THIS HAPPENS

----------------------------------------
libpt (c) 2016-2019 Ilya Kaliman
Fast Coupled Cluster Triples Corrections
https://github.com/ilyak/libpt
----------------------------------------

 Starting (T) calculation...
 Using double precision libpt code
 Running unrestricted (T) code
 Using 1 integral batch

 (T) calculation completed in 1552.01 sec
 (T) energy is -0.0588353779

 SCF energy                 = -301.20702598
 MP2 energy                 = -302.30249399
 CCSD correlation energy    =   -1.15977519
 CCSD total energy          = -302.36680117
 CCSD(T) correlation energy =   -0.05883538
 CCSD(T) total energy       = -302.42563654

 CCSD  T1^2 = 0.1029  T2^2 = 0.4226  Leading amplitudes:

 Amplitude    Orbitals with energies
 -0.1499       24 (A) B                  ->    27 (A) B                   
              -0.4024                          0.1329                     
  0.1450       24 (A) A                  ->    26 (A) A                   
              -0.4552                          0.1070                     
  0.0794       21 (A) A                  ->    32 (A) A                   
              -0.5355                          0.2179                     
  0.0723       21 (A) B                  ->    33 (A) B                   
              -0.4742                          0.2452                     

 Amplitude    Orbitals with energies
  0.0647       25 (A) A      24 (A) B    ->    26 (A) A      25 (A) B     
              -0.3737       -0.4024            0.1070        0.0426       
 -0.0647       25 (A) A      24 (A) B    ->    25 (A) B      26 (A) A     
              -0.3737       -0.4024            0.0426        0.1070       
 -0.0647       24 (A) B      25 (A) A    ->    26 (A) A      25 (A) B     
              -0.4024       -0.3737            0.1070        0.0426       
  0.0647       24 (A) B      25 (A) A    ->    25 (A) B      26 (A) A     
              -0.4024       -0.3737            0.0426        0.1070       

 CCSD calculation:   CPU 30247.70 s  wall 32765.61 s

 Total ccman2 time:   CPU 38548.94 s  wall 37405.37 s

 
 --------------------------------------------------------------
 
                    Orbital Energies (a.u.)
 --------------------------------------------------------------
 
 Alpha MOs
 -- Occupied --
-15.5874 -15.5777 -11.2868 -11.2844 -11.2720 -11.2607 -11.2568  -1.2544
 -1.2375  -1.1222  -1.0303  -0.8751  -0.7662  -0.7431  -0.6979  -0.6377
 -0.6018  -0.5685  -0.5628  -0.5602  -0.5355  -0.4809  -0.4567  -0.4552
 -0.3737
 -- Virtual --
  0.1070   0.1261   0.1529   0.1723   0.2005   0.2041   0.2179   0.2192
  0.2673   0.2835   0.3436   0.3641   0.3844   0.4014   0.4201   0.4410
  0.4481   0.4663   0.4897   0.4993   0.5079   0.5138   0.5150   0.5229
  0.5751   0.5790   0.5930   0.6160   0.6198   0.6325   0.6402   0.6680
  0.6686   0.6973   0.6979   0.7057   0.7337   0.7519   0.7545   0.7797
  0.7953   0.8145   0.8247   0.8628   0.8818   0.9005   0.9305   0.9352
  0.9363   0.9526   0.9846   1.0016   1.0023   1.0179   1.0563   1.1283
  1.1515   1.1603   1.1938   1.2108   1.2147   1.2159   1.2742   1.2975
  1.3024   1.3129   1.3533   1.3789   1.3993   1.4073   1.4593   1.4842
  1.5036   1.5074   1.5122   1.5656   1.5721   1.6053   1.6225   1.6419
  1.6668   1.6722   1.7158   1.7316   1.7433   1.7972   1.8259   1.8450
  1.8646   1.9468   1.9479   2.0543   2.0605   2.1144   2.1346   2.2362
  2.3087   2.3222   2.3715   2.3799   2.4322   2.4641   2.5015   2.5195
  2.5535   2.6072   2.6145   2.6631   2.6670   2.7158   2.7226   2.7577
  2.7836   2.8262   2.8548   2.8810   2.8933   2.9256   2.9544   2.9654
  3.0214   3.0234   3.0572   3.0701   3.0901   3.0971   3.1318   3.1522
  3.1598   3.1848   3.1892   3.2112   3.2221   3.2473   3.2758   3.2852
  3.3162   3.3191   3.3300   3.3359   3.3412   3.3518   3.3702   3.3742
  3.4119   3.4426   3.4577   3.4867   3.4978   3.5360   3.5676   3.5692
  3.5821   3.5875   3.6180   3.6468   3.6580   3.6648   3.7016   3.7519
  3.7560   3.7643   3.8004   3.8154   3.8458   3.8585   3.8976   3.9191
  3.9355   3.9528   4.0036   4.0089   4.0331   4.0940   4.0985   4.1063
  4.1176   4.1553   4.1649   4.1759   4.1957   4.2253   4.2637   4.2693
  4.2773   4.3169   4.3287   4.3347   4.3505   4.3570   4.3924   4.4524
  4.4575   4.4670   4.4755   4.5332   4.6005   4.6175   4.6641   4.6936
  4.7277   4.7308   4.7939   4.8515   4.8667   4.8784   4.9297   4.9545
  4.9848   5.0095   5.0317   5.0583   5.0743   5.0871   5.1092   5.1460
  5.1483   5.1989   5.2178   5.3017   5.3323   5.3566   5.3747   5.4642
  5.4851   5.5186   5.5768   5.5815   5.6178   5.6621   5.7464   5.7760
  5.7869   5.8063   5.8809   6.0241   6.0811   6.1502   6.2354   6.2740
  6.3161   6.3817   6.5200   6.5572   6.6175   6.7711   6.9860   7.2127
  9.4182  10.6119  12.5175  13.3300  14.1040  15.2619  16.1889
 
 Beta MOs
 -- Occupied --
-15.5686 -15.5593 -11.2996 -11.2744 -11.2719 -11.2665 -11.2544  -1.2223
 -1.2092  -1.1060  -0.9779  -0.8835  -0.7580  -0.7444  -0.6939  -0.6333
 -0.5950  -0.5596  -0.5417  -0.5102  -0.4742  -0.4628  -0.4357  -0.4024
 -- Virtual --
  0.0426   0.1267   0.1329   0.1542   0.1735   0.2042   0.2062   0.2184
  0.2452   0.2850   0.3044   0.3419   0.3667   0.3820   0.4059   0.4195
  0.4355   0.4432   0.4667   0.4937   0.5002   0.5140   0.5197   0.5335
  0.5363   0.5781   0.5899   0.5911   0.6189   0.6228   0.6320   0.6464
  0.6735   0.6887   0.7016   0.7063   0.7372   0.7392   0.7521   0.7634
  0.7819   0.8150   0.8174   0.8263   0.8682   0.8864   0.9072   0.9298
  0.9420   0.9491   0.9616   0.9820   1.0057   1.0168   1.0172   1.0610
  1.1279   1.1534   1.1669   1.1954   1.2213   1.2225   1.2235   1.2819
  1.3044   1.3074   1.3181   1.3623   1.3891   1.4010   1.4093   1.4646
  1.4875   1.5160   1.5194   1.5311   1.5679   1.5801   1.6093   1.6322
  1.6581   1.6717   1.6775   1.7209   1.7473   1.7519   1.7972   1.8311
  1.8621   1.8754   1.9557   1.9720   2.0557   2.0666   2.1163   2.1391
  2.2390   2.3129   2.3264   2.3611   2.3813   2.4325   2.4347   2.4955
  2.5253   2.5789   2.6115   2.6283   2.6631   2.6726   2.7195   2.7275
  2.7542   2.7808   2.8360   2.8560   2.8830   2.8897   2.9179   2.9461
  2.9729   3.0208   3.0263   3.0634   3.0716   3.0891   3.0951   3.1318
  3.1463   3.1613   3.1888   3.1913   3.2093   3.2382   3.2465   3.2712
  3.2747   3.3184   3.3245   3.3381   3.3412   3.3445   3.3531   3.3728
  3.3845   3.3993   3.4532   3.4566   3.4956   3.5044   3.5351   3.5681
  3.5738   3.5830   3.5977   3.6199   3.6456   3.6598   3.6754   3.7099
  3.7561   3.7627   3.7698   3.8014   3.8342   3.8503   3.8694   3.9152
  3.9177   3.9419   3.9573   4.0079   4.0158   4.0367   4.0993   4.1016
  4.1116   4.1231   4.1590   4.1682   4.1787   4.2005   4.2324   4.2662
  4.2734   4.2784   4.3256   4.3506   4.3514   4.3603   4.3639   4.4001
  4.4547   4.4642   4.4727   4.4804   4.5375   4.6061   4.6263   4.6677
  4.6992   4.7351   4.7365   4.8024   4.8595   4.8753   4.8819   4.9386
  4.9944   5.0141   5.0257   5.0457   5.0712   5.0854   5.0941   5.1157
  5.1513   5.1690   5.2011   5.2314   5.3270   5.3352   5.3614   5.3862
  5.4724   5.4941   5.5254   5.5882   5.5958   5.6230   5.6677   5.7587
  5.7781   5.7910   5.8099   5.8837   6.0402   6.0844   6.1547   6.2369
  6.2785   6.3190   6.3845   6.5326   6.5594   6.6205   6.7747   6.9890
  7.2170   9.4165  10.6137  12.5175  13.3391  14.1111  15.2639  16.1970
 --------------------------------------------------------------
 
          Ground-State Mulliken Net Atomic Charges

     Atom                 Charge (a.u.)    Spin (a.u.)
  --------------------------------------------------------
      1 C                    -0.026958      -0.578203
      2 N                    -0.125349       0.607687
      3 C                    -0.139052      -0.701650
      4 H                     0.166186       0.044135
      5 C                    -0.097073       0.826703
      6 H                     0.208897      -0.054057
      7 C                    -0.111281       0.863986
      8 H                     0.156642      -0.059873
      9 C                    -0.046885      -0.586387
     10 H                     0.112937       0.033921
     11 N                    -0.252061       0.636017
     12 H                     0.153998      -0.032279
  --------------------------------------------------------
  Sum of atomic charges =     0.000000
  Sum of spin   charges =     1.000000

 -----------------------------------------------------------------
                    Cartesian Multipole Moments
 -----------------------------------------------------------------
    Charge (ESU x 10^10)
                -0.0000
    Dipole Moment (Debye)
         X       0.4298      Y       3.7345      Z      -4.5836
       Tot       5.9279
    Quadrupole Moments (Debye-Ang)
        XX     -42.9076     XY       0.1387     YY     -45.0509
        XZ       1.4683     YZ       8.6497     ZZ     -47.1585
    Octopole Moments (Debye-Ang^2)
       XXX       5.7712    XXY      16.0507    XYY      10.0575
       YYY      99.4606    XXZ     -16.9997    XYZ      -6.0583
       YYZ     -57.7509    XZZ       6.1008    YZZ      49.2795
       ZZZ     -87.9695
    Hexadecapole Moments (Debye-Ang^3)
      XXXX     -63.9851   XXXY     -54.5224   XXYY    -132.9145
      XYYY     -50.4235   YYYY    -753.4217   XXXZ      26.6632
      XXYZ      77.2152   XYYZ      22.4637   YYYZ     324.6379
      XXZZ    -114.0262   XYZZ     -30.7060   YYZZ    -318.4547
      XZZZ      41.1460   YZZZ     319.7878   ZZZZ    -673.1699
 -----------------------------------------------------------------
Archival summary:
1\1\cpu-6-86\SP\ProcedureUnspecified\BasisUnspecified\255(2)\hpark21\ThuJun1305:16:402024ThuJun1305:16:402024\0\\#,ProcedureUnspecified,BasisUnspecified,\\0,2\C\H,1,1.08079\C,1,1.37709,2,120.683\H,3,1.08414,1,117.302,2,-179.979,0\C,3,1.39197,1,126.13,2,-0.0344215,0\H,5,1.0829,3,116.691,1,-179.861,0\C,1,1.41403,2,118.234,3,-179.979,0\N,7,1.15282,1,179.312,2,-0.623713,0\C,5,1.44459,3,127.956,1,-0.0839761,0\H,9,1.0934,5,114.548,3,-179.548,0\N,9,1.27937,5,123.592,3,0.347827,0\H,11,1.01602,9,110.636,5,-179.926,0\\HF=-301.207026\\@

 Total job time:  37552.08s(wall), 39386.62s(cpu) 
 Thu Jun 13 05:16:40 2024

        *************************************************************
        *                                                           *
        *  Thank you very much for using Q-Chem.  Have a nice day.  *
        *                                                           *
        *************************************************************
