# Supplementary material for: Reactant Discovery with an Ab Initio Nanoreactor: Exploration of Astrophysical N-Heterocycle Precursors and Formation Pathways
Source: ACS Earth Space Chem. 2024 Aug 9;8(9):1771–83. doi: 10.1021/acsearthspacechem.4c00120 (PMC11418024; doi:10.1021/acsearthspacechem.4c00120)
Supplement: Supplementary file 2 — sp4c00120_si_002.zip [file sp4c00120_si_002.zip › nr-si-data/reaction2/Int8/freq.out]

Running Job 1 of 1 qchem.in
qchem qchem.in_57980.0 ./qchem57980/ 0
/home/leeping/opt/qchem/5.3.2-openmp/exe/qcprog.exe_s qchem.in_57980.0 ./qchem57980/
                  Welcome to Q-Chem
     A Quantum Leap Into The Future Of Chemistry


 Q-Chem 5.3, Q-Chem, Inc., Pleasanton, CA (2020)

 Yihan Shao,  Zhengting Gan,  E. Epifanovsky,  A. T. B. Gilbert,  M. Wormit,  
 J. Kussmann,  A. W. Lange,  A. Behn,  Jia Deng,  Xintian Feng,  D. Ghosh,  
 M. Goldey,  P. R. Horn,  L. D. Jacobson,  I. Kaliman,  T. Kus,  A. Landau,  
 Jie Liu,  E. I. Proynov,  R. M. Richard,  R. P. Steele,  E. J. Sundstrom,  
 H. L. Woodcock III,  P. M. Zimmerman,  D. Zuev,  B. Alam,  B. Albrecht,  
 A. Aldossary,  E. Alguire,  S. A. Baeppler,  D. Barton,  Z. Benda,  
 Y. A. Bernard,  E. J. Berquist,  K. B. Bravaya,  H. Burton,  K. Carter-Fenk,  
 D. Casanova,  Chun-Min Chang,  Yunqing Chen,  A. Chien,  K. D. Closser,  
 M. P. Coons,  S. Coriani,  S. Dasgupta,  A. L. Dempwolff,  M. Diedenhofen,  
 Hainam Do,  R. G. Edgar,  Po-Tung Fang,  S. Faraji,  S. Fatehi,  
 Qingguo Feng,  J. Fosso-Tande,  J. Gayvert,  Qinghui Ge,  A. Ghysels,  
 G. Gidofalvi,  J. Gomes,  J. Gonthier,  S. Gulania,  A. Gunina,  D. Hait,  
 M. W. D. Hanson-Heine,  S. Hammes-Schiffer,  P. H. P. Harbach,  
 A. W. Hauser,  M. F. Herbst,  J. E. Herr,  E. G. Hohenstein,  Z. C. Holden,  
 S. Houck,  Kerwin Hui,  B. C. Huynh,  M. Ivanov,  T.-C. Jagau,  Hyunjun Ji,  
 B. Kaduk,  K. Khistyaev,  Jaehoon Kim,  P. Klunzinger,  K. Koh,  
 D. Kosenkov,  L. Koulias,  T. Kowalczyk,  C. M. Krauter,  A. Kunitsa,  
 Ka Un Lao,  A. Laurent,  K. V. Lawler,  Joonho Lee,  D. Lefrancois,  
 S. Lehtola,  D. S. Levine,  Yi-Pei Li,  You-Sheng Lin,  Fenglai Liu,  
 Kuan-Yu Liu,  E. Livshits,  M. Loipersberger,  A. Luenser,  A. Manjanath,  
 P. Manohar,  E. Mansoor,  S. F. Manzer,  Shan-Ping Mao,  Yuezhi Mao,  
 N. Mardirossian,  A. V. Marenich,  T. Markovich,  L. A. Martinez-Martinez,  
 S. A. Maurer,  N. J. Mayhall,  S. C. McKenzie,  J.-M. Mewes,  P. Morgante,  
 A. F. Morrison,  J. W. Mullinax,  K. Nanda,  T. S. Nguyen-Beck,  
 R. Olivares-Amaya,  K. J. Oosterbaan,  J. A. Parkhill,  S. K. Paul,  
 F. Pavosevic,  Zheng Pei,  T. M. Perrine,  F. Plasser,  P. Pokhilko,  
 S. Prager,  A. Prociuk,  E. Ramos,  B. Rana,  D. R. Rehn,  F. Rob,  
 E. Rossomme,  M. Scheurer,  M. Schneider,  N. Sergueev,  S. M. Sharada,  
 S. Sharma,  W. Skomorowski,  D. W. Small,  T. Stauch,  C. J. Stein,  
 T. Stein,  Yu-Chuan Su,  S. P. Veccham,  Zhen Tao,  A. J. W. Thom,  
 A. Tkatchenko,  T. Tsuchimochi,  N. M. Tubman,  L. Vogt,  M. L. Vidal,  
 O. Vydrov,  M. A. Watson,  J. Wenzel,  M. de Wergifosse,  T. A. Wesolowski,  
 A. White,  J. Witte,  A. Yamada,  Jun Yang,  K. Yao,  S. Yeganeh,  
 S. R. Yost,  Zhi-Qiang You,  A. Zech,  Igor Ying Zhang,  Xing Zhang,  
 Yan Zhao,  Ying Zhu,  B. R. Brooks,  G. K. L. Chan,  C. J. Cramer,  
 M. S. Gordon,  W. J. Hehre,  A. Klamt,  M. W. Schmidt,  C. D. Sherrill,  
 D. G. Truhlar,  A. Aspuru-Guzik,  R. Baer,  A. T. Bell,  N. A. Besley,  
 Jeng-Da Chai,  A. E. DePrince, III,  R. A. DiStasio Jr.,  A. Dreuw,  
 B. D. Dunietz,  T. R. Furlani,  Chao-Ping Hsu,  Yousung Jung,  Jing Kong,  
 D. S. Lambrecht,  WanZhen Liang,  C. Ochsenfeld,  V. A. Rassolov,  
 L. V. Slipchenko,  J. E. Subotnik,  T. Van Voorhis,  J. M. Herbert,  
 A. I. Krylov,  P. M. W. Gill,  M. Head-Gordon

 Contributors to earlier versions of Q-Chem not listed above: 
 R. D. Adamson,  B. Austin,  J. Baker,  G. J. O. Beran,  K. Brandhorst,  
 S. T. Brown,  E. F. C. Byrd,  A. K. Chakraborty,  C.-L. Cheng,  
 Siu Hung Chien,  D. M. Chipman,  D. L. Crittenden,  H. Dachsel,  
 R. J. Doerksen,  A. D. Dutoi,  L. Fusti-Molnar,  W. A. Goddard III,  
 A. Golubeva-Zadorozhnaya,  S. R. Gwaltney,  G. Hawkins,  A. Heyden,  
 S. Hirata,  G. Kedziora,  F. J. Keil,  C. Kelley,  Jihan Kim,  R. A. King,  
 R. Z. Khaliullin,  P. P. Korambath,  W. Kurlancheek,  A. M. Lee,  M. S. Lee,  
 S. V. Levchenko,  Ching Yeh Lin,  D. Liotard,  R. C. Lochan,  I. Lotan,  
 P. E. Maslen,  N. Nair,  D. P. O'Neill,  D. Neuhauser,  E. Neuscamman,  
 C. M. Oana,  R. Olson,  B. Peters,  R. Peverati,  P. A. Pieniazek,  
 Y. M. Rhee,  J. Ritchie,  M. A. Rohrdanz,  E. Rosta,  N. J. Russ,  
 H. F. Schaefer III,  N. E. Schultz,  N. Shenvi,  A. C. Simmonett,  A. Sodt,  
 D. Stuck,  K. S. Thanthiriwatte,  V. Vanovschi,  Tao Wang,  A. Warshel,  
 C. F. Williams,  Q. Wu,  X. Xu,  W. Zhang

 Please cite Q-Chem as follows:
 Y. Shao et al., Mol. Phys. 113, 184-215 (2015)
 DOI: 10.1080/00268976.2014.952696

 Q-Chem 5.3.2 for Intel X86 EM64T Linux

 Parts of Q-Chem use Armadillo 9.800.1 (Horizon Scraper).
 http://arma.sourceforge.net/

 Q-Chem begins on Mon Feb  6 13:46:15 2023  

Host: 
0

     Scratch files written to ./qchem57980//
 Dec820 |scratch|qcdevops|jenkins|workspace|build_RNUM 5633   
Processing $rem in /home/leeping/opt/qchem/5.3.2-openmp/config/preferences:
Processing $rem in /home/hpark21/.qchemrc:

Checking the input file for inconsistencies... 	...done.

--------------------------------------------------------------
User input:
--------------------------------------------------------------
$molecule
0 2
C        -0.2440476190   -1.8764308672    1.9762847410
N        -0.3718503990   -2.7551978275    2.7114304803
C        -0.2086634447   -0.9574451030   -0.2733127577
H        -0.4333237602   -1.9556339222   -0.6318051220
C        -0.0841535413   -0.7882062448    1.0876516830
H         0.1387540999    0.1837588812    1.5044340654
C        -0.0742281534    0.0354779999   -1.2395428196
H        -0.2060711534   -0.2681273328   -2.2706124063
C         0.2177659333    1.4360559125   -1.0396465866
H         0.2669161142    2.0255864527   -1.9591857104
N         0.4046700602    1.9629329046    0.1111213126
H         0.5942318633    2.9572291468    0.0231831198
$end

$rem
method                wB97X-D3
basis                 cc-pvtz
unrestricted          true
symmetry              False
sym_ignore            true
scf_convergence       8
thresh                14
jobtype               freq
scf_guess             core
scf_algorithm         diis
max_scf_cycles        100
geom_opt_max_cycles   100
mem_total             200000
$end
--------------------------------------------------------------
 Adding empirical dispersion correction 
 ----------------------------------------------------------------
 Doing -D3(0) with
 s6  =   1.00000
 s8  =   1.00000
 rs6 =   1.28100
 rs8 =   1.09400
 -D3 energy without 3body term =     -0.0024595017 hartrees
 ----------------------------------------------------------------
             Standard Nuclear Orientation (Angstroms)
    I     Atom           X                Y                Z
 ----------------------------------------------------------------
    1      C      -0.2440476190    -1.8764308672     1.9762847410
    2      N      -0.3718503990    -2.7551978275     2.7114304803
    3      C      -0.2086634447    -0.9574451030    -0.2733127577
    4      H      -0.4333237602    -1.9556339222    -0.6318051220
    5      C      -0.0841535413    -0.7882062448     1.0876516830
    6      H       0.1387540999     0.1837588812     1.5044340654
    7      C      -0.0742281534     0.0354779999    -1.2395428196
    8      H      -0.2060711534    -0.2681273328    -2.2706124063
    9      C       0.2177659333     1.4360559125    -1.0396465866
   10      H       0.2669161142     2.0255864527    -1.9591857104
   11      N       0.4046700602     1.9629329046     0.1111213126
   12      H       0.5942318633     2.9572291468     0.0231831198
 ----------------------------------------------------------------
 Nuclear Repulsion Energy =         236.97775732 hartrees
 There are       25 alpha and       24 beta electrons
 Requested basis set is cc-pVTZ
 There are 100 shells and 280 basis functions

 Total QAlloc Memory Limit 200000 MB
 Mega-Array Size      1956 MB
 MEM_STATIC part      2000 MB

                       Distance Matrix (Angstroms)
             C (  1)   N (  2)   C (  3)   H (  4)   C (  5)   H (  6)
   N (  2)  1.152824
   C (  3)  2.430324  3.488157
   H (  4)  2.616148  3.438067  1.084145
   C (  5)  1.414025  2.566804  1.377087  2.107448
   H (  6)  2.147920  3.217922  2.140894  3.076978  1.080792
   C (  7)  3.745101  4.846302  1.391966  2.112539  2.468682  2.756222
   H (  8)  4.541389  5.570795  2.112906  2.363263  3.400483  3.817602
   C (  9)  4.503519  5.655514  2.549109  3.477616  3.092555  2.836695
   H ( 10)  5.565496  6.714058  3.459309  4.254690  4.162199  3.924973
   N ( 11)  4.317451  5.442917  3.008750  4.075456  2.959954  2.275410
   H ( 12)  5.280302  6.386847  4.007147  5.061729  3.952415  3.177059
             C (  7)   H (  8)   C (  9)   H ( 10)   N ( 11)
   H (  8)  1.082896
   C (  9)  1.444589  2.144564
   H ( 10)  2.143548  2.362589  1.093396
   N ( 11)  2.401816  3.320134  1.279375  2.075831
   H ( 12)  3.252375  4.037934  1.893489  2.214696  1.016018
 
 A cutoff of  1.0D-14 yielded   4602 shell pairs
 There are     35972 function pairs (     46945 Cartesian)
 Smallest overlap matrix eigenvalue = 1.39E-04
 Guess MOs from core Hamiltonian diagonalization
 Long-range K will be added via erf
 Coulomb attenuation parameter = 0.25 bohr**(-1)
 An unrestricted hybrid HF-DFT SCF calculation will be
 performed using Pulay DIIS extrapolation
 Exchange:     0.1957 Hartree-Fock + 1.0000 wB97X-D3 + LR-HF
 Correlation:  1.0000 wB97X-D3
 Using SG-2 standard quadrature grid
 Dispersion:   Grimme D3
 SCF converges when DIIS error is below 1.0E-08
 using 64 threads for integral computing
 -------------------------------------------------------
 OpenMP Integral computing Module                
 Release: version 1.0, May 2013, Q-Chem Inc. Pittsburgh 
 -------------------------------------------------------
 using 64 threads for integral computing
 -------------------------------------------------------
 OpenMP Integral computing Module                
 Release: version 1.0, May 2013, Q-Chem Inc. Pittsburgh 
 -------------------------------------------------------
 ---------------------------------------
  Cycle       Energy         DIIS Error
 ---------------------------------------
    1    -233.7627700972      8.24E-02
    2    -158.6795454487      8.61E-02
    3    -228.3370966565      5.20E-02
    4    -228.9928487489      5.51E-02
    5    -298.1802174625      1.80E-02
    6    -295.4675804088      2.27E-02
    7    -302.7439424546      4.03E-03
    8    -302.8556473836      3.04E-03
    9    -302.9493891829      6.28E-04
   10    -302.9587983871      3.36E-04
   11    -302.9614684121      2.26E-04
   12    -302.9623915407      1.32E-04
   13    -302.9631073321      6.38E-05
   14    -302.9633942394      1.47E-05
   15    -302.9634612232      5.47E-06
   16    -302.9634940802      3.61E-06
   17    -302.9635103530      2.41E-06
   18    -302.9635156629      1.46E-06
   19    -302.9635160908      3.30E-07
   20    -302.9635161805      1.47E-07
   21    -302.9635162077      6.99E-08
   22    -302.9635162120      2.64E-08
   23    -302.9635162126      1.28E-08
   24    -302.9635162129      6.68E-09 Convergence criterion met
 ---------------------------------------
 <S^2> = 0.8214
 SCF time:  CPU 2901.33 s  wall 51.08 s
 SCF   energy in the final basis set = -302.96351621
 Total energy in the final basis set = -302.96351621
 
 --------------------------------------------------------------
 
                    Orbital Energies (a.u.)
 --------------------------------------------------------------
 
 Alpha MOs
 -- Occupied --
-14.4355 -14.4273 -10.3473 -10.3372 -10.3269 -10.3234 -10.3188  -1.0510
 -1.0326  -0.9583  -0.8791  -0.7710  -0.6767  -0.6629  -0.6191  -0.5704
 -0.5346  -0.5120  -0.5036  -0.4805  -0.4723  -0.4372  -0.4107  -0.3876
 -0.3214
 -- Virtual --
  0.0180   0.1030   0.1166   0.1272   0.1345   0.1619   0.1805   0.1877
  0.1882   0.2494   0.3006   0.3030   0.3243   0.3423   0.3432   0.3813
  0.3854   0.3991   0.4171   0.4196   0.4338   0.4356   0.4417   0.4480
  0.4819   0.4947   0.5198   0.5376   0.5482   0.5573   0.5623   0.5763
  0.5879   0.6106   0.6172   0.6288   0.6588   0.6635   0.6725   0.6890
  0.7125   0.7282   0.7314   0.7628   0.7784   0.8011   0.8263   0.8275
  0.8436   0.8584   0.8885   0.8952   0.9181   0.9315   0.9755   1.0275
  1.0468   1.0474   1.0687   1.0844   1.0907   1.1022   1.1405   1.1732
  1.1788   1.1917   1.2372   1.2473   1.2671   1.2729   1.3190   1.3554
  1.3650   1.3741   1.3768   1.4290   1.4331   1.4674   1.4868   1.5039
  1.5216   1.5278   1.5625   1.5967   1.6041   1.6493   1.6681   1.7007
  1.7272   1.7859   1.7885   1.8792   1.8992   1.9472   1.9697   2.0547
  2.0868   2.1269   2.1332   2.1717   2.2165   2.2311   2.2814   2.2993
  2.3188   2.3760   2.3836   2.4435   2.4483   2.4948   2.4985   2.5316
  2.5641   2.6042   2.6294   2.6574   2.6674   2.7159   2.7391   2.7401
  2.7881   2.8040   2.8209   2.8480   2.8554   2.8669   2.9041   2.9202
  2.9207   2.9406   2.9494   2.9756   2.9769   3.0041   3.0353   3.0412
  3.0803   3.0843   3.0943   3.0954   3.0970   3.1015   3.1329   3.1433
  3.1623   3.2124   3.2170   3.2287   3.2571   3.2932   3.3210   3.3270
  3.3362   3.3561   3.3771   3.3979   3.4181   3.4376   3.4561   3.4983
  3.5198   3.5215   3.5580   3.5799   3.5927   3.6019   3.6521   3.6600
  3.7034   3.7207   3.7497   3.7748   3.7795   3.8397   3.8520   3.8783
  3.8847   3.9158   3.9393   3.9463   3.9558   3.9723   4.0034   4.0261
  4.0423   4.0622   4.0645   4.0868   4.1039   4.1270   4.1315   4.1974
  4.2039   4.2163   4.2218   4.2758   4.3370   4.3541   4.4090   4.4319
  4.4602   4.4699   4.5283   4.5817   4.5996   4.6050   4.6422   4.6618
  4.6758   4.7236   4.7635   4.7720   4.8095   4.8116   4.8308   4.8622
  4.8872   4.9316   4.9325   5.0119   5.0527   5.0782   5.1086   5.1616
  5.1978   5.2211   5.2757   5.2801   5.3224   5.3739   5.4453   5.4815
  5.4962   5.5023   5.5798   5.7390   5.7631   5.8229   5.9188   5.9474
  6.0112   6.0681   6.1952   6.2244   6.2640   6.4498   6.6660   6.8755
  8.9516  10.1136  11.9353  12.7135  13.4680  14.5831  15.5158
 
 Beta MOs
 -- Occupied --
-14.4316 -14.4241 -10.3489 -10.3322 -10.3262 -10.3214 -10.3203  -1.0425
 -1.0258  -0.9488  -0.8577  -0.7686  -0.6703  -0.6609  -0.6158  -0.5661
 -0.5304  -0.5008  -0.4859  -0.4656  -0.4566  -0.4345  -0.3848  -0.3808
 -- Virtual --
 -0.0680   0.0391   0.1037   0.1179   0.1350   0.1507   0.1626   0.1821
  0.1890   0.2068   0.2515   0.3017   0.3051   0.3242   0.3460   0.3463
  0.3816   0.3836   0.4020   0.4240   0.4255   0.4363   0.4407   0.4484
  0.4506   0.4845   0.5004   0.5204   0.5376   0.5503   0.5584   0.5637
  0.5777   0.5942   0.6123   0.6255   0.6305   0.6597   0.6697   0.6730
  0.6899   0.7173   0.7281   0.7329   0.7650   0.7805   0.8073   0.8273
  0.8353   0.8447   0.8620   0.8890   0.9027   0.9198   0.9315   0.9760
  1.0275   1.0495   1.0500   1.0740   1.0849   1.0967   1.1062   1.1424
  1.1747   1.1831   1.1945   1.2408   1.2517   1.2684   1.2743   1.3228
  1.3579   1.3719   1.3808   1.3838   1.4309   1.4359   1.4714   1.4911
  1.5124   1.5220   1.5339   1.5652   1.6045   1.6072   1.6519   1.6709
  1.7075   1.7312   1.7893   1.7978   1.8811   1.9008   1.9494   1.9718
  2.0576   2.0976   2.1302   2.1363   2.1737   2.2102   2.2341   2.2827
  2.3092   2.3385   2.3910   2.3913   2.4473   2.4551   2.5014   2.5061
  2.5324   2.5678   2.6134   2.6322   2.6635   2.6724   2.7163   2.7378
  2.7482   2.7901   2.8117   2.8284   2.8550   2.8568   2.8709   2.9095
  2.9208   2.9242   2.9495   2.9573   2.9771   2.9814   3.0092   3.0382
  3.0412   3.0886   3.0895   3.0973   3.0996   3.1024   3.1102   3.1379
  3.1500   3.1614   3.2233   3.2234   3.2339   3.2647   3.2938   3.3236
  3.3348   3.3406   3.3641   3.3780   3.3990   3.4240   3.4449   3.4642
  3.5023   3.5253   3.5258   3.5587   3.5891   3.5988   3.6076   3.6607
  3.6625   3.7088   3.7238   3.7518   3.7805   3.7835   3.8427   3.8610
  3.8835   3.8874   3.9184   3.9416   3.9496   3.9597   3.9782   4.0065
  4.0296   4.0447   4.0738   4.0763   4.0934   4.1081   4.1294   4.1372
  4.2020   4.2144   4.2188   4.2259   4.2795   4.3415   4.3630   4.4139
  4.4357   4.4705   4.4722   4.5337   4.5899   4.6054   4.6092   4.6573
  4.6701   4.6862   4.7299   4.7725   4.7781   4.8168   4.8195   4.8351
  4.8740   4.8901   4.9341   4.9410   5.0192   5.0555   5.0808   5.1205
  5.1666   5.2070   5.2250   5.2813   5.2883   5.3256   5.3765   5.4542
  5.4845   5.4986   5.5054   5.5828   5.7489   5.7657   5.8264   5.9208
  5.9511   6.0139   6.0704   6.2037   6.2266   6.2668   6.4523   6.6682
  6.8785   8.9523  10.1164  11.9375  12.7232  13.4739  14.5863  15.5201
 --------------------------------------------------------------
 
          Ground-State Mulliken Net Atomic Charges

     Atom                 Charge (a.u.)    Spin (a.u.)
  --------------------------------------------------------
      1 C                    -0.074377      -0.111959
      2 N                    -0.074910       0.205971
      3 C                    -0.104536      -0.229336
      4 H                     0.145628       0.005547
      5 C                    -0.077942       0.480496
      6 H                     0.178385      -0.006866
      7 C                    -0.089260       0.533140
      8 H                     0.135226      -0.010576
      9 C                    -0.048415      -0.131290
     10 H                     0.091852       0.002382
     11 N                    -0.215780       0.267521
     12 H                     0.134129      -0.005030
  --------------------------------------------------------
  Sum of atomic charges =     0.000000
  Sum of spin   charges =     1.000000

 -----------------------------------------------------------------
                    Cartesian Multipole Moments
 -----------------------------------------------------------------
    Charge (ESU x 10^10)
                 0.0000
    Dipole Moment (Debye)
         X       0.3581      Y       3.3516      Z      -4.5050
       Tot       5.6264
    Quadrupole Moments (Debye-Ang)
        XX     -42.4610     XY       0.1117     YY     -44.5637
        XZ       1.4074     YZ       8.1396     ZZ     -46.0838
    Octopole Moments (Debye-Ang^2)
       XXX       5.4850    XXY      15.4692    XYY       9.5091
       YYY      95.1454    XXZ     -16.8182    XYZ      -5.8456
       YYZ     -56.0516    XZZ       5.8423    YZZ      47.3125
       ZZZ     -85.6592
    Hexadecapole Moments (Debye-Ang^3)
      XXXX     -62.9616   XXXY     -54.2913   XXYY    -131.8252
      XYYY     -50.1860   YYYY    -746.7175   XXXZ      26.2119
      XXYZ      76.0272   XYYZ      21.9080   YYYZ     317.9807
      XXZZ    -112.4210   XYZZ     -30.1340   YYZZ    -312.4887
      XZZZ      40.1904   YZZZ     312.6890   ZZZZ    -661.4615
 -----------------------------------------------------------------
 Calculating MO derivatives via CPSCF
    1     0    39    0.0308783  
    2     0    39    0.0130690  
    3     0    39    0.0050439  
    4     0    39    0.0016774  
    5     0    39    0.0003701  
    6    13    26    0.0000621  
    7    25    14    0.0000071  
    8    39     0    0.0000009  Converged
 Time for AOints: 1102.3 s (CPU) 19.6 s (wall)
 ------------------------------------------------------------------------------
                     AOints        : Timing summary (seconds)
 ------------------------------------------------------------------------------
     job step          cpu (% of tot)      sys (% of tot)     wall (% of tot)
 ------------------------------------------------------------------------------
  AOints            0.1102E+04 ( 1.0)   0.8669E-02 ( 7.2)   0.1961E+02 ( 0.6)
 ------------------------------------------------------------------------------
   Grand Totals     0.1073E+06          0.1202E+00          0.3325E+04
 ------------------------------------------------------------------------------
 Polarizability Matrix (a.u.)
            1           2           3
    1 -38.2216338  -9.7893059   1.8681549
    2  -9.7893059 -94.5501608  28.1568140
    3   1.8681549  28.1568140 -92.5599353
 Calculating analytic Hessian of the SCF energy
 
 Direct stationary perturbation theory relativistic correction:
 
 rels  =       0.078603219262
 relv  =      -0.361918066245
 rel2e =       0.000000000000
 E_rel =      -0.283314846983
 
 Hessian of the SCF Energy
            1           2           3           4           5           6
    1   0.0982459   0.1272076  -0.0966993  -0.0508738  -0.0980594   0.0812163
    2   0.1272076   0.9371179  -0.6864105  -0.0980825  -0.7090427   0.5602557
    3  -0.0966993  -0.6864105   0.6967773   0.0813065   0.5607234  -0.5090526
    4  -0.0508738  -0.0980825   0.0813065   0.0345690   0.1026674  -0.0859186
    5  -0.0980594  -0.7090427   0.5607234   0.1026674   0.7248237  -0.5904000
    6   0.0812163   0.5602557  -0.5090526  -0.0859186  -0.5904000   0.5126273
    7   0.0047661   0.0008750   0.0044200   0.0010042  -0.0015986   0.0001986
    8   0.0000056  -0.0107252   0.0454387  -0.0002403   0.0020268  -0.0057639
    9   0.0070014   0.0585219  -0.0668241  -0.0039156  -0.0262511   0.0217495
   10  -0.0052384   0.0011790   0.0005413   0.0006046  -0.0000451  -0.0001194
   11   0.0013076   0.0007378   0.0006838  -0.0001104   0.0001947  -0.0003959
   12   0.0001688  -0.0012498   0.0006961   0.0000780   0.0005789   0.0000128
   13  -0.0570567  -0.0289721   0.0137120   0.0154019  -0.0025581   0.0038620
   14  -0.0268758  -0.2174213   0.0988167  -0.0036368  -0.0120092   0.0291721
   15   0.0073982   0.0671725  -0.1412105   0.0071172   0.0454032  -0.0145428
   16   0.0031136  -0.0029617  -0.0000058   0.0007062   0.0002491  -0.0003343
   17  -0.0045913  -0.0183857  -0.0022318   0.0002334   0.0018780  -0.0001066
   18   0.0048771   0.0220874   0.0104969  -0.0002764   0.0001764  -0.0040794
   19   0.0081494   0.0025450  -0.0043651  -0.0014779  -0.0013458   0.0015455
   20   0.0023811   0.0269225  -0.0216619  -0.0013279  -0.0109441   0.0092066
   21  -0.0038042  -0.0188488   0.0075184   0.0014647   0.0087883  -0.0058307
   22   0.0000377   0.0001106   0.0000827  -0.0002030  -0.0000412   0.0000356
   23   0.0001948   0.0008094   0.0005810  -0.0000606  -0.0005589   0.0001780
   24  -0.0001327  -0.0004389  -0.0007037   0.0000739   0.0003323  -0.0000912
   25  -0.0009584  -0.0024369   0.0016123   0.0003164   0.0011423  -0.0008878
   26  -0.0014910  -0.0101190   0.0062334   0.0006944   0.0047779  -0.0035735
   27  -0.0012291  -0.0078716   0.0048776   0.0004778   0.0032220  -0.0024389
   28  -0.0003022   0.0000479   0.0000951   0.0000632  -0.0000005  -0.0000189
   29   0.0000505  -0.0001719   0.0003287  -0.0000047   0.0000578  -0.0000539
   30   0.0000465   0.0000299   0.0002494   0.0000068   0.0000915  -0.0001063
   31  -0.0004134   0.0005883  -0.0006552  -0.0000332  -0.0004272   0.0004220
   32   0.0000219   0.0004223  -0.0023002  -0.0001479  -0.0011843   0.0014210
   33   0.0010624   0.0062289  -0.0032719  -0.0004169  -0.0027368   0.0020198
   34   0.0005303  -0.0001002  -0.0000446  -0.0000776   0.0000171  -0.0000010
   35  -0.0001516  -0.0001442  -0.0002015   0.0000159  -0.0000196   0.0000604
   36   0.0000946   0.0005234   0.0004473   0.0000027   0.0000719  -0.0002675
            7           8           9          10          11          12
    1   0.0047661   0.0000056   0.0070014  -0.0052384   0.0013076   0.0001688
    2   0.0008750  -0.0107252   0.0585219   0.0011790   0.0007378  -0.0012498
    3   0.0044200   0.0454387  -0.0668241   0.0005413   0.0006838   0.0006961
    4   0.0010042  -0.0002403  -0.0039156   0.0006046  -0.0001104   0.0000780
    5  -0.0015986   0.0020268  -0.0262511  -0.0000451   0.0001947   0.0005789
    6   0.0001986  -0.0057639   0.0217495  -0.0001194  -0.0003959   0.0000128
    7   0.1521356   0.1096374   0.0397901  -0.0556794  -0.0566849  -0.0202465
    8   0.1096374   0.6573070   0.0454037  -0.0566084  -0.2958489  -0.0840990
    9   0.0397901   0.0454037   0.5807132  -0.0204768  -0.0850722  -0.0913676
   10  -0.0556794  -0.0566084  -0.0204768   0.0417213   0.0633248   0.0228501
   11  -0.0566849  -0.2958489  -0.0850722   0.0633248   0.3118511   0.0901900
   12  -0.0202465  -0.0840990  -0.0913676   0.0228501   0.0901900   0.0964245
   13  -0.0594137  -0.0187732  -0.0258369   0.0052800  -0.0013832  -0.0074057
   14  -0.0157166  -0.1137063  -0.0557068  -0.0035078  -0.0008016  -0.0319635
   15  -0.0352405  -0.1016030  -0.2748156  -0.0009901  -0.0000966  -0.0086942
   16   0.0063370  -0.0028454  -0.0010305   0.0072779  -0.0012240  -0.0006276
   17  -0.0008208   0.0031343  -0.0006061  -0.0011377   0.0015063   0.0010765
   18  -0.0069666  -0.0307624  -0.0057078  -0.0008583  -0.0001022  -0.0050210
   19  -0.0607122  -0.0234426  -0.0073904   0.0045109  -0.0052068   0.0047404
   20  -0.0313018  -0.2116585   0.0029215  -0.0031354  -0.0176904   0.0221000
   21   0.0160038   0.1186381  -0.1692178  -0.0015276  -0.0090222   0.0097136
   22   0.0065744  -0.0001062   0.0031213  -0.0039227   0.0010065   0.0003647
   23   0.0020679   0.0089189   0.0225721   0.0009907   0.0007806   0.0001664
   24  -0.0032402  -0.0081541  -0.0168851   0.0003874   0.0002064   0.0008244
   25   0.0031902  -0.0091933   0.0139987   0.0064716  -0.0011243  -0.0001187
   26  -0.0059544  -0.0436850   0.0525377  -0.0012159  -0.0002138   0.0025292
   27   0.0046142   0.0056872   0.0547885   0.0001678   0.0038581  -0.0025980
   28   0.0027337  -0.0016248  -0.0005461  -0.0005720  -0.0001027   0.0002423
   29  -0.0017550  -0.0050864  -0.0018733  -0.0000429  -0.0010748   0.0010614
   30  -0.0002631  -0.0005617   0.0012088   0.0000163  -0.0001049  -0.0000143
   31  -0.0000521   0.0028668  -0.0047270   0.0004811   0.0000100  -0.0001094
   32   0.0009500   0.0087714  -0.0124869   0.0000187   0.0006122  -0.0003530
   33   0.0009180   0.0156996  -0.0326151  -0.0000688  -0.0001479  -0.0000735
   34  -0.0008837   0.0003244   0.0000119  -0.0009347   0.0001875   0.0000636
   35   0.0003016   0.0005518   0.0000395   0.0001799  -0.0000532  -0.0000371
   36   0.0000121   0.0000768  -0.0010267   0.0000781   0.0000034   0.0000971
           13          14          15          16          17          18
    1  -0.0570567  -0.0268758   0.0073982   0.0031136  -0.0045913   0.0048771
    2  -0.0289721  -0.2174213   0.0671725  -0.0029617  -0.0183857   0.0220874
    3   0.0137120   0.0988167  -0.1412105  -0.0000058  -0.0022318   0.0104969
    4   0.0154019  -0.0036368   0.0071172   0.0007062   0.0002334  -0.0002764
    5  -0.0025581  -0.0120092   0.0454032   0.0002491   0.0018780   0.0001764
    6   0.0038620   0.0291721  -0.0145428  -0.0003343  -0.0001066  -0.0040794
    7  -0.0594137  -0.0157166  -0.0352405   0.0063370  -0.0008208  -0.0069666
    8  -0.0187732  -0.1137063  -0.1016030  -0.0028454   0.0031343  -0.0307624
    9  -0.0258369  -0.0557068  -0.2748156  -0.0010305  -0.0006061  -0.0057078
   10   0.0052800  -0.0035078  -0.0009901   0.0072779  -0.0011377  -0.0008583
   11  -0.0013832  -0.0008016  -0.0000966  -0.0012240   0.0015063  -0.0001022
   12  -0.0074057  -0.0319635  -0.0086942  -0.0006276   0.0010765  -0.0050210
   13   0.1322954   0.1072051   0.0403759  -0.0470672  -0.0585914  -0.0251701
   14   0.1072051   0.6313038   0.0259174  -0.0580862  -0.2886358  -0.1017500
   15   0.0403759   0.0259174   0.6294317  -0.0264261  -0.1084978  -0.1007838
   16  -0.0470672  -0.0580862  -0.0264261   0.0340509   0.0649714   0.0278506
   17  -0.0585914  -0.2886358  -0.1084978   0.0649714   0.3058259   0.1091924
   18  -0.0251701  -0.1017500  -0.1007838   0.0278506   0.1091924   0.1057133
   19   0.0071838   0.0022701   0.0119433  -0.0041279   0.0006831   0.0006373
   20   0.0062680   0.0075631   0.0886095   0.0007709  -0.0008377   0.0011943
   21  -0.0000090   0.0290583  -0.0815137   0.0002791   0.0001933   0.0006966
   22   0.0053112  -0.0014806   0.0003191  -0.0003982   0.0000356   0.0000528
   23  -0.0014235  -0.0029046   0.0040938   0.0000436  -0.0002086   0.0000768
   24   0.0002179   0.0033745  -0.0010625   0.0000211  -0.0000963   0.0002304
   25  -0.0032847   0.0005652  -0.0078901   0.0007819   0.0006064  -0.0002946
   26  -0.0016505  -0.0002368  -0.0322087   0.0005289   0.0033761  -0.0005569
   27  -0.0013005   0.0005721  -0.0239962   0.0000685   0.0010584  -0.0020440
   28  -0.0002016   0.0001421  -0.0002377   0.0003548  -0.0001727   0.0000231
   29   0.0000736   0.0005830  -0.0013153  -0.0001274  -0.0002986   0.0001461
   30  -0.0000428  -0.0001703  -0.0003666  -0.0001175  -0.0005138   0.0002691
   31   0.0010235  -0.0008817   0.0035724  -0.0002140  -0.0013200   0.0000655
   32  -0.0001936  -0.0040102   0.0118130  -0.0014077  -0.0070960   0.0006952
   33   0.0014902   0.0017612   0.0182081   0.0002473   0.0008178  -0.0009486
   34   0.0005282   0.0000031   0.0000586  -0.0008150   0.0001039   0.0000597
   35  -0.0000010   0.0002758   0.0007119   0.0000887  -0.0002581  -0.0003971
   36   0.0001070   0.0009183  -0.0006539   0.0000751  -0.0002860   0.0011783
           19          20          21          22          23          24
    1   0.0081494   0.0023811  -0.0038042   0.0000377   0.0001948  -0.0001327
    2   0.0025450   0.0269225  -0.0188488   0.0001106   0.0008094  -0.0004389
    3  -0.0043651  -0.0216619   0.0075184   0.0000827   0.0005810  -0.0007037
    4  -0.0014779  -0.0013279   0.0014647  -0.0002030  -0.0000606   0.0000739
    5  -0.0013458  -0.0109441   0.0087883  -0.0000412  -0.0005589   0.0003323
    6   0.0015455   0.0092066  -0.0058307   0.0000356   0.0001780  -0.0000912
    7  -0.0607122  -0.0313018   0.0160038   0.0065744   0.0020679  -0.0032402
    8  -0.0234426  -0.2116585   0.1186381  -0.0001062   0.0089189  -0.0081541
    9  -0.0073904   0.0029215  -0.1692178   0.0031213   0.0225721  -0.0168851
   10   0.0045109  -0.0031354  -0.0015276  -0.0039227   0.0009907   0.0003874
   11  -0.0052068  -0.0176904  -0.0090222   0.0010065   0.0007806   0.0002064
   12   0.0047404   0.0221000   0.0097136   0.0003647   0.0001664   0.0008244
   13   0.0071838   0.0062680  -0.0000090   0.0053112  -0.0014235   0.0002179
   14   0.0022701   0.0075631   0.0290583  -0.0014806  -0.0029046   0.0033745
   15   0.0119433   0.0886095  -0.0815137   0.0003191   0.0040938  -0.0010625
   16  -0.0041279   0.0007709   0.0002791  -0.0003982   0.0000436   0.0000211
   17   0.0006831  -0.0008377   0.0001933   0.0000356  -0.0002086  -0.0000963
   18   0.0006373   0.0011943   0.0006966   0.0000528   0.0000768   0.0002304
   19   0.1388971   0.0872418   0.0372874  -0.0380608  -0.0156721  -0.0347183
   20   0.0872418   0.5531175  -0.0034806  -0.0156089  -0.0820940  -0.0767307
   21   0.0372874  -0.0034806   0.6741898  -0.0347694  -0.0761689  -0.3156002
   22  -0.0380608  -0.0156089  -0.0347694   0.0260054   0.0191320   0.0374657
   23  -0.0156721  -0.0820940  -0.0761689   0.0191320   0.0851514   0.0798093
   24  -0.0347183  -0.0767307  -0.3156002   0.0374657   0.0798093   0.3334477
   25  -0.0678715  -0.0248153  -0.0103105   0.0036036  -0.0034399   0.0002779
   26  -0.0312913  -0.2091308  -0.0309255  -0.0011456  -0.0023651   0.0035256
   27   0.0078455   0.0608657  -0.1244513  -0.0065832  -0.0305374  -0.0015575
   28   0.0074234  -0.0048654   0.0049950  -0.0013266   0.0003585   0.0000544
   29  -0.0025098  -0.0143780   0.0270201   0.0002966   0.0002806  -0.0005100
   30  -0.0012588  -0.0047077   0.0035980   0.0002517   0.0004117   0.0007619
   31  -0.0082119  -0.0129505  -0.0071890   0.0028576  -0.0019674  -0.0004217
   32  -0.0104018  -0.0430524  -0.0401853  -0.0020536  -0.0066895  -0.0012761
   33  -0.0144633  -0.0761789   0.0051119  -0.0001499  -0.0000866   0.0007311
   34   0.0142977  -0.0026565  -0.0024203  -0.0004786  -0.0002239   0.0000144
   35  -0.0028697   0.0021826  -0.0050669  -0.0001450  -0.0011203  -0.0000418
   36  -0.0018035  -0.0021378  -0.0042146  -0.0001911  -0.0010961  -0.0000951
           25          26          27          28          29          30
    1  -0.0009584  -0.0014910  -0.0012291  -0.0003022   0.0000505   0.0000465
    2  -0.0024369  -0.0101190  -0.0078716   0.0000479  -0.0001719   0.0000299
    3   0.0016123   0.0062334   0.0048776   0.0000951   0.0003287   0.0002494
    4   0.0003164   0.0006944   0.0004778   0.0000632  -0.0000047   0.0000068
    5   0.0011423   0.0047779   0.0032220  -0.0000005   0.0000578   0.0000915
    6  -0.0008878  -0.0035735  -0.0024389  -0.0000189  -0.0000539  -0.0001063
    7   0.0031902  -0.0059544   0.0046142   0.0027337  -0.0017550  -0.0002631
    8  -0.0091933  -0.0436850   0.0056872  -0.0016248  -0.0050864  -0.0005617
    9   0.0139987   0.0525377   0.0547885  -0.0005461  -0.0018733   0.0012088
   10   0.0064716  -0.0012159   0.0001678  -0.0005720  -0.0000429   0.0000163
   11  -0.0011243  -0.0002138   0.0038581  -0.0001027  -0.0010748  -0.0001049
   12  -0.0001187   0.0025292  -0.0025980   0.0002423   0.0010614  -0.0000143
   13  -0.0032847  -0.0016505  -0.0013005  -0.0002016   0.0000736  -0.0000428
   14   0.0005652  -0.0002368   0.0005721   0.0001421   0.0005830  -0.0001703
   15  -0.0078901  -0.0322087  -0.0239962  -0.0002377  -0.0013153  -0.0003666
   16   0.0007819   0.0005289   0.0000685   0.0003548  -0.0001274  -0.0001175
   17   0.0006064   0.0033761   0.0010584  -0.0001727  -0.0002986  -0.0005138
   18  -0.0002946  -0.0005569  -0.0020440   0.0000231   0.0001461   0.0002691
   19  -0.0678715  -0.0312913   0.0078455   0.0074234  -0.0025098  -0.0012588
   20  -0.0248153  -0.2091308   0.0608657  -0.0048654  -0.0143780  -0.0047077
   21  -0.0103105  -0.0309255  -0.1244513   0.0049950   0.0270201   0.0035980
   22   0.0036036  -0.0011456  -0.0065832  -0.0013266   0.0002966   0.0002517
   23  -0.0034399  -0.0023651  -0.0305374   0.0003585   0.0002806   0.0004117
   24   0.0002779   0.0035256  -0.0015575   0.0000544  -0.0005100   0.0007619
   25   0.1759454   0.0903484   0.0517453  -0.0560822  -0.0094947   0.0109975
   26   0.0903484   0.6022093   0.0267727  -0.0092583  -0.1464938   0.1174096
   27   0.0517453   0.0267727   0.8015387   0.0104776   0.1147513  -0.2229700
   28  -0.0560822  -0.0092583   0.0104776   0.0297905   0.0148302  -0.0077963
   29  -0.0094947  -0.1464938   0.1147513   0.0148302   0.1483005  -0.1223504
   30   0.0109975   0.1174096  -0.2229700  -0.0077963  -0.1223504   0.2527292
   31  -0.0643898  -0.0308995  -0.0680110   0.0293845  -0.0042352  -0.0029059
   32  -0.0380930  -0.1763701  -0.1919600  -0.0023842   0.0148559   0.0103216
   33  -0.0485764  -0.0929766  -0.4717072  -0.0080458  -0.0157306  -0.0378364
   34   0.0022776  -0.0086652   0.0017270  -0.0112654   0.0029188   0.0010656
   35  -0.0040649  -0.0217489   0.0135815   0.0030300   0.0034257   0.0001446
   36  -0.0105536  -0.0487669  -0.0094415   0.0007573  -0.0014743   0.0024773
           31          32          33          34          35          36
    1  -0.0004134   0.0000219   0.0010624   0.0005303  -0.0001516   0.0000946
    2   0.0005883   0.0004223   0.0062289  -0.0001002  -0.0001442   0.0005234
    3  -0.0006552  -0.0023002  -0.0032719  -0.0000446  -0.0002015   0.0004473
    4  -0.0000332  -0.0001479  -0.0004169  -0.0000776   0.0000159   0.0000027
    5  -0.0004272  -0.0011843  -0.0027368   0.0000171  -0.0000196   0.0000719
    6   0.0004220   0.0014210   0.0020198  -0.0000010   0.0000604  -0.0002675
    7  -0.0000521   0.0009500   0.0009180  -0.0008837   0.0003016   0.0000121
    8   0.0028668   0.0087714   0.0156996   0.0003244   0.0005518   0.0000768
    9  -0.0047270  -0.0124869  -0.0326151   0.0000119   0.0000395  -0.0010267
   10   0.0004811   0.0000187  -0.0000688  -0.0009347   0.0001799   0.0000781
   11   0.0000100   0.0006122  -0.0001479   0.0001875  -0.0000532   0.0000034
   12  -0.0001094  -0.0003530  -0.0000735   0.0000636  -0.0000371   0.0000971
   13   0.0010235  -0.0001936   0.0014902   0.0005282  -0.0000010   0.0001070
   14  -0.0008817  -0.0040102   0.0017612   0.0000031   0.0002758   0.0009183
   15   0.0035724   0.0118130   0.0182081   0.0000586   0.0007119  -0.0006539
   16  -0.0002140  -0.0014077   0.0002473  -0.0008150   0.0000887   0.0000751
   17  -0.0013200  -0.0070960   0.0008178   0.0001039  -0.0002581  -0.0002860
   18   0.0000655   0.0006952  -0.0009486   0.0000597  -0.0003971   0.0011783
   19  -0.0082119  -0.0104018  -0.0144633   0.0142977  -0.0028697  -0.0018035
   20  -0.0129505  -0.0430524  -0.0761789  -0.0026565   0.0021826  -0.0021378
   21  -0.0071890  -0.0401853   0.0051119  -0.0024203  -0.0050669  -0.0042146
   22   0.0028576  -0.0020536  -0.0001499  -0.0004786  -0.0001450  -0.0001911
   23  -0.0019674  -0.0066895  -0.0000866  -0.0002239  -0.0011203  -0.0010961
   24  -0.0004217  -0.0012761   0.0007311   0.0000144  -0.0000418  -0.0000951
   25  -0.0643898  -0.0380930  -0.0485764   0.0022776  -0.0040649  -0.0105536
   26  -0.0308995  -0.1763701  -0.0929766  -0.0086652  -0.0217489  -0.0487669
   27  -0.0680110  -0.1919600  -0.4717072   0.0017270   0.0135815  -0.0094415
   28   0.0293845  -0.0023842  -0.0080458  -0.0112654   0.0030300   0.0007573
   29  -0.0042352   0.0148559  -0.0157306   0.0029188   0.0034257  -0.0014743
   30  -0.0029059   0.0103216  -0.0378364   0.0010656   0.0001446   0.0024773
   31   0.0838915   0.1232972   0.0660428  -0.0443236  -0.0740808   0.0139165
   32   0.1232972   0.6258146   0.1495184  -0.0696058  -0.4120739   0.0747923
   33   0.0660428   0.1495184   0.5620662   0.0019604   0.0138316  -0.0416846
   34  -0.0443236  -0.0696058   0.0019604   0.0411448   0.0776968  -0.0024953
   35  -0.0740808  -0.4120739   0.0138316   0.0776968   0.4289821  -0.0226251
   36   0.0139165   0.0747923  -0.0416846  -0.0024953  -0.0226251   0.0531837
 **********************************************************************
 **                                                                  **
 **                       VIBRATIONAL ANALYSIS                       **
 **                       --------------------                       **
 **                                                                  **
 **        VIBRATIONAL FREQUENCIES (CM**-1) AND NORMAL MODES         **
 **     FORCE CONSTANTS (mDYN/ANGSTROM) AND REDUCED MASSES (AMU)     **
 **                  INFRARED INTENSITIES (KM/MOL)                   **
 **                                                                  **
 **********************************************************************
 

 Mode:                 1                      2                      3
 Frequency:       120.45                 139.70                 151.75
 Force Cnst:      0.0387                 0.0720                 0.0353
 Red. Mass:       4.5262                 6.2631                 2.5997
 IR Active:          YES                    YES                    YES
 IR Intens:        2.945                  2.930                 15.643
 Raman Active:       YES                    YES                    YES
               X      Y      Z        X      Y      Z        X      Y      Z
 C          0.093 -0.019 -0.006   -0.006  0.012 -0.086    0.031 -0.006 -0.004
 N         -0.296  0.060  0.021    0.074  0.292  0.262    0.043  0.000  0.005
 C          0.093 -0.020 -0.007   -0.021 -0.090 -0.251   -0.178  0.033  0.005
 H         -0.127  0.025  0.006   -0.001 -0.060 -0.346   -0.423  0.083  0.019
 C          0.404 -0.083 -0.028   -0.047 -0.122 -0.247    0.060 -0.016 -0.011
 H          0.727 -0.147 -0.050   -0.071 -0.099 -0.286    0.322 -0.068 -0.030
 C         -0.045  0.009  0.003    0.001  0.043 -0.114   -0.008  0.003 -0.003
 H         -0.224  0.048  0.015    0.029  0.218 -0.168   -0.015  0.009 -0.004
 C         -0.112  0.023  0.008   -0.003  0.014  0.140    0.226 -0.045 -0.012
 H         -0.226  0.045  0.016    0.002  0.173  0.242    0.737 -0.140 -0.046
 N         -0.075  0.016  0.005   -0.005 -0.175  0.228   -0.205  0.036  0.021
 H         -0.146  0.030  0.010   -0.008 -0.160  0.393    0.054 -0.015  0.006
 TransDip   0.054 -0.011 -0.004   -0.013 -0.019 -0.050    0.124 -0.025 -0.011

 Mode:                 4                      5                      6
 Frequency:       250.27                 356.26                 395.84
 Force Cnst:      0.2620                 0.1490                 0.4901
 Red. Mass:       7.1004                 1.9924                 5.3091
 IR Active:          YES                    YES                    YES
 IR Intens:        4.906                 13.262                 10.728
 Raman Active:       YES                    YES                    YES
               X      Y      Z        X      Y      Z        X      Y      Z
 C         -0.064 -0.317 -0.005   -0.085  0.018  0.006    0.035  0.173  0.037
 N          0.009 -0.065  0.316    0.061 -0.011 -0.004   -0.001  0.036 -0.142
 C         -0.007 -0.017 -0.061   -0.153  0.029  0.009   -0.063 -0.301 -0.080
 H         -0.004  0.057 -0.274   -0.459  0.091  0.029   -0.061 -0.302 -0.071
 C         -0.063 -0.294 -0.027    0.022 -0.005 -0.003   -0.014 -0.023 -0.135
 H         -0.065 -0.336  0.102    0.458 -0.092 -0.034   -0.012  0.106 -0.423
 C          0.028  0.125  0.053    0.208 -0.042 -0.014   -0.021 -0.137  0.147
 H          0.032  0.146  0.043    0.362 -0.073 -0.024    0.009  0.093  0.075
 C          0.028  0.157 -0.077   -0.072  0.014  0.007   -0.002 -0.098  0.220
 H         -0.005  0.016 -0.171   -0.457  0.088  0.033   -0.044 -0.290  0.092
 N          0.058  0.346 -0.171    0.039 -0.006 -0.002    0.062  0.304  0.032
 H          0.046  0.335 -0.344   -0.335  0.068  0.023    0.031  0.272 -0.396
 TransDip  -0.014 -0.055 -0.043   -0.114  0.022  0.007   -0.022 -0.101 -0.019

 Mode:                 7                      8                      9
 Frequency:       483.46                 561.09                 688.24
 Force Cnst:      0.8156                 1.2822                 0.3254
 Red. Mass:       5.9229                 6.9124                 1.1659
 IR Active:          YES                    YES                    YES
 IR Intens:        0.900                  4.624                 82.853
 Raman Active:       YES                    YES                    YES
               X      Y      Z        X      Y      Z        X      Y      Z
 C          0.534 -0.109 -0.041    0.087  0.222  0.537   -0.014  0.004  0.000
 N         -0.219  0.047  0.014   -0.052 -0.243 -0.009    0.004  0.000 -0.001
 C         -0.216  0.042  0.015   -0.024 -0.050 -0.163   -0.029  0.005  0.002
 H         -0.012 -0.000  0.003   -0.019  0.010 -0.346    0.195 -0.040 -0.015
 C         -0.161  0.034  0.010   -0.031 -0.119 -0.070    0.023 -0.006 -0.002
 H         -0.498  0.101  0.035   -0.029  0.029 -0.407    0.155 -0.032 -0.013
 C          0.107 -0.024 -0.005    0.017  0.117 -0.125   -0.032  0.007  0.004
 H          0.480 -0.100 -0.031    0.030  0.162 -0.145    0.690 -0.146 -0.043
 C         -0.012  0.000  0.004    0.023  0.151 -0.103   -0.105  0.022  0.007
 H         -0.157  0.026  0.013    0.048  0.259 -0.034    0.274 -0.052 -0.020
 N          0.030 -0.003 -0.001   -0.012 -0.062 -0.007   -0.006  0.001  0.000
 H         -0.185  0.039  0.008    0.007 -0.043  0.258    0.573 -0.113 -0.039
 TransDip   0.029 -0.008 -0.002    0.014  0.066  0.012    0.285 -0.056 -0.020

 Mode:                10                     11                     12
 Frequency:       786.26                 822.19                 875.26
 Force Cnst:      1.8197                 0.6678                 0.6817
 Red. Mass:       4.9959                 1.6768                 1.5103
 IR Active:          YES                    YES                    YES
 IR Intens:       17.131                 11.031                  1.704
 Raman Active:       YES                    YES                    YES
               X      Y      Z        X      Y      Z        X      Y      Z
 C          0.010  0.069 -0.082    0.067 -0.014 -0.004    0.015 -0.003 -0.001
 N          0.015  0.106 -0.089   -0.014  0.002  0.002   -0.003  0.001  0.000
 C         -0.027 -0.179  0.104    0.106 -0.021 -0.007    0.047 -0.009 -0.004
 H         -0.033 -0.075 -0.170   -0.254  0.051  0.018    0.237 -0.047 -0.016
 C         -0.032 -0.125 -0.043   -0.181  0.038  0.012   -0.086  0.017  0.006
 H         -0.016 -0.050 -0.249    0.708 -0.141 -0.049    0.592 -0.118 -0.041
 C          0.051  0.119  0.387    0.068 -0.014 -0.006   -0.152  0.030  0.009
 H          0.009 -0.021  0.433   -0.399  0.087  0.024    0.458 -0.101 -0.031
 C          0.024  0.174 -0.190   -0.063  0.011  0.005    0.101 -0.020 -0.006
 H         -0.010  0.074 -0.255    0.111 -0.022 -0.007   -0.162  0.032  0.013
 N         -0.034 -0.142 -0.083   -0.024  0.005  0.002    0.023 -0.004 -0.001
 H          0.004 -0.099  0.527    0.402 -0.079 -0.031   -0.519  0.103  0.036
 TransDip   0.025  0.126  0.034    0.104 -0.021 -0.008    0.041 -0.010 -0.003

 Mode:                13                     14                     15
 Frequency:       940.22                1001.72                1047.49
 Force Cnst:      1.5440                 0.7319                 2.2551
 Red. Mass:       2.9644                 1.2380                 3.4883
 IR Active:          YES                    YES                    YES
 IR Intens:       19.299                 11.104                  4.620
 Raman Active:       YES                    YES                    YES
               X      Y      Z        X      Y      Z        X      Y      Z
 C         -0.013 -0.051 -0.041   -0.011  0.001  0.000   -0.030 -0.148 -0.000
 N          0.000 -0.007  0.023    0.002 -0.001  0.000   -0.018 -0.134  0.133
 C         -0.035 -0.199  0.057   -0.125  0.024  0.009   -0.018 -0.080 -0.050
 H         -0.047 -0.340  0.425    0.859 -0.175 -0.056   -0.029 -0.100  0.023
 C          0.022  0.090  0.054    0.005  0.001 -0.000    0.059  0.327 -0.114
 H          0.021  0.121 -0.017    0.276 -0.053 -0.021    0.063  0.526 -0.548
 C         -0.039 -0.148 -0.153    0.065 -0.013 -0.005    0.026  0.103  0.105
 H         -0.053 -0.213 -0.147   -0.349  0.080  0.021    0.090  0.382  0.019
 C          0.043  0.239 -0.064   -0.001  0.000 -0.000   -0.010 -0.046 -0.010
 H          0.079  0.393  0.025    0.007 -0.001 -0.001   -0.036 -0.159 -0.080
 N          0.016  0.063  0.046   -0.003  0.000 -0.000   -0.010 -0.042 -0.032
 H          0.056  0.095  0.516    0.013 -0.003  0.001   -0.011 -0.042  0.013
 TransDip   0.027  0.138  0.004    0.105 -0.019 -0.007    0.008  0.054 -0.041

 Mode:                16                     17                     18
 Frequency:      1118.67                1176.45                1209.97
 Force Cnst:      0.9351                 1.4808                 1.4531
 Red. Mass:       1.2682                 1.8159                 1.6846
 IR Active:          YES                    YES                    YES
 IR Intens:        3.230                 11.980                 23.827
 Raman Active:       YES                    YES                    YES
               X      Y      Z        X      Y      Z        X      Y      Z
 C          0.000  0.000 -0.000    0.002  0.010 -0.002    0.003  0.017 -0.004
 N          0.000  0.000 -0.000    0.004  0.028 -0.026    0.002  0.012 -0.008
 C          0.006 -0.002  0.001   -0.012 -0.107  0.139   -0.024 -0.071 -0.157
 H         -0.026  0.004  0.004   -0.018 -0.232  0.472   -0.028 -0.076 -0.165
 C         -0.003 -0.000  0.000   -0.011 -0.053 -0.006    0.020  0.051  0.143
 H          0.021 -0.005 -0.001   -0.014 -0.087  0.061    0.013 -0.160  0.650
 C          0.014 -0.002 -0.002    0.025  0.161 -0.090   -0.002 -0.014  0.034
 H         -0.052  0.014  0.002    0.119  0.620 -0.241    0.112  0.570 -0.156
 C         -0.124  0.024  0.009   -0.008 -0.040 -0.020    0.004  0.009  0.027
 H          0.791 -0.152 -0.055    0.011  0.077  0.061   -0.038 -0.165 -0.095
 N          0.078 -0.016 -0.006   -0.005 -0.027  0.012   -0.008 -0.017 -0.062
 H         -0.556  0.109  0.037   -0.035 -0.051 -0.411    0.015 -0.003  0.240
 TransDip  -0.056  0.011  0.003   -0.018 -0.065 -0.088    0.018  0.035  0.151

 Mode:                19                     20                     21
 Frequency:      1258.55                1329.86                1412.58
 Force Cnst:      1.1531                 1.5511                 2.0292
 Red. Mass:       1.2356                 1.4886                 1.7261
 IR Active:          YES                    YES                    YES
 IR Intens:       25.991                  1.003                 26.938
 Raman Active:       YES                    YES                    YES
               X      Y      Z        X      Y      Z        X      Y      Z
 C          0.002  0.005  0.010    0.006  0.015  0.038   -0.001 -0.004 -0.000
 N         -0.000  0.000 -0.004   -0.005 -0.030  0.017    0.001  0.006 -0.004
 C          0.015  0.054  0.054    0.000  0.024 -0.062   -0.017 -0.094  0.032
 H          0.014 -0.018  0.265    0.000 -0.203  0.585   -0.016  0.062 -0.428
 C         -0.012 -0.042 -0.058   -0.003  0.044 -0.169    0.011  0.045  0.026
 H         -0.013 -0.025 -0.107   -0.017 -0.297  0.603    0.008 -0.039  0.230
 C         -0.002  0.006 -0.037    0.006  0.007  0.063    0.014  0.094 -0.071
 H          0.031  0.173 -0.090   -0.047 -0.266  0.158   -0.069 -0.343  0.058
 C         -0.012 -0.063  0.012    0.005  0.029 -0.013   -0.009 -0.006 -0.097
 H         -0.107 -0.457 -0.258   -0.016 -0.058 -0.068   -0.141 -0.555 -0.471
 N          0.009  0.051 -0.020   -0.001 -0.011  0.022    0.016  0.026  0.153
 H          0.071  0.091  0.747   -0.012 -0.015 -0.123   -0.005  0.027 -0.145
 TransDip   0.017  0.027  0.160   -0.004 -0.026  0.018   -0.031 -0.115 -0.116

 Mode:                22                     23                     24
 Frequency:      1470.97                1530.15                1650.14
 Force Cnst:      2.0710                 3.0940                 7.0600
 Red. Mass:       1.6245                 2.2428                 4.4006
 IR Active:          YES                    YES                    YES
 IR Intens:        3.857                 19.709                 19.899
 Raman Active:       YES                    YES                    YES
               X      Y      Z        X      Y      Z        X      Y      Z
 C         -0.001 -0.001 -0.015   -0.002 -0.004 -0.018   -0.000 -0.003  0.003
 N          0.001  0.007 -0.003    0.003  0.019 -0.011   -0.001 -0.003  0.002
 C          0.008  0.077 -0.103   -0.020 -0.051 -0.148   -0.002 -0.052  0.128
 H          0.006 -0.124  0.451   -0.026 -0.283  0.437   -0.001  0.077 -0.246
 C         -0.006 -0.061  0.089    0.005 -0.031  0.160   -0.000  0.020 -0.064
 H          0.003  0.158 -0.418    0.014  0.141 -0.205   -0.005 -0.049  0.063
 C         -0.012 -0.072  0.037    0.039  0.204 -0.038    0.002  0.048 -0.109
 H          0.035  0.187 -0.048   -0.121 -0.649  0.240   -0.066 -0.317 -0.006
 C          0.021  0.115 -0.015   -0.013 -0.085  0.059    0.071  0.233  0.357
 H         -0.108 -0.419 -0.385    0.014  0.017  0.148   -0.135 -0.618 -0.211
 N         -0.003 -0.040  0.067   -0.003  0.008 -0.061   -0.042 -0.131 -0.228
 H         -0.039 -0.053 -0.385    0.016  0.009  0.196   -0.049 -0.163 -0.229
 TransDip  -0.002  0.012 -0.062   -0.004 -0.061  0.129    0.028  0.140 -0.007

 Mode:                25                     26                     27
 Frequency:      2321.67                3073.90                3186.61
 Force Cnst:     40.0161                 6.0568                 6.5125
 Red. Mass:      12.6004                 1.0880                 1.0885
 IR Active:          YES                    YES                    YES
 IR Intens:        6.026                 57.550                  3.401
 Raman Active:       YES                    YES                    YES
               X      Y      Z        X      Y      Z        X      Y      Z
 C          0.089  0.609 -0.509    0.000  0.000  0.000   -0.000 -0.000 -0.000
 N         -0.065 -0.446  0.373    0.000  0.000 -0.000    0.000  0.000 -0.000
 C         -0.001 -0.018  0.045    0.000  0.000  0.000   -0.016 -0.071 -0.027
 H         -0.001  0.001 -0.014    0.001  0.004 -0.000    0.187  0.827  0.302
 C         -0.013 -0.081  0.047   -0.000 -0.000  0.000    0.002  0.007  0.006
 H         -0.015 -0.082  0.017   -0.000 -0.000  0.001   -0.018 -0.077 -0.034
 C          0.004  0.025 -0.018    0.000 -0.001  0.005    0.005  0.012  0.032
 H         -0.002 -0.002 -0.018   -0.008 -0.015 -0.073   -0.052 -0.121 -0.396
 C         -0.002 -0.009 -0.005    0.004  0.048 -0.070   -0.000 -0.002  0.003
 H         -0.001 -0.004 -0.001   -0.048 -0.550  0.825    0.002  0.019 -0.027
 N          0.001  0.002  0.003   -0.000 -0.002  0.001    0.000  0.000 -0.000
 H          0.001  0.003  0.002    0.007  0.036  0.000   -0.000 -0.001  0.000
 TransDip   0.008  0.056 -0.055    0.012  0.132 -0.204   -0.009 -0.053  0.024

 Mode:                28                     29                     30
 Frequency:      3208.50                3234.05                3534.67
 Force Cnst:      6.6211                 6.7052                 7.9189
 Red. Mass:       1.0916                 1.0881                 1.0758
 IR Active:          YES                    YES                    YES
 IR Intens:        9.311                 11.373                  6.116
 Raman Active:       YES                    YES                    YES
               X      Y      Z        X      Y      Z        X      Y      Z
 C          0.000  0.000 -0.000    0.000  0.002 -0.000   -0.000 -0.000 -0.000
 N         -0.000 -0.000  0.000   -0.000 -0.000 -0.000    0.000  0.000 -0.000
 C         -0.008 -0.035 -0.011   -0.001 -0.007 -0.000    0.000 -0.000  0.000
 H          0.086  0.382  0.135    0.021  0.090  0.036   -0.000 -0.001 -0.000
 C          0.001  0.003  0.004   -0.018 -0.076 -0.035    0.000  0.000 -0.000
 H         -0.009 -0.038 -0.016    0.205  0.888  0.390    0.000  0.001 -0.001
 C         -0.009 -0.021 -0.075   -0.000 -0.001 -0.000    0.000  0.001 -0.000
 H          0.110  0.254  0.859    0.000  0.001  0.002   -0.001 -0.002 -0.001
 C          0.001  0.005 -0.005    0.000  0.001  0.000    0.000 -0.002  0.007
 H         -0.004 -0.040  0.051   -0.000 -0.001 -0.001    0.003  0.021 -0.023
 N          0.000 -0.000  0.000   -0.000 -0.001 -0.000   -0.014 -0.071  0.000
 H          0.001  0.005 -0.000   -0.000 -0.002  0.000    0.188  0.977 -0.066
 TransDip  -0.012 -0.030 -0.092    0.022  0.105  0.012    0.015  0.078 -0.002

 STANDARD THERMODYNAMIC QUANTITIES AT   298.15 K  AND     1.00 ATM

   This Molecule has  0 Imaginary Frequencies
   Zero point vibrational energy:       56.235 kcal/mol

   Atom    1 Element C  Has Mass   12.00000
   Atom    2 Element N  Has Mass   14.00307
   Atom    3 Element C  Has Mass   12.00000
   Atom    4 Element H  Has Mass    1.00783
   Atom    5 Element C  Has Mass   12.00000
   Atom    6 Element H  Has Mass    1.00783
   Atom    7 Element C  Has Mass   12.00000
   Atom    8 Element H  Has Mass    1.00783
   Atom    9 Element C  Has Mass   12.00000
   Atom   10 Element H  Has Mass    1.00783
   Atom   11 Element N  Has Mass   14.00307
   Atom   12 Element H  Has Mass    1.00783
   Molecular Mass:    93.045290 amu
   Principal axes and moments of inertia in amu*Bohr^2:
                             1           2           3
    Eigenvalues --      216.21155  1376.36495  1592.57488
          X               0.11234     0.17424     0.97827
          Y               0.76887     0.60841    -0.19666
          Z              -0.62946     0.77426    -0.06562
   Rotational Symmetry Number is   1
   The Molecule is an Asymmetric Top
   Translational Enthalpy:        0.889 kcal/mol
   Rotational Enthalpy:           0.889 kcal/mol
   Vibrational Enthalpy:         58.818 kcal/mol
   gas constant (RT):             0.592 kcal/mol
   Translational Entropy:        39.503  cal/mol.K
   Rotational Entropy:           27.651  cal/mol.K
   Vibrational Entropy:          15.038  cal/mol.K

   Total Enthalpy:               61.188 kcal/mol
   Total Entropy:                82.192  cal/mol.K
Archival summary:
1\1\c8-59\FREQ\ProcedureUnspecified\BasisUnspecified\255(2)\hpark21\MonFeb614:51:142023MonFeb614:51:142023\0\\#,FREQ,ProcedureUnspecified,BasisUnspecified,\\0,2\C\H,1,1.08079\C,1,1.37709,2,120.683\H,3,1.08414,1,117.302,2,-179.979,0\C,3,1.39197,1,126.13,2,-0.0344215,0\H,5,1.0829,3,116.691,1,-179.861,0\C,1,1.41403,2,118.234,3,-179.979,0\N,7,1.15282,1,179.312,2,-0.623713,0\C,5,1.44459,3,127.956,1,-0.0839761,0\H,9,1.0934,5,114.548,3,-179.548,0\N,9,1.27937,5,123.592,3,0.347827,0\H,11,1.01602,9,110.636,5,-179.926,0\\\@

 Total job time:  3898.81s(wall), 113433.04s(cpu) 
 Mon Feb  6 14:51:14 2023

        *************************************************************
        *                                                           *
        *  Thank you very much for using Q-Chem.  Have a nice day.  *
        *                                                           *
        *************************************************************
