# Supplementary material for: Reactant Discovery with an Ab Initio Nanoreactor: Exploration of Astrophysical N-Heterocycle Precursors and Formation Pathways
Source: ACS Earth Space Chem. 2024 Aug 9;8(9):1771–83. doi: 10.1021/acsearthspacechem.4c00120 (PMC11418024; doi:10.1021/acsearthspacechem.4c00120)
Supplement: Supplementary file 2 — sp4c00120_si_002.zip [file sp4c00120_si_002.zip › nr-si-data/reaction2/TS7/optimized.xyz]

12

C        -0.3545411274   -1.5907517354    2.0273024569
N        -0.5208355642   -2.3984784768    2.8287585306
C         0.2014744101   -0.8772620525   -0.2129019900
H         0.3138426343   -1.9183214487   -0.4924871829
C        -0.1442044253   -0.5781408657    1.0477810221
H        -0.2961121659    0.4422325499    1.3728267089
C         0.3669300727    0.0934306608   -1.2826626498
H         0.8691601827   -0.2196137003   -2.1889000599
C         0.0832911561    1.4786124009   -1.1836911850
H        -0.6697077872    0.6521284683   -1.9161993191
N        -0.1739481410    2.4411034375   -0.4451020723
H         0.3246507306    2.4750607615    0.4452757009
