# Supplementary material for: Reactant Discovery with an Ab Initio Nanoreactor: Exploration of Astrophysical N-Heterocycle Precursors and Formation Pathways
Source: ACS Earth Space Chem. 2024 Aug 9;8(9):1771–83. doi: 10.1021/acsearthspacechem.4c00120 (PMC11418024; doi:10.1021/acsearthspacechem.4c00120)
Supplement: Supplementary file 2 — sp4c00120_si_002.zip [file sp4c00120_si_002.zip › nr-si-data/reaction2/TS7/optimize.out]

Running Job 1 of 1 qchem.in
qchem qchem.in_69827.0 ./qchem69827/ 0
/home/leeping/opt/qchem/5.3.2-openmp/exe/qcprog.exe_s qchem.in_69827.0 ./qchem69827/
                  Welcome to Q-Chem
     A Quantum Leap Into The Future Of Chemistry


 Q-Chem 5.3, Q-Chem, Inc., Pleasanton, CA (2020)

 Yihan Shao,  Zhengting Gan,  E. Epifanovsky,  A. T. B. Gilbert,  M. Wormit,  
 J. Kussmann,  A. W. Lange,  A. Behn,  Jia Deng,  Xintian Feng,  D. Ghosh,  
 M. Goldey,  P. R. Horn,  L. D. Jacobson,  I. Kaliman,  T. Kus,  A. Landau,  
 Jie Liu,  E. I. Proynov,  R. M. Richard,  R. P. Steele,  E. J. Sundstrom,  
 H. L. Woodcock III,  P. M. Zimmerman,  D. Zuev,  B. Alam,  B. Albrecht,  
 A. Aldossary,  E. Alguire,  S. A. Baeppler,  D. Barton,  Z. Benda,  
 Y. A. Bernard,  E. J. Berquist,  K. B. Bravaya,  H. Burton,  K. Carter-Fenk,  
 D. Casanova,  Chun-Min Chang,  Yunqing Chen,  A. Chien,  K. D. Closser,  
 M. P. Coons,  S. Coriani,  S. Dasgupta,  A. L. Dempwolff,  M. Diedenhofen,  
 Hainam Do,  R. G. Edgar,  Po-Tung Fang,  S. Faraji,  S. Fatehi,  
 Qingguo Feng,  J. Fosso-Tande,  J. Gayvert,  Qinghui Ge,  A. Ghysels,  
 G. Gidofalvi,  J. Gomes,  J. Gonthier,  S. Gulania,  A. Gunina,  D. Hait,  
 M. W. D. Hanson-Heine,  S. Hammes-Schiffer,  P. H. P. Harbach,  
 A. W. Hauser,  M. F. Herbst,  J. E. Herr,  E. G. Hohenstein,  Z. C. Holden,  
 S. Houck,  Kerwin Hui,  B. C. Huynh,  M. Ivanov,  T.-C. Jagau,  Hyunjun Ji,  
 B. Kaduk,  K. Khistyaev,  Jaehoon Kim,  P. Klunzinger,  K. Koh,  
 D. Kosenkov,  L. Koulias,  T. Kowalczyk,  C. M. Krauter,  A. Kunitsa,  
 Ka Un Lao,  A. Laurent,  K. V. Lawler,  Joonho Lee,  D. Lefrancois,  
 S. Lehtola,  D. S. Levine,  Yi-Pei Li,  You-Sheng Lin,  Fenglai Liu,  
 Kuan-Yu Liu,  E. Livshits,  M. Loipersberger,  A. Luenser,  A. Manjanath,  
 P. Manohar,  E. Mansoor,  S. F. Manzer,  Shan-Ping Mao,  Yuezhi Mao,  
 N. Mardirossian,  A. V. Marenich,  T. Markovich,  L. A. Martinez-Martinez,  
 S. A. Maurer,  N. J. Mayhall,  S. C. McKenzie,  J.-M. Mewes,  P. Morgante,  
 A. F. Morrison,  J. W. Mullinax,  K. Nanda,  T. S. Nguyen-Beck,  
 R. Olivares-Amaya,  K. J. Oosterbaan,  J. A. Parkhill,  S. K. Paul,  
 F. Pavosevic,  Zheng Pei,  T. M. Perrine,  F. Plasser,  P. Pokhilko,  
 S. Prager,  A. Prociuk,  E. Ramos,  B. Rana,  D. R. Rehn,  F. Rob,  
 E. Rossomme,  M. Scheurer,  M. Schneider,  N. Sergueev,  S. M. Sharada,  
 S. Sharma,  W. Skomorowski,  D. W. Small,  T. Stauch,  C. J. Stein,  
 T. Stein,  Yu-Chuan Su,  S. P. Veccham,  Zhen Tao,  A. J. W. Thom,  
 A. Tkatchenko,  T. Tsuchimochi,  N. M. Tubman,  L. Vogt,  M. L. Vidal,  
 O. Vydrov,  M. A. Watson,  J. Wenzel,  M. de Wergifosse,  T. A. Wesolowski,  
 A. White,  J. Witte,  A. Yamada,  Jun Yang,  K. Yao,  S. Yeganeh,  
 S. R. Yost,  Zhi-Qiang You,  A. Zech,  Igor Ying Zhang,  Xing Zhang,  
 Yan Zhao,  Ying Zhu,  B. R. Brooks,  G. K. L. Chan,  C. J. Cramer,  
 M. S. Gordon,  W. J. Hehre,  A. Klamt,  M. W. Schmidt,  C. D. Sherrill,  
 D. G. Truhlar,  A. Aspuru-Guzik,  R. Baer,  A. T. Bell,  N. A. Besley,  
 Jeng-Da Chai,  A. E. DePrince, III,  R. A. DiStasio Jr.,  A. Dreuw,  
 B. D. Dunietz,  T. R. Furlani,  Chao-Ping Hsu,  Yousung Jung,  Jing Kong,  
 D. S. Lambrecht,  WanZhen Liang,  C. Ochsenfeld,  V. A. Rassolov,  
 L. V. Slipchenko,  J. E. Subotnik,  T. Van Voorhis,  J. M. Herbert,  
 A. I. Krylov,  P. M. W. Gill,  M. Head-Gordon

 Contributors to earlier versions of Q-Chem not listed above: 
 R. D. Adamson,  B. Austin,  J. Baker,  G. J. O. Beran,  K. Brandhorst,  
 S. T. Brown,  E. F. C. Byrd,  A. K. Chakraborty,  C.-L. Cheng,  
 Siu Hung Chien,  D. M. Chipman,  D. L. Crittenden,  H. Dachsel,  
 R. J. Doerksen,  A. D. Dutoi,  L. Fusti-Molnar,  W. A. Goddard III,  
 A. Golubeva-Zadorozhnaya,  S. R. Gwaltney,  G. Hawkins,  A. Heyden,  
 S. Hirata,  G. Kedziora,  F. J. Keil,  C. Kelley,  Jihan Kim,  R. A. King,  
 R. Z. Khaliullin,  P. P. Korambath,  W. Kurlancheek,  A. M. Lee,  M. S. Lee,  
 S. V. Levchenko,  Ching Yeh Lin,  D. Liotard,  R. C. Lochan,  I. Lotan,  
 P. E. Maslen,  N. Nair,  D. P. O'Neill,  D. Neuhauser,  E. Neuscamman,  
 C. M. Oana,  R. Olson,  B. Peters,  R. Peverati,  P. A. Pieniazek,  
 Y. M. Rhee,  J. Ritchie,  M. A. Rohrdanz,  E. Rosta,  N. J. Russ,  
 H. F. Schaefer III,  N. E. Schultz,  N. Shenvi,  A. C. Simmonett,  A. Sodt,  
 D. Stuck,  K. S. Thanthiriwatte,  V. Vanovschi,  Tao Wang,  A. Warshel,  
 C. F. Williams,  Q. Wu,  X. Xu,  W. Zhang

 Please cite Q-Chem as follows:
 Y. Shao et al., Mol. Phys. 113, 184-215 (2015)
 DOI: 10.1080/00268976.2014.952696

 Q-Chem 5.3.2 for Intel X86 EM64T Linux

 Parts of Q-Chem use Armadillo 9.800.1 (Horizon Scraper).
 http://arma.sourceforge.net/

 Q-Chem begins on Thu Feb  9 11:50:44 2023  

Host: 
0

     Scratch files written to ./qchem69827//
 Dec820 |scratch|qcdevops|jenkins|workspace|build_RNUM 5633   
Processing $rem in /home/leeping/opt/qchem/5.3.2-openmp/config/preferences:
Processing $rem in /home/hpark21/.qchemrc:

Checking the input file for inconsistencies... 	...done.

--------------------------------------------------------------
User input:
--------------------------------------------------------------
$molecule
0 2
C       -0.3623527826   -1.5830474439    2.0257022965
N       -0.4034229834   -2.3713286003    2.8618708924
C        0.2340747962   -0.8587342030   -0.1969756990
H        0.5911362437   -1.8625457824   -0.4035408751
C       -0.2954362159   -0.5912270076    1.0038468623
H       -0.7148753140    0.3797875046    1.2421961319
C        0.3207855389    0.0948543588   -1.2985061553
H        0.7432869185   -0.2430970836   -2.2358909973
C        0.1048696106    1.4903520200   -1.1885736719
H       -0.7399015866    0.7085151126   -1.8536070604
N       -0.0291981727    2.4409137501   -0.3985982968
H        0.5510339228    2.3955573743    0.4420765332
$end

$rem
method                wB97X-D3
basis                 cc-pvtz
unrestricted          true
symmetry              False
sym_ignore            true
scf_convergence       8
thresh                14
jobtype               ts
scf_guess             core
scf_algorithm         diis
max_scf_cycles        100
geom_opt_max_cycles   100
$end
--------------------------------------------------------------
 Adding empirical dispersion correction 
 ----------------------------------------------------------------
 Doing -D3(0) with
 s6  =   1.00000
 s8  =   1.00000
 rs6 =   1.28100
 rs8 =   1.09400
 -D3 energy without 3body term =     -0.0027518268 hartrees
 ----------------------------------------------------------------
             Standard Nuclear Orientation (Angstroms)
    I     Atom           X                Y                Z
 ----------------------------------------------------------------
    1      C      -0.3623527826    -1.5830474439     2.0257022965
    2      N      -0.4034229834    -2.3713286003     2.8618708924
    3      C       0.2340747962    -0.8587342030    -0.1969756990
    4      H       0.5911362437    -1.8625457824    -0.4035408751
    5      C      -0.2954362159    -0.5912270076     1.0038468623
    6      H      -0.7148753140     0.3797875046     1.2421961319
    7      C       0.3207855389     0.0948543588    -1.2985061553
    8      H       0.7432869185    -0.2430970836    -2.2358909973
    9      C       0.1048696106     1.4903520200    -1.1885736719
   10      H      -0.7399015866     0.7085151126    -1.8536070604
   11      N      -0.0291981727     2.4409137501    -0.3985982968
   12      H       0.5510339228     2.3955573743     0.4420765332
 ----------------------------------------------------------------
 Nuclear Repulsion Energy =         236.08032335 hartrees
 There are       25 alpha and       24 beta electrons
 Requested basis set is cc-pVTZ
 There are 100 shells and 280 basis functions

 Total QAlloc Memory Limit   8000 MB
 Mega-Array Size      1956 MB
 MEM_STATIC part      2000 MB
 A cutoff of  1.0D-14 yielded   4652 shell pairs
 There are     36276 function pairs (     47255 Cartesian)
 Smallest overlap matrix eigenvalue = 1.46E-04

 Scale SEOQF with 1.000000e+00/1.000000e-01/1.000000e-01

 Standard Electronic Orientation quadrupole field applied
 Nucleus-field energy     =    -0.0000000016 hartrees
 Guess MOs from core Hamiltonian diagonalization
 Long-range K will be added via erf
 Coulomb attenuation parameter = 0.25 bohr**(-1)
 An unrestricted hybrid HF-DFT SCF calculation will be
 performed using Pulay DIIS extrapolation
 Exchange:     0.1957 Hartree-Fock + 1.0000 wB97X-D3 + LR-HF
 Correlation:  1.0000 wB97X-D3
 Using SG-2 standard quadrature grid
 Dispersion:   Grimme D3
 SCF converges when DIIS error is below 1.0E-08
 using 64 threads for integral computing
 -------------------------------------------------------
 OpenMP Integral computing Module                
 Release: version 1.0, May 2013, Q-Chem Inc. Pittsburgh 
 -------------------------------------------------------
 using 64 threads for integral computing
 -------------------------------------------------------
 OpenMP Integral computing Module                
 Release: version 1.0, May 2013, Q-Chem Inc. Pittsburgh 
 -------------------------------------------------------
 ---------------------------------------
  Cycle       Energy         DIIS Error
 ---------------------------------------
    1    -234.3941889123      8.18E-02
    2    -186.1525046167      8.11E-02
    3    -243.5314030766      4.37E-02
    4    -199.8276552022      7.22E-02
    5    -278.2938750033      3.16E-02
    6    -301.5969637922      1.04E-02
    7    -302.1456480201      7.00E-03
    8    -302.7291646253      2.83E-03
    9    -302.8317193139      1.21E-03
   10    -302.8502495938      3.83E-04
   11    -302.8539758692      2.29E-04
   12    -302.8557533504      1.37E-04
   13    -302.8564199226      4.50E-05
   14    -302.8566059977      1.65E-05
   15    -302.8566495346      1.37E-05
   16    -302.8566768573      6.25E-06
   17    -302.8567001106      3.66E-06
   18    -302.8567072258      2.74E-06
   19    -302.8567100761      1.52E-06
   20    -302.8567114244      6.88E-07
   21    -302.8567118721      2.83E-07
   22    -302.8567120056      1.56E-07
   23    -302.8567120613      1.07E-07
   24    -302.8567120847      6.20E-08
   25    -302.8567120911      2.00E-08
   26    -302.8567120913      6.56E-09 Convergence criterion met
 ---------------------------------------
 <S^2> = 0.7675
 SCF time:  CPU 3113.39 s  wall 53.72 s
 SCF   energy in the final basis set = -302.85671209
 Total energy in the final basis set = -302.85671209
 
 --------------------------------------------------------------
 
                    Orbital Energies (a.u.)
 --------------------------------------------------------------
 
 Alpha MOs
 -- Occupied --
-14.4396 -14.4285 -10.3683 -10.3549 -10.3437 -10.3416 -10.3247  -1.0646
 -1.0348  -0.9780  -0.9149  -0.7917  -0.6890  -0.6707  -0.6330  -0.5801
 -0.5627  -0.5339  -0.4940  -0.4732  -0.4628  -0.4398  -0.4249  -0.3728
 -0.2823
 -- Virtual --
 -0.0116   0.0896   0.0961   0.1059   0.1229   0.1331   0.1630   0.1707
  0.1960   0.2327   0.2650   0.2755   0.3058   0.3212   0.3534   0.3579
  0.3632   0.3732   0.4046   0.4151   0.4243   0.4287   0.4309   0.4352
  0.4736   0.4855   0.4960   0.5109   0.5274   0.5415   0.5533   0.5576
  0.5671   0.5786   0.5898   0.6064   0.6431   0.6539   0.6587   0.6790
  0.6849   0.6984   0.7181   0.7397   0.7657   0.7772   0.7878   0.8151
  0.8316   0.8565   0.8706   0.9155   0.9446   0.9686   1.0022   1.0161
  1.0392   1.0659   1.0757   1.0885   1.1119   1.1262   1.1461   1.1536
  1.1786   1.1967   1.2094   1.2397   1.2580   1.2682   1.2743   1.3022
  1.3412   1.3485   1.3759   1.3926   1.3983   1.4379   1.4761   1.4972
  1.5139   1.5298   1.5408   1.5597   1.5836   1.6076   1.6500   1.6929
  1.7419   1.7837   1.7948   1.8318   1.8570   1.8925   1.9240   2.0213
  2.0749   2.1192   2.1254   2.1792   2.2178   2.2607   2.2822   2.3313
  2.3521   2.3623   2.3865   2.4363   2.4406   2.4549   2.4780   2.5392
  2.5508   2.5889   2.6011   2.6249   2.6412   2.7061   2.7139   2.7337
  2.7598   2.7714   2.8072   2.8294   2.8332   2.8476   2.8548   2.8827
  2.8927   2.9093   2.9249   2.9428   2.9650   2.9769   2.9998   3.0192
  3.0426   3.0428   3.0774   3.0848   3.0966   3.1092   3.1251   3.1519
  3.1759   3.1935   3.2060   3.2225   3.2349   3.2593   3.2852   3.2991
  3.3123   3.3358   3.3576   3.3844   3.4017   3.4139   3.4622   3.4812
  3.5156   3.5231   3.5368   3.5662   3.5866   3.6166   3.6432   3.6594
  3.6805   3.6867   3.7010   3.7410   3.7681   3.8060   3.8485   3.8499
  3.8697   3.8880   3.9360   3.9407   3.9771   4.0010   4.0157   4.0367
  4.0597   4.0679   4.0744   4.0808   4.1059   4.1381   4.1548   4.1811
  4.2057   4.2262   4.2514   4.2725   4.3207   4.3504   4.3577   4.3782
  4.4038   4.4667   4.5294   4.5383   4.5922   4.6066   4.6257   4.6488
  4.6652   4.6777   4.7052   4.7540   4.7766   4.8041   4.8149   4.8320
  4.8502   4.9352   5.0118   5.0304   5.0631   5.0941   5.1225   5.1578
  5.1885   5.2217   5.2586   5.2594   5.3125   5.3810   5.4188   5.4967
  5.5341   5.6296   5.6742   5.7154   5.8151   5.8494   5.9088   5.9373
  5.9628   6.0077   6.1472   6.1973   6.2536   6.3455   6.6067   6.8251
  8.7204   9.5608  11.6549  12.4163  13.9808  14.3797  15.5946
 
 Beta MOs
 -- Occupied --
-14.4358 -14.4277 -10.3629 -10.3511 -10.3440 -10.3403 -10.3251  -1.0516
 -1.0330  -0.9707  -0.9027  -0.7823  -0.6781  -0.6642  -0.6242  -0.5690
 -0.5545  -0.5292  -0.4878  -0.4709  -0.4449  -0.4250  -0.4174  -0.3611
 -- Virtual --
 -0.0308   0.0174   0.0958   0.1043   0.1082   0.1303   0.1369   0.1645
  0.1731   0.2027   0.2340   0.2659   0.2777   0.3108   0.3226   0.3573
  0.3622   0.3649   0.3816   0.4074   0.4184   0.4265   0.4307   0.4338
  0.4377   0.4763   0.4886   0.4974   0.5172   0.5298   0.5457   0.5582
  0.5600   0.5718   0.5805   0.5947   0.6094   0.6473   0.6560   0.6608
  0.6802   0.6892   0.7020   0.7201   0.7421   0.7691   0.7788   0.7941
  0.8186   0.8369   0.8584   0.8746   0.9187   0.9495   0.9725   1.0059
  1.0196   1.0432   1.0680   1.0782   1.0914   1.1153   1.1284   1.1481
  1.1570   1.1810   1.2009   1.2132   1.2412   1.2596   1.2736   1.2797
  1.3059   1.3447   1.3524   1.3788   1.3974   1.4018   1.4411   1.4816
  1.5015   1.5179   1.5322   1.5433   1.5635   1.5923   1.6092   1.6543
  1.6966   1.7460   1.7869   1.7976   1.8398   1.8625   1.8941   1.9290
  2.0261   2.0781   2.1198   2.1367   2.1826   2.2247   2.2618   2.2870
  2.3385   2.3567   2.3677   2.3929   2.4430   2.4458   2.4618   2.4850
  2.5460   2.5600   2.5951   2.6057   2.6342   2.6465   2.7112   2.7192
  2.7370   2.7625   2.7754   2.8132   2.8363   2.8421   2.8504   2.8621
  2.8880   2.8993   2.9154   2.9368   2.9481   2.9715   2.9805   3.0055
  3.0213   3.0487   3.0513   3.0814   3.0909   3.1014   3.1140   3.1310
  3.1584   3.1815   3.2012   3.2116   3.2315   3.2455   3.2675   3.2902
  3.3032   3.3184   3.3410   3.3648   3.3900   3.4099   3.4177   3.4699
  3.4866   3.5210   3.5266   3.5435   3.5718   3.5887   3.6236   3.6487
  3.6674   3.6856   3.6896   3.7053   3.7436   3.7744   3.8115   3.8528
  3.8558   3.8729   3.8941   3.9387   3.9449   3.9798   4.0052   4.0212
  4.0399   4.0640   4.0710   4.0784   4.0851   4.1077   4.1421   4.1595
  4.1849   4.2113   4.2336   4.2577   4.2743   4.3237   4.3527   4.3629
  4.3827   4.4097   4.4757   4.5348   4.5423   4.5953   4.6106   4.6314
  4.6524   4.6688   4.6809   4.7107   4.7591   4.7802   4.8068   4.8191
  4.8388   4.8564   4.9391   5.0223   5.0376   5.0669   5.0978   5.1269
  5.1637   5.1940   5.2263   5.2613   5.2691   5.3178   5.3826   5.4200
  5.4997   5.5409   5.6372   5.6795   5.7227   5.8189   5.8556   5.9177
  5.9449   5.9663   6.0129   6.1524   6.1995   6.2575   6.3507   6.6088
  6.8336   8.7215   9.5677  11.6570  12.4234  13.9854  14.3858  15.5957
 --------------------------------------------------------------
 
          Ground-State Mulliken Net Atomic Charges

     Atom                 Charge (a.u.)    Spin (a.u.)
  --------------------------------------------------------
      1 C                    -0.078103      -0.028636
      2 N                    -0.072010       0.051481
      3 C                    -0.094185      -0.046860
      4 H                     0.155827       0.011542
      5 C                    -0.134163       0.124312
      6 H                     0.165925      -0.001353
      7 C                    -0.146673       0.237989
      8 H                     0.158048      -0.009528
      9 C                    -0.063941       0.443869
     10 H                     0.176331      -0.033992
     11 N                    -0.224044       0.193208
     12 H                     0.156987       0.057966
  --------------------------------------------------------
  Sum of atomic charges =    -0.000000
  Sum of spin   charges =     1.000000

 -----------------------------------------------------------------
                    Cartesian Multipole Moments
 -----------------------------------------------------------------
    Charge (ESU x 10^10)
                -0.0000
    Dipole Moment (Debye)
         X       1.0939      Y       0.5714      Z      -3.3365
       Tot       3.5574
    Quadrupole Moments (Debye-Ang)
        XX     -41.0669     XY      -0.2232     YY     -54.3380
        XZ       0.7837     YZ      13.7142     ZZ     -48.3873
    Octopole Moments (Debye-Ang^2)
       XXX       7.1199    XXY       7.3913    XYY      14.2173
       YYY      16.0425    XXZ     -14.9091    XYZ      -2.0567
       YYZ     -30.9380    XZZ       6.9367    YZZ      36.9463
       ZZZ     -83.1759
    Hexadecapole Moments (Debye-Ang^3)
      XXXX     -71.0066   XXXY     -24.5630   XXYY    -124.5281
      XYYY     -19.3426   YYYY    -790.5099   XXXZ      47.6166
      XXYZ      77.1654   XYYZ      27.6866   YYYZ     323.1061
      XXZZ    -117.5558   XYZZ     -23.6572   YYZZ    -307.1323
      XZZZ      58.1690   YZZZ     328.1767   ZZZZ    -745.0817
 -----------------------------------------------------------------
 Calculating analytic gradient of the SCF energy
 Gradient of SCF Energy
            1           2           3           4           5           6
    1   0.0000422   0.0004057   0.0001067   0.0011221  -0.0004433  -0.0015415
    2  -0.0000450  -0.0002249   0.0000202  -0.0005136   0.0000612   0.0005723
    3  -0.0000902   0.0003225  -0.0000579  -0.0000142   0.0000281  -0.0001256
            7           8           9          10          11          12
    1  -0.0001236  -0.0003212   0.0000110  -0.0002782   0.0003908   0.0006292
    2   0.0000423  -0.0001035  -0.0000491   0.0002344   0.0002435  -0.0002378
    3  -0.0000567  -0.0002374  -0.0001600   0.0000641   0.0002270   0.0001002
 Max gradient component =       1.542E-03
 RMS gradient           =       4.038E-04
 Gradient time:  CPU 271.37 s  wall 5.79 s
 Geometry Optimization Parameters
   NAtoms,    NIC,     NZ,  NCons,   NDum,   NFix, NCnnct, MaxDiis
       12      76       0       0       0       0       0       0


** GEOMETRY OPTIMIZATION IN DELOCALIZED INTERNAL COORDINATES **
   Searching for a Transition State

   Optimization Cycle:   1

                       Coordinates (Angstroms)
     ATOM                X               Y               Z
      1  C        -0.3623527826   -1.5830474439    2.0257022965
      2  N        -0.4034229834   -2.3713286003    2.8618708924
      3  C         0.2340747962   -0.8587342030   -0.1969756990
      4  H         0.5911362437   -1.8625457824   -0.4035408751
      5  C        -0.2954362159   -0.5912270076    1.0038468623
      6  H        -0.7148753140    0.3797875046    1.2421961319
      7  C         0.3207855389    0.0948543588   -1.2985061553
      8  H         0.7432869185   -0.2430970836   -2.2358909973
      9  C         0.1048696106    1.4903520200   -1.1885736719
     10  H        -0.7399015866    0.7085151126   -1.8536070604
     11  N        -0.0291981727    2.4409137501   -0.3985982968
     12  H         0.5510339228    2.3955573743    0.4420765332
   Point Group: c1    Number of degrees of freedom:    30


   Energy is   -302.856712091


 Attempting to generate delocalized internal coordinates
 Initial Hessian constructed with Jon Baker's OPTIMIZE code

 30 Hessian modes will be used to form the next step
  Hessian Eigenvalues:
     0.014533    0.021126    0.027851    0.030427    0.030473    0.031262
     0.036384    0.049876    0.080489    0.092206    0.130186    0.159891
     0.160000    0.160000    0.166417    0.168922    0.200000    0.200000
     0.220007    0.220030    0.353656    0.354851    0.357159    0.358152
     0.370236    0.416261    0.439451    0.573460    0.857920    1.346434
**WARNING** Hessian does not have the desired local structure
**WARNING** Hessian does not have the desired local structure

 Transition state search - taking P-RFO step
 Searching for Lamda that Maximizes Along the Lowest mode
 Value Taken    Lamda =   0.01502807
 Searching for Lamda that Minimizes Along All other modes
 Value Taken    Lamda =  -0.00019984
 Calculated Step too Large.  Step scaled by  0.054470
 Step Taken.  Stepsize is  0.300000

                             Maximum     Tolerance    Cnvgd?
         Gradient           0.003083      0.000300      NO
         Displacement       0.175043      0.001200      NO
         Energy change     *********      0.000001      NO


 New Cartesian Coordinates Obtained by Inverse Iteration

 Displacement from previous Coordinates is:  0.451811
 Adding empirical dispersion correction 
 ----------------------------------------------------------------
 Doing -D3(0) with
 s6  =   1.00000
 s8  =   1.00000
 rs6 =   1.28100
 rs8 =   1.09400
 -D3 energy without 3body term =     -0.0027761132 hartrees
 ----------------------------------------------------------------
             Standard Nuclear Orientation (Angstroms)
    I     Atom           X                Y                Z
 ----------------------------------------------------------------
    1      C      -0.3707323817    -1.5929956267     2.0227593685
    2      N      -0.3825436523    -2.3729586664     2.8675976427
    3      C       0.2526797959    -0.8481160080    -0.1857091990
    4      H       0.6957821004    -1.8224897312    -0.3643323361
    5      C      -0.3420169660    -0.6101588343     0.9905207588
    6      H      -0.8444351370     0.3275317469     1.1996367457
    7      C       0.3055919060     0.0966591179    -1.2969180388
    8      H       0.6837194998    -0.2534305712    -2.2486771766
    9      C       0.1122950546     1.4956239063    -1.1883358624
   10      H      -0.7693281492     0.7204750905    -1.8118183606
   11      N       0.0228672785     2.4533842843    -0.4007489385
   12      H       0.6361206264     2.4064752915     0.4160253567
 ----------------------------------------------------------------
 Nuclear Repulsion Energy =         235.86948310 hartrees
 There are       25 alpha and       24 beta electrons
 Applying Cartesian multipole field
    Component          Value
    ---------          -----
     (2,0,0)        1.00000E-10
     (0,2,0)        2.00000E-11
     (0,0,2)       -3.00000E-11
 Nucleus-field energy     =    -0.0000000014 hartrees
 Requested basis set is cc-pVTZ
 There are 100 shells and 280 basis functions
 A cutoff of  1.0D-14 yielded   4649 shell pairs
 There are     36247 function pairs (     47214 Cartesian)
 Smallest overlap matrix eigenvalue = 1.53E-04
 Guess MOs from SCF MO coefficient file
 Reading MOs from coefficient file
 Reading MOs from coefficient file
 Long-range K will be added via erf
 Coulomb attenuation parameter = 0.25 bohr**(-1)
 An unrestricted hybrid HF-DFT SCF calculation will be
 performed using Pulay DIIS extrapolation
 Exchange:     0.1957 Hartree-Fock + 1.0000 wB97X-D3 + LR-HF
 Correlation:  1.0000 wB97X-D3
 Using SG-2 standard quadrature grid
 Dispersion:   Grimme D3
 SCF converges when DIIS error is below 1.0E-08
 Geometry optimization detected.  Setting ReadMinima to 0
 Setting SaveMinima to 0
 using 64 threads for integral computing
 -------------------------------------------------------
 OpenMP Integral computing Module                
 Release: version 1.0, May 2013, Q-Chem Inc. Pittsburgh 
 -------------------------------------------------------
 using 64 threads for integral computing
 -------------------------------------------------------
 OpenMP Integral computing Module                
 Release: version 1.0, May 2013, Q-Chem Inc. Pittsburgh 
 -------------------------------------------------------
 ---------------------------------------
  Cycle       Energy         DIIS Error
 ---------------------------------------
    1    -302.8507669478      1.25E-03
    2    -302.8551584404      1.32E-04
    3    -302.8556598800      6.09E-05
    4    -302.8557257184      4.96E-05
    5    -302.8557611598      1.27E-05
    6    -302.8557666607      4.48E-06
    7    -302.8557680190      2.13E-06
    8    -302.8557687830      1.23E-06
    9    -302.8557691951      7.28E-07
   10    -302.8557695280      5.44E-07
   11    -302.8557698162      3.28E-07
   12    -302.8557699472      2.15E-07
   13    -302.8557700324      1.29E-07
   14    -302.8557700522      5.28E-08
   15    -302.8557700533      2.16E-08
   16    -302.8557700534      1.02E-08
   17    -302.8557700535      5.25E-09 Convergence criterion met
 ---------------------------------------
 <S^2> = 0.7653
 SCF time:  CPU 1898.82 s  wall 32.07 s
 SCF   energy in the final basis set = -302.85577005
 Total energy in the final basis set = -302.85577005
 
 --------------------------------------------------------------
 
                    Orbital Energies (a.u.)
 --------------------------------------------------------------
 
 Alpha MOs
 -- Occupied --
-14.4379 -14.4288 -10.3672 -10.3546 -10.3444 -10.3420 -10.3251  -1.0634
 -1.0350  -0.9782  -0.9146  -0.7920  -0.6882  -0.6699  -0.6331  -0.5823
 -0.5595  -0.5356  -0.4938  -0.4733  -0.4618  -0.4404  -0.4245  -0.3711
 -0.2819
 -- Virtual --
 -0.0120   0.0902   0.0955   0.1074   0.1204   0.1336   0.1632   0.1701
  0.1934   0.2321   0.2651   0.2767   0.3052   0.3196   0.3550   0.3587
  0.3629   0.3716   0.4077   0.4135   0.4234   0.4270   0.4319   0.4345
  0.4745   0.4876   0.4950   0.5098   0.5265   0.5418   0.5517   0.5603
  0.5680   0.5789   0.5888   0.6064   0.6371   0.6500   0.6582   0.6776
  0.6845   0.6974   0.7180   0.7373   0.7513   0.7769   0.7981   0.8172
  0.8373   0.8522   0.8653   0.9159   0.9503   0.9597   1.0011   1.0195
  1.0381   1.0679   1.0763   1.0874   1.1067   1.1257   1.1500   1.1539
  1.1761   1.1971   1.2126   1.2409   1.2564   1.2664   1.2753   1.3056
  1.3369   1.3472   1.3784   1.3937   1.4035   1.4419   1.4767   1.4898
  1.5065   1.5322   1.5448   1.5714   1.5810   1.6018   1.6494   1.6884
  1.7394   1.7811   1.7915   1.8297   1.8596   1.8922   1.9252   2.0160
  2.0756   2.1172   2.1259   2.1769   2.2189   2.2622   2.2813   2.3303
  2.3513   2.3685   2.3848   2.4411   2.4454   2.4534   2.4782   2.5342
  2.5511   2.5877   2.6050   2.6198   2.6365   2.7102   2.7147   2.7336
  2.7604   2.7738   2.8090   2.8306   2.8337   2.8454   2.8530   2.8839
  2.8953   2.9108   2.9288   2.9416   2.9669   2.9801   2.9952   3.0221
  3.0409   3.0426   3.0769   3.0858   3.0980   3.1109   3.1210   3.1508
  3.1771   3.1911   3.2070   3.2238   3.2296   3.2594   3.2865   3.3032
  3.3103   3.3477   3.3500   3.3800   3.4036   3.4102   3.4649   3.4851
  3.5067   3.5283   3.5392   3.5601   3.5865   3.6200   3.6422   3.6605
  3.6783   3.6850   3.7011   3.7395   3.7704   3.8058   3.8454   3.8550
  3.8708   3.8910   3.9417   3.9479   3.9821   3.9973   4.0088   4.0371
  4.0562   4.0666   4.0719   4.0841   4.1096   4.1270   4.1464   4.1832
  4.2046   4.2241   4.2602   4.2669   4.3287   4.3451   4.3566   4.3786
  4.4063   4.4716   4.5228   4.5452   4.5851   4.6019   4.6234   4.6480
  4.6669   4.6756   4.7067   4.7570   4.7729   4.8004   4.8171   4.8307
  4.8563   4.9312   5.0110   5.0255   5.0682   5.0905   5.1323   5.1564
  5.1874   5.2164   5.2538   5.2655   5.3115   5.3777   5.4156   5.4991
  5.5354   5.6272   5.6780   5.7193   5.8087   5.8475   5.9118   5.9372
  5.9585   6.0050   6.1422   6.1974   6.2528   6.3448   6.6053   6.8226
  8.7232   9.5612  11.6313  12.4171  13.9889  14.3559  15.5867
 
 Beta MOs
 -- Occupied --
-14.4339 -14.4281 -10.3617 -10.3508 -10.3445 -10.3408 -10.3254  -1.0502
 -1.0334  -0.9709  -0.9024  -0.7827  -0.6779  -0.6627  -0.6243  -0.5710
 -0.5514  -0.5308  -0.4883  -0.4713  -0.4447  -0.4241  -0.4169  -0.3601
 -- Virtual --
 -0.0290   0.0162   0.0962   0.1039   0.1095   0.1282   0.1372   0.1647
  0.1724   0.1996   0.2331   0.2661   0.2790   0.3102   0.3216   0.3593
  0.3623   0.3645   0.3806   0.4101   0.4160   0.4256   0.4294   0.4347
  0.4374   0.4772   0.4910   0.4966   0.5146   0.5295   0.5458   0.5563
  0.5630   0.5740   0.5804   0.5936   0.6095   0.6413   0.6523   0.6606
  0.6794   0.6889   0.7005   0.7198   0.7404   0.7542   0.7786   0.8040
  0.8203   0.8420   0.8546   0.8687   0.9201   0.9545   0.9640   1.0052
  1.0228   1.0423   1.0696   1.0792   1.0900   1.1104   1.1275   1.1520
  1.1577   1.1794   1.1997   1.2167   1.2422   1.2598   1.2695   1.2819
  1.3093   1.3392   1.3518   1.3813   1.3983   1.4072   1.4453   1.4817
  1.4945   1.5104   1.5339   1.5479   1.5741   1.5903   1.6043   1.6536
  1.6923   1.7434   1.7844   1.7939   1.8378   1.8652   1.8942   1.9304
  2.0206   2.0791   2.1192   2.1357   2.1806   2.2254   2.2639   2.2856
  2.3367   2.3564   2.3733   2.3902   2.4482   2.4512   2.4599   2.4854
  2.5404   2.5601   2.5945   2.6103   2.6282   2.6416   2.7108   2.7231
  2.7385   2.7631   2.7776   2.8153   2.8398   2.8411   2.8488   2.8590
  2.8890   2.9029   2.9153   2.9418   2.9475   2.9718   2.9846   3.0014
  3.0236   3.0472   3.0506   3.0800   3.0903   3.1035   3.1171   3.1263
  3.1580   3.1821   3.1996   3.2105   3.2327   3.2423   3.2681   3.2907
  3.3074   3.3170   3.3547   3.3565   3.3850   3.4075   3.4179   3.4726
  3.4908   3.5118   3.5315   3.5466   3.5659   3.5886   3.6270   3.6476
  3.6680   3.6833   3.6883   3.7048   3.7423   3.7766   3.8113   3.8494
  3.8614   3.8740   3.8968   3.9456   3.9519   3.9849   4.0008   4.0146
  4.0408   4.0604   4.0693   4.0750   4.0876   4.1120   4.1321   4.1500
  4.1876   4.2100   4.2322   4.2662   4.2690   4.3323   4.3470   4.3620
  4.3823   4.4123   4.4808   4.5284   4.5491   4.5885   4.6058   4.6289
  4.6513   4.6702   4.6787   4.7119   4.7616   4.7774   4.8031   4.8212
  4.8385   4.8615   4.9352   5.0225   5.0326   5.0726   5.0937   5.1366
  5.1618   5.1937   5.2206   5.2563   5.2752   5.3169   5.3792   5.4167
  5.5022   5.5424   5.6350   5.6836   5.7266   5.8126   5.8538   5.9210
  5.9444   5.9625   6.0100   6.1476   6.1993   6.2566   6.3501   6.6073
  6.8313   8.7243   9.5684  11.6334  12.4242  13.9933  14.3623  15.5876
 --------------------------------------------------------------
 
          Ground-State Mulliken Net Atomic Charges

     Atom                 Charge (a.u.)    Spin (a.u.)
  --------------------------------------------------------
      1 C                    -0.077934      -0.024756
      2 N                    -0.071896       0.044222
      3 C                    -0.099260      -0.037950
      4 H                     0.155649       0.012787
      5 C                    -0.129130       0.105705
      6 H                     0.169359      -0.001183
      7 C                    -0.142072       0.236335
      8 H                     0.158017      -0.009886
      9 C                    -0.071167       0.447708
     10 H                     0.177532      -0.032719
     11 N                    -0.226066       0.200317
     12 H                     0.156968       0.059420
  --------------------------------------------------------
  Sum of atomic charges =    -0.000000
  Sum of spin   charges =     1.000000

 -----------------------------------------------------------------
                    Cartesian Multipole Moments
 -----------------------------------------------------------------
    Charge (ESU x 10^10)
                -0.0000
    Dipole Moment (Debye)
         X       0.9994      Y       0.4970      Z      -3.3260
       Tot       3.5083
    Quadrupole Moments (Debye-Ang)
        XX     -40.5863     XY      -0.2891     YY     -54.6261
        XZ       0.6952     YZ      13.6175     ZZ     -48.6796
    Octopole Moments (Debye-Ang^2)
       XXX       6.5306    XXY       7.6181    XYY      13.9515
       YYY      15.6282    XXZ     -14.4354    XYZ      -1.5102
       YYZ     -30.9065    XZZ       6.1286    YZZ      36.6491
       ZZZ     -83.4228
    Hexadecapole Moments (Debye-Ang^3)
      XXXX     -72.4947   XXXY     -26.6952   XXYY    -123.7259
      XYYY     -21.3120   YYYY    -797.2010   XXXZ      47.5237
      XXYZ      77.5565   XYYZ      27.3699   YYYZ     324.3586
      XXZZ    -117.4522   XYZZ     -23.3275   YYZZ    -308.3547
      XZZZ      57.2428   YZZZ     330.8296   ZZZZ    -745.4850
 -----------------------------------------------------------------
 Calculating analytic gradient of the SCF energy
 Gradient of SCF Energy
            1           2           3           4           5           6
    1  -0.0002688   0.0004693   0.0008412   0.0013230  -0.0013394  -0.0016001
    2   0.0001445  -0.0002915   0.0010368  -0.0000486   0.0002001   0.0001080
    3  -0.0004644   0.0004919  -0.0022141  -0.0000637   0.0011274  -0.0001254
            7           8           9          10          11          12
    1   0.0016158  -0.0010167  -0.0003685  -0.0007781   0.0000487   0.0010736
    2  -0.0014953  -0.0002550  -0.0008232   0.0012236   0.0000613   0.0001393
    3   0.0011902  -0.0003525   0.0010269  -0.0001585  -0.0000699  -0.0003879
 Max gradient component =       2.214E-03
 RMS gradient           =       8.789E-04
 Gradient time:  CPU 270.36 s  wall 5.24 s
 Geometry Optimization Parameters
   NAtoms,    NIC,     NZ,  NCons,   NDum,   NFix, NCnnct, MaxDiis
       12      76       0       0       0       0       0       0

 Cartesian Hessian Update
 Hessian updated using Powell/Murtagh-Sargent update
  Mixing factors:     0.000100 Powell                      0.999900 Murtagh-Sargent


** GEOMETRY OPTIMIZATION IN DELOCALIZED INTERNAL COORDINATES **
   Searching for a Transition State

   Optimization Cycle:   2

                       Coordinates (Angstroms)
     ATOM                X               Y               Z
      1  C        -0.3707323817   -1.5929956267    2.0227593685
      2  N        -0.3825436523   -2.3729586664    2.8675976427
      3  C         0.2526797959   -0.8481160080   -0.1857091990
      4  H         0.6957821004   -1.8224897312   -0.3643323361
      5  C        -0.3420169660   -0.6101588343    0.9905207588
      6  H        -0.8444351370    0.3275317469    1.1996367457
      7  C         0.3055919060    0.0966591179   -1.2969180388
      8  H         0.6837194998   -0.2534305712   -2.2486771766
      9  C         0.1122950546    1.4956239063   -1.1883358624
     10  H        -0.7693281492    0.7204750905   -1.8118183606
     11  N         0.0228672785    2.4533842843   -0.4007489385
     12  H         0.6361206264    2.4064752915    0.4160253567
   Point Group: c1    Number of degrees of freedom:    30


   Energy is   -302.855770054

 Hessian updated using Powell/Murtagh-Sargent update
  Mixing factors:     0.415375 Powell                      0.584625 Murtagh-Sargent

 30 Hessian modes will be used to form the next step
  Hessian Eigenvalues:
     0.001725    0.021136    0.027838    0.030425    0.030452    0.031127
     0.036196    0.049865    0.080263    0.092200    0.130186    0.159825
     0.159980    0.160000    0.166350    0.168910    0.199987    0.200000
     0.219952    0.220007    0.353631    0.354826    0.357156    0.358145
     0.368524    0.416240    0.439444    0.572409    0.857864    1.346412
**WARNING** Hessian does not have the desired local structure
**WARNING** Hessian does not have the desired local structure

 Transition state search - taking P-RFO step
 Searching for Lamda that Maximizes Along the Lowest mode
 Value Taken    Lamda =   0.00413261
 Searching for Lamda that Minimizes Along All other modes
 Value Taken    Lamda =  -0.00036935
 Calculated Step too Large.  Step scaled by  0.228278
 Step Taken.  Stepsize is  0.300000

                             Maximum     Tolerance    Cnvgd?
         Gradient           0.003984      0.000300      NO
         Displacement       0.137361      0.001200      NO
         Energy change      0.000942      0.000001      NO


 New Cartesian Coordinates Obtained by Inverse Iteration

 Displacement from previous Coordinates is:  0.395115
 Adding empirical dispersion correction 
 ----------------------------------------------------------------
 Doing -D3(0) with
 s6  =   1.00000
 s8  =   1.00000
 rs6 =   1.28100
 rs8 =   1.09400
 -D3 energy without 3body term =     -0.0027948255 hartrees
 ----------------------------------------------------------------
             Standard Nuclear Orientation (Angstroms)
    I     Atom           X                Y                Z
 ----------------------------------------------------------------
    1      C      -0.3732805575    -1.5934225408     2.0220580830
    2      N      -0.3535729137    -2.3580789293     2.8804539861
    3      C       0.2596373510    -0.8394560075    -0.1796007950
    4      H       0.7858864486    -1.7777246632    -0.3232216432
    5      C      -0.3866875784    -0.6286941129     0.9722488486
    6      H      -0.9514168627     0.2789750909     1.1531892157
    7      C       0.2847857046     0.0973615517    -1.3027565513
    8      H       0.6288296807    -0.2629420366    -2.2636929934
    9      C       0.1280508966     1.5008582058    -1.1914078926
   10      H      -0.7885226259     0.7422397284    -1.7858098355
   11      N       0.0760435885     2.4567676696    -0.3978538609
   12      H       0.6902468437     2.3841160434     0.4163933990
 ----------------------------------------------------------------
 Nuclear Repulsion Energy =         235.76532571 hartrees
 There are       25 alpha and       24 beta electrons
 Applying Cartesian multipole field
    Component          Value
    ---------          -----
     (2,0,0)        1.00000E-10
     (0,2,0)        2.00000E-11
     (0,0,2)       -3.00000E-11
 Nucleus-field energy     =    -0.0000000013 hartrees
 Requested basis set is cc-pVTZ
 There are 100 shells and 280 basis functions
 A cutoff of  1.0D-14 yielded   4649 shell pairs
 There are     36247 function pairs (     47214 Cartesian)
 Smallest overlap matrix eigenvalue = 1.62E-04
 Guess MOs from SCF MO coefficient file
 Reading MOs from coefficient file
 Reading MOs from coefficient file
 Long-range K will be added via erf
 Coulomb attenuation parameter = 0.25 bohr**(-1)
 An unrestricted hybrid HF-DFT SCF calculation will be
 performed using Pulay DIIS extrapolation
 Exchange:     0.1957 Hartree-Fock + 1.0000 wB97X-D3 + LR-HF
 Correlation:  1.0000 wB97X-D3
 Using SG-2 standard quadrature grid
 Dispersion:   Grimme D3
 SCF converges when DIIS error is below 1.0E-08
 Geometry optimization detected.  Setting ReadMinima to 0
 Setting SaveMinima to 0
 using 64 threads for integral computing
 -------------------------------------------------------
 OpenMP Integral computing Module                
 Release: version 1.0, May 2013, Q-Chem Inc. Pittsburgh 
 -------------------------------------------------------
 using 64 threads for integral computing
 -------------------------------------------------------
 OpenMP Integral computing Module                
 Release: version 1.0, May 2013, Q-Chem Inc. Pittsburgh 
 -------------------------------------------------------
 ---------------------------------------
  Cycle       Energy         DIIS Error
 ---------------------------------------
    1    -302.8504067830      1.21E-03
    2    -302.8543329926      1.22E-04
    3    -302.8547566352      6.76E-05
    4    -302.8548273445      4.85E-05
    5    -302.8548723975      1.24E-05
    6    -302.8548830945      5.49E-06
    7    -302.8548884246      3.73E-06
    8    -302.8548922449      2.55E-06
    9    -302.8548951449      1.62E-06
   10    -302.8548967118      1.05E-06
   11    -302.8548973305      3.39E-07
   12    -302.8548975412      1.73E-07
   13    -302.8548976410      9.09E-08
   14    -302.8548976974      6.06E-08
   15    -302.8548977183      3.65E-08
   16    -302.8548977302      1.81E-08
   17    -302.8548977327      6.38E-09 Convergence criterion met
 ---------------------------------------
 <S^2> = 0.7616
 SCF time:  CPU 1917.23 s  wall 32.67 s
 SCF   energy in the final basis set = -302.85489773
 Total energy in the final basis set = -302.85489773
 
 --------------------------------------------------------------
 
                    Orbital Energies (a.u.)
 --------------------------------------------------------------
 
 Alpha MOs
 -- Occupied --
-14.4349 -14.4299 -10.3652 -10.3548 -10.3456 -10.3432 -10.3262  -1.0616
 -1.0359  -0.9781  -0.9146  -0.7923  -0.6874  -0.6699  -0.6329  -0.5845
 -0.5563  -0.5379  -0.4939  -0.4741  -0.4604  -0.4415  -0.4229  -0.3693
 -0.2834
 -- Virtual --
 -0.0120   0.0910   0.0950   0.1081   0.1182   0.1340   0.1628   0.1698
  0.1911   0.2315   0.2650   0.2774   0.3029   0.3181   0.3561   0.3591
  0.3616   0.3694   0.4061   0.4129   0.4226   0.4267   0.4338   0.4359
  0.4748   0.4899   0.4951   0.5081   0.5262   0.5407   0.5488   0.5623
  0.5707   0.5782   0.5884   0.6085   0.6294   0.6460   0.6575   0.6759
  0.6853   0.6969   0.7164   0.7297   0.7436   0.7774   0.8048   0.8144
  0.8461   0.8496   0.8607   0.9161   0.9498   0.9542   1.0011   1.0225
  1.0377   1.0674   1.0775   1.0872   1.0997   1.1255   1.1505   1.1565
  1.1729   1.1966   1.2183   1.2411   1.2537   1.2633   1.2804   1.3096
  1.3301   1.3478   1.3805   1.3953   1.4088   1.4453   1.4774   1.4860
  1.4971   1.5330   1.5454   1.5768   1.5818   1.6012   1.6470   1.6844
  1.7374   1.7741   1.7900   1.8274   1.8589   1.8902   1.9254   2.0099
  2.0722   2.1141   2.1280   2.1736   2.2215   2.2608   2.2796   2.3321
  2.3500   2.3731   2.3831   2.4451   2.4492   2.4528   2.4805   2.5251
  2.5534   2.5815   2.6047   2.6179   2.6335   2.7089   2.7170   2.7333
  2.7583   2.7742   2.8082   2.8282   2.8375   2.8460   2.8520   2.8867
  2.8984   2.9143   2.9326   2.9409   2.9638   2.9865   2.9913   3.0232
  3.0386   3.0414   3.0776   3.0859   3.0989   3.1129   3.1160   3.1526
  3.1759   3.1893   3.2042   3.2153   3.2304   3.2595   3.2858   3.3029
  3.3132   3.3392   3.3590   3.3733   3.3957   3.4203   3.4685   3.4921
  3.5016   3.5313   3.5407   3.5557   3.5856   3.6207   3.6400   3.6600
  3.6669   3.6845   3.7000   3.7417   3.7713   3.7975   3.8484   3.8541
  3.8736   3.8931   3.9501   3.9601   3.9868   3.9957   4.0064   4.0354
  4.0530   4.0657   4.0714   4.0858   4.1151   4.1164   4.1451   4.1907
  4.1996   4.2183   4.2588   4.2700   4.3270   4.3461   4.3545   4.3780
  4.4071   4.4796   4.5147   4.5499   4.5755   4.6011   4.6220   4.6465
  4.6690   4.6736   4.7069   4.7584   4.7739   4.7966   4.8147   4.8317
  4.8640   4.9318   4.9970   5.0246   5.0625   5.0890   5.1411   5.1631
  5.1865   5.2105   5.2463   5.2708   5.3128   5.3715   5.4140   5.4944
  5.5348   5.6194   5.6866   5.7258   5.8029   5.8411   5.9146   5.9324
  5.9521   6.0031   6.1306   6.1975   6.2509   6.3415   6.5994   6.8152
  8.7312   9.5495  11.6115  12.4053  13.9847  14.3248  15.5836
 
 Beta MOs
 -- Occupied --
-14.4308 -14.4294 -10.3595 -10.3512 -10.3455 -10.3424 -10.3264  -1.0480
 -1.0346  -0.9712  -0.9026  -0.7830  -0.6774  -0.6623  -0.6238  -0.5732
 -0.5480  -0.5330  -0.4897  -0.4726  -0.4451  -0.4220  -0.4157  -0.3598
 -- Virtual --
 -0.0265   0.0140   0.0962   0.1048   0.1102   0.1262   0.1374   0.1642
  0.1723   0.1960   0.2325   0.2660   0.2798   0.3081   0.3207   0.3606
  0.3625   0.3638   0.3772   0.4081   0.4155   0.4246   0.4294   0.4365
  0.4391   0.4775   0.4931   0.4973   0.5121   0.5292   0.5445   0.5537
  0.5644   0.5784   0.5796   0.5933   0.6119   0.6338   0.6483   0.6602
  0.6784   0.6902   0.6988   0.7179   0.7338   0.7458   0.7793   0.8096
  0.8173   0.8503   0.8529   0.8635   0.9213   0.9532   0.9589   1.0058
  1.0256   1.0425   1.0688   1.0801   1.0897   1.1035   1.1270   1.1530
  1.1598   1.1770   1.1984   1.2225   1.2420   1.2576   1.2666   1.2862
  1.3137   1.3323   1.3525   1.3835   1.3994   1.4122   1.4492   1.4815
  1.4918   1.5006   1.5344   1.5487   1.5796   1.5898   1.6057   1.6511
  1.6883   1.7416   1.7774   1.7918   1.8357   1.8648   1.8922   1.9309
  2.0141   2.0763   2.1170   2.1367   2.1777   2.2279   2.2635   2.2834
  2.3380   2.3555   2.3775   2.3869   2.4513   2.4569   2.4593   2.4882
  2.5301   2.5620   2.5891   2.6107   2.6254   2.6382   2.7093   2.7239
  2.7392   2.7609   2.7786   2.8164   2.8376   2.8441   2.8517   2.8556
  2.8921   2.9066   2.9184   2.9450   2.9478   2.9682   2.9912   2.9978
  3.0247   3.0461   3.0477   3.0800   3.0896   3.1048   3.1200   3.1204
  3.1605   3.1806   3.1981   3.2071   3.2260   3.2424   3.2678   3.2896
  3.3075   3.3201   3.3471   3.3657   3.3777   3.4002   3.4281   3.4769
  3.4978   3.5064   3.5344   3.5485   3.5615   3.5875   3.6279   3.6448
  3.6660   3.6735   3.6878   3.7032   3.7451   3.7776   3.8026   3.8523
  3.8611   3.8763   3.8986   3.9558   3.9635   3.9899   3.9989   4.0118
  4.0396   4.0566   4.0677   4.0736   4.0887   4.1177   4.1225   4.1483
  4.1961   4.2047   4.2265   4.2616   4.2751   4.3318   4.3482   4.3596
  4.3815   4.4130   4.4896   4.5200   4.5539   4.5786   4.6046   4.6273
  4.6492   4.6720   4.6759   4.7118   4.7619   4.7798   4.7988   4.8191
  4.8397   4.8689   4.9359   5.0064   5.0352   5.0671   5.0921   5.1454
  5.1672   5.1941   5.2143   5.2490   5.2795   5.3187   5.3730   5.4151
  5.4976   5.5419   5.6274   5.6926   5.7327   5.8072   5.8477   5.9252
  5.9383   5.9568   6.0074   6.1364   6.1988   6.2549   6.3470   6.6012
  6.8243   8.7321   9.5571  11.6135  12.4123  13.9890  14.3313  15.5843
 --------------------------------------------------------------
 
          Ground-State Mulliken Net Atomic Charges

     Atom                 Charge (a.u.)    Spin (a.u.)
  --------------------------------------------------------
      1 C                    -0.077044      -0.017779
      2 N                    -0.070965       0.031565
      3 C                    -0.101149      -0.019446
      4 H                     0.155472       0.013501
      5 C                    -0.123722       0.074043
      6 H                     0.172144      -0.000564
      7 C                    -0.140312       0.224359
      8 H                     0.157769      -0.009884
      9 C                    -0.078742       0.464587
     10 H                     0.179717      -0.030889
     11 N                    -0.229213       0.208618
     12 H                     0.156045       0.061887
  --------------------------------------------------------
  Sum of atomic charges =    -0.000000
  Sum of spin   charges =     1.000000

 -----------------------------------------------------------------
                    Cartesian Multipole Moments
 -----------------------------------------------------------------
    Charge (ESU x 10^10)
                -0.0000
    Dipole Moment (Debye)
         X       0.8572      Y       0.3243      Z      -3.2797
       Tot       3.4054
    Quadrupole Moments (Debye-Ang)
        XX     -40.1530     XY      -0.4754     YY     -54.9683
        XZ       0.6281     YZ      13.4516     ZZ     -48.9131
    Octopole Moments (Debye-Ang^2)
       XXX       5.8097    XXY       7.5381    XYY      12.8321
       YYY      13.6804    XXZ     -13.9470    XYZ      -0.7542
       YYZ     -30.3998    XZZ       5.1697    YZZ      36.2471
       ZZZ     -83.7480
    Hexadecapole Moments (Debye-Ang^3)
      XXXX     -73.4676   XXXY     -28.7402   XXYY    -122.3780
      XYYY     -24.1352   YYYY    -798.4252   XXXZ      46.7440
      XXYZ      77.3654   XYYZ      26.6226   YYYZ     322.6979
      XXZZ    -117.6217   XYZZ     -22.6904   YYZZ    -307.7721
      XZZZ      55.6700   YZZZ     332.0086   ZZZZ    -749.1177
 -----------------------------------------------------------------
 Calculating analytic gradient of the SCF energy
 Gradient of SCF Energy
            1           2           3           4           5           6
    1  -0.0003521   0.0004879   0.0008066   0.0017687  -0.0021741  -0.0009828
    2   0.0003242  -0.0003286   0.0016913   0.0003168  -0.0005733   0.0002993
    3  -0.0008566   0.0006229  -0.0029595   0.0004044   0.0013056  -0.0000776
            7           8           9          10          11          12
    1   0.0053337  -0.0016213  -0.0033713  -0.0011191  -0.0000006   0.0012243
    2  -0.0034385  -0.0002790  -0.0040755   0.0053629   0.0008500  -0.0001497
    3   0.0027976  -0.0005465   0.0011822  -0.0006622  -0.0006893  -0.0005210
 Max gradient component =       5.363E-03
 RMS gradient           =       1.966E-03
 Gradient time:  CPU 270.74 s  wall 5.39 s
 Geometry Optimization Parameters
   NAtoms,    NIC,     NZ,  NCons,   NDum,   NFix, NCnnct, MaxDiis
       12      76       0       0       0       0       0       0

 Cartesian Hessian Update
 Hessian updated using Powell/Murtagh-Sargent update
  Mixing factors:     0.918701 Powell                      0.081299 Murtagh-Sargent


** GEOMETRY OPTIMIZATION IN DELOCALIZED INTERNAL COORDINATES **
   Searching for a Transition State

   Optimization Cycle:   3

                       Coordinates (Angstroms)
     ATOM                X               Y               Z
      1  C        -0.3732805575   -1.5934225408    2.0220580830
      2  N        -0.3535729137   -2.3580789293    2.8804539861
      3  C         0.2596373510   -0.8394560075   -0.1796007950
      4  H         0.7858864486   -1.7777246632   -0.3232216432
      5  C        -0.3866875784   -0.6286941129    0.9722488486
      6  H        -0.9514168627    0.2789750909    1.1531892157
      7  C         0.2847857046    0.0973615517   -1.3027565513
      8  H         0.6288296807   -0.2629420366   -2.2636929934
      9  C         0.1280508966    1.5008582058   -1.1914078926
     10  H        -0.7885226259    0.7422397284   -1.7858098355
     11  N         0.0760435885    2.4567676696   -0.3978538609
     12  H         0.6902468437    2.3841160434    0.4163933990
   Point Group: c1    Number of degrees of freedom:    30


   Energy is   -302.854897733

 Hessian updated using Powell/Murtagh-Sargent update
  Mixing factors:     0.985855 Powell                      0.014145 Murtagh-Sargent

 30 Hessian modes will be used to form the next step
  Hessian Eigenvalues:
    -0.001737    0.021141    0.027894    0.030435    0.030498    0.031194
     0.036150    0.050041    0.080362    0.092261    0.130180    0.159827
     0.159967    0.159980    0.166154    0.168841    0.199982    0.200000
     0.219952    0.220005    0.353631    0.354824    0.357156    0.358124
     0.368438    0.416237    0.439444    0.572370    0.857863    1.346406

 Transition state search - taking P-RFO step
 Searching for Lamda that Maximizes Along the Lowest mode
 Value Taken    Lamda =   0.00165307
 Searching for Lamda that Minimizes Along All other modes
 Value Taken    Lamda =  -0.00059410
 Calculated Step too Large.  Step scaled by  0.423478
 Step Taken.  Stepsize is  0.300000

                             Maximum     Tolerance    Cnvgd?
         Gradient           0.003067      0.000300      NO
         Displacement       0.120219      0.001200      NO
         Energy change      0.000872      0.000001      NO


 New Cartesian Coordinates Obtained by Inverse Iteration

 Displacement from previous Coordinates is:  0.366594
 Adding empirical dispersion correction 
 ----------------------------------------------------------------
 Doing -D3(0) with
 s6  =   1.00000
 s8  =   1.00000
 rs6 =   1.28100
 rs8 =   1.09400
 -D3 energy without 3body term =     -0.0028129192 hartrees
 ----------------------------------------------------------------
             Standard Nuclear Orientation (Angstroms)
    I     Atom           X                Y                Z
 ----------------------------------------------------------------
    1      C      -0.3726010121    -1.5911818920     2.0225518089
    2      N      -0.3271477325    -2.3406384604     2.8928939277
    3      C       0.2630711745    -0.8285991260    -0.1743313488
    4      H       0.8615542207    -1.7269489765    -0.2858314442
    5      C      -0.4225475767    -0.6451849505     0.9560078032
    6      H      -1.0472122915     0.2272834792     1.1089008993
    7      C       0.2581619979     0.0998794971    -1.3117680848
    8      H       0.5769894158    -0.2709471122    -2.2773977958
    9      C       0.1524682457     1.5094243459    -1.2010986565
   10      H      -0.8034650564     0.7533704286    -1.7612329589
   11      N       0.1319302900     2.4575508954    -0.3962784641
   12      H       0.7287983002     2.3559918710     0.4275842746
 ----------------------------------------------------------------
 Nuclear Repulsion Energy =         235.63396248 hartrees
 There are       25 alpha and       24 beta electrons
 Applying Cartesian multipole field
    Component          Value
    ---------          -----
     (2,0,0)        1.00000E-10
     (0,2,0)        2.00000E-11
     (0,0,2)       -3.00000E-11
 Nucleus-field energy     =    -0.0000000012 hartrees
 Requested basis set is cc-pVTZ
 There are 100 shells and 280 basis functions
 A cutoff of  1.0D-14 yielded   4651 shell pairs
 There are     36277 function pairs (     47255 Cartesian)
 Smallest overlap matrix eigenvalue = 1.71E-04
 Guess MOs from SCF MO coefficient file
 Reading MOs from coefficient file
 Reading MOs from coefficient file
 Long-range K will be added via erf
 Coulomb attenuation parameter = 0.25 bohr**(-1)
 An unrestricted hybrid HF-DFT SCF calculation will be
 performed using Pulay DIIS extrapolation
 Exchange:     0.1957 Hartree-Fock + 1.0000 wB97X-D3 + LR-HF
 Correlation:  1.0000 wB97X-D3
 Using SG-2 standard quadrature grid
 Dispersion:   Grimme D3
 SCF converges when DIIS error is below 1.0E-08
 Geometry optimization detected.  Setting ReadMinima to 0
 Setting SaveMinima to 0
 using 64 threads for integral computing
 -------------------------------------------------------
 OpenMP Integral computing Module                
 Release: version 1.0, May 2013, Q-Chem Inc. Pittsburgh 
 -------------------------------------------------------
 using 64 threads for integral computing
 -------------------------------------------------------
 OpenMP Integral computing Module                
 Release: version 1.0, May 2013, Q-Chem Inc. Pittsburgh 
 -------------------------------------------------------
 ---------------------------------------
  Cycle       Energy         DIIS Error
 ---------------------------------------
    1    -302.8519410807      1.13E-03
    2    -302.8541178961      1.17E-04
    3    -302.8545944403      6.94E-05
    4    -302.8546994075      4.77E-05
    5    -302.8547735999      1.60E-05
    6    -302.8548003377      8.29E-06
    7    -302.8548167000      6.41E-06
    8    -302.8548260679      4.14E-06
    9    -302.8548316564      1.61E-06
   10    -302.8548337785      8.16E-07
   11    -302.8548346141      2.94E-07
   12    -302.8548349898      1.84E-07
   13    -302.8548352262      1.10E-07
   14    -302.8548353530      7.85E-08
   15    -302.8548354113      4.63E-08
   16    -302.8548354403      1.92E-08
   17    -302.8548354462      7.10E-09 Convergence criterion met
 ---------------------------------------
 <S^2> = 0.7577
 SCF time:  CPU 1956.41 s  wall 33.29 s
 SCF   energy in the final basis set = -302.85483545
 Total energy in the final basis set = -302.85483545
 
 --------------------------------------------------------------
 
                    Orbital Energies (a.u.)
 --------------------------------------------------------------
 
 Alpha MOs
 -- Occupied --
-14.4314 -14.4310 -10.3623 -10.3554 -10.3470 -10.3448 -10.3277  -1.0590
 -1.0372  -0.9780  -0.9147  -0.7923  -0.6864  -0.6702  -0.6327  -0.5864
 -0.5532  -0.5404  -0.4942  -0.4752  -0.4585  -0.4429  -0.4209  -0.3676
 -0.2863
 -- Virtual --
 -0.0111   0.0913   0.0939   0.1088   0.1168   0.1346   0.1624   0.1687
  0.1895   0.2306   0.2655   0.2776   0.2995   0.3156   0.3534   0.3587
  0.3618   0.3691   0.4020   0.4122   0.4231   0.4262   0.4353   0.4395
  0.4745   0.4900   0.4982   0.5064   0.5248   0.5405   0.5459   0.5634
  0.5738   0.5774   0.5880   0.6121   0.6216   0.6435   0.6564   0.6736
  0.6827   0.6981   0.7130   0.7239   0.7417   0.7784   0.8047   0.8142
  0.8484   0.8541   0.8583   0.9193   0.9408   0.9542   1.0009   1.0249
  1.0380   1.0651   1.0786   1.0877   1.0938   1.1259   1.1510   1.1559
  1.1696   1.1969   1.2237   1.2412   1.2515   1.2618   1.2849   1.3136
  1.3255   1.3497   1.3807   1.3953   1.4146   1.4473   1.4740   1.4858
  1.4899   1.5341   1.5435   1.5747   1.5821   1.6050   1.6436   1.6814
  1.7342   1.7628   1.7875   1.8250   1.8547   1.8875   1.9262   2.0062
  2.0650   2.1114   2.1298   2.1703   2.2244   2.2601   2.2795   2.3330
  2.3494   2.3762   2.3817   2.4455   2.4530   2.4590   2.4847   2.5179
  2.5553   2.5759   2.6063   2.6201   2.6334   2.7077   2.7163   2.7331
  2.7540   2.7725   2.8048   2.8258   2.8412   2.8459   2.8544   2.8916
  2.8978   2.9195   2.9345   2.9434   2.9601   2.9879   2.9931   3.0215
  3.0352   3.0412   3.0783   3.0863   3.0966   3.1135   3.1158   3.1542
  3.1723   3.1904   3.2019   3.2084   3.2214   3.2602   3.2847   3.3001
  3.3172   3.3349   3.3654   3.3679   3.3965   3.4283   3.4678   3.4993
  3.5020   3.5336   3.5417   3.5533   3.5850   3.6148   3.6422   3.6544
  3.6618   3.6885   3.6964   3.7420   3.7708   3.7894   3.8477   3.8541
  3.8749   3.8971   3.9563   3.9705   3.9895   3.9966   4.0116   4.0334
  4.0523   4.0651   4.0712   4.0869   4.1040   4.1211   4.1441   4.1891
  4.2000   4.2141   4.2539   4.2725   4.3117   4.3476   4.3595   4.3795
  4.4065   4.4821   4.5099   4.5482   4.5734   4.6030   4.6282   4.6455
  4.6710   4.6743   4.7095   4.7591   4.7780   4.7938   4.8121   4.8337
  4.8717   4.9362   4.9784   5.0216   5.0514   5.0886   5.1497   5.1712
  5.1853   5.2067   5.2372   5.2689   5.3140   5.3657   5.4132   5.4865
  5.5293   5.6070   5.7008   5.7381   5.8064   5.8249   5.9069   5.9310
  5.9479   6.0037   6.1199   6.1974   6.2495   6.3335   6.5914   6.8044
  8.7398   9.5076  11.5864  12.3992  13.9699  14.2880  15.5874
 
 Beta MOs
 -- Occupied --
-14.4312 -14.4267 -10.3561 -10.3521 -10.3466 -10.3444 -10.3278  -1.0451
 -1.0362  -0.9716  -0.9033  -0.7830  -0.6769  -0.6621  -0.6231  -0.5753
 -0.5451  -0.5353  -0.4915  -0.4742  -0.4461  -0.4188  -0.4135  -0.3604
 -- Virtual --
 -0.0216   0.0110   0.0953   0.1057   0.1109   0.1248   0.1376   0.1636
  0.1716   0.1925   0.2317   0.2665   0.2803   0.3048   0.3186   0.3587
  0.3627   0.3639   0.3741   0.4038   0.4154   0.4251   0.4291   0.4382
  0.4427   0.4770   0.4925   0.5013   0.5099   0.5276   0.5440   0.5512
  0.5652   0.5786   0.5833   0.5930   0.6157   0.6262   0.6458   0.6593
  0.6768   0.6868   0.6999   0.7150   0.7275   0.7441   0.7806   0.8085
  0.8166   0.8536   0.8562   0.8616   0.9255   0.9446   0.9581   1.0060
  1.0278   1.0435   1.0666   1.0807   1.0905   1.0968   1.1271   1.1538
  1.1586   1.1739   1.1990   1.2276   1.2421   1.2550   1.2652   1.2897
  1.3183   1.3276   1.3552   1.3842   1.3984   1.4175   1.4517   1.4778
  1.4917   1.4932   1.5354   1.5470   1.5773   1.5900   1.6103   1.6479
  1.6852   1.7387   1.7663   1.7887   1.8333   1.8610   1.8891   1.9322
  2.0100   2.0702   2.1146   2.1380   2.1745   2.2308   2.2641   2.2829
  2.3383   2.3551   2.3803   2.3844   2.4515   2.4592   2.4669   2.4928
  2.5212   2.5638   2.5833   2.6126   2.6278   2.6377   2.7081   2.7228
  2.7387   2.7565   2.7773   2.8160   2.8358   2.8468   2.8501   2.8591
  2.8977   2.9049   2.9251   2.9453   2.9512   2.9649   2.9944   2.9977
  3.0245   3.0421   3.0467   3.0804   3.0895   3.1032   3.1188   3.1225
  3.1620   3.1777   3.1997   3.2049   3.2198   3.2326   3.2678   3.2885
  3.3058   3.3238   3.3432   3.3702   3.3752   3.4014   3.4361   3.4776
  3.5036   3.5079   3.5367   3.5495   3.5593   3.5866   3.6227   3.6460
  3.6590   3.6702   3.6918   3.6993   3.7462   3.7773   3.7941   3.8517
  3.8604   3.8775   3.9027   3.9627   3.9735   3.9944   3.9992   4.0157
  4.0380   4.0554   4.0662   4.0725   4.0900   4.1096   4.1252   4.1473
  4.1946   4.2063   4.2214   4.2569   4.2771   4.3188   4.3488   4.3646
  4.3833   4.4118   4.4932   4.5144   4.5519   4.5759   4.6063   4.6331
  4.6474   4.6730   4.6763   4.7142   4.7618   4.7856   4.7951   4.8169
  4.8413   4.8767   4.9402   4.9882   5.0337   5.0564   5.0914   5.1541
  5.1740   5.1944   5.2098   5.2409   5.2755   5.3205   5.3670   5.4144
  5.4901   5.5366   5.6152   5.7076   5.7433   5.8120   5.8321   5.9192
  5.9353   5.9536   6.0070   6.1262   6.1981   6.2541   6.3393   6.5930
  6.8143   8.7407   9.5160  11.5883  12.4058  13.9745  14.2944  15.5878
 --------------------------------------------------------------
 
          Ground-State Mulliken Net Atomic Charges

     Atom                 Charge (a.u.)    Spin (a.u.)
  --------------------------------------------------------
      1 C                    -0.075777      -0.008549
      2 N                    -0.069487       0.015042
      3 C                    -0.101322       0.008312
      4 H                     0.155827       0.013058
      5 C                    -0.119000       0.033222
      6 H                     0.174270       0.000317
      7 C                    -0.140131       0.185897
      8 H                     0.157062      -0.009009
      9 C                    -0.086678       0.504341
     10 H                     0.183681      -0.027497
     11 N                    -0.233621       0.218768
     12 H                     0.155176       0.066098
  --------------------------------------------------------
  Sum of atomic charges =     0.000000
  Sum of spin   charges =     1.000000

 -----------------------------------------------------------------
                    Cartesian Multipole Moments
 -----------------------------------------------------------------
    Charge (ESU x 10^10)
                 0.0000
    Dipole Moment (Debye)
         X       0.6820      Y       0.1081      Z      -3.1915
       Tot       3.2653
    Quadrupole Moments (Debye-Ang)
        XX     -39.7454     XY      -0.7598     YY     -55.3452
        XZ       0.6123     YZ      13.3275     ZZ     -49.1254
    Octopole Moments (Debye-Ang^2)
       XXX       4.8809    XXY       7.3140    XYY      11.2632
       YYY      11.2453    XXZ     -13.4718    XYZ       0.0329
       YYZ     -29.5614    XZZ       4.1714    YZZ      35.6052
       ZZZ     -83.6530
    Hexadecapole Moments (Debye-Ang^3)
      XXXX     -74.2927   XXXY     -31.3037   XXYY    -121.2765
      XYYY     -28.2735   YYYY    -798.5917   XXXZ      45.8489
      XXYZ      77.1545   XYYZ      26.1635   YYYZ     321.2108
      XXZZ    -117.9870   XYZZ     -22.4253   YYZZ    -306.9121
      XZZZ      54.3291   YZZZ     332.9542   ZZZZ    -753.7104
 -----------------------------------------------------------------
 Calculating analytic gradient of the SCF energy
 Gradient of SCF Energy
            1           2           3           4           5           6
    1  -0.0005501   0.0004598   0.0012132   0.0015339  -0.0018103  -0.0005093
    2   0.0001804  -0.0001976   0.0017557   0.0004571  -0.0008643   0.0002199
    3  -0.0009766   0.0005298  -0.0028660   0.0008309   0.0011680  -0.0001552
            7           8           9          10          11          12
    1   0.0125733  -0.0024303  -0.0106850  -0.0010981  -0.0005037   0.0018066
    2  -0.0068993  -0.0001375  -0.0121912   0.0153167   0.0026116  -0.0002516
    3   0.0068031  -0.0006907  -0.0013253  -0.0022409  -0.0001708  -0.0009062
 Max gradient component =       1.532E-02
 RMS gradient           =       4.710E-03
 Gradient time:  CPU 271.85 s  wall 5.12 s
 Geometry Optimization Parameters
   NAtoms,    NIC,     NZ,  NCons,   NDum,   NFix, NCnnct, MaxDiis
       12      76       0       0       0       0       0       0

 Cartesian Hessian Update
 Hessian updated using Powell/Murtagh-Sargent update
  Mixing factors:     0.974571 Powell                      0.025429 Murtagh-Sargent


** GEOMETRY OPTIMIZATION IN DELOCALIZED INTERNAL COORDINATES **
   Searching for a Transition State

   Optimization Cycle:   4

                       Coordinates (Angstroms)
     ATOM                X               Y               Z
      1  C        -0.3726010121   -1.5911818920    2.0225518089
      2  N        -0.3271477325   -2.3406384604    2.8928939277
      3  C         0.2630711745   -0.8285991260   -0.1743313488
      4  H         0.8615542207   -1.7269489765   -0.2858314442
      5  C        -0.4225475767   -0.6451849505    0.9560078032
      6  H        -1.0472122915    0.2272834792    1.1089008993
      7  C         0.2581619979    0.0998794971   -1.3117680848
      8  H         0.5769894158   -0.2709471122   -2.2773977958
      9  C         0.1524682457    1.5094243459   -1.2010986565
     10  H        -0.8034650564    0.7533704286   -1.7612329589
     11  N         0.1319302900    2.4575508954   -0.3962784641
     12  H         0.7287983002    2.3559918710    0.4275842746
   Point Group: c1    Number of degrees of freedom:    30


   Energy is   -302.854835446

 Hessian updated using Powell/Murtagh-Sargent update
  Mixing factors:     0.960763 Powell                      0.039237 Murtagh-Sargent

 30 Hessian modes will be used to form the next step
  Hessian Eigenvalues:
    -0.015831    0.021122    0.027908    0.029913    0.030484    0.031053
     0.035997    0.050659    0.080463    0.092432    0.130178    0.159831
     0.159853    0.159980    0.165307    0.168662    0.199973    0.200000
     0.219952    0.220003    0.353630    0.354824    0.357156    0.358028
     0.368381    0.416234    0.439442    0.572355    0.857802    1.346404

 Transition state search - taking P-RFO step
 Searching for Lamda that Maximizes Along the Lowest mode
 Value Taken    Lamda =   0.00107429
 Searching for Lamda that Minimizes Along All other modes
 Value Taken    Lamda =  -0.00195863
 Calculated Step too Large.  Step scaled by  0.974032
 Step Taken.  Stepsize is  0.300000

                             Maximum     Tolerance    Cnvgd?
         Gradient           0.008845      0.000300      NO
         Displacement       0.188430      0.001200      NO
         Energy change      0.000062      0.000001      NO


 New Cartesian Coordinates Obtained by Inverse Iteration

 Displacement from previous Coordinates is:  0.484790
 Adding empirical dispersion correction 
 ----------------------------------------------------------------
 Doing -D3(0) with
 s6  =   1.00000
 s8  =   1.00000
 rs6 =   1.28100
 rs8 =   1.09400
 -D3 energy without 3body term =     -0.0027930802 hartrees
 ----------------------------------------------------------------
             Standard Nuclear Orientation (Angstroms)
    I     Atom           X                Y                Z
 ----------------------------------------------------------------
    1      C      -0.3695216930    -1.5840505255     2.0223466266
    2      N      -0.3623305339    -2.3506944145     2.8787914155
    3      C       0.2541037880    -0.8410001919    -0.1854972932
    4      H       0.7719518868    -1.7829365379    -0.3296492257
    5      C      -0.3707100096    -0.6179673747     0.9733346087
    6      H      -0.9052522261     0.3045037196     1.1641307770
    7      C       0.2775516124     0.0949099005    -1.3140187214
    8      H       0.6306663495    -0.2658469462    -2.2713930302
    9      C       0.1418279388     1.5018321367    -1.1985422243
   10      H      -0.7798519164     0.7351731968    -1.7962999811
   11      N       0.0723090695     2.4479265862    -0.3944600035
   12      H       0.6392557094     2.3581504505     0.4512570122
 ----------------------------------------------------------------
 Nuclear Repulsion Energy =         235.90109113 hartrees
 There are       25 alpha and       24 beta electrons
 Applying Cartesian multipole field
    Component          Value
    ---------          -----
     (2,0,0)        1.00000E-10
     (0,2,0)        2.00000E-11
     (0,0,2)       -3.00000E-11
 Nucleus-field energy     =    -0.0000000015 hartrees
 Requested basis set is cc-pVTZ
 There are 100 shells and 280 basis functions
 A cutoff of  1.0D-14 yielded   4653 shell pairs
 There are     36273 function pairs (     47246 Cartesian)
 Smallest overlap matrix eigenvalue = 1.63E-04
 Guess MOs from SCF MO coefficient file
 Reading MOs from coefficient file
 Reading MOs from coefficient file
 Long-range K will be added via erf
 Coulomb attenuation parameter = 0.25 bohr**(-1)
 An unrestricted hybrid HF-DFT SCF calculation will be
 performed using Pulay DIIS extrapolation
 Exchange:     0.1957 Hartree-Fock + 1.0000 wB97X-D3 + LR-HF
 Correlation:  1.0000 wB97X-D3
 Using SG-2 standard quadrature grid
 Dispersion:   Grimme D3
 SCF converges when DIIS error is below 1.0E-08
 Geometry optimization detected.  Setting ReadMinima to 0
 Setting SaveMinima to 0
 using 64 threads for integral computing
 -------------------------------------------------------
 OpenMP Integral computing Module                
 Release: version 1.0, May 2013, Q-Chem Inc. Pittsburgh 
 -------------------------------------------------------
 using 64 threads for integral computing
 -------------------------------------------------------
 OpenMP Integral computing Module                
 Release: version 1.0, May 2013, Q-Chem Inc. Pittsburgh 
 -------------------------------------------------------
 ---------------------------------------
  Cycle       Energy         DIIS Error
 ---------------------------------------
    1    -302.8390118529      1.44E-03
    2    -302.8548478950      1.75E-04
    3    -302.8554273058      1.33E-04
    4    -302.8555994544      6.64E-05
    5    -302.8556580101      2.54E-05
    6    -302.8556716136      5.81E-06
    7    -302.8556739345      2.94E-06
    8    -302.8556749207      1.37E-06
    9    -302.8556755533      8.66E-07
   10    -302.8556760222      5.65E-07
   11    -302.8556763782      3.27E-07
   12    -302.8556765423      2.27E-07
   13    -302.8556766370      1.04E-07
   14    -302.8556766690      5.52E-08
   15    -302.8556766748      1.92E-08
   16    -302.8556766768      1.14E-08
   17    -302.8556766774      6.22E-09 Convergence criterion met
 ---------------------------------------
 <S^2> = 0.7589
 SCF time:  CPU 1912.00 s  wall 32.39 s
 SCF   energy in the final basis set = -302.85567668
 Total energy in the final basis set = -302.85567668
 
 --------------------------------------------------------------
 
                    Orbital Energies (a.u.)
 --------------------------------------------------------------
 
 Alpha MOs
 -- Occupied --
-14.4331 -14.4309 -10.3637 -10.3556 -10.3463 -10.3440 -10.3271  -1.0604
 -1.0368  -0.9781  -0.9151  -0.7923  -0.6874  -0.6712  -0.6328  -0.5839
 -0.5564  -0.5389  -0.4941  -0.4748  -0.4602  -0.4422  -0.4222  -0.3685
 -0.2860
 -- Virtual --
 -0.0121   0.0925   0.0946   0.1077   0.1192   0.1337   0.1626   0.1709
  0.1921   0.2311   0.2652   0.2761   0.3019   0.3168   0.3553   0.3588
  0.3604   0.3686   0.4071   0.4123   0.4241   0.4259   0.4345   0.4351
  0.4747   0.4899   0.4952   0.5073   0.5268   0.5403   0.5496   0.5622
  0.5710   0.5773   0.5899   0.6076   0.6308   0.6495   0.6573   0.6759
  0.6869   0.6964   0.7160   0.7287   0.7435   0.7759   0.8048   0.8145
  0.8476   0.8511   0.8605   0.9177   0.9513   0.9565   1.0023   1.0199
  1.0378   1.0665   1.0775   1.0882   1.1000   1.1250   1.1523   1.1551
  1.1742   1.1960   1.2166   1.2419   1.2547   1.2643   1.2816   1.3076
  1.3340   1.3465   1.3774   1.3899   1.4077   1.4424   1.4761   1.4920
  1.4983   1.5318   1.5429   1.5774   1.5845   1.5985   1.6430   1.6858
  1.7377   1.7714   1.7903   1.8264   1.8557   1.8894   1.9282   2.0129
  2.0693   2.1130   2.1272   2.1712   2.2207   2.2598   2.2807   2.3343
  2.3524   2.3710   2.3843   2.4458   2.4492   2.4559   2.4815   2.5317
  2.5536   2.5830   2.6061   2.6219   2.6341   2.7085   2.7178   2.7327
  2.7586   2.7716   2.8068   2.8276   2.8391   2.8458   2.8512   2.8889
  2.8991   2.9138   2.9283   2.9426   2.9663   2.9855   2.9934   3.0218
  3.0368   3.0412   3.0771   3.0847   3.0979   3.1129   3.1162   3.1555
  3.1754   3.1906   3.2062   3.2120   3.2203   3.2607   3.2877   3.3007
  3.3111   3.3402   3.3568   3.3751   3.3985   3.4231   3.4667   3.4955
  3.5047   3.5298   3.5384   3.5596   3.5865   3.6216   3.6402   3.6613
  3.6636   3.6851   3.6963   3.7442   3.7709   3.8018   3.8475   3.8518
  3.8712   3.8923   3.9470   3.9629   3.9860   3.9973   4.0122   4.0419
  4.0557   4.0655   4.0712   4.0859   4.1142   4.1185   4.1503   4.1906
  4.1975   4.2140   4.2593   4.2689   4.3198   4.3469   4.3534   4.3771
  4.4055   4.4758   4.5168   4.5493   4.5756   4.6052   4.6305   4.6465
  4.6724   4.6740   4.7083   4.7610   4.7778   4.7978   4.8156   4.8352
  4.8656   4.9362   4.9965   5.0216   5.0599   5.0924   5.1406   5.1659
  5.1858   5.2118   5.2463   5.2633   5.3137   5.3737   5.4173   5.4917
  5.5293   5.6143   5.6952   5.7311   5.8123   5.8282   5.9086   5.9342
  5.9557   6.0072   6.1334   6.1979   6.2503   6.3363   6.6011   6.8145
  8.7380   9.5260  11.6145  12.3999  13.9981  14.3131  15.5965
 
 Beta MOs
 -- Occupied --
-14.4305 -14.4289 -10.3575 -10.3523 -10.3460 -10.3434 -10.3273  -1.0467
 -1.0357  -0.9716  -0.9035  -0.7830  -0.6775  -0.6634  -0.6235  -0.5728
 -0.5485  -0.5339  -0.4907  -0.4736  -0.4460  -0.4200  -0.4152  -0.3605
 -- Virtual --
 -0.0246   0.0126   0.0960   0.1060   0.1099   0.1272   0.1370   0.1640
  0.1731   0.1963   0.2322   0.2663   0.2786   0.3072   0.3197   0.3599
  0.3615   0.3638   0.3755   0.4091   0.4146   0.4261   0.4285   0.4372
  0.4389   0.4772   0.4930   0.4972   0.5117   0.5294   0.5445   0.5545
  0.5647   0.5781   0.5792   0.5950   0.6111   0.6347   0.6520   0.6600
  0.6788   0.6913   0.6979   0.7176   0.7329   0.7457   0.7780   0.8097
  0.8170   0.8516   0.8547   0.8638   0.9228   0.9553   0.9612   1.0070
  1.0233   1.0425   1.0678   1.0799   1.0908   1.1037   1.1263   1.1548
  1.1584   1.1779   1.1982   1.2209   1.2429   1.2575   1.2675   1.2876
  1.3115   1.3361   1.3522   1.3806   1.3934   1.4108   1.4462   1.4806
  1.4982   1.5014   1.5331   1.5462   1.5795   1.5937   1.6026   1.6472
  1.6897   1.7420   1.7748   1.7917   1.8345   1.8620   1.8911   1.9338
  2.0175   2.0738   2.1159   2.1360   2.1750   2.2278   2.2627   2.2844
  2.3401   2.3576   2.3756   2.3877   2.4515   2.4561   2.4626   2.4888
  2.5369   2.5627   2.5898   2.6112   2.6306   2.6390   2.7088   2.7244
  2.7390   2.7611   2.7763   2.8162   2.8368   2.8451   2.8511   2.8550
  2.8946   2.9076   2.9181   2.9402   2.9499   2.9712   2.9910   2.9995
  3.0237   3.0441   3.0475   3.0792   3.0896   3.1031   3.1192   3.1227
  3.1630   3.1799   3.1992   3.2091   3.2237   3.2312   3.2692   3.2917
  3.3055   3.3182   3.3481   3.3632   3.3793   3.4037   3.4316   3.4757
  3.5011   3.5096   3.5328   3.5465   3.5653   3.5881   3.6287   3.6451
  3.6665   3.6711   3.6882   3.6998   3.7475   3.7773   3.8070   3.8512
  3.8590   3.8736   3.8979   3.9517   3.9662   3.9892   4.0015   4.0170
  4.0455   4.0601   4.0672   4.0732   4.0900   4.1167   4.1245   4.1530
  4.1961   4.2031   4.2220   4.2629   4.2744   4.3250   4.3486   4.3578
  4.3805   4.4116   4.4864   4.5212   4.5532   4.5784   4.6084   4.6356
  4.6489   4.6748   4.6762   4.7131   4.7641   4.7840   4.7997   4.8197
  4.8439   4.8703   4.9402   5.0065   5.0328   5.0642   5.0952   5.1448
  5.1703   5.1928   5.2159   5.2498   5.2711   5.3198   5.3751   5.4185
  5.4953   5.5361   5.6224   5.7013   5.7373   5.8172   5.8352   5.9206
  5.9390   5.9607   6.0112   6.1395   6.1989   6.2551   6.3418   6.6029
  6.8243   8.7390   9.5340  11.6166  12.4064  14.0028  14.3194  15.5970
 --------------------------------------------------------------
 
          Ground-State Mulliken Net Atomic Charges

     Atom                 Charge (a.u.)    Spin (a.u.)
  --------------------------------------------------------
      1 C                    -0.076738      -0.012515
      2 N                    -0.069864       0.022249
      3 C                    -0.099111      -0.002373
      4 H                     0.155866       0.012436
      5 C                    -0.124154       0.051083
      6 H                     0.172249      -0.000159
      7 C                    -0.140104       0.190018
      8 H                     0.156908      -0.008873
      9 C                    -0.079611       0.498539
     10 H                     0.182321      -0.028226
     11 N                    -0.233918       0.212853
     12 H                     0.156158       0.064970
  --------------------------------------------------------
  Sum of atomic charges =     0.000000
  Sum of spin   charges =     1.000000

 -----------------------------------------------------------------
                    Cartesian Multipole Moments
 -----------------------------------------------------------------
    Charge (ESU x 10^10)
                 0.0000
    Dipole Moment (Debye)
         X       0.8180      Y       0.2231      Z      -3.1999
       Tot       3.3103
    Quadrupole Moments (Debye-Ang)
        XX     -40.3191     XY      -0.7481     YY     -55.0468
        XZ       0.7411     YZ      13.5157     ZZ     -48.7413
    Octopole Moments (Debye-Ang^2)
       XXX       5.6774    XXY       7.1921    XYY      12.1550
       YYY      12.4505    XXZ     -13.9991    XYZ      -0.7541
       YYZ     -29.7841    XZZ       5.1953    YZZ      35.9604
       ZZZ     -83.0417
    Hexadecapole Moments (Debye-Ang^3)
      XXXX     -72.5176   XXXY     -29.0285   XXYY    -122.2679
      XYYY     -26.1190   YYYY    -794.7004   XXXZ      47.0460
      XXYZ      76.8755   XYYZ      27.0874   YYYZ     321.0409
      XXZZ    -117.7921   XYZZ     -23.3189   YYZZ    -306.3025
      XZZZ      56.6345   YZZZ     330.0779   ZZZZ    -749.5922
 -----------------------------------------------------------------
 Calculating analytic gradient of the SCF energy
 Gradient of SCF Energy
            1           2           3           4           5           6
    1  -0.0007212   0.0004612   0.0010336   0.0018393  -0.0020552   0.0002755
    2   0.0001479  -0.0001374   0.0015658   0.0008071  -0.0007928   0.0000850
    3  -0.0007763   0.0003624  -0.0019417   0.0008811   0.0005533   0.0000490
            7           8           9          10          11          12
    1   0.0098516  -0.0021861  -0.0084484  -0.0009119  -0.0002854   0.0011470
    2  -0.0068099  -0.0002336  -0.0096834   0.0131251   0.0023860  -0.0004596
    3   0.0053480  -0.0007688  -0.0010866  -0.0016101  -0.0003158  -0.0006944
 Max gradient component =       1.313E-02
 RMS gradient           =       3.895E-03
 Gradient time:  CPU 277.02 s  wall 5.40 s
 Geometry Optimization Parameters
   NAtoms,    NIC,     NZ,  NCons,   NDum,   NFix, NCnnct, MaxDiis
       12      76       0       0       0       0       0       0

 Cartesian Hessian Update
 Hessian updated using Powell/Murtagh-Sargent update
  Mixing factors:     0.899756 Powell                      0.100244 Murtagh-Sargent


** GEOMETRY OPTIMIZATION IN DELOCALIZED INTERNAL COORDINATES **
   Searching for a Transition State

   Optimization Cycle:   5

                       Coordinates (Angstroms)
     ATOM                X               Y               Z
      1  C        -0.3695216930   -1.5840505255    2.0223466266
      2  N        -0.3623305339   -2.3506944145    2.8787914155
      3  C         0.2541037880   -0.8410001919   -0.1854972932
      4  H         0.7719518868   -1.7829365379   -0.3296492257
      5  C        -0.3707100096   -0.6179673747    0.9733346087
      6  H        -0.9052522261    0.3045037196    1.1641307770
      7  C         0.2775516124    0.0949099005   -1.3140187214
      8  H         0.6306663495   -0.2658469462   -2.2713930302
      9  C         0.1418279388    1.5018321367   -1.1985422243
     10  H        -0.7798519164    0.7351731968   -1.7962999811
     11  N         0.0723090695    2.4479265862   -0.3944600035
     12  H         0.6392557094    2.3581504505    0.4512570122
   Point Group: c1    Number of degrees of freedom:    30


   Energy is   -302.855676677

 Hessian updated using Powell/Murtagh-Sargent update
  Mixing factors:     0.951726 Powell                      0.048274 Murtagh-Sargent

 30 Hessian modes will be used to form the next step
  Hessian Eigenvalues:
    -0.001786    0.018439    0.021742    0.028096    0.030484    0.030901
     0.035389    0.048593    0.078440    0.091064    0.128190    0.153612
     0.159834    0.159980    0.160617    0.167980    0.199940    0.200000
     0.219952    0.219999    0.353629    0.354826    0.357156    0.357858
     0.368121    0.416227    0.439441    0.572259    0.857762    1.346395

 Transition state search - taking P-RFO step
 Searching for Lamda that Maximizes Along the Lowest mode
 Value Taken    Lamda =   0.00010420
 Searching for Lamda that Minimizes Along All other modes
 Value Taken    Lamda =  -0.00273020
 Calculated Step too Large.  Step scaled by  0.787130
 Step Taken.  Stepsize is  0.300000

                             Maximum     Tolerance    Cnvgd?
         Gradient           0.007296      0.000300      NO
         Displacement       0.167322      0.001200      NO
         Energy change     -0.000841      0.000001      NO


 New Cartesian Coordinates Obtained by Inverse Iteration

 Displacement from previous Coordinates is:  0.223903
 Adding empirical dispersion correction 
 ----------------------------------------------------------------
 Doing -D3(0) with
 s6  =   1.00000
 s8  =   1.00000
 rs6 =   1.28100
 rs8 =   1.09400
 -D3 energy without 3body term =     -0.0028071001 hartrees
 ----------------------------------------------------------------
             Standard Nuclear Orientation (Angstroms)
    I     Atom           X                Y                Z
 ----------------------------------------------------------------
    1      C      -0.3628621897    -1.5685110775     2.0220646650
    2      N      -0.3449410159    -2.3273156381     2.8849951720
    3      C       0.2436403688    -0.8348728670    -0.1935047087
    4      H       0.7923459243    -1.7608382212    -0.3258628864
    5      C      -0.3820658174    -0.6126901576     0.9627963394
    6      H      -0.9289217145     0.3037557826     1.1477185198
    7      C       0.2524479072     0.0973340015    -1.3314622528
    8      H       0.6133713496    -0.2655898677    -2.2851936876
    9      C       0.1802758070     1.5124399868    -1.2115256583
   10      H      -0.7801199077     0.7076429476    -1.7813931375
   11      N       0.1069289326     2.4373936612    -0.3846124691
   12      H       0.6099003311     2.3112514490     0.4959800647
 ----------------------------------------------------------------
 Nuclear Repulsion Energy =         236.03020421 hartrees
 There are       25 alpha and       24 beta electrons
 Applying Cartesian multipole field
    Component          Value
    ---------          -----
     (2,0,0)        1.00000E-10
     (0,2,0)        2.00000E-11
     (0,0,2)       -3.00000E-11
 Nucleus-field energy     =    -0.0000000017 hartrees
 Requested basis set is cc-pVTZ
 There are 100 shells and 280 basis functions
 A cutoff of  1.0D-14 yielded   4659 shell pairs
 There are     36355 function pairs (     47358 Cartesian)
 Smallest overlap matrix eigenvalue = 1.69E-04
 Guess MOs from SCF MO coefficient file
 Reading MOs from coefficient file
 Reading MOs from coefficient file
 Long-range K will be added via erf
 Coulomb attenuation parameter = 0.25 bohr**(-1)
 An unrestricted hybrid HF-DFT SCF calculation will be
 performed using Pulay DIIS extrapolation
 Exchange:     0.1957 Hartree-Fock + 1.0000 wB97X-D3 + LR-HF
 Correlation:  1.0000 wB97X-D3
 Using SG-2 standard quadrature grid
 Dispersion:   Grimme D3
 SCF converges when DIIS error is below 1.0E-08
 Geometry optimization detected.  Setting ReadMinima to 0
 Setting SaveMinima to 0
 using 64 threads for integral computing
 -------------------------------------------------------
 OpenMP Integral computing Module                
 Release: version 1.0, May 2013, Q-Chem Inc. Pittsburgh 
 -------------------------------------------------------
 using 64 threads for integral computing
 -------------------------------------------------------
 OpenMP Integral computing Module                
 Release: version 1.0, May 2013, Q-Chem Inc. Pittsburgh 
 -------------------------------------------------------
 ---------------------------------------
  Cycle       Energy         DIIS Error
 ---------------------------------------
    1    -302.8582929716      9.15E-04
    2    -302.8583173613      1.16E-04
    3    -302.8589786063      7.82E-05
    4    -302.8591802957      4.46E-05
    5    -302.8593457664      2.42E-05
    6    -302.8594147280      1.23E-05
    7    -302.8594532777      7.73E-06
    8    -302.8594663575      4.98E-06
    9    -302.8594710934      1.70E-06
   10    -302.8594732199      1.10E-06
   11    -302.8594743955      3.81E-07
   12    -302.8594750263      2.02E-07
   13    -302.8594753860      1.24E-07
   14    -302.8594756291      7.70E-08
   15    -302.8594757852      3.99E-08
   16    -302.8594758339      1.61E-08
   17    -302.8594758421      7.11E-09 Convergence criterion met
 ---------------------------------------
 <S^2> = 0.7557
 SCF time:  CPU 1939.54 s  wall 33.39 s
 SCF   energy in the final basis set = -302.85947584
 Total energy in the final basis set = -302.85947584
 
 --------------------------------------------------------------
 
                    Orbital Energies (a.u.)
 --------------------------------------------------------------
 
 Alpha MOs
 -- Occupied --
-14.4325 -14.4295 -10.3602 -10.3556 -10.3481 -10.3458 -10.3288  -1.0583
 -1.0381  -0.9778  -0.9150  -0.7918  -0.6864  -0.6723  -0.6323  -0.5836
 -0.5560  -0.5411  -0.4942  -0.4760  -0.4588  -0.4434  -0.4215  -0.3678
 -0.2909
 -- Virtual --
 -0.0108   0.0907   0.0958   0.1082   0.1207   0.1338   0.1629   0.1711
  0.1924   0.2302   0.2664   0.2750   0.3002   0.3125   0.3511   0.3574
  0.3604   0.3696   0.4066   0.4104   0.4239   0.4265   0.4343   0.4380
  0.4748   0.4900   0.4960   0.5048   0.5246   0.5403   0.5494   0.5644
  0.5721   0.5775   0.5917   0.6082   0.6291   0.6502   0.6562   0.6738
  0.6861   0.6988   0.7127   0.7277   0.7408   0.7749   0.8070   0.8135
  0.8504   0.8548   0.8618   0.9197   0.9490   0.9588   1.0014   1.0207
  1.0381   1.0648   1.0765   1.0909   1.0986   1.1241   1.1517   1.1560
  1.1733   1.1950   1.2182   1.2429   1.2561   1.2660   1.2875   1.3095
  1.3341   1.3433   1.3726   1.3874   1.4127   1.4397   1.4684   1.4946
  1.4986   1.5316   1.5386   1.5733   1.5893   1.5962   1.6343   1.6843
  1.7331   1.7594   1.7880   1.8220   1.8491   1.8877   1.9311   2.0138
  2.0569   2.1106   2.1295   2.1666   2.2216   2.2582   2.2829   2.3371
  2.3550   2.3739   2.3849   2.4435   2.4510   2.4721   2.4879   2.5340
  2.5531   2.5835   2.6085   2.6282   2.6463   2.7072   2.7159   2.7314
  2.7530   2.7626   2.8050   2.8240   2.8396   2.8465   2.8542   2.8979
  2.8999   2.9148   2.9222   2.9490   2.9695   2.9878   2.9966   3.0196
  3.0355   3.0425   3.0785   3.0850   3.0955   3.1104   3.1166   3.1581
  3.1749   3.1902   3.1948   3.2106   3.2134   3.2635   3.2918   3.3034
  3.3124   3.3390   3.3569   3.3738   3.4068   3.4311   3.4623   3.5026
  3.5109   3.5299   3.5395   3.5609   3.5861   3.6163   3.6353   3.6574
  3.6715   3.6864   3.6954   3.7443   3.7693   3.8017   3.8412   3.8573
  3.8682   3.8932   3.9487   3.9737   3.9856   3.9948   4.0218   4.0487
  4.0604   4.0644   4.0716   4.0767   4.1047   4.1249   4.1565   4.1772
  4.1918   4.2122   4.2423   4.2686   4.3032   4.3467   4.3744   4.3821
  4.4060   4.4683   4.5249   4.5506   4.5762   4.6083   4.6423   4.6539
  4.6718   4.6823   4.7103   4.7631   4.7836   4.7967   4.8142   4.8400
  4.8761   4.9515   4.9830   5.0187   5.0529   5.0932   5.1453   5.1750
  5.1837   5.2100   5.2306   5.2619   5.3109   5.3721   5.4143   5.4830
  5.5148   5.5928   5.7118   5.7428   5.7961   5.8291   5.8867   5.9424
  5.9624   6.0172   6.1323   6.1976   6.2455   6.3238   6.5952   6.8023
  8.7321   9.4548  11.5829  12.4495  13.9851  14.2780  15.6018
 
 Beta MOs
 -- Occupied --
-14.4324 -14.4251 -10.3532 -10.3527 -10.3474 -10.3457 -10.3288  -1.0445
 -1.0371  -0.9723  -0.9048  -0.7826  -0.6770  -0.6638  -0.6228  -0.5728
 -0.5487  -0.5361  -0.4924  -0.4754  -0.4473  -0.4178  -0.4126  -0.3631
 -- Virtual --
 -0.0162   0.0085   0.0949   0.1068   0.1100   0.1283   0.1367   0.1640
  0.1732   0.1949   0.2315   0.2673   0.2780   0.3052   0.3156   0.3571
  0.3603   0.3641   0.3737   0.4083   0.4127   0.4267   0.4282   0.4375
  0.4423   0.4767   0.4927   0.4985   0.5091   0.5267   0.5452   0.5539
  0.5677   0.5768   0.5824   0.5973   0.6121   0.6329   0.6527   0.6591
  0.6776   0.6887   0.7005   0.7151   0.7318   0.7428   0.7773   0.8117
  0.8158   0.8529   0.8590   0.8663   0.9254   0.9533   0.9635   1.0062
  1.0245   1.0430   1.0658   1.0785   1.0939   1.1016   1.1253   1.1556
  1.1581   1.1767   1.1973   1.2225   1.2440   1.2576   1.2689   1.2923
  1.3135   1.3357   1.3518   1.3755   1.3891   1.4155   1.4434   1.4737
  1.4975   1.5047   1.5329   1.5421   1.5754   1.5962   1.6023   1.6388
  1.6881   1.7376   1.7634   1.7887   1.8293   1.8558   1.8891   1.9373
  2.0192   2.0626   2.1137   2.1383   2.1697   2.2295   2.2623   2.2857
  2.3423   2.3597   2.3800   2.3868   2.4497   2.4564   2.4781   2.4940
  2.5389   2.5624   2.5893   2.6128   2.6362   2.6541   2.7078   2.7226
  2.7372   2.7563   2.7673   2.8163   2.8322   2.8433   2.8500   2.8612
  2.9062   2.9063   2.9192   2.9340   2.9562   2.9750   2.9936   3.0029
  3.0238   3.0411   3.0489   3.0804   3.0909   3.1025   3.1196   3.1204
  3.1658   3.1800   3.2015   3.2060   3.2133   3.2213   3.2720   3.2963
  3.3085   3.3200   3.3469   3.3629   3.3791   3.4130   3.4405   3.4725
  3.5080   3.5158   3.5342   3.5477   3.5665   3.5872   3.6238   3.6409
  3.6611   3.6793   3.6898   3.6983   3.7481   3.7759   3.8065   3.8483
  3.8606   3.8706   3.8986   3.9529   3.9771   3.9896   3.9984   4.0263
  4.0515   4.0635   4.0666   4.0733   4.0829   4.1102   4.1281   4.1585
  4.1843   4.1980   4.2179   4.2501   4.2735   4.3063   4.3477   4.3784
  4.3857   4.4115   4.4791   4.5286   4.5539   4.5780   4.6115   4.6440
  4.6589   4.6729   4.6847   4.7145   4.7654   4.7921   4.7978   4.8174
  4.8487   4.8808   4.9560   4.9946   5.0303   5.0572   5.0953   5.1500
  5.1798   5.1900   5.2135   5.2374   5.2652   5.3177   5.3734   5.4154
  5.4883   5.5201   5.6007   5.7189   5.7472   5.8038   5.8349   5.8988
  5.9472   5.9679   6.0207   6.1388   6.1978   6.2523   6.3289   6.5968
  6.8133   8.7334   9.4640  11.5851  12.4546  13.9906  14.2839  15.6020
 --------------------------------------------------------------
 
          Ground-State Mulliken Net Atomic Charges

     Atom                 Charge (a.u.)    Spin (a.u.)
  --------------------------------------------------------
      1 C                    -0.075799      -0.002048
      2 N                    -0.068075       0.003883
      3 C                    -0.098669       0.031294
      4 H                     0.156656       0.010408
      5 C                    -0.124336       0.005914
      6 H                     0.174122       0.000777
      7 C                    -0.135569       0.112377
      8 H                     0.154251      -0.006559
      9 C                    -0.086361       0.574181
     10 H                     0.186956      -0.019414
     11 N                    -0.239582       0.217023
     12 H                     0.156407       0.072164
  --------------------------------------------------------
  Sum of atomic charges =     0.000000
  Sum of spin   charges =     1.000000

 -----------------------------------------------------------------
                    Cartesian Multipole Moments
 -----------------------------------------------------------------
    Charge (ESU x 10^10)
                -0.0000
    Dipole Moment (Debye)
         X       0.6379      Y       0.0115      Z      -3.0808
       Tot       3.1461
    Quadrupole Moments (Debye-Ang)
        XX     -40.2019     XY      -1.2023     YY     -55.2991
        XZ       0.7647     YZ      13.5148     ZZ     -48.7728
    Octopole Moments (Debye-Ang^2)
       XXX       4.7658    XXY       6.6746    XYY      10.1910
       YYY       9.4674    XXZ     -13.7770    XYZ      -0.1638
       YYZ     -28.6811    XZZ       4.4294    YZZ      35.1854
       ZZZ     -82.2535
    Hexadecapole Moments (Debye-Ang^3)
      XXXX     -71.8427   XXXY     -30.9430   XXYY    -121.0703
      XYYY     -30.8134   YYYY    -788.6240   XXXZ      46.5508
      XXYZ      75.9379   XYYZ      26.8963   YYYZ     317.2932
      XXZZ    -117.8642   XYZZ     -23.4408   YYZZ    -303.8556
      XZZZ      56.0656   YZZZ     327.9843   ZZZZ    -753.2199
 -----------------------------------------------------------------
 Calculating analytic gradient of the SCF energy
 Gradient of SCF Energy
            1           2           3           4           5           6
    1  -0.0009396   0.0004079   0.0021655   0.0017957  -0.0020062   0.0008765
    2   0.0001338  -0.0001486   0.0016030   0.0007013  -0.0008377   0.0004026
    3  -0.0008794   0.0003474  -0.0030580   0.0008999   0.0008023   0.0003200
            7           8           9          10          11          12
    1   0.0211341  -0.0036619  -0.0198775   0.0002726  -0.0027712   0.0026041
    2  -0.0132276   0.0003135  -0.0242980   0.0309917   0.0047174  -0.0003515
    3   0.0145868  -0.0013218  -0.0073978  -0.0041778   0.0015628  -0.0016844
 Max gradient component =       3.099E-02
 RMS gradient           =       9.036E-03
 Gradient time:  CPU 271.90 s  wall 5.42 s
 Geometry Optimization Parameters
   NAtoms,    NIC,     NZ,  NCons,   NDum,   NFix, NCnnct, MaxDiis
       12      76       0       0       0       0       0       0

 Cartesian Hessian Update
 Hessian updated using Powell/Murtagh-Sargent update
  Mixing factors:     0.144760 Powell                      0.855240 Murtagh-Sargent


** GEOMETRY OPTIMIZATION IN DELOCALIZED INTERNAL COORDINATES **
   Searching for a Transition State

   Optimization Cycle:   6

                       Coordinates (Angstroms)
     ATOM                X               Y               Z
      1  C        -0.3628621897   -1.5685110775    2.0220646650
      2  N        -0.3449410159   -2.3273156381    2.8849951720
      3  C         0.2436403688   -0.8348728670   -0.1935047087
      4  H         0.7923459243   -1.7608382212   -0.3258628864
      5  C        -0.3820658174   -0.6126901576    0.9627963394
      6  H        -0.9289217145    0.3037557826    1.1477185198
      7  C         0.2524479072    0.0973340015   -1.3314622528
      8  H         0.6133713496   -0.2655898677   -2.2851936876
      9  C         0.1802758070    1.5124399868   -1.2115256583
     10  H        -0.7801199077    0.7076429476   -1.7813931375
     11  N         0.1069289326    2.4373936612   -0.3846124691
     12  H         0.6099003311    2.3112514490    0.4959800647
   Point Group: c1    Number of degrees of freedom:    30


   Energy is   -302.859475842

 Hessian updated using Powell/Murtagh-Sargent update
  Mixing factors:     0.666463 Powell                      0.333537 Murtagh-Sargent

 30 Hessian modes will be used to form the next step
  Hessian Eigenvalues:
    -0.052562    0.005511    0.021384    0.028091    0.030484    0.030884
     0.035369    0.047533    0.076127    0.089645    0.122732    0.142548
     0.159833    0.159980    0.160291    0.167714    0.199944    0.200000
     0.219952    0.219999    0.353628    0.354826    0.357150    0.357234
     0.367976    0.416223    0.439440    0.572203    0.857260    1.346390

 Transition state search - taking P-RFO step
 Searching for Lamda that Maximizes Along the Lowest mode
 Value Taken    Lamda =   0.00971291
 Searching for Lamda that Minimizes Along All other modes
 Value Taken    Lamda =  -0.00420646
 Calculated Step too Large.  Step scaled by  0.496430
 Step Taken.  Stepsize is  0.300000

                             Maximum     Tolerance    Cnvgd?
         Gradient           0.018759      0.000300      NO
         Displacement       0.134141      0.001200      NO
         Energy change     -0.003799      0.000001      NO


 New Cartesian Coordinates Obtained by Inverse Iteration

 Displacement from previous Coordinates is:  0.382759
 Adding empirical dispersion correction 
 ----------------------------------------------------------------
 Doing -D3(0) with
 s6  =   1.00000
 s8  =   1.00000
 rs6 =   1.28100
 rs8 =   1.09400
 -D3 energy without 3body term =     -0.0027763094 hartrees
 ----------------------------------------------------------------
             Standard Nuclear Orientation (Angstroms)
    I     Atom           X                Y                Z
 ----------------------------------------------------------------
    1      C      -0.3623542660    -1.5722466426     2.0233535315
    2      N      -0.3780689626    -2.3454346508     2.8736473337
    3      C       0.2415431181    -0.8463798278    -0.1961123335
    4      H       0.7160024381    -1.8081504676    -0.3565513332
    5      C      -0.3379261865    -0.5992286789     0.9807646133
    6      H      -0.8187496236     0.3481687534     1.1913773153
    7      C       0.2778366326     0.0933425756    -1.3227664450
    8      H       0.6583504040    -0.2615980507    -2.2715349615
    9      C       0.1540577674     1.5021609858    -1.2042419066
   10      H      -0.7618072130     0.7144976540    -1.8141755614
   11      N       0.0474401692     2.4358887315    -0.3901941557
   12      H       0.5636756976     2.3389796178     0.4864338635
 ----------------------------------------------------------------
 Nuclear Repulsion Energy =         236.11754148 hartrees
 There are       25 alpha and       24 beta electrons
 Applying Cartesian multipole field
    Component          Value
    ---------          -----
     (2,0,0)        1.00000E-10
     (0,2,0)        2.00000E-11
     (0,0,2)       -3.00000E-11
 Nucleus-field energy     =    -0.0000000017 hartrees
 Requested basis set is cc-pVTZ
 There are 100 shells and 280 basis functions
 A cutoff of  1.0D-14 yielded   4653 shell pairs
 There are     36293 function pairs (     47276 Cartesian)
 Smallest overlap matrix eigenvalue = 1.60E-04
 Guess MOs from SCF MO coefficient file
 Reading MOs from coefficient file
 Reading MOs from coefficient file
 Long-range K will be added via erf
 Coulomb attenuation parameter = 0.25 bohr**(-1)
 An unrestricted hybrid HF-DFT SCF calculation will be
 performed using Pulay DIIS extrapolation
 Exchange:     0.1957 Hartree-Fock + 1.0000 wB97X-D3 + LR-HF
 Correlation:  1.0000 wB97X-D3
 Using SG-2 standard quadrature grid
 Dispersion:   Grimme D3
 SCF converges when DIIS error is below 1.0E-08
 Geometry optimization detected.  Setting ReadMinima to 0
 Setting SaveMinima to 0
 using 64 threads for integral computing
 -------------------------------------------------------
 OpenMP Integral computing Module                
 Release: version 1.0, May 2013, Q-Chem Inc. Pittsburgh 
 -------------------------------------------------------
 using 64 threads for integral computing
 -------------------------------------------------------
 OpenMP Integral computing Module                
 Release: version 1.0, May 2013, Q-Chem Inc. Pittsburgh 
 -------------------------------------------------------
 ---------------------------------------
  Cycle       Energy         DIIS Error
 ---------------------------------------
    1    -302.8423866888      1.26E-03
    2    -302.8564909691      1.47E-04
    3    -302.8570302841      1.12E-04
    4    -302.8571885907      5.74E-05
    5    -302.8572679168      2.50E-05
    6    -302.8573006081      9.13E-06
    7    -302.8573153277      6.00E-06
    8    -302.8573236415      3.60E-06
    9    -302.8573284145      1.65E-06
   10    -302.8573301812      1.10E-06
   11    -302.8573309166      4.62E-07
   12    -302.8573312367      2.32E-07
   13    -302.8573314901      1.29E-07
   14    -302.8573315979      8.45E-08
   15    -302.8573316581      5.11E-08
   16    -302.8573316904      2.17E-08
   17    -302.8573316962      8.87E-09 Convergence criterion met
 ---------------------------------------
 <S^2> = 0.7572
 SCF time:  CPU 1941.21 s  wall 33.00 s
 SCF   energy in the final basis set = -302.85733170
 Total energy in the final basis set = -302.85733170
 
 --------------------------------------------------------------
 
                    Orbital Energies (a.u.)
 --------------------------------------------------------------
 
 Alpha MOs
 -- Occupied --
-14.4323 -14.4316 -10.3624 -10.3559 -10.3469 -10.3448 -10.3278  -1.0600
 -1.0374  -0.9780  -0.9155  -0.7923  -0.6876  -0.6724  -0.6326  -0.5822
 -0.5583  -0.5392  -0.4942  -0.4754  -0.4604  -0.4425  -0.4224  -0.3685
 -0.2880
 -- Virtual --
 -0.0123   0.0931   0.0948   0.1069   0.1216   0.1333   0.1628   0.1719
  0.1943   0.2312   0.2660   0.2748   0.3023   0.3162   0.3535   0.3588
  0.3593   0.3691   0.4065   0.4129   0.4246   0.4259   0.4338   0.4357
  0.4746   0.4892   0.4946   0.5075   0.5268   0.5399   0.5517   0.5614
  0.5701   0.5768   0.5915   0.6059   0.6343   0.6546   0.6579   0.6767
  0.6903   0.6958   0.7169   0.7312   0.7461   0.7751   0.8011   0.8125
  0.8480   0.8529   0.8635   0.9169   0.9475   0.9674   1.0023   1.0158
  1.0385   1.0657   1.0774   1.0906   1.1028   1.1244   1.1513   1.1546
  1.1792   1.1935   1.2136   1.2421   1.2563   1.2656   1.2829   1.3044
  1.3400   1.3440   1.3743   1.3852   1.4051   1.4383   1.4739   1.4989
  1.5039   1.5306   1.5388   1.5725   1.5894   1.5950   1.6381   1.6886
  1.7386   1.7722   1.7904   1.8256   1.8520   1.8892   1.9297   2.0184
  2.0651   2.1130   2.1264   2.1697   2.2190   2.2587   2.2821   2.3379
  2.3550   2.3673   2.3853   2.4433   2.4476   2.4659   2.4820   2.5385
  2.5550   2.5851   2.6038   2.6288   2.6403   2.7080   2.7171   2.7320
  2.7586   2.7647   2.8062   2.8257   2.8392   2.8472   2.8499   2.8907
  2.9007   2.9119   2.9231   2.9443   2.9712   2.9831   2.9970   3.0209
  3.0364   3.0417   3.0774   3.0836   3.0968   3.1114   3.1175   3.1565
  3.1753   3.1936   3.2018   3.2120   3.2189   3.2622   3.2887   3.2991
  3.3120   3.3418   3.3502   3.3806   3.4034   3.4218   3.4639   3.4980
  3.5105   3.5277   3.5352   3.5655   3.5864   3.6176   3.6388   3.6638
  3.6654   3.6831   3.6960   3.7474   3.7701   3.8080   3.8430   3.8521
  3.8678   3.8914   3.9450   3.9615   3.9835   3.9986   4.0152   4.0445
  4.0619   4.0660   4.0747   4.0803   4.1124   4.1236   4.1632   4.1860
  4.1954   4.2137   4.2561   4.2646   4.3158   4.3490   4.3555   4.3797
  4.4028   4.4686   4.5248   4.5467   4.5809   4.6081   4.6409   4.6492
  4.6740   4.6765   4.7108   4.7624   4.7823   4.8001   4.8138   4.8381
  4.8649   4.9448   4.9996   5.0179   5.0595   5.0933   5.1377   5.1672
  5.1857   5.2161   5.2436   5.2592   5.3113   5.3771   5.4179   5.4899
  5.5221   5.6115   5.7010   5.7344   5.8151   5.8256   5.8999   5.9384
  5.9632   6.0118   6.1418   6.1977   6.2482   6.3316   6.6021   6.8164
  8.7328   9.5106  11.6175  12.4226  13.9883  14.3217  15.6050
 
 Beta MOs
 -- Occupied --
-14.4313 -14.4279 -10.3557 -10.3529 -10.3464 -10.3444 -10.3279  -1.0462
 -1.0363  -0.9719  -0.9045  -0.7830  -0.6776  -0.6646  -0.6232  -0.5712
 -0.5508  -0.5341  -0.4913  -0.4743  -0.4466  -0.4190  -0.4148  -0.3617
 -- Virtual --
 -0.0228   0.0119   0.0959   0.1066   0.1090   0.1293   0.1364   0.1641
  0.1736   0.1982   0.2324   0.2670   0.2773   0.3073   0.3191   0.3580
  0.3611   0.3637   0.3757   0.4086   0.4149   0.4271   0.4278   0.4370
  0.4397   0.4768   0.4924   0.4961   0.5128   0.5290   0.5447   0.5561
  0.5652   0.5762   0.5786   0.5969   0.6094   0.6379   0.6573   0.6605
  0.6794   0.6946   0.6972   0.7187   0.7354   0.7484   0.7771   0.8062
  0.8152   0.8524   0.8558   0.8675   0.9218   0.9521   0.9720   1.0067
  1.0196   1.0430   1.0670   1.0796   1.0930   1.1067   1.1257   1.1545
  1.1571   1.1820   1.1965   1.2179   1.2433   1.2579   1.2690   1.2889
  1.3078   1.3417   1.3514   1.3773   1.3879   1.4081   1.4416   1.4793
  1.5047   1.5074   1.5320   1.5418   1.5755   1.5974   1.5989   1.6425
  1.6925   1.7429   1.7756   1.7918   1.8332   1.8588   1.8907   1.9353
  2.0238   2.0698   2.1156   2.1357   2.1729   2.2269   2.2616   2.2857
  2.3440   2.3592   2.3728   2.3886   2.4499   2.4523   2.4722   2.4888
  2.5443   2.5647   2.5909   2.6078   2.6376   2.6467   2.7088   2.7240
  2.7375   2.7613   2.7698   2.8156   2.8337   2.8439   2.8524   2.8555
  2.8967   2.9099   2.9158   2.9349   2.9511   2.9768   2.9890   3.0031
  3.0228   3.0430   3.0487   3.0794   3.0903   3.1016   3.1178   3.1247
  3.1635   3.1801   3.2018   3.2132   3.2173   3.2270   3.2709   3.2935
  3.3041   3.3186   3.3495   3.3563   3.3849   3.4087   3.4316   3.4729
  3.5038   3.5153   3.5311   3.5437   3.5709   3.5876   3.6243   3.6447
  3.6690   3.6725   3.6866   3.6994   3.7504   3.7768   3.8134   3.8495
  3.8563   3.8702   3.8971   3.9484   3.9649   3.9864   4.0034   4.0204
  4.0473   4.0642   4.0683   4.0785   4.0854   4.1154   4.1283   4.1656
  4.1917   4.2021   4.2205   4.2635   4.2684   4.3201   4.3508   4.3589
  4.3832   4.4090   4.4793   4.5288   4.5504   4.5833   4.6112   4.6447
  4.6528   4.6756   4.6790   4.7156   4.7653   4.7889   4.8015   4.8177
  4.8470   4.8699   4.9488   5.0117   5.0283   5.0633   5.0958   5.1417
  5.1729   5.1909   5.2207   5.2507   5.2636   5.3175   5.3786   5.4190
  5.4944   5.5279   5.6197   5.7070   5.7404   5.8225   5.8304   5.9120
  5.9433   5.9683   6.0159   6.1481   6.1984   6.2540   6.3369   6.6040
  6.8267   8.7340   9.5190  11.6198  12.4284  13.9935  14.3278  15.6054
 --------------------------------------------------------------
 
          Ground-State Mulliken Net Atomic Charges

     Atom                 Charge (a.u.)    Spin (a.u.)
  --------------------------------------------------------
      1 C                    -0.076685      -0.008949
      2 N                    -0.068910       0.016077
      3 C                    -0.096157       0.009566
      4 H                     0.156340       0.011228
      5 C                    -0.126132       0.036202
      6 H                     0.170759       0.000215
      7 C                    -0.139258       0.153644
      8 H                     0.155715      -0.007676
      9 C                    -0.079301       0.531083
     10 H                     0.184491      -0.024723
     11 N                    -0.237093       0.215909
     12 H                     0.156231       0.067422
  --------------------------------------------------------
  Sum of atomic charges =    -0.000000
  Sum of spin   charges =     1.000000

 -----------------------------------------------------------------
                    Cartesian Multipole Moments
 -----------------------------------------------------------------
    Charge (ESU x 10^10)
                -0.0000
    Dipole Moment (Debye)
         X       0.8199      Y       0.1704      Z      -3.1331
       Tot       3.2431
    Quadrupole Moments (Debye-Ang)
        XX     -40.6239     XY      -0.9372     YY     -54.9781
        XZ       0.8566     YZ      13.6356     ZZ     -48.5100
    Octopole Moments (Debye-Ang^2)
       XXX       5.7333    XXY       6.8760    XYY      11.7735
       YYY      11.6986    XXZ     -14.2560    XYZ      -0.9897
       YYZ     -29.3053    XZZ       5.4971    YZZ      35.7460
       ZZZ     -82.1996
    Hexadecapole Moments (Debye-Ang^3)
      XXXX     -70.9489   XXXY     -28.3880   XXYY    -122.4050
      XYYY     -26.8839   YYYY    -789.1340   XXXZ      47.4521
      XXYZ      76.3016   XYYZ      27.6023   YYYZ     319.3924
      XXZZ    -117.8319   XYZZ     -24.0329   YYZZ    -304.7901
      XZZZ      57.9164   YZZZ     327.3787   ZZZZ    -749.2503
 -----------------------------------------------------------------
 Calculating analytic gradient of the SCF energy
 Gradient of SCF Energy
            1           2           3           4           5           6
    1  -0.0008561   0.0003886   0.0015101   0.0019416  -0.0017585   0.0006265
    2   0.0002075  -0.0001659   0.0014583   0.0007212  -0.0007571   0.0003290
    3  -0.0007659   0.0003002  -0.0023581   0.0008445   0.0008376   0.0002313
            7           8           9          10          11          12
    1   0.0136269  -0.0026025  -0.0125398  -0.0004553  -0.0014203   0.0015387
    2  -0.0095464   0.0001385  -0.0157314   0.0207642   0.0030727  -0.0004905
    3   0.0093085  -0.0008939  -0.0044388  -0.0024126   0.0001918  -0.0008445
 Max gradient component =       2.076E-02
 RMS gradient           =       5.937E-03
 Gradient time:  CPU 275.35 s  wall 5.31 s
 Geometry Optimization Parameters
   NAtoms,    NIC,     NZ,  NCons,   NDum,   NFix, NCnnct, MaxDiis
       12      76       0       0       0       0       0       0

 Cartesian Hessian Update
 Hessian updated using Powell/Murtagh-Sargent update
  Mixing factors:     0.974518 Powell                      0.025482 Murtagh-Sargent


** GEOMETRY OPTIMIZATION IN DELOCALIZED INTERNAL COORDINATES **
   Searching for a Transition State

   Optimization Cycle:   7

                       Coordinates (Angstroms)
     ATOM                X               Y               Z
      1  C        -0.3623542660   -1.5722466426    2.0233535315
      2  N        -0.3780689626   -2.3454346508    2.8736473337
      3  C         0.2415431181   -0.8463798278   -0.1961123335
      4  H         0.7160024381   -1.8081504676   -0.3565513332
      5  C        -0.3379261865   -0.5992286789    0.9807646133
      6  H        -0.8187496236    0.3481687534    1.1913773153
      7  C         0.2778366326    0.0933425756   -1.3227664450
      8  H         0.6583504040   -0.2615980507   -2.2715349615
      9  C         0.1540577674    1.5021609858   -1.2042419066
     10  H        -0.7618072130    0.7144976540   -1.8141755614
     11  N         0.0474401692    2.4358887315   -0.3901941557
     12  H         0.5636756976    2.3389796178    0.4864338635
   Point Group: c1    Number of degrees of freedom:    30


   Energy is   -302.857331696

 Hessian updated using Powell/Murtagh-Sargent update
  Mixing factors:     0.999344 Powell                      0.000656 Murtagh-Sargent

 30 Hessian modes will be used to form the next step
  Hessian Eigenvalues:
    -0.046079    0.002405    0.021364    0.028086    0.030486    0.030875
     0.035396    0.047059    0.075352    0.089260    0.121472    0.141510
     0.159833    0.159980    0.160291    0.167756    0.199946    0.200000
     0.219952    0.219999    0.353628    0.354826    0.357143    0.357210
     0.367955    0.416222    0.439440    0.572192    0.857266    1.346389

 Transition state search - taking P-RFO step
 Searching for Lamda that Maximizes Along the Lowest mode
 Value Taken    Lamda =   0.00480804
 Searching for Lamda that Minimizes Along All other modes
 Value Taken    Lamda =  -0.00359547
 Calculated Step too Large.  Step scaled by  0.425606
 Step Taken.  Stepsize is  0.300000

                             Maximum     Tolerance    Cnvgd?
         Gradient           0.012030      0.000300      NO
         Displacement       0.150406      0.001200      NO
         Energy change      0.002144      0.000001      NO


 New Cartesian Coordinates Obtained by Inverse Iteration

 Displacement from previous Coordinates is:  0.419610
 Adding empirical dispersion correction 
 ----------------------------------------------------------------
 Doing -D3(0) with
 s6  =   1.00000
 s8  =   1.00000
 rs6 =   1.28100
 rs8 =   1.09400
 -D3 energy without 3body term =     -0.0027471350 hartrees
 ----------------------------------------------------------------
             Standard Nuclear Orientation (Angstroms)
    I     Atom           X                Y                Z
 ----------------------------------------------------------------
    1      C      -0.3601638562    -1.5755680399     2.0246902488
    2      N      -0.4140009888    -2.3618167947     2.8614256249
    3      C       0.2351011017    -0.8567085827    -0.1997159508
    4      H       0.6240614639    -1.8506125904    -0.3910946410
    5      C      -0.2884296824    -0.5872631296     0.9992184468
    6      H      -0.6927535503     0.3884371678     1.2383771516
    7      C       0.3010002196     0.0921678352    -1.3142993558
    8      H       0.7063682595    -0.2557985594    -2.2551734711
    9      C       0.1354469597     1.4954220621    -1.2015918873
   10      H      -0.7375613142     0.7095372598    -1.8443121182
   11      N      -0.0126327778     2.4337600322    -0.3983834211
   12      H       0.5035641408     2.3684433393     0.4808593337
 ----------------------------------------------------------------
 Nuclear Repulsion Energy =         236.15970178 hartrees
 There are       25 alpha and       24 beta electrons
 Applying Cartesian multipole field
    Component          Value
    ---------          -----
     (2,0,0)        1.00000E-10
     (0,2,0)        2.00000E-11
     (0,0,2)       -3.00000E-11
 Nucleus-field energy     =    -0.0000000018 hartrees
 Requested basis set is cc-pVTZ
 There are 100 shells and 280 basis functions
 A cutoff of  1.0D-14 yielded   4651 shell pairs
 There are     36267 function pairs (     47240 Cartesian)
 Smallest overlap matrix eigenvalue = 1.53E-04
 Guess MOs from SCF MO coefficient file
 Reading MOs from coefficient file
 Reading MOs from coefficient file
 Long-range K will be added via erf
 Coulomb attenuation parameter = 0.25 bohr**(-1)
 An unrestricted hybrid HF-DFT SCF calculation will be
 performed using Pulay DIIS extrapolation
 Exchange:     0.1957 Hartree-Fock + 1.0000 wB97X-D3 + LR-HF
 Correlation:  1.0000 wB97X-D3
 Using SG-2 standard quadrature grid
 Dispersion:   Grimme D3
 SCF converges when DIIS error is below 1.0E-08
 Geometry optimization detected.  Setting ReadMinima to 0
 Setting SaveMinima to 0
 using 64 threads for integral computing
 -------------------------------------------------------
 OpenMP Integral computing Module                
 Release: version 1.0, May 2013, Q-Chem Inc. Pittsburgh 
 -------------------------------------------------------
 using 64 threads for integral computing
 -------------------------------------------------------
 OpenMP Integral computing Module                
 Release: version 1.0, May 2013, Q-Chem Inc. Pittsburgh 
 -------------------------------------------------------
 ---------------------------------------
  Cycle       Energy         DIIS Error
 ---------------------------------------
    1    -302.8426167391      1.33E-03
    2    -302.8562464927      1.59E-04
    3    -302.8567589131      1.27E-04
    4    -302.8569292324      5.87E-05
    5    -302.8569952200      2.48E-05
    6    -302.8570187887      8.50E-06
    7    -302.8570279681      5.67E-06
    8    -302.8570337756      3.74E-06
    9    -302.8570381852      1.82E-06
   10    -302.8570407462      1.17E-06
   11    -302.8570417324      4.88E-07
   12    -302.8570420443      2.43E-07
   13    -302.8570422481      1.34E-07
   14    -302.8570423367      8.77E-08
   15    -302.8570423762      5.03E-08
   16    -302.8570423953      2.43E-08
   17    -302.8570423989      9.38E-09 Convergence criterion met
 ---------------------------------------
 <S^2> = 0.7599
 SCF time:  CPU 1953.33 s  wall 33.45 s
 SCF   energy in the final basis set = -302.85704240
 Total energy in the final basis set = -302.85704240
 
 --------------------------------------------------------------
 
                    Orbital Energies (a.u.)
 --------------------------------------------------------------
 
 Alpha MOs
 -- Occupied --
-14.4352 -14.4307 -10.3646 -10.3558 -10.3456 -10.3437 -10.3268  -1.0617
 -1.0367  -0.9780  -0.9160  -0.7923  -0.6888  -0.6725  -0.6329  -0.5804
 -0.5610  -0.5370  -0.4942  -0.4747  -0.4617  -0.4416  -0.4232  -0.3703
 -0.2862
 -- Virtual --
 -0.0125   0.0931   0.0952   0.1057   0.1236   0.1328   0.1628   0.1724
  0.1964   0.2328   0.2661   0.2745   0.3037   0.3192   0.3525   0.3575
  0.3619   0.3707   0.4036   0.4149   0.4247   0.4275   0.4337   0.4358
  0.4738   0.4872   0.4954   0.5104   0.5287   0.5398   0.5536   0.5578
  0.5680   0.5772   0.5911   0.6063   0.6391   0.6561   0.6602   0.6790
  0.6921   0.6966   0.7187   0.7353   0.7590   0.7757   0.7916   0.8096
  0.8407   0.8551   0.8696   0.9141   0.9440   0.9721   1.0026   1.0119
  1.0391   1.0654   1.0773   1.0902   1.1091   1.1255   1.1466   1.1554
  1.1812   1.1944   1.2120   1.2406   1.2562   1.2673   1.2801   1.3019
  1.3428   1.3451   1.3755   1.3859   1.3996   1.4360   1.4750   1.5032
  1.5103   1.5280   1.5394   1.5617   1.5907   1.6010   1.6418   1.6919
  1.7428   1.7802   1.7930   1.8294   1.8536   1.8902   1.9281   2.0227
  2.0691   2.1159   2.1253   2.1739   2.2177   2.2572   2.2835   2.3378
  2.3558   2.3606   2.3848   2.4402   2.4462   2.4623   2.4816   2.5379
  2.5555   2.5862   2.5999   2.6314   2.6408   2.7075   2.7147   2.7324
  2.7604   2.7646   2.8067   2.8288   2.8359   2.8494   2.8515   2.8855
  2.9007   2.9107   2.9227   2.9414   2.9684   2.9825   3.0002   3.0199
  3.0368   3.0423   3.0762   3.0847   3.0959   3.1099   3.1222   3.1542
  3.1755   3.1956   3.2014   3.2151   3.2297   3.2596   3.2854   3.2960
  3.3131   3.3392   3.3522   3.3866   3.4057   3.4131   3.4653   3.4872
  3.5172   3.5233   3.5325   3.5715   3.5872   3.6122   3.6413   3.6614
  3.6699   3.6836   3.6982   3.7488   3.7727   3.8108   3.8426   3.8512
  3.8691   3.8883   3.9460   3.9484   3.9790   4.0048   4.0147   4.0394
  4.0623   4.0669   4.0781   4.0820   4.1091   4.1331   4.1719   4.1833
  4.2015   4.2223   4.2542   4.2696   4.3225   4.3459   4.3592   4.3794
  4.4017   4.4690   4.5284   4.5428   4.5894   4.6108   4.6423   4.6489
  4.6729   4.6771   4.7116   4.7608   4.7821   4.8044   4.8125   4.8385
  4.8563   4.9446   5.0067   5.0189   5.0622   5.0919   5.1299   5.1640
  5.1883   5.2233   5.2485   5.2602   5.3108   5.3822   5.4223   5.4918
  5.5232   5.6281   5.6914   5.7296   5.8260   5.8269   5.9064   5.9383
  5.9675   6.0133   6.1505   6.1979   6.2503   6.3365   6.6051   6.8265
  8.7379   9.5562  11.6522  12.4173  13.9731  14.3707  15.6122
 
 Beta MOs
 -- Occupied --
-14.4310 -14.4302 -10.3584 -10.3526 -10.3454 -10.3429 -10.3270  -1.0480
 -1.0354  -0.9715  -0.9045  -0.7830  -0.6781  -0.6657  -0.6238  -0.5694
 -0.5533  -0.5320  -0.4901  -0.4733  -0.4461  -0.4204  -0.4163  -0.3615
 -- Virtual --
 -0.0271   0.0145   0.0962   0.1066   0.1078   0.1311   0.1362   0.1642
  0.1741   0.2013   0.2341   0.2672   0.2768   0.3087   0.3213   0.3565
  0.3620   0.3639   0.3787   0.4058   0.4177   0.4267   0.4295   0.4377
  0.4384   0.4761   0.4900   0.4966   0.5173   0.5307   0.5445   0.5579
  0.5614   0.5731   0.5787   0.5963   0.6095   0.6428   0.6586   0.6625
  0.6808   0.6961   0.6996   0.7207   0.7382   0.7621   0.7775   0.7972
  0.8129   0.8463   0.8566   0.8737   0.9181   0.9489   0.9762   1.0065
  1.0158   1.0432   1.0672   1.0797   1.0927   1.1127   1.1271   1.1490
  1.1583   1.1829   1.1990   1.2162   1.2421   1.2575   1.2715   1.2860
  1.3051   1.3466   1.3499   1.3782   1.3897   1.4027   1.4391   1.4807
  1.5091   1.5137   1.5299   1.5417   1.5663   1.5987   1.6033   1.6463
  1.6956   1.7471   1.7829   1.7954   1.8371   1.8602   1.8916   1.9333
  2.0282   2.0732   2.1171   2.1357   2.1771   2.2256   2.2591   2.2878
  2.3446   2.3593   2.3662   2.3898   2.4458   2.4508   2.4697   2.4884
  2.5444   2.5651   2.5919   2.6036   2.6411   2.6461   2.7101   2.7216
  2.7362   2.7632   2.7693   2.8139   2.8353   2.8443   2.8529   2.8581
  2.8908   2.9082   2.9170   2.9337   2.9474   2.9755   2.9866   3.0060
  3.0210   3.0447   3.0492   3.0793   3.0919   3.1004   3.1152   3.1288
  3.1607   3.1810   3.2025   3.2115   3.2222   3.2383   3.2679   3.2908
  3.3003   3.3192   3.3454   3.3592   3.3913   3.4112   3.4221   3.4735
  3.4928   3.5220   3.5273   3.5398   3.5768   3.5887   3.6189   3.6473
  3.6687   3.6755   3.6864   3.7021   3.7517   3.7791   3.8163   3.8491
  3.8554   3.8716   3.8943   3.9488   3.9519   3.9817   4.0099   4.0204
  4.0423   4.0649   4.0692   4.0827   4.0869   4.1111   4.1371   4.1757
  4.1883   4.2078   4.2293   4.2612   4.2726   4.3267   4.3503   4.3607
  4.3837   4.4077   4.4792   4.5327   4.5469   4.5921   4.6140   4.6473
  4.6521   4.6758   4.6792   4.7169   4.7648   4.7871   4.8063   4.8170
  4.8462   4.8620   4.9486   5.0203   5.0265   5.0657   5.0950   5.1338
  5.1704   5.1927   5.2282   5.2579   5.2631   5.3165   5.3838   5.4235
  5.4959   5.5291   5.6363   5.6967   5.7365   5.8311   5.8331   5.9174
  5.9439   5.9720   6.0179   6.1566   6.1992   6.2555   6.3416   6.6072
  6.8361   8.7390   9.5639  11.6544  12.4236  13.9783  14.3767  15.6129
 --------------------------------------------------------------
 
          Ground-State Mulliken Net Atomic Charges

     Atom                 Charge (a.u.)    Spin (a.u.)
  --------------------------------------------------------
      1 C                    -0.076963      -0.016136
      2 N                    -0.069741       0.028970
      3 C                    -0.092645      -0.010835
      4 H                     0.156211       0.010979
      5 C                    -0.129204       0.068731
      6 H                     0.166356      -0.000309
      7 C                    -0.145037       0.181726
      8 H                     0.156226      -0.008203
      9 C                    -0.070089       0.497294
     10 H                     0.182322      -0.027444
     11 N                    -0.233628       0.212136
     12 H                     0.156191       0.063090
  --------------------------------------------------------
  Sum of atomic charges =     0.000000
  Sum of spin   charges =     1.000000

 -----------------------------------------------------------------
                    Cartesian Multipole Moments
 -----------------------------------------------------------------
    Charge (ESU x 10^10)
                 0.0000
    Dipole Moment (Debye)
         X       0.9909      Y       0.3395      Z      -3.1650
       Tot       3.3338
    Quadrupole Moments (Debye-Ang)
        XX     -41.0887     XY      -0.7034     YY     -54.5967
        XZ       0.9820     YZ      13.7903     ZZ     -48.2520
    Octopole Moments (Debye-Ang^2)
       XXX       6.6175    XXY       6.9940    XYY      13.1138
       YYY      13.9481    XXZ     -14.7389    XYZ      -1.8684
       YYZ     -29.7249    XZZ       6.6024    YZZ      36.1961
       ZZZ     -81.8840
    Hexadecapole Moments (Debye-Ang^3)
      XXXX     -70.3152   XXXY     -26.3005   XXYY    -124.1629
      XYYY     -23.8429   YYYY    -788.8133   XXXZ      48.3593
      XXYZ      76.7717   XYYZ      28.4994   YYYZ     321.8274
      XXZZ    -118.0270   XYZZ     -24.8715   YYZZ    -305.5631
      XZZZ      60.0397   YZZZ     326.7939   ZZZZ    -745.6023
 -----------------------------------------------------------------
 Calculating analytic gradient of the SCF energy
 Gradient of SCF Energy
            1           2           3           4           5           6
    1  -0.0006714   0.0003137   0.0008024   0.0018928  -0.0010849   0.0004573
    2   0.0000474  -0.0000652   0.0007311   0.0004152  -0.0007295   0.0003490
    3  -0.0004492   0.0001261  -0.0007055   0.0008712   0.0001381   0.0000186
            7           8           9          10          11          12
    1   0.0072369  -0.0018708  -0.0074270   0.0003132  -0.0006737   0.0007115
    2  -0.0057285   0.0000837  -0.0102183   0.0132298   0.0022548  -0.0003694
    3   0.0054230  -0.0005616  -0.0043576  -0.0008592   0.0005063  -0.0001501
 Max gradient component =       1.323E-02
 RMS gradient           =       3.683E-03
 Gradient time:  CPU 273.12 s  wall 5.33 s
 Geometry Optimization Parameters
   NAtoms,    NIC,     NZ,  NCons,   NDum,   NFix, NCnnct, MaxDiis
       12      76       0       0       0       0       0       0

 Cartesian Hessian Update
 Hessian updated using Powell/Murtagh-Sargent update
  Mixing factors:     0.988917 Powell                      0.011083 Murtagh-Sargent


** GEOMETRY OPTIMIZATION IN DELOCALIZED INTERNAL COORDINATES **
   Searching for a Transition State

   Optimization Cycle:   8

                       Coordinates (Angstroms)
     ATOM                X               Y               Z
      1  C        -0.3601638562   -1.5755680399    2.0246902488
      2  N        -0.4140009888   -2.3618167947    2.8614256249
      3  C         0.2351011017   -0.8567085827   -0.1997159508
      4  H         0.6240614639   -1.8506125904   -0.3910946410
      5  C        -0.2884296824   -0.5872631296    0.9992184468
      6  H        -0.6927535503    0.3884371678    1.2383771516
      7  C         0.3010002196    0.0921678352   -1.3142993558
      8  H         0.7063682595   -0.2557985594   -2.2551734711
      9  C         0.1354469597    1.4954220621   -1.2015918873
     10  H        -0.7375613142    0.7095372598   -1.8443121182
     11  N        -0.0126327778    2.4337600322   -0.3983834211
     12  H         0.5035641408    2.3684433393    0.4808593337
   Point Group: c1    Number of degrees of freedom:    30


   Energy is   -302.857042399

 Hessian updated using Powell/Murtagh-Sargent update
  Mixing factors:     0.990222 Powell                      0.009778 Murtagh-Sargent

 30 Hessian modes will be used to form the next step
  Hessian Eigenvalues:
    -0.046866    0.003455    0.021351    0.028084    0.030484    0.030870
     0.035405    0.046796    0.075292    0.089097    0.121025    0.141313
     0.159821    0.159977    0.160268    0.167708    0.199944    0.200000
     0.219944    0.219999    0.353626    0.354823    0.357134    0.357207
     0.367926    0.416222    0.439434    0.572158    0.857153    1.346388

 Transition state search - taking P-RFO step
 Searching for Lamda that Maximizes Along the Lowest mode
 Value Taken    Lamda =   0.00173777
 Searching for Lamda that Minimizes Along All other modes
 Value Taken    Lamda =  -0.00248884
 Calculated Step too Large.  Step scaled by  0.501167
 Step Taken.  Stepsize is  0.300000

                             Maximum     Tolerance    Cnvgd?
         Gradient           0.007746      0.000300      NO
         Displacement       0.151436      0.001200      NO
         Energy change      0.000289      0.000001      NO


 New Cartesian Coordinates Obtained by Inverse Iteration

 Displacement from previous Coordinates is:  0.426643
 Adding empirical dispersion correction 
 ----------------------------------------------------------------
 Doing -D3(0) with
 s6  =   1.00000
 s8  =   1.00000
 rs6 =   1.28100
 rs8 =   1.09400
 -D3 energy without 3body term =     -0.0027272906 hartrees
 ----------------------------------------------------------------
             Standard Nuclear Orientation (Angstroms)
    I     Atom           X                Y                Z
 ----------------------------------------------------------------
    1      C      -0.3576800203    -1.5802328592     2.0258996489
    2      N      -0.4506434740    -2.3774806348     2.8488145912
    3      C       0.2260367043    -0.8637715930    -0.2033481417
    4      H       0.5242998892    -1.8815601611    -0.4275340858
    5      C      -0.2385679576    -0.5791191413     1.0178112418
    6      H      -0.5627362913     0.4176937431     1.2879270380
    7      C       0.3227171549     0.0928396456    -1.3048037957
    8      H       0.7568009678    -0.2486915866    -2.2353582726
    9      C       0.1224497043     1.4912417461    -1.2006146320
   10      H      -0.7134172803     0.6950240261    -1.8695259921
   11      N      -0.0696380561     2.4333151235    -0.4116083198
   12      H       0.4403786347     2.4007416912     0.4723406803
 ----------------------------------------------------------------
 Nuclear Repulsion Energy =         236.13717260 hartrees
 There are       25 alpha and       24 beta electrons
 Applying Cartesian multipole field
    Component          Value
    ---------          -----
     (2,0,0)        1.00000E-10
     (0,2,0)        2.00000E-11
     (0,0,2)       -3.00000E-11
 Nucleus-field energy     =    -0.0000000018 hartrees
 Requested basis set is cc-pVTZ
 There are 100 shells and 280 basis functions
 A cutoff of  1.0D-14 yielded   4650 shell pairs
 There are     36252 function pairs (     47222 Cartesian)
 Smallest overlap matrix eigenvalue = 1.47E-04
 Guess MOs from SCF MO coefficient file
 Reading MOs from coefficient file
 Reading MOs from coefficient file
 Long-range K will be added via erf
 Coulomb attenuation parameter = 0.25 bohr**(-1)
 An unrestricted hybrid HF-DFT SCF calculation will be
 performed using Pulay DIIS extrapolation
 Exchange:     0.1957 Hartree-Fock + 1.0000 wB97X-D3 + LR-HF
 Correlation:  1.0000 wB97X-D3
 Using SG-2 standard quadrature grid
 Dispersion:   Grimme D3
 SCF converges when DIIS error is below 1.0E-08
 Geometry optimization detected.  Setting ReadMinima to 0
 Setting SaveMinima to 0
 using 64 threads for integral computing
 -------------------------------------------------------
 OpenMP Integral computing Module                
 Release: version 1.0, May 2013, Q-Chem Inc. Pittsburgh 
 -------------------------------------------------------
 using 64 threads for integral computing
 -------------------------------------------------------
 OpenMP Integral computing Module                
 Release: version 1.0, May 2013, Q-Chem Inc. Pittsburgh 
 -------------------------------------------------------
 ---------------------------------------
  Cycle       Energy         DIIS Error
 ---------------------------------------
    1    -302.8438939560      1.33E-03
    2    -302.8566970275      1.60E-04
    3    -302.8571648696      1.32E-04
    4    -302.8573356462      5.69E-05
    5    -302.8573900282      2.33E-05
    6    -302.8574058287      8.06E-06
    7    -302.8574108991      5.07E-06
    8    -302.8574141797      2.97E-06
    9    -302.8574169075      1.60E-06
   10    -302.8574189525      9.68E-07
   11    -302.8574198288      3.83E-07
   12    -302.8574199657      2.19E-07
   13    -302.8574200751      1.04E-07
   14    -302.8574201169      6.95E-08
   15    -302.8574201338      3.77E-08
   16    -302.8574201432      2.17E-08
   17    -302.8574201453      8.84E-09 Convergence criterion met
 ---------------------------------------
 <S^2> = 0.7629
 SCF time:  CPU 1924.28 s  wall 33.04 s
 SCF   energy in the final basis set = -302.85742015
 Total energy in the final basis set = -302.85742015
 
 --------------------------------------------------------------
 
                    Orbital Energies (a.u.)
 --------------------------------------------------------------
 
 Alpha MOs
 -- Occupied --
-14.4375 -14.4298 -10.3662 -10.3558 -10.3444 -10.3429 -10.3259  -1.0632
 -1.0360  -0.9781  -0.9162  -0.7924  -0.6898  -0.6723  -0.6332  -0.5789
 -0.5638  -0.5349  -0.4943  -0.4742  -0.4627  -0.4408  -0.4239  -0.3721
 -0.2843
 -- Virtual --
 -0.0120   0.0916   0.0962   0.1043   0.1254   0.1327   0.1626   0.1729
  0.1979   0.2351   0.2663   0.2750   0.3046   0.3204   0.3519   0.3569
  0.3627   0.3726   0.3996   0.4158   0.4238   0.4308   0.4338   0.4379
  0.4720   0.4857   0.4967   0.5123   0.5306   0.5398   0.5518   0.5569
  0.5662   0.5785   0.5907   0.6091   0.6432   0.6536   0.6612   0.6793
  0.6937   0.7002   0.7177   0.7378   0.7727   0.7768   0.7854   0.8076
  0.8317   0.8588   0.8758   0.9107   0.9394   0.9717   1.0032   1.0121
  1.0404   1.0622   1.0779   1.0902   1.1123   1.1281   1.1431   1.1557
  1.1763   1.2014   1.2121   1.2400   1.2546   1.2686   1.2809   1.3031
  1.3402   1.3473   1.3762   1.3883   1.3969   1.4337   1.4722   1.5044
  1.5134   1.5236   1.5374   1.5575   1.5898   1.6101   1.6461   1.6915
  1.7476   1.7829   1.7947   1.8349   1.8545   1.8903   1.9270   2.0258
  2.0701   2.1172   2.1274   2.1793   2.2178   2.2540   2.2844   2.3364
  2.3497   2.3622   2.3826   2.4379   2.4422   2.4655   2.4843   2.5292
  2.5556   2.5860   2.5979   2.6346   2.6436   2.7029   2.7140   2.7325
  2.7571   2.7641   2.8061   2.8301   2.8339   2.8509   2.8565   2.8833
  2.8991   2.9115   2.9219   2.9405   2.9642   2.9832   3.0035   3.0193
  3.0388   3.0438   3.0768   3.0862   3.0954   3.1074   3.1251   3.1514
  3.1765   3.1950   3.1991   3.2117   3.2438   3.2578   3.2828   3.2966
  3.3118   3.3321   3.3600   3.3914   3.4003   3.4202   3.4669   3.4794
  3.5169   3.5227   3.5296   3.5795   3.5877   3.6066   3.6405   3.6605
  3.6694   3.6888   3.7025   3.7492   3.7768   3.8067   3.8456   3.8520
  3.8753   3.8820   3.9370   3.9526   3.9776   4.0050   4.0163   4.0345
  4.0633   4.0674   4.0759   4.0845   4.1038   4.1450   4.1755   4.1843
  4.2045   4.2290   4.2518   4.2771   4.3178   4.3470   4.3656   4.3806
  4.4029   4.4687   4.5338   4.5423   4.5953   4.6143   4.6473   4.6503
  4.6693   4.6797   4.7112   4.7568   4.7831   4.8090   4.8093   4.8393
  4.8509   4.9484   5.0021   5.0279   5.0628   5.0903   5.1214   5.1667
  5.1921   5.2295   5.2466   5.2638   5.3124   5.3875   5.4251   5.4897
  5.5218   5.6390   5.6871   5.7271   5.8293   5.8361   5.9085   5.9408
  5.9705   6.0157   6.1568   6.1981   6.2515   6.3381   6.6036   6.8342
  8.7438   9.5839  11.6891  12.4317  13.9598  14.4210  15.6153
 
 Beta MOs
 -- Occupied --
-14.4334 -14.4292 -10.3603 -10.3524 -10.3443 -10.3418 -10.3262  -1.0497
 -1.0345  -0.9713  -0.9044  -0.7830  -0.6785  -0.6663  -0.6243  -0.5682
 -0.5558  -0.5300  -0.4891  -0.4723  -0.4456  -0.4221  -0.4170  -0.3620
 -- Virtual --
 -0.0294   0.0172   0.0954   0.1061   0.1070   0.1324   0.1363   0.1639
  0.1750   0.2031   0.2368   0.2675   0.2770   0.3095   0.3217   0.3556
  0.3624   0.3645   0.3802   0.4024   0.4193   0.4259   0.4326   0.4377
  0.4400   0.4744   0.4883   0.4978   0.5213   0.5319   0.5444   0.5570
  0.5584   0.5705   0.5802   0.5956   0.6125   0.6474   0.6557   0.6631
  0.6804   0.6982   0.7036   0.7202   0.7399   0.7760   0.7795   0.7910
  0.8109   0.8372   0.8602   0.8803   0.9139   0.9443   0.9753   1.0068
  1.0161   1.0444   1.0646   1.0802   1.0930   1.1151   1.1303   1.1453
  1.1585   1.1785   1.2054   1.2167   1.2416   1.2558   1.2738   1.2857
  1.3063   1.3456   1.3506   1.3791   1.3926   1.3998   1.4366   1.4782
  1.5081   1.5192   1.5262   1.5395   1.5612   1.5978   1.6119   1.6508
  1.6950   1.7520   1.7854   1.7976   1.8424   1.8608   1.8917   1.9320
  2.0312   2.0739   2.1175   2.1386   2.1824   2.2258   2.2553   2.2895
  2.3435   2.3546   2.3661   2.3889   2.4428   2.4470   2.4736   2.4910
  2.5356   2.5650   2.5915   2.6018   2.6442   2.6488   2.7103   2.7171
  2.7349   2.7606   2.7683   2.8123   2.8360   2.8435   2.8541   2.8640
  2.8879   2.9061   2.9197   2.9312   2.9455   2.9718   2.9867   3.0087
  3.0213   3.0465   3.0514   3.0808   3.0948   3.0997   3.1114   3.1312
  3.1579   3.1822   3.2036   3.2082   3.2181   3.2531   3.2648   3.2888
  3.3005   3.3168   3.3377   3.3671   3.3970   3.4097   3.4246   3.4750
  3.4849   3.5213   3.5268   3.5363   3.5847   3.5894   3.6136   3.6468
  3.6675   3.6753   3.6913   3.7067   3.7522   3.7829   3.8122   3.8523
  3.8562   3.8787   3.8875   3.9407   3.9547   3.9802   4.0106   4.0221
  4.0373   4.0663   4.0701   4.0811   4.0889   4.1055   4.1479   4.1816
  4.1876   4.2102   4.2363   4.2582   4.2799   4.3211   4.3525   4.3672
  4.3862   4.4078   4.4782   4.5386   4.5465   4.5981   4.6176   4.6526
  4.6539   4.6728   4.6821   4.7168   4.7618   4.7872   4.8115   4.8143
  4.8444   4.8583   4.9523   5.0128   5.0367   5.0663   5.0942   5.1255
  5.1732   5.1960   5.2344   5.2567   5.2663   5.3179   5.3893   5.4262
  5.4935   5.5279   5.6471   5.6921   5.7342   5.8339   5.8421   5.9183
  5.9472   5.9745   6.0208   6.1628   6.1998   6.2564   6.3433   6.6058
  6.8433   8.7450   9.5912  11.6914  12.4382  13.9648  14.4270  15.6162
 --------------------------------------------------------------
 
          Ground-State Mulliken Net Atomic Charges

     Atom                 Charge (a.u.)    Spin (a.u.)
  --------------------------------------------------------
      1 C                    -0.076661      -0.022208
      2 N                    -0.070557       0.040069
      3 C                    -0.088696      -0.026757
      4 H                     0.155768       0.010084
      5 C                    -0.132521       0.097422
      6 H                     0.161668      -0.000629
      7 C                    -0.150662       0.196567
      8 H                     0.156551      -0.008247
      9 C                    -0.062515       0.476019
     10 H                     0.180694      -0.028786
     11 N                    -0.228965       0.206424
     12 H                     0.155896       0.060042
  --------------------------------------------------------
  Sum of atomic charges =    -0.000000
  Sum of spin   charges =     1.000000

 -----------------------------------------------------------------
                    Cartesian Multipole Moments
 -----------------------------------------------------------------
    Charge (ESU x 10^10)
                -0.0000
    Dipole Moment (Debye)
         X       1.1465      Y       0.4964      Z      -3.1778
       Tot       3.4145
    Quadrupole Moments (Debye-Ang)
        XX     -41.5156     XY      -0.4957     YY     -54.2560
        XZ       1.1206     YZ      13.9725     ZZ     -48.0284
    Octopole Moments (Debye-Ang^2)
       XXX       7.4331    XXY       7.0924    XYY      14.2083
       YYY      16.1146    XXZ     -15.2135    XYZ      -2.7486
       YYZ     -29.9555    XZZ       7.6884    YZZ      36.4686
       ZZZ     -81.3211
    Hexadecapole Moments (Debye-Ang^3)
      XXXX     -70.2061   XXXY     -24.8020   XXYY    -126.2527
      XYYY     -21.6705   YYYY    -789.0212   XXXZ      49.1989
      XXYZ      77.4268   XYYZ      29.5065   YYYZ     324.8701
      XXZZ    -118.3718   XYZZ     -25.8924   YYZZ    -306.4398
      XZZZ      62.2421   YZZZ     326.5836   ZZZZ    -742.1583
 -----------------------------------------------------------------
 Calculating analytic gradient of the SCF energy
 Gradient of SCF Energy
            1           2           3           4           5           6
    1  -0.0005020   0.0002078   0.0007383   0.0015348  -0.0007295   0.0002587
    2   0.0000144  -0.0000143   0.0001825   0.0002968  -0.0003799   0.0001906
    3  -0.0001924   0.0000087  -0.0003156   0.0005291   0.0000881   0.0000391
            7           8           9          10          11          12
    1   0.0034758  -0.0012505  -0.0039846   0.0005735  -0.0005691   0.0002467
    2  -0.0033270   0.0000173  -0.0067997   0.0087360   0.0013045  -0.0002210
    3   0.0038479  -0.0003827  -0.0042989  -0.0000559   0.0008315  -0.0000988
 Max gradient component =       8.736E-03
 RMS gradient           =       2.382E-03
 Gradient time:  CPU 273.17 s  wall 5.28 s
 Geometry Optimization Parameters
   NAtoms,    NIC,     NZ,  NCons,   NDum,   NFix, NCnnct, MaxDiis
       12      76       0       0       0       0       0       0

 Cartesian Hessian Update
 Hessian updated using Powell/Murtagh-Sargent update
  Mixing factors:     0.988867 Powell                      0.011133 Murtagh-Sargent


** GEOMETRY OPTIMIZATION IN DELOCALIZED INTERNAL COORDINATES **
   Searching for a Transition State

   Optimization Cycle:   9

                       Coordinates (Angstroms)
     ATOM                X               Y               Z
      1  C        -0.3576800203   -1.5802328592    2.0258996489
      2  N        -0.4506434740   -2.3774806348    2.8488145912
      3  C         0.2260367043   -0.8637715930   -0.2033481417
      4  H         0.5242998892   -1.8815601611   -0.4275340858
      5  C        -0.2385679576   -0.5791191413    1.0178112418
      6  H        -0.5627362913    0.4176937431    1.2879270380
      7  C         0.3227171549    0.0928396456   -1.3048037957
      8  H         0.7568009678   -0.2486915866   -2.2353582726
      9  C         0.1224497043    1.4912417461   -1.2006146320
     10  H        -0.7134172803    0.6950240261   -1.8695259921
     11  N        -0.0696380561    2.4333151235   -0.4116083198
     12  H         0.4403786347    2.4007416912    0.4723406803
   Point Group: c1    Number of degrees of freedom:    30


   Energy is   -302.857420145

 Hessian updated using Powell/Murtagh-Sargent update
  Mixing factors:     0.999451 Powell                      0.000549 Murtagh-Sargent

 30 Hessian modes will be used to form the next step
  Hessian Eigenvalues:
    -0.045081    0.002931    0.021349    0.028083    0.030484    0.030872
     0.035406    0.046632    0.075201    0.088991    0.120664    0.141108
     0.159824    0.159977    0.160265    0.167716    0.199944    0.200000
     0.219944    0.219999    0.353626    0.354823    0.357132    0.357205
     0.367929    0.416222    0.439434    0.572159    0.857155    1.346388

 Transition state search - taking P-RFO step
 Searching for Lamda that Maximizes Along the Lowest mode
 Value Taken    Lamda =   0.00072342
 Searching for Lamda that Minimizes Along All other modes
 Value Taken    Lamda =  -0.00158789
 Calculated Step too Large.  Step scaled by  0.547407
 Step Taken.  Stepsize is  0.300000

                             Maximum     Tolerance    Cnvgd?
         Gradient           0.005261      0.000300      NO
         Displacement       0.150170      0.001200      NO
         Energy change     -0.000378      0.000001      NO


 New Cartesian Coordinates Obtained by Inverse Iteration

 Displacement from previous Coordinates is:  0.426956
 Adding empirical dispersion correction 
 ----------------------------------------------------------------
 Doing -D3(0) with
 s6  =   1.00000
 s8  =   1.00000
 rs6 =   1.28100
 rs8 =   1.09400
 -D3 energy without 3body term =     -0.0027162352 hartrees
 ----------------------------------------------------------------
             Standard Nuclear Orientation (Angstroms)
    I     Atom           X                Y                Z
 ----------------------------------------------------------------
    1      C      -0.3550687165    -1.5855883117     2.0267005526
    2      N      -0.4859891589    -2.3903420985     2.8372458435
    3      C       0.2146277410    -0.8694151154    -0.2071361195
    4      H       0.4197536440    -1.9028596785    -0.4613910294
    5      C      -0.1901565999    -0.5756479293     1.0344322313
    6      H      -0.4297822560     0.4359404092     1.3342814386
    7      C       0.3442008473     0.0941687141    -1.2945188994
    8      H       0.8079561308    -0.2402940743    -2.2135169719
    9      C       0.1111043236     1.4877272626    -1.1981303587
   10      H      -0.6888383418     0.6767749726    -1.8926408555
   11      N      -0.1241417099     2.4343726468    -0.4274226354
   12      H       0.3763340719     2.4351632019     0.4620967642
 ----------------------------------------------------------------
 Nuclear Repulsion Energy =         236.06638912 hartrees
 There are       25 alpha and       24 beta electrons
 Applying Cartesian multipole field
    Component          Value
    ---------          -----
     (2,0,0)        1.00000E-10
     (0,2,0)        2.00000E-11
     (0,0,2)       -3.00000E-11
 Nucleus-field energy     =    -0.0000000017 hartrees
 Requested basis set is cc-pVTZ
 There are 100 shells and 280 basis functions
 A cutoff of  1.0D-14 yielded   4646 shell pairs
 There are     36236 function pairs (     47202 Cartesian)
 Smallest overlap matrix eigenvalue = 1.43E-04
 Guess MOs from SCF MO coefficient file
 Reading MOs from coefficient file
 Reading MOs from coefficient file
 Long-range K will be added via erf
 Coulomb attenuation parameter = 0.25 bohr**(-1)
 An unrestricted hybrid HF-DFT SCF calculation will be
 performed using Pulay DIIS extrapolation
 Exchange:     0.1957 Hartree-Fock + 1.0000 wB97X-D3 + LR-HF
 Correlation:  1.0000 wB97X-D3
 Using SG-2 standard quadrature grid
 Dispersion:   Grimme D3
 SCF converges when DIIS error is below 1.0E-08
 Geometry optimization detected.  Setting ReadMinima to 0
 Setting SaveMinima to 0
 using 64 threads for integral computing
 -------------------------------------------------------
 OpenMP Integral computing Module                
 Release: version 1.0, May 2013, Q-Chem Inc. Pittsburgh 
 -------------------------------------------------------
 using 64 threads for integral computing
 -------------------------------------------------------
 OpenMP Integral computing Module                
 Release: version 1.0, May 2013, Q-Chem Inc. Pittsburgh 
 -------------------------------------------------------
 ---------------------------------------
  Cycle       Energy         DIIS Error
 ---------------------------------------
    1    -302.8444485470      1.29E-03
    2    -302.8570951714      1.59E-04
    3    -302.8575352509      1.34E-04
    4    -302.8577091405      5.46E-05
    5    -302.8577585618      2.25E-05
    6    -302.8577716240      8.13E-06
    7    -302.8577754671      4.85E-06
    8    -302.8577778981      2.58E-06
    9    -302.8577799193      1.48E-06
   10    -302.8577814854      8.78E-07
   11    -302.8577822252      3.03E-07
   12    -302.8577823166      1.81E-07
   13    -302.8577823829      8.20E-08
   14    -302.8577824024      4.31E-08
   15    -302.8577824110      2.98E-08
   16    -302.8577824148      1.43E-08
   17    -302.8577824158      6.79E-09 Convergence criterion met
 ---------------------------------------
 <S^2> = 0.7658
 SCF time:  CPU 1941.10 s  wall 33.25 s
 SCF   energy in the final basis set = -302.85778242
 Total energy in the final basis set = -302.85778242
 
 --------------------------------------------------------------
 
                    Orbital Energies (a.u.)
 --------------------------------------------------------------
 
 Alpha MOs
 -- Occupied --
-14.4395 -14.4290 -10.3678 -10.3559 -10.3431 -10.3420 -10.3251  -1.0644
 -1.0353  -0.9783  -0.9162  -0.7921  -0.6906  -0.6720  -0.6334  -0.5781
 -0.5663  -0.5330  -0.4942  -0.4736  -0.4633  -0.4400  -0.4242  -0.3739
 -0.2823
 -- Virtual --
 -0.0107   0.0894   0.0966   0.1030   0.1268   0.1328   0.1618   0.1741
  0.1982   0.2379   0.2656   0.2767   0.3053   0.3195   0.3523   0.3577
  0.3626   0.3735   0.3959   0.4164   0.4226   0.4330   0.4353   0.4407
  0.4697   0.4855   0.4984   0.5123   0.5331   0.5389   0.5493   0.5561
  0.5655   0.5812   0.5901   0.6137   0.6425   0.6532   0.6621   0.6766
  0.6954   0.7043   0.7151   0.7390   0.7676   0.7840   0.7886   0.8095
  0.8243   0.8600   0.8805   0.9068   0.9360   0.9702   1.0034   1.0145
  1.0416   1.0591   1.0782   1.0896   1.1127   1.1323   1.1418   1.1549
  1.1713   1.2073   1.2111   1.2407   1.2533   1.2688   1.2835   1.3075
  1.3357   1.3484   1.3765   1.3900   1.3981   1.4319   1.4678   1.4934
  1.5158   1.5178   1.5374   1.5612   1.5879   1.6174   1.6519   1.6888
  1.7545   1.7830   1.7939   1.8408   1.8560   1.8897   1.9269   2.0268
  2.0693   2.1163   2.1325   2.1852   2.2194   2.2497   2.2845   2.3343
  2.3412   2.3661   2.3810   2.4347   2.4380   2.4720   2.4892   2.5188
  2.5552   2.5841   2.5962   2.6362   2.6449   2.6976   2.7142   2.7322
  2.7526   2.7639   2.8055   2.8262   2.8347   2.8512   2.8642   2.8806
  2.8969   2.9111   2.9238   2.9416   2.9623   2.9830   3.0054   3.0218
  3.0414   3.0471   3.0777   3.0870   3.0966   3.1049   3.1278   3.1481
  3.1788   3.1863   3.2013   3.2059   3.2460   3.2641   3.2816   3.2973
  3.3089   3.3269   3.3654   3.3915   3.3973   3.4338   3.4664   3.4740
  3.5116   3.5246   3.5269   3.5865   3.5880   3.6064   3.6384   3.6590
  3.6667   3.6915   3.7104   3.7480   3.7822   3.7980   3.8472   3.8565
  3.8699   3.8874   3.9305   3.9607   3.9774   4.0038   4.0125   4.0320
  4.0641   4.0679   4.0695   4.0864   4.1018   4.1554   4.1724   4.1885
  4.2085   4.2329   4.2538   4.2857   4.3085   4.3509   4.3665   4.3814
  4.4059   4.4688   4.5376   4.5484   4.5993   4.6165   4.6509   4.6532
  4.6644   4.6819   4.7085   4.7507   4.7848   4.8053   4.8130   4.8377
  4.8503   4.9530   4.9956   5.0315   5.0610   5.0951   5.1137   5.1714
  5.1960   5.2327   5.2432   5.2659   5.3169   5.3907   5.4284   5.4831
  5.5218   5.6445   5.6867   5.7240   5.8317   5.8451   5.9083   5.9430
  5.9706   6.0182   6.1579   6.1984   6.2524   6.3378   6.5990   6.8403
  8.7513   9.5924  11.7280  12.4527  13.9585  14.4590  15.6139
 
 Beta MOs
 -- Occupied --
-14.4356 -14.4282 -10.3621 -10.3525 -10.3431 -10.3407 -10.3254  -1.0512
 -1.0335  -0.9712  -0.9043  -0.7827  -0.6790  -0.6665  -0.6247  -0.5682
 -0.5574  -0.5281  -0.4881  -0.4714  -0.4451  -0.4238  -0.4172  -0.3628
 -- Virtual --
 -0.0307   0.0201   0.0938   0.1043   0.1075   0.1329   0.1370   0.1631
  0.1768   0.2033   0.2400   0.2673   0.2783   0.3101   0.3203   0.3555
  0.3627   0.3657   0.3800   0.3996   0.4203   0.4249   0.4355   0.4383
  0.4428   0.4720   0.4879   0.4994   0.5227   0.5346   0.5433   0.5532
  0.5571   0.5693   0.5829   0.5948   0.6172   0.6466   0.6555   0.6639
  0.6777   0.7000   0.7074   0.7179   0.7406   0.7730   0.7879   0.7923
  0.8113   0.8304   0.8618   0.8849   0.9101   0.9405   0.9739   1.0066
  1.0187   1.0455   1.0617   1.0807   1.0926   1.1153   1.1346   1.1437
  1.1576   1.1740   1.2104   1.2164   1.2425   1.2544   1.2746   1.2872
  1.3108   1.3408   1.3522   1.3799   1.3943   1.4011   1.4347   1.4738
  1.4965   1.5207   1.5231   1.5394   1.5636   1.5962   1.6189   1.6570
  1.6920   1.7588   1.7858   1.7969   1.8481   1.8619   1.8909   1.9319
  2.0318   2.0732   2.1170   2.1432   2.1884   2.2275   2.2507   2.2902
  2.3417   2.3469   2.3691   2.3879   2.4393   2.4440   2.4804   2.4962
  2.5243   2.5643   2.5897   2.6004   2.6451   2.6503   2.7071   2.7149
  2.7340   2.7562   2.7685   2.8113   2.8337   2.8427   2.8547   2.8721
  2.8848   2.9045   2.9206   2.9309   2.9454   2.9695   2.9867   3.0097
  3.0249   3.0484   3.0558   3.0826   3.0964   3.1012   3.1079   3.1337
  3.1546   3.1846   3.1981   3.2076   3.2122   3.2539   3.2716   3.2879
  3.3010   3.3124   3.3322   3.3725   3.4002   3.4041   3.4380   3.4745
  3.4796   3.5154   3.5277   3.5345   3.5893   3.5918   3.6140   3.6448
  3.6659   3.6722   3.6940   3.7147   3.7511   3.7877   3.8037   3.8528
  3.8613   3.8770   3.8901   3.9341   3.9626   3.9803   4.0098   4.0179
  4.0346   4.0678   4.0712   4.0742   4.0904   4.1036   4.1579   4.1793
  4.1914   4.2133   4.2405   4.2599   4.2887   4.3114   4.3568   4.3682
  4.3879   4.4099   4.4778   4.5424   4.5528   4.6023   4.6201   4.6546
  4.6587   4.6684   4.6846   4.7143   4.7562   4.7887   4.8106   4.8156
  4.8414   4.8584   4.9568   5.0041   5.0406   5.0647   5.1001   5.1178
  5.1779   5.1996   5.2378   5.2527   5.2688   5.3220   5.3926   5.4295
  5.4864   5.5281   5.6523   5.6915   5.7311   5.8363   5.8508   5.9174
  5.9496   5.9744   6.0234   6.1638   6.2005   6.2570   6.3430   6.6012
  6.8490   8.7526   9.5995  11.7302  12.4593  13.9633  14.4651  15.6151
 --------------------------------------------------------------
 
          Ground-State Mulliken Net Atomic Charges

     Atom                 Charge (a.u.)    Spin (a.u.)
  --------------------------------------------------------
      1 C                    -0.076077      -0.027491
      2 N                    -0.071452       0.049895
      3 C                    -0.085848      -0.039595
      4 H                     0.155358       0.008901
      5 C                    -0.135676       0.123179
      6 H                     0.157310      -0.000749
      7 C                    -0.156043       0.206133
      8 H                     0.157246      -0.008120
      9 C                    -0.056262       0.460986
     10 H                     0.179532      -0.029698
     11 N                    -0.223872       0.198647
     12 H                     0.155784       0.057911
  --------------------------------------------------------
  Sum of atomic charges =     0.000000
  Sum of spin   charges =     1.000000

 -----------------------------------------------------------------
                    Cartesian Multipole Moments
 -----------------------------------------------------------------
    Charge (ESU x 10^10)
                 0.0000
    Dipole Moment (Debye)
         X       1.2921      Y       0.6456      Z      -3.1887
       Tot       3.5005
    Quadrupole Moments (Debye-Ang)
        XX     -41.8998     XY      -0.2921     YY     -53.9344
        XZ       1.2674     YZ      14.1477     ZZ     -47.8402
    Octopole Moments (Debye-Ang^2)
       XXX       8.2371    XXY       7.1752    XYY      15.1142
       YYY      18.2187    XXZ     -15.6669    XYZ      -3.6132
       YYZ     -30.0472    XZZ       8.7707    YZZ      36.6483
       ZZZ     -80.7753
    Hexadecapole Moments (Debye-Ang^3)
      XXXX     -70.6561   XXXY     -23.6138   XXYY    -128.4861
      XYYY     -19.8802   YYYY    -789.0118   XXXZ      49.8112
      XXYZ      78.1761   XYYZ      30.4538   YYYZ     327.8762
      XXZZ    -118.8286   XYZZ     -26.8702   YYZZ    -307.2107
      XZZZ      64.2962   YZZZ     326.4975   ZZZZ    -738.8896
 -----------------------------------------------------------------
 Calculating analytic gradient of the SCF energy
 Gradient of SCF Energy
            1           2           3           4           5           6
    1  -0.0002444   0.0000744   0.0009045   0.0007292  -0.0004795   0.0001643
    2  -0.0000138  -0.0000072   0.0000760   0.0001557  -0.0001489   0.0000056
    3  -0.0000683  -0.0000209  -0.0001094   0.0000924  -0.0001110   0.0001560
            7           8           9          10          11          12
    1   0.0014700  -0.0007554  -0.0015362   0.0003890  -0.0008324   0.0001165
    2  -0.0017123  -0.0001022  -0.0045151   0.0055449   0.0007649  -0.0000477
    3   0.0031311  -0.0002339  -0.0038938   0.0001712   0.0010640  -0.0001775
 Max gradient component =       5.545E-03
 RMS gradient           =       1.569E-03
 Gradient time:  CPU 271.31 s  wall 5.33 s
 Geometry Optimization Parameters
   NAtoms,    NIC,     NZ,  NCons,   NDum,   NFix, NCnnct, MaxDiis
       12      76       0       0       0       0       0       0

 Cartesian Hessian Update
 Hessian updated using Powell/Murtagh-Sargent update
  Mixing factors:     0.994392 Powell                      0.005608 Murtagh-Sargent


** GEOMETRY OPTIMIZATION IN DELOCALIZED INTERNAL COORDINATES **
   Searching for a Transition State

   Optimization Cycle:  10

                       Coordinates (Angstroms)
     ATOM                X               Y               Z
      1  C        -0.3550687165   -1.5855883117    2.0267005526
      2  N        -0.4859891589   -2.3903420985    2.8372458435
      3  C         0.2146277410   -0.8694151154   -0.2071361195
      4  H         0.4197536440   -1.9028596785   -0.4613910294
      5  C        -0.1901565999   -0.5756479293    1.0344322313
      6  H        -0.4297822560    0.4359404092    1.3342814386
      7  C         0.3442008473    0.0941687141   -1.2945188994
      8  H         0.8079561308   -0.2402940743   -2.2135169719
      9  C         0.1111043236    1.4877272626   -1.1981303587
     10  H        -0.6888383418    0.6767749726   -1.8926408555
     11  N        -0.1241417099    2.4343726468   -0.4274226354
     12  H         0.3763340719    2.4351632019    0.4620967642
   Point Group: c1    Number of degrees of freedom:    30


   Energy is   -302.857782416

 Hessian updated using Powell/Murtagh-Sargent update
  Mixing factors:     0.967578 Powell                      0.032422 Murtagh-Sargent

 30 Hessian modes will be used to form the next step
  Hessian Eigenvalues:
    -0.043702    0.003604    0.021385    0.028104    0.030483    0.030871
     0.035417    0.046595    0.075163    0.088961    0.120689    0.141239
     0.159847    0.159985    0.160297    0.167788    0.199947    0.200000
     0.219997    0.220013    0.353627    0.354824    0.357135    0.357218
     0.367930    0.416222    0.439440    0.572159    0.857250    1.346389

 Transition state search - taking P-RFO step
 Searching for Lamda that Maximizes Along the Lowest mode
 Value Taken    Lamda =   0.00030046
 Searching for Lamda that Minimizes Along All other modes
 Value Taken    Lamda =  -0.00051368
 Calculated Step too Large.  Step scaled by  0.972288
 Step Taken.  Stepsize is  0.300000

                             Maximum     Tolerance    Cnvgd?
         Gradient           0.003619      0.000300      NO
         Displacement       0.139926      0.001200      NO
         Energy change     -0.000362      0.000001      NO


 New Cartesian Coordinates Obtained by Inverse Iteration

 Displacement from previous Coordinates is:  0.407666
 Adding empirical dispersion correction 
 ----------------------------------------------------------------
 Doing -D3(0) with
 s6  =   1.00000
 s8  =   1.00000
 rs6 =   1.28100
 rs8 =   1.09400
 -D3 energy without 3body term =     -0.0027112229 hartrees
 ----------------------------------------------------------------
             Standard Nuclear Orientation (Angstroms)
    I     Atom           X                Y                Z
 ----------------------------------------------------------------
    1      C      -0.3524953885    -1.5896229083     2.0278866554
    2      N      -0.5186630139    -2.3972181119     2.8293327085
    3      C       0.2011127570    -0.8757592049    -0.2120339640
    4      H       0.3168706187    -1.9167504114    -0.4907342522
    5      C      -0.1443866412    -0.5765883030     1.0475707624
    6      H      -0.3009493782     0.4436968084     1.3705867872
    7      C       0.3661350475     0.0949490139    -1.2834870809
    8      H       0.8596660635    -0.2283677476    -2.1911440698
    9      C       0.0952210992     1.4816236159    -1.1903645986
   10      H      -0.6644441196     0.6614279982    -1.9164761847
   11      N      -0.1773550216     2.4340171959    -0.4410065942
   12      H       0.3192879527     2.4685920544     0.4498697914
 ----------------------------------------------------------------
 Nuclear Repulsion Energy =         236.01497329 hartrees
 There are       25 alpha and       24 beta electrons
 Applying Cartesian multipole field
    Component          Value
    ---------          -----
     (2,0,0)        1.00000E-10
     (0,2,0)        2.00000E-11
     (0,0,2)       -3.00000E-11
 Nucleus-field energy     =    -0.0000000016 hartrees
 Requested basis set is cc-pVTZ
 There are 100 shells and 280 basis functions
 A cutoff of  1.0D-14 yielded   4645 shell pairs
 There are     36215 function pairs (     47162 Cartesian)
 Smallest overlap matrix eigenvalue = 1.44E-04
 Guess MOs from SCF MO coefficient file
 Reading MOs from coefficient file
 Reading MOs from coefficient file
 Long-range K will be added via erf
 Coulomb attenuation parameter = 0.25 bohr**(-1)
 An unrestricted hybrid HF-DFT SCF calculation will be
 performed using Pulay DIIS extrapolation
 Exchange:     0.1957 Hartree-Fock + 1.0000 wB97X-D3 + LR-HF
 Correlation:  1.0000 wB97X-D3
 Using SG-2 standard quadrature grid
 Dispersion:   Grimme D3
 SCF converges when DIIS error is below 1.0E-08
 Geometry optimization detected.  Setting ReadMinima to 0
 Setting SaveMinima to 0
 using 64 threads for integral computing
 -------------------------------------------------------
 OpenMP Integral computing Module                
 Release: version 1.0, May 2013, Q-Chem Inc. Pittsburgh 
 -------------------------------------------------------
 using 64 threads for integral computing
 -------------------------------------------------------
 OpenMP Integral computing Module                
 Release: version 1.0, May 2013, Q-Chem Inc. Pittsburgh 
 -------------------------------------------------------
 ---------------------------------------
  Cycle       Energy         DIIS Error
 ---------------------------------------
    1    -302.8460493190      1.22E-03
    2    -302.8572399025      1.49E-04
    3    -302.8576570081      1.23E-04
    4    -302.8578102180      5.23E-05
    5    -302.8578619880      2.16E-05
    6    -302.8578778353      8.44E-06
    7    -302.8578841119      5.49E-06
    8    -302.8578884090      3.41E-06
    9    -302.8578922759      1.80E-06
   10    -302.8578945581      9.91E-07
   11    -302.8578953236      3.48E-07
   12    -302.8578954171      2.15E-07
   13    -302.8578955037      1.00E-07
   14    -302.8578955316      6.93E-08
   15    -302.8578955439      3.72E-08
   16    -302.8578955501      2.27E-08
   17    -302.8578955513      8.85E-09 Convergence criterion met
 ---------------------------------------
 <S^2> = 0.7697
 SCF time:  CPU 1928.49 s  wall 33.28 s
 SCF   energy in the final basis set = -302.85789555
 Total energy in the final basis set = -302.85789555
 
 --------------------------------------------------------------
 
                    Orbital Energies (a.u.)
 --------------------------------------------------------------
 
 Alpha MOs
 -- Occupied --
-14.4420 -14.4278 -10.3700 -10.3560 -10.3415 -10.3406 -10.3239  -1.0660
 -1.0343  -0.9786  -0.9159  -0.7915  -0.6914  -0.6713  -0.6335  -0.5782
 -0.5681  -0.5310  -0.4939  -0.4728  -0.4641  -0.4391  -0.4241  -0.3759
 -0.2796
 -- Virtual --
 -0.0084   0.0862   0.0963   0.1020   0.1279   0.1332   0.1606   0.1762
  0.1975   0.2407   0.2641   0.2793   0.3059   0.3173   0.3528   0.3601
  0.3616   0.3734   0.3936   0.4174   0.4214   0.4324   0.4389   0.4437
  0.4675   0.4863   0.5006   0.5109   0.5329   0.5372   0.5500   0.5547
  0.5663   0.5849   0.5898   0.6168   0.6377   0.6579   0.6620   0.6733
  0.6958   0.7066   0.7135   0.7397   0.7595   0.7840   0.7948   0.8072
  0.8273   0.8587   0.8845   0.9007   0.9369   0.9703   1.0009   1.0178
  1.0429   1.0587   1.0774   1.0892   1.1131   1.1356   1.1423   1.1548
  1.1674   1.2063   1.2115   1.2405   1.2537   1.2676   1.2861   1.3123
  1.3301   1.3507   1.3771   1.3880   1.4046   1.4312   1.4638   1.4784
  1.5109   1.5188   1.5414   1.5630   1.5869   1.6216   1.6592   1.6871
  1.7623   1.7812   1.7923   1.8435   1.8595   1.8888   1.9278   2.0251
  2.0691   2.1153   2.1375   2.1911   2.2227   2.2456   2.2833   2.3319
  2.3338   2.3684   2.3809   2.4280   2.4360   2.4789   2.4946   2.5123
  2.5531   2.5800   2.5939   2.6348   2.6437   2.6956   2.7146   2.7320
  2.7501   2.7636   2.8058   2.8213   2.8343   2.8500   2.8726   2.8787
  2.8930   2.9105   2.9265   2.9457   2.9626   2.9816   3.0078   3.0263
  3.0439   3.0522   3.0796   3.0873   3.0991   3.1026   3.1325   3.1450
  3.1781   3.1820   3.1999   3.2027   3.2429   3.2648   3.2817   3.2960
  3.3094   3.3257   3.3668   3.3878   3.3999   3.4460   3.4641   3.4678
  3.5064   3.5214   3.5304   3.5877   3.5900   3.6146   3.6362   3.6566
  3.6647   3.6901   3.7205   3.7435   3.7820   3.7935   3.8421   3.8586
  3.8698   3.8938   3.9309   3.9675   3.9763   4.0017   4.0077   4.0284
  4.0633   4.0671   4.0693   4.0875   4.1025   4.1589   4.1659   4.1942
  4.2152   4.2356   4.2568   4.2919   4.3005   4.3562   4.3654   4.3822
  4.4057   4.4734   4.5380   4.5585   4.6019   4.6166   4.6484   4.6540
  4.6588   4.6837   4.7038   4.7438   4.7865   4.8036   4.8130   4.8367
  4.8519   4.9553   4.9881   5.0303   5.0582   5.1017   5.1132   5.1746
  5.1996   5.2323   5.2436   5.2663   5.3240   5.3900   5.4326   5.4733
  5.5273   5.6452   5.6864   5.7191   5.8305   5.8566   5.9078   5.9441
  5.9678   6.0210   6.1529   6.1995   6.2547   6.3385   6.5938   6.8438
  8.7584   9.5857  11.7688  12.4747  13.9727  14.4803  15.6070
 
 Beta MOs
 -- Occupied --
-14.4383 -14.4268 -10.3646 -10.3525 -10.3416 -10.3391 -10.3243  -1.0532
 -1.0321  -0.9711  -0.9038  -0.7819  -0.6795  -0.6663  -0.6250  -0.5695
 -0.5579  -0.5264  -0.4866  -0.4701  -0.4445  -0.4264  -0.4167  -0.3636
 -- Virtual --
 -0.0315   0.0234   0.0915   0.1024   0.1077   0.1332   0.1379   0.1618
  0.1797   0.2025   0.2430   0.2662   0.2804   0.3106   0.3181   0.3561
  0.3621   0.3677   0.3787   0.3981   0.4211   0.4243   0.4353   0.4412
  0.4460   0.4697   0.4887   0.5016   0.5217   0.5358   0.5407   0.5524
  0.5556   0.5697   0.5866   0.5944   0.6206   0.6412   0.6607   0.6640
  0.6749   0.7002   0.7096   0.7164   0.7412   0.7668   0.7865   0.7976
  0.8088   0.8331   0.8610   0.8883   0.9048   0.9409   0.9741   1.0036
  1.0224   1.0465   1.0613   1.0804   1.0923   1.1158   1.1377   1.1441
  1.1574   1.1705   1.2100   1.2159   1.2427   1.2547   1.2738   1.2892
  1.3156   1.3350   1.3547   1.3806   1.3924   1.4081   1.4340   1.4698
  1.4812   1.5143   1.5254   1.5434   1.5654   1.5945   1.6231   1.6645
  1.6900   1.7667   1.7844   1.7952   1.8502   1.8651   1.8899   1.9329
  2.0296   2.0731   2.1167   2.1479   2.1944   2.2303   2.2464   2.2895
  2.3373   2.3425   2.3713   2.3878   2.4334   2.4428   2.4874   2.5021
  2.5166   2.5619   2.5858   2.5988   2.6433   2.6489   2.7048   2.7150
  2.7337   2.7533   2.7690   2.8119   2.8285   2.8420   2.8538   2.8812
  2.8823   2.9011   2.9200   2.9326   2.9484   2.9692   2.9853   3.0117
  3.0298   3.0505   3.0612   3.0852   3.0960   3.1050   3.1052   3.1382
  3.1516   3.1875   3.1903   3.2054   3.2097   3.2497   3.2721   3.2877
  3.3005   3.3121   3.3307   3.3740   3.3962   3.4067   3.4505   3.4718
  3.4733   3.5098   3.5258   3.5369   3.5902   3.5940   3.6227   3.6423
  3.6637   3.6695   3.6930   3.7248   3.7465   3.7865   3.8000   3.8475
  3.8641   3.8756   3.8974   3.9345   3.9693   3.9799   4.0083   4.0119
  4.0310   4.0681   4.0709   4.0730   4.0910   4.1046   4.1616   4.1727
  4.1970   4.2193   4.2431   4.2621   4.2948   4.3037   4.3614   4.3682
  4.3892   4.4096   4.4816   4.5428   4.5629   4.6051   4.6207   4.6524
  4.6598   4.6635   4.6868   4.7096   4.7494   4.7908   4.8083   4.8163
  4.8404   4.8592   4.9591   4.9945   5.0399   5.0621   5.1072   5.1176
  5.1810   5.2030   5.2376   5.2521   5.2696   5.3287   5.3921   5.4338
  5.4765   5.5336   5.6527   5.6911   5.7260   5.8351   5.8621   5.9163
  5.9509   5.9713   6.0262   6.1586   6.2021   6.2589   6.3437   6.5959
  6.8519   8.7597   9.5924  11.7708  12.4815  13.9772  14.4863  15.6084
 --------------------------------------------------------------
 
          Ground-State Mulliken Net Atomic Charges

     Atom                 Charge (a.u.)    Spin (a.u.)
  --------------------------------------------------------
      1 C                    -0.075627      -0.033913
      2 N                    -0.072786       0.061838
      3 C                    -0.085957      -0.054343
      4 H                     0.155590       0.007559
      5 C                    -0.138804       0.153864
      6 H                     0.153378      -0.000712
      7 C                    -0.161304       0.222516
      8 H                     0.158770      -0.008205
      9 C                    -0.050034       0.439454
     10 H                     0.177978      -0.030588
     11 N                    -0.217137       0.186885
     12 H                     0.155934       0.055645
  --------------------------------------------------------
  Sum of atomic charges =     0.000000
  Sum of spin   charges =     1.000000

 -----------------------------------------------------------------
                    Cartesian Multipole Moments
 -----------------------------------------------------------------
    Charge (ESU x 10^10)
                 0.0000
    Dipole Moment (Debye)
         X       1.4441      Y       0.8224      Z      -3.2392
       Tot       3.6406
    Quadrupole Moments (Debye-Ang)
        XX     -42.2359     XY      -0.0550     YY     -53.5513
        XZ       1.4025     YZ      14.2567     ZZ     -47.7127
    Octopole Moments (Debye-Ang^2)
       XXX       9.1397    XXY       7.2791    XYY      15.9918
       YYY      20.4922    XXZ     -16.1277    XYZ      -4.4713
       YYZ     -30.2223    XZZ       9.9387    YZZ      36.9430
       ZZZ     -80.7437
    Hexadecapole Moments (Debye-Ang^3)
      XXXX     -71.7451   XXXY     -22.3548   XXYY    -130.4834
      XYYY     -17.8141   YYYY    -786.4082   XXXZ      50.0711
      XXYZ      78.8814   XYYZ      31.2103   YYYZ     329.7534
      XXZZ    -119.3947   XYZZ     -27.5928   YYZZ    -307.5566
      XZZZ      65.9988   YZZZ     326.2027   ZZZZ    -736.4138
 -----------------------------------------------------------------
 Calculating analytic gradient of the SCF energy
 Gradient of SCF Energy
            1           2           3           4           5           6
    1   0.0000466  -0.0000539   0.0000727  -0.0000094   0.0002725  -0.0000570
    2  -0.0002582   0.0000594  -0.0001888  -0.0000473  -0.0000044  -0.0000046
    3   0.0001207  -0.0000728   0.0002703   0.0000012  -0.0004287  -0.0000857
            7           8           9          10          11          12
    1  -0.0007011  -0.0001363   0.0011037   0.0003332  -0.0009573   0.0000863
    2   0.0008091  -0.0001797  -0.0013305   0.0007897   0.0001955   0.0001597
    3   0.0011857  -0.0000474  -0.0021005   0.0002501   0.0011091  -0.0002021
 Max gradient component =       2.100E-03
 RMS gradient           =       6.133E-04
 Gradient time:  CPU 270.26 s  wall 5.39 s
 Geometry Optimization Parameters
   NAtoms,    NIC,     NZ,  NCons,   NDum,   NFix, NCnnct, MaxDiis
       12      76       0       0       0       0       0       0

 Cartesian Hessian Update
 Hessian updated using Powell/Murtagh-Sargent update
  Mixing factors:     0.992492 Powell                      0.007508 Murtagh-Sargent


** GEOMETRY OPTIMIZATION IN DELOCALIZED INTERNAL COORDINATES **
   Searching for a Transition State

   Optimization Cycle:  11

                       Coordinates (Angstroms)
     ATOM                X               Y               Z
      1  C        -0.3524953885   -1.5896229083    2.0278866554
      2  N        -0.5186630139   -2.3972181119    2.8293327085
      3  C         0.2011127570   -0.8757592049   -0.2120339640
      4  H         0.3168706187   -1.9167504114   -0.4907342522
      5  C        -0.1443866412   -0.5765883030    1.0475707624
      6  H        -0.3009493782    0.4436968084    1.3705867872
      7  C         0.3661350475    0.0949490139   -1.2834870809
      8  H         0.8596660635   -0.2283677476   -2.1911440698
      9  C         0.0952210992    1.4816236159   -1.1903645986
     10  H        -0.6644441196    0.6614279982   -1.9164761847
     11  N        -0.1773550216    2.4340171959   -0.4410065942
     12  H         0.3192879527    2.4685920544    0.4498697914
   Point Group: c1    Number of degrees of freedom:    30


   Energy is   -302.857895551

 Hessian updated using Powell/Murtagh-Sargent update
  Mixing factors:     0.996394 Powell                      0.003606 Murtagh-Sargent

 30 Hessian modes will be used to form the next step
  Hessian Eigenvalues:
    -0.043212    0.004021    0.021386    0.028123    0.030479    0.030884
     0.035428    0.046661    0.075222    0.088939    0.120446    0.141065
     0.159850    0.159988    0.160285    0.167770    0.199949    0.200000
     0.219997    0.220012    0.353627    0.354824    0.357136    0.357230
     0.367935    0.416226    0.439442    0.572195    0.857332    1.346389

 Transition state search - taking P-RFO step
 Searching for Lamda that Maximizes Along the Lowest mode
 Value Taken    Lamda =   0.00000399
 Searching for Lamda that Minimizes Along All other modes
 Value Taken    Lamda =  -0.00002537
 Step Taken.  Stepsize is  0.030648

                             Maximum     Tolerance    Cnvgd?
         Gradient           0.001044      0.000300      NO
         Displacement       0.014096      0.001200      NO
         Energy change     -0.000113      0.000001      NO


 New Cartesian Coordinates Obtained by Inverse Iteration

 Displacement from previous Coordinates is:  0.038046
 Adding empirical dispersion correction 
 ----------------------------------------------------------------
 Doing -D3(0) with
 s6  =   1.00000
 s8  =   1.00000
 rs6 =   1.28100
 rs8 =   1.09400
 -D3 energy without 3body term =     -0.0027109427 hartrees
 ----------------------------------------------------------------
             Standard Nuclear Orientation (Angstroms)
    I     Atom           X                Y                Z
 ----------------------------------------------------------------
    1      C      -0.3527532877    -1.5877784449     2.0279953802
    2      N      -0.5210900762    -2.3945016717     2.8299391717
    3      C       0.2000313018    -0.8768689917    -0.2136921741
    4      H       0.3083811344    -1.9182190069    -0.4937438223
    5      C      -0.1414618178    -0.5761386500     1.0473240240
    6      H      -0.2887188051     0.4449500884     1.3721668891
    7      C       0.3681356662     0.0936790134    -1.2840995720
    8      H       0.8657369645    -0.2254847767    -2.1909463220
    9      C       0.0928034031     1.4797860662    -1.1871794723
   10      H      -0.6633830356     0.6597463894    -1.9188803683
   11      N      -0.1806301256     2.4334271902    -0.4408321656
   12      H       0.3129486536     2.4674027938     0.4519483921
 ----------------------------------------------------------------
 Nuclear Repulsion Energy =         236.03708536 hartrees
 There are       25 alpha and       24 beta electrons
 Applying Cartesian multipole field
    Component          Value
    ---------          -----
     (2,0,0)        1.00000E-10
     (0,2,0)        2.00000E-11
     (0,0,2)       -3.00000E-11
 Nucleus-field energy     =    -0.0000000016 hartrees
 Requested basis set is cc-pVTZ
 There are 100 shells and 280 basis functions
 A cutoff of  1.0D-14 yielded   4645 shell pairs
 There are     36215 function pairs (     47162 Cartesian)
 Smallest overlap matrix eigenvalue = 1.44E-04
 Guess MOs from SCF MO coefficient file
 Reading MOs from coefficient file
 Reading MOs from coefficient file
 Long-range K will be added via erf
 Coulomb attenuation parameter = 0.25 bohr**(-1)
 An unrestricted hybrid HF-DFT SCF calculation will be
 performed using Pulay DIIS extrapolation
 Exchange:     0.1957 Hartree-Fock + 1.0000 wB97X-D3 + LR-HF
 Correlation:  1.0000 wB97X-D3
 Using SG-2 standard quadrature grid
 Dispersion:   Grimme D3
 SCF converges when DIIS error is below 1.0E-08
 Geometry optimization detected.  Setting ReadMinima to 0
 Setting SaveMinima to 0
 using 64 threads for integral computing
 -------------------------------------------------------
 OpenMP Integral computing Module                
 Release: version 1.0, May 2013, Q-Chem Inc. Pittsburgh 
 -------------------------------------------------------
 using 64 threads for integral computing
 -------------------------------------------------------
 OpenMP Integral computing Module                
 Release: version 1.0, May 2013, Q-Chem Inc. Pittsburgh 
 -------------------------------------------------------
 ---------------------------------------
  Cycle       Energy         DIIS Error
 ---------------------------------------
    1    -302.8575660593      1.05E-04
    2    -302.8579060121      1.16E-05
    3    -302.8579099302      6.41E-06
    4    -302.8579107058      4.90E-06
    5    -302.8579112186      1.88E-06
    6    -302.8579114115      8.10E-07
    7    -302.8579115446      5.46E-07
    8    -302.8579116376      3.54E-07
    9    -302.8579116870      2.09E-07
   10    -302.8579117057      8.72E-08
   11    -302.8579117117      5.48E-08
   12    -302.8579117135      2.76E-08
   13    -302.8579117148      1.63E-08
   14    -302.8579117153      8.97E-09 Convergence criterion met
 ---------------------------------------
 <S^2> = 0.7702
 SCF time:  CPU 1554.29 s  wall 26.26 s
 SCF   energy in the final basis set = -302.85791172
 Total energy in the final basis set = -302.85791172
 
 --------------------------------------------------------------
 
                    Orbital Energies (a.u.)
 --------------------------------------------------------------
 
 Alpha MOs
 -- Occupied --
-14.4423 -14.4276 -10.3703 -10.3561 -10.3413 -10.3404 -10.3237  -1.0663
 -1.0341  -0.9786  -0.9157  -0.7913  -0.6915  -0.6713  -0.6335  -0.5784
 -0.5683  -0.5309  -0.4938  -0.4727  -0.4644  -0.4390  -0.4241  -0.3759
 -0.2793
 -- Virtual --
 -0.0081   0.0858   0.0962   0.1019   0.1280   0.1332   0.1604   0.1765
  0.1974   0.2409   0.2635   0.2796   0.3062   0.3170   0.3527   0.3601
  0.3615   0.3733   0.3932   0.4176   0.4215   0.4324   0.4393   0.4440
  0.4673   0.4865   0.5009   0.5106   0.5326   0.5371   0.5503   0.5549
  0.5662   0.5852   0.5901   0.6167   0.6374   0.6582   0.6616   0.6730
  0.6959   0.7066   0.7136   0.7396   0.7591   0.7841   0.7954   0.8069
  0.8279   0.8584   0.8845   0.9002   0.9369   0.9707   1.0007   1.0186
  1.0430   1.0586   1.0773   1.0891   1.1133   1.1359   1.1424   1.1552
  1.1668   1.2058   1.2114   1.2403   1.2539   1.2672   1.2866   1.3122
  1.3294   1.3508   1.3774   1.3880   1.4053   1.4312   1.4643   1.4766
  1.5106   1.5195   1.5415   1.5629   1.5870   1.6220   1.6601   1.6869
  1.7635   1.7812   1.7924   1.8436   1.8607   1.8886   1.9281   2.0251
  2.0690   2.1152   2.1375   2.1915   2.2230   2.2452   2.2820   2.3304
  2.3340   2.3688   2.3809   2.4273   2.4351   2.4786   2.4950   2.5121
  2.5525   2.5799   2.5937   2.6345   2.6436   2.6952   2.7146   2.7317
  2.7502   2.7634   2.8058   2.8205   2.8345   2.8500   2.8724   2.8787
  2.8928   2.9108   2.9263   2.9457   2.9631   2.9807   3.0078   3.0266
  3.0441   3.0529   3.0797   3.0878   3.0994   3.1026   3.1338   3.1454
  3.1765   3.1821   3.1993   3.2023   3.2427   3.2641   3.2815   3.2963
  3.3099   3.3255   3.3670   3.3878   3.3998   3.4467   3.4635   3.4673
  3.5062   3.5219   3.5310   3.5878   3.5902   3.6157   3.6351   3.6554
  3.6643   3.6901   3.7209   3.7431   3.7816   3.7933   3.8420   3.8582
  3.8707   3.8943   3.9307   3.9687   3.9758   4.0015   4.0074   4.0278
  4.0634   4.0672   4.0696   4.0869   4.1034   4.1585   4.1648   4.1952
  4.2159   4.2355   4.2585   4.2914   4.3001   4.3557   4.3647   4.3826
  4.4049   4.4742   4.5374   4.5596   4.6017   4.6159   4.6481   4.6533
  4.6584   4.6837   4.7025   4.7426   4.7864   4.8031   4.8133   4.8370
  4.8510   4.9557   4.9871   5.0308   5.0578   5.1023   5.1141   5.1751
  5.2003   5.2319   5.2449   5.2665   5.3252   5.3892   5.4324   5.4721
  5.5291   5.6436   5.6864   5.7181   5.8309   5.8590   5.9080   5.9433
  5.9680   6.0212   6.1519   6.1997   6.2557   6.3387   6.5932   6.8442
  8.7604   9.5760  11.7697  12.4788  13.9796  14.4833  15.6044
 
 Beta MOs
 -- Occupied --
-14.4387 -14.4266 -10.3649 -10.3526 -10.3415 -10.3389 -10.3241  -1.0537
 -1.0319  -0.9711  -0.9036  -0.7817  -0.6795  -0.6663  -0.6249  -0.5699
 -0.5579  -0.5263  -0.4863  -0.4699  -0.4445  -0.4269  -0.4167  -0.3636
 -- Virtual --
 -0.0315   0.0238   0.0912   0.1022   0.1077   0.1333   0.1379   0.1616
  0.1802   0.2024   0.2432   0.2657   0.2807   0.3107   0.3179   0.3561
  0.3620   0.3678   0.3785   0.3977   0.4212   0.4245   0.4353   0.4416
  0.4463   0.4695   0.4889   0.5019   0.5215   0.5356   0.5404   0.5525
  0.5558   0.5696   0.5869   0.5946   0.6206   0.6409   0.6611   0.6637
  0.6746   0.7003   0.7096   0.7164   0.7412   0.7665   0.7865   0.7982
  0.8086   0.8336   0.8607   0.8882   0.9043   0.9410   0.9746   1.0034
  1.0232   1.0466   1.0612   1.0804   1.0923   1.1160   1.1380   1.1441
  1.1577   1.1700   1.2096   1.2158   1.2425   1.2548   1.2734   1.2897
  1.3155   1.3342   1.3549   1.3809   1.3924   1.4088   1.4340   1.4702
  1.4794   1.5140   1.5260   1.5435   1.5654   1.5945   1.6236   1.6654
  1.6898   1.7678   1.7845   1.7953   1.8501   1.8663   1.8898   1.9331
  2.0294   2.0730   2.1167   2.1479   2.1949   2.2306   2.2459   2.2882
  2.3358   2.3428   2.3717   2.3879   2.4327   2.4422   2.4872   2.5025
  2.5162   2.5614   2.5856   2.5988   2.6430   2.6488   2.7044   2.7150
  2.7335   2.7533   2.7689   2.8120   2.8278   2.8421   2.8538   2.8802
  2.8832   2.9010   2.9202   2.9324   2.9484   2.9695   2.9845   3.0116
  3.0301   3.0507   3.0619   3.0854   3.0965   3.1051   3.1055   3.1394
  3.1522   3.1872   3.1891   3.2052   3.2090   3.2495   3.2713   3.2874
  3.3009   3.3125   3.3304   3.3743   3.3960   3.4067   3.4513   3.4711
  3.4728   3.5096   3.5265   3.5373   3.5902   3.5943   3.6237   3.6411
  3.6626   3.6691   3.6930   3.7253   3.7461   3.7861   3.7998   3.8473
  3.8639   3.8763   3.8979   3.9343   3.9705   3.9794   4.0081   4.0113
  4.0305   4.0682   4.0710   4.0734   4.0903   4.1056   4.1611   4.1716
  4.1980   4.2200   4.2429   4.2638   4.2942   4.3035   4.3609   4.3675
  4.3896   4.4088   4.4823   4.5422   4.5640   4.6050   4.6200   4.6522
  4.6591   4.6632   4.6869   4.7082   4.7480   4.7908   4.8077   4.8166
  4.8406   4.8582   4.9595   4.9931   5.0403   5.0617   5.1076   5.1187
  5.1816   5.2037   5.2371   5.2531   5.2699   5.3299   5.3912   5.4336
  5.4752   5.5354   5.6510   5.6911   5.7249   5.8354   5.8646   5.9164
  5.9501   5.9714   6.0264   6.1575   6.2024   6.2598   6.3440   6.5953
  6.8523   8.7618   9.5827  11.7718  12.4857  13.9840  14.4894  15.6058
 --------------------------------------------------------------
 
          Ground-State Mulliken Net Atomic Charges

     Atom                 Charge (a.u.)    Spin (a.u.)
  --------------------------------------------------------
      1 C                    -0.075562      -0.034727
      2 N                    -0.073069       0.063371
      3 C                    -0.086149      -0.055984
      4 H                     0.155611       0.007471
      5 C                    -0.139460       0.157481
      6 H                     0.152937      -0.000737
      7 C                    -0.161421       0.224466
      8 H                     0.159109      -0.008177
      9 C                    -0.049850       0.439120
     10 H                     0.177412      -0.030891
     11 N                    -0.215452       0.182653
     12 H                     0.155895       0.055955
  --------------------------------------------------------
  Sum of atomic charges =    -0.000000
  Sum of spin   charges =     1.000000

 -----------------------------------------------------------------
                    Cartesian Multipole Moments
 -----------------------------------------------------------------
    Charge (ESU x 10^10)
                 0.0000
    Dipole Moment (Debye)
         X       1.4561      Y       0.8410      Z      -3.2551
       Tot       3.6638
    Quadrupole Moments (Debye-Ang)
        XX     -42.2614     XY      -0.0463     YY     -53.5079
        XZ       1.4069     YZ      14.2496     ZZ     -47.7058
    Octopole Moments (Debye-Ang^2)
       XXX       9.2313    XXY       7.2805    XYY      16.0033
       YYY      20.5317    XXZ     -16.1864    XYZ      -4.5356
       YYZ     -30.2365    XZZ      10.0793    YZZ      37.0186
       ZZZ     -80.9040
    Hexadecapole Moments (Debye-Ang^3)
      XXXX     -71.8710   XXXY     -22.2334   XXYY    -130.4610
      XYYY     -17.7025   YYYY    -784.9648   XXXZ      50.0989
      XXYZ      78.7973   XYYZ      31.2398   YYYZ     329.1696
      XXZZ    -119.4469   XYZZ     -27.6150   YYZZ    -307.2429
      XZZZ      66.1215   YZZZ     325.7853   ZZZZ    -736.5388
 -----------------------------------------------------------------
 Calculating analytic gradient of the SCF energy
 Gradient of SCF Energy
            1           2           3           4           5           6
    1   0.0000866  -0.0000501   0.0001325  -0.0000212  -0.0000016   0.0000180
    2  -0.0000944   0.0000255  -0.0001878   0.0000214   0.0000371   0.0000336
    3   0.0000845  -0.0000519   0.0000575  -0.0000553  -0.0000885  -0.0000147
            7           8           9          10          11          12
    1  -0.0005473  -0.0000632   0.0010680   0.0001327  -0.0007948   0.0000404
    2   0.0003525  -0.0000951  -0.0005926   0.0003876   0.0000971   0.0000152
    3   0.0005775  -0.0000778  -0.0011012   0.0001606   0.0006310  -0.0001215
 Max gradient component =       1.101E-03
 RMS gradient           =       3.663E-04
 Gradient time:  CPU 273.71 s  wall 5.27 s
 Geometry Optimization Parameters
   NAtoms,    NIC,     NZ,  NCons,   NDum,   NFix, NCnnct, MaxDiis
       12      76       0       0       0       0       0       0

 Cartesian Hessian Update
 Hessian updated using Powell/Murtagh-Sargent update
  Mixing factors:     0.863219 Powell                      0.136781 Murtagh-Sargent


** GEOMETRY OPTIMIZATION IN DELOCALIZED INTERNAL COORDINATES **
   Searching for a Transition State

   Optimization Cycle:  12

                       Coordinates (Angstroms)
     ATOM                X               Y               Z
      1  C        -0.3527532877   -1.5877784449    2.0279953802
      2  N        -0.5210900762   -2.3945016717    2.8299391717
      3  C         0.2000313018   -0.8768689917   -0.2136921741
      4  H         0.3083811344   -1.9182190069   -0.4937438223
      5  C        -0.1414618178   -0.5761386500    1.0473240240
      6  H        -0.2887188051    0.4449500884    1.3721668891
      7  C         0.3681356662    0.0936790134   -1.2840995720
      8  H         0.8657369645   -0.2254847767   -2.1909463220
      9  C         0.0928034031    1.4797860662   -1.1871794723
     10  H        -0.6633830356    0.6597463894   -1.9188803683
     11  N        -0.1806301256    2.4334271902   -0.4408321656
     12  H         0.3129486536    2.4674027938    0.4519483921
   Point Group: c1    Number of degrees of freedom:    30


   Energy is   -302.857911715

 Hessian updated using Powell/Murtagh-Sargent update
  Mixing factors:     0.887684 Powell                      0.112316 Murtagh-Sargent

 30 Hessian modes will be used to form the next step
  Hessian Eigenvalues:
    -0.040809    0.006666    0.021377    0.023783    0.030611    0.030913
     0.032731    0.047169    0.075048    0.087836    0.113036    0.136549
     0.159792    0.159937    0.160234    0.166579    0.199819    0.200000
     0.219995    0.220103    0.353627    0.354794    0.355498    0.357145
     0.367848    0.416147    0.439321    0.572058    0.853525    1.346362

 Transition state search - taking P-RFO step
 Searching for Lamda that Maximizes Along the Lowest mode
 Value Taken    Lamda =   0.00000025
 Searching for Lamda that Minimizes Along All other modes
 Value Taken    Lamda =  -0.00001946
 Step Taken.  Stepsize is  0.039224

                             Maximum     Tolerance    Cnvgd?
         Gradient           0.000536      0.000300      NO
         Displacement       0.019279      0.001200      NO
         Energy change     -0.000016      0.000001      NO


 New Cartesian Coordinates Obtained by Inverse Iteration

 Displacement from previous Coordinates is:  0.038971
 Adding empirical dispersion correction 
 ----------------------------------------------------------------
 Doing -D3(0) with
 s6  =   1.00000
 s8  =   1.00000
 rs6 =   1.28100
 rs8 =   1.09400
 -D3 energy without 3body term =     -0.0027128244 hartrees
 ----------------------------------------------------------------
             Standard Nuclear Orientation (Angstroms)
    I     Atom           X                Y                Z
 ----------------------------------------------------------------
    1      C      -0.3533672937    -1.5892394569     2.0275559176
    2      N      -0.5247156749    -2.3965362188     2.8283656017
    3      C       0.1993206687    -0.8775686407    -0.2139596723
    4      H       0.3010603237    -1.9192942780    -0.4951300771
    5      C      -0.1375666929    -0.5771474959     1.0486752101
    6      H      -0.2785858834     0.4438437502     1.3761608716
    7      C       0.3688384220     0.0929396457    -1.2835987938
    8      H       0.8720961540    -0.2214881626    -2.1887225203
    9      C       0.0895075449     1.4789150538    -1.1851359130
   10      H      -0.6650521112     0.6542630317    -1.9185314379
   11      N      -0.1811012706     2.4371636342    -0.4451140003
   12      H       0.3095657889     2.4741491369     0.4494347741
 ----------------------------------------------------------------
 Nuclear Repulsion Energy =         235.98892361 hartrees
 There are       25 alpha and       24 beta electrons
 Applying Cartesian multipole field
    Component          Value
    ---------          -----
     (2,0,0)        1.00000E-10
     (0,2,0)        2.00000E-11
     (0,0,2)       -3.00000E-11
 Nucleus-field energy     =    -0.0000000016 hartrees
 Requested basis set is cc-pVTZ
 There are 100 shells and 280 basis functions
 A cutoff of  1.0D-14 yielded   4643 shell pairs
 There are     36185 function pairs (     47126 Cartesian)
 Smallest overlap matrix eigenvalue = 1.44E-04
 Guess MOs from SCF MO coefficient file
 Reading MOs from coefficient file
 Reading MOs from coefficient file
 Long-range K will be added via erf
 Coulomb attenuation parameter = 0.25 bohr**(-1)
 An unrestricted hybrid HF-DFT SCF calculation will be
 performed using Pulay DIIS extrapolation
 Exchange:     0.1957 Hartree-Fock + 1.0000 wB97X-D3 + LR-HF
 Correlation:  1.0000 wB97X-D3
 Using SG-2 standard quadrature grid
 Dispersion:   Grimme D3
 SCF converges when DIIS error is below 1.0E-08
 Geometry optimization detected.  Setting ReadMinima to 0
 Setting SaveMinima to 0
 using 64 threads for integral computing
 -------------------------------------------------------
 OpenMP Integral computing Module                
 Release: version 1.0, May 2013, Q-Chem Inc. Pittsburgh 
 -------------------------------------------------------
 using 64 threads for integral computing
 -------------------------------------------------------
 OpenMP Integral computing Module                
 Release: version 1.0, May 2013, Q-Chem Inc. Pittsburgh 
 -------------------------------------------------------
 ---------------------------------------
  Cycle       Energy         DIIS Error
 ---------------------------------------
    1    -302.8574748039      1.47E-04
    2    -302.8579175851      1.37E-05
    3    -302.8579227123      8.05E-06
    4    -302.8579237379      4.73E-06
    5    -302.8579242879      2.02E-06
    6    -302.8579244379      1.03E-06
    7    -302.8579245304      5.14E-07
    8    -302.8579245806      3.50E-07
    9    -302.8579246099      1.87E-07
   10    -302.8579246215      1.17E-07
   11    -302.8579246257      4.73E-08
   12    -302.8579246270      2.76E-08
   13    -302.8579246277      1.26E-08
   14    -302.8579246279      6.56E-09 Convergence criterion met
 ---------------------------------------
 <S^2> = 0.7704
 SCF time:  CPU 1532.21 s  wall 25.97 s
 SCF   energy in the final basis set = -302.85792463
 Total energy in the final basis set = -302.85792463
 
 --------------------------------------------------------------
 
                    Orbital Energies (a.u.)
 --------------------------------------------------------------
 
 Alpha MOs
 -- Occupied --
-14.4426 -14.4274 -10.3706 -10.3561 -10.3412 -10.3402 -10.3235  -1.0664
 -1.0339  -0.9786  -0.9155  -0.7911  -0.6915  -0.6712  -0.6336  -0.5786
 -0.5684  -0.5307  -0.4937  -0.4726  -0.4646  -0.4388  -0.4240  -0.3759
 -0.2788
 -- Virtual --
 -0.0076   0.0854   0.0961   0.1019   0.1281   0.1332   0.1603   0.1767
  0.1972   0.2410   0.2629   0.2798   0.3062   0.3166   0.3528   0.3603
  0.3616   0.3733   0.3925   0.4176   0.4216   0.4326   0.4400   0.4443
  0.4672   0.4868   0.5012   0.5104   0.5321   0.5369   0.5504   0.5549
  0.5661   0.5853   0.5905   0.6167   0.6371   0.6585   0.6615   0.6727
  0.6959   0.7058   0.7134   0.7395   0.7587   0.7842   0.7958   0.8068
  0.8283   0.8583   0.8848   0.9001   0.9372   0.9707   1.0001   1.0199
  1.0433   1.0589   1.0770   1.0887   1.1135   1.1362   1.1422   1.1552
  1.1669   1.2051   1.2107   1.2405   1.2540   1.2669   1.2865   1.3119
  1.3287   1.3510   1.3775   1.3881   1.4059   1.4313   1.4653   1.4749
  1.5100   1.5204   1.5417   1.5626   1.5860   1.6223   1.6612   1.6863
  1.7642   1.7811   1.7924   1.8437   1.8627   1.8883   1.9288   2.0249
  2.0689   2.1151   2.1372   2.1918   2.2229   2.2455   2.2802   2.3292
  2.3344   2.3692   2.3809   2.4269   2.4349   2.4780   2.4955   2.5127
  2.5509   2.5793   2.5935   2.6351   2.6436   2.6945   2.7146   2.7312
  2.7499   2.7632   2.8060   2.8196   2.8342   2.8495   2.8716   2.8790
  2.8932   2.9117   2.9263   2.9459   2.9634   2.9796   3.0076   3.0263
  3.0442   3.0533   3.0800   3.0881   3.0994   3.1026   3.1354   3.1457
  3.1742   3.1819   3.1983   3.2023   3.2424   3.2634   3.2815   3.2964
  3.3097   3.3257   3.3670   3.3877   3.3986   3.4482   3.4623   3.4673
  3.5065   3.5217   3.5320   3.5879   3.5915   3.6162   3.6332   3.6550
  3.6637   3.6902   3.7208   3.7428   3.7807   3.7927   3.8423   3.8575
  3.8712   3.8952   3.9309   3.9692   3.9755   4.0006   4.0071   4.0270
  4.0632   4.0673   4.0698   4.0845   4.1047   4.1583   4.1628   4.1966
  4.2167   4.2350   4.2590   4.2903   4.3003   4.3550   4.3633   4.3829
  4.4037   4.4747   4.5377   4.5612   4.6016   4.6154   4.6481   4.6528
  4.6582   4.6839   4.7017   4.7407   4.7863   4.8028   4.8131   4.8365
  4.8493   4.9565   4.9856   5.0311   5.0576   5.1031   5.1157   5.1763
  5.2012   5.2312   5.2439   5.2668   5.3264   5.3887   5.4329   5.4707
  5.5313   5.6413   5.6877   5.7176   5.8322   5.8616   5.9079   5.9429
  5.9680   6.0215   6.1513   6.2000   6.2574   6.3394   6.5926   6.8450
  8.7609   9.5623  11.7681  12.4875  13.9919  14.4889  15.6014
 
 Beta MOs
 -- Occupied --
-14.4390 -14.4264 -10.3651 -10.3526 -10.3414 -10.3386 -10.3239  -1.0539
 -1.0317  -0.9712  -0.9034  -0.7815  -0.6795  -0.6662  -0.6250  -0.5704
 -0.5577  -0.5261  -0.4862  -0.4698  -0.4445  -0.4274  -0.4166  -0.3635
 -- Virtual --
 -0.0312   0.0244   0.0909   0.1021   0.1077   0.1334   0.1379   0.1614
  0.1804   0.2023   0.2434   0.2652   0.2809   0.3107   0.3174   0.3563
  0.3620   0.3681   0.3785   0.3969   0.4211   0.4246   0.4355   0.4422
  0.4466   0.4694   0.4893   0.5022   0.5214   0.5351   0.5402   0.5526
  0.5558   0.5695   0.5870   0.5950   0.6206   0.6406   0.6615   0.6636
  0.6743   0.7003   0.7087   0.7163   0.7411   0.7662   0.7866   0.7985
  0.8085   0.8339   0.8607   0.8885   0.9044   0.9412   0.9745   1.0028
  1.0245   1.0469   1.0615   1.0801   1.0918   1.1162   1.1382   1.1440
  1.1577   1.1700   1.2090   1.2149   1.2427   1.2549   1.2731   1.2896
  1.3153   1.3335   1.3552   1.3810   1.3925   1.4095   1.4341   1.4711
  1.4776   1.5135   1.5268   1.5437   1.5651   1.5933   1.6239   1.6664
  1.6891   1.7684   1.7845   1.7953   1.8501   1.8684   1.8895   1.9339
  2.0291   2.0730   2.1168   2.1476   2.1953   2.2306   2.2462   2.2865
  2.3346   2.3433   2.3721   2.3879   2.4322   2.4423   2.4864   2.5030
  2.5167   2.5600   2.5850   2.5987   2.6435   2.6488   2.7036   2.7151
  2.7331   2.7530   2.7688   2.8124   2.8268   2.8418   2.8532   2.8790
  2.8842   2.9017   2.9208   2.9323   2.9486   2.9697   2.9835   3.0116
  3.0297   3.0508   3.0624   3.0857   3.0967   3.1049   3.1057   3.1408
  3.1527   3.1860   3.1880   3.2046   3.2088   3.2491   3.2705   3.2876
  3.3009   3.3123   3.3306   3.3744   3.3959   3.4055   3.4527   3.4701
  3.4725   3.5098   3.5264   3.5381   3.5905   3.5956   3.6241   3.6393
  3.6621   3.6687   3.6931   3.7253   3.7458   3.7852   3.7993   3.8475
  3.8633   3.8767   3.8990   3.9344   3.9710   3.9793   4.0072   4.0109
  4.0298   4.0679   4.0712   4.0736   4.0880   4.1069   4.1610   4.1695
  4.1994   4.2208   4.2424   4.2643   4.2930   4.3037   4.3605   4.3658
  4.3900   4.4077   4.4826   4.5425   4.5655   4.6049   4.6196   4.6522
  4.6588   4.6631   4.6871   4.7074   4.7461   4.7907   4.8074   4.8165
  4.8400   4.8565   4.9603   4.9914   5.0405   5.0614   5.1082   5.1204
  5.1830   5.2046   5.2364   5.2521   5.2703   5.3310   5.3908   5.4341
  5.4737   5.5376   5.6487   5.6923   5.7244   5.8367   5.8672   5.9165
  5.9494   5.9716   6.0268   6.1569   6.2027   6.2615   6.3448   6.5947
  6.8530   8.7624   9.5690  11.7702  12.4943  13.9961  14.4951  15.6029
 --------------------------------------------------------------
 
          Ground-State Mulliken Net Atomic Charges

     Atom                 Charge (a.u.)    Spin (a.u.)
  --------------------------------------------------------
      1 C                    -0.075489      -0.035102
      2 N                    -0.073356       0.064075
      3 C                    -0.086638      -0.056361
      4 H                     0.155576       0.007340
      5 C                    -0.139615       0.158986
      6 H                     0.152455      -0.000755
      7 C                    -0.161314       0.223994
      8 H                     0.159487      -0.008062
      9 C                    -0.050521       0.442613
     10 H                     0.177143      -0.031474
     11 N                    -0.213744       0.177861
     12 H                     0.156018       0.056886
  --------------------------------------------------------
  Sum of atomic charges =    -0.000000
  Sum of spin   charges =     1.000000

 -----------------------------------------------------------------
                    Cartesian Multipole Moments
 -----------------------------------------------------------------
    Charge (ESU x 10^10)
                -0.0000
    Dipole Moment (Debye)
         X       1.4654      Y       0.8640      Z      -3.2568
       Tot       3.6743
    Quadrupole Moments (Debye-Ang)
        XX     -42.2692     XY      -0.0490     YY     -53.5024
        XZ       1.4123     YZ      14.2745     ZZ     -47.7087
    Octopole Moments (Debye-Ang^2)
       XXX       9.3171    XXY       7.3279    XYY      16.0650
       YYY      20.7586    XXZ     -16.2405    XYZ      -4.6275
       YYZ     -30.2054    XZZ      10.2157    YZZ      37.0605
       ZZZ     -80.8198
    Hexadecapole Moments (Debye-Ang^3)
      XXXX     -71.9762   XXXY     -22.3387   XXYY    -130.7686
      XYYY     -17.8465   YYYY    -786.1549   XXXZ      50.1113
      XXYZ      78.9312   XYYZ      31.3521   YYYZ     329.8441
      XXZZ    -119.4334   XYZZ     -27.7506   YYZZ    -307.5465
      XZZZ      66.2265   YZZZ     325.9027   ZZZZ    -736.0410
 -----------------------------------------------------------------
 Calculating analytic gradient of the SCF energy
 Gradient of SCF Energy
            1           2           3           4           5           6
    1   0.0000174  -0.0000366   0.0000676  -0.0000736   0.0000882  -0.0000173
    2   0.0000810  -0.0000363   0.0000663   0.0000137   0.0000038  -0.0000684
    3  -0.0000693   0.0000114  -0.0002127  -0.0000066   0.0002079  -0.0000081
            7           8           9          10          11          12
    1   0.0002872   0.0000070   0.0004824  -0.0003351  -0.0005802   0.0000930
    2  -0.0004144   0.0000874  -0.0005554   0.0007577   0.0000352   0.0000293
    3   0.0004724   0.0000243  -0.0004875  -0.0000137   0.0001029  -0.0000210
 Max gradient component =       7.577E-04
 RMS gradient           =       2.603E-04
 Gradient time:  CPU 269.19 s  wall 5.32 s
 Geometry Optimization Parameters
   NAtoms,    NIC,     NZ,  NCons,   NDum,   NFix, NCnnct, MaxDiis
       12      76       0       0       0       0       0       0

 Cartesian Hessian Update
 Hessian updated using Powell/Murtagh-Sargent update
  Mixing factors:     0.653693 Powell                      0.346307 Murtagh-Sargent


** GEOMETRY OPTIMIZATION IN DELOCALIZED INTERNAL COORDINATES **
   Searching for a Transition State

   Optimization Cycle:  13

                       Coordinates (Angstroms)
     ATOM                X               Y               Z
      1  C        -0.3533672937   -1.5892394569    2.0275559176
      2  N        -0.5247156749   -2.3965362188    2.8283656017
      3  C         0.1993206687   -0.8775686407   -0.2139596723
      4  H         0.3010603237   -1.9192942780   -0.4951300771
      5  C        -0.1375666929   -0.5771474959    1.0486752101
      6  H        -0.2785858834    0.4438437502    1.3761608716
      7  C         0.3688384220    0.0929396457   -1.2835987938
      8  H         0.8720961540   -0.2214881626   -2.1887225203
      9  C         0.0895075449    1.4789150538   -1.1851359130
     10  H        -0.6650521112    0.6542630317   -1.9185314379
     11  N        -0.1811012706    2.4371636342   -0.4451140003
     12  H         0.3095657889    2.4741491369    0.4494347741
   Point Group: c1    Number of degrees of freedom:    30


   Energy is   -302.857924628

 Hessian updated using Powell/Murtagh-Sargent update
  Mixing factors:     0.966919 Powell                      0.033081 Murtagh-Sargent

 30 Hessian modes will be used to form the next step
  Hessian Eigenvalues:
    -0.043260    0.007123    0.021121    0.021472    0.030556    0.031090
     0.032289    0.047132    0.075869    0.086609    0.110779    0.135975
     0.159794    0.159937    0.160232    0.166725    0.199793    0.200000
     0.219994    0.220117    0.353626    0.354802    0.355376    0.357139
     0.367845    0.416143    0.439326    0.572017    0.853240    1.346357

 Transition state search - taking P-RFO step
 Searching for Lamda that Maximizes Along the Lowest mode
 Value Taken    Lamda =   0.00000587
 Searching for Lamda that Minimizes Along All other modes
 Value Taken    Lamda =  -0.00000984
 Step Taken.  Stepsize is  0.024941

                             Maximum     Tolerance    Cnvgd?
         Gradient           0.000552      0.000300      NO
         Displacement       0.019381      0.001200      NO
         Energy change     -0.000013      0.000001      NO


 New Cartesian Coordinates Obtained by Inverse Iteration

 Displacement from previous Coordinates is:  0.015802
 Adding empirical dispersion correction 
 ----------------------------------------------------------------
 Doing -D3(0) with
 s6  =   1.00000
 s8  =   1.00000
 rs6 =   1.28100
 rs8 =   1.09400
 -D3 energy without 3body term =     -0.0027132647 hartrees
 ----------------------------------------------------------------
             Standard Nuclear Orientation (Angstroms)
    I     Atom           X                Y                Z
 ----------------------------------------------------------------
    1      C      -0.3539945522    -1.5904460728     2.0274309430
    2      N      -0.5239027234    -2.3980249831     2.8282623754
    3      C       0.1995285694    -0.8779374863    -0.2135430393
    4      H       0.3021054254    -1.9196274978    -0.4947656290
    5      C      -0.1393561020    -0.5779799474     1.0486177780
    6      H      -0.2800339142     0.4430153017     1.3765568225
    7      C       0.3691040861     0.0930160867    -1.2826774735
    8      H       0.8728435456    -0.2205364801    -2.1878668431
    9      C       0.0861365772     1.4782747684    -1.1838054504
   10      H      -0.6655941910     0.6535225539    -1.9188670960
   11      N      -0.1802179450     2.4391715407    -0.4461191841
   12      H       0.3133811995     2.4775522158     0.4467767570
 ----------------------------------------------------------------
 Nuclear Repulsion Energy =         235.96971650 hartrees
 There are       25 alpha and       24 beta electrons
 Applying Cartesian multipole field
    Component          Value
    ---------          -----
     (2,0,0)        1.00000E-10
     (0,2,0)        2.00000E-11
     (0,0,2)       -3.00000E-11
 Nucleus-field energy     =    -0.0000000015 hartrees
 Requested basis set is cc-pVTZ
 There are 100 shells and 280 basis functions
 A cutoff of  1.0D-14 yielded   4643 shell pairs
 There are     36185 function pairs (     47126 Cartesian)
 Smallest overlap matrix eigenvalue = 1.44E-04
 Guess MOs from SCF MO coefficient file
 Reading MOs from coefficient file
 Reading MOs from coefficient file
 Long-range K will be added via erf
 Coulomb attenuation parameter = 0.25 bohr**(-1)
 An unrestricted hybrid HF-DFT SCF calculation will be
 performed using Pulay DIIS extrapolation
 Exchange:     0.1957 Hartree-Fock + 1.0000 wB97X-D3 + LR-HF
 Correlation:  1.0000 wB97X-D3
 Using SG-2 standard quadrature grid
 Dispersion:   Grimme D3
 SCF converges when DIIS error is below 1.0E-08
 Geometry optimization detected.  Setting ReadMinima to 0
 Setting SaveMinima to 0
 using 64 threads for integral computing
 -------------------------------------------------------
 OpenMP Integral computing Module                
 Release: version 1.0, May 2013, Q-Chem Inc. Pittsburgh 
 -------------------------------------------------------
 using 64 threads for integral computing
 -------------------------------------------------------
 OpenMP Integral computing Module                
 Release: version 1.0, May 2013, Q-Chem Inc. Pittsburgh 
 -------------------------------------------------------
 ---------------------------------------
  Cycle       Energy         DIIS Error
 ---------------------------------------
    1    -302.8581180043      8.08E-05
    2    -302.8579244212      8.19E-06
    3    -302.8579264794      4.43E-06
    4    -302.8579270634      2.93E-06
    5    -302.8579274615      1.29E-06
    6    -302.8579276728      1.00E-06
    7    -302.8579278600      6.03E-07
    8    -302.8579279818      2.79E-07
    9    -302.8579280035      1.42E-07
   10    -302.8579280115      8.44E-08
   11    -302.8579280159      3.54E-08
   12    -302.8579280181      2.63E-08
   13    -302.8579280196      1.45E-08
   14    -302.8579280205      7.59E-09 Convergence criterion met
 ---------------------------------------
 <S^2> = 0.7709
 SCF time:  CPU 1555.11 s  wall 27.35 s
 SCF   energy in the final basis set = -302.85792802
 Total energy in the final basis set = -302.85792802
 
 --------------------------------------------------------------
 
                    Orbital Energies (a.u.)
 --------------------------------------------------------------
 
 Alpha MOs
 -- Occupied --
-14.4429 -14.4272 -10.3709 -10.3560 -10.3410 -10.3400 -10.3233  -1.0666
 -1.0338  -0.9787  -0.9155  -0.7910  -0.6916  -0.6711  -0.6337  -0.5786
 -0.5684  -0.5305  -0.4936  -0.4724  -0.4647  -0.4387  -0.4241  -0.3760
 -0.2786
 -- Virtual --
 -0.0073   0.0851   0.0962   0.1019   0.1282   0.1332   0.1603   0.1768
  0.1971   0.2410   0.2625   0.2798   0.3063   0.3167   0.3528   0.3604
  0.3616   0.3734   0.3926   0.4176   0.4216   0.4325   0.4402   0.4443
  0.4673   0.4869   0.5014   0.5104   0.5321   0.5367   0.5506   0.5549
  0.5662   0.5853   0.5906   0.6169   0.6372   0.6587   0.6613   0.6727
  0.6959   0.7054   0.7134   0.7393   0.7586   0.7844   0.7958   0.8070
  0.8282   0.8583   0.8848   0.9004   0.9371   0.9706   1.0000   1.0205
  1.0432   1.0589   1.0770   1.0885   1.1135   1.1362   1.1424   1.1554
  1.1666   1.2049   1.2099   1.2408   1.2540   1.2666   1.2865   1.3120
  1.3287   1.3510   1.3774   1.3883   1.4062   1.4316   1.4656   1.4749
  1.5101   1.5207   1.5420   1.5628   1.5852   1.6225   1.6620   1.6861
  1.7641   1.7813   1.7923   1.8436   1.8636   1.8883   1.9287   2.0248
  2.0697   2.1152   2.1374   2.1920   2.2230   2.2456   2.2802   2.3291
  2.3346   2.3693   2.3808   2.4265   2.4346   2.4776   2.4949   2.5129
  2.5497   2.5797   2.5937   2.6349   2.6436   2.6945   2.7148   2.7311
  2.7503   2.7634   2.8062   2.8193   2.8346   2.8497   2.8709   2.8789
  2.8933   2.9121   2.9258   2.9459   2.9633   2.9790   3.0075   3.0262
  3.0444   3.0533   3.0801   3.0880   3.0995   3.1025   3.1359   3.1460
  3.1742   3.1821   3.1979   3.2021   3.2427   3.2631   3.2815   3.2966
  3.3100   3.3256   3.3668   3.3876   3.3983   3.4479   3.4615   3.4670
  3.5064   3.5220   3.5324   3.5880   3.5915   3.6164   3.6332   3.6544
  3.6642   3.6902   3.7210   3.7427   3.7807   3.7920   3.8421   3.8572
  3.8710   3.8949   3.9308   3.9688   3.9755   4.0001   4.0072   4.0269
  4.0631   4.0675   4.0699   4.0846   4.1045   4.1586   4.1618   4.1967
  4.2167   4.2352   4.2591   4.2896   4.3007   4.3559   4.3633   4.3831
  4.4031   4.4749   4.5375   4.5619   4.6019   4.6152   4.6484   4.6520
  4.6583   4.6839   4.7010   4.7397   4.7864   4.8024   4.8132   4.8362
  4.8492   4.9557   4.9859   5.0315   5.0572   5.1037   5.1162   5.1758
  5.2016   5.2306   5.2443   5.2668   5.3270   5.3884   5.4329   5.4713
  5.5334   5.6418   5.6875   5.7175   5.8324   5.8635   5.9081   5.9431
  5.9681   6.0224   6.1512   6.2000   6.2589   6.3416   6.5929   6.8448
  8.7604   9.5588  11.7675  12.4889  13.9972  14.4916  15.6013
 
 Beta MOs
 -- Occupied --
-14.4394 -14.4262 -10.3654 -10.3525 -10.3412 -10.3384 -10.3238  -1.0541
 -1.0315  -0.9712  -0.9034  -0.7814  -0.6796  -0.6661  -0.6252  -0.5704
 -0.5577  -0.5260  -0.4859  -0.4696  -0.4445  -0.4278  -0.4166  -0.3634
 -- Virtual --
 -0.0313   0.0246   0.0907   0.1021   0.1077   0.1334   0.1380   0.1614
  0.1805   0.2023   0.2434   0.2648   0.2808   0.3108   0.3175   0.3564
  0.3620   0.3682   0.3786   0.3969   0.4210   0.4247   0.4354   0.4425
  0.4465   0.4695   0.4894   0.5023   0.5215   0.5350   0.5400   0.5527
  0.5558   0.5695   0.5870   0.5951   0.6208   0.6406   0.6617   0.6635
  0.6744   0.7002   0.7083   0.7163   0.7409   0.7661   0.7867   0.7985
  0.8088   0.8339   0.8607   0.8885   0.9047   0.9412   0.9745   1.0027
  1.0251   1.0468   1.0615   1.0801   1.0917   1.1163   1.1381   1.1442
  1.1578   1.1697   1.2088   1.2142   1.2430   1.2550   1.2728   1.2895
  1.3153   1.3335   1.3552   1.3809   1.3927   1.4099   1.4344   1.4714
  1.4777   1.5137   1.5269   1.5440   1.5653   1.5926   1.6242   1.6672
  1.6889   1.7683   1.7847   1.7951   1.8500   1.8692   1.8895   1.9338
  2.0289   2.0738   2.1170   2.1480   2.1955   2.2306   2.2463   2.2864
  2.3344   2.3435   2.3722   2.3879   2.4318   2.4420   2.4860   2.5023
  2.5169   2.5588   2.5855   2.5989   2.6435   2.6487   2.7036   2.7153
  2.7330   2.7533   2.7691   2.8127   2.8265   2.8421   2.8533   2.8780
  2.8844   2.9016   2.9212   2.9319   2.9486   2.9696   2.9830   3.0115
  3.0296   3.0510   3.0624   3.0859   3.0966   3.1049   3.1057   3.1411
  3.1531   3.1857   3.1884   3.2046   3.2082   3.2495   3.2701   3.2875
  3.3011   3.3126   3.3305   3.3743   3.3956   3.4053   3.4524   3.4693
  3.4722   3.5097   3.5268   3.5384   3.5905   3.5956   3.6243   3.6392
  3.6616   3.6689   3.6931   3.7255   3.7457   3.7852   3.7986   3.8472
  3.8629   3.8767   3.8987   3.9344   3.9706   3.9792   4.0067   4.0110
  4.0297   4.0677   4.0714   4.0738   4.0880   4.1067   4.1612   4.1684
  4.1995   4.2208   4.2425   4.2644   4.2922   4.3041   4.3609   4.3662
  4.3901   4.4071   4.4827   4.5423   4.5662   4.6052   4.6194   4.6524
  4.6580   4.6632   4.6872   4.7067   4.7451   4.7907   4.8070   4.8166
  4.8397   4.8561   4.9595   4.9916   5.0408   5.0610   5.1088   5.1209
  5.1825   5.2051   5.2357   5.2526   5.2703   5.3315   5.3905   5.4341
  5.4743   5.5397   5.6491   5.6921   5.7241   5.8369   5.8691   5.9166
  5.9495   5.9717   6.0278   6.1567   6.2028   6.2628   6.3471   6.5951
  6.8527   8.7619   9.5655  11.7695  12.4958  14.0013  14.4978  15.6028
 --------------------------------------------------------------
 
          Ground-State Mulliken Net Atomic Charges

     Atom                 Charge (a.u.)    Spin (a.u.)
  --------------------------------------------------------
      1 C                    -0.075595      -0.035846
      2 N                    -0.073543       0.065418
      3 C                    -0.086931      -0.058037
      4 H                     0.155569       0.007315
      5 C                    -0.139853       0.162186
      6 H                     0.152264      -0.000819
      7 C                    -0.161601       0.227341
      8 H                     0.159602      -0.008138
      9 C                    -0.050161       0.440169
     10 H                     0.176892      -0.031789
     11 N                    -0.212769       0.175325
     12 H                     0.156127       0.056875
  --------------------------------------------------------
  Sum of atomic charges =     0.000000
  Sum of spin   charges =     1.000000

 -----------------------------------------------------------------
                    Cartesian Multipole Moments
 -----------------------------------------------------------------
    Charge (ESU x 10^10)
                 0.0000
    Dipole Moment (Debye)
         X       1.4702      Y       0.8848      Z      -3.2685
       Tot       3.6915
    Quadrupole Moments (Debye-Ang)
        XX     -42.2678     XY      -0.0304     YY     -53.4904
        XZ       1.3998     YZ      14.2766     ZZ     -47.7165
    Octopole Moments (Debye-Ang^2)
       XXX       9.3738    XXY       7.3546    XYY      16.1383
       YYY      20.9536    XXZ     -16.2436    XYZ      -4.6342
       YYZ     -30.2821    XZZ      10.2460    YZZ      37.1406
       ZZZ     -80.9151
    Hexadecapole Moments (Debye-Ang^3)
      XXXX     -71.9972   XXXY     -22.3066   XXYY    -130.8556
      XYYY     -17.6794   YYYY    -786.8930   XXXZ      50.0465
      XXYZ      78.9843   XYYZ      31.3061   YYYZ     330.1767
      XXZZ    -119.3943   XYZZ     -27.6832   YYZZ    -307.7825
      XZZZ      66.0749   YZZZ     326.1182   ZZZZ    -735.8844
 -----------------------------------------------------------------
 Calculating analytic gradient of the SCF energy
 Gradient of SCF Energy
            1           2           3           4           5           6
    1   0.0000258  -0.0000122  -0.0000159  -0.0000709   0.0000042   0.0000490
    2  -0.0000426   0.0000091  -0.0000165  -0.0000409  -0.0000318  -0.0000017
    3   0.0000277  -0.0000262   0.0002370   0.0000110  -0.0001983   0.0000174
            7           8           9          10          11          12
    1  -0.0000740   0.0000503   0.0003792  -0.0000927  -0.0002512   0.0000085
    2   0.0000645   0.0000217  -0.0000647   0.0000297   0.0000206   0.0000527
    3  -0.0001103   0.0000319  -0.0001238   0.0000209   0.0000999   0.0000129
 Max gradient component =       3.792E-04
 RMS gradient           =       1.036E-04
 Gradient time:  CPU 272.19 s  wall 5.29 s
 Geometry Optimization Parameters
   NAtoms,    NIC,     NZ,  NCons,   NDum,   NFix, NCnnct, MaxDiis
       12      76       0       0       0       0       0       0

 Cartesian Hessian Update
 Hessian updated using Powell/Murtagh-Sargent update
  Mixing factors:     0.673421 Powell                      0.326579 Murtagh-Sargent


** GEOMETRY OPTIMIZATION IN DELOCALIZED INTERNAL COORDINATES **
   Searching for a Transition State

   Optimization Cycle:  14

                       Coordinates (Angstroms)
     ATOM                X               Y               Z
      1  C        -0.3539945522   -1.5904460728    2.0274309430
      2  N        -0.5239027234   -2.3980249831    2.8282623754
      3  C         0.1995285694   -0.8779374863   -0.2135430393
      4  H         0.3021054254   -1.9196274978   -0.4947656290
      5  C        -0.1393561020   -0.5779799474    1.0486177780
      6  H        -0.2800339142    0.4430153017    1.3765568225
      7  C         0.3691040861    0.0930160867   -1.2826774735
      8  H         0.8728435456   -0.2205364801   -2.1878668431
      9  C         0.0861365772    1.4782747684   -1.1838054504
     10  H        -0.6655941910    0.6535225539   -1.9188670960
     11  N        -0.1802179450    2.4391715407   -0.4461191841
     12  H         0.3133811995    2.4775522158    0.4467767570
   Point Group: c1    Number of degrees of freedom:    30


   Energy is   -302.857928020

 Hessian updated using Powell/Murtagh-Sargent update
  Mixing factors:     0.911001 Powell                      0.088999 Murtagh-Sargent

 30 Hessian modes will be used to form the next step
  Hessian Eigenvalues:
    -0.043957    0.007592    0.017962    0.021387    0.030477    0.031535
     0.031797    0.047094    0.074632    0.085994    0.110573    0.135836
     0.159774    0.159851    0.159991    0.166638    0.199779    0.200000
     0.219997    0.220109    0.353604    0.354802    0.355381    0.357136
     0.367384    0.416142    0.439321    0.571137    0.852301    1.346342

 Transition state search - taking P-RFO step
 Searching for Lamda that Maximizes Along the Lowest mode
 Value Taken    Lamda =   0.00000006
 Searching for Lamda that Minimizes Along All other modes
 Value Taken    Lamda =  -0.00000223
 Step Taken.  Stepsize is  0.011954

                             Maximum     Tolerance    Cnvgd?
         Gradient           0.000135      0.000300     YES
         Displacement       0.007076      0.001200      NO
         Energy change     -0.000003      0.000001      NO


 New Cartesian Coordinates Obtained by Inverse Iteration

 Displacement from previous Coordinates is:  0.010817
 Adding empirical dispersion correction 
 ----------------------------------------------------------------
 Doing -D3(0) with
 s6  =   1.00000
 s8  =   1.00000
 rs6 =   1.28100
 rs8 =   1.09400
 -D3 energy without 3body term =     -0.0027136774 hartrees
 ----------------------------------------------------------------
             Standard Nuclear Orientation (Angstroms)
    I     Atom           X                Y                Z
 ----------------------------------------------------------------
    1      C      -0.3541784595    -1.5904390290     2.0273967002
    2      N      -0.5238497119    -2.3980837822     2.8282288639
    3      C       0.1999946127    -0.8777158196    -0.2135644006
    4      H       0.3043207171    -1.9191709158    -0.4948031956
    5      C      -0.1396719218    -0.5779249153     1.0486474815
    6      H      -0.2829541692     0.4428997557     1.3760210692
    7      C       0.3682981500     0.0931170673    -1.2827055753
    8      H       0.8727893067    -0.2195955170    -2.1877804245
    9      C       0.0849287643     1.4782965715    -1.1835974276
   10      H      -0.6669617481     0.6518659714    -1.9180592637
   11      N      -0.1783758239     2.4400156476    -0.4462536534
   12      H       0.3156602591     2.4767349650     0.4464697864
 ----------------------------------------------------------------
 Nuclear Repulsion Energy =         235.97024489 hartrees
 There are       25 alpha and       24 beta electrons
 Applying Cartesian multipole field
    Component          Value
    ---------          -----
     (2,0,0)        1.00000E-10
     (0,2,0)        2.00000E-11
     (0,0,2)       -3.00000E-11
 Nucleus-field energy     =    -0.0000000015 hartrees
 Requested basis set is cc-pVTZ
 There are 100 shells and 280 basis functions
 A cutoff of  1.0D-14 yielded   4643 shell pairs
 There are     36185 function pairs (     47126 Cartesian)
 Smallest overlap matrix eigenvalue = 1.44E-04
 Guess MOs from SCF MO coefficient file
 Reading MOs from coefficient file
 Reading MOs from coefficient file
 Long-range K will be added via erf
 Coulomb attenuation parameter = 0.25 bohr**(-1)
 An unrestricted hybrid HF-DFT SCF calculation will be
 performed using Pulay DIIS extrapolation
 Exchange:     0.1957 Hartree-Fock + 1.0000 wB97X-D3 + LR-HF
 Correlation:  1.0000 wB97X-D3
 Using SG-2 standard quadrature grid
 Dispersion:   Grimme D3
 SCF converges when DIIS error is below 1.0E-08
 Geometry optimization detected.  Setting ReadMinima to 0
 Setting SaveMinima to 0
 using 64 threads for integral computing
 -------------------------------------------------------
 OpenMP Integral computing Module                
 Release: version 1.0, May 2013, Q-Chem Inc. Pittsburgh 
 -------------------------------------------------------
 using 64 threads for integral computing
 -------------------------------------------------------
 OpenMP Integral computing Module                
 Release: version 1.0, May 2013, Q-Chem Inc. Pittsburgh 
 -------------------------------------------------------
 ---------------------------------------
  Cycle       Energy         DIIS Error
 ---------------------------------------
    1    -302.8582333716      4.35E-05
    2    -302.8579291003      5.09E-06
    3    -302.8579295744      4.41E-06
    4    -302.8579297645      1.35E-06
    5    -302.8579298259      6.28E-07
    6    -302.8579298444      2.88E-07
    7    -302.8579298525      1.77E-07
    8    -302.8579298558      1.03E-07
    9    -302.8579298575      4.64E-08
   10    -302.8579298580      2.46E-08
   11    -302.8579298583      9.34E-09 Convergence criterion met
 ---------------------------------------
 <S^2> = 0.7709
 SCF time:  CPU 1198.26 s  wall 20.36 s
 SCF   energy in the final basis set = -302.85792986
 Total energy in the final basis set = -302.85792986
 
 --------------------------------------------------------------
 
                    Orbital Energies (a.u.)
 --------------------------------------------------------------
 
 Alpha MOs
 -- Occupied --
-14.4429 -14.4272 -10.3709 -10.3559 -10.3410 -10.3400 -10.3233  -1.0666
 -1.0337  -0.9787  -0.9155  -0.7910  -0.6916  -0.6711  -0.6337  -0.5786
 -0.5685  -0.5305  -0.4936  -0.4724  -0.4647  -0.4387  -0.4241  -0.3759
 -0.2786
 -- Virtual --
 -0.0073   0.0851   0.0962   0.1019   0.1282   0.1332   0.1603   0.1767
  0.1972   0.2409   0.2624   0.2797   0.3063   0.3167   0.3529   0.3603
  0.3617   0.3733   0.3924   0.4176   0.4216   0.4325   0.4403   0.4442
  0.4673   0.4869   0.5013   0.5105   0.5321   0.5367   0.5505   0.5549
  0.5661   0.5852   0.5908   0.6168   0.6372   0.6588   0.6611   0.6728
  0.6959   0.7053   0.7133   0.7393   0.7589   0.7844   0.7957   0.8071
  0.8280   0.8583   0.8848   0.9007   0.9371   0.9706   1.0000   1.0209
  1.0432   1.0589   1.0769   1.0884   1.1135   1.1362   1.1424   1.1553
  1.1667   1.2050   1.2095   1.2408   1.2539   1.2665   1.2864   1.3119
  1.3287   1.3510   1.3774   1.3885   1.4061   1.4317   1.4661   1.4753
  1.5101   1.5210   1.5419   1.5626   1.5850   1.6225   1.6622   1.6860
  1.7638   1.7813   1.7924   1.8436   1.8638   1.8883   1.9286   2.0249
  2.0698   2.1153   2.1372   2.1918   2.2228   2.2460   2.2799   2.3291
  2.3347   2.3694   2.3808   2.4264   2.4347   2.4770   2.4948   2.5130
  2.5493   2.5798   2.5937   2.6355   2.6437   2.6943   2.7149   2.7309
  2.7502   2.7634   2.8062   2.8194   2.8345   2.8495   2.8705   2.8789
  2.8935   2.9123   2.9259   2.9458   2.9632   2.9787   3.0073   3.0259
  3.0443   3.0531   3.0802   3.0880   3.0993   3.1025   3.1362   3.1462
  3.1739   3.1820   3.1978   3.2022   3.2430   3.2632   3.2816   3.2967
  3.3097   3.3257   3.3669   3.3877   3.3978   3.4481   3.4613   3.4674
  3.5067   3.5220   3.5323   3.5880   3.5917   3.6163   3.6329   3.6545
  3.6643   3.6903   3.7207   3.7427   3.7807   3.7914   3.8425   3.8575
  3.8710   3.8950   3.9307   3.9688   3.9756   4.0000   4.0072   4.0269
  4.0633   4.0674   4.0699   4.0840   4.1046   4.1584   4.1617   4.1970
  4.2167   4.2351   4.2594   4.2895   4.3009   4.3559   4.3631   4.3830
  4.4029   4.4746   4.5377   4.5622   4.6017   4.6153   4.6487   4.6522
  4.6583   4.6840   4.7012   4.7394   4.7863   4.8025   4.8130   4.8361
  4.8489   4.9561   4.9861   5.0319   5.0573   5.1042   5.1164   5.1763
  5.2018   5.2305   5.2444   5.2669   5.3270   5.3884   5.4328   5.4718
  5.5343   5.6414   5.6880   5.7176   5.8329   5.8644   5.9082   5.9428
  5.9683   6.0223   6.1512   6.2001   6.2594   6.3425   6.5930   6.8448
  8.7596   9.5566  11.7673  12.4922  13.9980  14.4936  15.6006
 
 Beta MOs
 -- Occupied --
-14.4393 -14.4262 -10.3654 -10.3524 -10.3413 -10.3384 -10.3238  -1.0542
 -1.0315  -0.9713  -0.9034  -0.7814  -0.6795  -0.6661  -0.6252  -0.5705
 -0.5577  -0.5260  -0.4859  -0.4696  -0.4445  -0.4278  -0.4167  -0.3634
 -- Virtual --
 -0.0312   0.0247   0.0907   0.1021   0.1077   0.1334   0.1380   0.1614
  0.1803   0.2024   0.2433   0.2646   0.2808   0.3108   0.3175   0.3565
  0.3620   0.3682   0.3786   0.3968   0.4210   0.4247   0.4355   0.4425
  0.4465   0.4695   0.4894   0.5023   0.5216   0.5349   0.5400   0.5527
  0.5558   0.5695   0.5869   0.5952   0.6207   0.6407   0.6618   0.6632
  0.6744   0.7002   0.7082   0.7162   0.7409   0.7663   0.7868   0.7984
  0.8088   0.8337   0.8607   0.8884   0.9051   0.9412   0.9745   1.0027
  1.0254   1.0468   1.0615   1.0800   1.0916   1.1163   1.1382   1.1443
  1.1578   1.1697   1.2089   1.2138   1.2430   1.2549   1.2727   1.2895
  1.3153   1.3335   1.3552   1.3809   1.3930   1.4098   1.4345   1.4718
  1.4780   1.5136   1.5272   1.5439   1.5652   1.5924   1.6241   1.6674
  1.6889   1.7680   1.7847   1.7953   1.8500   1.8694   1.8895   1.9337
  2.0290   2.0739   2.1171   2.1478   2.1953   2.2305   2.2467   2.2861
  2.3345   2.3436   2.3723   2.3879   2.4317   2.4422   2.4853   2.5022
  2.5171   2.5585   2.5856   2.5989   2.6441   2.6487   2.7034   2.7153
  2.7328   2.7532   2.7692   2.8127   2.8266   2.8420   2.8531   2.8778
  2.8843   2.9019   2.9214   2.9320   2.9485   2.9695   2.9827   3.0113
  3.0293   3.0510   3.0622   3.0860   3.0966   3.1048   3.1057   3.1414
  3.1533   3.1855   3.1883   3.2046   3.2083   3.2497   3.2702   3.2877
  3.3011   3.3124   3.3307   3.3743   3.3957   3.4048   3.4526   3.4691
  3.4727   3.5100   3.5267   3.5384   3.5905   3.5958   3.6241   3.6390
  3.6618   3.6691   3.6933   3.7252   3.7457   3.7853   3.7980   3.8475
  3.8632   3.8766   3.8988   3.9342   3.9707   3.9794   4.0065   4.0111
  4.0296   4.0679   4.0714   4.0738   4.0874   4.1068   4.1611   4.1683
  4.1998   4.2208   4.2423   4.2647   4.2921   4.3044   4.3611   4.3659
  4.3900   4.4069   4.4824   4.5425   4.5665   4.6049   4.6196   4.6527
  4.6582   4.6633   4.6872   4.7069   4.7448   4.7907   4.8071   4.8165
  4.8396   4.8559   4.9599   4.9917   5.0412   5.0612   5.1092   5.1212
  5.1829   5.2053   5.2356   5.2527   5.2704   5.3315   5.3904   5.4340
  5.4747   5.5406   5.6487   5.6926   5.7242   5.8374   5.8701   5.9167
  5.9493   5.9718   6.0276   6.1567   6.2029   6.2633   6.3480   6.5952
  6.8527   8.7611   9.5633  11.7693  12.4991  14.0021  14.4998  15.6020
 --------------------------------------------------------------
 
          Ground-State Mulliken Net Atomic Charges

     Atom                 Charge (a.u.)    Spin (a.u.)
  --------------------------------------------------------
      1 C                    -0.075556      -0.035798
      2 N                    -0.073563       0.065316
      3 C                    -0.086974      -0.057945
      4 H                     0.155586       0.007331
      5 C                    -0.139987       0.161851
      6 H                     0.152314      -0.000840
      7 C                    -0.161351       0.226617
      8 H                     0.159604      -0.008115
      9 C                    -0.050718       0.442183
     10 H                     0.176978      -0.032091
     11 N                    -0.212451       0.174309
     12 H                     0.156119       0.057183
  --------------------------------------------------------
  Sum of atomic charges =     0.000000
  Sum of spin   charges =     1.000000

 -----------------------------------------------------------------
                    Cartesian Multipole Moments
 -----------------------------------------------------------------
    Charge (ESU x 10^10)
                -0.0000
    Dipole Moment (Debye)
         X       1.4679      Y       0.8818      Z      -3.2696
       Tot       3.6909
    Quadrupole Moments (Debye-Ang)
        XX     -42.2568     XY      -0.0380     YY     -53.5109
        XZ       1.3972     YZ      14.2738     ZZ     -47.7201
    Octopole Moments (Debye-Ang^2)
       XXX       9.3744    XXY       7.3618    XYY      16.1376
       YYY      20.8709    XXZ     -16.2481    XYZ      -4.6285
       YYZ     -30.2871    XZZ      10.2441    YZZ      37.1361
       ZZZ     -80.9140
    Hexadecapole Moments (Debye-Ang^3)
      XXXX     -71.9709   XXXY     -22.3580   XXYY    -130.8334
      XYYY     -17.7594   YYYY    -787.2722   XXXZ      50.0284
      XXYZ      78.9836   XYYZ      31.3124   YYYZ     330.1786
      XXZZ    -119.3703   XYZZ     -27.6921   YYZZ    -307.8046
      XZZZ      66.0359   YZZZ     326.1107   ZZZZ    -735.8603
 -----------------------------------------------------------------
 Calculating analytic gradient of the SCF energy
 Gradient of SCF Energy
            1           2           3           4           5           6
    1  -0.0000239  -0.0000069   0.0000511  -0.0000643   0.0000537   0.0000032
    2  -0.0000001  -0.0000122   0.0000158   0.0000079   0.0000373  -0.0000093
    3  -0.0000050  -0.0000059  -0.0001126  -0.0000304   0.0000682   0.0000194
            7           8           9          10          11          12
    1   0.0001381   0.0000567   0.0000128  -0.0001245  -0.0000966   0.0000007
    2  -0.0000964   0.0000361  -0.0002754   0.0003020  -0.0000163   0.0000105
    3   0.0001593   0.0000276  -0.0000607  -0.0000241  -0.0000034  -0.0000325
 Max gradient component =       3.020E-04
 RMS gradient           =       8.938E-05
 Gradient time:  CPU 276.92 s  wall 5.32 s
 Geometry Optimization Parameters
   NAtoms,    NIC,     NZ,  NCons,   NDum,   NFix, NCnnct, MaxDiis
       12      76       0       0       0       0       0       0

 Cartesian Hessian Update
 Hessian updated using Powell/Murtagh-Sargent update
  Mixing factors:     0.528558 Powell                      0.471442 Murtagh-Sargent


** GEOMETRY OPTIMIZATION IN DELOCALIZED INTERNAL COORDINATES **
   Searching for a Transition State

   Optimization Cycle:  15

                       Coordinates (Angstroms)
     ATOM                X               Y               Z
      1  C        -0.3541784595   -1.5904390290    2.0273967002
      2  N        -0.5238497119   -2.3980837822    2.8282288639
      3  C         0.1999946127   -0.8777158196   -0.2135644006
      4  H         0.3043207171   -1.9191709158   -0.4948031956
      5  C        -0.1396719218   -0.5779249153    1.0486474815
      6  H        -0.2829541692    0.4428997557    1.3760210692
      7  C         0.3682981500    0.0931170673   -1.2827055753
      8  H         0.8727893067   -0.2195955170   -2.1877804245
      9  C         0.0849287643    1.4782965715   -1.1835974276
     10  H        -0.6669617481    0.6518659714   -1.9180592637
     11  N        -0.1783758239    2.4400156476   -0.4462536534
     12  H         0.3156602591    2.4767349650    0.4464697864
   Point Group: c1    Number of degrees of freedom:    30


   Energy is   -302.857929858

 Hessian updated using Powell/Murtagh-Sargent update
  Mixing factors:     0.890581 Powell                      0.109419 Murtagh-Sargent

 30 Hessian modes will be used to form the next step
  Hessian Eigenvalues:
    -0.053979    0.006252    0.013355    0.021391    0.030289    0.031003
     0.032472    0.047156    0.072705    0.085355    0.110145    0.135527
     0.159609    0.159819    0.159990    0.166498    0.199775    0.200000
     0.219999    0.220111    0.353608    0.354779    0.355042    0.357120
     0.367479    0.416138    0.439266    0.571077    0.852326    1.346342

 Transition state search - taking P-RFO step
 Searching for Lamda that Maximizes Along the Lowest mode
 Value Taken    Lamda =   0.00000101
 Searching for Lamda that Minimizes Along All other modes
 Value Taken    Lamda =  -0.00000327
 Step Taken.  Stepsize is  0.020397

                             Maximum     Tolerance    Cnvgd?
         Gradient           0.000203      0.000300     YES
         Displacement       0.012218      0.001200      NO
         Energy change     -0.000002      0.000001      NO


 New Cartesian Coordinates Obtained by Inverse Iteration

 Displacement from previous Coordinates is:  0.030048
 Adding empirical dispersion correction 
 ----------------------------------------------------------------
 Doing -D3(0) with
 s6  =   1.00000
 s8  =   1.00000
 rs6 =   1.28100
 rs8 =   1.09400
 -D3 energy without 3body term =     -0.0027141021 hartrees
 ----------------------------------------------------------------
             Standard Nuclear Orientation (Angstroms)
    I     Atom           X                Y                Z
 ----------------------------------------------------------------
    1      C      -0.3544253576    -1.5912230142     2.0273996215
    2      N      -0.5211200184    -2.3990821555     2.8286379959
    3      C       0.2007528030    -0.8774679906    -0.2128682574
    4      H       0.3109083989    -1.9186343451    -0.4929757284
    5      C      -0.1435042567    -0.5784415915     1.0481716170
    6      H      -0.2927231769     0.4420017070     1.3741187908
    7      C       0.3673364571     0.0935093865    -1.2823424496
    8      H       0.8703890501    -0.2195602153    -2.1881226816
    9      C       0.0833146557     1.4786028548    -1.1837493852
   10      H      -0.6686473255     0.6521452839    -1.9170911243
   11      N      -0.1750727596     2.4414248992    -0.4459586501
   12      H       0.3227915055     2.4767251804     0.4447802119
 ----------------------------------------------------------------
 Nuclear Repulsion Energy =         235.95586830 hartrees
 There are       25 alpha and       24 beta electrons
 Applying Cartesian multipole field
    Component          Value
    ---------          -----
     (2,0,0)        1.00000E-10
     (0,2,0)        2.00000E-11
     (0,0,2)       -3.00000E-11
 Nucleus-field energy     =    -0.0000000015 hartrees
 Requested basis set is cc-pVTZ
 There are 100 shells and 280 basis functions
 A cutoff of  1.0D-14 yielded   4643 shell pairs
 There are     36185 function pairs (     47126 Cartesian)
 Smallest overlap matrix eigenvalue = 1.43E-04
 Guess MOs from SCF MO coefficient file
 Reading MOs from coefficient file
 Reading MOs from coefficient file
 Long-range K will be added via erf
 Coulomb attenuation parameter = 0.25 bohr**(-1)
 An unrestricted hybrid HF-DFT SCF calculation will be
 performed using Pulay DIIS extrapolation
 Exchange:     0.1957 Hartree-Fock + 1.0000 wB97X-D3 + LR-HF
 Correlation:  1.0000 wB97X-D3
 Using SG-2 standard quadrature grid
 Dispersion:   Grimme D3
 SCF converges when DIIS error is below 1.0E-08
 Geometry optimization detected.  Setting ReadMinima to 0
 Setting SaveMinima to 0
 using 64 threads for integral computing
 -------------------------------------------------------
 OpenMP Integral computing Module                
 Release: version 1.0, May 2013, Q-Chem Inc. Pittsburgh 
 -------------------------------------------------------
 using 64 threads for integral computing
 -------------------------------------------------------
 OpenMP Integral computing Module                
 Release: version 1.0, May 2013, Q-Chem Inc. Pittsburgh 
 -------------------------------------------------------
 ---------------------------------------
  Cycle       Energy         DIIS Error
 ---------------------------------------
    1    -302.8582440477      1.01E-04
    2    -302.8579276467      1.06E-05
    3    -302.8579302284      6.94E-06
    4    -302.8579307725      4.11E-06
    5    -302.8579310548      1.15E-06
    6    -302.8579311078      6.59E-07
    7    -302.8579311326      4.09E-07
    8    -302.8579311466      2.33E-07
    9    -302.8579311578      1.25E-07
   10    -302.8579311635      8.23E-08
   11    -302.8579311654      2.70E-08
   12    -302.8579311659      1.71E-08
   13    -302.8579311661      8.82E-09 Convergence criterion met
 ---------------------------------------
 <S^2> = 0.7710
 SCF time:  CPU 1444.06 s  wall 24.75 s
 SCF   energy in the final basis set = -302.85793117
 Total energy in the final basis set = -302.85793117
 
 --------------------------------------------------------------
 
                    Orbital Energies (a.u.)
 --------------------------------------------------------------
 
 Alpha MOs
 -- Occupied --
-14.4429 -14.4272 -10.3710 -10.3559 -10.3410 -10.3400 -10.3233  -1.0667
 -1.0337  -0.9787  -0.9155  -0.7911  -0.6915  -0.6711  -0.6337  -0.5785
 -0.5685  -0.5306  -0.4936  -0.4724  -0.4647  -0.4387  -0.4242  -0.3759
 -0.2787
 -- Virtual --
 -0.0073   0.0850   0.0963   0.1020   0.1281   0.1332   0.1603   0.1765
  0.1973   0.2406   0.2624   0.2794   0.3064   0.3170   0.3529   0.3603
  0.3617   0.3734   0.3927   0.4175   0.4217   0.4324   0.4402   0.4439
  0.4675   0.4868   0.5013   0.5107   0.5322   0.5367   0.5504   0.5549
  0.5661   0.5850   0.5907   0.6169   0.6374   0.6589   0.6609   0.6729
  0.6958   0.7051   0.7132   0.7392   0.7592   0.7845   0.7954   0.8074
  0.8276   0.8584   0.8846   0.9013   0.9369   0.9705   1.0001   1.0211
  1.0431   1.0589   1.0770   1.0882   1.1135   1.1361   1.1426   1.1553
  1.1667   1.2052   1.2087   1.2410   1.2538   1.2664   1.2863   1.3118
  1.3290   1.3509   1.3773   1.3889   1.4057   1.4320   1.4663   1.4764
  1.5103   1.5211   1.5419   1.5627   1.5845   1.6225   1.6624   1.6861
  1.7630   1.7815   1.7924   1.8435   1.8638   1.8884   1.9281   2.0249
  2.0705   2.1155   2.1373   2.1916   2.2226   2.2463   2.2802   2.3296
  2.3347   2.3694   2.3807   2.4265   2.4348   2.4763   2.4941   2.5133
  2.5488   2.5804   2.5938   2.6356   2.6438   2.6943   2.7150   2.7309
  2.7505   2.7637   2.8063   2.8196   2.8348   2.8496   2.8702   2.8785
  2.8936   2.9124   2.9256   2.9455   2.9629   2.9784   3.0071   3.0256
  3.0444   3.0527   3.0802   3.0877   3.0992   3.1025   3.1360   3.1465
  3.1744   3.1822   3.1977   3.2021   3.2436   3.2634   3.2817   3.2968
  3.3098   3.3256   3.3669   3.3876   3.3975   3.4474   3.4609   3.4677
  3.5068   3.5221   3.5322   3.5882   3.5914   3.6159   3.6332   3.6545
  3.6648   3.6904   3.7204   3.7429   3.7809   3.7906   3.8426   3.8575
  3.8704   3.8946   3.9305   3.9682   3.9758   3.9999   4.0074   4.0272
  4.0635   4.0674   4.0698   4.0840   4.1040   4.1586   4.1615   4.1965
  4.2163   4.2349   4.2590   4.2895   4.3010   4.3566   4.3635   4.3828
  4.4027   4.4741   4.5376   4.5620   4.6018   4.6153   4.6491   4.6516
  4.6584   4.6840   4.7011   4.7391   4.7863   4.8024   4.8130   4.8358
  4.8490   4.9554   4.9871   5.0324   5.0573   5.1048   5.1161   5.1758
  5.2016   5.2303   5.2446   5.2669   5.3268   5.3884   5.4328   5.4728
  5.5352   5.6417   5.6874   5.7174   5.8328   5.8649   5.9079   5.9428
  5.9683   6.0223   6.1510   6.2000   6.2598   6.3440   6.5937   6.8441
  8.7597   9.5564  11.7656  12.4903  13.9982  14.4918  15.6010
 
 Beta MOs
 -- Occupied --
-14.4394 -14.4262 -10.3655 -10.3523 -10.3413 -10.3383 -10.3237  -1.0542
 -1.0315  -0.9712  -0.9034  -0.7814  -0.6795  -0.6660  -0.6252  -0.5703
 -0.5577  -0.5260  -0.4859  -0.4695  -0.4445  -0.4279  -0.4167  -0.3633
 -- Virtual --
 -0.0313   0.0246   0.0907   0.1023   0.1076   0.1334   0.1380   0.1615
  0.1801   0.2026   0.2431   0.2645   0.2805   0.3109   0.3178   0.3565
  0.3621   0.3681   0.3787   0.3970   0.4210   0.4247   0.4354   0.4425
  0.4462   0.4697   0.4893   0.5023   0.5217   0.5349   0.5401   0.5526
  0.5558   0.5696   0.5867   0.5951   0.6208   0.6408   0.6618   0.6630
  0.6745   0.7002   0.7081   0.7161   0.7407   0.7666   0.7870   0.7981
  0.8090   0.8334   0.8607   0.8882   0.9057   0.9410   0.9743   1.0028
  1.0256   1.0467   1.0615   1.0801   1.0914   1.1163   1.1380   1.1445
  1.1578   1.1697   1.2091   1.2131   1.2431   1.2548   1.2727   1.2893
  1.3152   1.3338   1.3550   1.3808   1.3933   1.4095   1.4347   1.4721
  1.4792   1.5140   1.5272   1.5439   1.5652   1.5920   1.6241   1.6675
  1.6889   1.7673   1.7849   1.7952   1.8499   1.8694   1.8896   1.9333
  2.0290   2.0745   2.1172   2.1479   2.1952   2.2302   2.2470   2.2864
  2.3350   2.3436   2.3723   2.3879   2.4318   2.4422   2.4846   2.5015
  2.5175   2.5579   2.5861   2.5990   2.6443   2.6488   2.7035   2.7154
  2.7328   2.7534   2.7695   2.8128   2.8269   2.8422   2.8532   2.8775
  2.8838   2.9019   2.9214   2.9319   2.9482   2.9692   2.9825   3.0111
  3.0289   3.0511   3.0618   3.0860   3.0964   3.1048   3.1055   3.1411
  3.1536   3.1856   3.1889   3.2049   3.2079   3.2503   3.2704   3.2878
  3.3012   3.3124   3.3306   3.3743   3.3956   3.4044   3.4519   3.4687
  3.4730   3.5101   3.5269   3.5382   3.5906   3.5956   3.6237   3.6392
  3.6619   3.6695   3.6933   3.7249   3.7459   3.7855   3.7971   3.8476
  3.8631   3.8762   3.8983   3.9340   3.9701   3.9795   4.0064   4.0113
  4.0299   4.0681   4.0714   4.0737   4.0874   4.1061   4.1613   4.1680
  4.1993   4.2205   4.2422   4.2643   4.2921   4.3044   4.3617   4.3664
  4.3898   4.4067   4.4819   4.5424   4.5663   4.6051   4.6196   4.6531
  4.6577   4.6634   4.6873   4.7067   4.7445   4.7906   4.8071   4.8165
  4.8394   4.8559   4.9593   4.9927   5.0416   5.0611   5.1098   5.1208
  5.1824   5.2052   5.2353   5.2529   5.2703   5.3313   5.3904   5.4340
  5.4757   5.5415   5.6490   5.6920   5.7240   5.8372   5.8706   5.9164
  5.9493   5.9719   6.0277   6.1564   6.2029   6.2637   6.3495   6.5958
  6.8520   8.7611   9.5631  11.7676  12.4972  14.0024  14.4980  15.6024
 --------------------------------------------------------------
 
          Ground-State Mulliken Net Atomic Charges

     Atom                 Charge (a.u.)    Spin (a.u.)
  --------------------------------------------------------
      1 C                    -0.075618      -0.035957
      2 N                    -0.073621       0.065607
      3 C                    -0.087076      -0.058522
      4 H                     0.155583       0.007389
      5 C                    -0.139997       0.162487
      6 H                     0.152479      -0.000887
      7 C                    -0.161281       0.228279
      8 H                     0.159566      -0.008180
      9 C                    -0.050832       0.441413
     10 H                     0.176945      -0.032391
     11 N                    -0.212317       0.173599
     12 H                     0.156169       0.057163
  --------------------------------------------------------
  Sum of atomic charges =    -0.000000
  Sum of spin   charges =     1.000000

 -----------------------------------------------------------------
                    Cartesian Multipole Moments
 -----------------------------------------------------------------
    Charge (ESU x 10^10)
                -0.0000
    Dipole Moment (Debye)
         X       1.4631      Y       0.8828      Z      -3.2747
       Tot       3.6937
    Quadrupole Moments (Debye-Ang)
        XX     -42.2362     XY      -0.0317     YY     -53.5335
        XZ       1.3796     YZ      14.2662     ZZ     -47.7319
    Octopole Moments (Debye-Ang^2)
       XXX       9.3603    XXY       7.3712    XYY      16.1543
       YYY      20.8448    XXZ     -16.2221    XYZ      -4.5806
       YYZ     -30.3447    XZZ      10.1866    YZZ      37.1658
       ZZZ     -80.9754
    Hexadecapole Moments (Debye-Ang^3)
      XXXX     -71.8931   XXXY     -22.3730   XXYY    -130.7870
      XYYY     -17.6827   YYYY    -788.1614   XXXZ      49.9467
      XXYZ      78.9940   XYYZ      31.2267   YYYZ     330.3557
      XXZZ    -119.3065   XYZZ     -27.5864   YYZZ    -307.9976
      XZZZ      65.7975   YZZZ     326.3371   ZZZZ    -735.9356
 -----------------------------------------------------------------
 Calculating analytic gradient of the SCF energy
 Gradient of SCF Energy
            1           2           3           4           5           6
    1   0.0000035  -0.0000012  -0.0000073  -0.0000454   0.0000142   0.0000200
    2  -0.0000277   0.0000006  -0.0000763  -0.0000092  -0.0000046  -0.0000195
    3   0.0000108  -0.0000165   0.0001232  -0.0000047  -0.0000878   0.0000009
            7           8           9          10          11          12
    1  -0.0000432   0.0000517  -0.0001102   0.0000705   0.0000605  -0.0000131
    2   0.0001978   0.0000053  -0.0001667  -0.0000032   0.0000869   0.0000166
    3  -0.0000156   0.0000182  -0.0001461   0.0000055   0.0000948   0.0000175
 Max gradient component =       1.978E-04
 RMS gradient           =       6.763E-05
 Gradient time:  CPU 275.50 s  wall 5.46 s
 Geometry Optimization Parameters
   NAtoms,    NIC,     NZ,  NCons,   NDum,   NFix, NCnnct, MaxDiis
       12      76       0       0       0       0       0       0

 Cartesian Hessian Update
 Hessian updated using Powell/Murtagh-Sargent update
  Mixing factors:     0.876276 Powell                      0.123724 Murtagh-Sargent


** GEOMETRY OPTIMIZATION IN DELOCALIZED INTERNAL COORDINATES **
   Searching for a Transition State

   Optimization Cycle:  16

                       Coordinates (Angstroms)
     ATOM                X               Y               Z
      1  C        -0.3544253576   -1.5912230142    2.0273996215
      2  N        -0.5211200184   -2.3990821555    2.8286379959
      3  C         0.2007528030   -0.8774679906   -0.2128682574
      4  H         0.3109083989   -1.9186343451   -0.4929757284
      5  C        -0.1435042567   -0.5784415915    1.0481716170
      6  H        -0.2927231769    0.4420017070    1.3741187908
      7  C         0.3673364571    0.0935093865   -1.2823424496
      8  H         0.8703890501   -0.2195602153   -2.1881226816
      9  C         0.0833146557    1.4786028548   -1.1837493852
     10  H        -0.6686473255    0.6521452839   -1.9170911243
     11  N        -0.1750727596    2.4414248992   -0.4459586501
     12  H         0.3227915055    2.4767251804    0.4447802119
   Point Group: c1    Number of degrees of freedom:    30


   Energy is   -302.857931166

 Hessian updated using Powell/Murtagh-Sargent update
  Mixing factors:     0.994858 Powell                      0.005142 Murtagh-Sargent

 30 Hessian modes will be used to form the next step
  Hessian Eigenvalues:
    -0.054269    0.005369    0.013102    0.021398    0.030240    0.030967
     0.032565    0.047144    0.072945    0.085366    0.109930    0.135458
     0.159559    0.159820    0.160009    0.166582    0.199776    0.200000
     0.219999    0.220112    0.353608    0.354780    0.354990    0.357121
     0.367462    0.416136    0.439266    0.571051    0.852144    1.346340

 Transition state search - taking P-RFO step
 Searching for Lamda that Maximizes Along the Lowest mode
 Value Taken    Lamda =   0.00000001
 Searching for Lamda that Minimizes Along All other modes
 Value Taken    Lamda =  -0.00000057
 Step Taken.  Stepsize is  0.007163

                             Maximum     Tolerance    Cnvgd?
         Gradient           0.000095      0.000300     YES
         Displacement       0.003984      0.001200      NO
         Energy change     -0.000001      0.000001      NO


 New Cartesian Coordinates Obtained by Inverse Iteration

 Displacement from previous Coordinates is:  0.011502
 Adding empirical dispersion correction 
 ----------------------------------------------------------------
 Doing -D3(0) with
 s6  =   1.00000
 s8  =   1.00000
 rs6 =   1.28100
 rs8 =   1.09400
 -D3 energy without 3body term =     -0.0027140244 hartrees
 ----------------------------------------------------------------
             Standard Nuclear Orientation (Angstroms)
    I     Atom           X                Y                Z
 ----------------------------------------------------------------
    1      C      -0.3545411274    -1.5907517354     2.0273024569
    2      N      -0.5208355642    -2.3984784768     2.8287585306
    3      C       0.2014744101    -0.8772620525    -0.2129019900
    4      H       0.3138426343    -1.9183214487    -0.4924871829
    5      C      -0.1442044253    -0.5781408657     1.0477810221
    6      H      -0.2961121659     0.4422325499     1.3728267089
    7      C       0.3669300727     0.0934306608    -1.2826626498
    8      H       0.8691601827    -0.2196137003    -2.1889000599
    9      C       0.0832911561     1.4786124009    -1.1836911850
   10      H      -0.6697077872     0.6521284683    -1.9161993191
   11      N      -0.1739481410     2.4411034375    -0.4451020723
   12      H       0.3246507306     2.4750607615     0.4452757009
 ----------------------------------------------------------------
 Nuclear Repulsion Energy =         235.96851404 hartrees
 There are       25 alpha and       24 beta electrons
 Applying Cartesian multipole field
    Component          Value
    ---------          -----
     (2,0,0)        1.00000E-10
     (0,2,0)        2.00000E-11
     (0,0,2)       -3.00000E-11
 Nucleus-field energy     =    -0.0000000015 hartrees
 Requested basis set is cc-pVTZ
 There are 100 shells and 280 basis functions
 A cutoff of  1.0D-14 yielded   4643 shell pairs
 There are     36185 function pairs (     47126 Cartesian)
 Smallest overlap matrix eigenvalue = 1.43E-04
 Guess MOs from SCF MO coefficient file
 Reading MOs from coefficient file
 Reading MOs from coefficient file
 Long-range K will be added via erf
 Coulomb attenuation parameter = 0.25 bohr**(-1)
 An unrestricted hybrid HF-DFT SCF calculation will be
 performed using Pulay DIIS extrapolation
 Exchange:     0.1957 Hartree-Fock + 1.0000 wB97X-D3 + LR-HF
 Correlation:  1.0000 wB97X-D3
 Using SG-2 standard quadrature grid
 Dispersion:   Grimme D3
 SCF converges when DIIS error is below 1.0E-08
 Geometry optimization detected.  Setting ReadMinima to 0
 Setting SaveMinima to 0
 using 64 threads for integral computing
 -------------------------------------------------------
 OpenMP Integral computing Module                
 Release: version 1.0, May 2013, Q-Chem Inc. Pittsburgh 
 -------------------------------------------------------
 using 64 threads for integral computing
 -------------------------------------------------------
 OpenMP Integral computing Module                
 Release: version 1.0, May 2013, Q-Chem Inc. Pittsburgh 
 -------------------------------------------------------
 ---------------------------------------
  Cycle       Energy         DIIS Error
 ---------------------------------------
    1    -302.8580640239      2.81E-05
    2    -302.8579311951      3.79E-06
    3    -302.8579314514      3.28E-06
    4    -302.8579315550      1.11E-06
    5    -302.8579315826      3.26E-07
    6    -302.8579315869      2.06E-07
    7    -302.8579315882      9.61E-08
    8    -302.8579315887      4.14E-08
    9    -302.8579315891      2.37E-08
   10    -302.8579315893      1.50E-08
   11    -302.8579315894      7.91E-09 Convergence criterion met
 ---------------------------------------
 <S^2> = 0.7710
 SCF time:  CPU 1189.40 s  wall 19.99 s
 SCF   energy in the final basis set = -302.85793159
 Total energy in the final basis set = -302.85793159
 
 --------------------------------------------------------------
 
                    Orbital Energies (a.u.)
 --------------------------------------------------------------
 
 Alpha MOs
 -- Occupied --
-14.4429 -14.4272 -10.3709 -10.3559 -10.3410 -10.3400 -10.3233  -1.0667
 -1.0337  -0.9787  -0.9155  -0.7911  -0.6915  -0.6711  -0.6337  -0.5785
 -0.5685  -0.5306  -0.4936  -0.4724  -0.4647  -0.4387  -0.4242  -0.3759
 -0.2788
 -- Virtual --
 -0.0073   0.0851   0.0963   0.1021   0.1281   0.1332   0.1604   0.1764
  0.1973   0.2406   0.2624   0.2794   0.3064   0.3171   0.3529   0.3603
  0.3617   0.3734   0.3927   0.4175   0.4217   0.4325   0.4401   0.4438
  0.4675   0.4868   0.5012   0.5107   0.5322   0.5368   0.5503   0.5550
  0.5661   0.5849   0.5907   0.6169   0.6374   0.6588   0.6609   0.6729
  0.6959   0.7053   0.7132   0.7392   0.7594   0.7846   0.7952   0.8075
  0.8274   0.8584   0.8845   0.9015   0.9368   0.9705   1.0003   1.0211
  1.0431   1.0588   1.0770   1.0882   1.1134   1.1362   1.1425   1.1552
  1.1668   1.2053   1.2087   1.2409   1.2538   1.2664   1.2863   1.3116
  1.3291   1.3509   1.3773   1.3891   1.4055   1.4320   1.4665   1.4768
  1.5104   1.5212   1.5417   1.5627   1.5846   1.6224   1.6623   1.6862
  1.7628   1.7815   1.7925   1.8435   1.8637   1.8885   1.9280   2.0249
  2.0705   2.1156   2.1371   2.1915   2.2225   2.2465   2.2801   2.3297
  2.3348   2.3694   2.3806   2.4266   2.4349   2.4760   2.4940   2.5133
  2.5488   2.5805   2.5938   2.6357   2.6439   2.6942   2.7150   2.7309
  2.7505   2.7637   2.8063   2.8197   2.8348   2.8496   2.8701   2.8783
  2.8937   2.9124   2.9257   2.9454   2.9628   2.9784   3.0069   3.0255
  3.0444   3.0526   3.0802   3.0877   3.0992   3.1026   3.1360   3.1467
  3.1745   3.1822   3.1977   3.2022   3.2437   3.2636   3.2818   3.2968
  3.3097   3.3256   3.3670   3.3877   3.3974   3.4473   3.4609   3.4679
  3.5069   3.5221   3.5320   3.5882   3.5914   3.6158   3.6333   3.6546
  3.6649   3.6906   3.7202   3.7429   3.7810   3.7904   3.8428   3.8577
  3.8702   3.8944   3.9303   3.9682   3.9759   4.0000   4.0075   4.0274
  4.0637   4.0674   4.0698   4.0838   4.1039   4.1585   4.1618   4.1965
  4.2162   4.2349   4.2591   4.2896   4.3009   4.3566   4.3635   4.3828
  4.4027   4.4739   4.5375   4.5618   4.6017   4.6154   4.6492   4.6517
  4.6584   4.6840   4.7010   4.7392   4.7863   4.8024   4.8129   4.8359
  4.8490   4.9554   4.9874   5.0326   5.0574   5.1050   5.1158   5.1759
  5.2015   5.2304   5.2449   5.2669   5.3266   5.3884   5.4327   5.4732
  5.5351   5.6415   5.6873   5.7174   5.8327   5.8649   5.9079   5.9427
  5.9685   6.0221   6.1510   6.2001   6.2598   6.3440   6.5939   6.8439
  8.7596   9.5564  11.7650  12.4905  13.9978  14.4919  15.6010
 
 Beta MOs
 -- Occupied --
-14.4394 -14.4262 -10.3654 -10.3523 -10.3413 -10.3383 -10.3238  -1.0542
 -1.0315  -0.9713  -0.9034  -0.7814  -0.6795  -0.6660  -0.6252  -0.5703
 -0.5577  -0.5260  -0.4859  -0.4696  -0.4445  -0.4279  -0.4167  -0.3633
 -- Virtual --
 -0.0313   0.0245   0.0908   0.1023   0.1076   0.1334   0.1380   0.1615
  0.1800   0.2027   0.2430   0.2645   0.2805   0.3109   0.3179   0.3565
  0.3621   0.3681   0.3787   0.3970   0.4210   0.4247   0.4354   0.4424
  0.4461   0.4697   0.4892   0.5022   0.5217   0.5350   0.5403   0.5526
  0.5559   0.5695   0.5866   0.5951   0.6207   0.6409   0.6617   0.6630
  0.6745   0.7002   0.7082   0.7160   0.7407   0.7668   0.7870   0.7980
  0.8091   0.8332   0.8607   0.8881   0.9058   0.9409   0.9743   1.0030
  1.0256   1.0467   1.0614   1.0801   1.0915   1.1162   1.1381   1.1444
  1.1578   1.1698   1.2092   1.2131   1.2431   1.2547   1.2726   1.2893
  1.3150   1.3339   1.3549   1.3808   1.3934   1.4092   1.4347   1.4722
  1.4796   1.5141   1.5273   1.5438   1.5651   1.5921   1.6241   1.6674
  1.6891   1.7671   1.7849   1.7954   1.8500   1.8693   1.8897   1.9331
  2.0291   2.0746   2.1172   2.1477   2.1951   2.2301   2.2472   2.2863
  2.3352   2.3436   2.3723   2.3879   2.4319   2.4424   2.4843   2.5014
  2.5175   2.5580   2.5863   2.5991   2.6444   2.6489   2.7035   2.7154
  2.7328   2.7535   2.7695   2.8128   2.8270   2.8423   2.8532   2.8776
  2.8836   2.9019   2.9214   2.9319   2.9481   2.9691   2.9825   3.0110
  3.0288   3.0510   3.0617   3.0860   3.0964   3.1048   3.1055   3.1412
  3.1537   3.1857   3.1890   3.2050   3.2079   3.2505   3.2706   3.2879
  3.3012   3.3123   3.3306   3.3744   3.3958   3.4043   3.4517   3.4687
  3.4733   3.5103   3.5269   3.5380   3.5907   3.5956   3.6236   3.6393
  3.6620   3.6696   3.6935   3.7247   3.7459   3.7856   3.7970   3.8478
  3.8633   3.8761   3.8981   3.9339   3.9701   3.9796   4.0065   4.0115
  4.0301   4.0683   4.0714   4.0737   4.0873   4.1060   4.1613   4.1682
  4.1993   4.2203   4.2422   4.2645   4.2922   4.3043   4.3618   4.3663
  4.3898   4.4067   4.4817   4.5423   4.5661   4.6049   4.6196   4.6533
  4.6577   4.6634   4.6873   4.7067   4.7446   4.7905   4.8072   4.8164
  4.8394   4.8559   4.9593   4.9931   5.0418   5.0612   5.1099   5.1205
  5.1825   5.2051   5.2354   5.2532   5.2704   5.3312   5.3904   5.4339
  5.4761   5.5415   5.6487   5.6919   5.7240   5.8372   5.8706   5.9164
  5.9493   5.9720   6.0275   6.1565   6.2029   6.2637   6.3495   6.5960
  6.8519   8.7610   9.5631  11.7670  12.4974  14.0020  14.4981  15.6024
 --------------------------------------------------------------
 
          Ground-State Mulliken Net Atomic Charges

     Atom                 Charge (a.u.)    Spin (a.u.)
  --------------------------------------------------------
      1 C                    -0.075623      -0.035915
      2 N                    -0.073608       0.065508
      3 C                    -0.087071      -0.058472
      4 H                     0.155580       0.007433
      5 C                    -0.140043       0.162184
      6 H                     0.152575      -0.000902
      7 C                    -0.161055       0.228050
      8 H                     0.159539      -0.008180
      9 C                    -0.051034       0.441963
     10 H                     0.176925      -0.032464
     11 N                    -0.212329       0.173580
     12 H                     0.156143       0.057215
  --------------------------------------------------------
  Sum of atomic charges =    -0.000000
  Sum of spin   charges =     1.000000

 -----------------------------------------------------------------
                    Cartesian Multipole Moments
 -----------------------------------------------------------------
    Charge (ESU x 10^10)
                -0.0000
    Dipole Moment (Debye)
         X       1.4609      Y       0.8786      Z      -3.2758
       Tot       3.6929
    Quadrupole Moments (Debye-Ang)
        XX     -42.2287     XY      -0.0374     YY     -53.5412
        XZ       1.3782     YZ      14.2582     ZZ     -47.7341
    Octopole Moments (Debye-Ang^2)
       XXX       9.3426    XXY       7.3698    XYY      16.1459
       YYY      20.7666    XXZ     -16.2178    XYZ      -4.5663
       YYZ     -30.3495    XZZ      10.1701    YZZ      37.1554
       ZZZ     -80.9890
    Hexadecapole Moments (Debye-Ang^3)
      XXXX     -71.8894   XXXY     -22.3925   XXYY    -130.7101
      XYYY     -17.7249   YYYY    -787.9871   XXXZ      49.9596
      XXYZ      78.9553   XYYZ      31.2273   YYYZ     330.1435
      XXZZ    -119.2929   XYZZ     -27.5805   YYZZ    -307.9016
      XZZZ      65.7856   YZZZ     326.2371   ZZZZ    -735.9283
 -----------------------------------------------------------------
 Calculating analytic gradient of the SCF energy
 Gradient of SCF Energy
            1           2           3           4           5           6
    1  -0.0000170  -0.0000011   0.0000193  -0.0000291   0.0000387  -0.0000014
    2  -0.0000173  -0.0000044  -0.0000352   0.0000048   0.0000095   0.0000000
    3   0.0000020  -0.0000130   0.0000105  -0.0000233  -0.0000180   0.0000037
            7           8           9          10          11          12
    1   0.0000016   0.0000406  -0.0001513   0.0000406   0.0000788  -0.0000198
    2   0.0000673   0.0000108  -0.0001514   0.0000667   0.0000671  -0.0000180
    3   0.0000738   0.0000104  -0.0000988  -0.0000036   0.0000573  -0.0000009
 Max gradient component =       1.514E-04
 RMS gradient           =       5.113E-05
 Gradient time:  CPU 272.81 s  wall 5.29 s
 Geometry Optimization Parameters
   NAtoms,    NIC,     NZ,  NCons,   NDum,   NFix, NCnnct, MaxDiis
       12      76       0       0       0       0       0       0

 Cartesian Hessian Update
 Hessian updated using Powell/Murtagh-Sargent update
  Mixing factors:     0.912133 Powell                      0.087867 Murtagh-Sargent


** GEOMETRY OPTIMIZATION IN DELOCALIZED INTERNAL COORDINATES **
   Searching for a Transition State

   Optimization Cycle:  17

                       Coordinates (Angstroms)
     ATOM                X               Y               Z
      1  C        -0.3545411274   -1.5907517354    2.0273024569
      2  N        -0.5208355642   -2.3984784768    2.8287585306
      3  C         0.2014744101   -0.8772620525   -0.2129019900
      4  H         0.3138426343   -1.9183214487   -0.4924871829
      5  C        -0.1442044253   -0.5781408657    1.0477810221
      6  H        -0.2961121659    0.4422325499    1.3728267089
      7  C         0.3669300727    0.0934306608   -1.2826626498
      8  H         0.8691601827   -0.2196137003   -2.1889000599
      9  C         0.0832911561    1.4786124009   -1.1836911850
     10  H        -0.6697077872    0.6521284683   -1.9161993191
     11  N        -0.1739481410    2.4411034375   -0.4451020723
     12  H         0.3246507306    2.4750607615    0.4452757009
   Point Group: c1    Number of degrees of freedom:    30


   Energy is   -302.857931589

 Hessian updated using Powell/Murtagh-Sargent update
  Mixing factors:     0.919941 Powell                      0.080059 Murtagh-Sargent

 30 Hessian modes will be used to form the next step
  Hessian Eigenvalues:
    -0.055742    0.003184    0.010595    0.021427    0.030178    0.030944
     0.032839    0.047228    0.073004    0.085292    0.108386    0.135074
     0.159546    0.159812    0.160060    0.165930    0.199771    0.199999
     0.219996    0.220083    0.353604    0.354207    0.354836    0.357116
     0.367409    0.416112    0.439178    0.570915    0.851248    1.346324

 Transition state search - taking P-RFO step
 Searching for Lamda that Maximizes Along the Lowest mode
 Value Taken    Lamda =   0.00000004
 Searching for Lamda that Minimizes Along All other modes
 Value Taken    Lamda =  -0.00000073
 Step Taken.  Stepsize is  0.013552

                             Maximum     Tolerance    Cnvgd?
         Gradient           0.000078      0.000300     YES
         Displacement       0.007297      0.001200      NO
         Energy change     -0.000000      0.000001     YES


                       Distance Matrix (Angstroms)
             C (  1)   N (  2)   C (  3)   H (  4)   C (  5)   H (  6)
   N (  2)  1.149960
   C (  3)  2.415934  3.476713
   H (  4)  2.627428  3.458021  1.083789
   C (  5)  1.424459  2.574366  1.341003  2.092443
   H (  6)  2.136534  3.199981  2.122073  3.069797  1.081616
   C (  7)  3.783234  4.888918  1.453963  2.162023  2.478555  2.759151
   H (  8)  4.599329  5.644151  2.186978  2.464103  3.410506  3.805496
   C (  9)  4.463538  5.612179  2.550793  3.474202  3.043264  2.784567
   H ( 10)  4.547642  5.642959  2.449330  3.098635  3.251906  3.316824
   N ( 11)  4.732996  5.853208  3.347597  4.386886  3.368296  2.704676
   H ( 12)  4.415308  5.490649  3.418543  4.492363  3.147202  2.319070
             C (  7)   H (  8)   C (  9)   H ( 10)   N ( 11)
   H (  8)  1.082358
   C (  9)  1.417383  2.124149
   H ( 10)  1.337210  1.789529  1.336657
   N ( 11)  2.550613  3.347883  1.240191  2.368615
   H ( 12)  2.942740  3.807446  1.924759  3.144582  1.021042
 
 Final energy is   -302.857931589441     


 ******************************
 **  OPTIMIZATION CONVERGED  **
 ******************************

                       Coordinates (Angstroms)
     ATOM                X               Y               Z
      1  C        -0.3545411274   -1.5907517354    2.0273024569
      2  N        -0.5208355642   -2.3984784768    2.8287585306
      3  C         0.2014744101   -0.8772620525   -0.2129019900
      4  H         0.3138426343   -1.9183214487   -0.4924871829
      5  C        -0.1442044253   -0.5781408657    1.0477810221
      6  H        -0.2961121659    0.4422325499    1.3728267089
      7  C         0.3669300727    0.0934306608   -1.2826626498
      8  H         0.8691601827   -0.2196137003   -2.1889000599
      9  C         0.0832911561    1.4786124009   -1.1836911850
     10  H        -0.6697077872    0.6521284683   -1.9161993191
     11  N        -0.1739481410    2.4411034375   -0.4451020723
     12  H         0.3246507306    2.4750607615    0.4452757009

Z-matrix Print:
$molecule
0 2
C 
H  1 1.081616
C  1 1.341003 2 121.948070
H  3 1.083789 1 118.914817 2 -178.297644 0
C  1 1.424459 2 116.310479 3 -178.932655 0
N  5 1.149960 1 179.258126 2 -27.158790 0
C  3 1.453963 1 124.897022 2 -2.153175 0
H  7 1.082358 3 118.407887 1 165.705389 0
H  7 1.337210 3 122.636108 1 -76.932075 0
C  9 1.336657 7 64.022724 3 114.166965 0
N  10 1.240191 9 133.581654 7 -140.829223 0
H  11 1.021042 10 116.350091 9 136.077860 0
$end

 
 --------------------------------------------------------------
 
                    Orbital Energies (a.u.)
 --------------------------------------------------------------
 
 Alpha MOs
 -- Occupied --
-14.4429 -14.4272 -10.3709 -10.3559 -10.3410 -10.3400 -10.3233  -1.0667
 -1.0337  -0.9787  -0.9155  -0.7911  -0.6915  -0.6711  -0.6337  -0.5785
 -0.5685  -0.5306  -0.4936  -0.4724  -0.4647  -0.4387  -0.4242  -0.3759
 -0.2788
 -- Virtual --
 -0.0073   0.0851   0.0963   0.1021   0.1281   0.1332   0.1604   0.1764
  0.1973   0.2406   0.2624   0.2794   0.3064   0.3171   0.3529   0.3603
  0.3617   0.3734   0.3927   0.4175   0.4217   0.4325   0.4401   0.4438
  0.4675   0.4868   0.5012   0.5107   0.5322   0.5368   0.5503   0.5550
  0.5661   0.5849   0.5907   0.6169   0.6374   0.6588   0.6609   0.6729
  0.6959   0.7053   0.7132   0.7392   0.7594   0.7846   0.7952   0.8075
  0.8274   0.8584   0.8845   0.9015   0.9368   0.9705   1.0003   1.0211
  1.0431   1.0588   1.0770   1.0882   1.1134   1.1362   1.1425   1.1552
  1.1668   1.2053   1.2087   1.2409   1.2538   1.2664   1.2863   1.3116
  1.3291   1.3509   1.3773   1.3891   1.4055   1.4320   1.4665   1.4768
  1.5104   1.5212   1.5417   1.5627   1.5846   1.6224   1.6623   1.6862
  1.7628   1.7815   1.7925   1.8435   1.8637   1.8885   1.9280   2.0249
  2.0705   2.1156   2.1371   2.1915   2.2225   2.2465   2.2801   2.3297
  2.3348   2.3694   2.3806   2.4266   2.4349   2.4760   2.4940   2.5133
  2.5488   2.5805   2.5938   2.6357   2.6439   2.6942   2.7150   2.7309
  2.7505   2.7637   2.8063   2.8197   2.8348   2.8496   2.8701   2.8783
  2.8937   2.9124   2.9257   2.9454   2.9628   2.9784   3.0069   3.0255
  3.0444   3.0526   3.0802   3.0877   3.0992   3.1026   3.1360   3.1467
  3.1745   3.1822   3.1977   3.2022   3.2437   3.2636   3.2818   3.2968
  3.3097   3.3256   3.3670   3.3877   3.3974   3.4473   3.4609   3.4679
  3.5069   3.5221   3.5320   3.5882   3.5914   3.6158   3.6333   3.6546
  3.6649   3.6906   3.7202   3.7429   3.7810   3.7904   3.8428   3.8577
  3.8702   3.8944   3.9303   3.9682   3.9759   4.0000   4.0075   4.0274
  4.0637   4.0674   4.0698   4.0838   4.1039   4.1585   4.1618   4.1965
  4.2162   4.2349   4.2591   4.2896   4.3009   4.3566   4.3635   4.3828
  4.4027   4.4739   4.5375   4.5618   4.6017   4.6154   4.6492   4.6517
  4.6584   4.6840   4.7010   4.7392   4.7863   4.8024   4.8129   4.8359
  4.8490   4.9554   4.9874   5.0326   5.0574   5.1050   5.1158   5.1759
  5.2015   5.2304   5.2449   5.2669   5.3266   5.3884   5.4327   5.4732
  5.5351   5.6415   5.6873   5.7174   5.8327   5.8649   5.9079   5.9427
  5.9685   6.0221   6.1510   6.2001   6.2598   6.3440   6.5939   6.8439
  8.7596   9.5564  11.7650  12.4905  13.9978  14.4919  15.6010
 
 Beta MOs
 -- Occupied --
-14.4394 -14.4262 -10.3654 -10.3523 -10.3413 -10.3383 -10.3238  -1.0542
 -1.0315  -0.9713  -0.9034  -0.7814  -0.6795  -0.6660  -0.6252  -0.5703
 -0.5577  -0.5260  -0.4859  -0.4696  -0.4445  -0.4279  -0.4167  -0.3633
 -- Virtual --
 -0.0313   0.0245   0.0908   0.1023   0.1076   0.1334   0.1380   0.1615
  0.1800   0.2027   0.2430   0.2645   0.2805   0.3109   0.3179   0.3565
  0.3621   0.3681   0.3787   0.3970   0.4210   0.4247   0.4354   0.4424
  0.4461   0.4697   0.4892   0.5022   0.5217   0.5350   0.5403   0.5526
  0.5559   0.5695   0.5866   0.5951   0.6207   0.6409   0.6617   0.6630
  0.6745   0.7002   0.7082   0.7160   0.7407   0.7668   0.7870   0.7980
  0.8091   0.8332   0.8607   0.8881   0.9058   0.9409   0.9743   1.0030
  1.0256   1.0467   1.0614   1.0801   1.0915   1.1162   1.1381   1.1444
  1.1578   1.1698   1.2092   1.2131   1.2431   1.2547   1.2726   1.2893
  1.3150   1.3339   1.3549   1.3808   1.3934   1.4092   1.4347   1.4722
  1.4796   1.5141   1.5273   1.5438   1.5651   1.5921   1.6241   1.6674
  1.6891   1.7671   1.7849   1.7954   1.8500   1.8693   1.8897   1.9331
  2.0291   2.0746   2.1172   2.1477   2.1951   2.2301   2.2472   2.2863
  2.3352   2.3436   2.3723   2.3879   2.4319   2.4424   2.4843   2.5014
  2.5175   2.5580   2.5863   2.5991   2.6444   2.6489   2.7035   2.7154
  2.7328   2.7535   2.7695   2.8128   2.8270   2.8423   2.8532   2.8776
  2.8836   2.9019   2.9214   2.9319   2.9481   2.9691   2.9825   3.0110
  3.0288   3.0510   3.0617   3.0860   3.0964   3.1048   3.1055   3.1412
  3.1537   3.1857   3.1890   3.2050   3.2079   3.2505   3.2706   3.2879
  3.3012   3.3123   3.3306   3.3744   3.3958   3.4043   3.4517   3.4687
  3.4733   3.5103   3.5269   3.5380   3.5907   3.5956   3.6236   3.6393
  3.6620   3.6696   3.6935   3.7247   3.7459   3.7856   3.7970   3.8478
  3.8633   3.8761   3.8981   3.9339   3.9701   3.9796   4.0065   4.0115
  4.0301   4.0683   4.0714   4.0737   4.0873   4.1060   4.1613   4.1682
  4.1993   4.2203   4.2422   4.2645   4.2922   4.3043   4.3618   4.3663
  4.3898   4.4067   4.4817   4.5423   4.5661   4.6049   4.6196   4.6533
  4.6577   4.6634   4.6873   4.7067   4.7446   4.7905   4.8072   4.8164
  4.8394   4.8559   4.9593   4.9931   5.0418   5.0612   5.1099   5.1205
  5.1825   5.2051   5.2354   5.2532   5.2704   5.3312   5.3904   5.4339
  5.4761   5.5415   5.6487   5.6919   5.7240   5.8372   5.8706   5.9164
  5.9493   5.9720   6.0275   6.1565   6.2029   6.2637   6.3495   6.5960
  6.8519   8.7610   9.5631  11.7670  12.4974  14.0020  14.4981  15.6024
 --------------------------------------------------------------
 
          Ground-State Mulliken Net Atomic Charges

     Atom                 Charge (a.u.)    Spin (a.u.)
  --------------------------------------------------------
      1 C                    -0.075623      -0.035915
      2 N                    -0.073608       0.065508
      3 C                    -0.087071      -0.058472
      4 H                     0.155580       0.007433
      5 C                    -0.140043       0.162184
      6 H                     0.152575      -0.000902
      7 C                    -0.161055       0.228050
      8 H                     0.159539      -0.008180
      9 C                    -0.051034       0.441963
     10 H                     0.176925      -0.032464
     11 N                    -0.212329       0.173580
     12 H                     0.156143       0.057215
  --------------------------------------------------------
  Sum of atomic charges =    -0.000000
  Sum of spin   charges =     1.000000

 -----------------------------------------------------------------
                    Cartesian Multipole Moments
 -----------------------------------------------------------------
    Charge (ESU x 10^10)
                -0.0000
    Dipole Moment (Debye)
         X       1.4609      Y       0.8786      Z      -3.2758
       Tot       3.6929
    Quadrupole Moments (Debye-Ang)
        XX     -42.2287     XY      -0.0374     YY     -53.5412
        XZ       1.3782     YZ      14.2582     ZZ     -47.7341
    Octopole Moments (Debye-Ang^2)
       XXX       9.3426    XXY       7.3698    XYY      16.1459
       YYY      20.7666    XXZ     -16.2178    XYZ      -4.5663
       YYZ     -30.3495    XZZ      10.1701    YZZ      37.1554
       ZZZ     -80.9890
    Hexadecapole Moments (Debye-Ang^3)
      XXXX     -71.8894   XXXY     -22.3925   XXYY    -130.7101
      XYYY     -17.7249   YYYY    -787.9871   XXXZ      49.9596
      XXYZ      78.9553   XYYZ      31.2273   YYYZ     330.1435
      XXZZ    -119.2929   XYZZ     -27.5805   YYZZ    -307.9016
      XZZZ      65.7856   YZZZ     326.2371   ZZZZ    -735.9283
 -----------------------------------------------------------------
Archival summary:
1\1\c8-84\TS\ProcedureUnspecified\BasisUnspecified\255(2)\hpark21\ThuFeb912:01:172023ThuFeb912:01:172023\0\\#,TS,ProcedureUnspecified,BasisUnspecified,\\0,2\C\H,1,1.08162\C,1,1.341,2,121.948\H,3,1.08379,1,118.915,2,-178.298,0\C,1,1.42446,2,116.31,3,-178.933,0\N,5,1.14996,1,179.258,2,-27.1588,0\C,3,1.45396,1,124.897,2,-2.15317,0\H,7,1.08236,3,118.408,1,165.705,0\H,7,1.33721,3,122.636,1,-76.9321,0\C,9,1.33666,7,64.0227,3,114.167,0\N,10,1.24019,9,133.582,7,-140.829,0\H,11,1.02104,10,116.35,9,136.078,0\\\@

 Total job time:  633.62s(wall), 36280.61s(cpu) 
 Thu Feb  9 12:01:17 2023

        *************************************************************
        *                                                           *
        *  Thank you very much for using Q-Chem.  Have a nice day.  *
        *                                                           *
        *************************************************************
