# Supplementary material for: Reactant Discovery with an Ab Initio Nanoreactor: Exploration of Astrophysical N-Heterocycle Precursors and Formation Pathways
Source: ACS Earth Space Chem. 2024 Aug 9;8(9):1771–83. doi: 10.1021/acsearthspacechem.4c00120 (PMC11418024; doi:10.1021/acsearthspacechem.4c00120)
Supplement: Supplementary file 2 — sp4c00120_si_002.zip [file sp4c00120_si_002.zip › nr-si-data/reaction2/TS7/irc.out]

Running Job 1 of 2 qchem.in
qchem qchem.in_65395.0 ./qchem65395/ 0
/home/leeping/opt/qchem/5.3.2-openmp/exe/qcprog.exe_s qchem.in_65395.0 ./qchem65395/
                  Welcome to Q-Chem
     A Quantum Leap Into The Future Of Chemistry


 Q-Chem 5.3, Q-Chem, Inc., Pleasanton, CA (2020)

 Yihan Shao,  Zhengting Gan,  E. Epifanovsky,  A. T. B. Gilbert,  M. Wormit,  
 J. Kussmann,  A. W. Lange,  A. Behn,  Jia Deng,  Xintian Feng,  D. Ghosh,  
 M. Goldey,  P. R. Horn,  L. D. Jacobson,  I. Kaliman,  T. Kus,  A. Landau,  
 Jie Liu,  E. I. Proynov,  R. M. Richard,  R. P. Steele,  E. J. Sundstrom,  
 H. L. Woodcock III,  P. M. Zimmerman,  D. Zuev,  B. Alam,  B. Albrecht,  
 A. Aldossary,  E. Alguire,  S. A. Baeppler,  D. Barton,  Z. Benda,  
 Y. A. Bernard,  E. J. Berquist,  K. B. Bravaya,  H. Burton,  K. Carter-Fenk,  
 D. Casanova,  Chun-Min Chang,  Yunqing Chen,  A. Chien,  K. D. Closser,  
 M. P. Coons,  S. Coriani,  S. Dasgupta,  A. L. Dempwolff,  M. Diedenhofen,  
 Hainam Do,  R. G. Edgar,  Po-Tung Fang,  S. Faraji,  S. Fatehi,  
 Qingguo Feng,  J. Fosso-Tande,  J. Gayvert,  Qinghui Ge,  A. Ghysels,  
 G. Gidofalvi,  J. Gomes,  J. Gonthier,  S. Gulania,  A. Gunina,  D. Hait,  
 M. W. D. Hanson-Heine,  S. Hammes-Schiffer,  P. H. P. Harbach,  
 A. W. Hauser,  M. F. Herbst,  J. E. Herr,  E. G. Hohenstein,  Z. C. Holden,  
 S. Houck,  Kerwin Hui,  B. C. Huynh,  M. Ivanov,  T.-C. Jagau,  Hyunjun Ji,  
 B. Kaduk,  K. Khistyaev,  Jaehoon Kim,  P. Klunzinger,  K. Koh,  
 D. Kosenkov,  L. Koulias,  T. Kowalczyk,  C. M. Krauter,  A. Kunitsa,  
 Ka Un Lao,  A. Laurent,  K. V. Lawler,  Joonho Lee,  D. Lefrancois,  
 S. Lehtola,  D. S. Levine,  Yi-Pei Li,  You-Sheng Lin,  Fenglai Liu,  
 Kuan-Yu Liu,  E. Livshits,  M. Loipersberger,  A. Luenser,  A. Manjanath,  
 P. Manohar,  E. Mansoor,  S. F. Manzer,  Shan-Ping Mao,  Yuezhi Mao,  
 N. Mardirossian,  A. V. Marenich,  T. Markovich,  L. A. Martinez-Martinez,  
 S. A. Maurer,  N. J. Mayhall,  S. C. McKenzie,  J.-M. Mewes,  P. Morgante,  
 A. F. Morrison,  J. W. Mullinax,  K. Nanda,  T. S. Nguyen-Beck,  
 R. Olivares-Amaya,  K. J. Oosterbaan,  J. A. Parkhill,  S. K. Paul,  
 F. Pavosevic,  Zheng Pei,  T. M. Perrine,  F. Plasser,  P. Pokhilko,  
 S. Prager,  A. Prociuk,  E. Ramos,  B. Rana,  D. R. Rehn,  F. Rob,  
 E. Rossomme,  M. Scheurer,  M. Schneider,  N. Sergueev,  S. M. Sharada,  
 S. Sharma,  W. Skomorowski,  D. W. Small,  T. Stauch,  C. J. Stein,  
 T. Stein,  Yu-Chuan Su,  S. P. Veccham,  Zhen Tao,  A. J. W. Thom,  
 A. Tkatchenko,  T. Tsuchimochi,  N. M. Tubman,  L. Vogt,  M. L. Vidal,  
 O. Vydrov,  M. A. Watson,  J. Wenzel,  M. de Wergifosse,  T. A. Wesolowski,  
 A. White,  J. Witte,  A. Yamada,  Jun Yang,  K. Yao,  S. Yeganeh,  
 S. R. Yost,  Zhi-Qiang You,  A. Zech,  Igor Ying Zhang,  Xing Zhang,  
 Yan Zhao,  Ying Zhu,  B. R. Brooks,  G. K. L. Chan,  C. J. Cramer,  
 M. S. Gordon,  W. J. Hehre,  A. Klamt,  M. W. Schmidt,  C. D. Sherrill,  
 D. G. Truhlar,  A. Aspuru-Guzik,  R. Baer,  A. T. Bell,  N. A. Besley,  
 Jeng-Da Chai,  A. E. DePrince, III,  R. A. DiStasio Jr.,  A. Dreuw,  
 B. D. Dunietz,  T. R. Furlani,  Chao-Ping Hsu,  Yousung Jung,  Jing Kong,  
 D. S. Lambrecht,  WanZhen Liang,  C. Ochsenfeld,  V. A. Rassolov,  
 L. V. Slipchenko,  J. E. Subotnik,  T. Van Voorhis,  J. M. Herbert,  
 A. I. Krylov,  P. M. W. Gill,  M. Head-Gordon

 Contributors to earlier versions of Q-Chem not listed above: 
 R. D. Adamson,  B. Austin,  J. Baker,  G. J. O. Beran,  K. Brandhorst,  
 S. T. Brown,  E. F. C. Byrd,  A. K. Chakraborty,  C.-L. Cheng,  
 Siu Hung Chien,  D. M. Chipman,  D. L. Crittenden,  H. Dachsel,  
 R. J. Doerksen,  A. D. Dutoi,  L. Fusti-Molnar,  W. A. Goddard III,  
 A. Golubeva-Zadorozhnaya,  S. R. Gwaltney,  G. Hawkins,  A. Heyden,  
 S. Hirata,  G. Kedziora,  F. J. Keil,  C. Kelley,  Jihan Kim,  R. A. King,  
 R. Z. Khaliullin,  P. P. Korambath,  W. Kurlancheek,  A. M. Lee,  M. S. Lee,  
 S. V. Levchenko,  Ching Yeh Lin,  D. Liotard,  R. C. Lochan,  I. Lotan,  
 P. E. Maslen,  N. Nair,  D. P. O'Neill,  D. Neuhauser,  E. Neuscamman,  
 C. M. Oana,  R. Olson,  B. Peters,  R. Peverati,  P. A. Pieniazek,  
 Y. M. Rhee,  J. Ritchie,  M. A. Rohrdanz,  E. Rosta,  N. J. Russ,  
 H. F. Schaefer III,  N. E. Schultz,  N. Shenvi,  A. C. Simmonett,  A. Sodt,  
 D. Stuck,  K. S. Thanthiriwatte,  V. Vanovschi,  Tao Wang,  A. Warshel,  
 C. F. Williams,  Q. Wu,  X. Xu,  W. Zhang

 Please cite Q-Chem as follows:
 Y. Shao et al., Mol. Phys. 113, 184-215 (2015)
 DOI: 10.1080/00268976.2014.952696

 Q-Chem 5.3.2 for Intel X86 EM64T Linux

 Parts of Q-Chem use Armadillo 9.800.1 (Horizon Scraper).
 http://arma.sourceforge.net/

 Q-Chem begins on Mon Feb 13 12:26:49 2023  

Host: 
0

     Scratch files written to ./qchem65395//
 Dec820 |scratch|qcdevops|jenkins|workspace|build_RNUM 5633   
Processing $rem in /home/leeping/opt/qchem/5.3.2-openmp/config/preferences:
Processing $rem in /home/hpark21/.qchemrc:

Checking the input file for inconsistencies... 	...done.

--------------------------------------------------------------
User input:
--------------------------------------------------------------
$molecule
0 2
C        -0.3545411274   -1.5907517354    2.0273024569
N        -0.5208355642   -2.3984784768    2.8287585306
C         0.2014744101   -0.8772620525   -0.2129019900
H         0.3138426343   -1.9183214487   -0.4924871829
C        -0.1442044253   -0.5781408657    1.0477810221
H        -0.2961121659    0.4422325499    1.3728267089
C         0.3669300727    0.0934306608   -1.2826626498
H         0.8691601827   -0.2196137003   -2.1889000599
C         0.0832911561    1.4786124009   -1.1836911850
H        -0.6697077872    0.6521284683   -1.9161993191
N        -0.1739481410    2.4411034375   -0.4451020723
H         0.3246507306    2.4750607615    0.4452757009
$end

$rem
method                wB97X-D3
basis                 cc-pvtz
unrestricted          true
symmetry              False
sym_ignore            true
scf_convergence       8
thresh                14
jobtype               freq
scf_guess             core
scf_algorithm         diis
max_scf_cycles        100
geom_opt_max_cycles   100
mem_total             200000
$end

--------------------------------------------------------------
 Adding empirical dispersion correction 
 ----------------------------------------------------------------
 Doing -D3(0) with
 s6  =   1.00000
 s8  =   1.00000
 rs6 =   1.28100
 rs8 =   1.09400
 -D3 energy without 3body term =     -0.0027140244 hartrees
 ----------------------------------------------------------------
             Standard Nuclear Orientation (Angstroms)
    I     Atom           X                Y                Z
 ----------------------------------------------------------------
    1      C      -0.3545411274    -1.5907517354     2.0273024569
    2      N      -0.5208355642    -2.3984784768     2.8287585306
    3      C       0.2014744101    -0.8772620525    -0.2129019900
    4      H       0.3138426343    -1.9183214487    -0.4924871829
    5      C      -0.1442044253    -0.5781408657     1.0477810221
    6      H      -0.2961121659     0.4422325499     1.3728267089
    7      C       0.3669300727     0.0934306608    -1.2826626498
    8      H       0.8691601827    -0.2196137003    -2.1889000599
    9      C       0.0832911561     1.4786124009    -1.1836911850
   10      H      -0.6697077872     0.6521284683    -1.9161993191
   11      N      -0.1739481410     2.4411034375    -0.4451020723
   12      H       0.3246507306     2.4750607615     0.4452757009
 ----------------------------------------------------------------
 Nuclear Repulsion Energy =         235.96851404 hartrees
 There are       25 alpha and       24 beta electrons
 Requested basis set is cc-pVTZ
 There are 100 shells and 280 basis functions

 Total QAlloc Memory Limit 200000 MB
 Mega-Array Size      1956 MB
 MEM_STATIC part      2000 MB

                       Distance Matrix (Angstroms)
             C (  1)   N (  2)   C (  3)   H (  4)   C (  5)   H (  6)
   N (  2)  1.149960
   C (  3)  2.415934  3.476713
   H (  4)  2.627428  3.458021  1.083789
   C (  5)  1.424459  2.574366  1.341003  2.092443
   H (  6)  2.136534  3.199981  2.122073  3.069797  1.081616
   C (  7)  3.783234  4.888918  1.453963  2.162023  2.478555  2.759151
   H (  8)  4.599329  5.644151  2.186978  2.464103  3.410506  3.805496
   C (  9)  4.463538  5.612179  2.550793  3.474202  3.043264  2.784567
   H ( 10)  4.547642  5.642959  2.449330  3.098635  3.251906  3.316824
   N ( 11)  4.732996  5.853208  3.347597  4.386886  3.368296  2.704676
   H ( 12)  4.415308  5.490649  3.418543  4.492363  3.147202  2.319071
             C (  7)   H (  8)   C (  9)   H ( 10)   N ( 11)
   H (  8)  1.082358
   C (  9)  1.417383  2.124149
   H ( 10)  1.337210  1.789529  1.336657
   N ( 11)  2.550613  3.347883  1.240191  2.368615
   H ( 12)  2.942740  3.807446  1.924759  3.144582  1.021042
 
 A cutoff of  1.0D-14 yielded   4643 shell pairs
 There are     36185 function pairs (     47126 Cartesian)
 Smallest overlap matrix eigenvalue = 1.43E-04
 Guess MOs from core Hamiltonian diagonalization
 Long-range K will be added via erf
 Coulomb attenuation parameter = 0.25 bohr**(-1)
 An unrestricted hybrid HF-DFT SCF calculation will be
 performed using Pulay DIIS extrapolation
 Exchange:     0.1957 Hartree-Fock + 1.0000 wB97X-D3 + LR-HF
 Correlation:  1.0000 wB97X-D3
 Using SG-2 standard quadrature grid
 Dispersion:   Grimme D3
 SCF converges when DIIS error is below 1.0E-08
 using 64 threads for integral computing
 -------------------------------------------------------
 OpenMP Integral computing Module                
 Release: version 1.0, May 2013, Q-Chem Inc. Pittsburgh 
 -------------------------------------------------------
 using 64 threads for integral computing
 -------------------------------------------------------
 OpenMP Integral computing Module                
 Release: version 1.0, May 2013, Q-Chem Inc. Pittsburgh 
 -------------------------------------------------------
 ---------------------------------------
  Cycle       Energy         DIIS Error
 ---------------------------------------
    1    -234.0497131745      8.18E-02
    2    -188.6841253960      7.98E-02
    3    -244.7968628812      4.38E-02
    4    -199.9364868298      7.19E-02
    5    -279.9331702887      3.01E-02
    6    -301.2411108720      1.22E-02
    7    -301.9382734095      7.78E-03
    8    -302.6905157118      3.26E-03
    9    -302.8262283037      1.47E-03
   10    -302.8502263634      4.65E-04
   11    -302.8547549655      2.41E-04
   12    -302.8565652989      1.63E-04
   13    -302.8574773878      5.03E-05
   14    -302.8577574635      2.00E-05
   15    -302.8578281910      1.62E-05
   16    -302.8578786011      7.70E-06
   17    -302.8579163496      4.20E-06
   18    -302.8579261948      3.10E-06
   19    -302.8579298181      1.57E-06
   20    -302.8579309167      7.38E-07
   21    -302.8579313474      3.19E-07
   22    -302.8579314945      1.70E-07
   23    -302.8579315597      1.00E-07
   24    -302.8579315826      5.57E-08
   25    -302.8579315865      1.60E-08
   26    -302.8579315866      5.28E-09 Convergence criterion met
 ---------------------------------------
 <S^2> = 0.7710
 SCF time:  CPU 3107.72 s  wall 54.75 s
 SCF   energy in the final basis set = -302.85793159
 Total energy in the final basis set = -302.85793159
 
 --------------------------------------------------------------
 
                    Orbital Energies (a.u.)
 --------------------------------------------------------------
 
 Alpha MOs
 -- Occupied --
-14.4429 -14.4272 -10.3709 -10.3559 -10.3410 -10.3400 -10.3233  -1.0667
 -1.0337  -0.9787  -0.9155  -0.7911  -0.6915  -0.6711  -0.6337  -0.5785
 -0.5685  -0.5306  -0.4936  -0.4724  -0.4647  -0.4387  -0.4242  -0.3759
 -0.2788
 -- Virtual --
 -0.0073   0.0851   0.0963   0.1021   0.1281   0.1332   0.1604   0.1764
  0.1973   0.2406   0.2624   0.2794   0.3064   0.3171   0.3529   0.3603
  0.3617   0.3734   0.3927   0.4175   0.4217   0.4325   0.4401   0.4438
  0.4675   0.4868   0.5012   0.5107   0.5322   0.5368   0.5503   0.5550
  0.5661   0.5849   0.5907   0.6169   0.6374   0.6588   0.6609   0.6729
  0.6959   0.7053   0.7132   0.7392   0.7594   0.7846   0.7952   0.8075
  0.8274   0.8584   0.8845   0.9015   0.9368   0.9705   1.0003   1.0211
  1.0431   1.0588   1.0770   1.0882   1.1134   1.1362   1.1425   1.1552
  1.1668   1.2053   1.2087   1.2409   1.2538   1.2664   1.2863   1.3116
  1.3291   1.3509   1.3773   1.3891   1.4055   1.4320   1.4665   1.4768
  1.5104   1.5212   1.5417   1.5627   1.5846   1.6224   1.6623   1.6862
  1.7628   1.7815   1.7925   1.8435   1.8637   1.8885   1.9280   2.0249
  2.0705   2.1156   2.1371   2.1915   2.2225   2.2465   2.2801   2.3297
  2.3348   2.3694   2.3806   2.4266   2.4349   2.4760   2.4940   2.5133
  2.5488   2.5805   2.5938   2.6357   2.6439   2.6942   2.7150   2.7309
  2.7505   2.7637   2.8063   2.8197   2.8348   2.8496   2.8701   2.8783
  2.8937   2.9124   2.9257   2.9454   2.9628   2.9784   3.0069   3.0255
  3.0444   3.0526   3.0802   3.0877   3.0992   3.1026   3.1360   3.1467
  3.1745   3.1822   3.1977   3.2022   3.2437   3.2636   3.2818   3.2968
  3.3097   3.3256   3.3670   3.3877   3.3974   3.4473   3.4609   3.4679
  3.5069   3.5221   3.5320   3.5882   3.5914   3.6158   3.6333   3.6546
  3.6649   3.6906   3.7202   3.7429   3.7810   3.7904   3.8428   3.8577
  3.8702   3.8944   3.9303   3.9682   3.9759   4.0000   4.0075   4.0274
  4.0637   4.0674   4.0698   4.0838   4.1039   4.1585   4.1618   4.1965
  4.2162   4.2349   4.2591   4.2896   4.3009   4.3566   4.3635   4.3828
  4.4027   4.4739   4.5375   4.5618   4.6017   4.6154   4.6492   4.6517
  4.6584   4.6840   4.7010   4.7392   4.7863   4.8024   4.8129   4.8359
  4.8490   4.9554   4.9874   5.0326   5.0574   5.1050   5.1158   5.1759
  5.2015   5.2304   5.2449   5.2669   5.3266   5.3884   5.4327   5.4732
  5.5351   5.6415   5.6873   5.7174   5.8327   5.8649   5.9079   5.9427
  5.9685   6.0221   6.1510   6.2001   6.2598   6.3440   6.5938   6.8439
  8.7596   9.5564  11.7650  12.4905  13.9978  14.4919  15.6010
 
 Beta MOs
 -- Occupied --
-14.4394 -14.4262 -10.3654 -10.3523 -10.3413 -10.3383 -10.3238  -1.0542
 -1.0315  -0.9713  -0.9034  -0.7814  -0.6795  -0.6660  -0.6252  -0.5703
 -0.5577  -0.5260  -0.4859  -0.4696  -0.4445  -0.4279  -0.4167  -0.3633
 -- Virtual --
 -0.0313   0.0245   0.0908   0.1023   0.1076   0.1334   0.1380   0.1615
  0.1800   0.2027   0.2430   0.2645   0.2805   0.3109   0.3179   0.3565
  0.3621   0.3681   0.3787   0.3970   0.4210   0.4247   0.4354   0.4424
  0.4461   0.4697   0.4892   0.5022   0.5217   0.5350   0.5403   0.5526
  0.5559   0.5695   0.5866   0.5951   0.6207   0.6409   0.6617   0.6630
  0.6745   0.7002   0.7082   0.7160   0.7407   0.7668   0.7870   0.7980
  0.8091   0.8332   0.8607   0.8881   0.9058   0.9409   0.9743   1.0030
  1.0256   1.0467   1.0614   1.0801   1.0915   1.1162   1.1381   1.1444
  1.1578   1.1698   1.2092   1.2131   1.2431   1.2547   1.2726   1.2893
  1.3150   1.3339   1.3549   1.3808   1.3934   1.4092   1.4347   1.4722
  1.4796   1.5141   1.5273   1.5438   1.5651   1.5921   1.6241   1.6674
  1.6891   1.7671   1.7849   1.7954   1.8500   1.8693   1.8897   1.9331
  2.0291   2.0746   2.1172   2.1477   2.1951   2.2301   2.2472   2.2863
  2.3352   2.3436   2.3723   2.3879   2.4319   2.4424   2.4843   2.5014
  2.5175   2.5580   2.5863   2.5991   2.6444   2.6489   2.7035   2.7154
  2.7328   2.7535   2.7695   2.8128   2.8270   2.8423   2.8532   2.8776
  2.8836   2.9019   2.9214   2.9319   2.9481   2.9691   2.9825   3.0110
  3.0288   3.0510   3.0617   3.0860   3.0964   3.1048   3.1055   3.1412
  3.1537   3.1857   3.1890   3.2050   3.2079   3.2505   3.2706   3.2879
  3.3012   3.3123   3.3306   3.3744   3.3958   3.4043   3.4517   3.4687
  3.4733   3.5103   3.5269   3.5380   3.5907   3.5956   3.6236   3.6393
  3.6620   3.6696   3.6935   3.7247   3.7459   3.7856   3.7970   3.8478
  3.8633   3.8761   3.8981   3.9339   3.9701   3.9796   4.0065   4.0115
  4.0301   4.0683   4.0714   4.0737   4.0873   4.1060   4.1613   4.1682
  4.1993   4.2203   4.2422   4.2645   4.2922   4.3043   4.3618   4.3663
  4.3898   4.4067   4.4817   4.5423   4.5661   4.6049   4.6196   4.6533
  4.6577   4.6634   4.6873   4.7067   4.7446   4.7905   4.8072   4.8164
  4.8394   4.8559   4.9593   4.9931   5.0418   5.0612   5.1099   5.1205
  5.1825   5.2051   5.2354   5.2532   5.2704   5.3312   5.3904   5.4339
  5.4761   5.5415   5.6487   5.6919   5.7240   5.8372   5.8706   5.9164
  5.9493   5.9720   6.0275   6.1565   6.2029   6.2637   6.3495   6.5960
  6.8519   8.7610   9.5631  11.7670  12.4974  14.0020  14.4981  15.6024
 --------------------------------------------------------------
 
          Ground-State Mulliken Net Atomic Charges

     Atom                 Charge (a.u.)    Spin (a.u.)
  --------------------------------------------------------
      1 C                    -0.075622      -0.035896
      2 N                    -0.073608       0.065484
      3 C                    -0.087070      -0.058447
      4 H                     0.155580       0.007432
      5 C                    -0.140042       0.162156
      6 H                     0.152575      -0.000901
      7 C                    -0.161054       0.228045
      8 H                     0.159539      -0.008180
      9 C                    -0.051035       0.441962
     10 H                     0.176925      -0.032460
     11 N                    -0.212329       0.173590
     12 H                     0.156143       0.057214
  --------------------------------------------------------
  Sum of atomic charges =     0.000000
  Sum of spin   charges =     1.000000

 -----------------------------------------------------------------
                    Cartesian Multipole Moments
 -----------------------------------------------------------------
    Charge (ESU x 10^10)
                 0.0000
    Dipole Moment (Debye)
         X       1.4609      Y       0.8785      Z      -3.2758
       Tot       3.6928
    Quadrupole Moments (Debye-Ang)
        XX     -42.2287     XY      -0.0374     YY     -53.5413
        XZ       1.3782     YZ      14.2582     ZZ     -47.7341
    Octopole Moments (Debye-Ang^2)
       XXX       9.3426    XXY       7.3698    XYY      16.1458
       YYY      20.7664    XXZ     -16.2178    XYZ      -4.5663
       YYZ     -30.3495    XZZ      10.1701    YZZ      37.1553
       ZZZ     -80.9889
    Hexadecapole Moments (Debye-Ang^3)
      XXXX     -71.8893   XXXY     -22.3925   XXYY    -130.7101
      XYYY     -17.7249   YYYY    -787.9874   XXXZ      49.9596
      XXYZ      78.9553   XYYZ      31.2274   YYYZ     330.1436
      XXZZ    -119.2929   XYZZ     -27.5806   YYZZ    -307.9016
      XZZZ      65.7857   YZZZ     326.2371   ZZZZ    -735.9282
 -----------------------------------------------------------------
 Calculating MO derivatives via CPSCF
    1     0    39    0.0321705  
    2     0    39    0.0144719  
    3     0    39    0.0083468  
    4     0    39    0.0029212  
    5     0    39    0.0006213  
    6     5    34    0.0001347  
    7    19    20    0.0000210  
    8    37     2    0.0000035  
    9    39     0    0.0000004  Converged
 Time for AOints: 1089.6 s (CPU) 18.9 s (wall)
 ------------------------------------------------------------------------------
                     AOints        : Timing summary (seconds)
 ------------------------------------------------------------------------------
     job step          cpu (% of tot)      sys (% of tot)     wall (% of tot)
 ------------------------------------------------------------------------------
  AOints            0.1090E+04 ( 2.2)   0.8846E-02 ( 6.4)   0.1891E+02 ( 0.7)
 ------------------------------------------------------------------------------
   Grand Totals     0.4973E+05          0.1378E+00          0.2596E+04
 ------------------------------------------------------------------------------
 Polarizability Matrix (a.u.)
            1           2           3
    1 -43.0070854  -1.2533252   7.2258621
    2  -1.2533252-101.3703978  26.7899909
    3   7.2258621  26.7899909 -95.9973229
 Calculating analytic Hessian of the SCF energy
 
 Direct stationary perturbation theory relativistic correction:
 
 rels  =       0.078684259202
 relv  =      -0.361145561587
 rel2e =       0.000000000000
 E_rel =      -0.282461302385
 
 Hessian of the SCF Energy
            1           2           3           4           5           6
    1   0.1211117   0.1512784  -0.1593918  -0.0640837  -0.1237954   0.1227405
    2   0.1512784   0.8572396  -0.7310515  -0.1234008  -0.6374707   0.5936878
    3  -0.1593918  -0.7310515   0.8427374   0.1222937   0.5936534  -0.6277835
    4  -0.0640837  -0.1234008   0.1222937   0.0466907   0.1278568  -0.1262136
    5  -0.1237954  -0.6374707   0.5936534   0.1278568   0.6373762  -0.6137744
    6   0.1227405   0.5936878  -0.6277835  -0.1262136  -0.6137744   0.6274185
    7  -0.0000697  -0.0072842   0.0126976   0.0019940   0.0034273  -0.0031691
    8  -0.0091058   0.0041298   0.0328352   0.0006084  -0.0031317  -0.0011643
    9   0.0129326   0.0260681  -0.0522265  -0.0025426  -0.0123083   0.0136700
   10  -0.0071146   0.0008489  -0.0029519   0.0008679  -0.0004670   0.0006375
   11  -0.0002011   0.0009655   0.0006421   0.0000365   0.0001287  -0.0003403
   12  -0.0020098  -0.0008984  -0.0000146   0.0002354   0.0004231   0.0001131
   13  -0.0629689  -0.0167327   0.0240358   0.0160258  -0.0067874   0.0054497
   14  -0.0225144  -0.2110827   0.1136817  -0.0041741   0.0038090   0.0182424
   15   0.0265635   0.0967703  -0.1732156   0.0048238   0.0282152  -0.0065006
   16   0.0025332  -0.0059453  -0.0015210   0.0004403   0.0001862   0.0011409
   17   0.0020890  -0.0208287  -0.0017239  -0.0002031   0.0017369   0.0003790
   18  -0.0028027   0.0245843   0.0075917   0.0011106  -0.0005977  -0.0034461
   19   0.0094130  -0.0081999   0.0125896  -0.0012387   0.0037431  -0.0044839
   20   0.0040026   0.0089797  -0.0097357  -0.0012006  -0.0031243   0.0037347
   21   0.0012437  -0.0117956   0.0050713   0.0004192   0.0052300  -0.0041976
   22   0.0007799   0.0005266  -0.0003248  -0.0002283  -0.0001336   0.0000794
   23   0.0007387   0.0006349   0.0008148  -0.0002008  -0.0004122   0.0000994
   24   0.0001403  -0.0000642  -0.0011365  -0.0000345   0.0001585   0.0000237
   25   0.0012881   0.0077867  -0.0062975  -0.0006273  -0.0036591   0.0034779
   26   0.0003102   0.0032905  -0.0040074   0.0000052  -0.0013112   0.0012925
   27  -0.0002142  -0.0059531   0.0047959   0.0004614   0.0029093  -0.0028375
   28  -0.0007415   0.0030543  -0.0027390  -0.0000078  -0.0013916   0.0013444
   29  -0.0011364  -0.0081404   0.0064583   0.0005116   0.0036389  -0.0034372
   30   0.0016297   0.0022285  -0.0013826  -0.0003610  -0.0009594   0.0008428
   31  -0.0004398  -0.0002558  -0.0003483   0.0001689   0.0000761  -0.0000453
   32  -0.0017498   0.0027518  -0.0025811   0.0000768  -0.0017374   0.0018972
   33  -0.0004643   0.0052212  -0.0035046  -0.0001957  -0.0024230   0.0022498
   34   0.0002923  -0.0016763   0.0019577  -0.0000019   0.0009446  -0.0009583
   35   0.0000841  -0.0004693   0.0010140   0.0000842   0.0004977  -0.0006168
   36  -0.0003674   0.0012025  -0.0009325   0.0000034  -0.0005267   0.0004473
            7           8           9          10          11          12
    1  -0.0000697  -0.0091058   0.0129326  -0.0071146  -0.0002011  -0.0020098
    2  -0.0072842   0.0041298   0.0260681   0.0008489   0.0009655  -0.0008984
    3   0.0126976   0.0328352  -0.0522265  -0.0029519   0.0006421  -0.0000146
    4   0.0019940   0.0006084  -0.0025426   0.0008679   0.0000365   0.0002354
    5   0.0034273  -0.0031317  -0.0123083  -0.0004670   0.0001287   0.0004231
    6  -0.0031691  -0.0011643   0.0136700   0.0006375  -0.0003403   0.0001131
    7   0.1793040  -0.0504246  -0.1528440  -0.0450021   0.0306581   0.0113862
    8  -0.0504246   0.6449463   0.0767780   0.0275662  -0.3204206  -0.0674636
    9  -0.1528440   0.0767780   0.7134134   0.0080013  -0.0705977  -0.0782066
   10  -0.0450021   0.0275662   0.0080013   0.0312918  -0.0323944  -0.0161919
   11   0.0306581  -0.3204206  -0.0705977  -0.0323944   0.3362782   0.0744691
   12   0.0113862  -0.0674636  -0.0782066  -0.0161919   0.0744691   0.0795527
   13  -0.0830485   0.0331030   0.1023725   0.0053437   0.0001059   0.0040935
   14   0.0304144  -0.1380849  -0.0939708   0.0086850  -0.0031328  -0.0312959
   15   0.0995809  -0.1097044  -0.4214464   0.0061484   0.0000421  -0.0034261
   16   0.0060930   0.0091869   0.0024545   0.0090846   0.0003156   0.0035167
   17   0.0016397  -0.0018667  -0.0027577   0.0010136   0.0011145   0.0000349
   18   0.0039899  -0.0307171  -0.0021263   0.0037425  -0.0004501  -0.0039452
   19  -0.0828485  -0.0358728   0.0812677   0.0060081   0.0008054   0.0005127
   20  -0.0123399  -0.1589405   0.0362333  -0.0046206  -0.0148907   0.0228454
   21   0.0205186   0.0803502  -0.1411947  -0.0004952  -0.0066624   0.0074462
   22   0.0015435   0.0021636  -0.0032311  -0.0007847  -0.0002721  -0.0002597
   23  -0.0115213   0.0088563   0.0177184  -0.0000705   0.0005552  -0.0005446
   24   0.0091477  -0.0078591  -0.0166812  -0.0007974   0.0000854   0.0005296
   25   0.0091523   0.0214884  -0.0440579   0.0011804   0.0006520  -0.0003749
   26   0.0219719  -0.0272749  -0.0205035  -0.0013001   0.0000012   0.0013338
   27  -0.0086959   0.0147525   0.0182584   0.0042838   0.0023680  -0.0005062
   28   0.0145017   0.0072886  -0.0117406  -0.0008447   0.0006149  -0.0009809
   29  -0.0093892  -0.0187824   0.0491426   0.0015031  -0.0007580   0.0014951
   30  -0.0025692   0.0022108  -0.0159129  -0.0003863   0.0000661  -0.0001146
   31   0.0030886  -0.0019620  -0.0001069  -0.0006851   0.0001572  -0.0007929
   32   0.0060995   0.0123249  -0.0061468  -0.0010504   0.0002256  -0.0006885
   33   0.0056564   0.0098516  -0.0146171  -0.0012865   0.0002973  -0.0011448
   34  -0.0047083  -0.0040398   0.0074945   0.0006546  -0.0004780   0.0008655
   35  -0.0032518  -0.0017556   0.0003444   0.0002862  -0.0000669   0.0002895
   36   0.0043010   0.0001301  -0.0029302  -0.0007041   0.0000805  -0.0002834
           13          14          15          16          17          18
    1  -0.0629689  -0.0225144   0.0265635   0.0025332   0.0020890  -0.0028027
    2  -0.0167327  -0.2110827   0.0967703  -0.0059453  -0.0208287   0.0245843
    3   0.0240358   0.1136817  -0.1732156  -0.0015210  -0.0017239   0.0075917
    4   0.0160258  -0.0041741   0.0048238   0.0004403  -0.0002031   0.0011106
    5  -0.0067874   0.0038090   0.0282152   0.0001862   0.0017369  -0.0005977
    6   0.0054497   0.0182424  -0.0065006   0.0011409   0.0003790  -0.0034461
    7  -0.0830485   0.0304144   0.0995809   0.0060930   0.0016397   0.0039899
    8   0.0331030  -0.1380849  -0.1097044   0.0091869  -0.0018667  -0.0307171
    9   0.1023725  -0.0939708  -0.4214464   0.0024545  -0.0027577  -0.0021263
   10   0.0053437   0.0086850   0.0061484   0.0090846   0.0010136   0.0037425
   11   0.0001059  -0.0031328   0.0000421   0.0003156   0.0011145  -0.0004501
   12   0.0040935  -0.0312959  -0.0034261   0.0035167   0.0000349  -0.0039452
   13   0.1596205  -0.0430750  -0.1646353  -0.0417803   0.0373575   0.0181026
   14  -0.0430750   0.6521140   0.0452348   0.0381695  -0.3122387  -0.0800984
   15  -0.1646353   0.0452348   0.7352470   0.0182223  -0.0840040  -0.0797277
   16  -0.0417803   0.0381695   0.0182223   0.0298557  -0.0404127  -0.0226141
   17   0.0373575  -0.3122387  -0.0840040  -0.0404127   0.3335471   0.0860556
   18   0.0181026  -0.0800984  -0.0797277  -0.0226141   0.0860556   0.0815425
   19   0.0149476  -0.0076213  -0.0212164  -0.0057309  -0.0000465  -0.0027347
   20  -0.0051820   0.0100440   0.0293911  -0.0014036  -0.0010642   0.0007138
   21   0.0150957   0.0215082  -0.0595712  -0.0007319   0.0009600   0.0001934
   22   0.0013028  -0.0001384   0.0012736  -0.0003226   0.0000964  -0.0001610
   23   0.0000770  -0.0030614   0.0024759  -0.0002647  -0.0000194  -0.0000793
   24   0.0007686   0.0035816  -0.0000119  -0.0000061  -0.0000126   0.0001490
   25  -0.0074584  -0.0011264   0.0240030  -0.0008103  -0.0015234   0.0012257
   26  -0.0068152   0.0049801   0.0120969  -0.0009301   0.0014838  -0.0007057
   27   0.0017560   0.0035130  -0.0111858  -0.0008165   0.0013540  -0.0025816
   28  -0.0031142   0.0002858   0.0104368   0.0005142  -0.0000777   0.0004701
   29   0.0088544  -0.0014545  -0.0265169   0.0007674   0.0005645  -0.0007063
   30  -0.0022091   0.0009085   0.0061676  -0.0008649  -0.0002194  -0.0000355
   31  -0.0007266   0.0010215   0.0010575   0.0001080   0.0007722  -0.0004072
   32  -0.0015873  -0.0017111   0.0074629   0.0013128  -0.0017929   0.0012266
   33  -0.0038564  -0.0014998   0.0111575   0.0006943  -0.0005786   0.0017532
   34   0.0018564   0.0000734  -0.0062580   0.0000151  -0.0007051   0.0000782
   35   0.0006818  -0.0001810  -0.0014639  -0.0009819  -0.0006363   0.0007742
   36  -0.0009734   0.0001947   0.0025132   0.0005256   0.0005126   0.0006326
           19          20          21          22          23          24
    1   0.0094130   0.0040026   0.0012437   0.0007799   0.0007387   0.0001403
    2  -0.0081999   0.0089797  -0.0117956   0.0005266   0.0006349  -0.0000642
    3   0.0125896  -0.0097357   0.0050713  -0.0003248   0.0008148  -0.0011365
    4  -0.0012387  -0.0012006   0.0004192  -0.0002283  -0.0002008  -0.0000345
    5   0.0037431  -0.0031243   0.0052300  -0.0001336  -0.0004122   0.0001585
    6  -0.0044839   0.0037347  -0.0041976   0.0000794   0.0000994   0.0000237
    7  -0.0828485  -0.0123399   0.0205186   0.0015435  -0.0115213   0.0091477
    8  -0.0358728  -0.1589405   0.0803502   0.0021636   0.0088563  -0.0078591
    9   0.0812677   0.0362333  -0.1411947  -0.0032311   0.0177184  -0.0166812
   10   0.0060081  -0.0046206  -0.0004952  -0.0007847  -0.0000705  -0.0007974
   11   0.0008054  -0.0148907  -0.0066624  -0.0002721   0.0005552   0.0000854
   12   0.0005127   0.0228454   0.0074462  -0.0002597  -0.0005446   0.0005296
   13   0.0149476  -0.0051820   0.0150957   0.0013028   0.0000770   0.0007686
   14  -0.0076213   0.0100440   0.0215082  -0.0001384  -0.0030614   0.0035816
   15  -0.0212164   0.0293911  -0.0595712   0.0012736   0.0024759  -0.0000119
   16  -0.0057309  -0.0014036  -0.0007319  -0.0003226  -0.0002647  -0.0000061
   17  -0.0000465  -0.0010642   0.0009600   0.0000964  -0.0000194  -0.0000126
   18  -0.0027347   0.0007138   0.0001934  -0.0001610  -0.0000793   0.0001490
   19   0.1523164  -0.0386339  -0.2341639  -0.0868857   0.0487774   0.1257602
   20  -0.0386339   0.5534055   0.0257630   0.0430071  -0.0691582  -0.0644344
   21  -0.2341639   0.0257630   0.4940043   0.1289047  -0.0619572  -0.2530976
   22  -0.0868857   0.0430071   0.1289047   0.1005667  -0.0523704  -0.1291075
   23   0.0487774  -0.0691582  -0.0619572  -0.0523704   0.0832089   0.0687197
   24   0.1257602  -0.0644344  -0.2530976  -0.1291075   0.0687197   0.2671528
   25   0.0358747  -0.0040344   0.0744489  -0.0056425   0.0174180  -0.0032321
   26   0.1317656  -0.3354993   0.0718395  -0.0133018  -0.0202017  -0.0101012
   27   0.0399031  -0.0160228  -0.0461017  -0.0105159  -0.0281155  -0.0040066
   28  -0.0438715  -0.0036578  -0.0117997  -0.0126587  -0.0013481  -0.0038248
   29  -0.1046426   0.0388847  -0.0900649   0.0203359   0.0012147   0.0068442
   30  -0.0142560  -0.0017211  -0.0171384   0.0121151  -0.0008262   0.0044998
   31   0.0213474   0.0145193   0.0157554   0.0008446  -0.0017573   0.0003469
   32   0.0154424  -0.0331410  -0.0330695  -0.0027473  -0.0016327   0.0017447
   33   0.0049363  -0.0230754   0.0016287   0.0031123   0.0018686   0.0035459
   34  -0.0193319   0.0095438  -0.0091955   0.0014851   0.0005220   0.0008388
   35  -0.0055169   0.0045042  -0.0021013   0.0028339   0.0000156   0.0013372
   36   0.0118852  -0.0036920   0.0129572  -0.0018852  -0.0001740  -0.0009670
           25          26          27          28          29          30
    1   0.0012881   0.0003102  -0.0002142  -0.0007415  -0.0011364   0.0016297
    2   0.0077867   0.0032905  -0.0059531   0.0030543  -0.0081404   0.0022285
    3  -0.0062975  -0.0040074   0.0047959  -0.0027390   0.0064583  -0.0013826
    4  -0.0006273   0.0000052   0.0004614  -0.0000078   0.0005116  -0.0003610
    5  -0.0036591  -0.0013112   0.0029093  -0.0013916   0.0036389  -0.0009594
    6   0.0034779   0.0012925  -0.0028375   0.0013444  -0.0034372   0.0008428
    7   0.0091523   0.0219719  -0.0086959   0.0145017  -0.0093892  -0.0025692
    8   0.0214884  -0.0272749   0.0147525   0.0072886  -0.0187824   0.0022108
    9  -0.0440579  -0.0205035   0.0182584  -0.0117406   0.0491426  -0.0159129
   10   0.0011804  -0.0013001   0.0042838  -0.0008447   0.0015031  -0.0003863
   11   0.0006520   0.0000012   0.0023680   0.0006149  -0.0007580   0.0000661
   12  -0.0003749   0.0013338  -0.0005062  -0.0009809   0.0014951  -0.0001146
   13  -0.0074584  -0.0068152   0.0017560  -0.0031142   0.0088544  -0.0022091
   14  -0.0011264   0.0049801   0.0035130   0.0002858  -0.0014545   0.0009085
   15   0.0240030   0.0120969  -0.0111858   0.0104368  -0.0265169   0.0061676
   16  -0.0008103  -0.0009301  -0.0008165   0.0005142   0.0007674  -0.0008649
   17  -0.0015234   0.0014838   0.0013540  -0.0000777   0.0005645  -0.0002194
   18   0.0012257  -0.0007057  -0.0025816   0.0004701  -0.0007063  -0.0000355
   19   0.0358747   0.1317656   0.0399031  -0.0438715  -0.1046426  -0.0142560
   20  -0.0040344  -0.3354993  -0.0160228  -0.0036578   0.0388847  -0.0017211
   21   0.0744489   0.0718395  -0.0461017  -0.0117997  -0.0900649  -0.0171384
   22  -0.0056425  -0.0133018  -0.0105159  -0.0126587   0.0203359   0.0121151
   23   0.0174180  -0.0202017  -0.0281155  -0.0013481   0.0012147  -0.0008262
   24  -0.0032321  -0.0101012  -0.0040066  -0.0038248   0.0068442   0.0044998
   25   0.1120473  -0.1820320  -0.0430915  -0.0772985   0.0531148  -0.0425823
   26  -0.1820320   0.7184237   0.3338407  -0.0337844   0.0968262  -0.0363767
   27  -0.0430915   0.3338407   0.3839257  -0.0296589   0.0063919  -0.0333146
   28  -0.0772985  -0.0337844  -0.0296589   0.1123283   0.0301021   0.0494198
   29   0.0531148   0.0968262   0.0063919   0.0301021  -0.0934315   0.0423963
   30  -0.0425823  -0.0363767  -0.0333146   0.0494198   0.0423963   0.0713306
   31  -0.0882317   0.0569470   0.0297744   0.0068338   0.0169286   0.0024705
   32   0.0975575  -0.4262824  -0.2815985  -0.0035805  -0.0147165  -0.0051529
   33   0.0583121  -0.3276494  -0.2709157   0.0004137  -0.0065401  -0.0135516
   34   0.0205257   0.0271637   0.0168143   0.0043588  -0.0169497  -0.0024063
   35  -0.0056422  -0.0144359  -0.0334396   0.0024942  -0.0038458  -0.0025544
   36  -0.0218314  -0.0210596  -0.0355304  -0.0013409   0.0145370  -0.0013906
           31          32          33          34          35          36
    1  -0.0004398  -0.0017498  -0.0004643   0.0002923   0.0000841  -0.0003674
    2  -0.0002558   0.0027518   0.0052212  -0.0016763  -0.0004693   0.0012025
    3  -0.0003483  -0.0025811  -0.0035046   0.0019577   0.0010140  -0.0009325
    4   0.0001689   0.0000768  -0.0001957  -0.0000019   0.0000842   0.0000034
    5   0.0000761  -0.0017374  -0.0024230   0.0009446   0.0004977  -0.0005267
    6  -0.0000453   0.0018972   0.0022498  -0.0009583  -0.0006168   0.0004473
    7   0.0030886   0.0060995   0.0056564  -0.0047083  -0.0032518   0.0043010
    8  -0.0019620   0.0123249   0.0098516  -0.0040398  -0.0017556   0.0001301
    9  -0.0001069  -0.0061468  -0.0146171   0.0074945   0.0003444  -0.0029302
   10  -0.0006851  -0.0010504  -0.0012865   0.0006546   0.0002862  -0.0007041
   11   0.0001572   0.0002256   0.0002973  -0.0004780  -0.0000669   0.0000805
   12  -0.0007929  -0.0006885  -0.0011448   0.0008655   0.0002895  -0.0002834
   13  -0.0007266  -0.0015873  -0.0038564   0.0018564   0.0006818  -0.0009734
   14   0.0010215  -0.0017111  -0.0014998   0.0000734  -0.0001810   0.0001947
   15   0.0010575   0.0074629   0.0111575  -0.0062580  -0.0014639   0.0025132
   16   0.0001080   0.0013128   0.0006943   0.0000151  -0.0009819   0.0005256
   17   0.0007722  -0.0017929  -0.0005786  -0.0007051  -0.0006363   0.0005126
   18  -0.0004072   0.0012266   0.0017532   0.0000782   0.0007742   0.0006326
   19   0.0213474   0.0154424   0.0049363  -0.0193319  -0.0055169   0.0118852
   20   0.0145193  -0.0331410  -0.0230754   0.0095438   0.0045042  -0.0036920
   21   0.0157554  -0.0330695   0.0016287  -0.0091955  -0.0021013   0.0129572
   22   0.0008446  -0.0027473   0.0031123   0.0014851   0.0028339  -0.0018852
   23  -0.0017573  -0.0016327   0.0018686   0.0005220   0.0000156  -0.0001740
   24   0.0003469   0.0017447   0.0035459   0.0008388   0.0013372  -0.0009670
   25  -0.0882317   0.0975575   0.0583121   0.0205257  -0.0056422  -0.0218314
   26   0.0569470  -0.4262824  -0.3276494   0.0271637  -0.0144359  -0.0210596
   27   0.0297744  -0.2815985  -0.2709157   0.0168143  -0.0334396  -0.0355304
   28   0.0068338  -0.0035805   0.0004137   0.0043588   0.0024942  -0.0013409
   29   0.0169286  -0.0147165  -0.0065401  -0.0169497  -0.0038458   0.0145370
   30   0.0024705  -0.0051529  -0.0135516  -0.0024063  -0.0025544  -0.0013906
   31   0.1685671  -0.0873385   0.1099631  -0.1108753   0.0008917  -0.1576672
   32  -0.0873385   0.4806447   0.3346931  -0.0224353  -0.0149331  -0.0177872
   33   0.1099631   0.3346931   0.5878794  -0.1772852   0.0098345  -0.3044807
   34  -0.1108753  -0.0224353  -0.1772852   0.1057293   0.0080367   0.1680543
   35   0.0008917  -0.0149331   0.0098345   0.0080367   0.0313066   0.0265821
   36  -0.1576672  -0.0177872  -0.3044807   0.1680543   0.0265821   0.3299644
 **********************************************************************
 **                                                                  **
 **                       VIBRATIONAL ANALYSIS                       **
 **                       --------------------                       **
 **                                                                  **
 **        VIBRATIONAL FREQUENCIES (CM**-1) AND NORMAL MODES         **
 **     FORCE CONSTANTS (mDYN/ANGSTROM) AND REDUCED MASSES (AMU)     **
 **                  INFRARED INTENSITIES (KM/MOL)                   **
 **                                                                  **
 **********************************************************************
 

 Mode:                 1                      2                      3
 Frequency:     -1888.74                 110.18                 114.80
 Force Cnst:      2.4638                 0.0224                 0.0527
 Red. Mass:       1.1722                 3.1353                 6.7902
 IR Active:          YES                    YES                    YES
 IR Intens:      526.309                  5.297                  8.133
 Raman Active:       YES                    YES                    YES
               X      Y      Z        X      Y      Z        X      Y      Z
 C         -0.000  0.003 -0.002    0.074  0.012  0.010   -0.004  0.099 -0.089
 N          0.000 -0.001  0.001   -0.211  0.018 -0.043   -0.034  0.320  0.126
 C          0.007  0.008 -0.021   -0.018 -0.017 -0.030    0.076 -0.078 -0.192
 H         -0.014  0.005 -0.014   -0.402 -0.033 -0.125    0.157 -0.069 -0.189
 C         -0.004  0.001  0.011    0.331  0.009  0.062    0.003 -0.041 -0.224
 H         -0.004 -0.000  0.009    0.764  0.034  0.178   -0.090 -0.022 -0.329
 C          0.066 -0.026  0.051    0.010 -0.000 -0.005    0.044 -0.003 -0.133
 H         -0.114 -0.030 -0.043   -0.008  0.017 -0.022    0.024  0.115 -0.183
 C         -0.052 -0.061 -0.003   -0.037 -0.010  0.016   -0.007 -0.032  0.094
 H         -0.103  0.945 -0.176   -0.013 -0.033  0.015    0.000  0.074 -0.010
 N         -0.008 -0.003 -0.007   -0.113 -0.016 -0.006   -0.068 -0.249  0.367
 H          0.150  0.028 -0.103   -0.131  0.057 -0.001   -0.013 -0.425  0.341
 TransDip   0.123  0.651 -0.318    0.068  0.028 -0.001    0.015 -0.066 -0.062

 Mode:                 4                      5                      6
 Frequency:       175.52                 200.65                 349.03
 Force Cnst:      0.0486                 0.1287                 0.3967
 Red. Mass:       2.6792                 5.4237                 5.5265
 IR Active:          YES                    YES                    YES
 IR Intens:        1.518                  2.392                 15.853
 Raman Active:       YES                    YES                    YES
               X      Y      Z        X      Y      Z        X      Y      Z
 C          0.024  0.059  0.005    0.034 -0.212 -0.018   -0.053  0.213 -0.025
 N         -0.104 -0.033 -0.115   -0.135  0.088  0.252    0.072  0.044 -0.179
 C          0.212  0.055  0.091    0.184 -0.080 -0.087    0.029 -0.237 -0.038
 H          0.463  0.052  0.204    0.417 -0.019 -0.219   -0.049 -0.256  0.016
 C          0.041  0.085  0.038    0.047 -0.268 -0.081    0.001  0.040 -0.119
 H         -0.258  0.070 -0.055   -0.163 -0.292 -0.082    0.095  0.126 -0.361
 C         -0.081 -0.030 -0.028   -0.059  0.082  0.003    0.004 -0.137  0.111
 H         -0.308 -0.071 -0.138   -0.114  0.211 -0.074    0.161  0.157  0.096
 C         -0.159 -0.045 -0.047   -0.130  0.077  0.048   -0.111 -0.162  0.360
 H         -0.325 -0.163  0.256   -0.174 -0.008  0.142   -0.005 -0.211  0.174
 N          0.072 -0.059  0.055    0.061  0.239 -0.107    0.031  0.176 -0.064
 H          0.424 -0.080 -0.138    0.170  0.341 -0.169   -0.091  0.485 -0.001
 TransDip   0.037  0.000 -0.014    0.025 -0.003 -0.043    0.002  0.123 -0.035

 Mode:                 7                      8                      9
 Frequency:       416.07                 507.84                 545.51
 Force Cnst:      0.2554                 0.4058                 1.1408
 Red. Mass:       2.5041                 2.6703                 6.5069
 IR Active:          YES                    YES                    YES
 IR Intens:       23.628                 11.861                  8.244
 Raman Active:       YES                    YES                    YES
               X      Y      Z        X      Y      Z        X      Y      Z
 C          0.188  0.041  0.074    0.264  0.012  0.065   -0.164  0.283  0.440
 N         -0.095 -0.015 -0.043   -0.104 -0.003 -0.027    0.024 -0.218 -0.003
 C          0.015 -0.049  0.011   -0.124  0.006 -0.033    0.052 -0.159 -0.117
 H          0.338 -0.039  0.106    0.037  0.013  0.008    0.100 -0.106 -0.306
 C         -0.008 -0.005 -0.016   -0.078  0.003 -0.014    0.054 -0.146 -0.075
 H         -0.375 -0.008 -0.178   -0.227 -0.012 -0.037    0.150 -0.001 -0.474
 C         -0.170 -0.031 -0.032    0.072  0.009  0.023    0.029  0.107 -0.048
 H         -0.252 -0.091 -0.058    0.615  0.190  0.262    0.074  0.164 -0.048
 C          0.202  0.018  0.044   -0.165 -0.020 -0.013   -0.028  0.152 -0.169
 H          0.051  0.365 -0.124    0.215 -0.146 -0.352    0.030  0.098 -0.126
 N         -0.044  0.015 -0.025    0.074  0.015  0.010   -0.014  0.020  0.050
 H         -0.530  0.071  0.236    0.136 -0.324 -0.002    0.189 -0.219 -0.053
 TransDip  -0.067 -0.042  0.134    0.103 -0.023 -0.032    0.007 -0.084  0.036

 Mode:                10                     11                     12
 Frequency:       622.13                 689.39                 805.63
 Force Cnst:      0.4044                 1.3867                 0.5170
 Red. Mass:       1.7733                 4.9521                 1.3521
 IR Active:          YES                    YES                    YES
 IR Intens:        5.679                 99.526                 98.555
 Raman Active:       YES                    YES                    YES
               X      Y      Z        X      Y      Z        X      Y      Z
 C          0.129  0.016  0.023   -0.017  0.016 -0.176   -0.021 -0.017 -0.018
 N         -0.037  0.009 -0.022    0.036  0.129 -0.096    0.004  0.001  0.007
 C         -0.053 -0.032 -0.016   -0.024 -0.231  0.105   -0.025 -0.028  0.014
 H         -0.168 -0.025 -0.087    0.173 -0.188  0.042    0.102 -0.038  0.098
 C         -0.100 -0.022 -0.041    0.083 -0.062 -0.004    0.049  0.020  0.023
 H          0.017  0.000 -0.057   -0.033 -0.024 -0.202   -0.164  0.017 -0.058
 C          0.119  0.016  0.072   -0.107  0.040  0.365   -0.082 -0.036 -0.053
 H         -0.409 -0.189 -0.149   -0.031 -0.084  0.448    0.381  0.112  0.151
 C          0.065  0.033 -0.030    0.009  0.146 -0.227    0.069  0.024  0.011
 H         -0.160 -0.170  0.493    0.058  0.060 -0.051    0.171  0.044 -0.230
 N         -0.076 -0.016  0.020   -0.005  0.007  0.024   -0.077 -0.005  0.041
 H          0.402  0.372 -0.262    0.061 -0.561  0.011    0.623  0.370 -0.359
 TransDip   0.064  0.003 -0.042   -0.035 -0.283  0.144    0.223  0.213 -0.077

 Mode:                13                     14                     15
 Frequency:       865.56                 924.01                 987.04
 Force Cnst:      0.8421                 1.7623                 0.6682
 Red. Mass:       1.9077                 3.5033                 1.1641
 IR Active:          YES                    YES                    YES
 IR Intens:       22.277                 44.895                 35.000
 Raman Active:       YES                    YES                    YES
               X      Y      Z        X      Y      Z        X      Y      Z
 C          0.056  0.010  0.005   -0.016  0.071  0.033   -0.015  0.003 -0.003
 N         -0.010  0.011 -0.015    0.009  0.014 -0.035    0.004  0.003 -0.003
 C          0.156 -0.023  0.059   -0.011  0.212 -0.089   -0.104 -0.008 -0.021
 H         -0.212 -0.048 -0.005    0.224  0.368 -0.536    0.811  0.030  0.215
 C         -0.191 -0.018 -0.041    0.024 -0.127 -0.041   -0.010 -0.005 -0.003
 H          0.832  0.028  0.270    0.033 -0.135 -0.010    0.460  0.012  0.150
 C         -0.100 -0.002 -0.014   -0.133  0.130  0.198    0.031 -0.017 -0.010
 H          0.183  0.135  0.095    0.107  0.126  0.346   -0.029 -0.075 -0.022
 C          0.021  0.015 -0.014    0.047 -0.140  0.060   -0.018  0.012 -0.014
 H          0.028  0.101 -0.160   -0.018 -0.103  0.007    0.002 -0.001  0.016
 N         -0.006 -0.011  0.007    0.039 -0.181 -0.080    0.011 -0.001  0.017
 H          0.074  0.005 -0.041    0.055  0.333 -0.128   -0.063  0.184  0.042
 TransDip   0.119  0.064  0.067    0.040  0.207 -0.042    0.170  0.054  0.064

 Mode:                16                     17                     18
 Frequency:      1017.76                1048.23                1156.28
 Force Cnst:      0.8556                 2.5667                 1.2562
 Red. Mass:       1.4019                 3.9647                 1.5948
 IR Active:          YES                    YES                    YES
 IR Intens:      174.396                  2.933                  0.855
 Raman Active:       YES                    YES                    YES
               X      Y      Z        X      Y      Z        X      Y      Z
 C          0.006 -0.013 -0.009    0.003 -0.158  0.019    0.003  0.010 -0.010
 N         -0.001 -0.000  0.004   -0.035 -0.138  0.160    0.004  0.021 -0.020
 C          0.014 -0.049  0.028    0.015 -0.052 -0.096   -0.038 -0.101  0.026
 H         -0.191 -0.075  0.034    0.124 -0.059 -0.003    0.048 -0.144  0.201
 C          0.002  0.017  0.009    0.012  0.346 -0.167   -0.007 -0.004  0.070
 H         -0.100  0.037 -0.102    0.252  0.503 -0.543   -0.086 -0.058  0.209
 C          0.012  0.017  0.005   -0.047  0.067  0.130    0.011  0.139 -0.042
 H          0.068  0.076  0.017   -0.031  0.265  0.077    0.060  0.791 -0.241
 C         -0.074  0.046 -0.084    0.025 -0.037  0.004    0.030 -0.034  0.021
 H          0.002  0.032 -0.138   -0.048 -0.008  0.110   -0.205  0.106  0.274
 N          0.076 -0.081  0.040    0.005 -0.046 -0.037    0.009 -0.073 -0.063
 H         -0.351  0.844  0.190    0.031 -0.125 -0.048    0.011 -0.104 -0.064
 TransDip  -0.082  0.378  0.172    0.015 -0.053 -0.003   -0.004 -0.006  0.029

 Mode:                19                     20                     21
 Frequency:      1221.67                1301.14                1334.74
 Force Cnst:      1.1091                 1.3869                 1.4026
 Red. Mass:       1.2613                 1.3905                 1.3363
 IR Active:          YES                    YES                    YES
 IR Intens:       20.316                  7.069                  8.891
 Raman Active:       YES                    YES                    YES
               X      Y      Z        X      Y      Z        X      Y      Z
 C         -0.000  0.004  0.007   -0.011  0.026  0.032   -0.003  0.005  0.010
 N         -0.001 -0.006  0.004   -0.002 -0.020  0.012   -0.000 -0.007  0.003
 C         -0.001  0.040 -0.035    0.035 -0.019 -0.118   -0.012  0.095  0.015
 H         -0.013  0.039 -0.030   -0.064 -0.127  0.242   -0.214 -0.156  0.900
 C          0.008 -0.000 -0.017    0.020  0.062 -0.078    0.030 -0.087 -0.102
 H         -0.038 -0.026  0.043   -0.247 -0.263  0.848    0.082 -0.032 -0.280
 C         -0.015 -0.120 -0.001   -0.016 -0.028  0.070   -0.005  0.027  0.019
 H          0.523  0.099  0.234   -0.102  0.002  0.015    0.001  0.000  0.040
 C          0.025  0.037 -0.051    0.001  0.017 -0.014   -0.001 -0.007  0.007
 H         -0.474  0.172  0.595    0.097 -0.075 -0.092   -0.007  0.023  0.029
 N         -0.003  0.018  0.012   -0.000 -0.000  0.009    0.001 -0.009 -0.009
 H         -0.131  0.004  0.086    0.011  0.052 -0.005    0.016 -0.012 -0.017
 TransDip   0.035  0.100  0.098   -0.027  0.062  0.052   -0.022 -0.053  0.076

 Mode:                22                     23                     24
 Frequency:      1428.68                1672.51                1826.26
 Force Cnst:      1.9455                 8.1760                13.8897
 Red. Mass:       1.6178                 4.9608                 7.0683
 IR Active:          YES                    YES                    YES
 IR Intens:        1.935                 80.970                390.880
 Raman Active:       YES                    YES                    YES
               X      Y      Z        X      Y      Z        X      Y      Z
 C         -0.000  0.001  0.001   -0.006  0.013  0.022    0.001  0.003 -0.004
 N          0.000  0.001 -0.002   -0.005 -0.034  0.025   -0.001 -0.006  0.006
 C         -0.005  0.087 -0.009   -0.108  0.002  0.414   -0.001  0.002  0.031
 H          0.007  0.113 -0.066    0.062  0.306 -0.469    0.025  0.028 -0.064
 C         -0.003 -0.028  0.008    0.105  0.012 -0.395    0.006  0.004 -0.029
 H          0.049  0.027 -0.150   -0.106 -0.304  0.381   -0.004 -0.009 -0.020
 C          0.005 -0.188  0.081    0.027  0.005 -0.056    0.015 -0.143 -0.014
 H         -0.255  0.769 -0.396    0.022  0.169 -0.124   -0.061 -0.176 -0.030
 C          0.011  0.029 -0.047   -0.012 -0.042 -0.013   -0.123  0.501  0.296
 H          0.223 -0.123 -0.151    0.036  0.158  0.059    0.390  0.282  0.232
 N         -0.008  0.027  0.026   -0.001  0.017  0.010    0.058 -0.300 -0.233
 H         -0.006  0.008  0.026    0.009  0.025  0.000    0.077 -0.239 -0.293
 TransDip  -0.002  0.039  0.022   -0.008 -0.242  0.156    0.024  0.631 -0.049

 Mode:                25                     26                     27
 Frequency:      2074.90                2377.66                3194.85
 Force Cnst:      2.7766                41.7609                 6.5547
 Red. Mass:       1.0946                12.5377                 1.0899
 IR Active:          YES                    YES                    YES
 IR Intens:       24.442                 53.175                  1.858
 Raman Active:       YES                    YES                    YES
               X      Y      Z        X      Y      Z        X      Y      Z
 C         -0.001 -0.004  0.003    0.116  0.562 -0.556    0.000 -0.000 -0.000
 N          0.001  0.004 -0.004   -0.084 -0.407  0.404    0.000  0.000 -0.000
 C          0.008  0.000 -0.011   -0.004 -0.006  0.016    0.010 -0.075 -0.024
 H         -0.009 -0.008 -0.000    0.008 -0.005 -0.001   -0.098  0.879  0.240
 C         -0.003  0.001  0.011   -0.015 -0.080  0.076   -0.002  0.008  0.007
 H          0.003  0.008  0.001   -0.002 -0.072  0.017    0.012 -0.088 -0.027
 C         -0.038  0.014 -0.021   -0.006  0.009 -0.009   -0.015  0.010  0.026
 H          0.020 -0.016  0.021    0.004  0.001 -0.006    0.178 -0.114 -0.315
 C         -0.037 -0.046 -0.041    0.002 -0.007 -0.008   -0.000  0.001  0.000
 H          0.794  0.186  0.570    0.064 -0.023  0.041   -0.000  0.001  0.003
 N          0.004  0.012  0.010   -0.001  0.005  0.004    0.000 -0.001 -0.000
 H         -0.023  0.021  0.023   -0.009 -0.002  0.014   -0.003  0.000 -0.004
 TransDip  -0.012 -0.158  0.000    0.029  0.155 -0.172    0.011 -0.042  0.001

 Mode:                28                     29                     30
 Frequency:      3211.73                3221.86                3436.42
 Force Cnst:      6.6180                 6.6558                 7.4725
 Red. Mass:       1.0889                 1.0883                 1.0740
 IR Active:          YES                    YES                    YES
 IR Intens:        0.157                  4.012                  3.500
 Raman Active:       YES                    YES                    YES
               X      Y      Z        X      Y      Z        X      Y      Z
 C          0.000  0.000 -0.000    0.000  0.001 -0.001   -0.000 -0.000  0.000
 N         -0.000  0.000  0.000    0.000 -0.000 -0.000    0.000  0.000 -0.000
 C          0.004 -0.033 -0.008   -0.000 -0.008  0.002    0.000 -0.001  0.000
 H         -0.039  0.360  0.095   -0.011  0.101  0.029   -0.001  0.000  0.001
 C         -0.001  0.003  0.004    0.012 -0.080 -0.028    0.000 -0.000 -0.001
 H          0.005 -0.037 -0.011   -0.133  0.937  0.294    0.000  0.004  0.003
 C          0.036 -0.021 -0.067    0.000 -0.000 -0.000   -0.000  0.001  0.002
 H         -0.432  0.266  0.771   -0.000  0.001  0.000    0.002 -0.002 -0.008
 C          0.000 -0.000 -0.000   -0.000  0.000  0.000   -0.002  0.004 -0.001
 H          0.004 -0.004 -0.004   -0.001  0.003 -0.001    0.003  0.008 -0.003
 N         -0.001  0.001 -0.000    0.000 -0.000  0.000   -0.032 -0.008 -0.063
 H          0.004 -0.000  0.008   -0.004 -0.001 -0.003    0.472  0.063  0.876
 TransDip   0.003  0.011 -0.006   -0.016 -0.048  0.040    0.023  0.053  0.015

 STANDARD THERMODYNAMIC QUANTITIES AT   298.15 K  AND     1.00 ATM

   This Molecule has  1 Imaginary Frequencies
   Zero point vibrational energy:       52.663 kcal/mol

   Atom    1 Element C  Has Mass   12.00000
   Atom    2 Element N  Has Mass   14.00307
   Atom    3 Element C  Has Mass   12.00000
   Atom    4 Element H  Has Mass    1.00783
   Atom    5 Element C  Has Mass   12.00000
   Atom    6 Element H  Has Mass    1.00783
   Atom    7 Element C  Has Mass   12.00000
   Atom    8 Element H  Has Mass    1.00783
   Atom    9 Element C  Has Mass   12.00000
   Atom   10 Element H  Has Mass    1.00783
   Atom   11 Element N  Has Mass   14.00307
   Atom   12 Element H  Has Mass    1.00783
   Molecular Mass:    93.045290 amu
   Principal axes and moments of inertia in amu*Bohr^2:
                             1           2           3
    Eigenvalues --      226.00539  1433.46922  1646.25031
          X               0.09391    -0.25033     0.96359
          Y               0.73181     0.67358     0.10367
          Z              -0.67501     0.69543     0.24645
   Rotational Symmetry Number is   1
   The Molecule is an Asymmetric Top
   Translational Enthalpy:        0.889 kcal/mol
   Rotational Enthalpy:           0.889 kcal/mol
   Vibrational Enthalpy:         55.344 kcal/mol
   gas constant (RT):             0.592 kcal/mol
   Translational Entropy:        39.503  cal/mol.K
   Rotational Entropy:           27.769  cal/mol.K
   Vibrational Entropy:          15.871  cal/mol.K

   Total Enthalpy:               57.714 kcal/mol
   Total Entropy:                83.143  cal/mol.K
Archival summary:
1\1\c8-59\FREQ\ProcedureUnspecified\BasisUnspecified\255(2)\hpark21\MonFeb1313:20:032023MonFeb1313:20:032023\0\\#,FREQ,ProcedureUnspecified,BasisUnspecified,\\0,2\C\H,1,1.08162\C,1,1.341,2,121.948\H,3,1.08379,1,118.915,2,-178.298,0\C,1,1.42446,2,116.31,3,-178.933,0\N,5,1.14996,1,179.258,2,-27.1588,0\C,3,1.45396,1,124.897,2,-2.15317,0\H,7,1.08236,3,118.408,1,165.705,0\H,7,1.33721,3,122.636,1,-76.9321,0\C,9,1.33666,7,64.0227,3,114.167,0\N,10,1.24019,9,133.582,7,-140.829,0\H,11,1.02104,10,116.35,9,136.078,0\\\@

 Total job time:  3193.89s(wall), 56119.18s(cpu) 
 Mon Feb 13 13:20:03 2023

        *************************************************************
        *                                                           *
        *  Thank you very much for using Q-Chem.  Have a nice day.  *
        *                                                           *
        *************************************************************


Running Job 2 of 2 qchem.in
qchem qchem.in_65395.1 ./qchem65395/ 0
/home/leeping/opt/qchem/5.3.2-openmp/exe/qcprog.exe_s qchem.in_65395.1 ./qchem65395/
                  Welcome to Q-Chem
     A Quantum Leap Into The Future Of Chemistry


 Q-Chem 5.3, Q-Chem, Inc., Pleasanton, CA (2020)

 Yihan Shao,  Zhengting Gan,  E. Epifanovsky,  A. T. B. Gilbert,  M. Wormit,  
 J. Kussmann,  A. W. Lange,  A. Behn,  Jia Deng,  Xintian Feng,  D. Ghosh,  
 M. Goldey,  P. R. Horn,  L. D. Jacobson,  I. Kaliman,  T. Kus,  A. Landau,  
 Jie Liu,  E. I. Proynov,  R. M. Richard,  R. P. Steele,  E. J. Sundstrom,  
 H. L. Woodcock III,  P. M. Zimmerman,  D. Zuev,  B. Alam,  B. Albrecht,  
 A. Aldossary,  E. Alguire,  S. A. Baeppler,  D. Barton,  Z. Benda,  
 Y. A. Bernard,  E. J. Berquist,  K. B. Bravaya,  H. Burton,  K. Carter-Fenk,  
 D. Casanova,  Chun-Min Chang,  Yunqing Chen,  A. Chien,  K. D. Closser,  
 M. P. Coons,  S. Coriani,  S. Dasgupta,  A. L. Dempwolff,  M. Diedenhofen,  
 Hainam Do,  R. G. Edgar,  Po-Tung Fang,  S. Faraji,  S. Fatehi,  
 Qingguo Feng,  J. Fosso-Tande,  J. Gayvert,  Qinghui Ge,  A. Ghysels,  
 G. Gidofalvi,  J. Gomes,  J. Gonthier,  S. Gulania,  A. Gunina,  D. Hait,  
 M. W. D. Hanson-Heine,  S. Hammes-Schiffer,  P. H. P. Harbach,  
 A. W. Hauser,  M. F. Herbst,  J. E. Herr,  E. G. Hohenstein,  Z. C. Holden,  
 S. Houck,  Kerwin Hui,  B. C. Huynh,  M. Ivanov,  T.-C. Jagau,  Hyunjun Ji,  
 B. Kaduk,  K. Khistyaev,  Jaehoon Kim,  P. Klunzinger,  K. Koh,  
 D. Kosenkov,  L. Koulias,  T. Kowalczyk,  C. M. Krauter,  A. Kunitsa,  
 Ka Un Lao,  A. Laurent,  K. V. Lawler,  Joonho Lee,  D. Lefrancois,  
 S. Lehtola,  D. S. Levine,  Yi-Pei Li,  You-Sheng Lin,  Fenglai Liu,  
 Kuan-Yu Liu,  E. Livshits,  M. Loipersberger,  A. Luenser,  A. Manjanath,  
 P. Manohar,  E. Mansoor,  S. F. Manzer,  Shan-Ping Mao,  Yuezhi Mao,  
 N. Mardirossian,  A. V. Marenich,  T. Markovich,  L. A. Martinez-Martinez,  
 S. A. Maurer,  N. J. Mayhall,  S. C. McKenzie,  J.-M. Mewes,  P. Morgante,  
 A. F. Morrison,  J. W. Mullinax,  K. Nanda,  T. S. Nguyen-Beck,  
 R. Olivares-Amaya,  K. J. Oosterbaan,  J. A. Parkhill,  S. K. Paul,  
 F. Pavosevic,  Zheng Pei,  T. M. Perrine,  F. Plasser,  P. Pokhilko,  
 S. Prager,  A. Prociuk,  E. Ramos,  B. Rana,  D. R. Rehn,  F. Rob,  
 E. Rossomme,  M. Scheurer,  M. Schneider,  N. Sergueev,  S. M. Sharada,  
 S. Sharma,  W. Skomorowski,  D. W. Small,  T. Stauch,  C. J. Stein,  
 T. Stein,  Yu-Chuan Su,  S. P. Veccham,  Zhen Tao,  A. J. W. Thom,  
 A. Tkatchenko,  T. Tsuchimochi,  N. M. Tubman,  L. Vogt,  M. L. Vidal,  
 O. Vydrov,  M. A. Watson,  J. Wenzel,  M. de Wergifosse,  T. A. Wesolowski,  
 A. White,  J. Witte,  A. Yamada,  Jun Yang,  K. Yao,  S. Yeganeh,  
 S. R. Yost,  Zhi-Qiang You,  A. Zech,  Igor Ying Zhang,  Xing Zhang,  
 Yan Zhao,  Ying Zhu,  B. R. Brooks,  G. K. L. Chan,  C. J. Cramer,  
 M. S. Gordon,  W. J. Hehre,  A. Klamt,  M. W. Schmidt,  C. D. Sherrill,  
 D. G. Truhlar,  A. Aspuru-Guzik,  R. Baer,  A. T. Bell,  N. A. Besley,  
 Jeng-Da Chai,  A. E. DePrince, III,  R. A. DiStasio Jr.,  A. Dreuw,  
 B. D. Dunietz,  T. R. Furlani,  Chao-Ping Hsu,  Yousung Jung,  Jing Kong,  
 D. S. Lambrecht,  WanZhen Liang,  C. Ochsenfeld,  V. A. Rassolov,  
 L. V. Slipchenko,  J. E. Subotnik,  T. Van Voorhis,  J. M. Herbert,  
 A. I. Krylov,  P. M. W. Gill,  M. Head-Gordon

 Contributors to earlier versions of Q-Chem not listed above: 
 R. D. Adamson,  B. Austin,  J. Baker,  G. J. O. Beran,  K. Brandhorst,  
 S. T. Brown,  E. F. C. Byrd,  A. K. Chakraborty,  C.-L. Cheng,  
 Siu Hung Chien,  D. M. Chipman,  D. L. Crittenden,  H. Dachsel,  
 R. J. Doerksen,  A. D. Dutoi,  L. Fusti-Molnar,  W. A. Goddard III,  
 A. Golubeva-Zadorozhnaya,  S. R. Gwaltney,  G. Hawkins,  A. Heyden,  
 S. Hirata,  G. Kedziora,  F. J. Keil,  C. Kelley,  Jihan Kim,  R. A. King,  
 R. Z. Khaliullin,  P. P. Korambath,  W. Kurlancheek,  A. M. Lee,  M. S. Lee,  
 S. V. Levchenko,  Ching Yeh Lin,  D. Liotard,  R. C. Lochan,  I. Lotan,  
 P. E. Maslen,  N. Nair,  D. P. O'Neill,  D. Neuhauser,  E. Neuscamman,  
 C. M. Oana,  R. Olson,  B. Peters,  R. Peverati,  P. A. Pieniazek,  
 Y. M. Rhee,  J. Ritchie,  M. A. Rohrdanz,  E. Rosta,  N. J. Russ,  
 H. F. Schaefer III,  N. E. Schultz,  N. Shenvi,  A. C. Simmonett,  A. Sodt,  
 D. Stuck,  K. S. Thanthiriwatte,  V. Vanovschi,  Tao Wang,  A. Warshel,  
 C. F. Williams,  Q. Wu,  X. Xu,  W. Zhang

 Please cite Q-Chem as follows:
 Y. Shao et al., Mol. Phys. 113, 184-215 (2015)
 DOI: 10.1080/00268976.2014.952696

 Q-Chem 5.3.2 for Intel X86 EM64T Linux

 Parts of Q-Chem use Armadillo 9.800.1 (Horizon Scraper).
 http://arma.sourceforge.net/

 Q-Chem begins on Mon Feb 13 13:20:04 2023  

Host: 
0

     Scratch files written to ./qchem65395//
 Dec820 |scratch|qcdevops|jenkins|workspace|build_RNUM 5633   
Processing $rem in /home/leeping/opt/qchem/5.3.2-openmp/config/preferences:
Processing $rem in /home/hpark21/.qchemrc:
The previous job contains 0 fragments, simply inherited here

Checking the input file for inconsistencies... 	...done.

--------------------------------------------------------------
User input:
--------------------------------------------------------------

$molecule
read
$end

$rem
jobtype               rpath
method                wB97X-D3
basis                 cc-pvtz
unrestricted          true
scf_guess             read
rpath_max_cycles      100
mem_total             200000
$end

--------------------------------------------------------------
 Adding empirical dispersion correction 
 ----------------------------------------------------------------
 Doing -D3(0) with
 s6  =   1.00000
 s8  =   1.00000
 rs6 =   1.28100
 rs8 =   1.09400
 -D3 energy without 3body term =     -0.0027140244 hartrees
 ----------------------------------------------------------------
             Standard Nuclear Orientation (Angstroms)
    I     Atom           X                Y                Z
 ----------------------------------------------------------------
    1      C      -0.3545411274    -1.5907517354     2.0273024569
    2      N      -0.5208355642    -2.3984784768     2.8287585306
    3      C       0.2014744101    -0.8772620525    -0.2129019900
    4      H       0.3138426343    -1.9183214487    -0.4924871829
    5      C      -0.1442044253    -0.5781408657     1.0477810221
    6      H      -0.2961121659     0.4422325499     1.3728267089
    7      C       0.3669300727     0.0934306608    -1.2826626498
    8      H       0.8691601827    -0.2196137003    -2.1889000599
    9      C       0.0832911561     1.4786124009    -1.1836911850
   10      H      -0.6697077872     0.6521284683    -1.9161993191
   11      N      -0.1739481410     2.4411034375    -0.4451020723
   12      H       0.3246507306     2.4750607615     0.4452757009
 ----------------------------------------------------------------
 Nuclear Repulsion Energy =         235.96851404 hartrees
 There are       25 alpha and       24 beta electrons
 Requested basis set is cc-pVTZ
 There are 100 shells and 280 basis functions

 Total QAlloc Memory Limit 200000 MB
 Mega-Array Size      1956 MB
 MEM_STATIC part      2000 MB
 Starting direction for rxn path = 1

                       Distance Matrix (Angstroms)
             C (  1)   N (  2)   C (  3)   H (  4)   C (  5)   H (  6)
   N (  2)  1.149960
   C (  3)  2.415934  3.476713
   H (  4)  2.627428  3.458021  1.083789
   C (  5)  1.424459  2.574366  1.341003  2.092443
   H (  6)  2.136534  3.199981  2.122073  3.069797  1.081616
   C (  7)  3.783234  4.888918  1.453963  2.162023  2.478555  2.759151
   H (  8)  4.599329  5.644151  2.186978  2.464103  3.410506  3.805496
   C (  9)  4.463538  5.612179  2.550793  3.474202  3.043264  2.784567
   H ( 10)  4.547642  5.642959  2.449330  3.098635  3.251906  3.316824
   N ( 11)  4.732996  5.853208  3.347597  4.386886  3.368296  2.704676
   H ( 12)  4.415308  5.490649  3.418543  4.492363  3.147202  2.319071
             C (  7)   H (  8)   C (  9)   H ( 10)   N ( 11)
   H (  8)  1.082358
   C (  9)  1.417383  2.124149
   H ( 10)  1.337210  1.789529  1.336657
   N ( 11)  2.550613  3.347883  1.240191  2.368615
   H ( 12)  2.942740  3.807446  1.924759  3.144582  1.021042
 
 A cutoff of  1.0D-11 yielded   4490 shell pairs
 There are     34786 function pairs (     45285 Cartesian)
 Smallest overlap matrix eigenvalue = 1.43E-04

 Scale SEOQF with 1.000000e+00/1.000000e-01/1.000000e-01

 Standard Electronic Orientation quadrupole field applied
 Nucleus-field energy     =    -0.0000000015 hartrees
 Guess MOs from SCF MO coefficient file
 Reading MOs from coefficient file
 Reading MOs from coefficient file
 Long-range K will be added via erf
 Coulomb attenuation parameter = 0.25 bohr**(-1)
 An unrestricted hybrid HF-DFT SCF calculation will be
 performed using Pulay DIIS extrapolation
 Exchange:     0.1957 Hartree-Fock + 1.0000 wB97X-D3 + LR-HF
 Correlation:  1.0000 wB97X-D3
 Using SG-2 standard quadrature grid
 Dispersion:   Grimme D3
 SCF converges when DIIS error is below 1.0E-08
 Using Q-Chem read-in guess as SCF_GUESS READ specified.

 using 64 threads for integral computing
 -------------------------------------------------------
 OpenMP Integral computing Module                
 Release: version 1.0, May 2013, Q-Chem Inc. Pittsburgh 
 -------------------------------------------------------
 using 64 threads for integral computing
 -------------------------------------------------------
 OpenMP Integral computing Module                
 Release: version 1.0, May 2013, Q-Chem Inc. Pittsburgh 
 -------------------------------------------------------
 ---------------------------------------
  Cycle       Energy         DIIS Error
 ---------------------------------------
    1    -302.8579315905      2.83E-09
    2    -302.8579315900      1.55E-09 Convergence criterion met
 ---------------------------------------
 <S^2> = 0.7710
 SCF time:  CPU 219.84 s  wall 4.04 s
 SCF   energy in the final basis set = -302.85793159
 Total energy in the final basis set = -302.85793159
 
 --------------------------------------------------------------
 
                    Orbital Energies (a.u.)
 --------------------------------------------------------------
 
 Alpha MOs
 -- Occupied --
-14.4429 -14.4272 -10.3709 -10.3559 -10.3410 -10.3400 -10.3233  -1.0667
 -1.0337  -0.9787  -0.9155  -0.7911  -0.6915  -0.6711  -0.6337  -0.5785
 -0.5685  -0.5306  -0.4936  -0.4724  -0.4647  -0.4387  -0.4242  -0.3759
 -0.2788
 -- Virtual --
 -0.0073   0.0851   0.0963   0.1021   0.1281   0.1332   0.1604   0.1764
  0.1973   0.2406   0.2624   0.2794   0.3064   0.3171   0.3529   0.3603
  0.3617   0.3734   0.3927   0.4175   0.4217   0.4325   0.4401   0.4438
  0.4675   0.4868   0.5012   0.5107   0.5322   0.5368   0.5503   0.5550
  0.5661   0.5849   0.5907   0.6169   0.6374   0.6588   0.6609   0.6729
  0.6959   0.7053   0.7132   0.7392   0.7594   0.7846   0.7952   0.8075
  0.8274   0.8584   0.8845   0.9015   0.9368   0.9705   1.0003   1.0211
  1.0431   1.0588   1.0770   1.0882   1.1134   1.1362   1.1425   1.1552
  1.1668   1.2053   1.2087   1.2409   1.2538   1.2664   1.2863   1.3116
  1.3291   1.3509   1.3773   1.3891   1.4055   1.4320   1.4665   1.4768
  1.5104   1.5212   1.5417   1.5627   1.5846   1.6224   1.6623   1.6862
  1.7628   1.7815   1.7925   1.8435   1.8637   1.8885   1.9280   2.0249
  2.0705   2.1156   2.1371   2.1915   2.2225   2.2465   2.2801   2.3297
  2.3348   2.3694   2.3806   2.4266   2.4349   2.4760   2.4940   2.5133
  2.5488   2.5805   2.5938   2.6357   2.6439   2.6942   2.7150   2.7309
  2.7505   2.7637   2.8063   2.8197   2.8348   2.8496   2.8701   2.8783
  2.8937   2.9124   2.9257   2.9454   2.9628   2.9784   3.0069   3.0255
  3.0444   3.0526   3.0802   3.0877   3.0992   3.1026   3.1360   3.1467
  3.1745   3.1822   3.1977   3.2022   3.2437   3.2636   3.2818   3.2968
  3.3097   3.3256   3.3670   3.3877   3.3974   3.4473   3.4609   3.4679
  3.5069   3.5221   3.5320   3.5882   3.5914   3.6158   3.6333   3.6546
  3.6649   3.6906   3.7202   3.7429   3.7810   3.7904   3.8428   3.8577
  3.8702   3.8944   3.9303   3.9682   3.9759   4.0000   4.0075   4.0274
  4.0637   4.0674   4.0698   4.0838   4.1039   4.1585   4.1618   4.1965
  4.2162   4.2349   4.2591   4.2896   4.3009   4.3566   4.3635   4.3828
  4.4027   4.4739   4.5375   4.5618   4.6017   4.6154   4.6492   4.6517
  4.6584   4.6840   4.7010   4.7392   4.7863   4.8024   4.8129   4.8359
  4.8490   4.9554   4.9874   5.0326   5.0574   5.1050   5.1158   5.1759
  5.2015   5.2304   5.2449   5.2669   5.3266   5.3884   5.4327   5.4732
  5.5351   5.6415   5.6873   5.7174   5.8327   5.8649   5.9079   5.9427
  5.9685   6.0221   6.1510   6.2001   6.2598   6.3440   6.5938   6.8439
  8.7596   9.5564  11.7650  12.4905  13.9978  14.4919  15.6010
 
 Beta MOs
 -- Occupied --
-14.4394 -14.4262 -10.3654 -10.3523 -10.3413 -10.3383 -10.3238  -1.0542
 -1.0315  -0.9713  -0.9034  -0.7814  -0.6795  -0.6660  -0.6252  -0.5703
 -0.5577  -0.5260  -0.4859  -0.4696  -0.4445  -0.4279  -0.4167  -0.3633
 -- Virtual --
 -0.0313   0.0245   0.0908   0.1023   0.1076   0.1334   0.1380   0.1615
  0.1800   0.2027   0.2430   0.2645   0.2805   0.3109   0.3179   0.3565
  0.3621   0.3681   0.3787   0.3970   0.4210   0.4247   0.4354   0.4424
  0.4461   0.4697   0.4892   0.5022   0.5217   0.5350   0.5403   0.5526
  0.5559   0.5695   0.5866   0.5951   0.6207   0.6409   0.6617   0.6630
  0.6745   0.7002   0.7082   0.7160   0.7407   0.7668   0.7870   0.7980
  0.8091   0.8332   0.8607   0.8881   0.9058   0.9409   0.9743   1.0030
  1.0256   1.0467   1.0614   1.0801   1.0915   1.1162   1.1381   1.1444
  1.1578   1.1698   1.2092   1.2131   1.2431   1.2547   1.2726   1.2893
  1.3150   1.3339   1.3549   1.3808   1.3934   1.4092   1.4347   1.4722
  1.4796   1.5141   1.5273   1.5438   1.5651   1.5921   1.6241   1.6674
  1.6891   1.7671   1.7849   1.7954   1.8500   1.8693   1.8897   1.9331
  2.0291   2.0746   2.1172   2.1477   2.1951   2.2301   2.2472   2.2863
  2.3352   2.3436   2.3723   2.3879   2.4319   2.4424   2.4843   2.5014
  2.5175   2.5580   2.5863   2.5991   2.6444   2.6489   2.7035   2.7154
  2.7328   2.7535   2.7695   2.8128   2.8270   2.8423   2.8532   2.8776
  2.8836   2.9019   2.9214   2.9319   2.9481   2.9691   2.9825   3.0110
  3.0288   3.0510   3.0617   3.0860   3.0964   3.1048   3.1055   3.1412
  3.1537   3.1857   3.1890   3.2050   3.2079   3.2505   3.2706   3.2879
  3.3012   3.3123   3.3306   3.3744   3.3958   3.4043   3.4517   3.4687
  3.4733   3.5103   3.5269   3.5380   3.5907   3.5956   3.6236   3.6393
  3.6620   3.6696   3.6935   3.7247   3.7459   3.7856   3.7970   3.8478
  3.8633   3.8761   3.8981   3.9339   3.9701   3.9796   4.0065   4.0115
  4.0301   4.0683   4.0714   4.0737   4.0873   4.1060   4.1613   4.1682
  4.1993   4.2203   4.2422   4.2645   4.2922   4.3043   4.3618   4.3663
  4.3898   4.4067   4.4817   4.5423   4.5661   4.6049   4.6196   4.6533
  4.6577   4.6634   4.6873   4.7067   4.7446   4.7905   4.8072   4.8164
  4.8394   4.8559   4.9593   4.9931   5.0418   5.0612   5.1099   5.1205
  5.1825   5.2051   5.2354   5.2532   5.2704   5.3312   5.3904   5.4339
  5.4761   5.5415   5.6487   5.6919   5.7240   5.8372   5.8706   5.9164
  5.9493   5.9720   6.0275   6.1565   6.2029   6.2637   6.3495   6.5960
  6.8519   8.7610   9.5631  11.7670  12.4974  14.0020  14.4981  15.6024
 --------------------------------------------------------------
 
          Ground-State Mulliken Net Atomic Charges

     Atom                 Charge (a.u.)    Spin (a.u.)
  --------------------------------------------------------
      1 C                    -0.075623      -0.035898
      2 N                    -0.073608       0.065487
      3 C                    -0.087070      -0.058448
      4 H                     0.155580       0.007432
      5 C                    -0.140042       0.162157
      6 H                     0.152575      -0.000901
      7 C                    -0.161054       0.228044
      8 H                     0.159539      -0.008180
      9 C                    -0.051035       0.441964
     10 H                     0.176925      -0.032460
     11 N                    -0.212329       0.173589
     12 H                     0.156143       0.057214
  --------------------------------------------------------
  Sum of atomic charges =    -0.000000
  Sum of spin   charges =     1.000000

 -----------------------------------------------------------------
                    Cartesian Multipole Moments
 -----------------------------------------------------------------
    Charge (ESU x 10^10)
                -0.0000
    Dipole Moment (Debye)
         X       1.4609      Y       0.8785      Z      -3.2758
       Tot       3.6928
    Quadrupole Moments (Debye-Ang)
        XX     -42.2287     XY      -0.0374     YY     -53.5413
        XZ       1.3782     YZ      14.2582     ZZ     -47.7341
    Octopole Moments (Debye-Ang^2)
       XXX       9.3426    XXY       7.3698    XYY      16.1458
       YYY      20.7664    XXZ     -16.2178    XYZ      -4.5663
       YYZ     -30.3495    XZZ      10.1701    YZZ      37.1553
       ZZZ     -80.9889
    Hexadecapole Moments (Debye-Ang^3)
      XXXX     -71.8893   XXXY     -22.3925   XXYY    -130.7101
      XYYY     -17.7250   YYYY    -787.9874   XXXZ      49.9596
      XXYZ      78.9553   XYYZ      31.2274   YYYZ     330.1436
      XXZZ    -119.2929   XYZZ     -27.5806   YYZZ    -307.9017
      XZZZ      65.7857   YZZZ     326.2372   ZZZZ    -735.9283
 -----------------------------------------------------------------
 Calculating analytic gradient of the SCF energy
 Gradient of SCF Energy
            1           2           3           4           5           6
    1  -0.0000169  -0.0000011   0.0000198  -0.0000292   0.0000384  -0.0000014
    2  -0.0000169  -0.0000046  -0.0000348   0.0000049   0.0000095   0.0000000
    3   0.0000016  -0.0000129   0.0000089  -0.0000234  -0.0000168   0.0000037
            7           8           9          10          11          12
    1   0.0000029   0.0000406  -0.0001526   0.0000403   0.0000788  -0.0000195
    2   0.0000661   0.0000109  -0.0001519   0.0000676   0.0000671  -0.0000180
    3   0.0000747   0.0000104  -0.0000986  -0.0000037   0.0000570  -0.0000010
 Max gradient component =       1.526E-04
 RMS gradient           =       5.124E-05
 Gradient time:  CPU 224.70 s  wall 4.63 s
rPathMan2.  file_steps = 951
 ------------------------------------------------------------------------
 Reaction path following.  The coordinates are cartesian              
 Step   1 E=    -302.857932 |G|=  0.000307 S_lin= 0.0000 S_tot= 0.0000
 ------------------------------------------------------------------------
 IRC -- neg. force constant =  -0.304228322809497     
 IRC -- max trans/rot const =   1.006278941828476E-004
 In first_irc_step: ISign =            1
 Adding empirical dispersion correction 
 ----------------------------------------------------------------
 Doing -D3(0) with
 s6  =   1.00000
 s8  =   1.00000
 rs6 =   1.28100
 rs8 =   1.09400
 -D3 energy without 3body term =     -0.0027192371 hartrees
 ----------------------------------------------------------------
             Standard Nuclear Orientation (Angstroms)
    I     Atom           X                Y                Z
 ----------------------------------------------------------------
    1      C      -0.3558771412    -1.5899346459     2.0270877092
    2      N      -0.5206899992    -2.3987516474     2.8288947394
    3      C       0.2077271948    -0.8783408139    -0.2144928306
    4      H       0.3134601866    -1.9193382948    -0.4928909319
    5      C      -0.1456237153    -0.5785023689     1.0510453423
    6      H      -0.2960311459     0.4423516259     1.3737178145
    7      C       0.3999167529     0.0805690426    -1.2620231049
    8      H       0.8664547855    -0.2228589044    -2.1900052397
    9      C       0.0564621435     1.4519302158    -1.1802332037
   10      H      -0.6758893757     0.7037759708    -1.9246442562
   11      N      -0.1815855208     2.4332430951    -0.4509056151
   12      H       0.3316758105     2.4758567245     0.4344495368
 ----------------------------------------------------------------
 Nuclear Repulsion Energy =         236.24760524 hartrees
 There are       25 alpha and       24 beta electrons

                       Distance Matrix (Angstroms)
             C (  1)   N (  2)   C (  3)   H (  4)   C (  5)   H (  6)
   N (  2)  1.150757
   C (  3)  2.418408  3.479145
   H (  4)  2.628081  3.458309  1.082756
   C (  5)  1.421218  2.571912  1.347719  2.095791
   H (  6)  2.135570  3.199981  2.126127  3.071366  1.081149
   C (  7)  3.765642  4.871361  1.433096  2.144451  2.466227  2.749975
   H (  8)  4.598572  5.643406  2.183169  2.462528  3.413970  3.807099
   C (  9)  4.439580  5.588735  2.526994  3.450209  3.023590  2.768784
   H ( 10)  4.580360  5.678547  2.491684  3.147929  3.283314  3.330440
   N ( 11)  4.728296  5.849808  3.342760  4.380844  3.365674  2.702961
   H ( 12)  4.420394  5.497427  3.418645  4.491996  3.152319  2.326238
             C (  7)   H (  8)   C (  9)   H ( 10)   N ( 11)
   H (  8)  1.082071
   C (  9)  1.416080  2.116754
   H ( 10)  1.408834  1.818762  1.284609
   N ( 11)  2.555608  3.343312  1.245616  2.325360
   H ( 12)  2.935997  3.802212  1.931675  3.117817  1.024259
 
 Applying Cartesian multipole field
    Component          Value
    ---------          -----
     (2,0,0)        1.00000E-10
     (0,2,0)        2.00000E-11
     (0,0,2)       -3.00000E-11
 Nucleus-field energy     =    -0.0000000015 hartrees
 Requested basis set is cc-pVTZ
 There are 100 shells and 280 basis functions
 A cutoff of  1.0D-11 yielded   4492 shell pairs
 There are     34802 function pairs (     45304 Cartesian)
 Smallest overlap matrix eigenvalue = 1.41E-04
 Guess MOs from SCF MO coefficient file
 Reading MOs from coefficient file
 Reading MOs from coefficient file
 Long-range K will be added via erf
 Coulomb attenuation parameter = 0.25 bohr**(-1)
 An unrestricted hybrid HF-DFT SCF calculation will be
 performed using Pulay DIIS extrapolation
 Exchange:     0.1957 Hartree-Fock + 1.0000 wB97X-D3 + LR-HF
 Correlation:  1.0000 wB97X-D3
 Using SG-2 standard quadrature grid
 Dispersion:   Grimme D3
 SCF converges when DIIS error is below 1.0E-08
 Using Q-Chem read-in guess as SCF_GUESS READ specified.

 using 64 threads for integral computing
 -------------------------------------------------------
 OpenMP Integral computing Module                
 Release: version 1.0, May 2013, Q-Chem Inc. Pittsburgh 
 -------------------------------------------------------
 using 64 threads for integral computing
 -------------------------------------------------------
 OpenMP Integral computing Module                
 Release: version 1.0, May 2013, Q-Chem Inc. Pittsburgh 
 -------------------------------------------------------
 ---------------------------------------
  Cycle       Energy         DIIS Error
 ---------------------------------------
    1    -302.8557665267      1.07E-03
    2    -302.8591737852      1.29E-04
    3    -302.8602345813      1.05E-04
    4    -302.8605970595      5.48E-05
    5    -302.8610230096      3.31E-05
    6    -302.8612873379      1.93E-05
    7    -302.8614236981      1.33E-05
    8    -302.8614838589      7.01E-06
    9    -302.8614991129      3.55E-06
   10    -302.8615049501      2.20E-06
   11    -302.8615081638      9.15E-07
   12    -302.8615091769      5.63E-07
   13    -302.8615095292      2.42E-07
   14    -302.8615096071      1.42E-07
   15    -302.8615096254      4.85E-08
   16    -302.8615096278      2.18E-08
   17    -302.8615096283      8.21E-09 Convergence criterion met
 ---------------------------------------
 <S^2> = 0.7906
 SCF time:  CPU 1570.17 s  wall 26.91 s
 SCF   energy in the final basis set = -302.86150963
 Total energy in the final basis set = -302.86150963
 
 --------------------------------------------------------------
 
                    Orbital Energies (a.u.)
 --------------------------------------------------------------
 
 Alpha MOs
 -- Occupied --
-14.4508 -14.4245 -10.3785 -10.3541 -10.3372 -10.3355 -10.3202  -1.0694
 -1.0315  -0.9792  -0.9140  -0.7921  -0.6932  -0.6705  -0.6343  -0.5791
 -0.5703  -0.5277  -0.4944  -0.4707  -0.4659  -0.4362  -0.4233  -0.3786
 -0.2829
 -- Virtual --
 -0.0041   0.0811   0.0992   0.1037   0.1276   0.1333   0.1614   0.1767
  0.1974   0.2413   0.2614   0.2791   0.3108   0.3213   0.3493   0.3585
  0.3657   0.3746   0.3975   0.4173   0.4220   0.4308   0.4420   0.4443
  0.4695   0.4859   0.5031   0.5094   0.5295   0.5402   0.5537   0.5559
  0.5687   0.5862   0.5922   0.6190   0.6317   0.6574   0.6648   0.6745
  0.6960   0.7058   0.7143   0.7408   0.7532   0.7847   0.7945   0.8111
  0.8298   0.8579   0.8843   0.9003   0.9345   0.9680   1.0002   1.0236
  1.0368   1.0573   1.0770   1.0914   1.1132   1.1337   1.1405   1.1572
  1.1640   1.2029   1.2066   1.2419   1.2543   1.2664   1.2895   1.3177
  1.3298   1.3499   1.3764   1.3901   1.4104   1.4365   1.4701   1.4791
  1.5084   1.5244   1.5484   1.5670   1.5792   1.6342   1.6669   1.6867
  1.7624   1.7796   1.7931   1.8366   1.8663   1.8892   1.9270   2.0155
  2.0811   2.1198   2.1496   2.2021   2.2285   2.2426   2.2867   2.3215
  2.3397   2.3693   2.3809   2.4063   2.4412   2.4683   2.4932   2.5124
  2.5507   2.5814   2.6001   2.6180   2.6511   2.6981   2.7181   2.7334
  2.7582   2.7713   2.8064   2.8210   2.8437   2.8511   2.8641   2.8743
  2.8832   2.9209   2.9238   2.9509   2.9590   2.9795   3.0055   3.0360
  3.0490   3.0526   3.0806   3.0870   3.0977   3.1054   3.1339   3.1523
  3.1760   3.1934   3.1961   3.2152   3.2453   3.2524   3.2888   3.2971
  3.3185   3.3259   3.3679   3.3868   3.4050   3.4369   3.4485   3.4651
  3.5019   3.5250   3.5345   3.5831   3.5916   3.6234   3.6409   3.6535
  3.6804   3.6920   3.7315   3.7369   3.7835   3.8023   3.8383   3.8534
  3.8824   3.8892   3.9246   3.9678   3.9773   4.0025   4.0119   4.0393
  4.0669   4.0684   4.0704   4.0871   4.1023   4.1566   4.1702   4.1938
  4.2125   4.2282   4.2597   4.2890   4.2924   4.3585   4.3728   4.3908
  4.4097   4.4917   4.5282   4.5645   4.6030   4.6064   4.6303   4.6547
  4.6584   4.6725   4.6916   4.7357   4.7840   4.8025   4.8111   4.8393
  4.8587   4.9368   4.9943   5.0336   5.0515   5.1026   5.1280   5.1629
  5.1975   5.2256   5.2591   5.2732   5.3362   5.3819   5.4391   5.4727
  5.5417   5.6184   5.6608   5.7005   5.8105   5.8624   5.9001   5.9529
  5.9728   6.0382   6.1518   6.2021   6.2632   6.3693   6.6077   6.8360
  8.7972   9.6390  11.8633  12.5185  13.9606  14.4459  15.5730
 
 Beta MOs
 -- Occupied --
-14.4482 -14.4227 -10.3748 -10.3495 -10.3369 -10.3340 -10.3210  -1.0595
 -1.0277  -0.9702  -0.9000  -0.7823  -0.6824  -0.6657  -0.6262  -0.5706
 -0.5594  -0.5240  -0.4815  -0.4661  -0.4470  -0.4312  -0.4140  -0.3612
 -- Virtual --
 -0.0420   0.0235   0.0890   0.1021   0.1113   0.1332   0.1378   0.1626
  0.1818   0.2054   0.2439   0.2639   0.2802   0.3149   0.3232   0.3545
  0.3600   0.3704   0.3772   0.4031   0.4214   0.4245   0.4335   0.4450
  0.4475   0.4720   0.4887   0.5044   0.5184   0.5330   0.5428   0.5552
  0.5569   0.5724   0.5881   0.5959   0.6221   0.6352   0.6598   0.6676
  0.6764   0.7003   0.7082   0.7176   0.7427   0.7589   0.7860   0.7974
  0.8131   0.8348   0.8609   0.8871   0.9044   0.9387   0.9713   1.0028
  1.0272   1.0401   1.0606   1.0803   1.0949   1.1173   1.1372   1.1416
  1.1593   1.1685   1.2069   1.2105   1.2449   1.2551   1.2742   1.2920
  1.3211   1.3357   1.3522   1.3808   1.3944   1.4155   1.4398   1.4751
  1.4821   1.5129   1.5293   1.5509   1.5703   1.5853   1.6354   1.6712
  1.6903   1.7661   1.7847   1.7962   1.8421   1.8707   1.8908   1.9314
  2.0194   2.0837   2.1212   2.1596   2.2062   2.2309   2.2432   2.2944
  2.3268   2.3511   2.3755   2.3906   2.4136   2.4480   2.4773   2.5003
  2.5173   2.5579   2.5880   2.6073   2.6267   2.6558   2.7068   2.7188
  2.7344   2.7606   2.7770   2.8127   2.8278   2.8491   2.8545   2.8703
  2.8816   2.8893   2.9279   2.9310   2.9537   2.9658   2.9830   3.0094
  3.0396   3.0571   3.0591   3.0872   3.0939   3.1025   3.1090   3.1386
  3.1587   3.1877   3.1997   3.2042   3.2189   3.2516   3.2598   3.2926
  3.3024   3.3250   3.3290   3.3749   3.3920   3.4133   3.4407   3.4548
  3.4725   3.5050   3.5301   3.5399   3.5874   3.5951   3.6299   3.6455
  3.6612   3.6851   3.6959   3.7359   3.7402   3.7880   3.8087   3.8432
  3.8582   3.8874   3.8937   3.9285   3.9698   3.9817   4.0079   4.0154
  4.0422   4.0718   4.0744   4.0769   4.0905   4.1055   4.1604   4.1755
  4.1989   4.2170   4.2347   4.2631   4.2916   4.2961   4.3633   4.3778
  4.3947   4.4144   4.4992   4.5337   4.5687   4.6088   4.6107   4.6364
  4.6609   4.6661   4.6797   4.6959   4.7409   4.7890   4.8076   4.8162
  4.8431   4.8632   4.9405   4.9995   5.0403   5.0555   5.1089   5.1330
  5.1680   5.2032   5.2294   5.2646   5.2793   5.3403   5.3841   5.4407
  5.4761   5.5466   5.6250   5.6658   5.7065   5.8145   5.8667   5.9063
  5.9589   5.9751   6.0445   6.1558   6.2070   6.2664   6.3739   6.6100
  6.8421   8.7984   9.6440  11.8651  12.5272  13.9654  14.4506  15.5755
 --------------------------------------------------------------
 
          Ground-State Mulliken Net Atomic Charges

     Atom                 Charge (a.u.)    Spin (a.u.)
  --------------------------------------------------------
      1 C                    -0.077152      -0.063121
      2 N                    -0.077825       0.116100
      3 C                    -0.092694      -0.119903
      4 H                     0.156157       0.006968
      5 C                    -0.145847       0.282247
      6 H                     0.150284      -0.002847
      7 C                    -0.161442       0.342362
      8 H                     0.160139      -0.010570
      9 C                    -0.023849       0.304474
     10 H                     0.160404      -0.027577
     11 N                    -0.207805       0.128135
     12 H                     0.159631       0.043731
  --------------------------------------------------------
  Sum of atomic charges =    -0.000000
  Sum of spin   charges =     1.000000

 -----------------------------------------------------------------
                    Cartesian Multipole Moments
 -----------------------------------------------------------------
    Charge (ESU x 10^10)
                -0.0000
    Dipole Moment (Debye)
         X       1.5414      Y       1.2564      Z      -3.4970
       Tot       4.0229
    Quadrupole Moments (Debye-Ang)
        XX     -42.4828     XY       0.2348     YY     -52.9943
        XZ       1.2226     YZ      14.0932     ZZ     -47.6596
    Octopole Moments (Debye-Ang^2)
       XXX       9.3402    XXY       7.6051    XYY      16.7918
       YYY      24.0318    XXZ     -16.2281    XYZ      -5.1133
       YYZ     -31.5661    XZZ      10.7381    YZZ      38.6105
       ZZZ     -82.9577
    Hexadecapole Moments (Debye-Ang^3)
      XXXX     -73.6123   XXXY     -21.0133   XXYY    -130.6484
      XYYY     -15.2125   YYYY    -779.8189   XXXZ      49.9289
      XXYZ      79.0713   XYYZ      30.6683   YYYZ     328.8681
      XXZZ    -119.7620   XYZZ     -26.5969   YYZZ    -306.6278
      XZZZ      64.8957   YZZZ     325.8758   ZZZZ    -734.7604
 -----------------------------------------------------------------
 Calculating analytic gradient of the SCF energy
 Gradient of SCF Energy
            1           2           3           4           5           6
    1   0.0003826   0.0000135  -0.0035601   0.0000108   0.0015197   0.0001211
    2  -0.0010251   0.0003916   0.0004128   0.0005824   0.0000176  -0.0000524
    3   0.0004673  -0.0002928   0.0043921   0.0001243  -0.0038496  -0.0004908
            7           8           9          10          11          12
    1  -0.0211564   0.0013776   0.0157469   0.0055718   0.0038518  -0.0038792
    2   0.0092658   0.0018168   0.0146979  -0.0302256   0.0042764  -0.0001580
    3  -0.0134023  -0.0000078  -0.0015294   0.0048708   0.0033723   0.0063460
 Max gradient component =       3.023E-02
 RMS gradient           =       8.001E-03
 Gradient time:  CPU 216.66 s  wall 4.12 s
rPathMan2.  file_steps = 951
 IRC --- Status = 2.  Assess steepest descent step
 IRC --- Previous SD length =   0.150000
 IRC --- Point 1 E =     -302.857932 |G| =   0.000307 G.D1 =   0.000128
 IRC --- Point 2 E =     -302.861510 |G| =   0.048003 G.D1 =  -0.047692
 IRC --- Angle(G1/G2) =    6.53 Deg.  Curvature =  -0.3188
 IRC --- Corrector step required
 IRC --- equal length displacement: B_eq =   0.017079
 IRC --- chosen bisector length  : B_len =   0.015000
 Adding empirical dispersion correction 
 ----------------------------------------------------------------
 Doing -D3(0) with
 s6  =   1.00000
 s8  =   1.00000
 rs6 =   1.28100
 rs8 =   1.09400
 -D3 energy without 3body term =     -0.0027208749 hartrees
 ----------------------------------------------------------------
             Standard Nuclear Orientation (Angstroms)
    I     Atom           X                Y                Z
 ----------------------------------------------------------------
    1      C      -0.3552593505    -1.5891635045     2.0265976942
    2      N      -0.5208374931    -2.3990803780     2.8292002772
    3      C       0.2074058344    -0.8779927913    -0.2194743044
    4      H       0.3137804103    -1.9192910821    -0.4927168401
    5      C      -0.1465841700    -0.5782104923     1.0537691451
    6      H      -0.2962782044     0.4423231583     1.3736479941
    7      C       0.4016704531     0.0784085929    -1.2606863594
    8      H       0.8668302128    -0.2226471761    -2.1890232025
    9      C       0.0571564660     1.4540191156    -1.1810491645
   10      H      -0.6785520603     0.7023113120    -1.9243010112
   11      N      -0.1804716739     2.4339361701    -0.4507060498
   12      H       0.3311395510     2.4753870750     0.4347417816
 ----------------------------------------------------------------
 Nuclear Repulsion Energy =         236.15785633 hartrees
 There are       25 alpha and       24 beta electrons

                       Distance Matrix (Angstroms)
             C (  1)   N (  2)   C (  3)   H (  4)   C (  5)   H (  6)
   N (  2)  1.152195
   C (  3)  2.422229  3.484030
   H (  4)  2.627460  3.458601  1.081794
   C (  5)  1.418438  2.570562  1.355112  2.098107
   H (  6)  2.134657  3.200411  2.129547  3.071272  1.079917
   C (  7)  3.762974  4.869923  1.427083  2.142033  2.467476  2.749415
   H (  8)  4.596991  5.643142  2.177944  2.462097  3.416012  3.806262
   C (  9)  4.440726  5.591293  2.526951  3.452373  3.027520  2.770365
   H ( 10)  4.578753  5.677964  2.487713  3.147532  3.285061  3.330194
   N ( 11)  4.727887  5.850785  3.342572  4.381397  3.367138  2.703368
   H ( 12)  4.418792  5.497247  3.418840  4.491512  3.152122  2.325628
             C (  7)   H (  8)   C (  9)   H ( 10)   N ( 11)
   H (  8)  1.081119
   C (  9)  1.420330  2.117261
   H ( 10)  1.412983  1.820393  1.287927
   N ( 11)  2.558020  3.343056  1.245032  2.327679
   H ( 12)  2.936828  3.801381  1.931072  3.119032  1.023466
 
 Applying Cartesian multipole field
    Component          Value
    ---------          -----
     (2,0,0)        1.00000E-10
     (0,2,0)        2.00000E-11
     (0,0,2)       -3.00000E-11
 Nucleus-field energy     =    -0.0000000015 hartrees
 Requested basis set is cc-pVTZ
 There are 100 shells and 280 basis functions
 A cutoff of  1.0D-11 yielded   4492 shell pairs
 There are     34802 function pairs (     45304 Cartesian)
 Smallest overlap matrix eigenvalue = 1.42E-04
 Guess MOs from SCF MO coefficient file
 Reading MOs from coefficient file
 Reading MOs from coefficient file
 Long-range K will be added via erf
 Coulomb attenuation parameter = 0.25 bohr**(-1)
 An unrestricted hybrid HF-DFT SCF calculation will be
 performed using Pulay DIIS extrapolation
 Exchange:     0.1957 Hartree-Fock + 1.0000 wB97X-D3 + LR-HF
 Correlation:  1.0000 wB97X-D3
 Using SG-2 standard quadrature grid
 Dispersion:   Grimme D3
 SCF converges when DIIS error is below 1.0E-08
 Using Q-Chem read-in guess as SCF_GUESS READ specified.

 using 64 threads for integral computing
 -------------------------------------------------------
 OpenMP Integral computing Module                
 Release: version 1.0, May 2013, Q-Chem Inc. Pittsburgh 
 -------------------------------------------------------
 using 64 threads for integral computing
 -------------------------------------------------------
 OpenMP Integral computing Module                
 Release: version 1.0, May 2013, Q-Chem Inc. Pittsburgh 
 -------------------------------------------------------
 ---------------------------------------
  Cycle       Energy         DIIS Error
 ---------------------------------------
    1    -302.8621592839      2.42E-04
    2    -302.8614456789      2.77E-05
    3    -302.8614550637      2.19E-05
    4    -302.8614602347      5.73E-06
    5    -302.8614617710      2.89E-06
    6    -302.8614631430      2.04E-06
    7    -302.8614642079      1.24E-06
    8    -302.8614649811      9.27E-07
    9    -302.8614653611      4.58E-07
   10    -302.8614654483      1.94E-07
   11    -302.8614654639      1.05E-07
   12    -302.8614654700      4.15E-08
   13    -302.8614654708      1.72E-08
   14    -302.8614654711      8.76E-09 Convergence criterion met
 ---------------------------------------
 <S^2> = 0.7939
 SCF time:  CPU 1190.32 s  wall 20.16 s
 SCF   energy in the final basis set = -302.86146547
 Total energy in the final basis set = -302.86146547
 
 --------------------------------------------------------------
 
                    Orbital Energies (a.u.)
 --------------------------------------------------------------
 
 Alpha MOs
 -- Occupied --
-14.4515 -14.4246 -10.3795 -10.3541 -10.3373 -10.3354 -10.3201  -1.0699
 -1.0309  -0.9790  -0.9128  -0.7927  -0.6936  -0.6704  -0.6343  -0.5791
 -0.5701  -0.5279  -0.4942  -0.4707  -0.4664  -0.4355  -0.4235  -0.3781
 -0.2834
 -- Virtual --
 -0.0051   0.0810   0.0989   0.1034   0.1276   0.1331   0.1617   0.1766
  0.1972   0.2414   0.2610   0.2786   0.3120   0.3215   0.3488   0.3590
  0.3659   0.3746   0.3973   0.4170   0.4221   0.4307   0.4418   0.4448
  0.4697   0.4848   0.5035   0.5092   0.5296   0.5402   0.5532   0.5559
  0.5687   0.5863   0.5923   0.6179   0.6311   0.6568   0.6650   0.6739
  0.6960   0.7056   0.7142   0.7415   0.7523   0.7848   0.7943   0.8109
  0.8291   0.8580   0.8843   0.9005   0.9340   0.9674   0.9997   1.0229
  1.0363   1.0575   1.0774   1.0913   1.1126   1.1329   1.1402   1.1565
  1.1642   1.2025   1.2059   1.2418   1.2531   1.2661   1.2896   1.3165
  1.3298   1.3506   1.3758   1.3903   1.4097   1.4372   1.4697   1.4795
  1.5081   1.5247   1.5484   1.5673   1.5789   1.6352   1.6659   1.6876
  1.7618   1.7793   1.7917   1.8351   1.8661   1.8889   1.9296   2.0139
  2.0815   2.1200   2.1496   2.2005   2.2288   2.2407   2.2866   2.3202
  2.3397   2.3687   2.3802   2.4063   2.4419   2.4676   2.4929   2.5118
  2.5514   2.5805   2.5998   2.6184   2.6514   2.6986   2.7181   2.7327
  2.7580   2.7709   2.8070   2.8203   2.8437   2.8512   2.8643   2.8731
  2.8818   2.9202   2.9250   2.9509   2.9584   2.9789   3.0052   3.0363
  3.0502   3.0520   3.0796   3.0866   3.0969   3.1057   3.1336   3.1524
  3.1746   3.1929   3.1965   3.2141   3.2447   3.2523   3.2887   3.2958
  3.3189   3.3262   3.3688   3.3872   3.4036   3.4353   3.4483   3.4641
  3.5018   3.5242   3.5351   3.5819   3.5919   3.6231   3.6402   3.6526
  3.6795   3.6922   3.7316   3.7367   3.7813   3.8022   3.8375   3.8528
  3.8821   3.8886   3.9247   3.9683   3.9770   4.0021   4.0111   4.0425
  4.0665   4.0690   4.0700   4.0859   4.0998   4.1543   4.1688   4.1919
  4.2113   4.2263   4.2593   4.2882   4.2919   4.3603   4.3709   4.3902
  4.4064   4.4887   4.5288   4.5643   4.6001   4.6046   4.6300   4.6530
  4.6578   4.6710   4.6913   4.7357   4.7825   4.8009   4.8085   4.8396
  4.8564   4.9362   4.9948   5.0333   5.0533   5.1026   5.1279   5.1639
  5.1966   5.2258   5.2577   5.2717   5.3355   5.3787   5.4445   5.4744
  5.5411   5.6128   5.6589   5.7015   5.8089   5.8611   5.8983   5.9494
  5.9743   6.0337   6.1506   6.2002   6.2580   6.3684   6.6068   6.8351
  8.8061   9.6307  11.8464  12.5376  13.9210  14.4376  15.5277
 
 Beta MOs
 -- Occupied --
-14.4490 -14.4227 -10.3758 -10.3495 -10.3369 -10.3340 -10.3210  -1.0602
 -1.0269  -0.9699  -0.8988  -0.7828  -0.6829  -0.6656  -0.6262  -0.5706
 -0.5594  -0.5242  -0.4807  -0.4659  -0.4476  -0.4310  -0.4142  -0.3601
 -- Virtual --
 -0.0429   0.0226   0.0888   0.1018   0.1110   0.1330   0.1377   0.1628
  0.1819   0.2055   0.2441   0.2636   0.2796   0.3159   0.3234   0.3542
  0.3606   0.3706   0.3769   0.4030   0.4211   0.4245   0.4334   0.4448
  0.4482   0.4721   0.4875   0.5048   0.5181   0.5331   0.5428   0.5547
  0.5569   0.5724   0.5882   0.5960   0.6210   0.6345   0.6592   0.6678
  0.6759   0.7003   0.7079   0.7176   0.7434   0.7579   0.7861   0.7972
  0.8130   0.8342   0.8611   0.8871   0.9045   0.9381   0.9707   1.0023
  1.0265   1.0395   1.0607   1.0807   1.0949   1.1169   1.1364   1.1412
  1.1587   1.1688   1.2064   1.2099   1.2448   1.2539   1.2738   1.2921
  1.3199   1.3357   1.3528   1.3802   1.3947   1.4148   1.4406   1.4745
  1.4826   1.5127   1.5297   1.5511   1.5707   1.5849   1.6364   1.6700
  1.6911   1.7655   1.7845   1.7949   1.8406   1.8704   1.8904   1.9340
  2.0177   2.0842   2.1215   2.1594   2.2047   2.2307   2.2414   2.2943
  2.3254   2.3513   2.3752   2.3902   2.4136   2.4487   2.4766   2.4999
  2.5168   2.5585   2.5872   2.6070   2.6269   2.6561   2.7070   2.7190
  2.7337   2.7603   2.7765   2.8133   2.8269   2.8489   2.8547   2.8704
  2.8803   2.8879   2.9275   2.9319   2.9537   2.9652   2.9823   3.0091
  3.0396   3.0585   3.0587   3.0863   3.0933   3.1015   3.1092   3.1383
  3.1586   3.1863   3.1992   3.2047   3.2179   3.2509   3.2597   3.2927
  3.3011   3.3253   3.3291   3.3757   3.3922   3.4120   3.4390   3.4545
  3.4716   3.5049   3.5293   3.5404   3.5862   3.5955   3.6294   3.6448
  3.6603   3.6844   3.6961   3.7362   3.7399   3.7860   3.8086   3.8425
  3.8575   3.8873   3.8929   3.9284   3.9704   3.9814   4.0072   4.0147
  4.0453   4.0722   4.0749   4.0766   4.0894   4.1029   4.1582   4.1740
  4.1971   4.2160   4.2326   4.2626   4.2908   4.2955   4.3653   4.3756
  4.3942   4.4111   4.4960   4.5342   4.5685   4.6061   4.6089   4.6360
  4.6594   4.6659   4.6784   4.6958   4.7409   4.7877   4.8060   4.8136
  4.8433   4.8607   4.9397   5.0002   5.0397   5.0571   5.1090   5.1331
  5.1690   5.2021   5.2298   5.2635   5.2777   5.3395   5.3810   5.4461
  5.4779   5.5458   5.6193   5.6639   5.7074   5.8129   5.8654   5.9045
  5.9551   5.9768   6.0401   6.1546   6.2054   6.2612   6.3731   6.6092
  6.8412   8.8074   9.6355  11.8485  12.5460  13.9257  14.4423  15.5304
 --------------------------------------------------------------
 
          Ground-State Mulliken Net Atomic Charges

     Atom                 Charge (a.u.)    Spin (a.u.)
  --------------------------------------------------------
      1 C                    -0.076023      -0.066857
      2 N                    -0.079448       0.123557
      3 C                    -0.094459      -0.127415
      4 H                     0.156505       0.006961
      5 C                    -0.147438       0.295723
      6 H                     0.150587      -0.002998
      7 C                    -0.160137       0.341890
      8 H                     0.160208      -0.010531
      9 C                    -0.022420       0.302614
     10 H                     0.158398      -0.029423
     11 N                    -0.205829       0.123257
     12 H                     0.160058       0.043222
  --------------------------------------------------------
  Sum of atomic charges =    -0.000000
  Sum of spin   charges =     1.000000

 -----------------------------------------------------------------
                    Cartesian Multipole Moments
 -----------------------------------------------------------------
    Charge (ESU x 10^10)
                -0.0000
    Dipole Moment (Debye)
         X       1.5454      Y       1.2980      Z      -3.5120
       Tot       4.0506
    Quadrupole Moments (Debye-Ang)
        XX     -42.5024     XY       0.2357     YY     -52.9457
        XZ       1.2113     YZ      14.0885     ZZ     -47.6915
    Octopole Moments (Debye-Ang^2)
       XXX       9.3181    XXY       7.6389    XYY      16.7883
       YYY      24.2655    XXZ     -16.2413    XYZ      -5.1492
       YYZ     -31.6298    XZZ      10.7700    YZZ      38.6854
       ZZZ     -83.0020
    Hexadecapole Moments (Debye-Ang^3)
      XXXX     -73.7203   XXXY     -21.0708   XXYY    -130.6924
      XYYY     -15.3176   YYYY    -779.7411   XXXZ      49.9844
      XXYZ      79.0881   XYYZ      30.6670   YYYZ     328.8393
      XXZZ    -119.8671   XYZZ     -26.5653   YYZZ    -306.7163
      XZZZ      64.8871   YZZZ     325.9454   ZZZZ    -735.3201
 -----------------------------------------------------------------
 Calculating analytic gradient of the SCF energy
 Gradient of SCF Energy
            1           2           3           4           5           6
    1   0.0011147  -0.0004694  -0.0018375   0.0000419  -0.0003046   0.0002921
    2   0.0017350  -0.0015878   0.0002179   0.0010861   0.0008893  -0.0007259
    3  -0.0024671   0.0017638  -0.0038106   0.0007249   0.0031672  -0.0009730
            7           8           9          10          11          12
    1  -0.0212534   0.0010743   0.0165115   0.0050030   0.0042557  -0.0044283
    2   0.0054065   0.0020485   0.0186153  -0.0313713   0.0039680  -0.0002816
    3  -0.0120033   0.0005629  -0.0013842   0.0045702   0.0039165   0.0059327
 Max gradient component =       3.137E-02
 RMS gradient           =       8.223E-03
 Gradient time:  CPU 214.16 s  wall 3.96 s
rPathMan2.  file_steps = 951
 IRC --- Status = 3.  Assess initial corrector step
 IRC --- bisector search: b =  0.000000 E =     -302.861510 G.B =  -0.002733
 IRC --- bisector search: b =  0.015000 E =     -302.861465 G.B =   0.008564
 IRC --- performed gradient/energy interpolation
 IRC --- bisector search:  estimate b(min) =   3.610605591332334E-003
 Adding empirical dispersion correction 
 ----------------------------------------------------------------
 Doing -D3(0) with
 s6  =   1.00000
 s8  =   1.00000
 rs6 =   1.28100
 rs8 =   1.09400
 -D3 energy without 3body term =     -0.0027196248 hartrees
 ----------------------------------------------------------------
             Standard Nuclear Orientation (Angstroms)
    I     Atom           X                Y                Z
 ----------------------------------------------------------------
    1      C      -0.3557284346    -1.5897490267     2.0269697592
    2      N      -0.5207255020    -2.3988307752     2.8289682845
    3      C       0.2076498411    -0.8782570424    -0.2156919064
    4      H       0.3135372667    -1.9193269304    -0.4928490268
    5      C      -0.1458549035    -0.5784321121     1.0517009808
    6      H      -0.2960906146     0.4423447735     1.3737010083
    7      C       0.4003388809     0.0800490072    -1.2617013409
    8      H       0.8665451535    -0.2228079399    -2.1897688564
    9      C       0.0566292718     1.4524330287    -1.1804296112
   10      H      -0.6765303026     0.7034234171    -1.9245616347
   11      N      -0.1813174100     2.4334099231    -0.4508575783
   12      H       0.3315467291     2.4757436766     0.4345198822
 ----------------------------------------------------------------
 Nuclear Repulsion Energy =         236.22586687 hartrees
 There are       25 alpha and       24 beta electrons

                       Distance Matrix (Angstroms)
             C (  1)   N (  2)   C (  3)   H (  4)   C (  5)   H (  6)
   N (  2)  1.151103
   C (  3)  2.419328  3.480321
   H (  4)  2.627932  3.458379  1.082522
   C (  5)  1.420548  2.571587  1.349498  2.096348
   H (  6)  2.135351  3.200085  2.126949  3.071343  1.080852
   C (  7)  3.764999  4.871015  1.431648  2.143869  2.466527  2.749840
   H (  8)  4.598192  5.643343  2.181911  2.462424  3.414462  3.806897
   C (  9)  4.439856  5.589351  2.526983  3.450729  3.024536  2.769165
   H ( 10)  4.579973  5.678407  2.490727  3.147833  3.283734  3.330380
   N ( 11)  4.728198  5.850043  3.342714  4.380977  3.366026  2.703059
   H ( 12)  4.420008  5.497384  3.418691  4.491880  3.152271  2.326091
             C (  7)   H (  8)   C (  9)   H ( 10)   N ( 11)
   H (  8)  1.081841
   C (  9)  1.417102  2.116875
   H ( 10)  1.409832  1.819154  1.285407
   N ( 11)  2.556188  3.343250  1.245476  2.325918
   H ( 12)  2.936197  3.802012  1.931529  3.118109  1.024068
 
 Applying Cartesian multipole field
    Component          Value
    ---------          -----
     (2,0,0)        1.00000E-10
     (0,2,0)        2.00000E-11
     (0,0,2)       -3.00000E-11
 Nucleus-field energy     =    -0.0000000015 hartrees
 Requested basis set is cc-pVTZ
 There are 100 shells and 280 basis functions
 A cutoff of  1.0D-11 yielded   4492 shell pairs
 There are     34802 function pairs (     45304 Cartesian)
 Smallest overlap matrix eigenvalue = 1.41E-04
 Guess MOs from SCF MO coefficient file
 Reading MOs from coefficient file
 Reading MOs from coefficient file
 Long-range K will be added via erf
 Coulomb attenuation parameter = 0.25 bohr**(-1)
 An unrestricted hybrid HF-DFT SCF calculation will be
 performed using Pulay DIIS extrapolation
 Exchange:     0.1957 Hartree-Fock + 1.0000 wB97X-D3 + LR-HF
 Correlation:  1.0000 wB97X-D3
 Using SG-2 standard quadrature grid
 Dispersion:   Grimme D3
 SCF converges when DIIS error is below 1.0E-08
 Using Q-Chem read-in guess as SCF_GUESS READ specified.

 using 64 threads for integral computing
 -------------------------------------------------------
 OpenMP Integral computing Module                
 Release: version 1.0, May 2013, Q-Chem Inc. Pittsburgh 
 -------------------------------------------------------
 using 64 threads for integral computing
 -------------------------------------------------------
 OpenMP Integral computing Module                
 Release: version 1.0, May 2013, Q-Chem Inc. Pittsburgh 
 -------------------------------------------------------
 ---------------------------------------
  Cycle       Energy         DIIS Error
 ---------------------------------------
    1    -302.8613000081      1.84E-04
    2    -302.8615030783      2.09E-05
    3    -302.8615085310      1.66E-05
    4    -302.8615115050      4.33E-06
    5    -302.8615124007      2.23E-06
    6    -302.8615131953      1.57E-06
    7    -302.8615138079      9.48E-07
    8    -302.8615142406      7.06E-07
    9    -302.8615144602      3.46E-07
   10    -302.8615145117      1.45E-07
   11    -302.8615145212      7.94E-08
   12    -302.8615145248      3.11E-08
   13    -302.8615145253      1.27E-08
   14    -302.8615145253      6.46E-09 Convergence criterion met
 ---------------------------------------
 <S^2> = 0.7914
 SCF time:  CPU 1173.24 s  wall 19.78 s
 SCF   energy in the final basis set = -302.86151453
 Total energy in the final basis set = -302.86151453
 
 --------------------------------------------------------------
 
                    Orbital Energies (a.u.)
 --------------------------------------------------------------
 
 Alpha MOs
 -- Occupied --
-14.4510 -14.4245 -10.3788 -10.3541 -10.3372 -10.3355 -10.3202  -1.0695
 -1.0313  -0.9792  -0.9137  -0.7923  -0.6933  -0.6704  -0.6343  -0.5791
 -0.5703  -0.5278  -0.4943  -0.4707  -0.4660  -0.4360  -0.4233  -0.3785
 -0.2830
 -- Virtual --
 -0.0043   0.0811   0.0991   0.1036   0.1276   0.1332   0.1615   0.1766
  0.1973   0.2414   0.2613   0.2790   0.3111   0.3214   0.3492   0.3586
  0.3657   0.3746   0.3975   0.4172   0.4220   0.4307   0.4420   0.4444
  0.4695   0.4857   0.5032   0.5094   0.5295   0.5402   0.5536   0.5559
  0.5687   0.5862   0.5923   0.6187   0.6316   0.6573   0.6648   0.6743
  0.6960   0.7057   0.7143   0.7410   0.7530   0.7847   0.7945   0.8110
  0.8296   0.8579   0.8843   0.9004   0.9344   0.9679   1.0000   1.0234
  1.0367   1.0574   1.0771   1.0914   1.1130   1.1335   1.1404   1.1570
  1.1640   1.2028   1.2064   1.2419   1.2540   1.2663   1.2896   1.3174
  1.3298   1.3501   1.3763   1.3901   1.4103   1.4366   1.4700   1.4792
  1.5083   1.5245   1.5484   1.5671   1.5791   1.6345   1.6667   1.6870
  1.7623   1.7795   1.7928   1.8362   1.8662   1.8891   1.9277   2.0151
  2.0812   2.1199   2.1496   2.2017   2.2286   2.2421   2.2867   2.3212
  2.3397   2.3692   2.3807   2.4063   2.4414   2.4681   2.4931   2.5122
  2.5508   2.5812   2.6001   2.6181   2.6512   2.6982   2.7181   2.7332
  2.7581   2.7712   2.8066   2.8208   2.8437   2.8511   2.8642   2.8741
  2.8829   2.9207   2.9241   2.9509   2.9588   2.9794   3.0054   3.0361
  3.0493   3.0524   3.0804   3.0869   3.0975   3.1054   3.1338   3.1523
  3.1757   3.1933   3.1962   3.2149   3.2452   3.2524   3.2888   3.2968
  3.3186   3.3260   3.3682   3.3869   3.4046   3.4365   3.4484   3.4649
  3.5018   3.5248   3.5347   3.5828   3.5917   3.6233   3.6407   3.6533
  3.6801   3.6921   3.7315   3.7369   3.7830   3.8023   3.8381   3.8532
  3.8823   3.8890   3.9247   3.9679   3.9772   4.0025   4.0117   4.0401
  4.0669   4.0686   4.0703   4.0868   4.1017   4.1561   4.1699   4.1934
  4.2122   4.2277   4.2596   4.2888   4.2922   4.3589   4.3723   4.3907
  4.4089   4.4910   4.5283   4.5645   4.6023   4.6059   4.6302   4.6543
  4.6583   4.6721   4.6915   4.7357   4.7836   4.8022   4.8104   4.8394
  4.8581   4.9367   4.9944   5.0335   5.0519   5.1026   5.1279   5.1632
  5.1973   5.2256   5.2588   5.2728   5.3361   5.3811   5.4404   5.4731
  5.5415   5.6170   5.6603   5.7007   5.8101   5.8621   5.8996   5.9521
  5.9732   6.0371   6.1515   6.2017   6.2620   6.3690   6.6074   6.8358
  8.7994   9.6371  11.8600  12.5222  13.9511  14.4434  15.5620
 
 Beta MOs
 -- Occupied --
-14.4484 -14.4227 -10.3750 -10.3495 -10.3369 -10.3340 -10.3210  -1.0596
 -1.0275  -0.9702  -0.8997  -0.7824  -0.6825  -0.6656  -0.6262  -0.5706
 -0.5594  -0.5241  -0.4813  -0.4661  -0.4471  -0.4311  -0.4141  -0.3609
 -- Virtual --
 -0.0422   0.0233   0.0889   0.1020   0.1112   0.1332   0.1378   0.1626
  0.1818   0.2055   0.2439   0.2638   0.2800   0.3152   0.3232   0.3545
  0.3601   0.3705   0.3771   0.4031   0.4214   0.4245   0.4335   0.4450
  0.4476   0.4721   0.4884   0.5045   0.5183   0.5330   0.5428   0.5551
  0.5569   0.5724   0.5881   0.5959   0.6219   0.6350   0.6597   0.6677
  0.6762   0.7003   0.7081   0.7176   0.7429   0.7586   0.7860   0.7974
  0.8131   0.8347   0.8609   0.8871   0.9044   0.9386   0.9711   1.0027
  1.0271   1.0399   1.0606   1.0804   1.0949   1.1172   1.1370   1.1415
  1.1592   1.1686   1.2068   1.2104   1.2449   1.2548   1.2741   1.2920
  1.3208   1.3357   1.3524   1.3806   1.3945   1.4153   1.4400   1.4749
  1.4822   1.5128   1.5294   1.5510   1.5704   1.5852   1.6356   1.6709
  1.6905   1.7660   1.7847   1.7959   1.8417   1.8706   1.8907   1.9320
  2.0190   2.0838   2.1213   2.1595   2.2059   2.2308   2.2427   2.2944
  2.3265   2.3512   2.3754   2.3905   2.4136   2.4481   2.4771   2.5002
  2.5172   2.5581   2.5878   2.6073   2.6267   2.6559   2.7068   2.7189
  2.7342   2.7605   2.7769   2.8128   2.8276   2.8491   2.8545   2.8703
  2.8812   2.8890   2.9278   2.9312   2.9537   2.9657   2.9828   3.0093
  3.0396   3.0575   3.0589   3.0870   3.0938   3.1022   3.1090   3.1385
  3.1587   3.1874   3.1996   3.2043   3.2186   3.2514   3.2598   3.2927
  3.3021   3.3251   3.3290   3.3751   3.3920   3.4130   3.4403   3.4547
  3.4723   3.5050   3.5299   3.5400   3.5871   3.5952   3.6298   3.6453
  3.6610   3.6850   3.6959   3.7360   3.7401   3.7875   3.8086   3.8430
  3.8581   3.8874   3.8935   3.9285   3.9700   3.9816   4.0077   4.0152
  4.0429   4.0719   4.0745   4.0768   4.0902   4.1049   4.1599   4.1752
  4.1985   4.2168   4.2342   4.2630   4.2914   4.2959   4.3638   4.3773
  4.3946   4.4136   4.4985   4.5338   4.5687   4.6081   4.6102   4.6363
  4.6605   4.6660   4.6794   4.6959   4.7409   4.7887   4.8072   4.8155
  4.8432   4.8626   4.9403   4.9996   5.0402   5.0559   5.1089   5.1330
  5.1682   5.2029   5.2295   5.2644   5.2789   5.3401   5.3834   5.4420
  5.4766   5.5464   5.6237   5.6654   5.7067   5.8141   5.8664   5.9059
  5.9580   5.9755   6.0434   6.1555   6.2066   6.2652   6.3737   6.6099
  6.8419   8.8006   9.6420  11.8619  12.5308  13.9558  14.4481  15.5646
 --------------------------------------------------------------
 
          Ground-State Mulliken Net Atomic Charges

     Atom                 Charge (a.u.)    Spin (a.u.)
  --------------------------------------------------------
      1 C                    -0.076880      -0.064052
      2 N                    -0.078218       0.117910
      3 C                    -0.093113      -0.121714
      4 H                     0.156243       0.006967
      5 C                    -0.146234       0.285465
      6 H                     0.150354      -0.002884
      7 C                    -0.161130       0.342274
      8 H                     0.160156      -0.010561
      9 C                    -0.023506       0.304047
     10 H                     0.159922      -0.028022
     11 N                    -0.207329       0.126959
     12 H                     0.159734       0.043611
  --------------------------------------------------------
  Sum of atomic charges =    -0.000000
  Sum of spin   charges =     1.000000

 -----------------------------------------------------------------
                    Cartesian Multipole Moments
 -----------------------------------------------------------------
    Charge (ESU x 10^10)
                -0.0000
    Dipole Moment (Debye)
         X       1.5424      Y       1.2664      Z      -3.5007
       Tot       4.0296
    Quadrupole Moments (Debye-Ang)
        XX     -42.4876     XY       0.2349     YY     -52.9826
        XZ       1.2199     YZ      14.0922     ZZ     -47.6674
    Octopole Moments (Debye-Ang^2)
       XXX       9.3349    XXY       7.6133    XYY      16.7909
       YYY      24.0881    XXZ     -16.2314    XYZ      -5.1218
       YYZ     -31.5815    XZZ      10.7456    YZZ      38.6286
       ZZZ     -82.9686
    Hexadecapole Moments (Debye-Ang^3)
      XXXX     -73.6383   XXXY     -21.0273   XXYY    -130.6590
      XYYY     -15.2381   YYYY    -779.8005   XXXZ      49.9424
      XXYZ      79.0754   XYYZ      30.6681   YYYZ     328.8618
      XXZZ    -119.7873   XYZZ     -26.5895   YYZZ    -306.6495
      XZZZ      64.8940   YZZZ     325.8930   ZZZZ    -734.8953
 -----------------------------------------------------------------
 Calculating analytic gradient of the SCF energy
 Gradient of SCF Energy
            1           2           3           4           5           6
    1   0.0005592  -0.0001031  -0.0031381   0.0000182   0.0010711   0.0001621
    2  -0.0003579  -0.0000882   0.0003513   0.0007045   0.0002359  -0.0002141
    3  -0.0002415   0.0002055   0.0023905   0.0002693  -0.0021300  -0.0006070
            7           8           9          10          11          12
    1  -0.0211721   0.0013042   0.0159285   0.0054326   0.0039482  -0.0040109
    2   0.0083353   0.0018727   0.0156428  -0.0304979   0.0042032  -0.0001877
    3  -0.0130682   0.0001291  -0.0014934   0.0047960   0.0035035   0.0062462
 Max gradient component =       3.050E-02
 RMS gradient           =       7.994E-03
 Gradient time:  CPU 213.81 s  wall 3.96 s
rPathMan2.  file_steps = 951
 IRC --- Status = 4.  Checking bisector search.
 IRC --- Bisector search finished successfully.
 ------------------------------------------------------------------------
 Reaction path following.  The coordinates are cartesian              
 Step   2 E=    -302.861515 |G|=  0.047965 S_lin= 0.1498 S_tot= 0.1498
 ------------------------------------------------------------------------
  IRC -- SD step length =   0.150000000000000     
 Adding empirical dispersion correction 
 ----------------------------------------------------------------
 Doing -D3(0) with
 s6  =   1.00000
 s8  =   1.00000
 rs6 =   1.28100
 rs8 =   1.09400
 -D3 energy without 3body term =     -0.0027387174 hartrees
 ----------------------------------------------------------------
             Standard Nuclear Orientation (Angstroms)
    I     Atom           X                Y                Z
 ----------------------------------------------------------------
    1      C      -0.3566538476    -1.5891568193     2.0273693411
    2      N      -0.5205548753    -2.3986848583     2.8286282596
    3      C       0.2128429085    -0.8788383186    -0.2196478647
    4      H       0.3135071616    -1.9204928585    -0.4932946400
    5      C      -0.1476274509    -0.5788225665     1.0552259247
    6      H      -0.2963587886     0.4426990992     1.3747055783
    7      C       0.4353759969     0.0662552137    -1.2400751147
    8      H       0.8643868408    -0.2259070080    -2.1899825017
    9      C       0.0302696087     1.4265462155    -1.1779583064
   10      H      -0.6855205731     0.7538934620    -1.9324984574
   11      N      -0.1878512398     2.4264541716    -0.4566554904
   12      H       0.3381842341     2.4760542665     0.4241832317
 ----------------------------------------------------------------
 Nuclear Repulsion Energy =         236.43936876 hartrees
 There are       25 alpha and       24 beta electrons

                       Distance Matrix (Angstroms)
             C (  1)   N (  2)   C (  3)   H (  4)   C (  5)   H (  6)
   N (  2)  1.150745
   C (  3)  2.424452  3.484221
   H (  4)  2.629191  3.458251  1.081693
   C (  5)  1.417579  2.568254  1.358400  2.100152
   H (  6)  2.134958  3.199628  2.132536  3.073441  1.080599
   C (  7)  3.747518  4.852224  1.408543  2.125959  2.454470  2.741208
   H (  8)  4.597330  5.641408  2.175557  2.460455  3.417616  3.808066
   C (  9)  4.417952  5.566735  2.503296  3.428069  3.006703  2.755129
   H ( 10)  4.612872  5.712643  2.531151  3.197140  3.315412  3.344531
   N ( 11)  4.724829  5.846858  3.337917  4.375917  3.364386  2.702025
   H ( 12)  4.424810  5.502897  3.418411  4.491325  3.156976  2.332525
             C (  7)   H (  8)   C (  9)   H ( 10)   N ( 11)
   H (  8)  1.082466
   C (  9)  1.420690  2.109632
   H ( 10)  1.486171  1.851626  1.238607
   N ( 11)  2.563727  3.338660  1.252066  2.285442
   H ( 12)  2.930245  3.796228  1.939880  3.093179  1.027156
 
 Applying Cartesian multipole field
    Component          Value
    ---------          -----
     (2,0,0)        1.00000E-10
     (0,2,0)        2.00000E-11
     (0,0,2)       -3.00000E-11
 Nucleus-field energy     =    -0.0000000014 hartrees
 Requested basis set is cc-pVTZ
 There are 100 shells and 280 basis functions
 A cutoff of  1.0D-11 yielded   4494 shell pairs
 There are     34820 function pairs (     45325 Cartesian)
 Smallest overlap matrix eigenvalue = 1.45E-04
 Guess MOs from SCF MO coefficient file
 Reading MOs from coefficient file
 Reading MOs from coefficient file
 Long-range K will be added via erf
 Coulomb attenuation parameter = 0.25 bohr**(-1)
 An unrestricted hybrid HF-DFT SCF calculation will be
 performed using Pulay DIIS extrapolation
 Exchange:     0.1957 Hartree-Fock + 1.0000 wB97X-D3 + LR-HF
 Correlation:  1.0000 wB97X-D3
 Using SG-2 standard quadrature grid
 Dispersion:   Grimme D3
 SCF converges when DIIS error is below 1.0E-08
 Using Q-Chem read-in guess as SCF_GUESS READ specified.

 using 64 threads for integral computing
 -------------------------------------------------------
 OpenMP Integral computing Module                
 Release: version 1.0, May 2013, Q-Chem Inc. Pittsburgh 
 -------------------------------------------------------
 using 64 threads for integral computing
 -------------------------------------------------------
 OpenMP Integral computing Module                
 Release: version 1.0, May 2013, Q-Chem Inc. Pittsburgh 
 -------------------------------------------------------
 ---------------------------------------
  Cycle       Energy         DIIS Error
 ---------------------------------------
    1    -302.8706574064      1.10E-03
    2    -302.8693485665      1.46E-04
    3    -302.8703140302      1.58E-04
    4    -302.8707338952      4.82E-05
    5    -302.8711482210      3.02E-05
    6    -302.8714015323      1.71E-05
    7    -302.8715067872      1.09E-05
    8    -302.8715450177      5.42E-06
    9    -302.8715512296      2.91E-06
   10    -302.8715536682      1.51E-06
   11    -302.8715548793      6.39E-07
   12    -302.8715551208      4.19E-07
   13    -302.8715551969      1.41E-07
   14    -302.8715552124      6.95E-08
   15    -302.8715552167      2.59E-08
   16    -302.8715552178      1.23E-08
   17    -302.8715552180      5.76E-09 Convergence criterion met
 ---------------------------------------
 <S^2> = 0.8000
 SCF time:  CPU 1481.60 s  wall 25.24 s
 SCF   energy in the final basis set = -302.87155522
 Total energy in the final basis set = -302.87155522
 
 --------------------------------------------------------------
 
                    Orbital Energies (a.u.)
 --------------------------------------------------------------
 
 Alpha MOs
 -- Occupied --
-14.4546 -14.4242 -10.3803 -10.3510 -10.3375 -10.3311 -10.3191  -1.0681
 -1.0318  -0.9791  -0.9111  -0.7931  -0.6932  -0.6703  -0.6334  -0.5791
 -0.5710  -0.5254  -0.4969  -0.4708  -0.4649  -0.4357  -0.4228  -0.3815
 -0.2907
 -- Virtual --
  0.0030   0.0770   0.1000   0.1072   0.1288   0.1345   0.1628   0.1761
  0.1969   0.2415   0.2611   0.2788   0.3143   0.3269   0.3463   0.3534
  0.3710   0.3760   0.4010   0.4155   0.4212   0.4308   0.4435   0.4494
  0.4726   0.4842   0.5043   0.5101   0.5257   0.5434   0.5559   0.5566
  0.5704   0.5874   0.5955   0.6229   0.6248   0.6543   0.6664   0.6778
  0.6974   0.7060   0.7162   0.7391   0.7499   0.7840   0.7930   0.8135
  0.8323   0.8557   0.8845   0.9000   0.9292   0.9647   0.9980   1.0249
  1.0351   1.0549   1.0778   1.0938   1.1109   1.1291   1.1362   1.1560
  1.1647   1.1991   1.2018   1.2414   1.2512   1.2703   1.2948   1.3206
  1.3375   1.3511   1.3744   1.3910   1.4171   1.4406   1.4697   1.4823
  1.5061   1.5234   1.5550   1.5699   1.5776   1.6428   1.6671   1.6861
  1.7621   1.7761   1.7915   1.8284   1.8640   1.8871   1.9293   2.0036
  2.0857   2.1222   2.1644   2.2077   2.2253   2.2418   2.2988   2.3167
  2.3370   2.3555   2.3861   2.3967   2.4537   2.4605   2.4938   2.5135
  2.5538   2.5744   2.6020   2.6171   2.6582   2.6984   2.7185   2.7337
  2.7628   2.7826   2.8071   2.8222   2.8489   2.8505   2.8573   2.8684
  2.8844   2.9256   2.9338   2.9556   2.9635   2.9837   3.0036   3.0459
  3.0478   3.0496   3.0780   3.0870   3.0960   3.1107   3.1310   3.1578
  3.1735   3.1929   3.2018   3.2257   3.2427   3.2504   3.2919   3.3007
  3.3179   3.3442   3.3657   3.3845   3.4104   3.4261   3.4395   3.4688
  3.4974   3.5261   3.5396   3.5719   3.5935   3.6290   3.6489   3.6545
  3.6850   3.7032   3.7304   3.7377   3.7833   3.8129   3.8303   3.8526
  3.8805   3.8955   3.9263   3.9691   3.9810   4.0040   4.0130   4.0436
  4.0617   4.0666   4.0698   4.0742   4.1177   4.1474   4.1793   4.1857
  4.2093   4.2197   4.2471   4.2939   4.2972   4.3577   4.3756   4.3846
  4.4220   4.5169   4.5248   4.5610   4.5850   4.6029   4.6234   4.6536
  4.6567   4.6689   4.7082   4.7373   4.7829   4.8010   4.8097   4.8438
  4.8669   4.9288   4.9997   5.0348   5.0452   5.0998   5.1366   5.1511
  5.1884   5.2205   5.2479   5.2829   5.3388   5.3679   5.4297   5.4661
  5.5267   5.5884   5.6497   5.6911   5.7999   5.8523   5.8951   5.9506
  5.9865   6.0532   6.1507   6.2045   6.2668   6.3894   6.6169   6.8188
  8.8313   9.7330  11.8847  12.6157  13.8843  14.3786  15.5527
 
 Beta MOs
 -- Occupied --
-14.4528 -14.4217 -10.3782 -10.3458 -10.3335 -10.3327 -10.3203  -1.0607
 -1.0265  -0.9692  -0.8953  -0.7836  -0.6843  -0.6657  -0.6257  -0.5708
 -0.5602  -0.5225  -0.4788  -0.4650  -0.4510  -0.4319  -0.4103  -0.3627
 -- Virtual --
 -0.0504   0.0245   0.0873   0.1026   0.1145   0.1344   0.1381   0.1640
  0.1828   0.2072   0.2442   0.2644   0.2798   0.3182   0.3299   0.3516
  0.3562   0.3732   0.3770   0.4078   0.4189   0.4236   0.4337   0.4469
  0.4541   0.4753   0.4871   0.5059   0.5163   0.5301   0.5458   0.5570
  0.5578   0.5735   0.5893   0.5989   0.6261   0.6275   0.6566   0.6690
  0.6805   0.7017   0.7084   0.7198   0.7423   0.7524   0.7851   0.7963
  0.8160   0.8359   0.8599   0.8869   0.9034   0.9333   0.9669   1.0008
  1.0272   1.0384   1.0584   1.0815   1.0978   1.1163   1.1330   1.1385
  1.1587   1.1687   1.2028   1.2059   1.2451   1.2525   1.2775   1.2974
  1.3243   1.3433   1.3527   1.3797   1.3955   1.4226   1.4444   1.4738
  1.4859   1.5110   1.5283   1.5576   1.5738   1.5823   1.6435   1.6710
  1.6901   1.7650   1.7824   1.7951   1.8332   1.8673   1.8889   1.9332
  2.0076   2.0882   2.1234   2.1738   2.2115   2.2257   2.2426   2.3073
  2.3223   2.3466   2.3725   2.3935   2.4040   2.4600   2.4692   2.5003
  2.5196   2.5595   2.5819   2.6118   2.6242   2.6624   2.7061   2.7202
  2.7337   2.7656   2.7863   2.8136   2.8287   2.8517   2.8542   2.8640
  2.8750   2.8896   2.9328   2.9395   2.9600   2.9698   2.9874   3.0074
  3.0492   3.0539   3.0588   3.0834   3.0926   3.1020   3.1136   3.1367
  3.1627   3.1830   3.2005   3.2120   3.2281   3.2509   3.2549   3.2956
  3.3054   3.3245   3.3476   3.3708   3.3885   3.4186   3.4290   3.4472
  3.4769   3.5009   3.5314   3.5444   3.5757   3.5984   3.6346   3.6530
  3.6606   3.6931   3.7067   3.7344   3.7416   3.7876   3.8183   3.8360
  3.8577   3.8847   3.8997   3.9312   3.9722   3.9852   4.0080   4.0166
  4.0467   4.0663   4.0713   4.0790   4.0828   4.1208   4.1519   4.1842
  4.1927   4.2138   4.2250   4.2497   4.2963   4.3008   4.3641   4.3800
  4.3894   4.4259   4.5250   4.5302   4.5658   4.5906   4.6095   4.6290
  4.6622   4.6654   4.6786   4.7131   4.7423   4.7886   4.8071   4.8155
  4.8470   4.8717   4.9317   5.0040   5.0397   5.0497   5.1078   5.1412
  5.1565   5.1941   5.2242   5.2547   5.2891   5.3426   5.3705   5.4331
  5.4686   5.5306   5.5932   5.6541   5.6957   5.8037   5.8556   5.8998
  5.9550   5.9889   6.0591   6.1536   6.2114   6.2699   6.3932   6.6195
  6.8232   8.8324   9.7366  11.8868  12.6254  13.8892  14.3825  15.5562
 --------------------------------------------------------------
 
          Ground-State Mulliken Net Atomic Charges

     Atom                 Charge (a.u.)    Spin (a.u.)
  --------------------------------------------------------
      1 C                    -0.077478      -0.087919
      2 N                    -0.078584       0.163927
      3 C                    -0.099589      -0.162331
      4 H                     0.156611       0.006152
      5 C                    -0.144445       0.391824
      6 H                     0.150171      -0.004597
      7 C                    -0.150296       0.419948
      8 H                     0.157435      -0.011925
      9 C                    -0.007573       0.175734
     10 H                     0.141703      -0.009372
     11 N                    -0.208238       0.089824
     12 H                     0.160283       0.028736
  --------------------------------------------------------
  Sum of atomic charges =    -0.000000
  Sum of spin   charges =     1.000000

 -----------------------------------------------------------------
                    Cartesian Multipole Moments
 -----------------------------------------------------------------
    Charge (ESU x 10^10)
                -0.0000
    Dipole Moment (Debye)
         X       1.5907      Y       1.4076      Z      -3.5544
       Tot       4.1407
    Quadrupole Moments (Debye-Ang)
        XX     -42.6347     XY       0.4844     YY     -52.7076
        XZ       1.0769     YZ      13.9053     ZZ     -47.4708
    Octopole Moments (Debye-Ang^2)
       XXX       9.2050    XXY       7.7673    XYY      17.1499
       YYY      25.6821    XXZ     -16.1697    XYZ      -5.5152
       YYZ     -32.0506    XZZ      11.0718    YZZ      39.2828
       ZZZ     -84.0116
    Hexadecapole Moments (Debye-Ang^3)
      XXXX     -75.2329   XXXY     -19.6796   XXYY    -130.5064
      XYYY     -12.9674   YYYY    -774.3923   XXXZ      49.9211
      XXYZ      78.9373   XYYZ      30.1685   YYYZ     327.3387
      XXZZ    -119.9365   XYZZ     -25.6544   YYZZ    -304.9065
      XZZZ      64.2001   YZZZ     324.5119   ZZZZ    -731.6996
 -----------------------------------------------------------------
 Calculating analytic gradient of the SCF energy
 Gradient of SCF Energy
            1           2           3           4           5           6
    1   0.0001420   0.0003610  -0.0058637  -0.0003342   0.0026799   0.0004491
    2  -0.0036560   0.0023299   0.0030859   0.0012853   0.0001111  -0.0001392
    3   0.0025154  -0.0020678   0.0056646   0.0002204  -0.0055912  -0.0009850
            7           8           9          10          11          12
    1  -0.0364244   0.0015844   0.0276858   0.0105179   0.0055352  -0.0063329
    2   0.0134363   0.0037188   0.0238806  -0.0526483   0.0080657   0.0005300
    3  -0.0221699  -0.0007939  -0.0017229   0.0073825   0.0060386   0.0115092
 Max gradient component =       5.265E-02
 RMS gradient           =       1.369E-02
 Gradient time:  CPU 214.21 s  wall 4.03 s
rPathMan2.  file_steps = 951
 IRC --- Status = 2.  Assess steepest descent step
 IRC --- Previous SD length =   0.150000
 IRC --- Point 1 E =     -302.861515 |G| =   0.047965 G.D1 =  -0.047965
 IRC --- Point 2 E =     -302.871555 |G| =   0.082125 G.D1 =  -0.081744
 IRC --- Angle(G1/G2) =    5.52 Deg.  Curvature =  -0.2252
 IRC --- Corrector step required
 IRC --- equal length displacement: B_eq =   0.014452
 IRC --- chosen bisector length  : B_len =   0.015000
 Adding empirical dispersion correction 
 ----------------------------------------------------------------
 Doing -D3(0) with
 s6  =   1.00000
 s8  =   1.00000
 rs6 =   1.28100
 rs8 =   1.09400
 -D3 energy without 3body term =     -0.0027392770 hartrees
 ----------------------------------------------------------------
             Standard Nuclear Orientation (Angstroms)
    I     Atom           X                Y                Z
 ----------------------------------------------------------------
    1      C      -0.3558357984    -1.5861038830     2.0244311939
    2      N      -0.5210941076    -2.4011736674     2.8310555708
    3      C       0.2133353263    -0.8813306766    -0.2212245389
    4      H       0.3138736849    -1.9205720990    -0.4930532771
    5      C      -0.1484760920    -0.5785287408     1.0571763197
    6      H      -0.2965309654     0.4424710269     1.3746510256
    7      C       0.4355507744     0.0670929788    -1.2402807919
    8      H       0.8650375593    -0.2264210345    -2.1889643266
    9      C       0.0298548332     1.4294579347    -1.1787949061
   10      H      -0.6867407888     0.7543257181    -1.9316667319
   11      N      -0.1866225427     2.4255822605    -0.4566955355
   12      H       0.3376480924     2.4752001818     0.4233659580
 ----------------------------------------------------------------
 Nuclear Repulsion Energy =         236.31149461 hartrees
 There are       25 alpha and       24 beta electrons

                       Distance Matrix (Angstroms)
             C (  1)   N (  2)   C (  3)   H (  4)   C (  5)   H (  6)
   N (  2)  1.158573
   C (  3)  2.421493  3.487940
   H (  4)  2.626425  3.460903  1.078898
   C (  5)  1.412015  2.570511  1.362683  2.101918
   H (  6)  2.130926  3.202789  2.135236  3.073253  1.079422
   C (  7)  3.744021  4.856263  1.409739  2.126962  2.456873  2.741299
   H (  8)  4.592600  5.643714  2.173850  2.459684  3.418862  3.807363
   C (  9)  4.416223  5.572808  2.508057  3.431269  3.010545  2.756947
   H ( 10)  4.608451  5.715605  2.532019  3.197799  3.316536  3.343838
   N ( 11)  4.719984  5.849680  3.339324  4.375029  3.364216  2.701600
   H ( 12)  4.420240  5.505763  3.420124  4.490346  3.156468  2.332191
             C (  7)   H (  8)   C (  9)   H ( 10)   N ( 11)
   H (  8)  1.081947
   C (  9)  1.422817  2.111849
   H ( 10)  1.486554  1.853667  1.239407
   N ( 11)  2.561948  3.337644  1.249221  2.284460
   H ( 12)  2.928530  3.794887  1.937842  3.091433  1.025588
 
 Applying Cartesian multipole field
    Component          Value
    ---------          -----
     (2,0,0)        1.00000E-10
     (0,2,0)        2.00000E-11
     (0,0,2)       -3.00000E-11
 Nucleus-field energy     =    -0.0000000014 hartrees
 Requested basis set is cc-pVTZ
 There are 100 shells and 280 basis functions
 A cutoff of  1.0D-11 yielded   4494 shell pairs
 There are     34820 function pairs (     45325 Cartesian)
 Smallest overlap matrix eigenvalue = 1.46E-04
 Guess MOs from SCF MO coefficient file
 Reading MOs from coefficient file
 Reading MOs from coefficient file
 Long-range K will be added via erf
 Coulomb attenuation parameter = 0.25 bohr**(-1)
 An unrestricted hybrid HF-DFT SCF calculation will be
 performed using Pulay DIIS extrapolation
 Exchange:     0.1957 Hartree-Fock + 1.0000 wB97X-D3 + LR-HF
 Correlation:  1.0000 wB97X-D3
 Using SG-2 standard quadrature grid
 Dispersion:   Grimme D3
 SCF converges when DIIS error is below 1.0E-08
 Using Q-Chem read-in guess as SCF_GUESS READ specified.

 using 64 threads for integral computing
 -------------------------------------------------------
 OpenMP Integral computing Module                
 Release: version 1.0, May 2013, Q-Chem Inc. Pittsburgh 
 -------------------------------------------------------
 using 64 threads for integral computing
 -------------------------------------------------------
 OpenMP Integral computing Module                
 Release: version 1.0, May 2013, Q-Chem Inc. Pittsburgh 
 -------------------------------------------------------
 ---------------------------------------
  Cycle       Energy         DIIS Error
 ---------------------------------------
    1    -302.8721489791      2.99E-04
    2    -302.8713779420      5.89E-05
    3    -302.8713895226      6.41E-05
    4    -302.8714208466      1.34E-05
    5    -302.8714227871      4.46E-06
    6    -302.8714234796      1.67E-06
    7    -302.8714238235      1.04E-06
    8    -302.8714240837      6.11E-07
    9    -302.8714242553      3.60E-07
   10    -302.8714243606      1.46E-07
   11    -302.8714243732      7.95E-08
   12    -302.8714243761      3.70E-08
   13    -302.8714243766      1.64E-08
   14    -302.8714243766      7.62E-09 Convergence criterion met
 ---------------------------------------
 <S^2> = 0.8021
 SCF time:  CPU 1192.40 s  wall 20.18 s
 SCF   energy in the final basis set = -302.87142438
 Total energy in the final basis set = -302.87142438
 
 --------------------------------------------------------------
 
                    Orbital Energies (a.u.)
 --------------------------------------------------------------
 
 Alpha MOs
 -- Occupied --
-14.4546 -14.4261 -10.3805 -10.3512 -10.3373 -10.3314 -10.3206  -1.0692
 -1.0294  -0.9786  -0.9110  -0.7936  -0.6940  -0.6706  -0.6338  -0.5789
 -0.5710  -0.5263  -0.4963  -0.4712  -0.4654  -0.4337  -0.4223  -0.3809
 -0.2908
 -- Virtual --
  0.0024   0.0765   0.0990   0.1068   0.1283   0.1339   0.1629   0.1751
  0.1963   0.2415   0.2610   0.2784   0.3152   0.3270   0.3461   0.3533
  0.3705   0.3761   0.4008   0.4155   0.4215   0.4309   0.4437   0.4492
  0.4725   0.4838   0.5047   0.5106   0.5261   0.5433   0.5556   0.5562
  0.5702   0.5870   0.5952   0.6220   0.6247   0.6539   0.6659   0.6776
  0.6969   0.7055   0.7157   0.7393   0.7496   0.7840   0.7929   0.8140
  0.8321   0.8557   0.8848   0.9000   0.9292   0.9646   0.9963   1.0239
  1.0343   1.0547   1.0776   1.0936   1.1080   1.1285   1.1340   1.1555
  1.1641   1.1990   1.2014   1.2412   1.2500   1.2700   1.2944   1.3198
  1.3367   1.3513   1.3733   1.3904   1.4162   1.4409   1.4698   1.4825
  1.5055   1.5227   1.5537   1.5692   1.5777   1.6428   1.6661   1.6873
  1.7617   1.7756   1.7908   1.8271   1.8627   1.8883   1.9304   2.0006
  2.0823   2.1232   2.1648   2.2053   2.2257   2.2410   2.2986   2.3162
  2.3364   2.3551   2.3854   2.3969   2.4533   2.4603   2.4934   2.5125
  2.5541   2.5741   2.6023   2.6162   2.6579   2.6986   2.7187   2.7337
  2.7621   2.7822   2.8073   2.8219   2.8488   2.8504   2.8568   2.8684
  2.8838   2.9254   2.9338   2.9548   2.9637   2.9838   3.0034   3.0461
  3.0478   3.0500   3.0781   3.0868   3.0957   3.1110   3.1306   3.1578
  3.1726   3.1915   3.2005   3.2233   3.2424   3.2510   3.2907   3.2998
  3.3179   3.3436   3.3652   3.3848   3.4099   3.4248   3.4399   3.4686
  3.4972   3.5248   3.5389   3.5723   3.5912   3.6274   3.6483   3.6533
  3.6827   3.7033   3.7297   3.7382   3.7822   3.8122   3.8296   3.8532
  3.8810   3.8946   3.9264   3.9697   3.9800   4.0037   4.0132   4.0444
  4.0621   4.0663   4.0687   4.0727   4.1170   4.1464   4.1789   4.1845
  4.2086   4.2183   4.2471   4.2936   4.2981   4.3600   4.3755   4.3843
  4.4214   4.5145   4.5240   4.5591   4.5825   4.5984   4.6230   4.6512
  4.6553   4.6672   4.7053   4.7375   4.7783   4.7947   4.8066   4.8430
  4.8679   4.9304   5.0008   5.0355   5.0462   5.1000   5.1371   5.1522
  5.1900   5.2197   5.2461   5.2817   5.3380   5.3657   5.4305   5.4664
  5.5288   5.5891   5.6525   5.6964   5.7973   5.8525   5.8964   5.9465
  5.9810   6.0538   6.1428   6.1876   6.2453   6.3907   6.6105   6.8200
  8.8552   9.7440  11.8781  12.6222  13.8926  14.3863  15.3692
 
 Beta MOs
 -- Occupied --
-14.4528 -14.4234 -10.3784 -10.3460 -10.3335 -10.3328 -10.3218  -1.0619
 -1.0238  -0.9686  -0.8951  -0.7843  -0.6851  -0.6661  -0.6262  -0.5705
 -0.5605  -0.5234  -0.4778  -0.4651  -0.4515  -0.4301  -0.4096  -0.3617
 -- Virtual --
 -0.0508   0.0239   0.0870   0.1019   0.1135   0.1342   0.1375   0.1640
  0.1824   0.2064   0.2442   0.2642   0.2795   0.3190   0.3299   0.3514
  0.3562   0.3729   0.3770   0.4076   0.4188   0.4241   0.4339   0.4470
  0.4539   0.4752   0.4866   0.5063   0.5167   0.5305   0.5457   0.5568
  0.5573   0.5734   0.5890   0.5986   0.6251   0.6275   0.6563   0.6685
  0.6803   0.7012   0.7079   0.7194   0.7425   0.7519   0.7851   0.7961
  0.8164   0.8357   0.8599   0.8873   0.9034   0.9332   0.9668   0.9992
  1.0263   1.0377   1.0582   1.0813   1.0976   1.1134   1.1325   1.1362
  1.1583   1.1683   1.2028   1.2054   1.2450   1.2512   1.2772   1.2970
  1.3234   1.3427   1.3527   1.3787   1.3951   1.4218   1.4447   1.4740
  1.4859   1.5104   1.5276   1.5563   1.5731   1.5823   1.6435   1.6700
  1.6912   1.7646   1.7819   1.7946   1.8320   1.8659   1.8902   1.9342
  2.0045   2.0849   2.1245   2.1740   2.2090   2.2259   2.2418   2.3069
  2.3217   2.3460   2.3722   2.3927   2.4042   2.4597   2.4689   2.4998
  2.5186   2.5598   2.5817   2.6121   2.6233   2.6620   2.7060   2.7206
  2.7337   2.7649   2.7858   2.8140   2.8282   2.8515   2.8540   2.8634
  2.8750   2.8890   2.9322   2.9397   2.9590   2.9700   2.9874   3.0072
  3.0494   3.0535   3.0595   3.0836   3.0925   3.1018   3.1136   3.1361
  3.1625   3.1823   3.1987   3.2110   3.2257   3.2507   3.2555   3.2945
  3.3046   3.3243   3.3469   3.3703   3.3888   3.4181   3.4275   3.4476
  3.4767   3.5008   3.5301   3.5436   3.5761   3.5962   3.6331   3.6525
  3.6592   3.6909   3.7068   3.7338   3.7419   3.7865   3.8177   3.8353
  3.8583   3.8852   3.8989   3.9312   3.9729   3.9842   4.0076   4.0169
  4.0476   4.0670   4.0722   4.0775   4.0813   4.1201   4.1509   4.1841
  4.1912   4.2131   4.2235   4.2497   4.2961   4.3017   4.3665   4.3800
  4.3889   4.4253   4.5229   4.5291   4.5641   4.5883   4.6050   4.6284
  4.6608   4.6635   4.6774   4.7103   4.7428   4.7839   4.8016   4.8118
  4.8463   4.8726   4.9333   5.0052   5.0405   5.0504   5.1081   5.1417
  5.1577   5.1956   5.2237   5.2531   5.2879   5.3418   5.3683   5.4338
  5.4690   5.5327   5.5939   5.6569   5.7009   5.8010   5.8559   5.9010
  5.9511   5.9834   6.0597   6.1457   6.1948   6.2485   6.3946   6.6131
  6.8244   8.8564   9.7475  11.8802  12.6315  13.8976  14.3901  15.3730
 --------------------------------------------------------------
 
          Ground-State Mulliken Net Atomic Charges

     Atom                 Charge (a.u.)    Spin (a.u.)
  --------------------------------------------------------
      1 C                    -0.073494      -0.093461
      2 N                    -0.085026       0.174801
      3 C                    -0.101340      -0.165663
      4 H                     0.157666       0.006046
      5 C                    -0.143705       0.394512
      6 H                     0.151209      -0.004604
      7 C                    -0.151230       0.417679
      8 H                     0.157371      -0.011793
      9 C                    -0.006573       0.175829
     10 H                     0.141122      -0.010207
     11 N                    -0.206556       0.088199
     12 H                     0.160556       0.028662
  --------------------------------------------------------
  Sum of atomic charges =    -0.000000
  Sum of spin   charges =     1.000000

 -----------------------------------------------------------------
                    Cartesian Multipole Moments
 -----------------------------------------------------------------
    Charge (ESU x 10^10)
                -0.0000
    Dipole Moment (Debye)
         X       1.5920      Y       1.4444      Z      -3.5691
       Tot       4.1664
    Quadrupole Moments (Debye-Ang)
        XX     -42.6587     XY       0.4736     YY     -52.6729
        XZ       1.0774     YZ      13.9153     ZZ     -47.5307
    Octopole Moments (Debye-Ang^2)
       XXX       9.2211    XXY       7.8465    XYY      17.1570
       YYY      26.0107    XXZ     -16.2285    XYZ      -5.5212
       YYZ     -32.1747    XZZ      11.0922    YZZ      39.3867
       ZZZ     -84.1696
    Hexadecapole Moments (Debye-Ang^3)
      XXXX     -75.3358   XXXY     -19.7959   XXYY    -130.6116
      XYYY     -13.0949   YYYY    -774.6430   XXXZ      50.0334
      XXYZ      79.0950   XYYZ      30.1716   YYYZ     327.6141
      XXZZ    -120.1710   XYZZ     -25.6577   YYZZ    -305.0578
      XZZZ      64.2606   YZZZ     324.8735   ZZZZ    -732.9729
 -----------------------------------------------------------------
 Calculating analytic gradient of the SCF energy
 Gradient of SCF Energy
            1           2           3           4           5           6
    1   0.0032834  -0.0021931  -0.0049061  -0.0004847   0.0011856   0.0005613
    2   0.0108336  -0.0099817  -0.0016535   0.0029857  -0.0000665  -0.0009070
    3  -0.0122999   0.0102218   0.0031752   0.0008097  -0.0001177  -0.0011687
            7           8           9          10          11          12
    1  -0.0360883   0.0015086   0.0268073   0.0104991   0.0068124  -0.0069856
    2   0.0139699   0.0034818   0.0285705  -0.0527224   0.0050917   0.0003979
    3  -0.0231848  -0.0003222  -0.0003188   0.0074945   0.0051499   0.0105610
 Max gradient component =       5.272E-02
 RMS gradient           =       1.427E-02
 Gradient time:  CPU 216.73 s  wall 4.17 s
rPathMan2.  file_steps = 951
 IRC --- Status = 3.  Assess initial corrector step
 IRC --- bisector search: b =  0.000000 E =     -302.871555 G.B =  -0.003956
 IRC --- bisector search: b =  0.015000 E =     -302.871424 G.B =   0.021245
 IRC --- performed gradient/energy interpolation
 IRC --- bisector search:  estimate b(min) =   2.340233319648022E-003
 Adding empirical dispersion correction 
 ----------------------------------------------------------------
 Doing -D3(0) with
 s6  =   1.00000
 s8  =   1.00000
 rs6 =   1.28100
 rs8 =   1.09400
 -D3 energy without 3body term =     -0.0027388040 hartrees
 ----------------------------------------------------------------
             Standard Nuclear Orientation (Angstroms)
    I     Atom           X                Y                Z
 ----------------------------------------------------------------
    1      C      -0.3565262192    -1.5886805137     2.0269109444
    2      N      -0.5206390039    -2.3990731513     2.8290069579
    3      C       0.2129197334    -0.8792271652    -0.2198938504
    4      H       0.3135643450    -1.9205052212    -0.4932569836
    5      C      -0.1477598521    -0.5787767251     1.0555302167
    6      H      -0.2963856508     0.4426635164     1.3746970673
    7      C       0.4354032649     0.0663859180    -1.2401072036
    8      H       0.8644883630    -0.2259872041    -2.1898236505
    9      C       0.0302048972     1.4270004890    -1.1780888290
   10      H      -0.6857109457     0.7539609007    -1.9323686953
   11      N      -0.1876595439     2.4263181399    -0.4566617380
   12      H       0.3381005877     2.4759210160     0.4240557243
 ----------------------------------------------------------------
 Nuclear Repulsion Energy =         236.41924298 hartrees
 There are       25 alpha and       24 beta electrons

                       Distance Matrix (Angstroms)
             C (  1)   N (  2)   C (  3)   H (  4)   C (  5)   H (  6)
   N (  2)  1.151967
   C (  3)  2.423989  3.484801
   H (  4)  2.628759  3.458665  1.081257
   C (  5)  1.416711  2.568606  1.359068  2.100428
   H (  6)  2.134329  3.200121  2.132957  3.073411  1.080415
   C (  7)  3.746973  4.852854  1.408729  2.126115  2.454845  2.741223
   H (  8)  4.596592  5.641768  2.175290  2.460335  3.417811  3.807956
   C (  9)  4.417682  5.567682  2.504038  3.428568  3.007302  2.755412
   H ( 10)  4.612182  5.713105  2.531286  3.197243  3.315588  3.344423
   N ( 11)  4.724073  5.847298  3.338136  4.375779  3.364359  2.701959
   H ( 12)  4.424097  5.503344  3.418678  4.491172  3.156897  2.332472
             C (  7)   H (  8)   C (  9)   H ( 10)   N ( 11)
   H (  8)  1.082385
   C (  9)  1.421022  2.109977
   H ( 10)  1.486231  1.851945  1.238732
   N ( 11)  2.563450  3.338501  1.251622  2.285289
   H ( 12)  2.929977  3.796019  1.939562  3.092907  1.026912
 
 Applying Cartesian multipole field
    Component          Value
    ---------          -----
     (2,0,0)        1.00000E-10
     (0,2,0)        2.00000E-11
     (0,0,2)       -3.00000E-11
 Nucleus-field energy     =    -0.0000000014 hartrees
 Requested basis set is cc-pVTZ
 There are 100 shells and 280 basis functions
 A cutoff of  1.0D-11 yielded   4494 shell pairs
 There are     34820 function pairs (     45325 Cartesian)
 Smallest overlap matrix eigenvalue = 1.45E-04
 Guess MOs from SCF MO coefficient file
 Reading MOs from coefficient file
 Reading MOs from coefficient file
 Long-range K will be added via erf
 Coulomb attenuation parameter = 0.25 bohr**(-1)
 An unrestricted hybrid HF-DFT SCF calculation will be
 performed using Pulay DIIS extrapolation
 Exchange:     0.1957 Hartree-Fock + 1.0000 wB97X-D3 + LR-HF
 Correlation:  1.0000 wB97X-D3
 Using SG-2 standard quadrature grid
 Dispersion:   Grimme D3
 SCF converges when DIIS error is below 1.0E-08
 Using Q-Chem read-in guess as SCF_GUESS READ specified.

 using 64 threads for integral computing
 -------------------------------------------------------
 OpenMP Integral computing Module                
 Release: version 1.0, May 2013, Q-Chem Inc. Pittsburgh 
 -------------------------------------------------------
 using 64 threads for integral computing
 -------------------------------------------------------
 OpenMP Integral computing Module                
 Release: version 1.0, May 2013, Q-Chem Inc. Pittsburgh 
 -------------------------------------------------------
 ---------------------------------------
  Cycle       Energy         DIIS Error
 ---------------------------------------
    1    -302.8714028742      2.53E-04
    2    -302.8715271076      4.93E-05
    3    -302.8715359508      5.30E-05
    4    -302.8715573375      1.11E-05
    5    -302.8715586783      3.76E-06
    6    -302.8715591754      1.39E-06
    7    -302.8715594195      8.71E-07
    8    -302.8715596011      5.10E-07
    9    -302.8715597183      2.99E-07
   10    -302.8715597893      1.22E-07
   11    -302.8715597979      6.65E-08
   12    -302.8715598001      3.10E-08
   13    -302.8715598006      1.34E-08
   14    -302.8715598007      6.04E-09 Convergence criterion met
 ---------------------------------------
 <S^2> = 0.8003
 SCF time:  CPU 1226.20 s  wall 20.79 s
 SCF   energy in the final basis set = -302.87155980
 Total energy in the final basis set = -302.87155980
 
 --------------------------------------------------------------
 
                    Orbital Energies (a.u.)
 --------------------------------------------------------------
 
 Alpha MOs
 -- Occupied --
-14.4546 -14.4245 -10.3803 -10.3510 -10.3375 -10.3311 -10.3193  -1.0682
 -1.0314  -0.9790  -0.9111  -0.7931  -0.6933  -0.6703  -0.6335  -0.5791
 -0.5710  -0.5255  -0.4968  -0.4708  -0.4650  -0.4354  -0.4228  -0.3814
 -0.2907
 -- Virtual --
  0.0029   0.0769   0.0999   0.1071   0.1287   0.1344   0.1628   0.1759
  0.1968   0.2415   0.2610   0.2787   0.3144   0.3269   0.3462   0.3534
  0.3709   0.3760   0.4010   0.4155   0.4212   0.4308   0.4435   0.4494
  0.4726   0.4841   0.5043   0.5102   0.5258   0.5434   0.5559   0.5565
  0.5703   0.5873   0.5955   0.6227   0.6248   0.6542   0.6663   0.6778
  0.6973   0.7059   0.7161   0.7392   0.7498   0.7840   0.7930   0.8136
  0.8323   0.8557   0.8846   0.9000   0.9292   0.9647   0.9977   1.0247
  1.0350   1.0549   1.0778   1.0938   1.1104   1.1290   1.1358   1.1559
  1.1646   1.1991   1.2018   1.2414   1.2510   1.2702   1.2947   1.3205
  1.3374   1.3511   1.3742   1.3909   1.4169   1.4407   1.4697   1.4823
  1.5060   1.5233   1.5548   1.5698   1.5776   1.6428   1.6669   1.6863
  1.7620   1.7760   1.7914   1.8282   1.8638   1.8873   1.9295   2.0031
  2.0851   2.1223   2.1645   2.2073   2.2254   2.2416   2.2987   2.3166
  2.3369   2.3554   2.3860   2.3967   2.4536   2.4604   2.4938   2.5134
  2.5538   2.5743   2.6020   2.6169   2.6582   2.6985   2.7185   2.7337
  2.7627   2.7825   2.8071   2.8222   2.8489   2.8505   2.8572   2.8684
  2.8843   2.9256   2.9338   2.9555   2.9635   2.9837   3.0036   3.0459
  3.0478   3.0497   3.0780   3.0870   3.0960   3.1107   3.1309   3.1578
  3.1733   3.1927   3.2016   3.2253   3.2426   3.2505   3.2917   3.3006
  3.3179   3.3441   3.3656   3.3845   3.4103   3.4259   3.4396   3.4688
  3.4974   3.5259   3.5395   3.5720   3.5931   3.6288   3.6488   3.6543
  3.6846   3.7032   3.7303   3.7378   3.7831   3.8128   3.8302   3.8527
  3.8806   3.8954   3.9264   3.9692   3.9808   4.0040   4.0130   4.0437
  4.0618   4.0666   4.0696   4.0739   4.1176   4.1473   4.1793   4.1855
  4.2092   4.2195   4.2470   4.2938   4.2973   4.3580   4.3756   4.3845
  4.4219   4.5166   4.5246   4.5607   4.5846   4.6022   4.6233   4.6533
  4.6565   4.6686   4.7078   4.7374   4.7822   4.8001   4.8091   4.8437
  4.8670   4.9291   4.9999   5.0349   5.0454   5.0998   5.1367   5.1512
  5.1886   5.2204   5.2476   5.2827   5.3386   5.3676   5.4298   5.4661
  5.5270   5.5885   5.6501   5.6919   5.7996   5.8523   5.8953   5.9499
  5.9856   6.0533   6.1495   6.2019   6.2633   6.3895   6.6159   6.8190
  8.8351   9.7347  11.8838  12.6165  13.8861  14.3792  15.5240
 
 Beta MOs
 -- Occupied --
-14.4528 -14.4219 -10.3782 -10.3458 -10.3335 -10.3328 -10.3205  -1.0609
 -1.0261  -0.9691  -0.8953  -0.7837  -0.6844  -0.6657  -0.6258  -0.5708
 -0.5602  -0.5226  -0.4786  -0.4650  -0.4511  -0.4316  -0.4102  -0.3625
 -- Virtual --
 -0.0504   0.0244   0.0873   0.1024   0.1144   0.1343   0.1380   0.1640
  0.1828   0.2071   0.2442   0.2644   0.2798   0.3184   0.3299   0.3515
  0.3562   0.3732   0.3770   0.4077   0.4189   0.4237   0.4338   0.4469
  0.4541   0.4753   0.4870   0.5060   0.5164   0.5302   0.5458   0.5570
  0.5577   0.5735   0.5892   0.5989   0.6260   0.6275   0.6566   0.6689
  0.6804   0.7016   0.7083   0.7198   0.7424   0.7523   0.7851   0.7962
  0.8160   0.8359   0.8599   0.8870   0.9034   0.9333   0.9668   1.0006
  1.0271   1.0383   1.0584   1.0815   1.0977   1.1159   1.1329   1.1381
  1.1587   1.1686   1.2028   1.2058   1.2451   1.2523   1.2775   1.2974
  1.3241   1.3432   1.3527   1.3795   1.3954   1.4225   1.4445   1.4738
  1.4859   1.5109   1.5282   1.5574   1.5737   1.5823   1.6435   1.6708
  1.6902   1.7649   1.7823   1.7950   1.8330   1.8671   1.8891   1.9334
  2.0071   2.0877   2.1236   2.1739   2.2111   2.2257   2.2425   2.3073
  2.3222   2.3465   2.3725   2.3934   2.4040   2.4600   2.4692   2.5002
  2.5194   2.5596   2.5819   2.6119   2.6240   2.6624   2.7061   2.7203
  2.7337   2.7655   2.7862   2.8137   2.8286   2.8516   2.8542   2.8639
  2.8750   2.8895   2.9327   2.9395   2.9598   2.9698   2.9874   3.0073
  3.0492   3.0538   3.0589   3.0834   3.0926   3.1019   3.1136   3.1366
  3.1626   3.1829   3.2002   3.2118   3.2277   3.2509   3.2550   3.2954
  3.3053   3.3245   3.3475   3.3707   3.3885   3.4185   3.4288   3.4473
  3.4769   3.5009   3.5312   3.5442   3.5758   3.5980   3.6344   3.6529
  3.6604   3.6928   3.7067   3.7343   3.7416   3.7875   3.8182   3.8359
  3.8578   3.8847   3.8996   3.9312   3.9723   3.9851   4.0079   4.0167
  4.0469   4.0664   4.0714   4.0788   4.0826   4.1207   4.1517   4.1842
  4.1924   4.2137   4.2248   4.2497   4.2963   4.3010   4.3644   4.3800
  4.3893   4.4258   4.5247   4.5300   4.5655   4.5903   4.6088   4.6289
  4.6620   4.6651   4.6784   4.7127   4.7424   4.7878   4.8063   4.8148
  4.8469   4.8718   4.9320   5.0042   5.0399   5.0498   5.1078   5.1413
  5.1567   5.1943   5.2241   5.2545   5.2889   5.3424   5.3702   5.4332
  5.4687   5.5309   5.5933   5.6545   5.6965   5.8033   5.8557   5.9000
  5.9544   5.9880   6.0592   6.1524   6.2088   6.2664   6.3933   6.6185
  6.8234   8.8362   9.7383  11.8859  12.6261  13.8910  14.3831  15.5275
 --------------------------------------------------------------
 
          Ground-State Mulliken Net Atomic Charges

     Atom                 Charge (a.u.)    Spin (a.u.)
  --------------------------------------------------------
      1 C                    -0.076840      -0.088762
      2 N                    -0.079602       0.165581
      3 C                    -0.099861      -0.162841
      4 H                     0.156775       0.006135
      5 C                    -0.144333       0.392245
      6 H                     0.150332      -0.004597
      7 C                    -0.150442       0.419603
      8 H                     0.157425      -0.011905
      9 C                    -0.007416       0.175760
     10 H                     0.141613      -0.009504
     11 N                    -0.207976       0.089560
     12 H                     0.160326       0.028725
  --------------------------------------------------------
  Sum of atomic charges =    -0.000000
  Sum of spin   charges =     1.000000

 -----------------------------------------------------------------
                    Cartesian Multipole Moments
 -----------------------------------------------------------------
    Charge (ESU x 10^10)
                -0.0000
    Dipole Moment (Debye)
         X       1.5909      Y       1.4133      Z      -3.5567
       Tot       4.1447
    Quadrupole Moments (Debye-Ang)
        XX     -42.6385     XY       0.4827     YY     -52.7023
        XZ       1.0770     YZ      13.9069     ZZ     -47.4802
    Octopole Moments (Debye-Ang^2)
       XXX       9.2076    XXY       7.7797    XYY      17.1510
       YYY      25.7334    XXZ     -16.1790    XYZ      -5.5161
       YYZ     -32.0701    XZZ      11.0750    YZZ      39.2991
       ZZZ     -84.0365
    Hexadecapole Moments (Debye-Ang^3)
      XXXX     -75.2491   XXXY     -19.6979   XXYY    -130.5229
      XYYY     -12.9874   YYYY    -774.4319   XXXZ      49.9387
      XXYZ      78.9621   XYYZ      30.1690   YYYZ     327.3822
      XXZZ    -119.9733   XYZZ     -25.6550   YYZZ    -304.9305
      XZZZ      64.2097   YZZZ     324.5688   ZZZZ    -731.8991
 -----------------------------------------------------------------
 Calculating analytic gradient of the SCF energy
 Gradient of SCF Energy
            1           2           3           4           5           6
    1   0.0006404  -0.0000461  -0.0057120  -0.0003576   0.0024448   0.0004666
    2  -0.0013539   0.0003647   0.0023478   0.0015483   0.0000876  -0.0002586
    3   0.0001623  -0.0001061   0.0052680   0.0003119  -0.0047317  -0.0010136
            7           8           9          10          11          12
    1  -0.0363714   0.0015725   0.0275485   0.0105149   0.0057339  -0.0064344
    2   0.0135178   0.0036816   0.0246101  -0.0526594   0.0076045   0.0005095
    3  -0.0223274  -0.0007204  -0.0015072   0.0073997   0.0059025   0.0113619
 Max gradient component =       5.266E-02
 RMS gradient           =       1.367E-02
 Gradient time:  CPU 214.02 s  wall 3.93 s
rPathMan2.  file_steps = 951
 IRC --- Status = 4.  Checking bisector search.
 IRC --- Bisector search finished successfully.
 ------------------------------------------------------------------------
 Reaction path following.  The coordinates are cartesian              
 Step   3 E=    -302.871560 |G|=  0.081992 S_lin= 0.2996 S_tot= 0.2997
 ------------------------------------------------------------------------
  IRC -- SD step length =   0.150000000000000     
 Adding empirical dispersion correction 
 ----------------------------------------------------------------
 Doing -D3(0) with
 s6  =   1.00000
 s8  =   1.00000
 rs6 =   1.28100
 rs8 =   1.09400
 -D3 energy without 3body term =     -0.0027490814 hartrees
 ----------------------------------------------------------------
             Standard Nuclear Orientation (Angstroms)
    I     Atom           X                Y                Z
 ----------------------------------------------------------------
    1      C      -0.3571461494    -1.5873697966     2.0267538060
    2      N      -0.5205943819    -2.3994261764     2.8291096360
    3      C       0.2184495042    -0.8815000234    -0.2249937423
    4      H       0.3139105149    -1.9220041526    -0.4935589773
    5      C      -0.1501266769    -0.5788615035     1.0601109241
    6      H      -0.2968373377     0.4429138864     1.3756783593
    7      C       0.4706143057     0.0532994219    -1.2184921429
    8      H       0.8629660653    -0.2295513914    -2.1891262221
    9      C       0.0035352677     1.4031755054    -1.1766297107
   10      H      -0.6958903366     0.8049402244    -1.9395323364
   11      N      -0.1932105418     2.4189562761    -0.4623759070
   12      H       0.3443297418     2.4754277290     0.4130562733
 ----------------------------------------------------------------
 Nuclear Repulsion Energy =         236.54292655 hartrees
 There are       25 alpha and       24 beta electrons

                       Distance Matrix (Angstroms)
             C (  1)   N (  2)   C (  3)   H (  4)   C (  5)   H (  6)
   N (  2)  1.153224
   C (  3)  2.428977  3.489675
   H (  4)  2.629501  3.458968  1.078837
   C (  5)  1.412213  2.565357  1.370742  2.105529
   H (  6)  2.132976  3.200223  2.140501  3.075695  1.079413
   C (  7)  3.729424  4.835436  1.387255  2.109955  2.444786  2.733222
   H (  8)  4.594125  5.639618  2.167546  2.457805  3.421391  3.808567
   C (  9)  4.397172  5.548012  2.484259  3.408774  2.992506  2.743465
   H ( 10)  4.644278  5.747925  2.572886  3.247578  3.348227  3.358709
   N ( 11)  4.719459  5.844473  3.334490  4.370593  3.362549  2.700727
   H ( 12)  4.427461  5.509048  3.419345  4.490020  3.160989  2.338557
             C (  7)   H (  8)   C (  9)   H ( 10)   N ( 11)
   H (  8)  1.084470
   C (  9)  1.429014  2.104654
   H ( 10)  1.563840  1.887459  1.195451
   N ( 11)  2.570741  3.333432  1.257250  2.244933
   H ( 12)  2.923115  3.789096  1.947554  3.067126  1.028844
 
 Applying Cartesian multipole field
    Component          Value
    ---------          -----
     (2,0,0)        1.00000E-10
     (0,2,0)        2.00000E-11
     (0,0,2)       -3.00000E-11
 Nucleus-field energy     =    -0.0000000014 hartrees
 Requested basis set is cc-pVTZ
 There are 100 shells and 280 basis functions
 A cutoff of  1.0D-11 yielded   4495 shell pairs
 There are     34855 function pairs (     45385 Cartesian)
 Smallest overlap matrix eigenvalue = 1.56E-04
 Guess MOs from SCF MO coefficient file
 Reading MOs from coefficient file
 Reading MOs from coefficient file
 Long-range K will be added via erf
 Coulomb attenuation parameter = 0.25 bohr**(-1)
 An unrestricted hybrid HF-DFT SCF calculation will be
 performed using Pulay DIIS extrapolation
 Exchange:     0.1957 Hartree-Fock + 1.0000 wB97X-D3 + LR-HF
 Correlation:  1.0000 wB97X-D3
 Using SG-2 standard quadrature grid
 Dispersion:   Grimme D3
 SCF converges when DIIS error is below 1.0E-08
 Using Q-Chem read-in guess as SCF_GUESS READ specified.

 using 64 threads for integral computing
 -------------------------------------------------------
 OpenMP Integral computing Module                
 Release: version 1.0, May 2013, Q-Chem Inc. Pittsburgh 
 -------------------------------------------------------
 using 64 threads for integral computing
 -------------------------------------------------------
 OpenMP Integral computing Module                
 Release: version 1.0, May 2013, Q-Chem Inc. Pittsburgh 
 -------------------------------------------------------
 ---------------------------------------
  Cycle       Energy         DIIS Error
 ---------------------------------------
    1    -302.8889567339      1.09E-03
    2    -302.8832882400      1.63E-04
    3    -302.8839571434      1.91E-04
    4    -302.8843982458      4.14E-05
    5    -302.8846202521      2.58E-05
    6    -302.8847671559      1.51E-05
    7    -302.8848267406      1.00E-05
    8    -302.8848467210      5.66E-06
    9    -302.8848543366      2.21E-06
   10    -302.8848559984      1.04E-06
   11    -302.8848566266      5.02E-07
   12    -302.8848567445      2.29E-07
   13    -302.8848567739      9.51E-08
   14    -302.8848567789      4.42E-08
   15    -302.8848567803      2.32E-08
   16    -302.8848567810      1.06E-08
   17    -302.8848567810      4.63E-09 Convergence criterion met
 ---------------------------------------
 <S^2> = 0.8007
 SCF time:  CPU 1495.58 s  wall 25.54 s
 SCF   energy in the final basis set = -302.88485678
 Total energy in the final basis set = -302.88485678
 
 --------------------------------------------------------------
 
                    Orbital Energies (a.u.)
 --------------------------------------------------------------
 
 Alpha MOs
 -- Occupied --
-14.4533 -14.4271 -10.3764 -10.3470 -10.3407 -10.3288 -10.3207  -1.0636
 -1.0335  -0.9785  -0.9080  -0.7937  -0.6921  -0.6709  -0.6313  -0.5788
 -0.5706  -0.5242  -0.5005  -0.4730  -0.4622  -0.4364  -0.4226  -0.3828
 -0.2999
 -- Virtual --
  0.0115   0.0734   0.0996   0.1094   0.1295   0.1386   0.1642   0.1742
  0.1962   0.2410   0.2616   0.2786   0.3168   0.3321   0.3447   0.3480
  0.3745   0.3776   0.3993   0.4168   0.4200   0.4328   0.4464   0.4549
  0.4763   0.4821   0.5049   0.5135   0.5234   0.5440   0.5564   0.5579
  0.5703   0.5886   0.5983   0.6160   0.6307   0.6526   0.6643   0.6812
  0.6991   0.7054   0.7180   0.7341   0.7522   0.7820   0.7908   0.8143
  0.8338   0.8538   0.8858   0.9014   0.9220   0.9616   0.9938   1.0244
  1.0386   1.0526   1.0769   1.0950   1.1061   1.1261   1.1288   1.1530
  1.1672   1.1944   1.1979   1.2393   1.2469   1.2743   1.3009   1.3199
  1.3425   1.3565   1.3757   1.3912   1.4254   1.4440   1.4684   1.4835
  1.5037   1.5184   1.5560   1.5685   1.5852   1.6455   1.6631   1.6843
  1.7629   1.7731   1.7904   1.8198   1.8554   1.8842   1.9351   1.9925
  2.0850   2.1222   2.1759   2.2029   2.2203   2.2447   2.3055   2.3158
  2.3245   2.3485   2.3938   2.3978   2.4542   2.4675   2.4952   2.5143
  2.5523   2.5737   2.5996   2.6275   2.6547   2.7063   2.7159   2.7340
  2.7665   2.7894   2.8063   2.8199   2.8417   2.8509   2.8540   2.8667
  2.9020   2.9330   2.9399   2.9621   2.9694   2.9908   3.0064   3.0358
  3.0457   3.0578   3.0777   3.0851   3.0948   3.1142   3.1330   3.1613
  3.1709   3.1915   3.2020   3.2250   3.2352   3.2664   3.2856   3.3029
  3.3281   3.3471   3.3677   3.3788   3.4079   3.4182   3.4362   3.4827
  3.4927   3.5249   3.5441   3.5612   3.5925   3.6340   3.6483   3.6600
  3.6886   3.7140   3.7218   3.7425   3.7783   3.8063   3.8426   3.8523
  3.8830   3.8955   3.9374   3.9657   3.9867   4.0028   4.0099   4.0352
  4.0570   4.0606   4.0665   4.0708   4.1213   4.1353   4.1699   4.1900
  4.2075   4.2222   4.2343   4.3002   4.3072   4.3503   4.3686   4.3922
  4.4213   4.5169   4.5459   4.5603   4.5661   4.5951   4.6275   4.6499
  4.6627   4.6693   4.7304   4.7506   4.7832   4.7944   4.8129   4.8512
  4.8585   4.9402   5.0021   5.0253   5.0425   5.0992   5.1277   5.1546
  5.1708   5.2062   5.2245   5.2754   5.3452   5.3566   5.4187   5.4710
  5.5152   5.5843   5.6476   5.6920   5.7924   5.8435   5.8920   5.9411
  5.9958   6.0678   6.1421   6.1996   6.2617   6.4066   6.6173   6.7950
  8.8636   9.8569  11.8412  12.7368  13.8199  14.3254  15.4718
 
 Beta MOs
 -- Occupied --
-14.4520 -14.4239 -10.3754 -10.3417 -10.3357 -10.3310 -10.3222  -1.0580
 -1.0269  -0.9683  -0.8905  -0.7854  -0.6845  -0.6666  -0.6244  -0.5708
 -0.5601  -0.5219  -0.4784  -0.4662  -0.4521  -0.4324  -0.4059  -0.3664
 -- Virtual --
 -0.0558   0.0276   0.0858   0.1027   0.1158   0.1347   0.1410   0.1655
  0.1831   0.2071   0.2438   0.2658   0.2798   0.3209   0.3359   0.3480
  0.3529   0.3750   0.3780   0.4069   0.4195   0.4227   0.4355   0.4505
  0.4607   0.4788   0.4850   0.5068   0.5174   0.5282   0.5465   0.5574
  0.5594   0.5730   0.5905   0.6015   0.6193   0.6327   0.6547   0.6671
  0.6843   0.7036   0.7082   0.7215   0.7367   0.7536   0.7830   0.7943
  0.8171   0.8359   0.8592   0.8882   0.9042   0.9258   0.9629   0.9968
  1.0263   1.0415   1.0564   1.0812   1.0992   1.1126   1.1290   1.1336
  1.1562   1.1700   1.1995   1.2009   1.2428   1.2488   1.2808   1.3039
  1.3235   1.3472   1.3590   1.3818   1.3962   1.4305   1.4483   1.4722
  1.4872   1.5089   1.5238   1.5586   1.5727   1.5885   1.6465   1.6665
  1.6884   1.7655   1.7797   1.7948   1.8243   1.8580   1.8861   1.9385
  1.9968   2.0880   2.1235   2.1848   2.2071   2.2215   2.2449   2.3153
  2.3238   2.3315   2.3651   2.4028   2.4058   2.4621   2.4732   2.5014
  2.5214   2.5584   2.5808   2.6098   2.6343   2.6588   2.7126   2.7189
  2.7332   2.7700   2.7926   2.8124   2.8255   2.8446   2.8553   2.8607
  2.8721   2.9064   2.9389   2.9461   2.9667   2.9754   2.9944   3.0102
  3.0418   3.0533   3.0635   3.0811   3.0912   3.1021   3.1158   3.1406
  3.1659   3.1776   3.1997   3.2131   3.2272   3.2435   3.2701   3.2887
  3.3117   3.3315   3.3521   3.3707   3.3829   3.4144   3.4219   3.4433
  3.4901   3.4969   3.5305   3.5480   3.5644   3.5987   3.6396   3.6542
  3.6639   3.6971   3.7193   3.7263   3.7454   3.7836   3.8103   3.8484
  3.8574   3.8867   3.8995   3.9432   3.9703   3.9902   4.0065   4.0137
  4.0389   4.0601   4.0668   4.0776   4.0820   4.1247   4.1402   4.1766
  4.1943   4.2125   4.2265   4.2374   4.3029   4.3102   4.3569   4.3738
  4.3974   4.4261   4.5247   4.5516   4.5654   4.5723   4.6026   4.6324
  4.6642   4.6687   4.6803   4.7368   4.7549   4.7887   4.8030   4.8175
  4.8542   4.8640   4.9432   5.0062   5.0296   5.0467   5.1083   5.1332
  5.1596   5.1765   5.2125   5.2292   5.2832   5.3481   5.3594   5.4216
  5.4730   5.5182   5.5881   5.6512   5.6956   5.7958   5.8466   5.8957
  5.9453   5.9980   6.0727   6.1446   6.2080   6.2650   6.4098   6.6200
  6.7982   8.8646   9.8596  11.8435  12.7469  13.8244  14.3292  15.4761
 --------------------------------------------------------------
 
          Ground-State Mulliken Net Atomic Charges

     Atom                 Charge (a.u.)    Spin (a.u.)
  --------------------------------------------------------
      1 C                    -0.074873      -0.107332
      2 N                    -0.078727       0.202875
      3 C                    -0.103101      -0.183622
      4 H                     0.157936       0.005400
      5 C                    -0.136963       0.468224
      6 H                     0.152529      -0.005589
      7 C                    -0.139148       0.453602
      8 H                     0.152552      -0.011990
      9 C                    -0.004613       0.086764
     10 H                     0.130757       0.006101
     11 N                    -0.214675       0.068308
     12 H                     0.158326       0.017258
  --------------------------------------------------------
  Sum of atomic charges =    -0.000000
  Sum of spin   charges =     1.000000

 -----------------------------------------------------------------
                    Cartesian Multipole Moments
 -----------------------------------------------------------------
    Charge (ESU x 10^10)
                -0.0000
    Dipole Moment (Debye)
         X       1.5954      Y       1.3269      Z      -3.4639
       Tot       4.0379
    Quadrupole Moments (Debye-Ang)
        XX     -42.6645     XY       0.6630     YY     -52.6855
        XZ       1.0038     YZ      13.7096     ZZ     -47.2195
    Octopole Moments (Debye-Ang^2)
       XXX       8.9829    XXY       7.8960    XYY      17.2403
       YYY      25.8304    XXZ     -16.1194    XYZ      -5.6598
       YYZ     -31.9273    XZZ      11.0488    YZZ      39.2818
       ZZZ     -84.2247
    Hexadecapole Moments (Debye-Ang^3)
      XXXX     -76.6581   XXXY     -18.4542   XXYY    -130.2718
      XYYY     -11.0190   YYYY    -771.5587   XXXZ      50.0300
      XXYZ      78.6311   XYYZ      29.8134   YYYZ     325.8950
      XXZZ    -119.8450   XYZZ     -24.9251   YYZZ    -302.9612
      XZZZ      63.9925   YZZZ     322.3834   ZZZZ    -727.5058
 -----------------------------------------------------------------
 Calculating analytic gradient of the SCF energy
 Gradient of SCF Energy
            1           2           3           4           5           6
    1   0.0010130  -0.0001674  -0.0068471  -0.0011628   0.0026496   0.0007513
    2  -0.0008116  -0.0000716   0.0048692   0.0033183   0.0006436  -0.0007088
    3  -0.0010056   0.0004929   0.0023140   0.0002643  -0.0033892  -0.0013844
            7           8           9          10          11          12
    1  -0.0402546   0.0010941   0.0305637   0.0134877   0.0058456  -0.0069729
    2   0.0120506   0.0050462   0.0253573  -0.0612639   0.0097448   0.0018259
    3  -0.0225296  -0.0025753  -0.0016463   0.0083423   0.0067746   0.0143423
 Max gradient component =       6.126E-02
 RMS gradient           =       1.531E-02
 Gradient time:  CPU 216.88 s  wall 4.06 s
rPathMan2.  file_steps = 951
 IRC --- Status = 2.  Assess steepest descent step
 IRC --- Previous SD length =   0.150000
 IRC --- Point 1 E =     -302.871560 |G| =   0.081992 G.D1 =  -0.081992
 IRC --- Point 2 E =     -302.884857 |G| =   0.091854 G.D1 =  -0.091486
 IRC --- Angle(G1/G2) =    5.13 Deg.  Curvature =  -0.0633
 IRC --- Corrector step required
 IRC --- equal length displacement: B_eq =   0.013427
 IRC --- chosen bisector length  : B_len =   0.015000
 Adding empirical dispersion correction 
 ----------------------------------------------------------------
 Doing -D3(0) with
 s6  =   1.00000
 s8  =   1.00000
 rs6 =   1.28100
 rs8 =   1.09400
 -D3 energy without 3body term =     -0.0027497660 hartrees
 ----------------------------------------------------------------
             Standard Nuclear Orientation (Angstroms)
    I     Atom           X                Y                Z
 ----------------------------------------------------------------
    1      C      -0.3574315034    -1.5880505025     2.0279002016
    2      N      -0.5204825808    -2.3989627078     2.8285190526
    3      C       0.2188821481    -0.8836616753    -0.2215303429
    4      H       0.3146463841    -1.9235331319    -0.4934767194
    5      C      -0.1500404872    -0.5793881420     1.0582654809
    6      H      -0.2970580218     0.4433184175     1.3759185953
    7      C       0.4701400755     0.0562853876    -1.2208892926
    8      H       0.8636104562    -0.2304412439    -2.1874191282
    9      C       0.0038230445     1.4053116727    -1.1766703794
   10      H      -0.6975394735     0.8071329251    -1.9395831864
   11      N      -0.1926525715     2.4177729778    -0.4625325627
   12      H       0.3441025051     2.4742160220     0.4114982411
 ----------------------------------------------------------------
 Nuclear Repulsion Energy =         236.57222145 hartrees
 There are       25 alpha and       24 beta electrons

                       Distance Matrix (Angstroms)
             C (  1)   N (  2)   C (  3)   H (  4)   C (  5)   H (  6)
   N (  2)  1.151154
   C (  3)  2.426569  3.485054
   H (  4)  2.630889  3.458197  1.079101
   C (  5)  1.414426  2.565517  1.366222  2.104890
   H (  6)  2.134288  3.199770  2.139840  3.077468  1.080947
   C (  7)  3.734079  4.838108  1.394758  2.114944  2.446069  2.735288
   H (  8)  4.593796  5.637183  2.169583  2.457105  3.418146  3.807687
   C (  9)  4.399999  5.548778  2.489567  3.412414  2.992933  2.744389
   H ( 10)  4.646881  5.748495  2.578822  3.251504  3.348028  3.359360
   N ( 11)  4.719749  5.842896  3.335703  4.370955  3.361193  2.699866
   H ( 12)  4.427970  5.507937  3.419320  4.489994  3.160219  2.337892
             C (  7)   H (  8)   C (  9)   H ( 10)   N ( 11)
   H (  8)  1.082225
   C (  9)  1.428033  2.106308
   H ( 10)  1.563256  1.890813  1.196563
   N ( 11)  2.567299  3.332261  1.254461  2.242934
   H ( 12)  2.920096  3.786744  1.944383  3.064599  1.027240
 
 Applying Cartesian multipole field
    Component          Value
    ---------          -----
     (2,0,0)        1.00000E-10
     (0,2,0)        2.00000E-11
     (0,0,2)       -3.00000E-11
 Nucleus-field energy     =    -0.0000000014 hartrees
 Requested basis set is cc-pVTZ
 There are 100 shells and 280 basis functions
 A cutoff of  1.0D-11 yielded   4495 shell pairs
 There are     34855 function pairs (     45385 Cartesian)
 Smallest overlap matrix eigenvalue = 1.56E-04
 Guess MOs from SCF MO coefficient file
 Reading MOs from coefficient file
 Reading MOs from coefficient file
 Long-range K will be added via erf
 Coulomb attenuation parameter = 0.25 bohr**(-1)
 An unrestricted hybrid HF-DFT SCF calculation will be
 performed using Pulay DIIS extrapolation
 Exchange:     0.1957 Hartree-Fock + 1.0000 wB97X-D3 + LR-HF
 Correlation:  1.0000 wB97X-D3
 Using SG-2 standard quadrature grid
 Dispersion:   Grimme D3
 SCF converges when DIIS error is below 1.0E-08
 Using Q-Chem read-in guess as SCF_GUESS READ specified.

 using 64 threads for integral computing
 -------------------------------------------------------
 OpenMP Integral computing Module                
 Release: version 1.0, May 2013, Q-Chem Inc. Pittsburgh 
 -------------------------------------------------------
 using 64 threads for integral computing
 -------------------------------------------------------
 OpenMP Integral computing Module                
 Release: version 1.0, May 2013, Q-Chem Inc. Pittsburgh 
 -------------------------------------------------------
 ---------------------------------------
  Cycle       Energy         DIIS Error
 ---------------------------------------
    1    -302.8869193753      2.20E-04
    2    -302.8848221432      3.08E-05
    3    -302.8848295980      3.33E-05
    4    -302.8848406051      6.27E-06
    5    -302.8848425352      3.84E-06
    6    -302.8848442095      2.47E-06
    7    -302.8848455415      1.57E-06
    8    -302.8848460687      7.98E-07
    9    -302.8848462793      2.90E-07
   10    -302.8848463055      9.65E-08
   11    -302.8848463110      5.10E-08
   12    -302.8848463141      2.46E-08
   13    -302.8848463151      1.09E-08
   14    -302.8848463151      5.26E-09 Convergence criterion met
 ---------------------------------------
 <S^2> = 0.8000
 SCF time:  CPU 1191.87 s  wall 20.19 s
 SCF   energy in the final basis set = -302.88484632
 Total energy in the final basis set = -302.88484632
 
 --------------------------------------------------------------
 
                    Orbital Energies (a.u.)
 --------------------------------------------------------------
 
 Alpha MOs
 -- Occupied --
-14.4528 -14.4263 -10.3761 -10.3471 -10.3404 -10.3294 -10.3202  -1.0646
 -1.0338  -0.9782  -0.9081  -0.7928  -0.6927  -0.6707  -0.6316  -0.5783
 -0.5708  -0.5246  -0.5004  -0.4726  -0.4627  -0.4368  -0.4226  -0.3827
 -0.2992
 -- Virtual --
  0.0118   0.0732   0.1000   0.1095   0.1300   0.1384   0.1641   0.1746
  0.1965   0.2411   0.2618   0.2790   0.3163   0.3322   0.3448   0.3475
  0.3740   0.3775   0.3996   0.4168   0.4200   0.4327   0.4465   0.4540
  0.4758   0.4832   0.5048   0.5139   0.5237   0.5441   0.5566   0.5583
  0.5708   0.5885   0.5982   0.6162   0.6311   0.6527   0.6646   0.6811
  0.6989   0.7053   0.7177   0.7339   0.7513   0.7821   0.7910   0.8145
  0.8345   0.8542   0.8862   0.9012   0.9230   0.9619   0.9942   1.0247
  1.0389   1.0524   1.0767   1.0949   1.1070   1.1264   1.1297   1.1536
  1.1664   1.1947   1.1983   1.2396   1.2477   1.2745   1.3010   1.3202
  1.3430   1.3559   1.3760   1.3916   1.4260   1.4446   1.4693   1.4830
  1.5041   1.5182   1.5560   1.5683   1.5850   1.6443   1.6634   1.6842
  1.7632   1.7731   1.7913   1.8201   1.8558   1.8848   1.9333   1.9942
  2.0858   2.1222   2.1762   2.2047   2.2210   2.2443   2.3051   2.3144
  2.3246   2.3493   2.3925   2.3968   2.4544   2.4661   2.4947   2.5141
  2.5525   2.5740   2.5987   2.6267   2.6548   2.7066   2.7161   2.7346
  2.7664   2.7887   2.8045   2.8210   2.8433   2.8513   2.8539   2.8670
  2.9003   2.9334   2.9377   2.9615   2.9695   2.9914   3.0061   3.0360
  3.0457   3.0573   3.0780   3.0854   3.0956   3.1143   3.1329   3.1610
  3.1713   3.1913   3.2018   3.2261   3.2362   3.2665   3.2863   3.3031
  3.3264   3.3475   3.3682   3.3786   3.4083   3.4182   3.4381   3.4828
  3.4936   3.5255   3.5438   3.5624   3.5919   3.6346   3.6487   3.6603
  3.6890   3.7134   3.7211   3.7424   3.7795   3.8050   3.8429   3.8523
  3.8835   3.8967   3.9366   3.9650   3.9871   4.0040   4.0115   4.0346
  4.0575   4.0604   4.0674   4.0719   4.1214   4.1369   4.1703   4.1906
  4.2065   4.2234   4.2330   4.2996   4.3090   4.3489   4.3682   4.3913
  4.4212   4.5106   4.5444   4.5590   4.5680   4.5961   4.6257   4.6505
  4.6632   4.6701   4.7312   4.7523   4.7845   4.7971   4.8140   4.8505
  4.8605   4.9412   5.0023   5.0264   5.0442   5.0978   5.1275   5.1543
  5.1728   5.2067   5.2241   5.2758   5.3470   5.3592   5.4179   5.4681
  5.5168   5.5865   5.6517   5.6978   5.7952   5.8470   5.8966   5.9455
  5.9926   6.0720   6.1450   6.2039   6.2689   6.4112   6.6176   6.7978
  8.8466   9.8557  11.8471  12.6869  13.8622  14.3348  15.5248
 
 Beta MOs
 -- Occupied --
-14.4514 -14.4233 -10.3751 -10.3417 -10.3354 -10.3316 -10.3216  -1.0589
 -1.0275  -0.9680  -0.8907  -0.7844  -0.6850  -0.6663  -0.6245  -0.5702
 -0.5602  -0.5222  -0.4789  -0.4660  -0.4525  -0.4329  -0.4060  -0.3665
 -- Virtual --
 -0.0550   0.0281   0.0859   0.1031   0.1161   0.1350   0.1409   0.1655
  0.1832   0.2073   0.2438   0.2660   0.2802   0.3204   0.3360   0.3477
  0.3528   0.3748   0.3779   0.4072   0.4195   0.4228   0.4353   0.4506
  0.4597   0.4783   0.4861   0.5066   0.5180   0.5284   0.5466   0.5575
  0.5598   0.5734   0.5905   0.6014   0.6196   0.6332   0.6548   0.6674
  0.6841   0.7033   0.7082   0.7211   0.7366   0.7528   0.7832   0.7945
  0.8172   0.8366   0.8595   0.8886   0.9041   0.9269   0.9632   0.9971
  1.0267   1.0417   1.0561   1.0810   1.0989   1.1132   1.1295   1.1344
  1.1566   1.1692   1.1998   1.2013   1.2430   1.2497   1.2810   1.3040
  1.3238   1.3478   1.3584   1.3820   1.3965   1.4311   1.4488   1.4732
  1.4866   1.5093   1.5235   1.5585   1.5725   1.5883   1.6451   1.6670
  1.6882   1.7658   1.7796   1.7956   1.8245   1.8585   1.8866   1.9369
  1.9985   2.0887   2.1234   2.1852   2.2089   2.2223   2.2446   2.3152
  2.3221   2.3320   2.3656   2.4013   2.4050   2.4623   2.4718   2.5010
  2.5211   2.5587   2.5810   2.6090   2.6335   2.6589   2.7129   2.7192
  2.7338   2.7700   2.7920   2.8108   2.8267   2.8462   2.8554   2.8607
  2.8725   2.9049   2.9390   2.9442   2.9661   2.9755   2.9950   3.0099
  3.0426   3.0529   3.0629   3.0816   3.0914   3.1027   3.1160   3.1407
  3.1658   3.1781   3.1997   3.2129   3.2283   3.2446   3.2703   3.2894
  3.3118   3.3300   3.3526   3.3712   3.3827   3.4149   3.4220   3.4454
  3.4902   3.4979   3.5311   3.5476   3.5657   3.5979   3.6401   3.6547
  3.6641   3.6975   3.7185   3.7257   3.7453   3.7848   3.8090   3.8487
  3.8576   3.8873   3.9007   3.9425   3.9696   3.9904   4.0074   4.0155
  4.0381   4.0610   4.0660   4.0783   4.0826   4.1249   4.1417   4.1771
  4.1949   4.2115   4.2277   4.2363   4.3023   4.3121   4.3555   4.3731
  4.3965   4.4260   4.5191   4.5497   4.5639   4.5739   4.6038   4.6306
  4.6643   4.6691   4.6808   4.7375   4.7567   4.7898   4.8054   4.8188
  4.8534   4.8661   4.9443   5.0067   5.0307   5.0487   5.1071   5.1326
  5.1594   5.1787   5.2128   5.2287   5.2835   5.3498   5.3620   5.4207
  5.4702   5.5200   5.5903   5.6554   5.7015   5.7986   5.8501   5.9004
  5.9497   5.9947   6.0770   6.1475   6.2120   6.2721   6.4144   6.6203
  6.8010   8.8476   9.8585  11.8493  12.6973  13.8669  14.3384  15.5289
 --------------------------------------------------------------
 
          Ground-State Mulliken Net Atomic Charges

     Atom                 Charge (a.u.)    Spin (a.u.)
  --------------------------------------------------------
      1 C                    -0.076382      -0.103398
      2 N                    -0.077126       0.194558
      3 C                    -0.102046      -0.182382
      4 H                     0.158088       0.005453
      5 C                    -0.137375       0.457081
      6 H                     0.152022      -0.005570
      7 C                    -0.141464       0.461986
      8 H                     0.153387      -0.011918
      9 C                    -0.004311       0.089605
     10 H                     0.130456       0.006491
     11 N                    -0.213534       0.070267
     12 H                     0.158285       0.017827
  --------------------------------------------------------
  Sum of atomic charges =    -0.000000
  Sum of spin   charges =     1.000000

 -----------------------------------------------------------------
                    Cartesian Multipole Moments
 -----------------------------------------------------------------
    Charge (ESU x 10^10)
                -0.0000
    Dipole Moment (Debye)
         X       1.5950      Y       1.3322      Z      -3.4676
       Tot       4.0426
    Quadrupole Moments (Debye-Ang)
        XX     -42.6590     XY       0.6467     YY     -52.6515
        XZ       1.0105     YZ      13.7242     ZZ     -47.2428
    Octopole Moments (Debye-Ang^2)
       XXX       8.9633    XXY       7.8947    XYY      17.2469
       YYY      25.8944    XXZ     -16.1089    XYZ      -5.6478
       YYZ     -32.0246    XZZ      11.0343    YZZ      39.3289
       ZZZ     -84.1868
    Hexadecapole Moments (Debye-Ang^3)
      XXXX     -76.6601   XXXY     -18.4923   XXYY    -130.2384
      XYYY     -11.0936   YYYY    -771.2597   XXXZ      50.0241
      XXYZ      78.6713   XYYZ      29.8381   YYYZ     326.0040
      XXZZ    -119.8347   XYZZ     -24.9948   YYZZ    -303.0437
      XZZZ      64.0396   YZZZ     322.6548   ZZZZ    -727.7211
 -----------------------------------------------------------------
 Calculating analytic gradient of the SCF energy
 Gradient of SCF Energy
            1           2           3           4           5           6
    1   0.0003243   0.0004501  -0.0079022  -0.0011509   0.0033775   0.0005488
    2  -0.0042712   0.0029074   0.0017552   0.0031187   0.0002200   0.0002266
    3   0.0026639  -0.0025721   0.0076244   0.0000062  -0.0067597  -0.0008143
            7           8           9          10          11          12
    1  -0.0388418   0.0007394   0.0298777   0.0131450   0.0069362  -0.0075039
    2   0.0151854   0.0049711   0.0279372  -0.0605960   0.0069697   0.0015759
    3  -0.0265857  -0.0011277   0.0004534   0.0082824   0.0055654   0.0132637
 Max gradient component =       6.060E-02
 RMS gradient           =       1.551E-02
 Gradient time:  CPU 215.70 s  wall 3.97 s
rPathMan2.  file_steps = 951
 IRC --- Status = 3.  Assess initial corrector step
 IRC --- bisector search: b =  0.000000 E =     -302.884857 G.B =  -0.004111
 IRC --- bisector search: b =  0.015000 E =     -302.884846 G.B =   0.005490
 IRC --- performed gradient/energy interpolation
 IRC --- bisector search:  estimate b(min) =   6.411785371359193E-003
 Adding empirical dispersion correction 
 ----------------------------------------------------------------
 Doing -D3(0) with
 s6  =   1.00000
 s8  =   1.00000
 rs6 =   1.28100
 rs8 =   1.09400
 -D3 energy without 3body term =     -0.0027493739 hartrees
 ----------------------------------------------------------------
             Standard Nuclear Orientation (Angstroms)
    I     Atom           X                Y                Z
 ----------------------------------------------------------------
    1      C      -0.3572681247    -1.5876607659     2.0272438355
    2      N      -0.5205465922    -2.3992280656     2.8288571897
    3      C       0.2186344389    -0.8824240266    -0.2235133041
    4      H       0.3142250639    -1.9226577184    -0.4935238160
    5      C      -0.1500898349    -0.5790866163     1.0593220851
    6      H      -0.2969316696     0.4430868041     1.3757810487
    7      C       0.4704115949     0.0545757800    -1.2195168102
    8      H       0.8632415117    -0.2299317610    -2.1883965207
    9      C       0.0036582786     1.4040886151    -1.1766470946
   10      H      -0.6965952641     0.8058774995    -1.9395540723
   11      N      -0.1929720361     2.4184504725    -0.4624428698
   12      H       0.3442326089     2.4749097820     0.4123902887
 ----------------------------------------------------------------
 Nuclear Repulsion Energy =         236.55528473 hartrees
 There are       25 alpha and       24 beta electrons

                       Distance Matrix (Angstroms)
             C (  1)   N (  2)   C (  3)   H (  4)   C (  5)   H (  6)
   N (  2)  1.152339
   C (  3)  2.427948  3.487700
   H (  4)  2.630094  3.458638  1.078948
   C (  5)  1.413159  2.565425  1.368809  2.105256
   H (  6)  2.133537  3.200029  2.140217  3.076453  1.080068
   C (  7)  3.731414  4.836578  1.390462  2.112087  2.445334  2.734105
   H (  8)  4.593985  5.638577  2.168417  2.457506  3.420004  3.808191
   C (  9)  4.398380  5.548340  2.486527  3.410330  2.992688  2.743860
   H ( 10)  4.645391  5.748168  2.575423  3.249256  3.348142  3.358987
   N ( 11)  4.719583  5.843799  3.335008  4.370748  3.361969  2.700359
   H ( 12)  4.427678  5.508573  3.419333  4.490009  3.160660  2.338272
             C (  7)   H (  8)   C (  9)   H ( 10)   N ( 11)
   H (  8)  1.083507
   C (  9)  1.428594  2.105360
   H ( 10)  1.563590  1.888892  1.195926
   N ( 11)  2.569269  3.332931  1.256058  2.244078
   H ( 12)  2.921825  3.788091  1.946199  3.066045  1.028158
 
 Applying Cartesian multipole field
    Component          Value
    ---------          -----
     (2,0,0)        1.00000E-10
     (0,2,0)        2.00000E-11
     (0,0,2)       -3.00000E-11
 Nucleus-field energy     =    -0.0000000014 hartrees
 Requested basis set is cc-pVTZ
 There are 100 shells and 280 basis functions
 A cutoff of  1.0D-11 yielded   4495 shell pairs
 There are     34855 function pairs (     45385 Cartesian)
 Smallest overlap matrix eigenvalue = 1.56E-04
 Guess MOs from SCF MO coefficient file
 Reading MOs from coefficient file
 Reading MOs from coefficient file
 Long-range K will be added via erf
 Coulomb attenuation parameter = 0.25 bohr**(-1)
 An unrestricted hybrid HF-DFT SCF calculation will be
 performed using Pulay DIIS extrapolation
 Exchange:     0.1957 Hartree-Fock + 1.0000 wB97X-D3 + LR-HF
 Correlation:  1.0000 wB97X-D3
 Using SG-2 standard quadrature grid
 Dispersion:   Grimme D3
 SCF converges when DIIS error is below 1.0E-08
 Using Q-Chem read-in guess as SCF_GUESS READ specified.

 using 64 threads for integral computing
 -------------------------------------------------------
 OpenMP Integral computing Module                
 Release: version 1.0, May 2013, Q-Chem Inc. Pittsburgh 
 -------------------------------------------------------
 using 64 threads for integral computing
 -------------------------------------------------------
 OpenMP Integral computing Module                
 Release: version 1.0, May 2013, Q-Chem Inc. Pittsburgh 
 -------------------------------------------------------
 ---------------------------------------
  Cycle       Energy         DIIS Error
 ---------------------------------------
    1    -302.8838572424      1.26E-04
    2    -302.8848620751      1.75E-05
    3    -302.8848645092      1.89E-05
    4    -302.8848680686      3.58E-06
    5    -302.8848686982      2.19E-06
    6    -302.8848692453      1.41E-06
    7    -302.8848696793      8.97E-07
    8    -302.8848698532      4.61E-07
    9    -302.8848699224      1.67E-07
   10    -302.8848699309      5.49E-08
   11    -302.8848699325      2.91E-08
   12    -302.8848699334      1.40E-08
   13    -302.8848699337      6.31E-09 Convergence criterion met
 ---------------------------------------
 <S^2> = 0.8004
 SCF time:  CPU 1108.34 s  wall 18.86 s
 SCF   energy in the final basis set = -302.88486993
 Total energy in the final basis set = -302.88486993
 
 --------------------------------------------------------------
 
                    Orbital Energies (a.u.)
 --------------------------------------------------------------
 
 Alpha MOs
 -- Occupied --
-14.4531 -14.4267 -10.3763 -10.3470 -10.3406 -10.3291 -10.3205  -1.0640
 -1.0336  -0.9783  -0.9080  -0.7933  -0.6924  -0.6708  -0.6314  -0.5786
 -0.5707  -0.5244  -0.5004  -0.4728  -0.4624  -0.4366  -0.4226  -0.3828
 -0.2996
 -- Virtual --
  0.0117   0.0733   0.0997   0.1094   0.1297   0.1385   0.1642   0.1744
  0.1963   0.2410   0.2617   0.2788   0.3166   0.3321   0.3448   0.3477
  0.3743   0.3776   0.3994   0.4168   0.4200   0.4327   0.4465   0.4545
  0.4761   0.4825   0.5049   0.5137   0.5235   0.5440   0.5565   0.5581
  0.5705   0.5885   0.5982   0.6161   0.6308   0.6526   0.6644   0.6812
  0.6990   0.7053   0.7179   0.7340   0.7518   0.7820   0.7909   0.8144
  0.8341   0.8540   0.8860   0.9013   0.9224   0.9617   0.9940   1.0246
  1.0387   1.0526   1.0768   1.0949   1.1065   1.1262   1.1292   1.1533
  1.1669   1.1946   1.1981   1.2394   1.2472   1.2744   1.3009   1.3200
  1.3427   1.3562   1.3758   1.3914   1.4256   1.4443   1.4688   1.4833
  1.5039   1.5183   1.5560   1.5684   1.5851   1.6450   1.6632   1.6843
  1.7630   1.7731   1.7908   1.8199   1.8556   1.8845   1.9343   1.9932
  2.0854   2.1222   2.1760   2.2037   2.2206   2.2446   2.3053   2.3153
  2.3245   2.3488   2.3932   2.3974   2.4543   2.4669   2.4950   2.5142
  2.5524   2.5738   2.5992   2.6272   2.6547   2.7064   2.7160   2.7343
  2.7665   2.7891   2.8056   2.8204   2.8424   2.8511   2.8539   2.8668
  2.9013   2.9332   2.9390   2.9619   2.9694   2.9910   3.0063   3.0359
  3.0457   3.0575   3.0778   3.0853   3.0951   3.1142   3.1330   3.1612
  3.1710   3.1914   3.2019   3.2255   3.2356   3.2665   3.2859   3.3030
  3.3274   3.3473   3.3679   3.3787   3.4080   3.4182   3.4370   3.4827
  3.4931   3.5252   3.5440   3.5617   3.5923   3.6343   3.6485   3.6601
  3.6888   3.7138   3.7215   3.7424   3.7788   3.8058   3.8427   3.8523
  3.8832   3.8960   3.9371   3.9654   3.9869   4.0034   4.0105   4.0349
  4.0573   4.0604   4.0669   4.0712   4.1213   4.1360   4.1701   4.1903
  4.2071   4.2227   4.2337   4.2999   4.3080   4.3497   4.3684   4.3918
  4.4212   4.5143   4.5452   4.5597   4.5669   4.5955   4.6267   4.6502
  4.6629   4.6697   4.7307   4.7513   4.7838   4.7955   4.8133   4.8509
  4.8593   4.9406   5.0022   5.0258   5.0432   5.0986   5.1276   5.1545
  5.1717   5.2064   5.2243   5.2756   5.3460   5.3577   5.4184   5.4698
  5.5158   5.5852   5.6494   5.6945   5.7936   5.8450   5.8940   5.9430
  5.9944   6.0696   6.1433   6.2014   6.2648   6.4086   6.6174   6.7962
  8.8563   9.8564  11.8441  12.7153  13.8382  14.3283  15.4944
 
 Beta MOs
 -- Occupied --
-14.4518 -14.4236 -10.3753 -10.3417 -10.3356 -10.3313 -10.3219  -1.0584
 -1.0272  -0.9682  -0.8906  -0.7849  -0.6847  -0.6665  -0.6245  -0.5705
 -0.5601  -0.5220  -0.4786  -0.4662  -0.4523  -0.4326  -0.4060  -0.3665
 -- Virtual --
 -0.0555   0.0278   0.0858   0.1028   0.1159   0.1349   0.1409   0.1655
  0.1832   0.2072   0.2438   0.2659   0.2800   0.3206   0.3359   0.3479
  0.3529   0.3750   0.3779   0.4070   0.4195   0.4228   0.4354   0.4505
  0.4603   0.4786   0.4855   0.5067   0.5177   0.5283   0.5465   0.5575
  0.5596   0.5732   0.5905   0.6015   0.6194   0.6329   0.6548   0.6672
  0.6842   0.7035   0.7082   0.7213   0.7367   0.7532   0.7831   0.7944
  0.8171   0.8362   0.8593   0.8884   0.9041   0.9263   0.9630   0.9969
  1.0265   1.0416   1.0562   1.0811   1.0991   1.1129   1.1292   1.1340
  1.1564   1.1697   1.1996   1.2010   1.2428   1.2492   1.2809   1.3039
  1.3236   1.3474   1.3587   1.3819   1.3964   1.4308   1.4485   1.4726
  1.4869   1.5091   1.5237   1.5586   1.5726   1.5884   1.6459   1.6667
  1.6883   1.7656   1.7797   1.7951   1.8244   1.8582   1.8864   1.9378
  1.9975   2.0883   2.1235   2.1850   2.2079   2.2219   2.2448   2.3153
  2.3231   2.3317   2.3653   2.4022   2.4055   2.4622   2.4726   2.5012
  2.5213   2.5585   2.5809   2.6094   2.6339   2.6588   2.7127   2.7190
  2.7335   2.7700   2.7923   2.8117   2.8260   2.8453   2.8554   2.8607
  2.8723   2.9057   2.9390   2.9452   2.9665   2.9755   2.9947   3.0101
  3.0422   3.0531   3.0632   3.0813   3.0913   3.1024   3.1159   3.1406
  3.1659   3.1778   3.1997   3.2130   3.2276   3.2440   3.2702   3.2890
  3.3117   3.3308   3.3523   3.3709   3.3828   3.4146   3.4220   3.4442
  3.4901   3.4973   3.5308   3.5478   3.5650   3.5984   3.6398   3.6544
  3.6640   3.6973   3.7190   3.7260   3.7454   3.7841   3.8097   3.8485
  3.8575   3.8870   3.9000   3.9429   3.9700   3.9903   4.0070   4.0144
  4.0386   4.0606   4.0664   4.0779   4.0823   4.1248   4.1409   4.1768
  4.1945   4.2121   4.2270   4.2369   4.3026   4.3110   4.3563   4.3735
  4.3970   4.4260   4.5224   4.5508   4.5647   4.5730   4.6030   4.6316
  4.6642   4.6689   4.6805   4.7371   4.7556   4.7891   4.8040   4.8181
  4.8538   4.8649   4.9437   5.0064   5.0301   5.0475   5.1078   5.1329
  5.1595   5.1774   5.2126   5.2290   5.2833   5.3488   5.3605   5.4213
  5.4718   5.5189   5.5890   5.6530   5.6981   5.7971   5.8480   5.8977
  5.9472   5.9966   6.0745   6.1458   6.2097   6.2680   6.4118   6.6201
  6.7994   8.8574   9.8592  11.8464  12.7255  13.8428  14.3320  15.4986
 --------------------------------------------------------------
 
          Ground-State Mulliken Net Atomic Charges

     Atom                 Charge (a.u.)    Spin (a.u.)
  --------------------------------------------------------
      1 C                    -0.075517      -0.105627
      2 N                    -0.078049       0.199280
      3 C                    -0.102650      -0.183141
      4 H                     0.158002       0.005424
      5 C                    -0.137145       0.463484
      6 H                     0.152310      -0.005582
      7 C                    -0.140133       0.457226
      8 H                     0.152909      -0.011961
      9 C                    -0.004481       0.087973
     10 H                     0.130630       0.006267
     11 N                    -0.214186       0.069155
     12 H                     0.158311       0.017502
  --------------------------------------------------------
  Sum of atomic charges =    -0.000000
  Sum of spin   charges =     1.000000

 -----------------------------------------------------------------
                    Cartesian Multipole Moments
 -----------------------------------------------------------------
    Charge (ESU x 10^10)
                -0.0000
    Dipole Moment (Debye)
         X       1.5953      Y       1.3293      Z      -3.4657
       Tot       4.0402
    Quadrupole Moments (Debye-Ang)
        XX     -42.6622     XY       0.6560     YY     -52.6710
        XZ       1.0067     YZ      13.7160     ZZ     -47.2295
    Octopole Moments (Debye-Ang^2)
       XXX       8.9746    XXY       7.8956    XYY      17.2433
       YYY      25.8587    XXZ     -16.1151    XYZ      -5.6547
       YYZ     -31.9695    XZZ      11.0428    YZZ      39.3027
       ZZZ     -84.2098
    Hexadecapole Moments (Debye-Ang^3)
      XXXX     -76.6592   XXXY     -18.4706   XXYY    -130.2578
      XYYY     -11.0511   YYYY    -771.4309   XXXZ      50.0276
      XXYZ      78.6485   XYYZ      29.8242   YYYZ     325.9427
      XXZZ    -119.8407   XYZZ     -24.9552   YYZZ    -302.9977
      XZZZ      64.0129   YZZZ     322.5011   ZZZZ    -727.5993
 -----------------------------------------------------------------
 Calculating analytic gradient of the SCF energy
 Gradient of SCF Energy
            1           2           3           4           5           6
    1   0.0007200   0.0000951  -0.0072996  -0.0011576   0.0029565   0.0006646
    2  -0.0022815   0.0011936   0.0035150   0.0032336   0.0004643  -0.0003078
    3   0.0005549  -0.0008098   0.0045887   0.0001544  -0.0048156  -0.0011406
            7           8           9          10          11          12
    1  -0.0396460   0.0009436   0.0302713   0.0133413   0.0063104  -0.0071996
    2   0.0134090   0.0050127   0.0264555  -0.0609781   0.0085646   0.0017191
    3  -0.0242816  -0.0019570  -0.0007552   0.0083165   0.0062623   0.0138829
 Max gradient component =       6.098E-02
 RMS gradient           =       1.536E-02
 Gradient time:  CPU 209.13 s  wall 4.10 s
rPathMan2.  file_steps = 951
 IRC --- Status = 4.  Checking bisector search.
 IRC --- Bisector search finished successfully.
 ------------------------------------------------------------------------
 Reaction path following.  The coordinates are cartesian              
 Step   4 E=    -302.884870 |G|=  0.092162 S_lin= 0.4491 S_tot= 0.4496
 ------------------------------------------------------------------------
  IRC -- SD step length =   0.150000000000000     
 Adding empirical dispersion correction 
 ----------------------------------------------------------------
 Doing -D3(0) with
 s6  =   1.00000
 s8  =   1.00000
 rs6 =   1.28100
 rs8 =   1.09400
 -D3 energy without 3body term =     -0.0027524968 hartrees
 ----------------------------------------------------------------
             Standard Nuclear Orientation (Angstroms)
    I     Atom           X                Y                Z
 ----------------------------------------------------------------
    1      C      -0.3578882334    -1.5856957374     2.0267659533
    2      N      -0.5206284894    -2.4002560985     2.8295546087
    3      C       0.2249213452    -0.8854513875    -0.2274654012
    4      H       0.3152221033    -1.9254427050    -0.4936568195
    5      C      -0.1526361410    -0.5794865397     1.0634696397
    6      H      -0.2975040490     0.4433519174     1.3767634448
    7      C       0.5045574751     0.0430269833    -1.1986038365
    8      H       0.8624288157    -0.2342490252    -2.1867110254
    9      C      -0.0224134707     1.3813032737    -1.1759967067
   10      H      -0.7080857176     0.8583961168    -1.9467168391
   11      N      -0.1984070343     2.4110740326    -0.4678364128
   12      H       0.3504333715     2.4734291688     0.4004333547
 ----------------------------------------------------------------
 Nuclear Repulsion Energy =         236.60392900 hartrees
 There are       25 alpha and       24 beta electrons

                       Distance Matrix (Angstroms)
             C (  1)   N (  2)   C (  3)   H (  4)   C (  5)   H (  6)
   N (  2)  1.155189
   C (  3)  2.431372  3.492256
   H (  4)  2.630786  3.459455  1.077309
   C (  5)  1.408022  2.563138  1.379376  2.110718
   H (  6)  2.131475  3.201014  2.147603  3.079788  1.079508
   C (  7)  3.714776  4.821483  1.372362  2.099445  2.436473  2.726918
   H (  8)  4.590095  5.636254  2.160816  2.454792  3.422458  3.808272
   C (  9)  4.378734  5.531080  2.469628  3.393251  2.979407  2.733498
   H ( 10)  4.678118  5.785043  2.620559  3.302772  3.381901  3.374368
   N ( 11)  4.714090  5.841705  3.332276  4.366905  3.360126  2.698944
   H ( 12)  4.429805  5.514725  3.419370  4.488954  3.164331  2.343983
             C (  7)   H (  8)   C (  9)   H ( 10)   N ( 11)
   H (  8)  1.086881
   C (  9)  1.438469  2.101071
   H ( 10)  1.641647  1.928208  1.156541
   N ( 11)  2.576010  3.328308  1.262098  2.204012
   H ( 12)  2.913336  3.779812  1.953685  3.039393  1.029080
 
 Applying Cartesian multipole field
    Component          Value
    ---------          -----
     (2,0,0)        1.00000E-10
     (0,2,0)        2.00000E-11
     (0,0,2)       -3.00000E-11
 Nucleus-field energy     =    -0.0000000013 hartrees
 Requested basis set is cc-pVTZ
 There are 100 shells and 280 basis functions
 A cutoff of  1.0D-11 yielded   4494 shell pairs
 There are     34860 function pairs (     45395 Cartesian)
 Smallest overlap matrix eigenvalue = 1.68E-04
 Guess MOs from SCF MO coefficient file
 Reading MOs from coefficient file
 Reading MOs from coefficient file
 Long-range K will be added via erf
 Coulomb attenuation parameter = 0.25 bohr**(-1)
 An unrestricted hybrid HF-DFT SCF calculation will be
 performed using Pulay DIIS extrapolation
 Exchange:     0.1957 Hartree-Fock + 1.0000 wB97X-D3 + LR-HF
 Correlation:  1.0000 wB97X-D3
 Using SG-2 standard quadrature grid
 Dispersion:   Grimme D3
 SCF converges when DIIS error is below 1.0E-08
 Using Q-Chem read-in guess as SCF_GUESS READ specified.

 using 64 threads for integral computing
 -------------------------------------------------------
 OpenMP Integral computing Module                
 Release: version 1.0, May 2013, Q-Chem Inc. Pittsburgh 
 -------------------------------------------------------
 using 64 threads for integral computing
 -------------------------------------------------------
 OpenMP Integral computing Module                
 Release: version 1.0, May 2013, Q-Chem Inc. Pittsburgh 
 -------------------------------------------------------
 ---------------------------------------
  Cycle       Energy         DIIS Error
 ---------------------------------------
    1    -302.9025247025      1.03E-03
    2    -302.8972199158      1.68E-04
    3    -302.8976304777      2.02E-04
    4    -302.8980446953      3.50E-05
    5    -302.8981529599      2.04E-05
    6    -302.8982225394      1.37E-05
    7    -302.8982483066      8.69E-06
    8    -302.8982599178      3.86E-06
    9    -302.8982648836      1.72E-06
   10    -302.8982658806      8.08E-07
   11    -302.8982662163      4.23E-07
   12    -302.8982662909      1.68E-07
   13    -302.8982663071      6.74E-08
   14    -302.8982663096      2.98E-08
   15    -302.8982663099      1.58E-08
   16    -302.8982663101      6.86E-09 Convergence criterion met
 ---------------------------------------
 <S^2> = 0.8002
 SCF time:  CPU 1433.26 s  wall 24.56 s
 SCF   energy in the final basis set = -302.89826631
 Total energy in the final basis set = -302.89826631
 
 --------------------------------------------------------------
 
                    Orbital Energies (a.u.)
 --------------------------------------------------------------
 
 Alpha MOs
 -- Occupied --
-14.4497 -14.4304 -10.3707 -10.3443 -10.3427 -10.3283 -10.3230  -1.0584
 -1.0357  -0.9777  -0.9049  -0.7931  -0.6913  -0.6717  -0.6284  -0.5785
 -0.5696  -0.5234  -0.5042  -0.4757  -0.4596  -0.4377  -0.4229  -0.3827
 -0.3083
 -- Virtual --
  0.0195   0.0700   0.0988   0.1101   0.1292   0.1443   0.1656   0.1721
  0.1962   0.2403   0.2626   0.2789   0.3172   0.3342   0.3417   0.3490
  0.3759   0.3797   0.3963   0.4186   0.4191   0.4353   0.4506   0.4593
  0.4784   0.4817   0.5053   0.5174   0.5231   0.5435   0.5565   0.5594
  0.5687   0.5897   0.5992   0.6119   0.6359   0.6529   0.6615   0.6831
  0.7000   0.7028   0.7206   0.7306   0.7553   0.7793   0.7883   0.8142
  0.8310   0.8558   0.8874   0.9047   0.9157   0.9589   0.9897   1.0256
  1.0418   1.0511   1.0738   1.0939   1.1029   1.1218   1.1257   1.1502
  1.1688   1.1887   1.1975   1.2357   1.2440   1.2774   1.3056   1.3188
  1.3431   1.3574   1.3832   1.3914   1.4365   1.4468   1.4659   1.4829
  1.5012   1.5138   1.5531   1.5643   1.5955   1.6409   1.6614   1.6821
  1.7639   1.7729   1.7909   1.8120   1.8442   1.8821   1.9412   1.9867
  2.0816   2.1211   2.1746   2.1966   2.2228   2.2464   2.2971   2.3123
  2.3364   2.3461   2.3906   2.4083   2.4505   2.4750   2.4990   2.5153
  2.5504   2.5725   2.6065   2.6392   2.6495   2.7072   2.7141   2.7360
  2.7643   2.7890   2.8100   2.8162   2.8365   2.8492   2.8596   2.8695
  2.9109   2.9432   2.9469   2.9664   2.9743   2.9919   3.0151   3.0302
  3.0421   3.0659   3.0787   3.0844   3.0941   3.1140   3.1374   3.1590
  3.1700   3.1944   3.2002   3.2186   3.2288   3.2789   3.2838   3.3018
  3.3347   3.3424   3.3631   3.3758   3.4025   3.4148   3.4350   3.4865
  3.5023   3.5236   3.5470   3.5531   3.5899   3.6364   3.6410   3.6681
  3.6946   3.7063   3.7252   3.7460   3.7652   3.8103   3.8446   3.8611
  3.8900   3.8935   3.9429   3.9580   3.9826   4.0009   4.0102   4.0282
  4.0508   4.0594   4.0640   4.0689   4.1104   4.1264   4.1618   4.1808
  4.2080   4.2242   4.2421   4.3056   4.3143   4.3379   4.3648   4.4000
  4.4223   4.5066   4.5448   4.5554   4.5696   4.5938   4.6264   4.6470
  4.6669   4.6851   4.7387   4.7686   4.7877   4.7905   4.8191   4.8445
  4.8613   4.9149   5.0092   5.0189   5.0554   5.0990   5.1120   5.1342
  5.1666   5.1992   5.2185   5.2698   5.3384   5.3585   5.4271   5.4763
  5.5098   5.5795   5.6519   5.6982   5.7873   5.8363   5.8860   5.9307
  5.9990   6.0787   6.1278   6.1949   6.2568   6.4197   6.6107   6.7666
  8.8810   9.9974  11.7719  12.8224  13.7836  14.2873  15.4072
 
 Beta MOs
 -- Occupied --
-14.4487 -14.4269 -10.3703 -10.3388 -10.3375 -10.3307 -10.3246  -1.0537
 -1.0283  -0.9676  -0.8861  -0.7861  -0.6843  -0.6675  -0.6223  -0.5708
 -0.5596  -0.5214  -0.4795  -0.4682  -0.4515  -0.4332  -0.4024  -0.3709
 -- Virtual --
 -0.0592   0.0319   0.0840   0.1022   0.1158   0.1340   0.1455   0.1672
  0.1833   0.2065   0.2432   0.2676   0.2803   0.3216   0.3376   0.3457
  0.3534   0.3759   0.3794   0.4044   0.4203   0.4225   0.4377   0.4559
  0.4649   0.4810   0.4841   0.5074   0.5204   0.5276   0.5461   0.5575
  0.5614   0.5712   0.5918   0.6021   0.6147   0.6380   0.6546   0.6648
  0.6861   0.7049   0.7062   0.7234   0.7325   0.7566   0.7804   0.7919
  0.8170   0.8328   0.8615   0.8899   0.9071   0.9192   0.9598   0.9927
  1.0276   1.0438   1.0552   1.0787   1.0984   1.1095   1.1249   1.1312
  1.1534   1.1707   1.1943   1.2003   1.2386   1.2466   1.2833   1.3089
  1.3222   1.3475   1.3607   1.3898   1.3972   1.4402   1.4517   1.4695
  1.4864   1.5066   1.5196   1.5554   1.5689   1.5981   1.6430   1.6639
  1.6860   1.7671   1.7788   1.7966   1.8160   1.8466   1.8840   1.9444
  1.9909   2.0850   2.1225   2.1832   2.2019   2.2241   2.2466   2.3062
  2.3213   2.3440   2.3609   2.4003   2.4164   2.4579   2.4809   2.5049
  2.5228   2.5571   2.5790   2.6154   2.6460   2.6546   2.7142   2.7158
  2.7354   2.7688   2.7929   2.8133   2.8217   2.8400   2.8561   2.8642
  2.8742   2.9151   2.9485   2.9529   2.9704   2.9798   2.9956   3.0197
  3.0378   3.0468   3.0725   3.0812   3.0911   3.1020   3.1148   3.1463
  3.1651   3.1748   3.2027   3.2108   3.2231   3.2359   3.2813   3.2873
  3.3122   3.3407   3.3449   3.3663   3.3793   3.4097   3.4184   3.4398
  3.4918   3.5080   3.5291   3.5500   3.5561   3.5970   3.6425   3.6473
  3.6735   3.7019   3.7119   3.7300   3.7493   3.7707   3.8131   3.8508
  3.8659   3.8932   3.8979   3.9486   3.9631   3.9879   4.0043   4.0136
  4.0320   4.0541   4.0673   4.0749   4.0812   4.1141   4.1312   4.1676
  4.1850   4.2127   4.2282   4.2466   4.3085   4.3172   4.3435   4.3713
  4.4051   4.4274   4.5148   4.5488   4.5616   4.5782   4.6004   4.6313
  4.6624   4.6790   4.6909   4.7465   4.7734   4.7936   4.7983   4.8231
  4.8503   4.8648   4.9205   5.0124   5.0219   5.0591   5.1093   5.1174
  5.1393   5.1721   5.2044   5.2226   5.2785   5.3414   5.3608   5.4292
  5.4783   5.5123   5.5831   5.6551   5.7013   5.7904   5.8394   5.8889
  5.9350   6.0011   6.0827   6.1302   6.2043   6.2603   6.4224   6.6135
  6.7690   8.8821   9.9995  11.7742  12.8332  13.7874  14.2913  15.4121
 --------------------------------------------------------------
 
          Ground-State Mulliken Net Atomic Charges

     Atom                 Charge (a.u.)    Spin (a.u.)
  --------------------------------------------------------
      1 C                    -0.072147      -0.119728
      2 N                    -0.077688       0.228434
      3 C                    -0.101486      -0.192911
      4 H                     0.159290       0.005017
      5 C                    -0.128813       0.512635
      6 H                     0.155076      -0.006109
      7 C                    -0.132096       0.468172
      8 H                     0.146834      -0.011569
      9 C                    -0.009751       0.034947
     10 H                     0.128900       0.013504
     11 N                    -0.223657       0.057396
     12 H                     0.155538       0.010211
  --------------------------------------------------------
  Sum of atomic charges =    -0.000000
  Sum of spin   charges =     1.000000

 -----------------------------------------------------------------
                    Cartesian Multipole Moments
 -----------------------------------------------------------------
    Charge (ESU x 10^10)
                -0.0000
    Dipole Moment (Debye)
         X       1.5688      Y       1.1620      Z      -3.3362
       Tot       3.8654
    Quadrupole Moments (Debye-Ang)
        XX     -42.6296     XY       0.7710     YY     -52.7585
        XZ       1.0153     YZ      13.5127     ZZ     -46.9676
    Octopole Moments (Debye-Ang^2)
       XXX       8.6978    XXY       8.0212    XYY      17.2014
       YYY      25.3970    XXZ     -16.1068    XYZ      -5.6240
       YYZ     -31.6826    XZZ      10.7661    YZZ      39.1208
       ZZZ     -84.1640
    Hexadecapole Moments (Debye-Ang^3)
      XXXX     -78.0434   XXXY     -17.3409   XXYY    -129.9999
      XYYY      -9.3276   YYYY    -769.8271   XXXZ      50.2618
      XXYZ      78.2637   XYYZ      29.6432   YYYZ     324.6847
      XXZZ    -119.6144   XYZZ     -24.4728   YYZZ    -301.1018
      XZZZ      64.2838   YZZZ     320.1135   ZZZZ    -723.0846
 -----------------------------------------------------------------
 Calculating analytic gradient of the SCF energy
 Gradient of SCF Energy
            1           2           3           4           5           6
    1   0.0018747  -0.0006035  -0.0077369  -0.0020830   0.0025936   0.0007912
    2   0.0020248  -0.0021691   0.0072780   0.0045808   0.0005091  -0.0005755
    3  -0.0040532   0.0026038  -0.0014885  -0.0001732  -0.0019573  -0.0012726
            7           8           9          10          11          12
    1  -0.0352905   0.0000473   0.0262957   0.0152579   0.0056499  -0.0067964
    2   0.0073468   0.0058831   0.0198760  -0.0594878   0.0116000   0.0031339
    3  -0.0170673  -0.0045021  -0.0044005   0.0095402   0.0075770   0.0151938
 Max gradient component =       5.949E-02
 RMS gradient           =       1.425E-02
 Gradient time:  CPU 211.66 s  wall 3.99 s
rPathMan2.  file_steps = 951
 IRC --- Status = 2.  Assess steepest descent step
 IRC --- Previous SD length =   0.150000
 IRC --- Point 1 E =     -302.884870 |G| =   0.092162 G.D1 =  -0.092162
 IRC --- Point 2 E =     -302.898266 |G| =   0.085525 G.D1 =  -0.083931
 IRC --- Angle(G1/G2) =   11.08 Deg.  Curvature =   0.0549
 IRC --- Minimum along SD direction =   1.679469
 IRC --- Corrector step required
 IRC --- equal length displacement: B_eq =   0.028961
 IRC --- chosen bisector length  : B_len =   0.015000
 Adding empirical dispersion correction 
 ----------------------------------------------------------------
 Doing -D3(0) with
 s6  =   1.00000
 s8  =   1.00000
 rs6 =   1.28100
 rs8 =   1.09400
 -D3 energy without 3body term =     -0.0027529261 hartrees
 ----------------------------------------------------------------
             Standard Nuclear Orientation (Angstroms)
    I     Atom           X                Y                Z
 ----------------------------------------------------------------
    1      C      -0.3584682348    -1.5876868635     2.0289619021
    2      N      -0.5202959680    -2.3986809216     2.8279416923
    3      C       0.2253842576    -0.8873819703    -0.2247029133
    4      H       0.3157070005    -1.9262022481    -0.4935046634
    5      C      -0.1525640464    -0.5795241377     1.0622623311
    6      H      -0.2975879329     0.4434912576     1.3768663734
    7      C       0.5038362997     0.0454769483    -1.2012311697
    8      H       0.8628269993    -0.2348409928    -2.1854198369
    9      C      -0.0215503587     1.3835502409    -1.1742181983
   10      H      -0.7094689197     0.8597907717    -1.9475929711
   11      N      -0.1983079488     2.4093183650    -0.4686851718
   12      H       0.3504888274     2.4726895497     0.3993225855
 ----------------------------------------------------------------
 Nuclear Repulsion Energy =         236.69149964 hartrees
 There are       25 alpha and       24 beta electrons

                       Distance Matrix (Angstroms)
             C (  1)   N (  2)   C (  3)   H (  4)   C (  5)   H (  6)
   N (  2)  1.149899
   C (  3)  2.431114  3.486933
   H (  4)  2.632858  3.457476  1.076829
   C (  5)  1.411842  2.561676  1.376191  2.110268
   H (  6)  2.134155  3.198931  2.147032  3.080563  1.080078
   C (  7)  3.720879  4.822550  1.378901  2.103280  2.438215  2.728971
   H (  8)  4.591597  5.632852  2.162534  2.454103  3.420126  3.807438
   C (  9)  4.382023  5.529132  2.473801  3.395817  2.978703  2.732753
   H ( 10)  4.682557  5.784389  2.625817  3.305619  3.382455  3.375645
   N ( 11)  4.715924  5.838517  3.332758  4.365955  3.358433  2.698220
   H ( 12)  4.432268  5.512414  3.419816  4.488719  3.163631  2.343766
             C (  7)   H (  8)   C (  9)   H ( 10)   N ( 11)
   H (  8)  1.084472
   C (  9)  1.437776  2.103293
   H ( 10)  1.640815  1.930517  1.160028
   N ( 11)  2.572426  3.326374  1.257466  2.202156
   H ( 12)  2.911468  3.778109  1.949530  3.038580  1.028898
 
 Applying Cartesian multipole field
    Component          Value
    ---------          -----
     (2,0,0)        1.00000E-10
     (0,2,0)        2.00000E-11
     (0,0,2)       -3.00000E-11
 Nucleus-field energy     =    -0.0000000013 hartrees
 Requested basis set is cc-pVTZ
 There are 100 shells and 280 basis functions
 A cutoff of  1.0D-11 yielded   4496 shell pairs
 There are     34866 function pairs (     45402 Cartesian)
 Smallest overlap matrix eigenvalue = 1.68E-04
 Guess MOs from SCF MO coefficient file
 Reading MOs from coefficient file
 Reading MOs from coefficient file
 Long-range K will be added via erf
 Coulomb attenuation parameter = 0.25 bohr**(-1)
 An unrestricted hybrid HF-DFT SCF calculation will be
 performed using Pulay DIIS extrapolation
 Exchange:     0.1957 Hartree-Fock + 1.0000 wB97X-D3 + LR-HF
 Correlation:  1.0000 wB97X-D3
 Using SG-2 standard quadrature grid
 Dispersion:   Grimme D3
 SCF converges when DIIS error is below 1.0E-08
 Using Q-Chem read-in guess as SCF_GUESS READ specified.

 using 64 threads for integral computing
 -------------------------------------------------------
 OpenMP Integral computing Module                
 Release: version 1.0, May 2013, Q-Chem Inc. Pittsburgh 
 -------------------------------------------------------
 using 64 threads for integral computing
 -------------------------------------------------------
 OpenMP Integral computing Module                
 Release: version 1.0, May 2013, Q-Chem Inc. Pittsburgh 
 -------------------------------------------------------
 ---------------------------------------
  Cycle       Energy         DIIS Error
 ---------------------------------------
    1    -302.9018383865      2.73E-04
    2    -302.8982205702      4.64E-05
    3    -302.8982291913      5.21E-05
    4    -302.8982530643      9.54E-06
    5    -302.8982553667      4.64E-06
    6    -302.8982571472      2.77E-06
    7    -302.8982583307      1.74E-06
    8    -302.8982590963      9.03E-07
    9    -302.8982593750      3.96E-07
   10    -302.8982594242      1.11E-07
   11    -302.8982594290      5.54E-08
   12    -302.8982594313      2.10E-08
   13    -302.8982594320      8.50E-09 Convergence criterion met
 ---------------------------------------
 <S^2> = 0.7996
 SCF time:  CPU 1111.60 s  wall 18.50 s
 SCF   energy in the final basis set = -302.89825943
 Total energy in the final basis set = -302.89825943
 
 --------------------------------------------------------------
 
                    Orbital Energies (a.u.)
 --------------------------------------------------------------
 
 Alpha MOs
 -- Occupied --
-14.4494 -14.4285 -10.3705 -10.3440 -10.3430 -10.3287 -10.3215  -1.0599
 -1.0368  -0.9775  -0.9045  -0.7920  -0.6917  -0.6714  -0.6286  -0.5781
 -0.5696  -0.5239  -0.5041  -0.4749  -0.4607  -0.4387  -0.4232  -0.3826
 -0.3074
 -- Virtual --
  0.0201   0.0703   0.0999   0.1104   0.1301   0.1440   0.1657   0.1731
  0.1966   0.2404   0.2626   0.2794   0.3169   0.3346   0.3414   0.3488
  0.3757   0.3796   0.3965   0.4184   0.4191   0.4352   0.4504   0.4586
  0.4786   0.4818   0.5053   0.5175   0.5235   0.5438   0.5569   0.5600
  0.5696   0.5898   0.5992   0.6118   0.6363   0.6528   0.6618   0.6831
  0.6999   0.7030   0.7203   0.7307   0.7543   0.7797   0.7886   0.8143
  0.8321   0.8563   0.8882   0.9048   0.9167   0.9593   0.9903   1.0266
  1.0424   1.0510   1.0742   1.0940   1.1041   1.1246   1.1260   1.1509
  1.1682   1.1893   1.1979   1.2363   1.2452   1.2777   1.3059   1.3194
  1.3440   1.3575   1.3836   1.3926   1.4362   1.4474   1.4668   1.4830
  1.5016   1.5140   1.5538   1.5647   1.5954   1.6408   1.6604   1.6826
  1.7642   1.7733   1.7918   1.8132   1.8452   1.8819   1.9402   1.9896
  2.0847   2.1207   2.1746   2.1986   2.2232   2.2454   2.2969   2.3128
  2.3335   2.3467   2.3897   2.4071   2.4509   2.4743   2.4987   2.5147
  2.5507   2.5726   2.6057   2.6390   2.6494   2.7074   2.7143   2.7363
  2.7649   2.7885   2.8094   2.8171   2.8380   2.8495   2.8596   2.8692
  2.9099   2.9409   2.9465   2.9665   2.9742   2.9924   3.0153   3.0297
  3.0423   3.0660   3.0787   3.0850   3.0950   3.1141   3.1374   3.1596
  3.1701   3.1943   3.2017   3.2201   3.2303   3.2786   3.2848   3.3023
  3.3343   3.3420   3.3640   3.3756   3.4034   3.4159   3.4365   3.4877
  3.5018   3.5246   3.5477   3.5539   3.5906   3.6382   3.6416   3.6688
  3.6945   3.7066   3.7243   3.7456   3.7654   3.8093   3.8444   3.8611
  3.8906   3.8943   3.9434   3.9590   3.9840   4.0020   4.0102   4.0277
  4.0520   4.0600   4.0646   4.0709   4.1105   4.1276   4.1620   4.1813
  4.2080   4.2236   4.2441   4.3048   4.3153   4.3365   4.3634   4.3984
  4.4221   4.5016   4.5453   4.5539   4.5717   4.5944   4.6258   4.6486
  4.6690   4.6859   4.7419   4.7720   4.7907   4.7939   4.8211   4.8469
  4.8617   4.9161   5.0088   5.0195   5.0576   5.0988   5.1137   5.1352
  5.1680   5.2008   5.2194   5.2721   5.3416   5.3619   5.4257   5.4760
  5.5133   5.5833   5.6561   5.7008   5.7928   5.8411   5.8903   5.9375
  5.9990   6.0826   6.1356   6.2068   6.2733   6.4253   6.6153   6.7696
  8.8535   9.9812  11.7773  12.7719  13.8414  14.2910  15.5344
 
 Beta MOs
 -- Occupied --
-14.4483 -14.4252 -10.3701 -10.3385 -10.3376 -10.3311 -10.3231  -1.0553
 -1.0298  -0.9673  -0.8858  -0.7849  -0.6846  -0.6671  -0.6223  -0.5701
 -0.5596  -0.5219  -0.4801  -0.4677  -0.4526  -0.4343  -0.4029  -0.3706
 -- Virtual --
 -0.0583   0.0327   0.0844   0.1032   0.1164   0.1346   0.1453   0.1673
  0.1837   0.2070   0.2432   0.2676   0.2808   0.3212   0.3380   0.3453
  0.3534   0.3758   0.3795   0.4046   0.4202   0.4225   0.4375   0.4557
  0.4643   0.4810   0.4845   0.5073   0.5206   0.5279   0.5464   0.5578
  0.5620   0.5721   0.5918   0.6022   0.6148   0.6385   0.6545   0.6651
  0.6861   0.7047   0.7064   0.7231   0.7326   0.7556   0.7808   0.7922
  0.8170   0.8340   0.8620   0.8906   0.9073   0.9203   0.9602   0.9932
  1.0285   1.0444   1.0550   1.0792   1.0984   1.1106   1.1274   1.1321
  1.1540   1.1700   1.1949   1.2007   1.2391   1.2478   1.2836   1.3091
  1.3227   1.3484   1.3607   1.3902   1.3982   1.4401   1.4521   1.4705
  1.4864   1.5071   1.5198   1.5561   1.5693   1.5980   1.6426   1.6633
  1.6863   1.7674   1.7791   1.7973   1.8171   1.8476   1.8838   1.9436
  1.9939   2.0880   2.1221   2.1835   2.2037   2.2247   2.2456   2.3061
  2.3219   2.3417   2.3611   2.3992   2.4156   2.4583   2.4802   2.5046
  2.5223   2.5575   2.5791   2.6148   2.6458   2.6544   2.7144   2.7162
  2.7358   2.7695   2.7925   2.8128   2.8228   2.8414   2.8566   2.8641
  2.8741   2.9142   2.9462   2.9527   2.9703   2.9798   2.9961   3.0197
  3.0378   3.0470   3.0726   3.0814   3.0917   3.1027   3.1151   3.1465
  3.1657   3.1750   3.2032   3.2120   3.2243   3.2375   3.2811   3.2882
  3.3126   3.3402   3.3448   3.3672   3.3792   3.4105   3.4194   3.4416
  3.4929   3.5076   3.5300   3.5507   3.5569   3.5974   3.6437   3.6482
  3.6739   3.7022   3.7121   3.7291   3.7488   3.7711   3.8120   3.8505
  3.8662   3.8940   3.8986   3.9492   3.9640   3.9889   4.0053   4.0139
  4.0314   4.0554   4.0664   4.0763   4.0827   4.1144   4.1324   4.1680
  4.1854   4.2128   4.2276   4.2485   4.3077   4.3182   4.3422   4.3696
  4.4035   4.4271   4.5102   4.5492   4.5597   4.5800   4.6010   4.6305
  4.6635   4.6809   4.6913   4.7493   4.7767   4.7951   4.8031   4.8252
  4.8528   4.8651   4.9219   5.0120   5.0226   5.0613   5.1093   5.1188
  5.1403   5.1736   5.2059   5.2233   5.2806   5.3445   5.3643   5.4278
  5.4780   5.5160   5.5869   5.6594   5.7039   5.7961   5.8441   5.8933
  5.9418   6.0010   6.0867   6.1381   6.2158   6.2767   6.4281   6.6181
  6.7720   8.8546   9.9834  11.7795  12.7830  13.8455  14.2947  15.5389
 --------------------------------------------------------------
 
          Ground-State Mulliken Net Atomic Charges

     Atom                 Charge (a.u.)    Spin (a.u.)
  --------------------------------------------------------
      1 C                    -0.075183      -0.113883
      2 N                    -0.073776       0.216383
      3 C                    -0.101368      -0.193084
      4 H                     0.159570       0.005051
      5 C                    -0.130661       0.505123
      6 H                     0.154510      -0.006032
      7 C                    -0.133631       0.477215
      8 H                     0.147892      -0.011510
      9 C                    -0.009121       0.037324
     10 H                     0.127272       0.014332
     11 N                    -0.221112       0.058287
     12 H                     0.155609       0.010795
  --------------------------------------------------------
  Sum of atomic charges =    -0.000000
  Sum of spin   charges =     1.000000

 -----------------------------------------------------------------
                    Cartesian Multipole Moments
 -----------------------------------------------------------------
    Charge (ESU x 10^10)
                -0.0000
    Dipole Moment (Debye)
         X       1.5721      Y       1.1837      Z      -3.3429
       Tot       3.8791
    Quadrupole Moments (Debye-Ang)
        XX     -42.6231     XY       0.7579     YY     -52.6876
        XZ       1.0116     YZ      13.5329     ZZ     -46.9950
    Octopole Moments (Debye-Ang^2)
       XXX       8.6773    XXY       8.0157    XYY      17.2138
       YYY      25.5822    XXZ     -16.0754    XYZ      -5.6305
       YYZ     -31.8072    XZZ      10.7819    YZZ      39.1881
       ZZZ     -84.1123
    Hexadecapole Moments (Debye-Ang^3)
      XXXX     -78.0343   XXXY     -17.3497   XXYY    -129.8837
      XYYY      -9.4097   YYYY    -768.8418   XXXZ      50.2036
      XXYZ      78.2531   XYYZ      29.6689   YYYZ     324.6741
      XXZZ    -119.5573   XYZZ     -24.5362   YYZZ    -301.1853
      XZZZ      64.2591   YZZZ     320.3784   ZZZZ    -723.0903
 -----------------------------------------------------------------
 Calculating analytic gradient of the SCF energy
 Gradient of SCF Energy
            1           2           3           4           5           6
    1  -0.0000117   0.0010554  -0.0083411  -0.0020741   0.0029806   0.0006992
    2  -0.0074542   0.0060495   0.0037234   0.0048801   0.0016054  -0.0001757
    3   0.0053523  -0.0055519   0.0022558  -0.0002667  -0.0043653  -0.0009995
            7           8           9          10          11          12
    1  -0.0342275  -0.0002727   0.0262508   0.0145235   0.0061310  -0.0067134
    2   0.0100959   0.0057845   0.0248420  -0.0592914   0.0071148   0.0028257
    3  -0.0214372  -0.0029967   0.0001173   0.0088071   0.0041043   0.0149805
 Max gradient component =       5.929E-02
 RMS gradient           =       1.450E-02
 Gradient time:  CPU 216.65 s  wall 4.08 s
rPathMan2.  file_steps = 951
 IRC --- Status = 3.  Assess initial corrector step
 IRC --- bisector search: b =  0.000000 E =     -302.898266 G.B =  -0.008256
 IRC --- bisector search: b =  0.015000 E =     -302.898259 G.B =   0.009217
 IRC --- performed gradient/energy interpolation
 IRC --- bisector search:  estimate b(min) =   7.105374458106965E-003
 Adding empirical dispersion correction 
 ----------------------------------------------------------------
 Doing -D3(0) with
 s6  =   1.00000
 s8  =   1.00000
 rs6 =   1.28100
 rs8 =   1.09400
 -D3 energy without 3body term =     -0.0027527008 hartrees
 ----------------------------------------------------------------
             Standard Nuclear Orientation (Angstroms)
    I     Atom           X                Y                Z
 ----------------------------------------------------------------
    1      C      -0.3581629752    -1.5866389172     2.0278061559
    2      N      -0.5204709768    -2.3995099504     2.8287905837
    3      C       0.2251406229    -0.8863658884    -0.2261568338
    4      H       0.3154517951    -1.9258024942    -0.4935847444
    5      C      -0.1526019904    -0.5795043495     1.0628977477
    6      H      -0.2975437841     0.4434179217     1.3768122012
    7      C       0.5042158603     0.0441875112    -1.1998483822
    8      H       0.8626174320    -0.2345294353    -2.1860994002
    9      C      -0.0220046218     1.3823676433    -1.1751542421
   10      H      -0.7087409289     0.8590567532    -1.9471318555
   11      N      -0.1983600983     2.4102423876    -0.4682384629
   12      H       0.3504596405     2.4730788174     0.3999071926
 ----------------------------------------------------------------
 Nuclear Repulsion Energy =         236.64514467 hartrees
 There are       25 alpha and       24 beta electrons

                       Distance Matrix (Angstroms)
             C (  1)   N (  2)   C (  3)   H (  4)   C (  5)   H (  6)
   N (  2)  1.152684
   C (  3)  2.431250  3.489734
   H (  4)  2.631768  3.458518  1.077080
   C (  5)  1.409831  2.562445  1.377866  2.110505
   H (  6)  2.132744  3.200028  2.147332  3.080155  1.079778
   C (  7)  3.717667  4.821988  1.375459  2.101262  2.437298  2.727890
   H (  8)  4.590807  5.634642  2.161630  2.454465  3.421354  3.807877
   C (  9)  4.380292  5.530157  2.471604  3.394467  2.979073  2.733145
   H ( 10)  4.680221  5.784733  2.623050  3.304120  3.382163  3.374973
   N ( 11)  4.714959  5.840195  3.332504  4.366455  3.359324  2.698601
   H ( 12)  4.430972  5.513630  3.419580  4.488843  3.163999  2.343880
             C (  7)   H (  8)   C (  9)   H ( 10)   N ( 11)
   H (  8)  1.085737
   C (  9)  1.438139  2.102123
   H ( 10)  1.641252  1.929301  1.158193
   N ( 11)  2.574312  3.327392  1.259904  2.203132
   H ( 12)  2.912451  3.779005  1.951717  3.039007  1.028994
 
 Applying Cartesian multipole field
    Component          Value
    ---------          -----
     (2,0,0)        1.00000E-10
     (0,2,0)        2.00000E-11
     (0,0,2)       -3.00000E-11
 Nucleus-field energy     =    -0.0000000013 hartrees
 Requested basis set is cc-pVTZ
 There are 100 shells and 280 basis functions
 A cutoff of  1.0D-11 yielded   4495 shell pairs
 There are     34865 function pairs (     45401 Cartesian)
 Smallest overlap matrix eigenvalue = 1.68E-04
 Guess MOs from SCF MO coefficient file
 Reading MOs from coefficient file
 Reading MOs from coefficient file
 Long-range K will be added via erf
 Coulomb attenuation parameter = 0.25 bohr**(-1)
 An unrestricted hybrid HF-DFT SCF calculation will be
 performed using Pulay DIIS extrapolation
 Exchange:     0.1957 Hartree-Fock + 1.0000 wB97X-D3 + LR-HF
 Correlation:  1.0000 wB97X-D3
 Using SG-2 standard quadrature grid
 Dispersion:   Grimme D3
 SCF converges when DIIS error is below 1.0E-08
 Using Q-Chem read-in guess as SCF_GUESS READ specified.

 using 64 threads for integral computing
 -------------------------------------------------------
 OpenMP Integral computing Module                
 Release: version 1.0, May 2013, Q-Chem Inc. Pittsburgh 
 -------------------------------------------------------
 using 64 threads for integral computing
 -------------------------------------------------------
 OpenMP Integral computing Module                
 Release: version 1.0, May 2013, Q-Chem Inc. Pittsburgh 
 -------------------------------------------------------
 ---------------------------------------
  Cycle       Energy         DIIS Error
 ---------------------------------------
    1    -302.8966324934      1.44E-04
    2    -302.8982849812      2.44E-05
    3    -302.8982872953      2.76E-05
    4    -302.8982939590      5.06E-06
    5    -302.8982945948      2.44E-06
    6    -302.8982950834      1.47E-06
    7    -302.8982954089      9.14E-07
    8    -302.8982956217      4.78E-07
    9    -302.8982956996      2.09E-07
   10    -302.8982957133      5.92E-08
   11    -302.8982957146      2.95E-08
   12    -302.8982957152      1.14E-08
   13    -302.8982957153      4.69E-09 Convergence criterion met
 ---------------------------------------
 <S^2> = 0.7999
 SCF time:  CPU 1070.67 s  wall 17.96 s
 SCF   energy in the final basis set = -302.89829572
 Total energy in the final basis set = -302.89829572
 
 --------------------------------------------------------------
 
                    Orbital Energies (a.u.)
 --------------------------------------------------------------
 
 Alpha MOs
 -- Occupied --
-14.4496 -14.4295 -10.3706 -10.3441 -10.3429 -10.3285 -10.3223  -1.0591
 -1.0362  -0.9776  -0.9047  -0.7926  -0.6915  -0.6716  -0.6285  -0.5783
 -0.5696  -0.5237  -0.5041  -0.4753  -0.4601  -0.4382  -0.4230  -0.3826
 -0.3079
 -- Virtual --
  0.0198   0.0702   0.0993   0.1103   0.1296   0.1441   0.1656   0.1725
  0.1964   0.2404   0.2626   0.2791   0.3171   0.3344   0.3416   0.3489
  0.3758   0.3796   0.3964   0.4185   0.4191   0.4352   0.4505   0.4590
  0.4785   0.4817   0.5053   0.5174   0.5233   0.5436   0.5567   0.5597
  0.5691   0.5897   0.5992   0.6118   0.6361   0.6528   0.6617   0.6831
  0.7000   0.7029   0.7205   0.7307   0.7548   0.7795   0.7885   0.8142
  0.8315   0.8561   0.8878   0.9047   0.9161   0.9591   0.9900   1.0261
  1.0421   1.0511   1.0740   1.0940   1.1035   1.1231   1.1258   1.1505
  1.1685   1.1890   1.1977   1.2360   1.2446   1.2776   1.3057   1.3190
  1.3435   1.3575   1.3834   1.3920   1.4363   1.4471   1.4663   1.4829
  1.5014   1.5139   1.5534   1.5645   1.5954   1.6409   1.6609   1.6823
  1.7640   1.7731   1.7913   1.8125   1.8447   1.8820   1.9408   1.9881
  2.0830   2.1209   2.1746   2.1976   2.2230   2.2459   2.2970   2.3125
  2.3350   2.3464   2.3901   2.4077   2.4507   2.4746   2.4988   2.5150
  2.5505   2.5725   2.6061   2.6391   2.6494   2.7073   2.7142   2.7361
  2.7646   2.7888   2.8098   2.8165   2.8372   2.8493   2.8596   2.8693
  2.9104   2.9421   2.9467   2.9664   2.9743   2.9921   3.0152   3.0300
  3.0422   3.0660   3.0787   3.0847   3.0945   3.1140   3.1374   3.1593
  3.1700   3.1944   3.2009   3.2193   3.2295   3.2787   3.2843   3.3021
  3.3345   3.3422   3.3635   3.3757   3.4029   3.4153   3.4357   3.4871
  3.5021   3.5240   3.5474   3.5535   3.5902   3.6373   3.6412   3.6685
  3.6946   3.7064   3.7247   3.7458   3.7653   3.8098   3.8445   3.8611
  3.8903   3.8939   3.9432   3.9585   3.9833   4.0014   4.0102   4.0280
  4.0514   4.0598   4.0642   4.0699   4.1104   4.1270   4.1619   4.1810
  4.2080   4.2239   4.2430   4.3052   4.3147   4.3373   4.3641   4.3992
  4.4222   4.5043   4.5451   4.5546   4.5705   4.5940   4.6261   4.6477
  4.6679   4.6855   4.7403   4.7702   4.7895   4.7917   4.8200   4.8456
  4.8615   4.9155   5.0091   5.0191   5.0564   5.0989   5.1128   5.1346
  5.1672   5.2000   5.2189   5.2709   5.3399   5.3601   5.4264   5.4763
  5.5114   5.5813   5.6539   5.6994   5.7899   5.8385   5.8881   5.9339
  5.9991   6.0805   6.1314   6.2005   6.2644   6.4223   6.6129   6.7680
  8.8680   9.9898  11.7747  12.7984  13.8120  14.2874  15.4674
 
 Beta MOs
 -- Occupied --
-14.4485 -14.4261 -10.3702 -10.3386 -10.3376 -10.3309 -10.3239  -1.0544
 -1.0290  -0.9675  -0.8860  -0.7855  -0.6845  -0.6673  -0.6223  -0.5705
 -0.5596  -0.5216  -0.4798  -0.4679  -0.4520  -0.4337  -0.4026  -0.3707
 -- Virtual --
 -0.0588   0.0322   0.0842   0.1026   0.1161   0.1343   0.1454   0.1672
  0.1835   0.2067   0.2432   0.2676   0.2805   0.3214   0.3378   0.3455
  0.3534   0.3758   0.3794   0.4045   0.4203   0.4225   0.4376   0.4558
  0.4646   0.4811   0.4842   0.5074   0.5205   0.5277   0.5462   0.5577
  0.5617   0.5716   0.5918   0.6022   0.6147   0.6382   0.6546   0.6649
  0.6861   0.7048   0.7063   0.7233   0.7325   0.7562   0.7806   0.7920
  0.8170   0.8334   0.8617   0.8902   0.9072   0.9197   0.9600   0.9929
  1.0280   1.0441   1.0551   1.0789   1.0984   1.1100   1.1261   1.1316
  1.1537   1.1704   1.1946   1.2005   1.2388   1.2472   1.2834   1.3090
  1.3224   1.3480   1.3607   1.3900   1.3977   1.4401   1.4519   1.4700
  1.4864   1.5068   1.5197   1.5558   1.5691   1.5980   1.6429   1.6636
  1.6861   1.7672   1.7789   1.7969   1.8165   1.8471   1.8839   1.9440
  1.9924   2.0864   2.1223   2.1834   2.2028   2.2244   2.2461   2.3062
  2.3216   2.3429   2.3610   2.3998   2.4160   2.4581   2.4806   2.5048
  2.5225   2.5573   2.5790   2.6151   2.6459   2.6545   2.7143   2.7160
  2.7356   2.7691   2.7927   2.8131   2.8222   2.8407   2.8563   2.8642
  2.8741   2.9147   2.9475   2.9528   2.9704   2.9798   2.9959   3.0197
  3.0378   3.0469   3.0725   3.0813   3.0914   3.1023   3.1149   3.1464
  3.1654   3.1749   3.2030   3.2113   3.2236   3.2367   3.2812   3.2877
  3.3124   3.3405   3.3448   3.3667   3.3792   3.4101   3.4189   3.4406
  3.4923   3.5078   3.5295   3.5503   3.5565   3.5972   3.6431   3.6477
  3.6737   3.7020   3.7120   3.7296   3.7491   3.7709   3.8125   3.8506
  3.8660   3.8936   3.8982   3.9489   3.9635   3.9884   4.0048   4.0137
  4.0317   4.0548   4.0669   4.0755   4.0819   4.1142   4.1317   4.1678
  4.1852   4.2127   4.2279   4.2474   4.3082   4.3176   4.3429   4.3705
  4.4043   4.4273   4.5127   4.5490   4.5607   4.5790   4.6006   4.6309
  4.6629   4.6799   4.6911   4.7478   4.7750   4.7942   4.8005   4.8241
  4.8515   4.8650   4.9212   5.0123   5.0221   5.0601   5.1093   5.1180
  5.1398   5.1728   5.2051   5.2230   5.2795   5.3428   5.3625   5.4285
  5.4783   5.5140   5.5849   5.6571   5.7025   5.7931   5.8416   5.8910
  5.9382   6.0011   6.0846   6.1339   6.2098   6.2679   6.4251   6.6157
  6.7704   8.8691   9.9919  11.7770  12.8093  13.8158  14.2913  15.4721
 --------------------------------------------------------------
 
          Ground-State Mulliken Net Atomic Charges

     Atom                 Charge (a.u.)    Spin (a.u.)
  --------------------------------------------------------
      1 C                    -0.073571      -0.116906
      2 N                    -0.075852       0.222634
      3 C                    -0.101437      -0.193034
      4 H                     0.159423       0.005033
      5 C                    -0.129692       0.509120
      6 H                     0.154807      -0.006072
      7 C                    -0.132811       0.472499
      8 H                     0.147335      -0.011543
      9 C                    -0.009447       0.036057
     10 H                     0.128129       0.013892
     11 N                    -0.222457       0.057834
     12 H                     0.155572       0.010485
  --------------------------------------------------------
  Sum of atomic charges =    -0.000000
  Sum of spin   charges =     1.000000

 -----------------------------------------------------------------
                    Cartesian Multipole Moments
 -----------------------------------------------------------------
    Charge (ESU x 10^10)
                -0.0000
    Dipole Moment (Debye)
         X       1.5704      Y       1.1723      Z      -3.3396
       Tot       3.8721
    Quadrupole Moments (Debye-Ang)
        XX     -42.6266     XY       0.7648     YY     -52.7252
        XZ       1.0136     YZ      13.5226     ZZ     -46.9807
    Octopole Moments (Debye-Ang^2)
       XXX       8.6882    XXY       8.0188    XYY      17.2074
       YYY      25.4853    XXZ     -16.0922    XYZ      -5.6272
       YYZ     -31.7423    XZZ      10.7737    YZZ      39.1534
       ZZZ     -84.1410
    Hexadecapole Moments (Debye-Ang^3)
      XXXX     -78.0392   XXXY     -17.3453   XXYY    -129.9453
      XYYY      -9.3666   YYYY    -769.3624   XXXZ      50.2344
      XXYZ      78.2590   XYYZ      29.6556   YYYZ     324.6815
      XXZZ    -119.5876   XYZZ     -24.5032   YYZZ    -301.1432
      XZZZ      64.2724   YZZZ     320.2414   ZZZZ    -723.0896
 -----------------------------------------------------------------
 Calculating analytic gradient of the SCF energy
 Gradient of SCF Energy
            1           2           3           4           5           6
    1   0.0009891   0.0001744  -0.0080264  -0.0020786   0.0027742   0.0007477
    2  -0.0024223   0.0016813   0.0055766   0.0047228   0.0010295  -0.0003859
    3   0.0003605  -0.0012182   0.0002938  -0.0002174  -0.0030903  -0.0011432
            7           8           9          10          11          12
    1  -0.0347850  -0.0001026   0.0262830   0.0149076   0.0058742  -0.0067576
    2   0.0086668   0.0058351   0.0222142  -0.0593983   0.0094921   0.0029882
    3  -0.0191534  -0.0037903  -0.0022683   0.0091899   0.0059438   0.0150932
 Max gradient component =       5.940E-02
 RMS gradient           =       1.426E-02
 Gradient time:  CPU 214.45 s  wall 4.06 s
rPathMan2.  file_steps = 951
 IRC --- Status = 4.  Checking bisector search.
 IRC --- Bisector search finished successfully.
 ------------------------------------------------------------------------
 Reaction path following.  The coordinates are cartesian              
 Step   5 E=    -302.898296 |G|=  0.085562 S_lin= 0.5981 S_tot= 0.5991
 ------------------------------------------------------------------------
  IRC -- SD step length =   0.150000000000000     
 Adding empirical dispersion correction 
 ----------------------------------------------------------------
 Doing -D3(0) with
 s6  =   1.00000
 s8  =   1.00000
 rs6 =   1.28100
 rs8 =   1.09400
 -D3 energy without 3body term =     -0.0027545845 hartrees
 ----------------------------------------------------------------
             Standard Nuclear Orientation (Angstroms)
    I     Atom           X                Y                Z
 ----------------------------------------------------------------
    1      C      -0.3590806107    -1.5843917179     2.0274717216
    2      N      -0.5206327302    -2.4010696919     2.8299206729
    3      C       0.2325867721    -0.8915393004    -0.2264293493
    4      H       0.3173800850    -1.9301838791    -0.4933830730
    5      C      -0.1551756640    -0.5804594024     1.0657646278
    6      H      -0.2982374173     0.4437759525     1.3778727257
    7      C       0.5364860751     0.0361472456    -1.1820796534
    8      H       0.8627126457    -0.2399426586    -2.1825830816
    9      C      -0.0463874879     1.3617593756    -1.1730498850
   10      H      -0.7225707784     0.9141608922    -1.9556573901
   11      N      -0.2038096266     2.4014365491    -0.4737525160
   12      H       0.3567287125     2.4703066347     0.3859051602
 ----------------------------------------------------------------
 Nuclear Repulsion Energy =         236.65952316 hartrees
 There are       25 alpha and       24 beta electrons

                       Distance Matrix (Angstroms)
             C (  1)   N (  2)   C (  3)   H (  4)   C (  5)   H (  6)
   N (  2)  1.156281
   C (  3)  2.431087  3.491031
   H (  4)  2.632846  3.459530  1.075749
   C (  5)  1.405111  2.561333  1.384520  2.115657
   H (  6)  2.130527  3.201726  2.153747  3.084845  1.080248
   C (  7)  3.705321  4.811826  1.366098  2.094939  2.431338  2.723285
   H (  8)  4.585290  5.631102  2.155962  2.451061  3.421083  3.806852
   C (  9)  4.361298  5.514305  2.459933  3.381000  2.965862  2.722743
   H ( 10)  4.715952  5.825229  2.676398  3.363040  3.418306  3.393191
   N ( 11)  4.708191  5.837696  3.330961  4.362907  3.356215  2.696269
   H ( 12)  4.432573  5.520261  3.419411  4.487651  3.167243  2.349427
             C (  7)   H (  8)   C (  9)   H ( 10)   N ( 11)
   H (  8)  1.087960
   C (  9)  1.448127  2.100255
   H ( 10)  1.718882  1.973974  1.126962
   N ( 11)  2.577665  3.321815  1.262825  2.162671
   H ( 12)  2.901038  3.768103  1.954922  3.011543  1.028571
 
 Applying Cartesian multipole field
    Component          Value
    ---------          -----
     (2,0,0)        1.00000E-10
     (0,2,0)        2.00000E-11
     (0,0,2)       -3.00000E-11
 Nucleus-field energy     =    -0.0000000012 hartrees
 Requested basis set is cc-pVTZ
 There are 100 shells and 280 basis functions
 A cutoff of  1.0D-11 yielded   4498 shell pairs
 There are     34874 function pairs (     45411 Cartesian)
 Smallest overlap matrix eigenvalue = 1.80E-04
 Guess MOs from SCF MO coefficient file
 Reading MOs from coefficient file
 Reading MOs from coefficient file
 Long-range K will be added via erf
 Coulomb attenuation parameter = 0.25 bohr**(-1)
 An unrestricted hybrid HF-DFT SCF calculation will be
 performed using Pulay DIIS extrapolation
 Exchange:     0.1957 Hartree-Fock + 1.0000 wB97X-D3 + LR-HF
 Correlation:  1.0000 wB97X-D3
 Using SG-2 standard quadrature grid
 Dispersion:   Grimme D3
 SCF converges when DIIS error is below 1.0E-08
 Using Q-Chem read-in guess as SCF_GUESS READ specified.

 using 64 threads for integral computing
 -------------------------------------------------------
 OpenMP Integral computing Module                
 Release: version 1.0, May 2013, Q-Chem Inc. Pittsburgh 
 -------------------------------------------------------
 using 64 threads for integral computing
 -------------------------------------------------------
 OpenMP Integral computing Module                
 Release: version 1.0, May 2013, Q-Chem Inc. Pittsburgh 
 -------------------------------------------------------
 ---------------------------------------
  Cycle       Energy         DIIS Error
 ---------------------------------------
    1    -302.9137541589      8.51E-04
    2    -302.9094403405      1.46E-04
    3    -302.9096789098      1.70E-04
    4    -302.9099527472      2.79E-05
    5    -302.9099992459      1.54E-05
    6    -302.9100251583      1.07E-05
    7    -302.9100348787      6.00E-06
    8    -302.9100395764      2.43E-06
    9    -302.9100415953      1.11E-06
   10    -302.9100420261      5.44E-07
   11    -302.9100421711      2.94E-07
   12    -302.9100422072      1.25E-07
   13    -302.9100422158      4.95E-08
   14    -302.9100422169      1.82E-08
   15    -302.9100422165      7.55E-09 Convergence criterion met
 ---------------------------------------
 <S^2> = 0.8007
 SCF time:  CPU 1325.99 s  wall 22.29 s
 SCF   energy in the final basis set = -302.91004222
 Total energy in the final basis set = -302.91004222
 
 --------------------------------------------------------------
 
                    Orbital Energies (a.u.)
 --------------------------------------------------------------
 
 Alpha MOs
 -- Occupied --
-14.4457 -14.4328 -10.3653 -10.3470 -10.3394 -10.3290 -10.3246  -1.0548
 -1.0374  -0.9770  -0.9017  -0.7910  -0.6915  -0.6725  -0.6251  -0.5788
 -0.5680  -0.5234  -0.5071  -0.4777  -0.4587  -0.4391  -0.4231  -0.3818
 -0.3146
 -- Virtual --
  0.0263   0.0669   0.0982   0.1105   0.1290   0.1485   0.1671   0.1705
  0.1967   0.2398   0.2634   0.2795   0.3155   0.3326   0.3422   0.3528
  0.3756   0.3818   0.3945   0.4172   0.4213   0.4372   0.4543   0.4632
  0.4777   0.4833   0.5059   0.5197   0.5263   0.5429   0.5566   0.5609
  0.5675   0.5900   0.5995   0.6105   0.6377   0.6548   0.6592   0.6833
  0.6968   0.7011   0.7242   0.7299   0.7566   0.7771   0.7863   0.8142
  0.8262   0.8611   0.8891   0.9072   0.9149   0.9569   0.9861   1.0285
  1.0425   1.0505   1.0696   1.0910   1.1025   1.1172   1.1274   1.1481
  1.1672   1.1852   1.1991   1.2315   1.2427   1.2793   1.3066   1.3188
  1.3449   1.3563   1.3882   1.3919   1.4460   1.4492   1.4625   1.4820
  1.4991   1.5132   1.5490   1.5587   1.6026   1.6358   1.6616   1.6817
  1.7631   1.7757   1.7902   1.8085   1.8332   1.8809   1.9440   1.9895
  2.0772   2.1198   2.1589   2.2015   2.2248   2.2476   2.2897   2.3095
  2.3429   2.3527   2.3856   2.4179   2.4509   2.4773   2.5043   2.5170
  2.5499   2.5713   2.6133   2.6411   2.6574   2.7020   2.7134   2.7371
  2.7559   2.7871   2.8048   2.8259   2.8350   2.8454   2.8695   2.8751
  2.9101   2.9472   2.9559   2.9685   2.9803   2.9949   3.0151   3.0298
  3.0439   3.0750   3.0816   3.0857   3.0946   3.1124   3.1365   3.1504
  3.1710   3.1969   3.2046   3.2095   3.2219   3.2726   3.2953   3.3060
  3.3233   3.3420   3.3541   3.3791   3.3990   3.4125   3.4411   3.4811
  3.5106   3.5281   3.5473   3.5521   3.5853   3.6313   3.6394   3.6688
  3.6908   3.7040   3.7346   3.7391   3.7605   3.8146   3.8453   3.8689
  3.8900   3.8984   3.9289   3.9607   3.9741   4.0028   4.0087   4.0247
  4.0469   4.0579   4.0592   4.0669   4.0983   4.1228   4.1604   4.1698
  4.2066   4.2130   4.2642   4.3099   4.3180   4.3295   4.3592   4.4029
  4.4298   4.4937   4.5422   4.5511   4.5654   4.5974   4.6240   4.6449
  4.6652   4.7028   4.7357   4.7678   4.7841   4.7997   4.8185   4.8391
  4.8489   4.9038   5.0160   5.0376   5.0709   5.0892   5.1082   5.1142
  5.1776   5.2017   5.2164   5.2676   5.3289   5.3612   5.4342   5.4861
  5.5130   5.5771   5.6560   5.7062   5.7844   5.8287   5.8807   5.9236
  5.9969   6.0878   6.1119   6.1924   6.2530   6.4288   6.6011   6.7388
  8.8841  10.1206  11.7057  12.8554  13.8112  14.2486  15.3684
 
 Beta MOs
 -- Occupied --
-14.4448 -14.4291 -10.3653 -10.3412 -10.3342 -10.3315 -10.3263  -1.0508
 -1.0296  -0.9669  -0.8821  -0.7852  -0.6848  -0.6682  -0.6197  -0.5710
 -0.5585  -0.5216  -0.4811  -0.4697  -0.4513  -0.4339  -0.4003  -0.3739
 -- Virtual --
 -0.0613   0.0365   0.0820   0.1015   0.1156   0.1334   0.1490   0.1690
  0.1835   0.2060   0.2427   0.2691   0.2813   0.3200   0.3353   0.3466
  0.3567   0.3755   0.3815   0.4029   0.4187   0.4246   0.4395   0.4616
  0.4672   0.4808   0.4852   0.5080   0.5232   0.5293   0.5456   0.5577
  0.5636   0.5698   0.5925   0.6019   0.6132   0.6400   0.6560   0.6630
  0.6862   0.7004   0.7060   0.7261   0.7318   0.7579   0.7783   0.7896
  0.8165   0.8288   0.8667   0.8914   0.9100   0.9179   0.9576   0.9890
  1.0304   1.0441   1.0542   1.0749   1.0964   1.1086   1.1217   1.1318
  1.1513   1.1689   1.1903   1.2021   1.2343   1.2455   1.2846   1.3099
  1.3226   1.3487   1.3600   1.3953   1.3986   1.4481   1.4551   1.4660
  1.4850   1.5051   1.5188   1.5511   1.5635   1.6052   1.6383   1.6645
  1.6849   1.7669   1.7806   1.7979   1.8114   1.8357   1.8829   1.9475
  1.9929   2.0810   2.1213   2.1680   2.2061   2.2264   2.2478   2.2988
  2.3181   2.3579   2.3589   2.3967   2.4260   2.4582   2.4841   2.5101
  2.5240   2.5569   2.5768   2.6211   2.6463   2.6656   2.7100   2.7144
  2.7372   2.7602   2.7907   2.8084   2.8301   2.8394   2.8514   2.8743
  2.8800   2.9139   2.9532   2.9610   2.9718   2.9854   2.9989   3.0207
  3.0388   3.0455   3.0811   3.0847   3.0925   3.1023   3.1128   3.1449
  3.1586   3.1755   3.2078   3.2116   3.2179   3.2282   3.2747   3.2996
  3.3166   3.3285   3.3458   3.3564   3.3816   3.4058   3.4160   3.4445
  3.4878   3.5160   3.5319   3.5502   3.5553   3.5928   3.6394   3.6440
  3.6769   3.6968   3.7087   3.7402   3.7433   3.7643   3.8171   3.8520
  3.8731   3.8938   3.9023   3.9338   3.9662   3.9807   4.0061   4.0130
  4.0275   4.0511   4.0636   4.0717   4.0799   4.1024   4.1274   4.1654
  4.1747   4.2111   4.2179   4.2686   4.3131   4.3210   4.3337   4.3668
  4.4080   4.4344   4.5018   4.5458   4.5579   4.5748   4.6037   4.6293
  4.6607   4.6778   4.7094   4.7441   4.7737   4.7946   4.8037   4.8213
  4.8458   4.8527   4.9068   5.0192   5.0406   5.0737   5.0988   5.1131
  5.1206   5.1833   5.2063   5.2206   5.2766   5.3319   5.3633   5.4360
  5.4881   5.5156   5.5806   5.6591   5.7089   5.7875   5.8319   5.8829
  5.9281   5.9990   6.0912   6.1145   6.2022   6.2567   6.4313   6.6040
  6.7407   8.8853  10.1223  11.7079  12.8668  13.8143  14.2527  15.3735
 --------------------------------------------------------------
 
          Ground-State Mulliken Net Atomic Charges

     Atom                 Charge (a.u.)    Spin (a.u.)
  --------------------------------------------------------
      1 C                    -0.070077      -0.126312
      2 N                    -0.076487       0.242220
      3 C                    -0.098153      -0.198975
      4 H                     0.160915       0.004889
      5 C                    -0.123006       0.533596
      6 H                     0.157192      -0.006329
      7 C                    -0.128599       0.480361
      8 H                     0.141385      -0.011047
      9 C                    -0.016650       0.007758
     10 H                     0.130599       0.016225
     11 N                    -0.229990       0.051174
     12 H                     0.152872       0.006441
  --------------------------------------------------------
  Sum of atomic charges =    -0.000000
  Sum of spin   charges =     1.000000

 -----------------------------------------------------------------
                    Cartesian Multipole Moments
 -----------------------------------------------------------------
    Charge (ESU x 10^10)
                -0.0000
    Dipole Moment (Debye)
         X       1.5323      Y       1.0263      Z      -3.2362
       Tot       3.7248
    Quadrupole Moments (Debye-Ang)
        XX     -42.5854     XY       0.8234     YY     -52.7790
        XZ       1.0736     YZ      13.3381     ZZ     -46.7797
    Octopole Moments (Debye-Ang^2)
       XXX       8.3935    XXY       8.1939    XYY      17.1317
       YYY      25.2201    XXZ     -16.1391    XYZ      -5.5078
       YYZ     -31.6499    XZZ      10.3929    YZZ      39.0977
       ZZZ     -84.1953
    Hexadecapole Moments (Debye-Ang^3)
      XXXX     -79.5334   XXXY     -16.3534   XXYY    -129.6816
      XYYY      -7.9036   YYYY    -767.6287   XXXZ      50.5604
      XXYZ      77.9400   XYYZ      29.6250   YYYZ     323.7272
      XXZZ    -119.4185   XYZZ     -24.2583   YYZZ    -299.5147
      XZZZ      64.8528   YZZZ     318.2647   ZZZZ    -719.3428
 -----------------------------------------------------------------
 Calculating analytic gradient of the SCF energy
 Gradient of SCF Energy
            1           2           3           4           5           6
    1   0.0026020  -0.0008261  -0.0085376  -0.0029792   0.0022350   0.0006828
    2   0.0040999  -0.0033748   0.0067320   0.0058722   0.0004785  -0.0000881
    3  -0.0061595   0.0037395  -0.0037248  -0.0007834  -0.0007194  -0.0008334
            7           8           9          10          11          12
    1  -0.0249266  -0.0015276   0.0178837   0.0160224   0.0055480  -0.0061766
    2   0.0027854   0.0062296   0.0148983  -0.0519399   0.0102816   0.0040253
    3  -0.0115228  -0.0054767  -0.0057876   0.0107329   0.0056507   0.0148845
 Max gradient component =       5.194E-02
 RMS gradient           =       1.201E-02
 Gradient time:  CPU 217.85 s  wall 4.10 s
rPathMan2.  file_steps = 951
 IRC --- Status = 2.  Assess steepest descent step
 IRC --- Previous SD length =   0.150000
 IRC --- Point 1 E =     -302.898296 |G| =   0.085562 G.D1 =  -0.085562
 IRC --- Point 2 E =     -302.910042 |G| =   0.072061 G.D1 =  -0.069863
 IRC --- Angle(G1/G2) =   14.19 Deg.  Curvature =   0.1047
 IRC --- Minimum along SD direction =   0.817520
 IRC --- Corrector step required
 IRC --- equal length displacement: B_eq =   0.037048
 IRC --- chosen bisector length  : B_len =   0.018524
 Adding empirical dispersion correction 
 ----------------------------------------------------------------
 Doing -D3(0) with
 s6  =   1.00000
 s8  =   1.00000
 rs6 =   1.28100
 rs8 =   1.09400
 -D3 energy without 3body term =     -0.0027547415 hartrees
 ----------------------------------------------------------------
             Standard Nuclear Orientation (Angstroms)
    I     Atom           X                Y                Z
 ----------------------------------------------------------------
    1      C      -0.3600548400    -1.5877733464     2.0310313337
    2      N      -0.5200968981    -2.3984311175     2.8272960704
    3      C       0.2335658585    -0.8926602777    -0.2242416099
    4      H       0.3180567815    -1.9312273435    -0.4930524465
    5      C      -0.1551197661    -0.5802454033     1.0647273899
    6      H      -0.2982666684     0.4436454452     1.3778014489
    7      C       0.5340795044     0.0386332708    -1.1846177524
    8      H       0.8635063807    -0.2406670389    -2.1813249177
    9      C      -0.0440456303     1.3638581296    -1.1709145206
   10      H      -0.7244803140     0.9152151518    -1.9573058307
   11      N      -0.2041404488     2.4001767800    -0.4741076383
   12      H       0.3569960158     2.4694757492     0.3847084330
 ----------------------------------------------------------------
 Nuclear Repulsion Energy =         236.78859169 hartrees
 There are       25 alpha and       24 beta electrons

                       Distance Matrix (Angstroms)
             C (  1)   N (  2)   C (  3)   H (  4)   C (  5)   H (  6)
   N (  2)  1.147526
   C (  3)  2.433480  3.485288
   H (  4)  2.636057  3.456226  1.076113
   C (  5)  1.410976  2.558448  1.382071  2.115591
   H (  6)  2.134757  3.198069  2.152928  3.085445  1.080212
   C (  7)  3.712826  4.811031  1.371108  2.098876  2.432604  2.724487
   H (  8)  4.588654  5.626419  2.156872  2.450668  3.419030  3.805966
   C (  9)  4.366285  5.510638  2.462749  3.383519  2.964788  2.721649
   H ( 10)  4.722774  5.823611  2.681376  3.366475  3.419541  3.395140
   N ( 11)  4.712088  5.833158  3.331185  4.362810  3.354599  2.695634
   H ( 12)  4.436870  5.516525  3.419066  4.487557  3.166305  2.349381
             C (  7)   H (  8)   C (  9)   H ( 10)   N ( 11)
   H (  8)  1.086258
   C (  9)  1.445904  2.102161
   H ( 10)  1.717386  1.976854  1.132556
   N ( 11)  2.574234  3.320921  1.259018  2.162346
   H ( 12)  2.898817  3.766425  1.950176  3.011702  1.028223
 
 Applying Cartesian multipole field
    Component          Value
    ---------          -----
     (2,0,0)        1.00000E-10
     (0,2,0)        2.00000E-11
     (0,0,2)       -3.00000E-11
 Nucleus-field energy     =    -0.0000000012 hartrees
 Requested basis set is cc-pVTZ
 There are 100 shells and 280 basis functions
 A cutoff of  1.0D-11 yielded   4497 shell pairs
 There are     34869 function pairs (     45405 Cartesian)
 Smallest overlap matrix eigenvalue = 1.79E-04
 Guess MOs from SCF MO coefficient file
 Reading MOs from coefficient file
 Reading MOs from coefficient file
 Long-range K will be added via erf
 Coulomb attenuation parameter = 0.25 bohr**(-1)
 An unrestricted hybrid HF-DFT SCF calculation will be
 performed using Pulay DIIS extrapolation
 Exchange:     0.1957 Hartree-Fock + 1.0000 wB97X-D3 + LR-HF
 Correlation:  1.0000 wB97X-D3
 Using SG-2 standard quadrature grid
 Dispersion:   Grimme D3
 SCF converges when DIIS error is below 1.0E-08
 Using Q-Chem read-in guess as SCF_GUESS READ specified.

 using 64 threads for integral computing
 -------------------------------------------------------
 OpenMP Integral computing Module                
 Release: version 1.0, May 2013, Q-Chem Inc. Pittsburgh 
 -------------------------------------------------------
 using 64 threads for integral computing
 -------------------------------------------------------
 OpenMP Integral computing Module                
 Release: version 1.0, May 2013, Q-Chem Inc. Pittsburgh 
 -------------------------------------------------------
 ---------------------------------------
  Cycle       Energy         DIIS Error
 ---------------------------------------
    1    -302.9141389722      3.49E-04
    2    -302.9099065867      6.20E-05
    3    -302.9099202857      7.04E-05
    4    -302.9099615011      1.36E-05
    5    -302.9099647568      5.42E-06
    6    -302.9099668542      3.04E-06
    7    -302.9099680313      1.82E-06
    8    -302.9099689446      1.01E-06
    9    -302.9099693006      4.91E-07
   10    -302.9099693883      1.42E-07
   11    -302.9099693960      7.55E-08
   12    -302.9099693988      2.59E-08
   13    -302.9099693995      8.62E-09 Convergence criterion met
 ---------------------------------------
 <S^2> = 0.7998
 SCF time:  CPU 1127.38 s  wall 19.16 s
 SCF   energy in the final basis set = -302.90996940
 Total energy in the final basis set = -302.90996940
 
 --------------------------------------------------------------
 
                    Orbital Energies (a.u.)
 --------------------------------------------------------------
 
 Alpha MOs
 -- Occupied --
-14.4455 -14.4300 -10.3653 -10.3468 -10.3397 -10.3293 -10.3224  -1.0563
 -1.0395  -0.9768  -0.9012  -0.7899  -0.6915  -0.6720  -0.6253  -0.5784
 -0.5678  -0.5238  -0.5070  -0.4766  -0.4598  -0.4407  -0.4236  -0.3821
 -0.3137
 -- Virtual --
  0.0267   0.0676   0.1001   0.1108   0.1303   0.1481   0.1672   0.1721
  0.1972   0.2400   0.2635   0.2801   0.3153   0.3331   0.3419   0.3526
  0.3756   0.3817   0.3945   0.4170   0.4211   0.4369   0.4539   0.4625
  0.4783   0.4827   0.5059   0.5196   0.5263   0.5435   0.5571   0.5617
  0.5685   0.5905   0.5997   0.6102   0.6380   0.6545   0.6597   0.6832
  0.6972   0.7016   0.7238   0.7298   0.7558   0.7775   0.7866   0.8140
  0.8274   0.8616   0.8898   0.9082   0.9151   0.9573   0.9869   1.0299
  1.0432   1.0508   1.0705   1.0914   1.1036   1.1220   1.1276   1.1492
  1.1670   1.1859   1.1996   1.2325   1.2443   1.2798   1.3073   1.3195
  1.3457   1.3570   1.3893   1.3938   1.4454   1.4491   1.4628   1.4822
  1.4997   1.5134   1.5507   1.5597   1.6028   1.6359   1.6591   1.6825
  1.7636   1.7758   1.7907   1.8103   1.8346   1.8802   1.9439   1.9931
  2.0826   2.1190   2.1605   2.2030   2.2255   2.2461   2.2901   2.3098
  2.3411   2.3510   2.3849   2.4164   2.4505   2.4773   2.5042   2.5160
  2.5504   2.5713   2.6129   2.6414   2.6569   2.7023   2.7136   2.7374
  2.7569   2.7867   2.8052   2.8257   2.8363   2.8461   2.8687   2.8739
  2.9098   2.9450   2.9556   2.9686   2.9800   2.9945   3.0164   3.0291
  3.0436   3.0756   3.0808   3.0860   3.0954   3.1121   3.1366   3.1516
  3.1711   3.1976   3.2070   3.2128   3.2242   3.2731   3.2956   3.3059
  3.3244   3.3413   3.3561   3.3787   3.3999   3.4138   3.4419   3.4829
  3.5113   3.5279   3.5477   3.5526   3.5874   3.6341   3.6406   3.6714
  3.6914   3.7030   3.7337   3.7389   3.7597   3.8130   3.8449   3.8683
  3.8920   3.8983   3.9304   3.9615   3.9753   4.0040   4.0090   4.0242
  4.0482   4.0577   4.0611   4.0699   4.0980   4.1239   4.1604   4.1705
  4.2067   4.2131   4.2657   4.3085   4.3191   4.3278   4.3567   4.4018
  4.4291   4.4907   4.5425   4.5504   4.5680   4.5973   4.6242   4.6474
  4.6682   4.7048   4.7401   4.7748   4.7919   4.8005   4.8181   4.8405
  4.8506   4.9029   5.0165   5.0331   5.0706   5.0900   5.1106   5.1155
  5.1779   5.2022   5.2180   5.2707   5.3330   5.3641   5.4319   5.4852
  5.5173   5.5822   5.6574   5.7082   5.7895   5.8347   5.8856   5.9330
  5.9993   6.0920   6.1252   6.2121   6.2800   6.4311   6.6097   6.7427
  8.8433  10.0929  11.7135  12.7991  13.8537  14.2534  15.5779
 
 Beta MOs
 -- Occupied --
-14.4446 -14.4265 -10.3653 -10.3411 -10.3344 -10.3317 -10.3240  -1.0522
 -1.0322  -0.9667  -0.8816  -0.7839  -0.6848  -0.6677  -0.6197  -0.5704
 -0.5582  -0.5220  -0.4818  -0.4691  -0.4526  -0.4357  -0.4012  -0.3738
 -- Virtual --
 -0.0604   0.0372   0.0826   0.1034   0.1164   0.1344   0.1486   0.1690
  0.1843   0.2068   0.2429   0.2692   0.2817   0.3198   0.3357   0.3464
  0.3566   0.3755   0.3815   0.4031   0.4187   0.4244   0.4392   0.4612
  0.4666   0.4814   0.4847   0.5079   0.5230   0.5293   0.5461   0.5582
  0.5643   0.5708   0.5929   0.6022   0.6130   0.6403   0.6558   0.6635
  0.6862   0.7010   0.7062   0.7258   0.7317   0.7571   0.7787   0.7899
  0.8163   0.8300   0.8672   0.8919   0.9110   0.9183   0.9580   0.9897
  1.0318   1.0448   1.0544   1.0760   1.0965   1.1098   1.1271   1.1320
  1.1521   1.1686   1.1912   1.2026   1.2351   1.2471   1.2852   1.3105
  1.3232   1.3495   1.3607   1.3963   1.4001   1.4478   1.4549   1.4664
  1.4851   1.5057   1.5191   1.5528   1.5645   1.6053   1.6381   1.6623
  1.6856   1.7673   1.7808   1.7979   1.8132   1.8371   1.8821   1.9474
  1.9966   2.0863   2.1206   2.1698   2.2073   2.2274   2.2464   2.2992
  2.3186   2.3552   2.3588   2.3958   2.4250   2.4577   2.4840   2.5099
  2.5232   2.5574   2.5768   2.6209   2.6467   2.6651   2.7100   2.7150
  2.7376   2.7614   2.7904   2.8087   2.8302   2.8406   2.8524   2.8733
  2.8792   2.9136   2.9511   2.9609   2.9720   2.9852   2.9984   3.0218
  3.0381   3.0457   3.0817   3.0841   3.0928   3.1031   3.1129   3.1455
  3.1596   3.1755   3.2088   3.2144   3.2205   3.2304   3.2753   3.2998
  3.3165   3.3298   3.3449   3.3584   3.3815   3.4068   3.4172   3.4455
  3.4895   3.5166   3.5319   3.5507   3.5557   3.5946   3.6414   3.6456
  3.6792   3.6974   3.7081   3.7391   3.7432   3.7637   3.8155   3.8515
  3.8728   3.8959   3.9023   3.9352   3.9670   3.9816   4.0072   4.0133
  4.0269   4.0523   4.0622   4.0739   4.0822   4.1023   4.1286   4.1655
  4.1753   4.2114   4.2180   4.2701   4.3117   4.3223   4.3320   4.3639
  4.4069   4.4337   4.4990   4.5459   4.5570   4.5774   4.6032   4.6292
  4.6627   4.6804   4.7108   4.7484   4.7806   4.8018   4.8044   4.8212
  4.8473   4.8545   4.9060   5.0198   5.0360   5.0733   5.0998   5.1157
  5.1216   5.1835   5.2066   5.2219   5.2795   5.3359   5.3663   5.4337
  5.4872   5.5199   5.5857   5.6605   5.7110   5.7928   5.8379   5.8878
  5.9374   6.0012   6.0955   6.1279   6.2216   6.2835   6.4337   6.6127
  6.7446   8.8444  10.0948  11.7156  12.8108  13.8572  14.2571  15.5825
 --------------------------------------------------------------
 
          Ground-State Mulliken Net Atomic Charges

     Atom                 Charge (a.u.)    Spin (a.u.)
  --------------------------------------------------------
      1 C                    -0.074887      -0.118139
      2 N                    -0.069857       0.225555
      3 C                    -0.098073      -0.199377
      4 H                     0.160877       0.004945
      5 C                    -0.125868       0.529670
      6 H                     0.156498      -0.006187
      7 C                    -0.129126       0.488760
      8 H                     0.142649      -0.011083
      9 C                    -0.015794       0.009188
     10 H                     0.128086       0.017377
     11 N                    -0.227193       0.052451
     12 H                     0.152687       0.006842
  --------------------------------------------------------
  Sum of atomic charges =    -0.000000
  Sum of spin   charges =     1.000000

 -----------------------------------------------------------------
                    Cartesian Multipole Moments
 -----------------------------------------------------------------
    Charge (ESU x 10^10)
                -0.0000
    Dipole Moment (Debye)
         X       1.5393      Y       1.0440      Z      -3.2410
       Tot       3.7368
    Quadrupole Moments (Debye-Ang)
        XX     -42.5691     XY       0.8146     YY     -52.7135
        XZ       1.0617     YZ      13.3598     ZZ     -46.8045
    Octopole Moments (Debye-Ang^2)
       XXX       8.3771    XXY       8.1623    XYY      17.1496
       YYY      25.3127    XXZ     -16.0904    XYZ      -5.5251
       YYZ     -31.7657    XZZ      10.4240    YZZ      39.1403
       ZZZ     -84.0797
    Hexadecapole Moments (Debye-Ang^3)
      XXXX     -79.4481   XXXY     -16.3355   XXYY    -129.5269
      XYYY      -7.9868   YYYY    -766.5789   XXXZ      50.4469
      XXYZ      77.8773   XYYZ      29.6503   YYYZ     323.6356
      XXZZ    -119.2807   XYZZ     -24.3244   YYZZ    -299.6507
      XZZZ      64.7749   YZZZ     318.5141   ZZZZ    -719.1333
 -----------------------------------------------------------------
 Calculating analytic gradient of the SCF energy
 Gradient of SCF Energy
            1           2           3           4           5           6
    1  -0.0006170   0.0019433  -0.0085770  -0.0029713   0.0025172   0.0006854
    2  -0.0119476   0.0104996   0.0044767   0.0055579   0.0027710  -0.0000212
    3   0.0096852  -0.0099312  -0.0013921  -0.0008892  -0.0031824  -0.0007674
            7           8           9          10          11          12
    1  -0.0252585  -0.0015318   0.0199174   0.0144811   0.0055539  -0.0061427
    2   0.0057786   0.0059735   0.0189382  -0.0523110   0.0066498   0.0036347
    3  -0.0149884  -0.0043652  -0.0006017   0.0091718   0.0028076   0.0144532
 Max gradient component =       5.231E-02
 RMS gradient           =       1.258E-02
 Gradient time:  CPU 213.56 s  wall 4.01 s
rPathMan2.  file_steps = 951
 IRC --- Status = 3.  Assess initial corrector step
 IRC --- bisector search: b =  0.000000 E =     -302.910042 G.B =  -0.008899
 IRC --- bisector search: b =  0.018524 E =     -302.909969 G.B =   0.016931
 IRC --- performed gradient/energy interpolation
 IRC --- bisector search:  estimate b(min) =   6.424341289224176E-003
 Adding empirical dispersion correction 
 ----------------------------------------------------------------
 Doing -D3(0) with
 s6  =   1.00000
 s8  =   1.00000
 rs6 =   1.28100
 rs8 =   1.09400
 -D3 energy without 3body term =     -0.0027546397 hartrees
 ----------------------------------------------------------------
             Standard Nuclear Orientation (Angstroms)
    I     Atom           X                Y                Z
 ----------------------------------------------------------------
    1      C      -0.3594184817    -1.5855644953     2.0287062253
    2      N      -0.5204468991    -2.4001546120     2.8290104385
    3      C       0.2329263276    -0.8919280648    -0.2256706227
    4      H       0.3176147691    -1.9305457614    -0.4932684089
    5      C      -0.1551562782    -0.5803851857     1.0654049049
    6      H      -0.2982475618     0.4437306914     1.3778480063
    7      C       0.5356514560     0.0370094202    -1.1829598876
    8      H       0.8629879197    -0.2401938798    -2.1821467397
    9      C      -0.0455753118     1.3624872413    -1.1723093225
   10      H      -0.7232330215     0.9145265184    -1.9562290833
   11      N      -0.2039243586     2.4009996505    -0.4738756754
   12      H       0.3568214156     2.4700184766     0.3854901250
 ----------------------------------------------------------------
 Nuclear Repulsion Energy =         236.70392492 hartrees
 There are       25 alpha and       24 beta electrons

                       Distance Matrix (Angstroms)
             C (  1)   N (  2)   C (  3)   H (  4)   C (  5)   H (  6)
   N (  2)  1.153245
   C (  3)  2.431917  3.489039
   H (  4)  2.633959  3.458384  1.075875
   C (  5)  1.407145  2.560332  1.383670  2.115634
   H (  6)  2.131994  3.200458  2.153463  3.085053  1.080236
   C (  7)  3.707923  4.811550  1.367834  2.096303  2.431776  2.723701
   H (  8)  4.586456  5.629478  2.156278  2.450925  3.420371  3.806545
   C (  9)  4.363027  5.513033  2.460910  3.381874  2.965489  2.722363
   H ( 10)  4.718318  5.824667  2.678125  3.364232  3.418734  3.393867
   N ( 11)  4.709542  5.836122  3.331038  4.362873  3.355655  2.696049
   H ( 12)  4.434063  5.518965  3.419291  4.487618  3.166918  2.349411
             C (  7)   H (  8)   C (  9)   H ( 10)   N ( 11)
   H (  8)  1.087366
   C (  9)  1.447353  2.100915
   H ( 10)  1.718363  1.974972  1.128902
   N ( 11)  2.576475  3.321505  1.261504  2.162558
   H ( 12)  2.900267  3.767521  1.953276  3.011598  1.028450
 
 Applying Cartesian multipole field
    Component          Value
    ---------          -----
     (2,0,0)        1.00000E-10
     (0,2,0)        2.00000E-11
     (0,0,2)       -3.00000E-11
 Nucleus-field energy     =    -0.0000000012 hartrees
 Requested basis set is cc-pVTZ
 There are 100 shells and 280 basis functions
 A cutoff of  1.0D-11 yielded   4498 shell pairs
 There are     34874 function pairs (     45411 Cartesian)
 Smallest overlap matrix eigenvalue = 1.79E-04
 Guess MOs from SCF MO coefficient file
 Reading MOs from coefficient file
 Reading MOs from coefficient file
 Long-range K will be added via erf
 Coulomb attenuation parameter = 0.25 bohr**(-1)
 An unrestricted hybrid HF-DFT SCF calculation will be
 performed using Pulay DIIS extrapolation
 Exchange:     0.1957 Hartree-Fock + 1.0000 wB97X-D3 + LR-HF
 Correlation:  1.0000 wB97X-D3
 Using SG-2 standard quadrature grid
 Dispersion:   Grimme D3
 SCF converges when DIIS error is below 1.0E-08
 Using Q-Chem read-in guess as SCF_GUESS READ specified.

 using 64 threads for integral computing
 -------------------------------------------------------
 OpenMP Integral computing Module                
 Release: version 1.0, May 2013, Q-Chem Inc. Pittsburgh 
 -------------------------------------------------------
 using 64 threads for integral computing
 -------------------------------------------------------
 OpenMP Integral computing Module                
 Release: version 1.0, May 2013, Q-Chem Inc. Pittsburgh 
 -------------------------------------------------------
 ---------------------------------------
  Cycle       Energy         DIIS Error
 ---------------------------------------
    1    -302.9077593019      2.28E-04
    2    -302.9100440958      4.08E-05
    3    -302.9100494164      4.69E-05
    4    -302.9100676686      9.01E-06
    5    -302.9100690671      3.53E-06
    6    -302.9100699503      2.01E-06
    7    -302.9100704503      1.19E-06
    8    -302.9100708454      6.65E-07
    9    -302.9100710014      3.24E-07
   10    -302.9100710403      9.38E-08
   11    -302.9100710436      4.90E-08
   12    -302.9100710448      1.72E-08
   13    -302.9100710451      5.84E-09 Convergence criterion met
 ---------------------------------------
 <S^2> = 0.8004
 SCF time:  CPU 1094.69 s  wall 18.46 s
 SCF   energy in the final basis set = -302.91007105
 Total energy in the final basis set = -302.91007105
 
 --------------------------------------------------------------
 
                    Orbital Energies (a.u.)
 --------------------------------------------------------------
 
 Alpha MOs
 -- Occupied --
-14.4456 -14.4319 -10.3653 -10.3469 -10.3395 -10.3291 -10.3239  -1.0553
 -1.0381  -0.9769  -0.9015  -0.7906  -0.6915  -0.6723  -0.6252  -0.5786
 -0.5679  -0.5236  -0.5071  -0.4773  -0.4591  -0.4396  -0.4233  -0.3819
 -0.3143
 -- Virtual --
  0.0265   0.0672   0.0988   0.1106   0.1295   0.1484   0.1671   0.1711
  0.1969   0.2399   0.2635   0.2798   0.3154   0.3328   0.3421   0.3528
  0.3756   0.3818   0.3945   0.4171   0.4212   0.4371   0.4541   0.4630
  0.4779   0.4831   0.5059   0.5197   0.5263   0.5431   0.5568   0.5612
  0.5678   0.5902   0.5996   0.6104   0.6378   0.6547   0.6594   0.6832
  0.6969   0.7013   0.7241   0.7299   0.7563   0.7772   0.7864   0.8141
  0.8266   0.8613   0.8894   0.9075   0.9150   0.9570   0.9864   1.0290
  1.0428   1.0506   1.0699   1.0912   1.1029   1.1188   1.1275   1.1484
  1.1671   1.1854   1.1993   1.2319   1.2433   1.2795   1.3069   1.3190
  1.3452   1.3565   1.3886   1.3926   1.4458   1.4491   1.4626   1.4820
  1.4993   1.5133   1.5496   1.5590   1.6027   1.6359   1.6607   1.6820
  1.7633   1.7757   1.7904   1.8091   1.8337   1.8807   1.9440   1.9907
  2.0790   2.1196   2.1594   2.2020   2.2250   2.2471   2.2898   2.3096
  2.3423   2.3520   2.3853   2.4174   2.4507   2.4773   2.5043   2.5166
  2.5500   2.5713   2.6132   2.6412   2.6572   2.7021   2.7135   2.7372
  2.7562   2.7869   2.8050   2.8258   2.8355   2.8456   2.8692   2.8747
  2.9100   2.9464   2.9558   2.9685   2.9802   2.9948   3.0156   3.0296
  3.0438   3.0752   3.0813   3.0858   3.0949   3.1123   3.1366   3.1508
  3.1711   3.1972   3.2054   3.2106   3.2227   3.2728   3.2954   3.3060
  3.3237   3.3418   3.3548   3.3789   3.3993   3.4129   3.4414   3.4817
  3.5109   3.5280   3.5474   3.5523   3.5860   3.6324   3.6397   3.6697
  3.6910   3.7036   3.7344   3.7390   3.7602   3.8140   3.8452   3.8687
  3.8907   3.8984   3.9294   3.9610   3.9745   4.0032   4.0088   4.0245
  4.0473   4.0586   4.0590   4.0680   4.0982   4.1232   4.1604   4.1701
  4.2066   4.2130   4.2647   4.3094   4.3184   4.3289   4.3583   4.4025
  4.4296   4.4927   4.5423   4.5509   4.5662   4.5974   4.6241   4.6457
  4.6663   4.7036   4.7372   4.7702   4.7868   4.8000   4.8182   4.8395
  4.8495   4.9034   5.0162   5.0360   5.0707   5.0895   5.1090   5.1147
  5.1777   5.2019   5.2170   5.2687   5.3303   5.3622   5.4334   5.4859
  5.5144   5.5788   5.6565   5.7069   5.7861   5.8308   5.8824   5.9269
  5.9979   6.0892   6.1165   6.1993   6.2620   6.4295   6.6041   6.7401
  8.8700  10.1110  11.7085  12.8355  13.8268  14.2491  15.4409
 
 Beta MOs
 -- Occupied --
-14.4447 -14.4282 -10.3653 -10.3411 -10.3342 -10.3316 -10.3255  -1.0513
 -1.0305  -0.9669  -0.8819  -0.7848  -0.6848  -0.6681  -0.6197  -0.5708
 -0.5584  -0.5217  -0.4814  -0.4695  -0.4517  -0.4345  -0.4006  -0.3738
 -- Virtual --
 -0.0610   0.0368   0.0822   0.1022   0.1159   0.1337   0.1489   0.1690
  0.1838   0.2062   0.2428   0.2691   0.2814   0.3199   0.3354   0.3465
  0.3567   0.3755   0.3815   0.4030   0.4187   0.4245   0.4394   0.4614
  0.4670   0.4810   0.4850   0.5080   0.5231   0.5293   0.5457   0.5579
  0.5639   0.5701   0.5926   0.6020   0.6131   0.6401   0.6559   0.6632
  0.6862   0.7006   0.7060   0.7260   0.7318   0.7576   0.7784   0.7897
  0.8164   0.8292   0.8669   0.8916   0.9103   0.9180   0.9577   0.9893
  1.0309   1.0444   1.0543   1.0753   1.0964   1.1091   1.1235   1.1319
  1.1516   1.1688   1.1906   1.2023   1.2346   1.2461   1.2848   1.3101
  1.3228   1.3490   1.3602   1.3956   1.3991   1.4480   1.4551   1.4661
  1.4850   1.5053   1.5189   1.5517   1.5639   1.6053   1.6383   1.6636
  1.6852   1.7670   1.7807   1.7979   1.8120   1.8362   1.8827   1.9475
  1.9942   2.0828   2.1211   2.1686   2.2065   2.2267   2.2473   2.2990
  2.3183   2.3572   2.3586   2.3964   2.4257   2.4580   2.4841   2.5100
  2.5237   2.5571   2.5768   2.6211   2.6464   2.6654   2.7100   2.7146
  2.7373   2.7606   2.7906   2.8085   2.8301   2.8398   2.8517   2.8740
  2.8797   2.9138   2.9525   2.9610   2.9719   2.9853   2.9987   3.0211
  3.0386   3.0455   3.0813   3.0845   3.0926   3.1025   3.1128   3.1451
  3.1590   3.1755   3.2082   3.2126   3.2187   3.2290   3.2749   3.2997
  3.3166   3.3290   3.3455   3.3571   3.3816   3.4061   3.4164   3.4448
  3.4884   3.5163   3.5319   3.5503   3.5555   3.5934   3.6403   3.6443
  3.6777   3.6970   3.7085   3.7399   3.7432   3.7641   3.8165   3.8518
  3.8730   3.8945   3.9023   3.9343   3.9665   3.9810   4.0065   4.0131
  4.0273   4.0515   4.0631   4.0725   4.0807   4.1024   4.1278   4.1654
  4.1749   4.2112   4.2179   4.2691   4.3126   4.3215   4.3331   4.3658
  4.4076   4.4342   4.5008   4.5459   4.5576   4.5757   4.6035   4.6293
  4.6614   4.6787   4.7099   4.7456   4.7761   4.7971   4.8039   4.8211
  4.8463   4.8533   4.9065   5.0194   5.0390   5.0735   5.0992   5.1140
  5.1210   5.1834   5.2064   5.2210   5.2776   5.3333   5.3643   5.4352
  5.4879   5.5170   5.5824   5.6596   5.7096   5.7893   5.8340   5.8846
  5.9314   5.9999   6.0927   6.1192   6.2090   6.2656   6.4321   6.6070
  6.7420   8.8712  10.1127  11.7107  12.8470  13.8301  14.2531  15.4458
 --------------------------------------------------------------
 
          Ground-State Mulliken Net Atomic Charges

     Atom                 Charge (a.u.)    Spin (a.u.)
  --------------------------------------------------------
      1 C                    -0.071708      -0.123407
      2 N                    -0.074223       0.236304
      3 C                    -0.098132      -0.199143
      4 H                     0.160902       0.004909
      5 C                    -0.124003       0.532292
      6 H                     0.156949      -0.006279
      7 C                    -0.128770       0.483323
      8 H                     0.141824      -0.011062
      9 C                    -0.016348       0.008228
     10 H                     0.129725       0.016618
     11 N                    -0.229024       0.051638
     12 H                     0.152808       0.006578
  --------------------------------------------------------
  Sum of atomic charges =    -0.000000
  Sum of spin   charges =     1.000000

 -----------------------------------------------------------------
                    Cartesian Multipole Moments
 -----------------------------------------------------------------
    Charge (ESU x 10^10)
                -0.0000
    Dipole Moment (Debye)
         X       1.5348      Y       1.0325      Z      -3.2381
       Tot       3.7292
    Quadrupole Moments (Debye-Ang)
        XX     -42.5798     XY       0.8203     YY     -52.7566
        XZ       1.0695     YZ      13.3459     ZZ     -46.7886
    Octopole Moments (Debye-Ang^2)
       XXX       8.3880    XXY       8.1832    XYY      17.1381
       YYY      25.2531    XXZ     -16.1226    XYZ      -5.5140
       YYZ     -31.6909    XZZ      10.4039    YZZ      39.1134
       ZZZ     -84.1570
    Hexadecapole Moments (Debye-Ang^3)
      XXXX     -79.5039   XXXY     -16.3475   XXYY    -129.6286
      XYYY      -7.9329   YYYY    -767.2674   XXXZ      50.5214
      XXYZ      77.9189   XYYZ      29.6342   YYYZ     323.6981
      XXZZ    -119.3712   XYZZ     -24.2816   YYZZ    -299.5645
      XZZZ      64.8262   YZZZ     318.3547   ZZZZ    -719.2742
 -----------------------------------------------------------------
 Calculating analytic gradient of the SCF energy
 Gradient of SCF Energy
            1           2           3           4           5           6
    1   0.0015042   0.0001155  -0.0085530  -0.0029765   0.0023310   0.0006837
    2  -0.0013660   0.0013355   0.0059415   0.0057632   0.0012764  -0.0000648
    3  -0.0007611  -0.0009029  -0.0029146  -0.0008199  -0.0015699  -0.0008103
            7           8           9          10          11          12
    1  -0.0250428  -0.0015277   0.0186028   0.0154816   0.0055463  -0.0061652
    2   0.0038317   0.0061404   0.0162965  -0.0520755   0.0090310   0.0038901
    3  -0.0127355  -0.0050905  -0.0039842   0.0101834   0.0046701   0.0147354
 Max gradient component =       5.208E-02
 RMS gradient           =       1.194E-02
 Gradient time:  CPU 217.15 s  wall 4.00 s
rPathMan2.  file_steps = 951
 IRC --- Status = 4.  Checking bisector search.
 IRC --- Bisector search finished successfully.
 ------------------------------------------------------------------------
 Reaction path following.  The coordinates are cartesian              
 Step   6 E=    -302.910071 |G|=  0.071657 S_lin= 0.7456 S_tot= 0.7484
 ------------------------------------------------------------------------
  IRC -- SD step length =   0.150000000000000     
 Adding empirical dispersion correction 
 ----------------------------------------------------------------
 Doing -D3(0) with
 s6  =   1.00000
 s8  =   1.00000
 rs6 =   1.28100
 rs8 =   1.09400
 -D3 energy without 3body term =     -0.0027565452 hartrees
 ----------------------------------------------------------------
             Standard Nuclear Orientation (Angstroms)
    I     Atom           X                Y                Z
 ----------------------------------------------------------------
    1      C      -0.3610847661    -1.5840513739     2.0295493651
    2      N      -0.5205748852    -2.4016339731     2.8300106411
    3      C       0.2424006648    -0.8985095447    -0.2224420437
    4      H       0.3209118898    -1.9369297560    -0.4923602229
    5      C      -0.1577384301    -0.5817990312     1.0671438686
    6      H      -0.2990049318     0.4438024323     1.3787455829
    7      C       0.5633918970     0.0327649752    -1.1688524395
    8      H       0.8646802347    -0.2469956862    -2.1765078552
    9      C      -0.0661820294     1.3444352409    -1.1678959784
   10      H      -0.7403822975     0.9722116805    -1.9675094985
   11      N      -0.2100681275     2.3909957632    -0.4790488916
   12      H       0.3636507563     2.4657092721     0.3691674318
 ----------------------------------------------------------------
 Nuclear Repulsion Energy =         236.72172215 hartrees
 There are       25 alpha and       24 beta electrons

                       Distance Matrix (Angstroms)
             C (  1)   N (  2)   C (  3)   H (  4)   C (  5)   H (  6)
   N (  2)  1.155256
   C (  3)  2.430150  3.486973
   H (  4)  2.636223  3.458641  1.075796
   C (  5)  1.404309  2.559521  1.386885  2.120740
   H (  6)  2.130631  3.201839  2.158408  3.090828  1.081162
   C (  7)  3.701152  4.805433  1.366016  2.096696  2.428456  2.720834
   H (  8)  4.580517  5.623755  2.151761  2.447022  3.417413  3.804102
   C (  9)  4.345878  5.497524  2.453550  3.372469  2.951976  2.711223
   H ( 10)  4.759709  5.869186  2.740569  3.430090  3.458836  3.416351
   N ( 11)  4.702858  5.832289  3.330378  4.360396  3.351262  2.692744
   H ( 12)  4.436516  5.525272  3.417992  4.486344  3.169594  2.355094
             C (  7)   H (  8)   C (  9)   H ( 10)   N ( 11)
   H (  8)  1.088306
   C (  9)  1.454938  2.101536
   H ( 10)  1.794503  2.026419  1.110170
   N ( 11)  2.575912  3.315939  1.261151  2.123605
   H ( 12)  2.885242  3.753700  1.950532  2.984876  1.026746
 
 Applying Cartesian multipole field
    Component          Value
    ---------          -----
     (2,0,0)        1.00000E-10
     (0,2,0)        2.00000E-11
     (0,0,2)       -3.00000E-11
 Nucleus-field energy     =    -0.0000000011 hartrees
 Requested basis set is cc-pVTZ
 There are 100 shells and 280 basis functions
 A cutoff of  1.0D-11 yielded   4496 shell pairs
 There are     34868 function pairs (     45404 Cartesian)
 Smallest overlap matrix eigenvalue = 1.88E-04
 Guess MOs from SCF MO coefficient file
 Reading MOs from coefficient file
 Reading MOs from coefficient file
 Long-range K will be added via erf
 Coulomb attenuation parameter = 0.25 bohr**(-1)
 An unrestricted hybrid HF-DFT SCF calculation will be
 performed using Pulay DIIS extrapolation
 Exchange:     0.1957 Hartree-Fock + 1.0000 wB97X-D3 + LR-HF
 Correlation:  1.0000 wB97X-D3
 Using SG-2 standard quadrature grid
 Dispersion:   Grimme D3
 SCF converges when DIIS error is below 1.0E-08
 Using Q-Chem read-in guess as SCF_GUESS READ specified.

 using 64 threads for integral computing
 -------------------------------------------------------
 OpenMP Integral computing Module                
 Release: version 1.0, May 2013, Q-Chem Inc. Pittsburgh 
 -------------------------------------------------------
 using 64 threads for integral computing
 -------------------------------------------------------
 OpenMP Integral computing Module                
 Release: version 1.0, May 2013, Q-Chem Inc. Pittsburgh 
 -------------------------------------------------------
 ---------------------------------------
  Cycle       Energy         DIIS Error
 ---------------------------------------
    1    -302.9230133969      6.44E-04
    2    -302.9193399084      1.07E-04
    3    -302.9194705051      1.21E-04
    4    -302.9196052292      1.99E-05
    5    -302.9196252875      1.05E-05
    6    -302.9196343356      6.68E-06
    7    -302.9196375124      3.87E-06
    8    -302.9196387917      1.39E-06
    9    -302.9196393299      5.40E-07
   10    -302.9196394338      2.58E-07
   11    -302.9196394672      1.39E-07
   12    -302.9196394795      7.22E-08
   13    -302.9196394838      3.13E-08
   14    -302.9196394844      1.20E-08
   15    -302.9196394840      4.54E-09 Convergence criterion met
 ---------------------------------------
 <S^2> = 0.8020
 SCF time:  CPU 1307.18 s  wall 22.31 s
 SCF   energy in the final basis set = -302.91963948
 Total energy in the final basis set = -302.91963948
 
 --------------------------------------------------------------
 
                    Orbital Energies (a.u.)
 --------------------------------------------------------------
 
 Alpha MOs
 -- Occupied --
-14.4419 -14.4340 -10.3611 -10.3488 -10.3374 -10.3304 -10.3254  -1.0531
 -1.0390  -0.9764  -0.8987  -0.7879  -0.6924  -0.6730  -0.6221  -0.5793
 -0.5655  -0.5242  -0.5090  -0.4788  -0.4591  -0.4406  -0.4230  -0.3813
 -0.3190
 -- Virtual --
  0.0311   0.0648   0.0983   0.1108   0.1292   0.1508   0.1679   0.1702
  0.1975   0.2397   0.2643   0.2806   0.3127   0.3311   0.3435   0.3573
  0.3746   0.3835   0.3940   0.4158   0.4233   0.4386   0.4561   0.4671
  0.4770   0.4839   0.5067   0.5210   0.5302   0.5427   0.5565   0.5620
  0.5682   0.5904   0.6000   0.6093   0.6366   0.6542   0.6606   0.6808
  0.6923   0.7012   0.7275   0.7313   0.7556   0.7756   0.7851   0.8143
  0.8220   0.8673   0.8902   0.9068   0.9214   0.9553   0.9831   1.0310
  1.0421   1.0491   1.0670   1.0892   1.1029   1.1151   1.1304   1.1470
  1.1632   1.1837   1.2016   1.2285   1.2421   1.2795   1.3063   1.3187
  1.3473   1.3578   1.3893   1.3935   1.4480   1.4528   1.4584   1.4809
  1.4972   1.5156   1.5460   1.5522   1.6054   1.6336   1.6605   1.6835
  1.7605   1.7769   1.7878   1.8082   1.8262   1.8805   1.9422   1.9992
  2.0765   2.1187   2.1477   2.2066   2.2263   2.2480   2.2783   2.3134
  2.3420   2.3603   2.3820   2.4264   2.4527   2.4777   2.5119   2.5179
  2.5496   2.5710   2.6162   2.6374   2.6681   2.6965   2.7125   2.7370
  2.7527   2.7842   2.8019   2.8318   2.8345   2.8418   2.8738   2.8814
  2.9083   2.9500   2.9561   2.9693   2.9854   3.0043   3.0139   3.0291
  3.0456   3.0782   3.0864   3.0930   3.0968   3.1096   3.1216   3.1487
  3.1719   3.1950   3.2010   3.2134   3.2188   3.2653   3.2985   3.3147
  3.3180   3.3354   3.3521   3.3808   3.3976   3.4119   3.4513   3.4819
  3.5082   3.5314   3.5487   3.5537   3.5804   3.6276   3.6394   3.6648
  3.6823   3.7107   3.7239   3.7444   3.7610   3.8125   3.8439   3.8691
  3.8902   3.9010   3.9210   3.9588   3.9685   4.0008   4.0071   4.0237
  4.0387   4.0492   4.0573   4.0651   4.0960   4.1196   4.1605   4.1661
  4.1980   4.2063   4.2754   4.3116   4.3171   4.3354   4.3519   4.4021
  4.4391   4.4809   4.5449   4.5482   4.5586   4.5982   4.6234   4.6437
  4.6642   4.6987   4.7114   4.7620   4.7830   4.7944   4.8192   4.8413
  4.8584   4.9162   5.0164   5.0458   5.0668   5.0842   5.1012   5.1181
  5.1891   5.2026   5.2148   5.2675   5.3223   5.3585   5.4304   5.4923
  5.5267   5.5813   5.6479   5.7137   5.7722   5.8179   5.8904   5.9204
  5.9916   6.0958   6.1022   6.1947   6.2537   6.4235   6.5922   6.7164
  8.8706  10.1953  11.6547  12.8440  13.8607  14.2050  15.3845
 
 Beta MOs
 -- Occupied --
-14.4411 -14.4302 -10.3613 -10.3430 -10.3331 -10.3319 -10.3271  -1.0493
 -1.0311  -0.9664  -0.8785  -0.7831  -0.6859  -0.6687  -0.6170  -0.5714
 -0.5563  -0.5225  -0.4828  -0.4708  -0.4516  -0.4350  -0.3995  -0.3755
 -- Virtual --
 -0.0629   0.0407   0.0800   0.1014   0.1157   0.1333   0.1509   0.1703
  0.1839   0.2058   0.2425   0.2705   0.2824   0.3171   0.3334   0.3473
  0.3613   0.3744   0.3837   0.4022   0.4170   0.4268   0.4411   0.4651
  0.4693   0.4804   0.4857   0.5087   0.5246   0.5323   0.5453   0.5578
  0.5654   0.5699   0.5932   0.6021   0.6121   0.6391   0.6561   0.6639
  0.6838   0.6953   0.7061   0.7286   0.7338   0.7570   0.7769   0.7878
  0.8157   0.8257   0.8729   0.8921   0.9100   0.9241   0.9561   0.9859
  1.0328   1.0440   1.0518   1.0729   1.0951   1.1089   1.1206   1.1339
  1.1503   1.1651   1.1881   1.2048   1.2313   1.2449   1.2842   1.3094
  1.3233   1.3499   1.3622   1.3983   1.3991   1.4510   1.4577   1.4618
  1.4835   1.5040   1.5206   1.5480   1.5571   1.6085   1.6357   1.6639
  1.6860   1.7642   1.7825   1.7957   1.8108   1.8288   1.8825   1.9461
  2.0017   2.0802   2.1203   2.1569   2.2096   2.2289   2.2484   2.2880
  2.3208   2.3557   2.3667   2.3951   2.4352   2.4601   2.4853   2.5173
  2.5240   2.5569   2.5755   2.6237   2.6429   2.6769   2.7049   2.7135
  2.7381   2.7558   2.7879   2.8054   2.8359   2.8394   2.8475   2.8775
  2.8874   2.9120   2.9545   2.9623   2.9732   2.9905   3.0078   3.0190
  3.0383   3.0477   3.0828   3.0922   3.0975   3.1038   3.1105   3.1297
  3.1575   3.1764   3.2075   3.2078   3.2191   3.2291   3.2679   3.3044
  3.3198   3.3270   3.3389   3.3538   3.3834   3.4020   3.4157   3.4548
  3.4896   3.5138   3.5336   3.5522   3.5575   3.5883   3.6357   3.6438
  3.6733   3.6885   3.7146   3.7294   3.7489   3.7643   3.8151   3.8509
  3.8727   3.8944   3.9055   3.9257   3.9643   3.9750   4.0063   4.0100
  4.0257   4.0425   4.0529   4.0714   4.0784   4.1006   4.1242   4.1660
  4.1709   4.2037   4.2105   4.2793   4.3148   4.3203   4.3387   4.3603
  4.4074   4.4432   4.4889   4.5487   4.5549   4.5680   4.6045   4.6292
  4.6592   4.6769   4.7066   4.7190   4.7686   4.7936   4.7985   4.8244
  4.8444   4.8617   4.9189   5.0199   5.0495   5.0689   5.0947   5.1052
  5.1238   5.1952   5.2070   5.2188   5.2764   5.3253   5.3608   5.4321
  5.4941   5.5294   5.5846   5.6510   5.7162   5.7755   5.8213   5.8919
  5.9251   5.9935   6.0990   6.1048   6.2047   6.2575   6.4260   6.5952
  6.7180   8.8718  10.1969  11.6567  12.8559  13.8638  14.2089  15.3897
 --------------------------------------------------------------
 
          Ground-State Mulliken Net Atomic Charges

     Atom                 Charge (a.u.)    Spin (a.u.)
  --------------------------------------------------------
      1 C                    -0.069448      -0.127895
      2 N                    -0.074236       0.245462
      3 C                    -0.094445      -0.204810
      4 H                     0.162089       0.004967
      5 C                    -0.119809       0.540745
      6 H                     0.158695      -0.006356
      7 C                    -0.125953       0.494978
      8 H                     0.136917      -0.010603
      9 C                    -0.022717      -0.007153
     10 H                     0.131551       0.017756
     11 N                    -0.232628       0.048510
     12 H                     0.149983       0.004400
  --------------------------------------------------------
  Sum of atomic charges =    -0.000000
  Sum of spin   charges =     1.000000

 -----------------------------------------------------------------
                    Cartesian Multipole Moments
 -----------------------------------------------------------------
    Charge (ESU x 10^10)
                -0.0000
    Dipole Moment (Debye)
         X       1.5024      Y       0.9265      Z      -3.1685
       Tot       3.6270
    Quadrupole Moments (Debye-Ang)
        XX     -42.5409     XY       0.8426     YY     -52.7529
        XZ       1.1377     YZ      13.1876     ZZ     -46.6680
    Octopole Moments (Debye-Ang^2)
       XXX       8.1195    XXY       8.3884    XYY      17.0725
       YYY      25.2739    XXZ     -16.2030    XYZ      -5.3644
       YYZ     -31.8455    XZZ      10.0312    YZZ      39.1830
       ZZZ     -84.2943
    Hexadecapole Moments (Debye-Ang^3)
      XXXX     -81.0534   XXXY     -15.4591   XXYY    -129.3489
      XYYY      -6.7029   YYYY    -765.1354   XXXZ      50.8266
      XXYZ      77.6771   XYYZ      29.6930   YYYZ     322.9545
      XXZZ    -119.2584   XYZZ     -24.2074   YYZZ    -298.2924
      XZZZ      65.4708   YZZZ     316.9904   ZZZZ    -716.5166
 -----------------------------------------------------------------
 Calculating analytic gradient of the SCF energy
 Gradient of SCF Energy
            1           2           3           4           5           6
    1   0.0025961  -0.0004204  -0.0087849  -0.0038254   0.0015683   0.0005714
    2   0.0028583  -0.0016732   0.0048287   0.0059726   0.0010097   0.0004812
    3  -0.0047726   0.0019334  -0.0042955  -0.0015982  -0.0001449  -0.0002710
            7           8           9          10          11          12
    1  -0.0137670  -0.0030089   0.0113306   0.0143378   0.0050967  -0.0056943
    2   0.0007735   0.0059588   0.0109541  -0.0426750   0.0071649   0.0043464
    3  -0.0072425  -0.0057995  -0.0033698   0.0100801   0.0024135   0.0130670
 Max gradient component =       4.267E-02
 RMS gradient           =       9.479E-03
 Gradient time:  CPU 211.91 s  wall 4.22 s
rPathMan2.  file_steps = 951
 IRC --- Status = 2.  Assess steepest descent step
 IRC --- Previous SD length =   0.150000
 IRC --- Point 1 E =     -302.910071 |G| =   0.071657 G.D1 =  -0.071657
 IRC --- Point 2 E =     -302.919639 |G| =   0.056872 G.D1 =  -0.055514
 IRC --- Angle(G1/G2) =   12.55 Deg.  Curvature =   0.1076
 IRC --- Minimum along SD direction =   0.665802
 IRC --- Corrector step required
 IRC --- equal length displacement: B_eq =   0.032780
 IRC --- chosen bisector length  : B_len =   0.016390
 Adding empirical dispersion correction 
 ----------------------------------------------------------------
 Doing -D3(0) with
 s6  =   1.00000
 s8  =   1.00000
 rs6 =   1.28100
 rs8 =   1.09400
 -D3 energy without 3body term =     -0.0027566062 hartrees
 ----------------------------------------------------------------
             Standard Nuclear Orientation (Angstroms)
    I     Atom           X                Y                Z
 ----------------------------------------------------------------
    1      C      -0.3620633376    -1.5868025910     2.0324583679
    2      N      -0.5202175280    -2.3997266670     2.8281613027
    3      C       0.2437941305    -0.8985885582    -0.2210586622
    4      H       0.3219328979    -1.9379057972    -0.4916990199
    5      C      -0.1575418103    -0.5817967485     1.0663755329
    6      H      -0.2990249882     0.4434307849     1.3784859047
    7      C       0.5591291107     0.0343473950    -1.1708519024
    8      H       0.8659338788    -0.2477531520    -2.1752801017
    9      C      -0.0637858144     1.3458168209    -1.1677509880
   10      H      -0.7418134222     0.9731501565    -1.9689037651
   11      N      -0.2105530242     2.3909976217    -0.4781465552
   12      H       0.3642098819     2.4648307345     0.3682098459
 ----------------------------------------------------------------
 Nuclear Repulsion Energy =         236.80381220 hartrees
 There are       25 alpha and       24 beta electrons

                       Distance Matrix (Angstroms)
             C (  1)   N (  2)   C (  3)   H (  4)   C (  5)   H (  6)
   N (  2)  1.148478
   C (  3)  2.432908  3.483514
   H (  4)  2.638654  3.456005  1.076816
   C (  5)  1.408965  2.557399  1.385249  2.120501
   H (  6)  2.133893  3.199067  2.157362  3.090946  1.080982
   C (  7)  3.706470  4.804353  1.368179  2.099355  2.428670  2.720827
   H (  8)  4.583241  5.620216  2.151657  2.446834  3.415760  3.803172
   C (  9)  4.350927  5.495884  2.455237  3.374709  2.952254  2.711634
   H ( 10)  4.765340  5.868325  2.744046  3.433357  3.460080  3.417848
   N ( 11)  4.706271  5.829117  3.330751  4.361551  3.350502  2.692198
   H ( 12)  4.439924  5.522453  3.416771  4.486125  3.168848  2.355121
             C (  7)   H (  8)   C (  9)   H ( 10)   N ( 11)
   H (  8)  1.087468
   C (  9)  1.451890  2.102132
   H ( 10)  1.791840  2.029297  1.113754
   N ( 11)  2.574112  3.316940  1.260753  2.124826
   H ( 12)  2.883393  3.752223  1.947960  2.985046  1.025730
 
 Applying Cartesian multipole field
    Component          Value
    ---------          -----
     (2,0,0)        1.00000E-10
     (0,2,0)        2.00000E-11
     (0,0,2)       -3.00000E-11
 Nucleus-field energy     =    -0.0000000011 hartrees
 Requested basis set is cc-pVTZ
 There are 100 shells and 280 basis functions
 A cutoff of  1.0D-11 yielded   4494 shell pairs
 There are     34862 function pairs (     45398 Cartesian)
 Smallest overlap matrix eigenvalue = 1.87E-04
 Guess MOs from SCF MO coefficient file
 Reading MOs from coefficient file
 Reading MOs from coefficient file
 Long-range K will be added via erf
 Coulomb attenuation parameter = 0.25 bohr**(-1)
 An unrestricted hybrid HF-DFT SCF calculation will be
 performed using Pulay DIIS extrapolation
 Exchange:     0.1957 Hartree-Fock + 1.0000 wB97X-D3 + LR-HF
 Correlation:  1.0000 wB97X-D3
 Using SG-2 standard quadrature grid
 Dispersion:   Grimme D3
 SCF converges when DIIS error is below 1.0E-08
 Using Q-Chem read-in guess as SCF_GUESS READ specified.

 using 64 threads for integral computing
 -------------------------------------------------------
 OpenMP Integral computing Module                
 Release: version 1.0, May 2013, Q-Chem Inc. Pittsburgh 
 -------------------------------------------------------
 using 64 threads for integral computing
 -------------------------------------------------------
 OpenMP Integral computing Module                
 Release: version 1.0, May 2013, Q-Chem Inc. Pittsburgh 
 -------------------------------------------------------
 ---------------------------------------
  Cycle       Energy         DIIS Error
 ---------------------------------------
    1    -302.9220914298      2.64E-04
    2    -302.9195724669      4.54E-05
    3    -302.9195809224      5.10E-05
    4    -302.9196018960      1.07E-05
    5    -302.9196036375      3.73E-06
    6    -302.9196046253      1.82E-06
    7    -302.9196051261      1.15E-06
    8    -302.9196054731      6.67E-07
    9    -302.9196056285      3.50E-07
   10    -302.9196056784      1.08E-07
   11    -302.9196056837      5.94E-08
   12    -302.9196056853      2.11E-08
   13    -302.9196056857      7.57E-09 Convergence criterion met
 ---------------------------------------
 <S^2> = 0.8011
 SCF time:  CPU 1104.53 s  wall 18.60 s
 SCF   energy in the final basis set = -302.91960569
 Total energy in the final basis set = -302.91960569
 
 --------------------------------------------------------------
 
                    Orbital Energies (a.u.)
 --------------------------------------------------------------
 
 Alpha MOs
 -- Occupied --
-14.4420 -14.4319 -10.3613 -10.3488 -10.3376 -10.3305 -10.3238  -1.0536
 -1.0407  -0.9764  -0.8985  -0.7876  -0.6923  -0.6726  -0.6223  -0.5790
 -0.5655  -0.5243  -0.5090  -0.4780  -0.4596  -0.4419  -0.4234  -0.3818
 -0.3185
 -- Virtual --
  0.0310   0.0654   0.0999   0.1110   0.1302   0.1506   0.1682   0.1712
  0.1977   0.2399   0.2646   0.2810   0.3129   0.3314   0.3432   0.3573
  0.3749   0.3834   0.3939   0.4158   0.4229   0.4382   0.4558   0.4664
  0.4773   0.4835   0.5066   0.5206   0.5301   0.5432   0.5569   0.5624
  0.5685   0.5910   0.6003   0.6090   0.6370   0.6542   0.6609   0.6806
  0.6931   0.7015   0.7269   0.7311   0.7553   0.7758   0.7852   0.8142
  0.8230   0.8673   0.8904   0.9078   0.9209   0.9555   0.9837   1.0320
  1.0426   1.0495   1.0678   1.0896   1.1035   1.1185   1.1307   1.1480
  1.1634   1.1842   1.2021   1.2294   1.2433   1.2797   1.3072   1.3189
  1.3478   1.3586   1.3908   1.3947   1.4482   1.4525   1.4583   1.4813
  1.4975   1.5156   1.5475   1.5533   1.6060   1.6335   1.6583   1.6836
  1.7614   1.7767   1.7883   1.8084   1.8273   1.8798   1.9430   2.0014
  2.0804   2.1182   2.1500   2.2077   2.2270   2.2468   2.2793   2.3127
  2.3409   2.3586   2.3816   2.4253   2.4517   2.4779   2.5119   2.5167
  2.5500   2.5707   2.6158   2.6379   2.6679   2.6973   2.7128   2.7375
  2.7529   2.7844   2.8010   2.8324   2.8350   2.8423   2.8733   2.8801
  2.9084   2.9491   2.9561   2.9694   2.9847   3.0030   3.0151   3.0290
  3.0451   3.0781   3.0860   3.0925   3.0973   3.1094   3.1232   3.1489
  3.1720   3.1960   3.2035   3.2162   3.2210   3.2663   3.2986   3.3141
  3.3189   3.3356   3.3530   3.3812   3.3982   3.4126   3.4511   3.4828
  3.5094   3.5306   3.5485   3.5539   3.5827   3.6291   3.6411   3.6672
  3.6832   3.7104   3.7252   3.7430   3.7604   3.8109   3.8441   3.8689
  3.8923   3.9014   3.9208   3.9599   3.9689   4.0018   4.0074   4.0238
  4.0397   4.0485   4.0597   4.0675   4.0952   4.1209   4.1605   4.1663
  4.1988   4.2067   4.2754   4.3120   4.3162   4.3355   4.3501   4.4022
  4.4388   4.4799   4.5451   4.5486   4.5605   4.5978   4.6241   4.6455
  4.6662   4.7010   4.7142   4.7676   4.7893   4.7964   4.8186   4.8413
  4.8576   4.9151   5.0164   5.0431   5.0659   5.0848   5.1017   5.1190
  5.1887   5.2025   5.2158   5.2692   5.3253   5.3604   5.4293   5.4906
  5.5287   5.5850   5.6466   5.7154   5.7747   5.8228   5.8944   5.9273
  5.9942   6.0995   6.1132   6.2099   6.2749   6.4221   6.5998   6.7197
  8.8402  10.1800  11.6686  12.8076  13.8606  14.2129  15.5475
 
 Beta MOs
 -- Occupied --
-14.4411 -14.4282 -10.3615 -10.3430 -10.3332 -10.3321 -10.3254  -1.0498
 -1.0332  -0.9663  -0.8783  -0.7825  -0.6858  -0.6682  -0.6171  -0.5710
 -0.5561  -0.5226  -0.4832  -0.4703  -0.4523  -0.4362  -0.4002  -0.3757
 -- Virtual --
 -0.0623   0.0406   0.0807   0.1031   0.1162   0.1341   0.1506   0.1703
  0.1845   0.2064   0.2427   0.2708   0.2828   0.3175   0.3337   0.3471
  0.3613   0.3746   0.3836   0.4023   0.4171   0.4265   0.4407   0.4650
  0.4686   0.4807   0.4854   0.5086   0.5243   0.5321   0.5458   0.5581
  0.5657   0.5703   0.5937   0.6026   0.6118   0.6395   0.6560   0.6644
  0.6837   0.6961   0.7063   0.7280   0.7336   0.7567   0.7771   0.7880
  0.8157   0.8266   0.8730   0.8921   0.9111   0.9236   0.9562   0.9865
  1.0337   1.0445   1.0521   1.0737   1.0953   1.1096   1.1246   1.1338
  1.1510   1.1652   1.1887   1.2052   1.2322   1.2462   1.2845   1.3102
  1.3234   1.3503   1.3631   1.3991   1.4006   1.4511   1.4575   1.4617
  1.4840   1.5044   1.5207   1.5496   1.5582   1.6090   1.6355   1.6619
  1.6862   1.7651   1.7823   1.7960   1.8110   1.8298   1.8818   1.9469
  2.0040   2.0842   2.1198   2.1594   2.2104   2.2298   2.2472   2.2890
  2.3203   2.3556   2.3648   2.3943   2.4342   2.4590   2.4854   2.5173
  2.5230   2.5574   2.5753   2.6234   2.6435   2.6766   2.7053   2.7140
  2.7388   2.7564   2.7881   2.8046   2.8365   2.8400   2.8482   2.8769
  2.8863   2.9121   2.9538   2.9622   2.9734   2.9899   3.0067   3.0200
  3.0382   3.0474   3.0827   3.0919   3.0975   3.1043   3.1103   3.1316
  3.1575   3.1764   3.2086   3.2103   3.2219   3.2310   3.2689   3.3043
  3.3209   3.3264   3.3392   3.3546   3.3838   3.4030   3.4164   3.4546
  3.4904   3.5149   3.5329   3.5518   3.5577   3.5904   3.6366   3.6458
  3.6757   3.6894   3.7144   3.7307   3.7477   3.7637   3.8136   3.8510
  3.8727   3.8966   3.9057   3.9256   3.9654   3.9754   4.0072   4.0103
  4.0258   4.0433   4.0523   4.0730   4.0802   4.1000   4.1257   4.1660
  4.1710   4.2045   4.2109   4.2794   4.3153   4.3193   4.3388   4.3583
  4.4075   4.4429   4.4880   4.5485   4.5552   4.5702   4.6036   4.6296
  4.6607   4.6787   4.7089   4.7214   4.7742   4.7995   4.8005   4.8237
  4.8446   4.8611   4.9178   5.0200   5.0466   5.0679   5.0953   5.1061
  5.1247   5.1947   5.2066   5.2196   5.2781   5.3283   5.3627   5.4311
  5.4925   5.5315   5.5883   5.6498   5.7179   5.7780   5.8262   5.8960
  5.9319   5.9960   6.1027   6.1159   6.2196   6.2785   6.4247   6.6028
  6.7214   8.8414  10.1816  11.6706  12.8197  13.8639  14.2168  15.5523
 --------------------------------------------------------------
 
          Ground-State Mulliken Net Atomic Charges

     Atom                 Charge (a.u.)    Spin (a.u.)
  --------------------------------------------------------
      1 C                    -0.073216      -0.121817
      2 N                    -0.069036       0.233039
      3 C                    -0.093985      -0.204646
      4 H                     0.161777       0.005028
      5 C                    -0.121875       0.539690
      6 H                     0.158139      -0.006244
      7 C                    -0.126124       0.499410
      8 H                     0.138042      -0.010705
      9 C                    -0.022057      -0.007163
     10 H                     0.130090       0.018505
     11 N                    -0.231435       0.050386
     12 H                     0.149678       0.004514
  --------------------------------------------------------
  Sum of atomic charges =    -0.000000
  Sum of spin   charges =     1.000000

 -----------------------------------------------------------------
                    Cartesian Multipole Moments
 -----------------------------------------------------------------
    Charge (ESU x 10^10)
                -0.0000
    Dipole Moment (Debye)
         X       1.5106      Y       0.9298      Z      -3.1736
       Tot       3.6357
    Quadrupole Moments (Debye-Ang)
        XX     -42.5208     XY       0.8394     YY     -52.7351
        XZ       1.1266     YZ      13.1984     ZZ     -46.6789
    Octopole Moments (Debye-Ang^2)
       XXX       8.1391    XXY       8.3519    XYY      17.0991
       YYY      25.2121    XXZ     -16.1750    XYZ      -5.3745
       YYZ     -31.9116    XZZ      10.0633    YZZ      39.1989
       ZZZ     -84.2045
    Hexadecapole Moments (Debye-Ang^3)
      XXXX     -80.8849   XXXY     -15.4354   XXYY    -129.2632
      XYYY      -6.7412   YYYY    -764.8545   XXXZ      50.7135
      XXYZ      77.6308   XYYZ      29.7136   YYYZ     322.9231
      XXZZ    -119.1294   XYZZ     -24.2601   YYZZ    -298.4684
      XZZZ      65.3916   YZZZ     317.1845   ZZZZ    -716.4377
 -----------------------------------------------------------------
 Calculating analytic gradient of the SCF energy
 Gradient of SCF Energy
            1           2           3           4           5           6
    1   0.0000124   0.0017235  -0.0083485  -0.0038755   0.0018218   0.0006240
    2  -0.0096987   0.0091010   0.0045660   0.0052023   0.0027509   0.0004325
    3   0.0076793  -0.0086545  -0.0032520  -0.0016937  -0.0021968  -0.0002992
            7           8           9          10          11          12
    1  -0.0154034  -0.0027330   0.0140243   0.0132001   0.0049554  -0.0060012
    2   0.0029222   0.0057573   0.0112154  -0.0431869   0.0068345   0.0041034
    3  -0.0088931  -0.0051932  -0.0013775   0.0090273   0.0026479   0.0122055
 Max gradient component =       4.319E-02
 RMS gradient           =       9.992E-03
 Gradient time:  CPU 215.19 s  wall 4.22 s
rPathMan2.  file_steps = 951
 IRC --- Status = 3.  Assess initial corrector step
 IRC --- bisector search: b =  0.000000 E =     -302.919639 G.B =  -0.006214
 IRC --- bisector search: b =  0.016390 E =     -302.919606 G.B =   0.010428
 IRC --- performed gradient/energy interpolation
 IRC --- bisector search:  estimate b(min) =   6.153144767232885E-003
 Adding empirical dispersion correction 
 ----------------------------------------------------------------
 Doing -D3(0) with
 s6  =   1.00000
 s8  =   1.00000
 rs6 =   1.28100
 rs8 =   1.09400
 -D3 energy without 3body term =     -0.0027565682 hartrees
 ----------------------------------------------------------------
             Standard Nuclear Orientation (Angstroms)
    I     Atom           X                Y                Z
 ----------------------------------------------------------------
    1      C      -0.3614521415    -1.5850842359     2.0306414631
    2      N      -0.5204407261    -2.4009179321     2.8293163624
    3      C       0.2429237998    -0.8985392079    -0.2219226946
    4      H       0.3212951967    -1.9372961814    -0.4921119940
    5      C      -0.1576646151    -0.5817981742     1.0668554200
    6      H      -0.2990124614     0.4436629084     1.3786480945
    7      C       0.5617915616     0.0333590473    -1.1696030779
    8      H       0.8651508778    -0.2472800540    -2.1760469319
    9      C      -0.0652824422     1.3449539137    -1.1678415461
   10      H      -0.7409195704     0.9725640032    -1.9680329341
   11      N      -0.2102501674     2.3909964609    -0.4787101364
   12      H       0.3638606633     2.4653794514     0.3688079348
 ----------------------------------------------------------------
 Nuclear Repulsion Energy =         236.75241167 hartrees
 There are       25 alpha and       24 beta electrons

                       Distance Matrix (Angstroms)
             C (  1)   N (  2)   C (  3)   H (  4)   C (  5)   H (  6)
   N (  2)  1.152711
   C (  3)  2.431185  3.485675
   H (  4)  2.637135  3.457651  1.076179
   C (  5)  1.406057  2.558725  1.386270  2.120650
   H (  6)  2.131856  3.200798  2.158015  3.090872  1.081094
   C (  7)  3.703148  4.805027  1.366824  2.097693  2.428535  2.720830
   H (  8)  4.581539  5.622427  2.151722  2.446951  3.416792  3.803753
   C (  9)  4.347773  5.496908  2.454183  3.373310  2.952080  2.711377
   H ( 10)  4.761823  5.868863  2.741875  3.431316  3.459303  3.416913
   N ( 11)  4.704139  5.831098  3.330518  4.360830  3.350977  2.692539
   H ( 12)  4.437795  5.524214  3.417534  4.486262  3.169314  2.355104
             C (  7)   H (  8)   C (  9)   H ( 10)   N ( 11)
   H (  8)  1.087986
   C (  9)  1.453790  2.101760
   H ( 10)  1.793503  2.027499  1.111515
   N ( 11)  2.575235  3.316315  1.261001  2.124063
   H ( 12)  2.884546  3.753145  1.949566  2.984939  1.026364
 
 Applying Cartesian multipole field
    Component          Value
    ---------          -----
     (2,0,0)        1.00000E-10
     (0,2,0)        2.00000E-11
     (0,0,2)       -3.00000E-11
 Nucleus-field energy     =    -0.0000000011 hartrees
 Requested basis set is cc-pVTZ
 There are 100 shells and 280 basis functions
 A cutoff of  1.0D-11 yielded   4496 shell pairs
 There are     34868 function pairs (     45404 Cartesian)
 Smallest overlap matrix eigenvalue = 1.87E-04
 Guess MOs from SCF MO coefficient file
 Reading MOs from coefficient file
 Reading MOs from coefficient file
 Long-range K will be added via erf
 Coulomb attenuation parameter = 0.25 bohr**(-1)
 An unrestricted hybrid HF-DFT SCF calculation will be
 performed using Pulay DIIS extrapolation
 Exchange:     0.1957 Hartree-Fock + 1.0000 wB97X-D3 + LR-HF
 Correlation:  1.0000 wB97X-D3
 Using SG-2 standard quadrature grid
 Dispersion:   Grimme D3
 SCF converges when DIIS error is below 1.0E-08
 Using Q-Chem read-in guess as SCF_GUESS READ specified.

 using 64 threads for integral computing
 -------------------------------------------------------
 OpenMP Integral computing Module                
 Release: version 1.0, May 2013, Q-Chem Inc. Pittsburgh 
 -------------------------------------------------------
 using 64 threads for integral computing
 -------------------------------------------------------
 OpenMP Integral computing Module                
 Release: version 1.0, May 2013, Q-Chem Inc. Pittsburgh 
 -------------------------------------------------------
 ---------------------------------------
  Cycle       Energy         DIIS Error
 ---------------------------------------
    1    -302.9182979189      1.65E-04
    2    -302.9196457212      2.85E-05
    3    -302.9196488068      3.24E-05
    4    -302.9196572505      6.72E-06
    5    -302.9196579346      2.31E-06
    6    -302.9196583161      1.14E-06
    7    -302.9196585099      7.16E-07
    8    -302.9196586466      4.19E-07
    9    -302.9196587081      2.21E-07
   10    -302.9196587280      6.75E-08
   11    -302.9196587299      3.68E-08
   12    -302.9196587304      1.32E-08
   13    -302.9196587304      4.77E-09 Convergence criterion met
 ---------------------------------------
 <S^2> = 0.8017
 SCF time:  CPU 1107.11 s  wall 18.90 s
 SCF   energy in the final basis set = -302.91965873
 Total energy in the final basis set = -302.91965873
 
 --------------------------------------------------------------
 
                    Orbital Energies (a.u.)
 --------------------------------------------------------------
 
 Alpha MOs
 -- Occupied --
-14.4420 -14.4332 -10.3612 -10.3488 -10.3375 -10.3305 -10.3248  -1.0533
 -1.0396  -0.9764  -0.8987  -0.7878  -0.6923  -0.6729  -0.6222  -0.5792
 -0.5655  -0.5243  -0.5090  -0.4785  -0.4593  -0.4411  -0.4231  -0.3815
 -0.3189
 -- Virtual --
  0.0311   0.0650   0.0989   0.1108   0.1296   0.1507   0.1681   0.1705
  0.1976   0.2398   0.2644   0.2807   0.3128   0.3312   0.3434   0.3573
  0.3747   0.3834   0.3939   0.4158   0.4231   0.4384   0.4560   0.4669
  0.4771   0.4838   0.5066   0.5209   0.5302   0.5429   0.5567   0.5621
  0.5683   0.5907   0.6001   0.6092   0.6368   0.6542   0.6607   0.6807
  0.6926   0.7013   0.7273   0.7312   0.7555   0.7757   0.7851   0.8142
  0.8224   0.8673   0.8903   0.9072   0.9212   0.9554   0.9833   1.0314
  1.0423   1.0493   1.0673   1.0893   1.1031   1.1163   1.1305   1.1474
  1.1633   1.1839   1.2018   1.2289   1.2425   1.2796   1.3067   1.3188
  1.3475   1.3581   1.3899   1.3939   1.4481   1.4527   1.4583   1.4810
  1.4973   1.5156   1.5465   1.5526   1.6056   1.6335   1.6596   1.6835
  1.7608   1.7769   1.7880   1.8083   1.8266   1.8803   1.9425   2.0000
  2.0779   2.1185   2.1486   2.2070   2.2266   2.2475   2.2787   2.3131
  2.3417   2.3597   2.3818   2.4260   2.4523   2.4778   2.5119   2.5175
  2.5497   2.5709   2.6161   2.6376   2.6680   2.6968   2.7126   2.7372
  2.7527   2.7843   2.8016   2.8320   2.8347   2.8420   2.8736   2.8809
  2.9084   2.9497   2.9561   2.9693   2.9852   3.0038   3.0143   3.0290
  3.0454   3.0782   3.0863   3.0928   3.0970   3.1095   3.1223   3.1488
  3.1719   3.1954   3.2019   3.2144   3.2196   3.2657   3.2985   3.3145
  3.3183   3.3354   3.3524   3.3810   3.3978   3.4121   3.4512   3.4823
  3.5087   3.5311   3.5486   3.5538   3.5813   3.6282   3.6400   3.6657
  3.6826   3.7106   3.7244   3.7439   3.7608   3.8119   3.8440   3.8690
  3.8910   3.9012   3.9209   3.9592   3.9686   4.0011   4.0072   4.0238
  4.0391   4.0489   4.0582   4.0660   4.0957   4.1201   4.1605   4.1662
  4.1983   4.2065   4.2754   4.3118   4.3168   4.3354   4.3512   4.4021
  4.4389   4.4806   4.5450   4.5484   4.5592   4.5981   4.6237   4.6443
  4.6649   4.6996   4.7125   4.7641   4.7854   4.7951   4.8189   4.8413
  4.8581   4.9158   5.0164   5.0448   5.0664   5.0844   5.1013   5.1184
  5.1890   5.2026   5.2152   5.2681   5.3234   5.3592   5.4300   5.4917
  5.5275   5.5827   5.6474   5.7143   5.7732   5.8197   5.8919   5.9230
  5.9927   6.0973   6.1062   6.2005   6.2614   6.4229   6.5950   6.7176
  8.8592  10.1896  11.6599  12.8301  13.8607  14.2079  15.4457
 
 Beta MOs
 -- Occupied --
-14.4411 -14.4295 -10.3614 -10.3430 -10.3332 -10.3320 -10.3265  -1.0495
 -1.0319  -0.9664  -0.8784  -0.7829  -0.6858  -0.6685  -0.6171  -0.5713
 -0.5562  -0.5226  -0.4829  -0.4706  -0.4519  -0.4354  -0.3997  -0.3756
 -- Virtual --
 -0.0627   0.0406   0.0803   0.1020   0.1159   0.1336   0.1508   0.1703
  0.1841   0.2060   0.2426   0.2706   0.2826   0.3173   0.3335   0.3472
  0.3613   0.3744   0.3837   0.4023   0.4171   0.4267   0.4409   0.4651
  0.4690   0.4805   0.4856   0.5087   0.5245   0.5322   0.5455   0.5579
  0.5655   0.5700   0.5934   0.6023   0.6120   0.6392   0.6561   0.6641
  0.6837   0.6956   0.7062   0.7284   0.7337   0.7569   0.7770   0.7879
  0.8157   0.8260   0.8730   0.8921   0.9104   0.9239   0.9561   0.9861
  1.0331   1.0442   1.0519   1.0732   1.0952   1.1092   1.1220   1.1338
  1.1506   1.1651   1.1883   1.2049   1.2317   1.2454   1.2843   1.3097
  1.3233   1.3500   1.3626   1.3987   1.3997   1.4510   1.4577   1.4617
  1.4837   1.5041   1.5206   1.5486   1.5575   1.6087   1.6356   1.6631
  1.6861   1.7645   1.7824   1.7958   1.8109   1.8292   1.8822   1.9464
  2.0026   2.0817   2.1201   2.1578   2.2099   2.2292   2.2479   2.2884
  2.3206   2.3557   2.3659   2.3948   2.4348   2.4596   2.4853   2.5173
  2.5236   2.5571   2.5754   2.6236   2.6431   2.6768   2.7050   2.7137
  2.7384   2.7560   2.7879   2.8051   2.8361   2.8396   2.8477   2.8773
  2.8870   2.9120   2.9542   2.9622   2.9733   2.9903   3.0074   3.0194
  3.0382   3.0476   3.0828   3.0921   3.0975   3.1040   3.1104   3.1305
  3.1574   3.1764   3.2081   3.2086   3.2201   3.2298   3.2683   3.3044
  3.3202   3.3268   3.3390   3.3540   3.3836   3.4024   3.4159   3.4547
  3.4899   3.5143   3.5334   3.5520   3.5576   3.5891   3.6361   3.6445
  3.6742   3.6888   3.7145   3.7299   3.7485   3.7641   3.8145   3.8509
  3.8727   3.8952   3.9056   3.9256   3.9647   3.9752   4.0067   4.0101
  4.0257   4.0428   4.0526   4.0720   4.0791   4.1004   4.1247   4.1660
  4.1709   4.2040   4.2106   4.2794   4.3150   4.3199   4.3387   4.3595
  4.4074   4.4431   4.4886   4.5487   4.5550   4.5688   4.6041   4.6293
  4.6598   4.6776   4.7075   4.7199   4.7707   4.7958   4.7992   4.8241
  4.8445   4.8615   4.9185   5.0200   5.0485   5.0685   5.0949   5.1055
  5.1242   5.1950   5.2069   5.2191   5.2770   5.3264   5.3615   5.4317
  5.4935   5.5302   5.5860   5.6505   5.7169   5.7765   5.8232   5.8934
  5.9277   5.9945   6.1005   6.1089   6.2103   6.2651   6.4254   6.5981
  6.7192   8.8604  10.1912  11.6619  12.8421  13.8639  14.2118  15.4507
 --------------------------------------------------------------
 
          Ground-State Mulliken Net Atomic Charges

     Atom                 Charge (a.u.)    Spin (a.u.)
  --------------------------------------------------------
      1 C                    -0.070839      -0.125573
      2 N                    -0.072305       0.240721
      3 C                    -0.094275      -0.204755
      4 H                     0.161973       0.004990
      5 C                    -0.120587       0.540381
      6 H                     0.158485      -0.006313
      7 C                    -0.126013       0.496662
      8 H                     0.137340      -0.010642
      9 C                    -0.022467      -0.007179
     10 H                     0.131000       0.018036
     11 N                    -0.232179       0.049231
     12 H                     0.149868       0.004442
  --------------------------------------------------------
  Sum of atomic charges =    -0.000000
  Sum of spin   charges =     1.000000

 -----------------------------------------------------------------
                    Cartesian Multipole Moments
 -----------------------------------------------------------------
    Charge (ESU x 10^10)
                -0.0000
    Dipole Moment (Debye)
         X       1.5055      Y       0.9278      Z      -3.1705
       Tot       3.6303
    Quadrupole Moments (Debye-Ang)
        XX     -42.5334     XY       0.8414     YY     -52.7463
        XZ       1.1335     YZ      13.1919     ZZ     -46.6722
    Octopole Moments (Debye-Ang^2)
       XXX       8.1270    XXY       8.3748    XYY      17.0826
       YYY      25.2513    XXZ     -16.1927    XYZ      -5.3683
       YYZ     -31.8709    XZZ      10.0434    YZZ      39.1895
       ZZZ     -84.2617
    Hexadecapole Moments (Debye-Ang^3)
      XXXX     -80.9900   XXXY     -15.4505   XXYY    -129.3171
      XYYY      -6.7177   YYYY    -765.0311   XXXZ      50.7844
      XXYZ      77.6601   XYYZ      29.7010   YYYZ     322.9441
      XXZZ    -119.2103   XYZZ     -24.2274   YYZZ    -298.3599
      XZZZ      65.4412   YZZZ     317.0652   ZZZZ    -716.4893
 -----------------------------------------------------------------
 Calculating analytic gradient of the SCF energy
 Gradient of SCF Energy
            1           2           3           4           5           6
    1   0.0016370   0.0003735  -0.0086209  -0.0038445   0.0016629   0.0005911
    2  -0.0017955   0.0023091   0.0047300   0.0056828   0.0016661   0.0004630
    3  -0.0001565  -0.0019808  -0.0039065  -0.0016341  -0.0009148  -0.0002815
            7           8           9          10          11          12
    1  -0.0143827  -0.0029049   0.0123468   0.0139083   0.0050427  -0.0058093
    2   0.0015778   0.0058835   0.0110583  -0.0428701   0.0070400   0.0042551
    3  -0.0078658  -0.0055697  -0.0026155   0.0096807   0.0025006   0.0127438
 Max gradient component =       4.287E-02
 RMS gradient           =       9.474E-03
 Gradient time:  CPU 215.07 s  wall 4.18 s
rPathMan2.  file_steps = 951
 IRC --- Status = 4.  Checking bisector search.
 IRC --- Bisector search finished successfully.
 ------------------------------------------------------------------------
 Reaction path following.  The coordinates are cartesian              
 Step   7 E=    -302.919659 |G|=  0.056846 S_lin= 0.8899 S_tot= 0.8979
 ------------------------------------------------------------------------
  IRC -- SD step length =   0.150000000000000     
 Adding empirical dispersion correction 
 ----------------------------------------------------------------
 Doing -D3(0) with
 s6  =   1.00000
 s8  =   1.00000
 rs6 =   1.28100
 rs8 =   1.09400
 -D3 energy without 3body term =     -0.0027584454 hartrees
 ----------------------------------------------------------------
             Standard Nuclear Orientation (Angstroms)
    I     Atom           X                Y                Z
 ----------------------------------------------------------------
    1      C      -0.3637380345    -1.5825770655     2.0308599241
    2      N      -0.5209622892    -2.4041422452     2.8320822105
    3      C       0.2549615979    -0.9051439414    -0.2164677967
    4      H       0.3266634808    -1.9452314175    -0.4898302689
    5      C      -0.1599865662    -0.5841245826     1.0681327917
    6      H      -0.2998377773     0.4430164000     1.3790411412
    7      C       0.5818749447     0.0311558353    -1.1586196296
    8      H       0.8692071752    -0.2554955317    -2.1682696329
    9      C      -0.0825229706     1.3295126616    -1.1641893652
   10      H      -0.7603405454     1.0324259215    -1.9815506235
   11      N      -0.2172915181     2.3811661431    -0.4822017961
   12      H       0.3719724777     2.4594378217     0.3510130049
 ----------------------------------------------------------------
 Nuclear Repulsion Energy =         236.69109909 hartrees
 There are       25 alpha and       24 beta electrons

                       Distance Matrix (Angstroms)
             C (  1)   N (  2)   C (  3)   H (  4)   C (  5)   H (  6)
   N (  2)  1.158294
   C (  3)  2.427383  3.484639
   H (  4)  2.638570  3.458926  1.077799
   C (  5)  1.401879  2.560134  1.387600  2.125250
   H (  6)  2.128845  3.204144  2.161247  3.096597  1.082239
   C (  7)  3.697445  4.803398  1.367911  2.102027  2.426387  2.717861
   H (  8)  4.573181  5.617185  2.146828  2.442687  3.411970  3.799737
   C (  9)  4.332169  5.486583  2.450666  3.368404  2.941304  2.702059
   H ( 10)  4.805723  5.919321  2.810789  3.503320  3.503460  3.442825
   N ( 11)  4.695550  5.828882  3.330686  4.360466  3.346606  2.688394
   H ( 12)  4.438585  5.532400  3.414108  4.484438  3.171831  2.360959
             C (  7)   H (  8)   C (  9)   H ( 10)   N ( 11)
   H (  8)  1.088174
   C (  9)  1.458488  2.103858
   H ( 10)  1.865824  2.085433  1.102623
   N ( 11)  2.572694  3.312897  1.260652  2.088552
   H ( 12)  2.866985  3.736963  1.944000  2.959620  1.023526
 
 Applying Cartesian multipole field
    Component          Value
    ---------          -----
     (2,0,0)        1.00000E-10
     (0,2,0)        2.00000E-11
     (0,0,2)       -3.00000E-11
 Nucleus-field energy     =    -0.0000000010 hartrees
 Requested basis set is cc-pVTZ
 There are 100 shells and 280 basis functions
 A cutoff of  1.0D-11 yielded   4497 shell pairs
 There are     34887 function pairs (     45433 Cartesian)
 Smallest overlap matrix eigenvalue = 1.92E-04
 Guess MOs from SCF MO coefficient file
 Reading MOs from coefficient file
 Reading MOs from coefficient file
 Long-range K will be added via erf
 Coulomb attenuation parameter = 0.25 bohr**(-1)
 An unrestricted hybrid HF-DFT SCF calculation will be
 performed using Pulay DIIS extrapolation
 Exchange:     0.1957 Hartree-Fock + 1.0000 wB97X-D3 + LR-HF
 Correlation:  1.0000 wB97X-D3
 Using SG-2 standard quadrature grid
 Dispersion:   Grimme D3
 SCF converges when DIIS error is below 1.0E-08
 Using Q-Chem read-in guess as SCF_GUESS READ specified.

 using 64 threads for integral computing
 -------------------------------------------------------
 OpenMP Integral computing Module                
 Release: version 1.0, May 2013, Q-Chem Inc. Pittsburgh 
 -------------------------------------------------------
 using 64 threads for integral computing
 -------------------------------------------------------
 OpenMP Integral computing Module                
 Release: version 1.0, May 2013, Q-Chem Inc. Pittsburgh 
 -------------------------------------------------------
 ---------------------------------------
  Cycle       Energy         DIIS Error
 ---------------------------------------
    1    -302.9281662416      5.28E-04
    2    -302.9268446634      8.61E-05
    3    -302.9269183626      9.99E-05
    4    -302.9270080665      1.64E-05
    5    -302.9270193201      9.96E-06
    6    -302.9270243432      6.24E-06
    7    -302.9270263317      2.72E-06
    8    -302.9270272119      9.47E-07
    9    -302.9270274826      4.08E-07
   10    -302.9270275431      1.67E-07
   11    -302.9270275599      7.72E-08
   12    -302.9270275669      3.85E-08
   13    -302.9270275700      1.99E-08
   14    -302.9270275707      1.02E-08
   15    -302.9270275703      4.16E-09 Convergence criterion met
 ---------------------------------------
 <S^2> = 0.8041
 SCF time:  CPU 1309.25 s  wall 22.21 s
 SCF   energy in the final basis set = -302.92702757
 Total energy in the final basis set = -302.92702757
 
 --------------------------------------------------------------
 
                    Orbital Energies (a.u.)
 --------------------------------------------------------------
 
 Alpha MOs
 -- Occupied --
-14.4389 -14.4359 -10.3582 -10.3500 -10.3365 -10.3322 -10.3269  -1.0520
 -1.0391  -0.9760  -0.8966  -0.7850  -0.6937  -0.6736  -0.6197  -0.5795
 -0.5629  -0.5254  -0.5100  -0.4799  -0.4595  -0.4411  -0.4223  -0.3814
 -0.3223
 -- Virtual --
  0.0332   0.0637   0.0977   0.1111   0.1290   0.1520   0.1675   0.1702
  0.1979   0.2399   0.2654   0.2816   0.3105   0.3301   0.3441   0.3615
  0.3739   0.3847   0.3944   0.4146   0.4246   0.4399   0.4566   0.4704
  0.4762   0.4839   0.5075   0.5214   0.5332   0.5425   0.5560   0.5626
  0.5691   0.5913   0.5991   0.6088   0.6350   0.6517   0.6632   0.6762
  0.6902   0.7011   0.7286   0.7347   0.7536   0.7744   0.7846   0.8146
  0.8195   0.8726   0.8901   0.9071   0.9288   0.9543   0.9804   1.0301
  1.0404   1.0478   1.0672   1.0887   1.1026   1.1110   1.1333   1.1474
  1.1591   1.1821   1.2037   1.2278   1.2408   1.2772   1.3067   1.3173
  1.3478   1.3627   1.3876   1.3961   1.4472   1.4539   1.4556   1.4804
  1.4945   1.5169   1.5421   1.5462   1.6060   1.6308   1.6599   1.6856
  1.7554   1.7756   1.7870   1.8022   1.8277   1.8809   1.9382   2.0053
  2.0806   2.1191   2.1465   2.2106   2.2275   2.2480   2.2663   2.3180
  2.3408   2.3616   2.3831   2.4341   2.4536   2.4771   2.5153   2.5213
  2.5491   2.5713   2.6139   2.6345   2.6708   2.6934   2.7124   2.7390
  2.7548   2.7808   2.7986   2.8317   2.8369   2.8398   2.8734   2.8842
  2.9076   2.9480   2.9569   2.9668   2.9878   3.0130   3.0164   3.0304
  3.0464   3.0774   3.0858   3.0942   3.1043   3.1065   3.1112   3.1500
  3.1727   3.1915   3.1992   3.2125   3.2240   3.2584   3.2962   3.3176
  3.3199   3.3317   3.3556   3.3798   3.3997   3.4119   3.4584   3.4888
  3.5012   3.5328   3.5489   3.5533   3.5784   3.6243   3.6370   3.6638
  3.6744   3.7136   3.7163   3.7481   3.7630   3.8048   3.8411   3.8603
  3.8921   3.8997   3.9185   3.9536   3.9646   3.9967   4.0067   4.0211
  4.0324   4.0432   4.0555   4.0622   4.0933   4.1159   4.1526   4.1730
  4.1878   4.2034   4.2746   4.3072   4.3191   4.3462   4.3507   4.4054
  4.4395   4.4737   4.5445   4.5513   4.5556   4.5950   4.6250   4.6410
  4.6600   4.6619   4.7113   4.7538   4.7793   4.7947   4.8145   4.8397
  4.8814   4.9247   5.0139   5.0422   5.0505   5.0830   5.0868   5.1269
  5.1962   5.2014   5.2111   5.2663   5.3162   5.3501   5.4198   5.4878
  5.5366   5.5949   5.6259   5.7175   5.7494   5.8064   5.9120   5.9183
  5.9835   6.0864   6.1073   6.1878   6.2421   6.3997   6.5799   6.7010
  8.8690  10.2331  11.6229  12.8359  13.8797  14.1694  15.3082
 
 Beta MOs
 -- Occupied --
-14.4381 -14.4320 -10.3586 -10.3441 -10.3348 -10.3310 -10.3287  -1.0483
 -1.0311  -0.9660  -0.8759  -0.7810  -0.6874  -0.6691  -0.6149  -0.5718
 -0.5536  -0.5237  -0.4838  -0.4717  -0.4516  -0.4351  -0.3987  -0.3765
 -- Virtual --
 -0.0645   0.0431   0.0784   0.1007   0.1158   0.1330   0.1518   0.1710
  0.1837   0.2055   0.2426   0.2719   0.2836   0.3147   0.3323   0.3471
  0.3659   0.3736   0.3857   0.4020   0.4157   0.4285   0.4427   0.4657
  0.4721   0.4799   0.4859   0.5096   0.5249   0.5350   0.5450   0.5573
  0.5661   0.5707   0.5945   0.6015   0.6111   0.6374   0.6544   0.6664
  0.6786   0.6928   0.7059   0.7295   0.7373   0.7551   0.7758   0.7868
  0.8152   0.8242   0.8786   0.8917   0.9104   0.9314   0.9552   0.9831
  1.0315   1.0431   1.0497   1.0731   1.0948   1.1087   1.1168   1.1359
  1.1510   1.1611   1.1859   1.2069   1.2307   1.2438   1.2813   1.3099
  1.3224   1.3497   1.3675   1.3972   1.4013   1.4510   1.4573   1.4592
  1.4830   1.5020   1.5214   1.5454   1.5501   1.6096   1.6326   1.6635
  1.6880   1.7595   1.7819   1.7943   1.8049   1.8306   1.8830   1.9423
  2.0078   2.0836   2.1205   2.1554   2.2117   2.2313   2.2486   2.2760
  2.3247   2.3541   2.3678   2.3975   2.4428   2.4614   2.4852   2.5218
  2.5249   2.5566   2.5750   2.6215   2.6403   2.6789   2.7013   2.7133
  2.7403   2.7584   2.7847   2.8028   2.8360   2.8406   2.8460   2.8769
  2.8898   2.9119   2.9510   2.9624   2.9732   2.9926   3.0157   3.0212
  3.0395   3.0498   3.0819   3.0921   3.1003   3.1067   3.1104   3.1179
  3.1577   3.1771   3.2016   3.2092   3.2179   3.2357   3.2621   3.3019
  3.3195   3.3288   3.3374   3.3575   3.3827   3.4016   3.4167   3.4629
  3.4961   3.5067   3.5352   3.5545   3.5559   3.5864   3.6330   3.6418
  3.6713   3.6805   3.7190   3.7202   3.7527   3.7659   3.8077   3.8475
  3.8644   3.8968   3.9043   3.9231   3.9593   3.9706   4.0021   4.0099
  4.0232   4.0353   4.0472   4.0702   4.0758   4.0979   4.1207   4.1582
  4.1780   4.1936   4.2076   4.2781   4.3096   4.3223   4.3527   4.3567
  4.4107   4.4439   4.4817   4.5515   4.5575   4.5622   4.6012   4.6318
  4.6546   4.6683   4.6749   4.7192   4.7606   4.7898   4.7989   4.8205
  4.8424   4.8839   4.9274   5.0177   5.0461   5.0526   5.0901   5.0944
  5.1318   5.2031   5.2055   5.2150   5.2751   5.3192   5.3526   5.4217
  5.4897   5.5397   5.5978   5.6291   5.7200   5.7525   5.8099   5.9155
  5.9209   5.9853   6.0895   6.1100   6.1978   6.2459   6.4023   6.5830
  6.7025   8.8702  10.2346  11.6247  12.8478  13.8830  14.1731  15.3135
 --------------------------------------------------------------
 
          Ground-State Mulliken Net Atomic Charges

     Atom                 Charge (a.u.)    Spin (a.u.)
  --------------------------------------------------------
      1 C                    -0.067164      -0.131121
      2 N                    -0.075414       0.251427
      3 C                    -0.090524      -0.209906
      4 H                     0.162493       0.005190
      5 C                    -0.116827       0.539933
      6 H                     0.159908      -0.006358
      7 C                    -0.123751       0.507240
      8 H                     0.133759      -0.010250
      9 C                    -0.028003      -0.017204
     10 H                     0.132033       0.018914
     11 N                    -0.233485       0.049038
     12 H                     0.146976       0.003095
  --------------------------------------------------------
  Sum of atomic charges =    -0.000000
  Sum of spin   charges =     1.000000

 -----------------------------------------------------------------
                    Cartesian Multipole Moments
 -----------------------------------------------------------------
    Charge (ESU x 10^10)
                -0.0000
    Dipole Moment (Debye)
         X       1.4870      Y       0.8485      Z      -3.1302
       Tot       3.5679
    Quadrupole Moments (Debye-Ang)
        XX     -42.5012     XY       0.8447     YY     -52.7341
        XZ       1.1898     YZ      13.0390     ZZ     -46.6213
    Octopole Moments (Debye-Ang^2)
       XXX       7.9715    XXY       8.6135    XYY      17.0505
       YYY      25.4260    XXZ     -16.3342    XYZ      -5.1977
       YYZ     -32.1917    XZZ       9.7374    YZZ      39.3268
       ZZZ     -84.5044
    Hexadecapole Moments (Debye-Ang^3)
      XXXX     -82.4621   XXXY     -14.6534   XXYY    -129.1376
      XYYY      -5.6406   YYYY    -763.5683   XXXZ      51.0375
      XXYZ      77.5713   XYYZ      29.7987   YYYZ     322.4813
      XXZZ    -119.2370   XYZZ     -24.2445   YYZZ    -297.4510
      XZZZ      66.0223   YZZZ     316.3020   ZZZZ    -715.2362
 -----------------------------------------------------------------
 Calculating analytic gradient of the SCF energy
 Gradient of SCF Energy
            1           2           3           4           5           6
    1   0.0038161  -0.0011965  -0.0080578  -0.0047591   0.0006388   0.0005352
    2   0.0090878  -0.0065546   0.0035510   0.0046313   0.0003115   0.0010595
    3  -0.0104101   0.0064796  -0.0035971  -0.0025166   0.0003658   0.0003278
            7           8           9          10          11          12
    1  -0.0047742  -0.0039804   0.0085334   0.0107851   0.0040874  -0.0056279
    2   0.0006035   0.0053382   0.0056407  -0.0333154   0.0052580   0.0043884
    3  -0.0037218  -0.0056329   0.0002785   0.0078235   0.0008061   0.0097971
 Max gradient component =       3.332E-02
 RMS gradient           =       7.696E-03
 Gradient time:  CPU 217.33 s  wall 4.11 s
rPathMan2.  file_steps = 951
 IRC --- Status = 2.  Assess steepest descent step
 IRC --- Previous SD length =   0.150000
 IRC --- Point 1 E =     -302.919659 |G| =   0.056846 G.D1 =  -0.056846
 IRC --- Point 2 E =     -302.927028 |G| =   0.046175 G.D1 =  -0.041239
 IRC --- Angle(G1/G2) =   26.74 Deg.  Curvature =   0.1040
 IRC --- Minimum along SD direction =   0.546347
 IRC --- Corrector step required
 IRC --- equal length displacement: B_eq =   0.069359
 IRC --- chosen bisector length  : B_len =   0.034680
 Adding empirical dispersion correction 
 ----------------------------------------------------------------
 Doing -D3(0) with
 s6  =   1.00000
 s8  =   1.00000
 rs6 =   1.28100
 rs8 =   1.09400
 -D3 energy without 3body term =     -0.0027590898 hartrees
 ----------------------------------------------------------------
             Standard Nuclear Orientation (Angstroms)
    I     Atom           X                Y                Z
 ----------------------------------------------------------------
    1      C      -0.3658750738    -1.5916418264     2.0396983766
    2      N      -0.5196730786    -2.3968962437     2.8251299126
    3      C       0.2558685622    -0.9048937757    -0.2161034223
    4      H       0.3280698807    -1.9452444678    -0.4888080414
    5      C      -0.1593746535    -0.5832291415     1.0671796797
    6      H      -0.2998851244     0.4424289494     1.3785628708
    7      C       0.5759367900     0.0317387324    -1.1609123924
    8      H       0.8706002592    -0.2559761287    -2.1673167031
    9      C      -0.0812373547     1.3323849750    -1.1662548638
   10      H      -0.7599000649     1.0311302740    -1.9815162840
   11      N      -0.2172840434     2.3815619541    -0.4811487996
   12      H       0.3727538763     2.4586366982     0.3514896265
 ----------------------------------------------------------------
 Nuclear Repulsion Energy =         236.94567514 hartrees
 There are       25 alpha and       24 beta electrons

                       Distance Matrix (Angstroms)
             C (  1)   N (  2)   C (  3)   H (  4)   C (  5)   H (  6)
   N (  2)  1.135337
   C (  3)  2.438612  3.475146
   H (  4)  2.645740  3.450339  1.077919
   C (  5)  1.416097  2.551390  1.386618  2.124567
   H (  6)  2.139836  3.194156  2.160347  3.095543  1.081054
   C (  7)  3.710294  4.794493  1.368352  2.102766  2.425544  2.717474
   H (  8)  4.583868  5.607221  2.146211  2.442408  3.410265  3.798825
   C (  9)  4.348458  5.480047  2.453945  3.371842  2.943453  2.704797
   H ( 10)  4.817090  5.908716  2.810099  3.502951  3.501619  3.442138
   N ( 11)  4.707770  5.818641  3.330903  4.361046  3.345245  2.688045
   H ( 12)  4.449762  5.521913  3.413087  4.483555  3.169909  2.360597
             C (  7)   H (  8)   C (  9)   H ( 10)   N ( 11)
   H (  8)  1.087408
   C (  9)  1.457253  2.104997
   H ( 10)  1.859203  2.085592  1.102719
   N ( 11)  2.571565  3.314100  1.260417  2.090263
   H ( 12)  2.866789  3.736490  1.943733  2.960337  1.023412
 
 Applying Cartesian multipole field
    Component          Value
    ---------          -----
     (2,0,0)        1.00000E-10
     (0,2,0)        2.00000E-11
     (0,0,2)       -3.00000E-11
 Nucleus-field energy     =    -0.0000000011 hartrees
 Requested basis set is cc-pVTZ
 There are 100 shells and 280 basis functions
 A cutoff of  1.0D-11 yielded   4494 shell pairs
 There are     34874 function pairs (     45418 Cartesian)
 Smallest overlap matrix eigenvalue = 1.93E-04
 Guess MOs from SCF MO coefficient file
 Reading MOs from coefficient file
 Reading MOs from coefficient file
 Long-range K will be added via erf
 Coulomb attenuation parameter = 0.25 bohr**(-1)
 An unrestricted hybrid HF-DFT SCF calculation will be
 performed using Pulay DIIS extrapolation
 Exchange:     0.1957 Hartree-Fock + 1.0000 wB97X-D3 + LR-HF
 Correlation:  1.0000 wB97X-D3
 Using SG-2 standard quadrature grid
 Dispersion:   Grimme D3
 SCF converges when DIIS error is below 1.0E-08
 Using Q-Chem read-in guess as SCF_GUESS READ specified.

 using 64 threads for integral computing
 -------------------------------------------------------
 OpenMP Integral computing Module                
 Release: version 1.0, May 2013, Q-Chem Inc. Pittsburgh 
 -------------------------------------------------------
 using 64 threads for integral computing
 -------------------------------------------------------
 OpenMP Integral computing Module                
 Release: version 1.0, May 2013, Q-Chem Inc. Pittsburgh 
 -------------------------------------------------------
 ---------------------------------------
  Cycle       Energy         DIIS Error
 ---------------------------------------
    1    -302.9338860393      7.71E-04
    2    -302.9258416223      1.41E-04
    3    -302.9259110807      1.55E-04
    4    -302.9261003388      3.16E-05
    5    -302.9261124810      1.04E-05
    6    -302.9261178856      3.96E-06
    7    -302.9261204038      2.37E-06
    8    -302.9261220425      1.47E-06
    9    -302.9261227555      7.64E-07
   10    -302.9261230580      2.81E-07
   11    -302.9261230981      1.68E-07
   12    -302.9261231109      6.39E-08
   13    -302.9261231128      1.97E-08
   14    -302.9261231130      6.23E-09 Convergence criterion met
 ---------------------------------------
 <S^2> = 0.8009
 SCF time:  CPU 1189.91 s  wall 19.97 s
 SCF   energy in the final basis set = -302.92612311
 Total energy in the final basis set = -302.92612311
 
 --------------------------------------------------------------
 
                    Orbital Energies (a.u.)
 --------------------------------------------------------------
 
 Alpha MOs
 -- Occupied --
-14.4390 -14.4291 -10.3581 -10.3506 -10.3362 -10.3318 -10.3215  -1.0524
 -1.0451  -0.9758  -0.8952  -0.7842  -0.6931  -0.6722  -0.6197  -0.5788
 -0.5627  -0.5252  -0.5108  -0.4778  -0.4610  -0.4455  -0.4238  -0.3815
 -0.3218
 -- Virtual --
  0.0341   0.0650   0.1029   0.1115   0.1321   0.1521   0.1692   0.1730
  0.1986   0.2401   0.2656   0.2823   0.3103   0.3303   0.3439   0.3612
  0.3743   0.3846   0.3941   0.4145   0.4241   0.4396   0.4566   0.4694
  0.4765   0.4838   0.5074   0.5210   0.5332   0.5437   0.5575   0.5637
  0.5694   0.5927   0.5993   0.6091   0.6355   0.6523   0.6637   0.6765
  0.6914   0.7021   0.7279   0.7344   0.7537   0.7750   0.7844   0.8139
  0.8211   0.8723   0.8907   0.9090   0.9280   0.9548   0.9821   1.0329
  1.0422   1.0481   1.0706   1.0897   1.1045   1.1217   1.1364   1.1493
  1.1601   1.1834   1.2047   1.2291   1.2442   1.2796   1.3085   1.3184
  1.3492   1.3645   1.3922   1.3989   1.4487   1.4548   1.4569   1.4820
  1.4955   1.5181   1.5458   1.5510   1.6078   1.6309   1.6537   1.6857
  1.7582   1.7754   1.7878   1.8036   1.8284   1.8771   1.9412   2.0115
  2.0902   2.1162   2.1519   2.2113   2.2292   2.2454   2.2681   2.3179
  2.3390   2.3604   2.3818   2.4325   2.4511   2.4791   2.5143   2.5211
  2.5491   2.5705   2.6145   2.6358   2.6711   2.6938   2.7128   2.7387
  2.7543   2.7812   2.7977   2.8335   2.8378   2.8396   2.8739   2.8833
  2.9078   2.9483   2.9564   2.9677   2.9872   3.0127   3.0173   3.0291
  3.0449   3.0766   3.0859   3.0968   3.1054   3.1069   3.1113   3.1503
  3.1720   3.1957   3.2052   3.2174   3.2293   3.2617   3.2965   3.3189
  3.3208   3.3322   3.3556   3.3818   3.3994   3.4133   3.4589   3.4894
  3.5042   3.5325   3.5518   3.5544   3.5846   3.6287   3.6442   3.6682
  3.6785   3.7160   3.7172   3.7472   3.7632   3.8035   3.8417   3.8618
  3.8943   3.9000   3.9197   3.9550   3.9674   3.9976   4.0081   4.0220
  4.0334   4.0450   4.0633   4.0698   4.0929   4.1177   4.1523   4.1738
  4.1892   4.2052   4.2757   4.3084   4.3183   4.3404   4.3504   4.4055
  4.4406   4.4751   4.5509   4.5527   4.5574   4.5978   4.6283   4.6466
  4.6656   4.6692   4.7223   4.7726   4.7993   4.8043   4.8169   4.8435
  4.8812   4.9248   5.0160   5.0453   5.0530   5.0888   5.0907   5.1279
  5.1995   5.2040   5.2153   5.2743   5.3243   5.3535   5.4231   5.4889
  5.5426   5.5980   5.6302   5.7185   5.7546   5.8196   5.9167   5.9361
  5.9931   6.1044   6.1241   6.2393   6.3181   6.4087   6.6071   6.7047
  8.7762  10.2188  11.6231  12.7417  13.8627  14.1798  15.8562
 
 Beta MOs
 -- Occupied --
-14.4381 -14.4257 -10.3584 -10.3447 -10.3344 -10.3306 -10.3231  -1.0485
 -1.0382  -0.9658  -0.8744  -0.7797  -0.6868  -0.6677  -0.6148  -0.5709
 -0.5534  -0.5235  -0.4855  -0.4705  -0.4541  -0.4389  -0.4012  -0.3765
 -- Virtual --
 -0.0630   0.0436   0.0799   0.1059   0.1168   0.1356   0.1519   0.1714
  0.1860   0.2072   0.2430   0.2723   0.2842   0.3149   0.3324   0.3473
  0.3656   0.3740   0.3856   0.4021   0.4157   0.4280   0.4424   0.4660
  0.4711   0.4802   0.4858   0.5094   0.5247   0.5347   0.5463   0.5587
  0.5674   0.5709   0.5956   0.6019   0.6115   0.6380   0.6548   0.6670
  0.6790   0.6938   0.7066   0.7289   0.7370   0.7553   0.7764   0.7868
  0.8149   0.8256   0.8784   0.8920   0.9124   0.9307   0.9557   0.9848
  1.0342   1.0448   1.0501   1.0764   1.0956   1.1106   1.1289   1.1385
  1.1524   1.1617   1.1873   1.2078   1.2318   1.2472   1.2836   1.3114
  1.3233   1.3511   1.3691   1.4015   1.4039   1.4526   1.4580   1.4607
  1.4846   1.5030   1.5227   1.5497   1.5541   1.6113   1.6324   1.6578
  1.6880   1.7623   1.7818   1.7945   1.8060   1.8312   1.8790   1.9453
  2.0141   2.0934   2.1182   2.1608   2.2122   2.2334   2.2459   2.2780
  2.3251   2.3542   2.3665   2.3959   2.4413   2.4588   2.4873   2.5209
  2.5250   2.5568   2.5746   2.6221   2.6419   2.6794   2.7014   2.7142
  2.7408   2.7582   2.7853   2.8021   2.8377   2.8418   2.8466   2.8779
  2.8890   2.9122   2.9515   2.9625   2.9738   2.9923   3.0153   3.0221
  3.0384   3.0485   3.0810   3.0928   3.1029   3.1071   3.1117   3.1196
  3.1580   3.1767   3.2074   3.2131   3.2238   3.2401   3.2652   3.3024
  3.3208   3.3302   3.3379   3.3570   3.3848   3.4017   3.4182   3.4631
  3.4969   3.5096   3.5348   3.5550   3.5595   3.5921   3.6359   3.6489
  3.6747   3.6863   3.7210   3.7218   3.7521   3.7660   3.8063   3.8482
  3.8661   3.8991   3.9045   3.9241   3.9605   3.9733   4.0027   4.0113
  4.0241   4.0360   4.0490   4.0757   4.0817   4.0979   4.1226   4.1580
  4.1788   4.1950   4.2094   4.2792   4.3110   4.3216   4.3488   4.3539
  4.4108   4.4451   4.4828   4.5557   4.5579   4.5667   4.6032   4.6333
  4.6599   4.6739   4.6815   4.7285   4.7796   4.8081   4.8092   4.8229
  4.8464   4.8838   4.9275   5.0198   5.0490   5.0552   5.0944   5.0999
  5.1330   5.2052   5.2081   5.2190   5.2828   5.3273   5.3560   5.4250
  5.4908   5.5455   5.6011   5.6335   5.7211   5.7577   5.8230   5.9181
  5.9407   5.9947   6.1076   6.1268   6.2487   6.3213   6.4114   6.6101
  6.7062   8.7774  10.2204  11.6250  12.7544  13.8661  14.1834  15.8605
 --------------------------------------------------------------
 
          Ground-State Mulliken Net Atomic Charges

     Atom                 Charge (a.u.)    Spin (a.u.)
  --------------------------------------------------------
      1 C                    -0.079870      -0.113472
      2 N                    -0.057200       0.216353
      3 C                    -0.089761      -0.208710
      4 H                     0.162608       0.005250
      5 C                    -0.122787       0.546994
      6 H                     0.158744      -0.006063
      7 C                    -0.124683       0.514342
      8 H                     0.134662      -0.010493
      9 C                    -0.027576      -0.017263
     10 H                     0.131921       0.019104
     11 N                    -0.233208       0.050797
     12 H                     0.147151       0.003159
  --------------------------------------------------------
  Sum of atomic charges =    -0.000000
  Sum of spin   charges =     1.000000

 -----------------------------------------------------------------
                    Cartesian Multipole Moments
 -----------------------------------------------------------------
    Charge (ESU x 10^10)
                -0.0000
    Dipole Moment (Debye)
         X       1.4908      Y       0.8441      Z      -3.1240
       Tot       3.5629
    Quadrupole Moments (Debye-Ang)
        XX     -42.4379     XY       0.8391     YY     -52.6921
        XZ       1.1827     YZ      13.0544     ZZ     -46.5833
    Octopole Moments (Debye-Ang^2)
       XXX       7.9602    XXY       8.4747    XYY      17.0947
       YYY      25.1099    XXZ     -16.1807    XYZ      -5.2292
       YYZ     -32.2106    XZZ       9.7700    YZZ      39.3620
       ZZZ     -84.1252
    Hexadecapole Moments (Debye-Ang^3)
      XXXX     -82.0423   XXXY     -14.4952   XXYY    -128.8211
      XYYY      -5.6164   YYYY    -762.5137   XXXZ      50.7204
      XXYZ      77.2917   XYYZ      29.8659   YYYZ     322.1751
      XXZZ    -118.7829   XYZZ     -24.3413   YYZZ    -297.6419
      XZZZ      65.8390   YZZZ     316.2567   ZZZZ    -713.8490
 -----------------------------------------------------------------
 Calculating analytic gradient of the SCF energy
 Gradient of SCF Energy
            1           2           3           4           5           6
    1  -0.0048963   0.0061855  -0.0067360  -0.0048277   0.0013363   0.0006673
    2  -0.0350622   0.0318108   0.0037840   0.0044824   0.0065606   0.0006074
    3   0.0327900  -0.0309366  -0.0054313  -0.0024016  -0.0038969  -0.0000294
            7           8           9          10          11          12
    1  -0.0070660  -0.0035783   0.0094053   0.0111429   0.0039731  -0.0056061
    2   0.0005674   0.0052658   0.0069004  -0.0340794   0.0047452   0.0044176
    3  -0.0040456  -0.0050563  -0.0000686   0.0083300   0.0010571   0.0096892
 Max gradient component =       3.506E-02
 RMS gradient           =       1.327E-02
 Gradient time:  CPU 220.47 s  wall 4.03 s
rPathMan2.  file_steps = 951
 IRC --- Status = 3.  Assess initial corrector step
 IRC --- bisector search: b =  0.000000 E =     -302.927028 G.B =  -0.010676
 IRC --- bisector search: b =  0.034680 E =     -302.926123 G.B =   0.064605
 IRC --- performed gradient/energy interpolation
 IRC --- bisector search:  estimate b(min) =   5.036247506097147E-003
 Adding empirical dispersion correction 
 ----------------------------------------------------------------
 Doing -D3(0) with
 s6  =   1.00000
 s8  =   1.00000
 rs6 =   1.28100
 rs8 =   1.09400
 -D3 energy without 3body term =     -0.0027585395 hartrees
 ----------------------------------------------------------------
             Standard Nuclear Orientation (Angstroms)
    I     Atom           X                Y                Z
 ----------------------------------------------------------------
    1      C      -0.3640483796    -1.5838934683     2.0321434618
    2      N      -0.5207750675    -2.4030899664     2.8310725839
    3      C       0.2550933091    -0.9051076118    -0.2164148815
    4      H       0.3268677210    -1.9452333127    -0.4896818189
    5      C      -0.1598977030    -0.5839945449     1.0679943789
    6      H      -0.2998446532     0.4429310893     1.3789716858
    7      C       0.5810125940     0.0312404848    -1.1589525892
    8      H       0.8694094816    -0.2555653250    -2.1681312465
    9      C      -0.0823362709     1.3299297847    -1.1644893211
   10      H      -0.7602765779     1.0322377649    -1.9815456366
   11      N      -0.2172904326     2.3812236236    -0.4820488778
   12      H       0.3720859539     2.4593214810     0.3510822208
 ----------------------------------------------------------------
 Nuclear Repulsion Energy =         236.72695106 hartrees
 There are       25 alpha and       24 beta electrons

                       Distance Matrix (Angstroms)
             C (  1)   N (  2)   C (  3)   H (  4)   C (  5)   H (  6)
   N (  2)  1.154961
   C (  3)  2.429012  3.483260
   H (  4)  2.639609  3.457679  1.077816
   C (  5)  1.403944  2.558864  1.387457  2.125151
   H (  6)  2.130440  3.202693  2.161116  3.096444  1.082067
   C (  7)  3.699310  4.802104  1.367972  2.102133  2.426264  2.717804
   H (  8)  4.574733  5.615738  2.146739  2.442647  3.411722  3.799604
   C (  9)  4.334534  5.485634  2.451142  3.368903  2.941616  2.702456
   H ( 10)  4.807373  5.917781  2.810688  3.503266  3.503192  3.442725
   N ( 11)  4.697324  5.827395  3.330718  4.360550  3.346408  2.688343
   H ( 12)  4.440208  5.530877  3.413960  4.484310  3.171552  2.360906
             C (  7)   H (  8)   C (  9)   H ( 10)   N ( 11)
   H (  8)  1.088059
   C (  9)  1.458306  2.104023
   H ( 10)  1.864862  2.085456  1.102635
   N ( 11)  2.572529  3.313072  1.260617  2.088800
   H ( 12)  2.866955  3.736894  1.943960  2.959724  1.023509
 
 Applying Cartesian multipole field
    Component          Value
    ---------          -----
     (2,0,0)        1.00000E-10
     (0,2,0)        2.00000E-11
     (0,0,2)       -3.00000E-11
 Nucleus-field energy     =    -0.0000000010 hartrees
 Requested basis set is cc-pVTZ
 There are 100 shells and 280 basis functions
 A cutoff of  1.0D-11 yielded   4497 shell pairs
 There are     34887 function pairs (     45433 Cartesian)
 Smallest overlap matrix eigenvalue = 1.92E-04
 Guess MOs from SCF MO coefficient file
 Reading MOs from coefficient file
 Reading MOs from coefficient file
 Long-range K will be added via erf
 Coulomb attenuation parameter = 0.25 bohr**(-1)
 An unrestricted hybrid HF-DFT SCF calculation will be
 performed using Pulay DIIS extrapolation
 Exchange:     0.1957 Hartree-Fock + 1.0000 wB97X-D3 + LR-HF
 Correlation:  1.0000 wB97X-D3
 Using SG-2 standard quadrature grid
 Dispersion:   Grimme D3
 SCF converges when DIIS error is below 1.0E-08
 Using Q-Chem read-in guess as SCF_GUESS READ specified.

 using 64 threads for integral computing
 -------------------------------------------------------
 OpenMP Integral computing Module                
 Release: version 1.0, May 2013, Q-Chem Inc. Pittsburgh 
 -------------------------------------------------------
 using 64 threads for integral computing
 -------------------------------------------------------
 OpenMP Integral computing Module                
 Release: version 1.0, May 2013, Q-Chem Inc. Pittsburgh 
 -------------------------------------------------------
 ---------------------------------------
  Cycle       Energy         DIIS Error
 ---------------------------------------
    1    -302.9229311267      6.57E-04
    2    -302.9268391768      1.25E-04
    3    -302.9268742375      1.44E-04
    4    -302.9270380356      2.84E-05
    5    -302.9270475265      8.71E-06
    6    -302.9270514073      3.53E-06
    7    -302.9270532683      2.11E-06
    8    -302.9270545956      1.34E-06
    9    -302.9270552170      7.05E-07
   10    -302.9270554858      2.53E-07
   11    -302.9270555189      1.43E-07
   12    -302.9270555299      5.71E-08
   13    -302.9270555318      1.83E-08
   14    -302.9270555320      5.64E-09 Convergence criterion met
 ---------------------------------------
 <S^2> = 0.8036
 SCF time:  CPU 1190.62 s  wall 20.10 s
 SCF   energy in the final basis set = -302.92705553
 Total energy in the final basis set = -302.92705553
 
 --------------------------------------------------------------
 
                    Orbital Energies (a.u.)
 --------------------------------------------------------------
 
 Alpha MOs
 -- Occupied --
-14.4389 -14.4349 -10.3582 -10.3501 -10.3365 -10.3321 -10.3261  -1.0520
 -1.0399  -0.9760  -0.8964  -0.7849  -0.6936  -0.6734  -0.6197  -0.5794
 -0.5628  -0.5254  -0.5101  -0.4796  -0.4597  -0.4418  -0.4225  -0.3814
 -0.3222
 -- Virtual --
  0.0333   0.0639   0.0985   0.1111   0.1294   0.1520   0.1679   0.1704
  0.1979   0.2400   0.2654   0.2817   0.3105   0.3301   0.3441   0.3615
  0.3740   0.3847   0.3943   0.4146   0.4246   0.4399   0.4566   0.4702
  0.4763   0.4839   0.5075   0.5214   0.5332   0.5427   0.5562   0.5627
  0.5692   0.5915   0.5991   0.6088   0.6351   0.6518   0.6633   0.6762
  0.6903   0.7012   0.7285   0.7347   0.7536   0.7744   0.7846   0.8145
  0.8197   0.8726   0.8902   0.9074   0.9287   0.9543   0.9806   1.0305
  1.0407   1.0478   1.0678   1.0889   1.1030   1.1125   1.1335   1.1476
  1.1592   1.1823   1.2038   1.2279   1.2413   1.2776   1.3070   1.3175
  1.3480   1.3630   1.3883   1.3965   1.4474   1.4540   1.4558   1.4807
  1.4947   1.5171   1.5427   1.5469   1.6063   1.6309   1.6588   1.6856
  1.7559   1.7756   1.7872   1.8024   1.8278   1.8804   1.9387   2.0063
  2.0819   2.1187   2.1472   2.2106   2.2278   2.2476   2.2665   2.3180
  2.3405   2.3614   2.3829   2.4338   2.4532   2.4774   2.5151   2.5212
  2.5491   2.5711   2.6140   2.6347   2.6708   2.6935   2.7124   2.7389
  2.7547   2.7808   2.7984   2.8319   2.8371   2.8397   2.8735   2.8841
  2.9076   2.9480   2.9568   2.9669   2.9877   3.0131   3.0164   3.0302
  3.0462   3.0773   3.0859   3.0946   3.1046   3.1063   3.1112   3.1500
  3.1726   3.1922   3.2001   3.2132   3.2246   3.2589   3.2963   3.3178
  3.3201   3.3317   3.3556   3.3801   3.3996   3.4121   3.4585   3.4889
  3.5017   3.5328   3.5497   3.5531   3.5792   3.6251   3.6379   3.6644
  3.6748   3.7139   3.7164   3.7480   3.7631   3.8046   3.8412   3.8605
  3.8924   3.8998   3.9187   3.9538   3.9650   3.9968   4.0069   4.0212
  4.0326   4.0435   4.0566   4.0633   4.0933   4.1162   4.1525   4.1731
  4.1880   4.2036   4.2748   4.3073   4.3190   4.3454   4.3506   4.4054
  4.4396   4.4739   4.5456   4.5517   4.5556   4.5955   4.6255   4.6417
  4.6608   4.6629   4.7130   4.7564   4.7821   4.7960   4.8147   4.8401
  4.8813   4.9247   5.0142   5.0426   5.0508   5.0839   5.0873   5.1270
  5.1967   5.2018   5.2117   5.2675   5.3173   5.3506   5.4203   5.4880
  5.5376   5.5953   5.6265   5.7176   5.7502   5.8083   5.9145   5.9192
  5.9852   6.0905   6.1086   6.1953   6.2519   6.4007   6.5837   6.7015
  8.8558  10.2310  11.6228  12.8216  13.8772  14.1711  15.3875
 
 Beta MOs
 -- Occupied --
-14.4381 -14.4311 -10.3585 -10.3442 -10.3348 -10.3309 -10.3279  -1.0484
 -1.0321  -0.9660  -0.8757  -0.7808  -0.6873  -0.6689  -0.6149  -0.5717
 -0.5535  -0.5237  -0.4840  -0.4715  -0.4519  -0.4357  -0.3991  -0.3765
 -- Virtual --
 -0.0643   0.0431   0.0787   0.1015   0.1159   0.1333   0.1518   0.1710
  0.1840   0.2057   0.2427   0.2720   0.2837   0.3148   0.3323   0.3471
  0.3659   0.3736   0.3856   0.4020   0.4157   0.4284   0.4427   0.4658
  0.4720   0.4799   0.4859   0.5096   0.5248   0.5349   0.5452   0.5576
  0.5663   0.5707   0.5947   0.6016   0.6112   0.6375   0.6544   0.6665
  0.6786   0.6929   0.7060   0.7294   0.7372   0.7551   0.7759   0.7868
  0.8152   0.8244   0.8785   0.8918   0.9107   0.9313   0.9552   0.9833
  1.0320   1.0433   1.0497   1.0736   1.0949   1.1092   1.1185   1.1360
  1.1511   1.1612   1.1861   1.2070   1.2309   1.2443   1.2816   1.3102
  1.3225   1.3499   1.3677   1.3979   1.4017   1.4512   1.4574   1.4594
  1.4832   1.5021   1.5216   1.5460   1.5506   1.6099   1.6327   1.6625
  1.6880   1.7600   1.7819   1.7943   1.8050   1.8307   1.8825   1.9428
  2.0088   2.0850   2.1202   2.1561   2.2117   2.2316   2.2482   2.2763
  2.3247   2.3542   2.3676   2.3972   2.4426   2.4610   2.4855   2.5217
  2.5249   2.5566   2.5750   2.6216   2.6406   2.6790   2.7013   2.7134
  2.7403   2.7584   2.7848   2.8027   2.8362   2.8408   2.8461   2.8771
  2.8897   2.9119   2.9511   2.9624   2.9733   2.9925   3.0157   3.0213
  3.0394   3.0496   3.0818   3.0922   3.1008   3.1068   3.1105   3.1181
  3.1577   3.1770   3.2025   3.2098   3.2187   3.2362   3.2626   3.3020
  3.3197   3.3290   3.3375   3.3574   3.3830   3.4016   3.4169   3.4629
  3.4962   3.5072   3.5351   3.5553   3.5557   3.5872   3.6334   3.6427
  3.6718   3.6812   3.7194   3.7203   3.7526   3.7659   3.8075   3.8476
  3.8646   3.8972   3.9043   3.9233   3.9594   3.9710   4.0022   4.0101
  4.0233   4.0354   4.0474   4.0710   4.0767   4.0979   4.1210   4.1582
  4.1781   4.1938   4.2078   4.2782   4.3098   4.3222   4.3526   4.3559
  4.4107   4.4441   4.4819   4.5525   4.5573   4.5628   4.6015   4.6320
  4.6553   4.6691   4.6759   4.7207   4.7632   4.7924   4.8002   4.8207
  4.8429   4.8839   4.9274   5.0180   5.0465   5.0530   5.0908   5.0951
  5.1320   5.2035   5.2060   5.2155   5.2762   5.3203   5.3531   5.4221
  5.4899   5.5407   5.5983   5.6297   5.7202   5.7533   5.8118   5.9170
  5.9228   5.9870   6.0936   6.1113   6.2053   6.2556   6.4033   6.5868
  6.7030   8.8570  10.2325  11.6247  12.8337  13.8805  14.1748  15.3926
 --------------------------------------------------------------
 
          Ground-State Mulliken Net Atomic Charges

     Atom                 Charge (a.u.)    Spin (a.u.)
  --------------------------------------------------------
      1 C                    -0.068867      -0.128381
      2 N                    -0.072889       0.245992
      3 C                    -0.090416      -0.209724
      4 H                     0.162511       0.005199
      5 C                    -0.117721       0.541033
      6 H                     0.159731      -0.006312
      7 C                    -0.123876       0.508347
      8 H                     0.133891      -0.010287
      9 C                    -0.027940      -0.017238
     10 H                     0.132016       0.018946
     11 N                    -0.233441       0.049321
     12 H                     0.147002       0.003104
  --------------------------------------------------------
  Sum of atomic charges =    -0.000000
  Sum of spin   charges =     1.000000

 -----------------------------------------------------------------
                    Cartesian Multipole Moments
 -----------------------------------------------------------------
    Charge (ESU x 10^10)
                -0.0000
    Dipole Moment (Debye)
         X       1.4877      Y       0.8481      Z      -3.1297
       Tot       3.5675
    Quadrupole Moments (Debye-Ang)
        XX     -42.4922     XY       0.8438     YY     -52.7286
        XZ       1.1889     YZ      13.0419     ZZ     -46.6166
    Octopole Moments (Debye-Ang^2)
       XXX       7.9705    XXY       8.5941    XYY      17.0574
       YYY      25.3830    XXZ     -16.3128    XYZ      -5.2026
       YYZ     -32.1967    XZZ       9.7425    YZZ      39.3342
       ZZZ     -84.4532
    Hexadecapole Moments (Debye-Ang^3)
      XXXX     -82.4016   XXXY     -14.6315   XXYY    -129.0932
      XYYY      -5.6386   YYYY    -763.4210   XXXZ      50.9924
      XXYZ      77.5324   XYYZ      29.8095   YYYZ     322.4432
      XXZZ    -119.1730   XYZZ     -24.2595   YYZZ    -297.4851
      XZZZ      65.9967   YZZZ     316.3036   ZZZZ    -715.0468
 -----------------------------------------------------------------
 Calculating analytic gradient of the SCF energy
 Gradient of SCF Energy
            1           2           3           4           5           6
    1   0.0026191  -0.0001948  -0.0078576  -0.0047692   0.0007382   0.0005537
    2   0.0030399  -0.0013587   0.0035898   0.0046098   0.0012331   0.0009950
    3  -0.0044905   0.0014135  -0.0038862  -0.0025000  -0.0002532   0.0002766
            7           8           9          10          11          12
    1  -0.0051114  -0.0039218   0.0086605   0.0108374   0.0040707  -0.0056248
    2   0.0005888   0.0053280   0.0058252  -0.0334265   0.0051831   0.0043925
    3  -0.0037626  -0.0055474   0.0002285   0.0078974   0.0008424   0.0097815
 Max gradient component =       3.343E-02
 RMS gradient           =       7.257E-03
 Gradient time:  CPU 215.57 s  wall 4.09 s
rPathMan2.  file_steps = 951
 IRC --- Status = 4.  Checking bisector search.
 IRC --- Bisector search finished successfully.
 ------------------------------------------------------------------------
 Reaction path following.  The coordinates are cartesian              
 Step   8 E=    -302.927056 |G|=  0.043540 S_lin= 1.0303 S_tot= 1.0468
 ------------------------------------------------------------------------
  IRC -- SD step length =   0.150000000000000     
 Adding empirical dispersion correction 
 ----------------------------------------------------------------
 Doing -D3(0) with
 s6  =   1.00000
 s8  =   1.00000
 rs6 =   1.28100
 rs8 =   1.09400
 -D3 energy without 3body term =     -0.0027607964 hartrees
 ----------------------------------------------------------------
             Standard Nuclear Orientation (Angstroms)
    I     Atom           X                Y                Z
 ----------------------------------------------------------------
    1      C      -0.3688233144    -1.5894354289     2.0403300017
    2      N      -0.5204198396    -2.4006128569     2.8284956342
    3      C       0.2694184365    -0.9116522118    -0.2093300254
    4      H       0.3355623396    -1.9536374562    -0.4851240795
    5      C      -0.1612435348    -0.5862425355     1.0684559203
    6      H      -0.3008540770     0.4411170901     1.3784673816
    7      C       0.5903312043     0.0301671048    -1.1520930251
    8      H       0.8765593493    -0.2652786830    -2.1580177455
    9      C      -0.0981252382     1.3193098239    -1.1649058305
   10      H      -0.7800341084     1.0931772874    -1.9959433336
   11      N      -0.2247117773     2.3717743407    -0.4835846392
   12      H       0.3823405348     2.4513135247     0.3332497006
 ----------------------------------------------------------------
 Nuclear Repulsion Energy =         236.83270928 hartrees
 There are       25 alpha and       24 beta electrons

                       Distance Matrix (Angstroms)
             C (  1)   N (  2)   C (  3)   H (  4)   C (  5)   H (  6)
   N (  2)  1.141138
   C (  3)  2.434689  3.474080
   H (  4)  2.647021  3.451459  1.079894
   C (  5)  1.412099  2.553172  1.387119  2.128426
   H (  6)  2.136779  3.197846  2.162475  3.100459  1.082158
   C (  7)  3.706029  4.794533  1.370697  2.108373  2.423977  2.714190
   H (  8)  4.574986  5.601475  2.140982  2.437582  3.404436  3.793682
   C (  9)  4.336775  5.473885  2.454670  3.370812  2.936498  2.698346
   H ( 10)  4.863847  5.962313  2.883172  3.579135  3.548788  3.470078
   N ( 11)  4.699159  5.816614  3.331707  4.361548  3.341066  2.683370
   H ( 12)  4.450396  5.530137  3.408325  4.480571  3.172185  2.366458
             C (  7)   H (  8)   C (  9)   H ( 10)   N ( 11)
   H (  8)  1.086784
   C (  9)  1.461515  2.108839
   H ( 10)  1.928724  2.148481  1.098526
   N ( 11)  2.567941  3.312186  1.260121  2.056799
   H ( 12)  2.848061  3.718943  1.938234  2.936118  1.020812
 
 Applying Cartesian multipole field
    Component          Value
    ---------          -----
     (2,0,0)        1.00000E-10
     (0,2,0)        2.00000E-11
     (0,0,2)       -3.00000E-11
 Nucleus-field energy     =    -0.0000000010 hartrees
 Requested basis set is cc-pVTZ
 There are 100 shells and 280 basis functions
 A cutoff of  1.0D-11 yielded   4490 shell pairs
 There are     34840 function pairs (     45380 Cartesian)
 Smallest overlap matrix eigenvalue = 1.96E-04
 Guess MOs from SCF MO coefficient file
 Reading MOs from coefficient file
 Reading MOs from coefficient file
 Long-range K will be added via erf
 Coulomb attenuation parameter = 0.25 bohr**(-1)
 An unrestricted hybrid HF-DFT SCF calculation will be
 performed using Pulay DIIS extrapolation
 Exchange:     0.1957 Hartree-Fock + 1.0000 wB97X-D3 + LR-HF
 Correlation:  1.0000 wB97X-D3
 Using SG-2 standard quadrature grid
 Dispersion:   Grimme D3
 SCF converges when DIIS error is below 1.0E-08
 Using Q-Chem read-in guess as SCF_GUESS READ specified.

 using 64 threads for integral computing
 -------------------------------------------------------
 OpenMP Integral computing Module                
 Release: version 1.0, May 2013, Q-Chem Inc. Pittsburgh 
 -------------------------------------------------------
 using 64 threads for integral computing
 -------------------------------------------------------
 OpenMP Integral computing Module                
 Release: version 1.0, May 2013, Q-Chem Inc. Pittsburgh 
 -------------------------------------------------------
 ---------------------------------------
  Cycle       Energy         DIIS Error
 ---------------------------------------
    1    -302.9383977002      6.08E-04
    2    -302.9320810774      9.70E-05
    3    -302.9321458434      1.06E-04
    4    -302.9322378176      2.26E-05
    5    -302.9322484791      1.04E-05
    6    -302.9322544511      4.86E-06
    7    -302.9322566760      2.64E-06
    8    -302.9322579725      1.32E-06
    9    -302.9322585130      7.60E-07
   10    -302.9322587050      3.27E-07
   11    -302.9322587610      2.02E-07
   12    -302.9322587741      6.78E-08
   13    -302.9322587765      2.24E-08
   14    -302.9322587767      7.96E-09 Convergence criterion met
 ---------------------------------------
 <S^2> = 0.8032
 SCF time:  CPU 1214.48 s  wall 21.00 s
 SCF   energy in the final basis set = -302.93225878
 Total energy in the final basis set = -302.93225878
 
 --------------------------------------------------------------
 
                    Orbital Energies (a.u.)
 --------------------------------------------------------------
 
 Alpha MOs
 -- Occupied --
-14.4365 -14.4316 -10.3560 -10.3514 -10.3359 -10.3334 -10.3235  -1.0516
 -1.0442  -0.9755  -0.8934  -0.7815  -0.6947  -0.6728  -0.6178  -0.5787
 -0.5600  -0.5265  -0.5113  -0.4789  -0.4614  -0.4453  -0.4228  -0.3814
 -0.3245
 -- Virtual --
  0.0348   0.0643   0.1021   0.1118   0.1313   0.1528   0.1692   0.1720
  0.1985   0.2404   0.2666   0.2832   0.3085   0.3292   0.3441   0.3645
  0.3741   0.3859   0.3948   0.4136   0.4253   0.4417   0.4564   0.4720
  0.4756   0.4840   0.5084   0.5207   0.5353   0.5436   0.5567   0.5640
  0.5697   0.5932   0.5964   0.6110   0.6339   0.6497   0.6637   0.6736
  0.6899   0.7018   0.7283   0.7382   0.7516   0.7737   0.7843   0.8145
  0.8197   0.8765   0.8900   0.9099   0.9348   0.9543   0.9795   1.0291
  1.0379   1.0495   1.0734   1.0899   1.1043   1.1153   1.1371   1.1515
  1.1564   1.1808   1.2056   1.2301   1.2420   1.2765   1.3088   1.3171
  1.3488   1.3692   1.3895   1.4012   1.4477   1.4514   1.4582   1.4826
  1.4923   1.5173   1.5376   1.5492   1.6070   1.6265   1.6537   1.6879
  1.7504   1.7741   1.7872   1.7968   1.8335   1.8779   1.9368   2.0122
  2.0935   2.1189   2.1599   2.2135   2.2304   2.2452   2.2572   2.3218
  2.3380   2.3588   2.3859   2.4418   2.4518   2.4780   2.5114   2.5269
  2.5473   2.5711   2.6077   2.6328   2.6676   2.6927   2.7131   2.7425
  2.7582   2.7774   2.7925   2.8309   2.8366   2.8430   2.8720   2.8854
  2.9065   2.9428   2.9560   2.9653   2.9877   3.0138   3.0243   3.0333
  3.0470   3.0717   3.0821   3.0919   3.1018   3.1081   3.1207   3.1522
  3.1733   3.1927   3.2074   3.2180   3.2313   3.2564   3.2951   3.3164
  3.3194   3.3335   3.3593   3.3826   3.4002   3.4155   3.4630   3.4907
  3.4995   3.5375   3.5499   3.5555   3.5838   3.6216   3.6412   3.6700
  3.6717   3.7074   3.7193   3.7536   3.7655   3.7939   3.8374   3.8486
  3.8936   3.8978   3.9189   3.9493   3.9644   3.9964   4.0035   4.0172
  4.0319   4.0442   4.0607   4.0664   4.0900   4.1125   4.1449   4.1777
  4.1838   4.2013   4.2714   4.3014   4.3212   4.3391   4.3568   4.4157
  4.4311   4.4741   4.5433   4.5487   4.5714   4.5927   4.6322   4.6355
  4.6508   4.6664   4.7207   4.7622   4.7928   4.8045   4.8143   4.8411
  4.8930   4.9375   5.0132   5.0310   5.0413   5.0738   5.0842   5.1340
  5.2012   5.2057   5.2104   5.2730   5.3176   5.3410   5.4096   5.4787
  5.5439   5.6011   5.6187   5.7107   5.7373   5.8084   5.9264   5.9497
  5.9843   6.0962   6.1201   6.2263   6.2933   6.3778   6.5927   6.6935
  8.7871  10.2352  11.5858  12.7380  13.8654  14.1430  15.7150
 
 Beta MOs
 -- Occupied --
-14.4356 -14.4281 -10.3564 -10.3455 -10.3361 -10.3302 -10.3251  -1.0477
 -1.0371  -0.9656  -0.8722  -0.7778  -0.6885  -0.6682  -0.6130  -0.5710
 -0.5506  -0.5247  -0.4860  -0.4714  -0.4537  -0.4387  -0.4003  -0.3769
 -- Virtual --
 -0.0647   0.0450   0.0785   0.1050   0.1168   0.1348   0.1525   0.1718
  0.1854   0.2066   0.2432   0.2735   0.2852   0.3128   0.3311   0.3468
  0.3690   0.3740   0.3875   0.4019   0.4148   0.4294   0.4449   0.4654
  0.4737   0.4794   0.4863   0.5105   0.5241   0.5368   0.5460   0.5581
  0.5674   0.5712   0.5970   0.5986   0.6128   0.6362   0.6527   0.6672
  0.6751   0.6922   0.7063   0.7293   0.7408   0.7533   0.7751   0.7860
  0.8149   0.8249   0.8828   0.8912   0.9133   0.9372   0.9558   0.9820
  1.0303   1.0408   1.0514   1.0788   1.0956   1.1107   1.1220   1.1387
  1.1554   1.1582   1.1841   1.2087   1.2331   1.2452   1.2798   1.3121
  1.3222   1.3505   1.3740   1.3993   1.4059   1.4516   1.4546   1.4614
  1.4851   1.5003   1.5216   1.5424   1.5514   1.6110   1.6280   1.6579
  1.6902   1.7554   1.7797   1.7944   1.7990   1.8365   1.8799   1.9409
  2.0152   2.0960   2.1204   2.1677   2.2131   2.2356   2.2457   2.2672
  2.3284   2.3533   2.3651   2.4006   2.4498   2.4605   2.4865   2.5176
  2.5304   2.5548   2.5750   2.6153   2.6393   2.6750   2.6995   2.7143
  2.7444   2.7629   2.7818   2.7985   2.8349   2.8418   2.8483   2.8762
  2.8902   2.9119   2.9455   2.9599   2.9742   2.9927   3.0159   3.0290
  3.0417   3.0520   3.0765   3.0909   3.0976   3.1023   3.1141   3.1266
  3.1587   3.1776   3.2022   3.2177   3.2243   3.2428   3.2613   3.3004
  3.3191   3.3245   3.3410   3.3617   3.3857   3.4012   3.4210   3.4685
  3.4969   3.5042   3.5409   3.5557   3.5589   3.5912   3.6296   3.6461
  3.6742   3.6806   3.7134   3.7232   3.7577   3.7682   3.7970   3.8418
  3.8549   3.8992   3.9016   3.9232   3.9551   3.9697   4.0015   4.0067
  4.0195   4.0349   4.0481   4.0737   4.0786   4.0950   4.1178   4.1504
  4.1832   4.1892   4.2057   4.2745   4.3034   4.3248   4.3476   4.3605
  4.4205   4.4370   4.4817   4.5508   4.5548   4.5768   4.5983   4.6389
  4.6423   4.6633   4.6788   4.7274   4.7693   4.8022   4.8089   4.8206
  4.8441   4.8954   4.9403   5.0173   5.0334   5.0439   5.0779   5.0957
  5.1389   5.2053   5.2117   5.2145   5.2813   5.3205   5.3438   5.4117
  5.4806   5.5472   5.6041   5.6218   5.7134   5.7400   5.8119   5.9310
  5.9511   5.9858   6.0996   6.1227   6.2359   6.2965   6.3807   6.5957
  6.6949   8.7883  10.2366  11.5876  12.7506  13.8690  14.1464  15.7195
 --------------------------------------------------------------
 
          Ground-State Mulliken Net Atomic Charges

     Atom                 Charge (a.u.)    Spin (a.u.)
  --------------------------------------------------------
      1 C                    -0.075900      -0.117777
      2 N                    -0.061145       0.224503
      3 C                    -0.086501      -0.213200
      4 H                     0.162917       0.005530
      5 C                    -0.119656       0.543310
      6 H                     0.159904      -0.006077
      7 C                    -0.123024       0.524773
      8 H                     0.132059      -0.010166
      9 C                    -0.032845      -0.025060
     10 H                     0.133321       0.019781
     11 N                    -0.233794       0.052194
     12 H                     0.144664       0.002189
  --------------------------------------------------------
  Sum of atomic charges =    -0.000000
  Sum of spin   charges =     1.000000

 -----------------------------------------------------------------
                    Cartesian Multipole Moments
 -----------------------------------------------------------------
    Charge (ESU x 10^10)
                -0.0000
    Dipole Moment (Debye)
         X       1.4818      Y       0.7850      Z      -3.1043
       Tot       3.5283
    Quadrupole Moments (Debye-Ang)
        XX     -42.4036     XY       0.8262     YY     -52.6726
        XZ       1.2298     YZ      12.9015     ZZ     -46.5705
    Octopole Moments (Debye-Ang^2)
       XXX       7.9081    XXY       8.7283    XYY      17.0968
       YYY      25.3746    XXZ     -16.3445    XYZ      -5.0454
       YYZ     -32.6534    XZZ       9.5271    YZZ      39.5828
       ZZZ     -84.4148
    Hexadecapole Moments (Debye-Ang^3)
      XXXX     -83.4160   XXXY     -13.7176   XXYY    -128.6830
      XYYY      -4.6229   YYYY    -761.5618   XXXZ      50.8777
      XXYZ      77.2941   XYYZ      30.0121   YYYZ     321.9146
      XXZZ    -118.8885   XYZZ     -24.4299   YYZZ    -296.9947
      XZZZ      66.3257   YZZZ     315.9152   ZZZZ    -713.6059
 -----------------------------------------------------------------
 Calculating analytic gradient of the SCF energy
 Gradient of SCF Energy
            1           2           3           4           5           6
    1  -0.0025278   0.0043035  -0.0054499  -0.0058176   0.0002346   0.0006621
    2  -0.0226170   0.0213764   0.0022264   0.0031476   0.0050908   0.0011742
    3   0.0210606  -0.0209019  -0.0046294  -0.0032118  -0.0028437   0.0005412
            7           8           9          10          11          12
    1   0.0012270  -0.0043709   0.0069535   0.0074936   0.0025730  -0.0052811
    2   0.0000761   0.0046327   0.0020479  -0.0244359   0.0027111   0.0045698
    3  -0.0007861  -0.0045132   0.0033747   0.0059455  -0.0006407   0.0066049
 Max gradient component =       2.444E-02
 RMS gradient           =       9.041E-03
 Gradient time:  CPU 213.41 s  wall 4.07 s
rPathMan2.  file_steps = 951
 IRC --- Status = 2.  Assess steepest descent step
 IRC --- Previous SD length =   0.150000
 IRC --- Point 1 E =     -302.927056 |G| =   0.043540 G.D1 =  -0.043540
 IRC --- Point 2 E =     -302.932259 |G| =   0.054245 G.D1 =  -0.025688
 IRC --- Angle(G1/G2) =   61.74 Deg.  Curvature =   0.1190
 IRC --- Minimum along SD direction =   0.365839
 IRC --- Corrector step required
 IRC --- equal length displacement: B_eq =   0.153917
 IRC --- chosen bisector length  : B_len =   0.076958
 Adding empirical dispersion correction 
 ----------------------------------------------------------------
 Doing -D3(0) with
 s6  =   1.00000
 s8  =   1.00000
 rs6 =   1.28100
 rs8 =   1.09400
 -D3 energy without 3body term =     -0.0027592676 hartrees
 ----------------------------------------------------------------
             Standard Nuclear Orientation (Angstroms)
    I     Atom           X                Y                Z
 ----------------------------------------------------------------
    1      C      -0.3645863926    -1.5701168055     2.0208278542
    2      N      -0.5237460723    -2.4174913372     2.8450769111
    3      C       0.2662432396    -0.9100088325    -0.2094854053
    4      H       0.3354714438    -1.9517382831    -0.4850530333
    5      C      -0.1607422400    -0.5888432187     1.0703057403
    6      H      -0.3008338173     0.4411649629     1.3783235905
    7      C       0.5847742057     0.0306481469    -1.1549476953
    8      H       0.8761823507    -0.2638114888    -2.1597724367
    9      C      -0.0953182767     1.3231214342    -1.1671666411
   10      H      -0.7756379955     1.0805859660    -1.9930944609
   11      N      -0.2228836456     2.3745154079    -0.4823479713
   12      H       0.3810771747     2.4519740471     0.3373335074
 ----------------------------------------------------------------
 Nuclear Repulsion Energy =         236.24867824 hartrees
 There are       25 alpha and       24 beta electrons

                       Distance Matrix (Angstroms)
             C (  1)   N (  2)   C (  3)   H (  4)   C (  5)   H (  6)
   N (  2)  1.192796
   C (  3)  2.409976  3.496704
   H (  4)  2.629668  3.470583  1.079783
   C (  5)  1.381283  2.574012  1.386841  2.126700
   H (  6)  2.112376  3.220710  2.160644  3.098878  1.084167
   C (  7)  3.680935  4.818963  1.371203  2.107313  2.427204  2.714828
   H (  8)  4.552292  5.625536  2.143179  2.438473  3.407971  3.794797
   C (  9)  4.313542  5.502166  2.456573  3.372768  2.943836  2.701778
   H ( 10)  4.827708  5.975608  2.868666  3.564231  3.542529  3.464211
   N ( 11)  4.673980  5.841712  3.331936  4.362137  3.346056  2.684403
   H ( 12)  4.423503  5.551502  3.408097  4.480076  3.174490  2.364744
             C (  7)   H (  8)   C (  9)   H ( 10)   N ( 11)
   H (  8)  1.086875
   C (  9)  1.460535  2.108894
   H ( 10)  1.911957  2.136281  1.097185
   N ( 11)  2.568738  3.313981  1.261221  2.064496
   H ( 12)  2.851528  3.722386  1.940304  2.941018  1.021101
 
 Applying Cartesian multipole field
    Component          Value
    ---------          -----
     (2,0,0)        1.00000E-10
     (0,2,0)        2.00000E-11
     (0,0,2)       -3.00000E-11
 Nucleus-field energy     =    -0.0000000010 hartrees
 Requested basis set is cc-pVTZ
 There are 100 shells and 280 basis functions
 A cutoff of  1.0D-11 yielded   4489 shell pairs
 There are     34859 function pairs (     45407 Cartesian)
 Smallest overlap matrix eigenvalue = 1.89E-04
 Guess MOs from SCF MO coefficient file
 Reading MOs from coefficient file
 Reading MOs from coefficient file
 Long-range K will be added via erf
 Coulomb attenuation parameter = 0.25 bohr**(-1)
 An unrestricted hybrid HF-DFT SCF calculation will be
 performed using Pulay DIIS extrapolation
 Exchange:     0.1957 Hartree-Fock + 1.0000 wB97X-D3 + LR-HF
 Correlation:  1.0000 wB97X-D3
 Using SG-2 standard quadrature grid
 Dispersion:   Grimme D3
 SCF converges when DIIS error is below 1.0E-08
 Using Q-Chem read-in guess as SCF_GUESS READ specified.

 using 64 threads for integral computing
 -------------------------------------------------------
 OpenMP Integral computing Module                
 Release: version 1.0, May 2013, Q-Chem Inc. Pittsburgh 
 -------------------------------------------------------
 using 64 threads for integral computing
 -------------------------------------------------------
 OpenMP Integral computing Module                
 Release: version 1.0, May 2013, Q-Chem Inc. Pittsburgh 
 -------------------------------------------------------
 ---------------------------------------
  Cycle       Energy         DIIS Error
 ---------------------------------------
    1    -302.9178360670      1.64E-03
    2    -302.9266727116      3.44E-04
    3    -302.9268192485      4.07E-04
    4    -302.9281520860      8.40E-05
    5    -302.9282342112      2.35E-05
    6    -302.9282658892      9.82E-06
    7    -302.9282835305      5.92E-06
    8    -302.9282974606      4.05E-06
    9    -302.9283033889      2.23E-06
   10    -302.9283059428      7.97E-07
   11    -302.9283062707      4.32E-07
   12    -302.9283063932      1.76E-07
   13    -302.9283064239      5.40E-08
   14    -302.9283064268      1.88E-08
   15    -302.9283064278      9.08E-09 Convergence criterion met
 ---------------------------------------
 <S^2> = 0.8119
 SCF time:  CPU 1332.49 s  wall 22.83 s
 SCF   energy in the final basis set = -302.92830643
 Total energy in the final basis set = -302.92830643
 
 --------------------------------------------------------------
 
                    Orbital Energies (a.u.)
 --------------------------------------------------------------
 
 Alpha MOs
 -- Occupied --
-14.4460 -14.4375 -10.3568 -10.3490 -10.3367 -10.3347 -10.3336  -1.0513
 -1.0306  -0.9752  -0.8971  -0.7850  -0.6958  -0.6753  -0.6190  -0.5801
 -0.5617  -0.5264  -0.5094  -0.4832  -0.4584  -0.4348  -0.4199  -0.3817
 -0.3242
 -- Virtual --
  0.0312   0.0628   0.0891   0.1112   0.1260   0.1524   0.1626   0.1692
  0.1970   0.2402   0.2665   0.2823   0.3109   0.3302   0.3440   0.3643
  0.3741   0.3866   0.3953   0.4149   0.4255   0.4412   0.4558   0.4723
  0.4755   0.4840   0.5083   0.5212   0.5344   0.5408   0.5530   0.5620
  0.5683   0.5906   0.5966   0.6099   0.6342   0.6497   0.6634   0.6740
  0.6885   0.6996   0.7276   0.7370   0.7522   0.7728   0.7848   0.8160
  0.8189   0.8757   0.8875   0.9066   0.9327   0.9535   0.9765   1.0220
  1.0378   1.0442   1.0640   1.0877   1.0934   1.1034   1.1322   1.1502
  1.1556   1.1794   1.2042   1.2274   1.2369   1.2712   1.3048   1.3143
  1.3467   1.3639   1.3809   1.3947   1.4454   1.4510   1.4557   1.4808
  1.4897   1.5164   1.5358   1.5392   1.6058   1.6282   1.6696   1.6864
  1.7489   1.7740   1.7855   1.7966   1.8310   1.8850   1.9299   1.9959
  2.0734   2.1225   2.1523   2.2136   2.2251   2.2500   2.2623   2.3182
  2.3403   2.3590   2.3878   2.4399   2.4579   2.4735   2.5119   2.5247
  2.5481   2.5692   2.6081   2.6321   2.6661   2.6952   2.7141   2.7443
  2.7576   2.7786   2.7937   2.8279   2.8362   2.8434   2.8727   2.8854
  2.9058   2.9440   2.9574   2.9665   2.9868   3.0110   3.0228   3.0346
  3.0489   3.0775   3.0836   3.0852   3.1031   3.1089   3.1176   3.1496
  3.1726   3.1846   3.1928   3.2129   3.2236   3.2530   3.2949   3.3151
  3.3188   3.3304   3.3594   3.3777   3.4001   3.4139   3.4599   3.4892
  3.4951   3.5350   3.5358   3.5548   3.5736   3.6137   3.6284   3.6579
  3.6724   3.7105   3.7190   3.7512   3.7649   3.7981   3.8402   3.8495
  3.8916   3.8981   3.9127   3.9494   3.9600   3.9967   4.0018   4.0180
  4.0319   4.0401   4.0441   4.0524   4.0928   4.1138   4.1452   4.1771
  4.1866   4.1999   4.2707   4.3036   4.3224   4.3528   4.3582   4.4121
  4.4363   4.4676   4.5305   4.5423   4.5680   4.5830   4.6182   4.6339
  4.6406   4.6528   4.6934   4.7305   4.7533   4.7836   4.8121   4.8372
  4.8919   4.9321   5.0142   5.0348   5.0414   5.0745   5.0764   5.1298
  5.1885   5.1965   5.2066   5.2559   5.3058   5.3416   5.4088   5.4801
  5.5253   5.5980   5.6152   5.7124   5.7340   5.7852   5.8701   5.9376
  5.9601   6.0457   6.0985   6.1114   6.1699   6.3789   6.5411   6.6944
  8.9892  10.3051  11.6400  12.9583  13.8942  14.1222  14.5486
 
 Beta MOs
 -- Occupied --
-14.4412 -14.4366 -10.3572 -10.3433 -10.3368 -10.3363 -10.3312  -1.0478
 -1.0211  -0.9652  -0.8766  -0.7819  -0.6897  -0.6711  -0.6146  -0.5728
 -0.5526  -0.5247  -0.4829  -0.4735  -0.4492  -0.4286  -0.3945  -0.3773
 -- Virtual --
 -0.0672   0.0423   0.0767   0.0922   0.1155   0.1303   0.1522   0.1704
  0.1802   0.2035   0.2427   0.2728   0.2844   0.3146   0.3320   0.3464
  0.3686   0.3737   0.3875   0.4023   0.4159   0.4294   0.4441   0.4646
  0.4738   0.4790   0.4861   0.5104   0.5246   0.5365   0.5428   0.5547
  0.5649   0.5699   0.5946   0.5988   0.6116   0.6365   0.6528   0.6666
  0.6756   0.6912   0.7049   0.7286   0.7395   0.7538   0.7743   0.7864
  0.8161   0.8241   0.8817   0.8900   0.9092   0.9350   0.9548   0.9790
  1.0241   1.0407   1.0462   1.0689   1.0941   1.0989   1.1093   1.1349
  1.1540   1.1583   1.1830   1.2074   1.2308   1.2400   1.2748   1.3088
  1.3196   1.3486   1.3695   1.3906   1.4002   1.4495   1.4540   1.4589
  1.4833   1.4975   1.5204   1.5392   1.5431   1.6095   1.6302   1.6730
  1.6891   1.7533   1.7800   1.7928   1.8000   1.8341   1.8873   1.9340
  1.9986   2.0763   2.1230   2.1600   2.2130   2.2294   2.2504   2.2720
  2.3237   2.3532   2.3645   2.4019   2.4478   2.4653   2.4815   2.5184
  2.5285   2.5554   2.5728   2.6151   2.6376   2.6729   2.7022   2.7144
  2.7444   2.7623   2.7826   2.7988   2.8314   2.8400   2.8480   2.8760
  2.8901   2.9106   2.9467   2.9609   2.9746   2.9912   3.0139   3.0267
  3.0423   3.0531   3.0817   3.0891   3.0920   3.1051   3.1117   3.1226
  3.1562   3.1765   3.1930   3.2039   3.2183   3.2364   3.2574   3.3000
  3.3181   3.3244   3.3369   3.3618   3.3805   3.4007   3.4192   3.4654
  3.4949   3.5010   3.5379   3.5418   3.5578   3.5820   3.6245   3.6338
  3.6664   3.6751   3.7163   3.7226   3.7558   3.7674   3.8014   3.8448
  3.8548   3.8967   3.9018   3.9175   3.9551   3.9655   4.0017   4.0056
  4.0203   4.0355   4.0445   4.0624   4.0681   4.0974   4.1188   4.1504
  4.1819   4.1920   4.2040   4.2740   4.3056   4.3258   4.3578   4.3665
  4.4173   4.4419   4.4760   4.5390   4.5501   4.5724   4.5900   4.6319
  4.6414   4.6522   4.6650   4.7047   4.7370   4.7649   4.7881   4.8182
  4.8399   4.8941   4.9349   5.0181   5.0381   5.0440   5.0783   5.0874
  5.1347   5.1981   5.2026   5.2090   5.2647   5.3088   5.3441   5.4107
  5.4819   5.5288   5.6008   5.6184   5.7150   5.7369   5.7889   5.8747
  5.9394   5.9625   6.0483   6.1018   6.1225   6.1736   6.3814   6.5443
  6.6958   8.9907  10.3064  11.6418  12.9684  13.8977  14.1257  14.5560
 --------------------------------------------------------------
 
          Ground-State Mulliken Net Atomic Charges

     Atom                 Charge (a.u.)    Spin (a.u.)
  --------------------------------------------------------
      1 C                    -0.052523      -0.162692
      2 N                    -0.098716       0.312521
      3 C                    -0.088545      -0.214294
      4 H                     0.161960       0.005341
      5 C                    -0.106447       0.522609
      6 H                     0.162227      -0.006791
      7 C                    -0.124781       0.504740
      8 H                     0.132987      -0.009841
      9 C                    -0.031352      -0.023480
     10 H                     0.134163       0.018662
     11 N                    -0.234283       0.050971
     12 H                     0.145309       0.002254
  --------------------------------------------------------
  Sum of atomic charges =    -0.000000
  Sum of spin   charges =     1.000000

 -----------------------------------------------------------------
                    Cartesian Multipole Moments
 -----------------------------------------------------------------
    Charge (ESU x 10^10)
                -0.0000
    Dipole Moment (Debye)
         X       1.4899      Y       0.8214      Z      -3.1404
       Tot       3.5716
    Quadrupole Moments (Debye-Ang)
        XX     -42.5203     XY       0.8363     YY     -52.7743
        XZ       1.2206     YZ      12.8718     ZZ     -46.6600
    Octopole Moments (Debye-Ang^2)
       XXX       8.1549    XXY       8.9605    XYY      17.1009
       YYY      25.8435    XXZ     -16.6795    XYZ      -5.0040
       YYZ     -32.5110    XZZ       9.6302    YZZ      39.4485
       ZZZ     -85.1649
    Hexadecapole Moments (Debye-Ang^3)
      XXXX     -83.4337   XXXY     -14.3237   XXYY    -129.4706
      XYYY      -4.9668   YYYY    -765.6316   XXXZ      51.3585
      XXYZ      78.0721   XYYZ      29.8153   YYYZ     322.9454
      XXZZ    -119.8906   XYZZ     -24.2496   YYZZ    -297.0695
      XZZZ      66.4534   YZZZ     316.5595   ZZZZ    -718.1714
 -----------------------------------------------------------------
 Calculating analytic gradient of the SCF energy
 Gradient of SCF Energy
            1           2           3           4           5           6
    1   0.0142665  -0.0098354  -0.0082200  -0.0056012  -0.0005896   0.0005617
    2   0.0653991  -0.0538222   0.0011001   0.0032224  -0.0095334   0.0017493
    3  -0.0649969   0.0522662   0.0029187  -0.0030899   0.0050798   0.0010007
            7           8           9          10          11          12
    1   0.0000586  -0.0040191   0.0068130   0.0090174   0.0030045  -0.0054563
    2   0.0028384   0.0048424   0.0020521  -0.0266064   0.0041385   0.0046195
    3  -0.0044637  -0.0046071   0.0004682   0.0073444   0.0009414   0.0071382
 Max gradient component =       6.540E-02
 RMS gradient           =       2.094E-02
 Gradient time:  CPU 215.97 s  wall 4.13 s
rPathMan2.  file_steps = 951
 IRC --- Status = 3.  Assess initial corrector step
 IRC --- bisector search: b =  0.000000 E =     -302.932259 G.B =  -0.027831
 IRC --- bisector search: b =  0.076958 E =     -302.928306 G.B =   0.122186
 IRC --- performed gradient/energy interpolation
 IRC --- bisector search:  estimate b(min) =   1.352367656467246E-002
 Adding empirical dispersion correction 
 ----------------------------------------------------------------
 Doing -D3(0) with
 s6  =   1.00000
 s8  =   1.00000
 rs6 =   1.28100
 rs8 =   1.09400
 -D3 energy without 3body term =     -0.0027605278 hartrees
 ----------------------------------------------------------------
             Standard Nuclear Orientation (Angstroms)
    I     Atom           X                Y                Z
 ----------------------------------------------------------------
    1      C      -0.3680787730    -1.5860406259     2.0369029485
    2      N      -0.5210043484    -2.4035788610     2.8314094116
    3      C       0.2688604688    -0.9113634257    -0.2093573299
    4      H       0.3355463668    -1.9533037203    -0.4851115948
    5      C      -0.1611554438    -0.5866995456     1.0687809836
    6      H      -0.3008505168     0.4411255026     1.3784421136
    7      C       0.5893546899     0.0302516369    -1.1525946676
    8      H       0.8764931005    -0.2650208574    -2.1583260920
    9      C      -0.0976319794     1.3199796266    -1.1653031158
   10      H      -0.7792615928     1.0909646527    -1.9954427099
   11      N      -0.2243905253     2.3722560201    -0.4833673233
   12      H       0.3821185283     2.4514295963     0.3339673355
 ----------------------------------------------------------------
 Nuclear Repulsion Energy =         236.72337541 hartrees
 There are       25 alpha and       24 beta electrons

                       Distance Matrix (Angstroms)
             C (  1)   N (  2)   C (  3)   H (  4)   C (  5)   H (  6)
   N (  2)  1.150215
   C (  3)  2.430343  3.478053
   H (  4)  2.643961  3.454814  1.079874
   C (  5)  1.406684  2.556834  1.387068  2.128122
   H (  6)  2.132485  3.201863  2.162153  3.100181  1.082511
   C (  7)  3.701618  4.798825  1.370785  2.108185  2.424542  2.714301
   H (  8)  4.570995  5.605702  2.141368  2.437739  3.405057  3.793878
   C (  9)  4.332692  5.478854  2.455003  3.371155  2.937787  2.698948
   H ( 10)  4.857493  5.964649  2.880621  3.576516  3.547686  3.469044
   N ( 11)  4.694733  5.821024  3.331746  4.361651  3.341943  2.683551
   H ( 12)  4.445667  5.533891  3.408285  4.480484  3.172590  2.366157
             C (  7)   H (  8)   C (  9)   H ( 10)   N ( 11)
   H (  8)  1.086798
   C (  9)  1.461339  2.108848
   H ( 10)  1.925777  2.146334  1.098271
   N ( 11)  2.568079  3.312501  1.260313  2.058145
   H ( 12)  2.848669  3.719548  1.938595  2.936975  1.020861
 
 Applying Cartesian multipole field
    Component          Value
    ---------          -----
     (2,0,0)        1.00000E-10
     (0,2,0)        2.00000E-11
     (0,0,2)       -3.00000E-11
 Nucleus-field energy     =    -0.0000000010 hartrees
 Requested basis set is cc-pVTZ
 There are 100 shells and 280 basis functions
 A cutoff of  1.0D-11 yielded   4492 shell pairs
 There are     34846 function pairs (     45386 Cartesian)
 Smallest overlap matrix eigenvalue = 1.95E-04
 Guess MOs from SCF MO coefficient file
 Reading MOs from coefficient file
 Reading MOs from coefficient file
 Long-range K will be added via erf
 Coulomb attenuation parameter = 0.25 bohr**(-1)
 An unrestricted hybrid HF-DFT SCF calculation will be
 performed using Pulay DIIS extrapolation
 Exchange:     0.1957 Hartree-Fock + 1.0000 wB97X-D3 + LR-HF
 Correlation:  1.0000 wB97X-D3
 Using SG-2 standard quadrature grid
 Dispersion:   Grimme D3
 SCF converges when DIIS error is below 1.0E-08
 Using Q-Chem read-in guess as SCF_GUESS READ specified.

 using 64 threads for integral computing
 -------------------------------------------------------
 OpenMP Integral computing Module                
 Release: version 1.0, May 2013, Q-Chem Inc. Pittsburgh 
 -------------------------------------------------------
 using 64 threads for integral computing
 -------------------------------------------------------
 OpenMP Integral computing Module                
 Release: version 1.0, May 2013, Q-Chem Inc. Pittsburgh 
 -------------------------------------------------------
 ---------------------------------------
  Cycle       Energy         DIIS Error
 ---------------------------------------
    1    -302.9532635757      1.36E-03
    2    -302.9314267886      2.61E-04
    3    -302.9317083257      2.81E-04
    4    -302.9323343883      6.22E-05
    5    -302.9323828850      2.05E-05
    6    -302.9324059621      7.61E-06
    7    -302.9324179852      4.46E-06
    8    -302.9324258138      2.82E-06
    9    -302.9324285354      1.56E-06
   10    -302.9324296552      5.89E-07
   11    -302.9324298373      3.60E-07
   12    -302.9324298990      1.33E-07
   13    -302.9324299071      3.70E-08
   14    -302.9324299081      1.20E-08
   15    -302.9324299076      6.30E-09 Convergence criterion met
 ---------------------------------------
 <S^2> = 0.8043
 SCF time:  CPU 1331.90 s  wall 22.99 s
 SCF   energy in the final basis set = -302.93242991
 Total energy in the final basis set = -302.93242991
 
 --------------------------------------------------------------
 
                    Orbital Energies (a.u.)
 --------------------------------------------------------------
 
 Alpha MOs
 -- Occupied --
-14.4367 -14.4342 -10.3561 -10.3510 -10.3361 -10.3335 -10.3256  -1.0514
 -1.0417  -0.9756  -0.8941  -0.7822  -0.6949  -0.6733  -0.6180  -0.5790
 -0.5604  -0.5265  -0.5109  -0.4796  -0.4608  -0.4435  -0.4223  -0.3815
 -0.3244
 -- Virtual --
  0.0342   0.0641   0.1000   0.1117   0.1301   0.1528   0.1684   0.1709
  0.1982   0.2404   0.2666   0.2830   0.3089   0.3294   0.3440   0.3644
  0.3741   0.3860   0.3949   0.4138   0.4254   0.4416   0.4563   0.4721
  0.4756   0.4840   0.5084   0.5208   0.5351   0.5432   0.5561   0.5636
  0.5694   0.5927   0.5964   0.6108   0.6339   0.6497   0.6636   0.6737
  0.6897   0.7014   0.7282   0.7380   0.7517   0.7735   0.7844   0.8148
  0.8196   0.8763   0.8898   0.9092   0.9344   0.9541   0.9791   1.0285
  1.0380   1.0485   1.0720   1.0895   1.1036   1.1113   1.1351   1.1512
  1.1561   1.1805   1.2053   1.2296   1.2411   1.2755   1.3081   1.3166
  1.3484   1.3682   1.3880   1.4000   1.4473   1.4513   1.4577   1.4823
  1.4918   1.5171   1.5374   1.5472   1.6067   1.6271   1.6558   1.6876
  1.7502   1.7742   1.7871   1.7967   1.8331   1.8797   1.9362   2.0100
  2.0896   2.1196   2.1579   2.2135   2.2295   2.2460   2.2578   2.3210
  2.3384   2.3589   2.3860   2.4413   2.4528   2.4772   2.5115   2.5265
  2.5474   2.5706   2.6078   2.6327   2.6673   2.6930   2.7132   2.7427
  2.7581   2.7776   2.7927   2.8303   2.8366   2.8430   2.8721   2.8853
  2.9064   2.9431   2.9563   2.9655   2.9875   3.0135   3.0240   3.0335
  3.0473   3.0726   3.0822   3.0909   3.1023   3.1079   3.1201   3.1518
  3.1733   3.1915   3.2049   3.2171   3.2293   3.2556   3.2951   3.3162
  3.3193   3.3328   3.3593   3.3817   3.4001   3.4152   3.4624   3.4907
  3.4989   3.5372   3.5475   3.5554   3.5816   3.6208   3.6385   3.6671
  3.6715   3.7079   3.7192   3.7532   3.7653   3.7947   3.8378   3.8487
  3.8937   3.8977   3.9176   3.9493   3.9636   3.9965   4.0031   4.0173
  4.0320   4.0434   4.0576   4.0637   4.0905   4.1127   4.1450   4.1775
  4.1842   4.2009   4.2712   4.3017   4.3216   4.3420   4.3567   4.4152
  4.4319   4.4732   4.5427   4.5469   4.5709   4.5914   4.6297   4.6355
  4.6489   4.6637   4.7163   4.7558   4.7852   4.8001   4.8135   4.8400
  4.8928   4.9365   5.0134   5.0318   5.0412   5.0738   5.0825   5.1333
  5.1996   5.2046   5.2090   5.2698   5.3155   5.3410   5.4095   5.4789
  5.5412   5.6008   5.6178   5.7110   5.7369   5.8046   5.9176   5.9479
  5.9818   6.0899   6.1149   6.2060   6.2637   6.3765   6.5827   6.6936
  8.8239  10.2470  11.5959  12.7748  13.8723  14.1447  15.4984
 
 Beta MOs
 -- Occupied --
-14.4358 -14.4305 -10.3566 -10.3451 -10.3362 -10.3304 -10.3272  -1.0477
 -1.0342  -0.9656  -0.8730  -0.7785  -0.6887  -0.6688  -0.6133  -0.5713
 -0.5509  -0.5247  -0.4853  -0.4718  -0.4526  -0.4371  -0.3994  -0.3770
 -- Virtual --
 -0.0651   0.0445   0.0782   0.1029   0.1165   0.1338   0.1525   0.1715
  0.1844   0.2059   0.2431   0.2734   0.2851   0.3131   0.3313   0.3467
  0.3689   0.3739   0.3875   0.4020   0.4150   0.4295   0.4448   0.4653
  0.4737   0.4794   0.4863   0.5105   0.5242   0.5368   0.5455   0.5575
  0.5669   0.5710   0.5965   0.5986   0.6126   0.6362   0.6527   0.6671
  0.6752   0.6920   0.7060   0.7292   0.7405   0.7534   0.7749   0.7861
  0.8151   0.8247   0.8826   0.8912   0.9125   0.9368   0.9555   0.9816
  1.0297   1.0409   1.0504   1.0775   1.0953   1.1100   1.1176   1.1368
  1.1551   1.1581   1.1838   1.2085   1.2326   1.2443   1.2788   1.3115
  1.3217   1.3501   1.3732   1.3978   1.4049   1.4512   1.4544   1.4609
  1.4848   1.4998   1.5214   1.5421   1.5495   1.6107   1.6286   1.6599
[truncated: 2,723,143 more chars]
