# Supplementary material for: Reactant Discovery with an Ab Initio Nanoreactor: Exploration of Astrophysical N-Heterocycle Precursors and Formation Pathways
Source: ACS Earth Space Chem. 2024 Aug 9;8(9):1771–83. doi: 10.1021/acsearthspacechem.4c00120 (PMC11418024; doi:10.1021/acsearthspacechem.4c00120)
Supplement: Supplementary file 2 — sp4c00120_si_002.zip [file sp4c00120_si_002.zip › nr-si-data/reaction2/TS7/ccsd_sp.out]

Running Job 1 of 1 qchem.in
qchem qchem.in_276772.0 ./qchem276772/ 0
/home/leeping/opt/qchem/5.3.2-openmp/exe/qcprog.exe_s qchem.in_276772.0 ./qchem276772/
                  Welcome to Q-Chem
     A Quantum Leap Into The Future Of Chemistry


 Q-Chem 5.3, Q-Chem, Inc., Pleasanton, CA (2020)

 Yihan Shao,  Zhengting Gan,  E. Epifanovsky,  A. T. B. Gilbert,  M. Wormit,  
 J. Kussmann,  A. W. Lange,  A. Behn,  Jia Deng,  Xintian Feng,  D. Ghosh,  
 M. Goldey,  P. R. Horn,  L. D. Jacobson,  I. Kaliman,  T. Kus,  A. Landau,  
 Jie Liu,  E. I. Proynov,  R. M. Richard,  R. P. Steele,  E. J. Sundstrom,  
 H. L. Woodcock III,  P. M. Zimmerman,  D. Zuev,  B. Alam,  B. Albrecht,  
 A. Aldossary,  E. Alguire,  S. A. Baeppler,  D. Barton,  Z. Benda,  
 Y. A. Bernard,  E. J. Berquist,  K. B. Bravaya,  H. Burton,  K. Carter-Fenk,  
 D. Casanova,  Chun-Min Chang,  Yunqing Chen,  A. Chien,  K. D. Closser,  
 M. P. Coons,  S. Coriani,  S. Dasgupta,  A. L. Dempwolff,  M. Diedenhofen,  
 Hainam Do,  R. G. Edgar,  Po-Tung Fang,  S. Faraji,  S. Fatehi,  
 Qingguo Feng,  J. Fosso-Tande,  J. Gayvert,  Qinghui Ge,  A. Ghysels,  
 G. Gidofalvi,  J. Gomes,  J. Gonthier,  S. Gulania,  A. Gunina,  D. Hait,  
 M. W. D. Hanson-Heine,  S. Hammes-Schiffer,  P. H. P. Harbach,  
 A. W. Hauser,  M. F. Herbst,  J. E. Herr,  E. G. Hohenstein,  Z. C. Holden,  
 S. Houck,  Kerwin Hui,  B. C. Huynh,  M. Ivanov,  T.-C. Jagau,  Hyunjun Ji,  
 B. Kaduk,  K. Khistyaev,  Jaehoon Kim,  P. Klunzinger,  K. Koh,  
 D. Kosenkov,  L. Koulias,  T. Kowalczyk,  C. M. Krauter,  A. Kunitsa,  
 Ka Un Lao,  A. Laurent,  K. V. Lawler,  Joonho Lee,  D. Lefrancois,  
 S. Lehtola,  D. S. Levine,  Yi-Pei Li,  You-Sheng Lin,  Fenglai Liu,  
 Kuan-Yu Liu,  E. Livshits,  M. Loipersberger,  A. Luenser,  A. Manjanath,  
 P. Manohar,  E. Mansoor,  S. F. Manzer,  Shan-Ping Mao,  Yuezhi Mao,  
 N. Mardirossian,  A. V. Marenich,  T. Markovich,  L. A. Martinez-Martinez,  
 S. A. Maurer,  N. J. Mayhall,  S. C. McKenzie,  J.-M. Mewes,  P. Morgante,  
 A. F. Morrison,  J. W. Mullinax,  K. Nanda,  T. S. Nguyen-Beck,  
 R. Olivares-Amaya,  K. J. Oosterbaan,  J. A. Parkhill,  S. K. Paul,  
 F. Pavosevic,  Zheng Pei,  T. M. Perrine,  F. Plasser,  P. Pokhilko,  
 S. Prager,  A. Prociuk,  E. Ramos,  B. Rana,  D. R. Rehn,  F. Rob,  
 E. Rossomme,  M. Scheurer,  M. Schneider,  N. Sergueev,  S. M. Sharada,  
 S. Sharma,  W. Skomorowski,  D. W. Small,  T. Stauch,  C. J. Stein,  
 T. Stein,  Yu-Chuan Su,  S. P. Veccham,  Zhen Tao,  A. J. W. Thom,  
 A. Tkatchenko,  T. Tsuchimochi,  N. M. Tubman,  L. Vogt,  M. L. Vidal,  
 O. Vydrov,  M. A. Watson,  J. Wenzel,  M. de Wergifosse,  T. A. Wesolowski,  
 A. White,  J. Witte,  A. Yamada,  Jun Yang,  K. Yao,  S. Yeganeh,  
 S. R. Yost,  Zhi-Qiang You,  A. Zech,  Igor Ying Zhang,  Xing Zhang,  
 Yan Zhao,  Ying Zhu,  B. R. Brooks,  G. K. L. Chan,  C. J. Cramer,  
 M. S. Gordon,  W. J. Hehre,  A. Klamt,  M. W. Schmidt,  C. D. Sherrill,  
 D. G. Truhlar,  A. Aspuru-Guzik,  R. Baer,  A. T. Bell,  N. A. Besley,  
 Jeng-Da Chai,  A. E. DePrince, III,  R. A. DiStasio Jr.,  A. Dreuw,  
 B. D. Dunietz,  T. R. Furlani,  Chao-Ping Hsu,  Yousung Jung,  Jing Kong,  
 D. S. Lambrecht,  WanZhen Liang,  C. Ochsenfeld,  V. A. Rassolov,  
 L. V. Slipchenko,  J. E. Subotnik,  T. Van Voorhis,  J. M. Herbert,  
 A. I. Krylov,  P. M. W. Gill,  M. Head-Gordon

 Contributors to earlier versions of Q-Chem not listed above: 
 R. D. Adamson,  B. Austin,  J. Baker,  G. J. O. Beran,  K. Brandhorst,  
 S. T. Brown,  E. F. C. Byrd,  A. K. Chakraborty,  C.-L. Cheng,  
 Siu Hung Chien,  D. M. Chipman,  D. L. Crittenden,  H. Dachsel,  
 R. J. Doerksen,  A. D. Dutoi,  L. Fusti-Molnar,  W. A. Goddard III,  
 A. Golubeva-Zadorozhnaya,  S. R. Gwaltney,  G. Hawkins,  A. Heyden,  
 S. Hirata,  G. Kedziora,  F. J. Keil,  C. Kelley,  Jihan Kim,  R. A. King,  
 R. Z. Khaliullin,  P. P. Korambath,  W. Kurlancheek,  A. M. Lee,  M. S. Lee,  
 S. V. Levchenko,  Ching Yeh Lin,  D. Liotard,  R. C. Lochan,  I. Lotan,  
 P. E. Maslen,  N. Nair,  D. P. O'Neill,  D. Neuhauser,  E. Neuscamman,  
 C. M. Oana,  R. Olson,  B. Peters,  R. Peverati,  P. A. Pieniazek,  
 Y. M. Rhee,  J. Ritchie,  M. A. Rohrdanz,  E. Rosta,  N. J. Russ,  
 H. F. Schaefer III,  N. E. Schultz,  N. Shenvi,  A. C. Simmonett,  A. Sodt,  
 D. Stuck,  K. S. Thanthiriwatte,  V. Vanovschi,  Tao Wang,  A. Warshel,  
 C. F. Williams,  Q. Wu,  X. Xu,  W. Zhang

 Please cite Q-Chem as follows:
 Y. Shao et al., Mol. Phys. 113, 184-215 (2015)
 DOI: 10.1080/00268976.2014.952696

 Q-Chem 5.3.2 for Intel X86 EM64T Linux

 Parts of Q-Chem use Armadillo 9.800.1 (Horizon Scraper).
 http://arma.sourceforge.net/

 Q-Chem begins on Wed Jun 12 18:49:16 2024  

Host: 
0

     Scratch files written to ./qchem276772//
 Dec820 |scratch|qcdevops|jenkins|workspace|build_RNUM 5633   
Processing $rem in /home/leeping/opt/qchem/5.3.2-openmp/config/preferences:
Processing $rem in /home/hpark21/.qchemrc:
Core orbitals will be frozen

Checking the input file for inconsistencies... 	...done.

--------------------------------------------------------------
User input:
--------------------------------------------------------------
$molecule
0 2
C        -0.3545411274   -1.5907517354    2.0273024569
N        -0.5208355642   -2.3984784768    2.8287585306
C         0.2014744101   -0.8772620525   -0.2129019900
H         0.3138426343   -1.9183214487   -0.4924871829
C        -0.1442044253   -0.5781408657    1.0477810221
H        -0.2961121659    0.4422325499    1.3728267089
C         0.3669300727    0.0934306608   -1.2826626498
H         0.8691601827   -0.2196137003   -2.1889000599
C         0.0832911561    1.4786124009   -1.1836911850
H        -0.6697077872    0.6521284683   -1.9161993191
N        -0.1739481410    2.4411034375   -0.4451020723
H         0.3246507306    2.4750607615    0.4452757009
$end

$rem
method                ccsd(t)
basis                 cc-pvtz
unrestricted          true
symmetry              False
sym_ignore            true
scf_convergence       8
thresh                14
jobtype               sp
scf_guess             core
scf_algorithm         diis
max_scf_cycles        100
geom_opt_max_cycles   100
mem_total             10000
$end

--------------------------------------------------------------
 ----------------------------------------------------------------
             Standard Nuclear Orientation (Angstroms)
    I     Atom           X                Y                Z
 ----------------------------------------------------------------
    1      C      -0.3545411274    -1.5907517354     2.0273024569
    2      N      -0.5208355642    -2.3984784768     2.8287585306
    3      C       0.2014744101    -0.8772620525    -0.2129019900
    4      H       0.3138426343    -1.9183214487    -0.4924871829
    5      C      -0.1442044253    -0.5781408657     1.0477810221
    6      H      -0.2961121659     0.4422325499     1.3728267089
    7      C       0.3669300727     0.0934306608    -1.2826626498
    8      H       0.8691601827    -0.2196137003    -2.1889000599
    9      C       0.0832911561     1.4786124009    -1.1836911850
   10      H      -0.6697077872     0.6521284683    -1.9161993191
   11      N      -0.1739481410     2.4411034375    -0.4451020723
   12      H       0.3246507306     2.4750607615     0.4452757009
 ----------------------------------------------------------------
 Nuclear Repulsion Energy =         235.97122806 hartrees
 There are       25 alpha and       24 beta electrons
 Requested basis set is cc-pVTZ
 There are 100 shells and 280 basis functions
 Total memory of 10000 MB is distributed as follows: 
   MEM_STATIC is set to 2000 MB
   QALLOC/CCMAN JOB total memory use is  8000 MB
 Warning: actual memory use might exceed 10000 MB

 Total QAlloc Memory Limit  10000 MB
 Mega-Array Size      1956 MB
 MEM_STATIC part      2000 MB

                       Distance Matrix (Angstroms)
             C (  1)   N (  2)   C (  3)   H (  4)   C (  5)   H (  6)
   N (  2)  1.149960
   C (  3)  2.415934  3.476713
   H (  4)  2.627428  3.458021  1.083789
   C (  5)  1.424459  2.574366  1.341003  2.092443
   H (  6)  2.136534  3.199981  2.122073  3.069797  1.081616
   C (  7)  3.783234  4.888918  1.453963  2.162023  2.478555  2.759151
   H (  8)  4.599329  5.644151  2.186978  2.464103  3.410506  3.805496
   C (  9)  4.463538  5.612179  2.550793  3.474202  3.043264  2.784567
   H ( 10)  4.547642  5.642959  2.449330  3.098635  3.251906  3.316824
   N ( 11)  4.732996  5.853208  3.347597  4.386886  3.368296  2.704676
   H ( 12)  4.415308  5.490649  3.418543  4.492363  3.147202  2.319071
             C (  7)   H (  8)   C (  9)   H ( 10)   N ( 11)
   H (  8)  1.082358
   C (  9)  1.417383  2.124149
   H ( 10)  1.337210  1.789529  1.336657
   N ( 11)  2.550613  3.347883  1.240191  2.368615
   H ( 12)  2.942740  3.807446  1.924759  3.144582  1.021042
 
 A cutoff of  1.0D-14 yielded   4643 shell pairs
 There are     36185 function pairs (     47126 Cartesian)
 Smallest overlap matrix eigenvalue = 1.43E-04

 Scale SEOQF with 1.000000e+00/1.000000e-01/1.000000e-01

 Standard Electronic Orientation quadrupole field applied
 Nucleus-field energy     =    -0.0000000015 hartrees
 Guess MOs from core Hamiltonian diagonalization
 An unrestricted Hartree-Fock SCF calculation will be
 performed using Pulay DIIS extrapolation
 SCF converges when DIIS error is below 1.0E-08
 using 8 threads for integral computing
 -------------------------------------------------------
 OpenMP Integral computing Module                
 Release: version 1.0, May 2013, Q-Chem Inc. Pittsburgh 
 -------------------------------------------------------
 ---------------------------------------
  Cycle       Energy         DIIS Error
 ---------------------------------------
    1    -231.7785254243      8.22E-02
    2    -190.6669230760      7.64E-02
    3    -245.0460925524      4.46E-02
    4    -203.1301325018      6.88E-02
    5    -291.3550288164      2.14E-02
    6    -298.9172497837      1.41E-02
    7    -300.4474448187      5.91E-03
    8    -300.9024736979      2.56E-03
    9    -301.0372025070      8.20E-04
   10    -301.0552897204      2.74E-04
   11    -301.0610533421      1.96E-04
   12    -301.0631257814      1.05E-04
   13    -301.0644436923      3.91E-05
   14    -301.0649421496      2.27E-05
   15    -301.0653784095      1.49E-05
   16    -301.0657805988      1.16E-05
   17    -301.0662071139      1.04E-05
   18    -301.0667394405      9.06E-06
   19    -301.0674088209      6.23E-06
   20    -301.0674266867      3.82E-06
   21    -301.0675047972      2.96E-06
   22    -301.0675534022      2.22E-06
   23    -301.0676086535      1.25E-06
   24    -301.0676317055      7.67E-07
   25    -301.0676387699      4.55E-07
   26    -301.0676404879      3.31E-07
   27    -301.0676428340      2.00E-07
   28    -301.0676434320      1.17E-07
   29    -301.0676435567      6.51E-08
   30    -301.0676435600      5.43E-08
   31    -301.0676435561      5.25E-08
   32    -301.0676435573      3.51E-08
   33    -301.0676435558      2.06E-08
   34    -301.0676435657      1.55E-08
   35    -301.0676435765      1.19E-08
   36    -301.0676435788      5.82E-09 Convergence criterion met
 ---------------------------------------
 <S^2> = 1.1121
 SCF time:  CPU 957.99 s  wall 135.27 s
 SCF   energy in the final basis set = -301.06764358
 Total energy in the final basis set = -301.06764358


 ------------------------------------------------------------------------------

   CCMAN2: suite of methods based on coupled cluster
           and equation of motion theories.

   Components:
   * libvmm-1.3-trunk
     by Evgeny Epifanovsky, Ilya Kaliman.
   * libtensor-2.5-trunk
     by Evgeny Epifanovsky, Michael Wormit, Dmitry Zuev, Sam Manzer, 
        Ilya Kaliman.
   * libcc-2.5-trunk
     by Evgeny Epifanovsky, Arik Landau, Tomasz Kus, Kirill Khistyaev, 
        Dmitry Zuev, Prashant Manohar, Xintian Feng, Anna Krylov, 
        Matthew Goldey, Alec White, Thomas Jagau, Kaushik Nanda, 
        Anastasia Gunina, Alexander Kunitsa, Joonho Lee.

   CCMAN original authors:
   Anna I. Krylov, C. David Sherrill, Steven R. Gwaltney,
   Edward F. C. Byrd (2000)
   Sergey V. Levchenko, Lyudmila V. Slipchenko, Tao Wang,
   Ana-Maria C. Cristian (2003)
   Piotr A. Pieniazek, C. Melania Oana, Evgeny Epifanovsky (2007)
   Prashant Manohar (2009)

 ------------------------------------------------------------------------------


 Allocating and initializing 8000MB of RAM...
 Calculation will run on 8 cores.

 
 Alpha MOs, Unrestricted
 -- Occupied --                  
-15.587 -15.573 -11.324 -11.310 -11.302 -11.284 -11.275  -1.254
  1 A     2 A     3 A     4 A     5 A     6 A     7 A     8 A                  
 -1.245  -1.147  -1.073  -0.903  -0.783  -0.755  -0.707  -0.655
  9 A    10 A    11 A    12 A    13 A    14 A    15 A    16 A                  
 -0.623  -0.595  -0.575  -0.550  -0.517  -0.487  -0.452  -0.416
 17 A    18 A    19 A    20 A    21 A    22 A    23 A    24 A                  
 -0.320
 25 A                                                                          
 -- Virtual --                   
  0.065   0.118   0.140   0.156   0.174   0.181   0.198   0.214
 26 A    27 A    28 A    29 A    30 A    31 A    32 A    33 A                  
  0.258   0.276   0.317   0.323   0.365   0.379   0.413   0.419
 34 A    35 A    36 A    37 A    38 A    39 A    40 A    41 A                  
  0.423   0.444   0.464   0.487   0.489   0.504   0.507   0.518
 42 A    43 A    44 A    45 A    46 A    47 A    48 A    49 A                  
  0.551   0.558   0.569   0.589   0.606   0.613   0.618   0.623
 50 A    51 A    52 A    53 A    54 A    55 A    56 A    57 A                  
  0.651   0.661   0.681   0.690   0.719   0.737   0.744   0.755
 58 A    59 A    60 A    61 A    62 A    63 A    64 A    65 A                  
  0.779   0.791   0.802   0.834   0.863   0.871   0.883   0.904
 66 A    67 A    68 A    69 A    70 A    71 A    72 A    73 A                  
  0.932   0.953   0.983   0.999   1.042   1.069   1.109   1.128
 74 A    75 A    76 A    77 A    78 A    79 A    80 A    81 A                  
  1.148   1.164   1.196   1.209   1.239   1.248   1.268   1.274
 82 A    83 A    84 A    85 A    86 A    87 A    88 A    89 A                  
  1.291   1.329   1.338   1.356   1.389   1.394   1.420   1.453
 90 A    91 A    92 A    93 A    94 A    95 A    96 A    97 A                  
  1.462   1.477   1.504   1.524   1.539   1.568   1.610   1.621
 98 A    99 A   100 A   101 A   102 A   103 A   104 A   105 A                  
  1.654   1.662   1.685   1.699   1.737   1.762   1.809   1.836
106 A   107 A   108 A   109 A   110 A   111 A   112 A   113 A                  
  1.923   1.936   1.956   2.001   2.029   2.043   2.099   2.203
114 A   115 A   116 A   117 A   118 A   119 A   120 A   121 A                  
  2.249   2.338   2.357   2.392   2.448   2.471   2.492   2.546
122 A   123 A   124 A   125 A   126 A   127 A   128 A   129 A                  
  2.553   2.584   2.595   2.641   2.656   2.693   2.711   2.723
130 A   131 A   132 A   133 A   134 A   135 A   136 A   137 A                  
  2.769   2.797   2.808   2.859   2.861   2.913   2.917   2.945
138 A   139 A   140 A   141 A   142 A   143 A   144 A   145 A                  
  2.969   2.984   3.029   3.043   3.060   3.072   3.096   3.101
146 A   147 A   148 A   149 A   150 A   151 A   152 A   153 A                  
  3.121   3.145   3.159   3.174   3.197   3.215   3.235   3.261
154 A   155 A   156 A   157 A   158 A   159 A   160 A   161 A                  
  3.276   3.289   3.310   3.321   3.337   3.345   3.374   3.387
162 A   163 A   164 A   165 A   166 A   167 A   168 A   169 A                  
  3.412   3.425   3.438   3.455   3.487   3.499   3.518   3.536
170 A   171 A   172 A   173 A   174 A   175 A   176 A   177 A                  
  3.538   3.569   3.601   3.627   3.639   3.685   3.704   3.716
178 A   179 A   180 A   181 A   182 A   183 A   184 A   185 A                  
  3.744   3.770   3.787   3.831   3.844   3.871   3.894   3.901
186 A   187 A   188 A   189 A   190 A   191 A   192 A   193 A                  
  3.905   3.941   3.965   3.978   4.033   4.036   4.091   4.100
194 A   195 A   196 A   197 A   198 A   199 A   200 A   201 A                  
  4.114   4.129   4.167   4.195   4.227   4.238   4.248   4.262
202 A   203 A   204 A   205 A   206 A   207 A   208 A   209 A                  
  4.309   4.312   4.323   4.326   4.342   4.394   4.414   4.446
210 A   211 A   212 A   213 A   214 A   215 A   216 A   217 A                  
  4.489   4.491   4.511   4.528   4.550   4.605   4.606   4.649
218 A   219 A   220 A   221 A   222 A   223 A   224 A   225 A                  
  4.664   4.742   4.798   4.822   4.870   4.882   4.914   4.933
226 A   227 A   228 A   229 A   230 A   231 A   232 A   233 A                  
  4.956   4.958   4.980   5.025   5.072   5.074   5.086   5.103
234 A   235 A   236 A   237 A   238 A   239 A   240 A   241 A                  
  5.147   5.217   5.271   5.322   5.339   5.381   5.398   5.469
242 A   243 A   244 A   245 A   246 A   247 A   248 A   249 A                  
  5.509   5.527   5.544   5.567   5.604   5.662   5.717   5.760
250 A   251 A   252 A   253 A   254 A   255 A   256 A   257 A                  
  5.871   5.939   6.001   6.028   6.141   6.186   6.231   6.255
258 A   259 A   260 A   261 A   262 A   263 A   264 A   265 A                  
  6.282   6.338   6.475   6.515   6.613   6.681   6.906   7.195
266 A   267 A   268 A   269 A   270 A   271 A   272 A   273 A                  
  9.212  10.045  12.329  13.096  14.655  15.167  16.268
274 A   275 A   276 A   277 A   278 A   279 A   280 A                          
 
 Beta MOs, Unrestricted
 -- Occupied --                  
-15.572 -15.567 -11.309 -11.298 -11.295 -11.289 -11.286  -1.231
  1 A     2 A     3 A     4 A     5 A     6 A     7 A     8 A                  
 -1.224  -1.137  -1.036  -0.896  -0.764  -0.746  -0.697  -0.636
  9 A    10 A    11 A    12 A    13 A    14 A    15 A    16 A                  
 -0.613  -0.587  -0.554  -0.517  -0.476  -0.455  -0.441  -0.386
 17 A    18 A    19 A    20 A    21 A    22 A    23 A    24 A                  
 -- Virtual --                   
  0.053   0.105   0.121   0.148   0.169   0.179   0.194   0.202
 25 A    26 A    27 A    28 A    29 A    30 A    31 A    32 A                  
  0.223   0.274   0.289   0.322   0.327   0.364   0.385   0.409
 33 A    34 A    35 A    36 A    37 A    38 A    39 A    40 A                  
  0.423   0.434   0.450   0.470   0.487   0.495   0.510   0.518
 41 A    42 A    43 A    44 A    45 A    46 A    47 A    48 A                  
  0.521   0.548   0.563   0.571   0.599   0.613   0.616   0.630
 49 A    50 A    51 A    52 A    53 A    54 A    55 A    56 A                  
  0.632   0.656   0.666   0.689   0.701   0.725   0.745   0.749
 57 A    58 A    59 A    60 A    61 A    62 A    63 A    64 A                  
  0.760   0.792   0.804   0.810   0.837   0.868   0.881   0.886
 65 A    66 A    67 A    68 A    69 A    70 A    71 A    72 A                  
  0.903   0.944   0.954   0.989   1.007   1.058   1.074   1.114
 73 A    74 A    75 A    76 A    77 A    78 A    79 A    80 A                  
  1.135   1.153   1.166   1.203   1.217   1.243   1.251   1.276
 81 A    82 A    83 A    84 A    85 A    86 A    87 A    88 A                  
  1.278   1.300   1.335   1.344   1.360   1.389   1.403   1.428
 89 A    90 A    91 A    92 A    93 A    94 A    95 A    96 A                  
  1.458   1.470   1.483   1.518   1.532   1.547   1.575   1.622
 97 A    98 A    99 A   100 A   101 A   102 A   103 A   104 A                  
  1.626   1.660   1.672   1.688   1.703   1.748   1.761   1.814
105 A   106 A   107 A   108 A   109 A   110 A   111 A   112 A                  
  1.842   1.930   1.952   1.961   2.011   2.036   2.050   2.108
113 A   114 A   115 A   116 A   117 A   118 A   119 A   120 A                  
  2.209   2.253   2.331   2.366   2.397   2.448   2.458   2.501
121 A   122 A   123 A   124 A   125 A   126 A   127 A   128 A                  
  2.549   2.567   2.586   2.601   2.651   2.662   2.701   2.717
129 A   130 A   131 A   132 A   133 A   134 A   135 A   136 A                  
  2.728   2.779   2.804   2.815   2.859   2.871   2.908   2.921
137 A   138 A   139 A   140 A   141 A   142 A   143 A   144 A                  
  2.939   2.972   2.988   3.035   3.047   3.061   3.076   3.099
145 A   146 A   147 A   148 A   149 A   150 A   151 A   152 A                  
  3.109   3.126   3.149   3.164   3.173   3.202   3.220   3.234
153 A   154 A   155 A   156 A   157 A   158 A   159 A   160 A                  
  3.256   3.286   3.299   3.314   3.326   3.336   3.351   3.377
161 A   162 A   163 A   164 A   165 A   166 A   167 A   168 A                  
  3.394   3.425   3.428   3.447   3.461   3.492   3.505   3.523
169 A   170 A   171 A   172 A   173 A   174 A   175 A   176 A                  
  3.535   3.544   3.573   3.606   3.633   3.646   3.687   3.708
177 A   178 A   179 A   180 A   181 A   182 A   183 A   184 A                  
  3.721   3.747   3.776   3.793   3.834   3.853   3.879   3.901
185 A   186 A   187 A   188 A   189 A   190 A   191 A   192 A                  
  3.908   3.910   3.949   3.972   3.981   4.038   4.041   4.095
193 A   194 A   195 A   196 A   197 A   198 A   199 A   200 A                  
  4.105   4.117   4.132   4.170   4.196   4.230   4.242   4.250
201 A   202 A   203 A   204 A   205 A   206 A   207 A   208 A                  
  4.263   4.313   4.315   4.335   4.346   4.351   4.397   4.420
209 A   210 A   211 A   212 A   213 A   214 A   215 A   216 A                  
  4.447   4.493   4.496   4.514   4.530   4.550   4.606   4.612
217 A   218 A   219 A   220 A   221 A   222 A   223 A   224 A                  
  4.655   4.668   4.748   4.803   4.826   4.874   4.887   4.917
225 A   226 A   227 A   228 A   229 A   230 A   231 A   232 A                  
  4.937   4.960   4.990   5.010   5.030   5.078   5.083   5.089
233 A   234 A   235 A   236 A   237 A   238 A   239 A   240 A                  
  5.104   5.155   5.219   5.273   5.325   5.347   5.387   5.403
241 A   242 A   243 A   244 A   245 A   246 A   247 A   248 A                  
  5.473   5.517   5.534   5.551   5.578   5.608   5.664   5.718
249 A   250 A   251 A   252 A   253 A   254 A   255 A   256 A                  
  5.762   5.875   5.944   6.004   6.034   6.145   6.189   6.236
257 A   258 A   259 A   260 A   261 A   262 A   263 A   264 A                  
  6.260   6.285   6.342   6.480   6.525   6.616   6.684   6.910
265 A   266 A   267 A   268 A   269 A   270 A   271 A   272 A                  
  7.199   9.212  10.051  12.329  13.104  14.660  15.172  16.274
273 A   274 A   275 A   276 A   277 A   278 A   279 A   280 A                  

 Occupation and symmetry of molecular orbitals

 Point group: C1 (1 irreducible representation).

                           A     All 
 -------------------------------------
 All molecular orbitals:
  - Alpha                  280   280 
  - Beta                   280   280 
 -------------------------------------
 Alpha orbitals:
  - Frozen occupied        7     7   
  - Active occupied        18    18  
  - Active virtual         255   255 
  - Frozen virtual         0     0   
 -------------------------------------
 Beta orbitals:
  - Frozen occupied        7     7   
  - Active occupied        17    17  
  - Active virtual         256   256 
  - Frozen virtual         0     0   
 -------------------------------------

 Import integrals:   CPU 0.00 s  wall 0.00 s

 Import integrals:   CPU 6581.11 s  wall 4160.50 s

 MP2 amplitudes:   CPU 17.47 s  wall 198.58 s

Running a double precision version
           CCSD T amplitudes will be solved using DIIS.

           Start     Size      MaxIter   EConv     TConv     
           3         7         100       1.00e-06  1.00e-04  
 ------------------------------------------------------------------------------
           Energy (a.u.)   Ediff      Tdiff       Comment
 ------------------------------------------------------------------------------
          -302.20991245                           
     1    -302.20185458   8.06e-03   9.98e-01     Step took 29.25.
     2    -302.24086376   3.90e-02   1.27e-01     
     3    -302.24189571   1.03e-03   4.61e-02     
     4    -302.24739258   5.50e-03   1.74e-02     Switched to DIIS steps.
     5    -302.25204802   4.66e-03   1.96e-02     
     6    -302.25355624   1.51e-03   8.59e-03     
     7    -302.25434196   7.86e-04   6.36e-03     
     8    -302.25457676   2.35e-04   2.20e-03     
     9    -302.25465126   7.45e-05   1.20e-03     
    10    -302.25465097   2.84e-07   4.35e-04     
    11    -302.25465435   3.38e-06   2.93e-04     
    12    -302.25465671   2.36e-06   1.73e-04     
    13    -302.25465826   1.55e-06   6.64e-05     
    14    -302.25465846   1.93e-07   3.58e-05     
 ------------------------------------------------------------------------------
          -302.25465846                           CCSD T converged.

End of double precision

WARNING: YOUR (T) CALCULATION MAY RUN OUT OF MEMORY
REDUCE CC_MEMORY OR USE CC_BACKEND=XM IF THIS HAPPENS

----------------------------------------
libpt (c) 2016-2019 Ilya Kaliman
Fast Coupled Cluster Triples Corrections
https://github.com/ilyak/libpt
----------------------------------------

 Starting (T) calculation...
 Using double precision libpt code
 Running unrestricted (T) code
 Using 1 integral batch

 (T) calculation completed in 1568.79 sec
 (T) energy is -0.0638485972

 SCF energy                 = -301.06764358
 MP2 energy                 = -302.20991245
 CCSD correlation energy    =   -1.18701488
 CCSD total energy          = -302.25465846
 CCSD(T) correlation energy =   -0.06384860
 CCSD(T) total energy       = -302.31850705

 CCSD  T1^2 = 0.0931  T2^2 = 0.4339  Leading amplitudes:

 Amplitude    Orbitals with energies
  0.1346       24 (A) B                  ->    25 (A) B                   
              -0.3865                          0.0531                     
  0.1279       24 (A) A                  ->    26 (A) A                   
              -0.4160                          0.0651                     
 -0.0821       23 (A) A                  ->    26 (A) A                   
              -0.4516                          0.0651                     
  0.0616       24 (A) B                  ->    26 (A) B                   
              -0.3865                          0.1049                     

 Amplitude    Orbitals with energies
 -0.0536       22 (A) A      21 (A) B    ->    32 (A) A      32 (A) B     
              -0.4871       -0.4761            0.1980        0.2017       
  0.0536       22 (A) A      21 (A) B    ->    32 (A) B      32 (A) A     
              -0.4871       -0.4761            0.2017        0.1980       
  0.0536       21 (A) B      22 (A) A    ->    32 (A) A      32 (A) B     
              -0.4761       -0.4871            0.1980        0.2017       
 -0.0536       21 (A) B      22 (A) A    ->    32 (A) B      32 (A) A     
              -0.4761       -0.4871            0.2017        0.1980       

 CCSD calculation:   CPU 26961.67 s  wall 28350.26 s

 Total ccman2 time:   CPU 33652.72 s  wall 32728.46 s

 
 --------------------------------------------------------------
 
                    Orbital Energies (a.u.)
 --------------------------------------------------------------
 
 Alpha MOs
 -- Occupied --
-15.5869 -15.5728 -11.3236 -11.3097 -11.3023 -11.2842 -11.2753  -1.2543
 -1.2455  -1.1469  -1.0726  -0.9030  -0.7832  -0.7552  -0.7074  -0.6546
 -0.6226  -0.5951  -0.5755  -0.5498  -0.5175  -0.4871  -0.4516  -0.4160
 -0.3199
 -- Virtual --
  0.0651   0.1175   0.1404   0.1558   0.1739   0.1809   0.1980   0.2143
  0.2580   0.2765   0.3167   0.3226   0.3649   0.3795   0.4134   0.4186
  0.4229   0.4440   0.4636   0.4866   0.4887   0.5039   0.5072   0.5179
  0.5512   0.5581   0.5691   0.5893   0.6060   0.6129   0.6176   0.6228
  0.6507   0.6614   0.6807   0.6899   0.7193   0.7375   0.7439   0.7555
  0.7789   0.7911   0.8024   0.8335   0.8630   0.8706   0.8834   0.9036
  0.9325   0.9527   0.9833   0.9994   1.0416   1.0691   1.1089   1.1281
  1.1476   1.1643   1.1960   1.2091   1.2387   1.2478   1.2676   1.2743
  1.2909   1.3287   1.3379   1.3560   1.3889   1.3936   1.4203   1.4530
  1.4617   1.4775   1.5043   1.5245   1.5394   1.5677   1.6103   1.6213
  1.6536   1.6619   1.6851   1.6986   1.7374   1.7617   1.8087   1.8364
  1.9230   1.9358   1.9556   2.0013   2.0286   2.0430   2.0994   2.2031
  2.2490   2.3382   2.3566   2.3919   2.4475   2.4714   2.4923   2.5455
  2.5527   2.5836   2.5953   2.6410   2.6561   2.6926   2.7105   2.7227
  2.7693   2.7971   2.8079   2.8592   2.8612   2.9134   2.9168   2.9446
  2.9695   2.9841   3.0290   3.0427   3.0600   3.0716   3.0963   3.1013
  3.1210   3.1445   3.1587   3.1743   3.1971   3.2149   3.2346   3.2612
  3.2760   3.2890   3.3097   3.3213   3.3369   3.3453   3.3741   3.3868
  3.4124   3.4251   3.4380   3.4546   3.4868   3.4990   3.5184   3.5363
  3.5384   3.5693   3.6006   3.6266   3.6388   3.6848   3.7040   3.7162
  3.7439   3.7698   3.7873   3.8308   3.8439   3.8714   3.8936   3.9013
  3.9048   3.9413   3.9651   3.9783   4.0326   4.0362   4.0911   4.1004
  4.1138   4.1291   4.1667   4.1948   4.2266   4.2380   4.2481   4.2624
  4.3090   4.3118   4.3230   4.3256   4.3424   4.3945   4.4145   4.4463
  4.4890   4.4909   4.5114   4.5283   4.5498   4.6053   4.6061   4.6487
  4.6644   4.7418   4.7985   4.8218   4.8703   4.8820   4.9142   4.9326
  4.9562   4.9580   4.9805   5.0245   5.0716   5.0741   5.0857   5.1029
  5.1471   5.2175   5.2711   5.3218   5.3394   5.3811   5.3976   5.4688
  5.5094   5.5272   5.5444   5.5670   5.6045   5.6620   5.7169   5.7604
  5.8710   5.9392   6.0010   6.0281   6.1407   6.1858   6.2311   6.2549
  6.2820   6.3378   6.4754   6.5152   6.6132   6.6809   6.9062   7.1945
  9.2119  10.0446  12.3293  13.0956  14.6547  15.1665  16.2678
 
 Beta MOs
 -- Occupied --
-15.5722 -15.5666 -11.3087 -11.2983 -11.2953 -11.2885 -11.2862  -1.2308
 -1.2236  -1.1370  -1.0364  -0.8959  -0.7637  -0.7465  -0.6973  -0.6363
 -0.6127  -0.5872  -0.5541  -0.5175  -0.4761  -0.4548  -0.4413  -0.3865
 -- Virtual --
  0.0531   0.1049   0.1208   0.1480   0.1687   0.1793   0.1936   0.2017
  0.2233   0.2737   0.2893   0.3224   0.3273   0.3643   0.3847   0.4087
  0.4228   0.4343   0.4502   0.4695   0.4867   0.4951   0.5098   0.5175
  0.5209   0.5484   0.5635   0.5710   0.5992   0.6129   0.6163   0.6304
  0.6323   0.6562   0.6657   0.6893   0.7005   0.7254   0.7450   0.7491
  0.7600   0.7925   0.8042   0.8097   0.8373   0.8676   0.8811   0.8862
  0.9029   0.9436   0.9541   0.9893   1.0067   1.0583   1.0739   1.1144
  1.1354   1.1528   1.1664   1.2026   1.2165   1.2427   1.2507   1.2756
  1.2776   1.3005   1.3345   1.3436   1.3604   1.3886   1.4033   1.4280
  1.4578   1.4696   1.4826   1.5179   1.5322   1.5473   1.5750   1.6218
  1.6256   1.6596   1.6717   1.6881   1.7031   1.7476   1.7614   1.8144
  1.8422   1.9304   1.9516   1.9612   2.0108   2.0363   2.0500   2.1076
  2.2086   2.2531   2.3313   2.3657   2.3966   2.4480   2.4576   2.5011
  2.5490   2.5667   2.5860   2.6015   2.6506   2.6623   2.7015   2.7166
  2.7277   2.7785   2.8038   2.8145   2.8590   2.8713   2.9084   2.9207
  2.9392   2.9716   2.9884   3.0347   3.0468   3.0608   3.0756   3.0990
  3.1086   3.1258   3.1489   3.1643   3.1734   3.2022   3.2198   3.2335
  3.2563   3.2864   3.2988   3.3142   3.3261   3.3363   3.3513   3.3775
  3.3937   3.4247   3.4281   3.4466   3.4608   3.4919   3.5048   3.5227
  3.5352   3.5444   3.5733   3.6062   3.6333   3.6455   3.6868   3.7080
  3.7206   3.7469   3.7760   3.7927   3.8337   3.8530   3.8789   3.9009
  3.9075   3.9105   3.9490   3.9720   3.9813   4.0385   4.0410   4.0946
  4.1052   4.1173   4.1322   4.1704   4.1958   4.2304   4.2416   4.2504
  4.2632   4.3130   4.3150   4.3352   4.3461   4.3514   4.3967   4.4197
  4.4472   4.4929   4.4964   4.5138   4.5296   4.5505   4.6058   4.6117
  4.6550   4.6678   4.7484   4.8028   4.8258   4.8743   4.8873   4.9168
  4.9371   4.9604   4.9905   5.0099   5.0295   5.0784   5.0826   5.0894
  5.1040   5.1550   5.2191   5.2728   5.3252   5.3470   5.3871   5.4032
  5.4729   5.5167   5.5338   5.5512   5.5784   5.6080   5.6643   5.7178
  5.7621   5.8749   5.9441   6.0040   6.0337   6.1446   6.1895   6.2356
  6.2596   6.2852   6.3422   6.4795   6.5247   6.6165   6.6842   6.9096
  7.1994   9.2118  10.0508  12.3285  13.1041  14.6600  15.1721  16.2742
 --------------------------------------------------------------
 
          Ground-State Mulliken Net Atomic Charges

     Atom                 Charge (a.u.)    Spin (a.u.)
  --------------------------------------------------------
      1 C                    -0.019681      -0.467568
      2 N                    -0.117545       0.480638
      3 C                    -0.122038      -0.554860
      4 H                     0.179438       0.040630
      5 C                    -0.136248       0.626393
      6 H                     0.183959      -0.039664
      7 C                    -0.173871       0.411433
      8 H                     0.187027      -0.033382
      9 C                    -0.011548       0.557540
     10 H                     0.164673      -0.217163
     11 N                    -0.301656       0.131558
     12 H                     0.167491       0.064444
  --------------------------------------------------------
  Sum of atomic charges =    -0.000000
  Sum of spin   charges =     1.000000

 -----------------------------------------------------------------
                    Cartesian Multipole Moments
 -----------------------------------------------------------------
    Charge (ESU x 10^10)
                 0.0000
    Dipole Moment (Debye)
         X       1.5708      Y       0.2465      Z      -3.0898
       Tot       3.4749
    Quadrupole Moments (Debye-Ang)
        XX     -42.7095     XY       0.1550     YY     -55.8967
        XZ       1.2571     YZ      14.6119     ZZ     -48.1426
    Octopole Moments (Debye-Ang^2)
       XXX       9.5580    XXY       7.1621    XYY      16.6399
       YYY      15.4944    XXZ     -16.2287    XYZ      -4.7481
       YYZ     -29.4847    XZZ      10.5366    YZZ      37.1835
       ZZZ     -81.5629
    Hexadecapole Moments (Debye-Ang^3)
      XXXX     -73.0404   XXXY     -22.4142   XXYY    -132.9402
      XYYY     -17.0152   YYYY    -813.0726   XXXZ      50.2276
      XXYZ      79.8079   XYYZ      31.1737   YYYZ     336.9858
      XXZZ    -120.5999   XYZZ     -27.7448   YYZZ    -311.3250
      XZZZ      66.0491   YZZZ     329.6808   ZZZZ    -743.6393
 -----------------------------------------------------------------
Archival summary:
1\1\cpu-5-86\SP\ProcedureUnspecified\BasisUnspecified\255(2)\hpark21\ThuJun1303:57:092024ThuJun1303:57:092024\0\\#,ProcedureUnspecified,BasisUnspecified,\\0,2\C\H,1,1.08162\C,1,1.341,2,121.948\H,3,1.08379,1,118.915,2,-178.298,0\C,1,1.42446,2,116.31,3,-178.933,0\N,5,1.14996,1,179.258,2,-27.1588,0\C,3,1.45396,1,124.897,2,-2.15317,0\H,7,1.08236,3,118.408,1,165.705,0\H,7,1.33721,3,122.636,1,-76.9321,0\C,9,1.33666,7,64.0227,3,114.167,0\N,10,1.24019,9,133.582,7,-140.829,0\H,11,1.02104,10,116.35,9,136.078,0\\HF=-301.067644\\@

 Total job time:  32873.51s(wall), 34623.73s(cpu) 
 Thu Jun 13 03:57:09 2024

        *************************************************************
        *                                                           *
        *  Thank you very much for using Q-Chem.  Have a nice day.  *
        *                                                           *
        *************************************************************
