# Supplementary material for: Reactant Discovery with an Ab Initio Nanoreactor: Exploration of Astrophysical N-Heterocycle Precursors and Formation Pathways
Source: ACS Earth Space Chem. 2024 Aug 9;8(9):1771–83. doi: 10.1021/acsearthspacechem.4c00120 (PMC11418024; doi:10.1021/acsearthspacechem.4c00120)
Supplement: Supplementary file 2 — sp4c00120_si_002.zip [file sp4c00120_si_002.zip › nr-si-data/reaction2/TS7/irc_result.xyz]

12   
37 Energy -302.952992
C       -0.3472474250   -1.5855356016    2.0633540655
N       -0.5158382362   -2.4366788977    2.8796241509
C        0.3371621131   -0.8645057028   -0.1369496317
H        0.6900842098   -1.8758577755   -0.3279305299
C       -0.1832116432   -0.6075577094    1.1089729748
H       -0.5284041570    0.4056501066    1.3827860651
C        0.3941432739    0.0181624746   -1.2243237069
H        0.7885620343   -0.3595504979   -2.1380124449
C       -0.2035269648    1.3419223565   -1.2717823136
H       -0.8276593492    1.5055027408   -2.1667168854
N       -0.1231782755    2.3364492613   -0.4723591424
H        0.5191143839    2.1219992435    0.3033373510
12   
36 Energy -302.952835
C       -0.3520910446   -1.6117369095    2.0861197615
N       -0.5142939404   -2.4195986587    2.8631717260
C        0.3416632889   -0.8640583194   -0.1517982031
H        0.6872710638   -1.8752601851   -0.3287238825
C       -0.1865794361   -0.5868449079    1.1092569033
H       -0.5215350442    0.3959262108    1.3812571193
C        0.3927157007    0.0115642836   -1.2024049127
H        0.7935402737   -0.3613269416   -2.1454084453
C       -0.2096191549    1.3551324940   -1.2756229528
H       -0.8261408105    1.5023925459   -2.1625124268
N       -0.1191935794    2.3267232231   -0.4705985102
H        0.5142626472    2.1270871633    0.2972637757
12   
35 Energy -302.952765
C       -0.3532832206   -1.6035779098    2.0791814228
N       -0.5178407758   -2.4202817396    2.8624635941
C        0.3340821943   -0.8643026560   -0.1357794481
H        0.6811793563   -1.8839671742   -0.3338990353
C       -0.1794996181   -0.6148865180    1.1100464918
H       -0.5137164214    0.4102796656    1.3864536317
C        0.4003798681    0.0216700438   -1.2308748863
H        0.7959949413   -0.3539140987   -2.1314236793
C       -0.2010614395    1.3361438313   -1.2663552122
H       -0.8331674829    1.4973738682   -2.1650902897
N       -0.1328137935    2.3428556308   -0.4794486023
H        0.5197463567    2.1326070551    0.3047259658
12   
34 Energy -302.952617
C       -0.3533039396   -1.6118379841    2.0839426094
N       -0.5197224082   -2.4233030803    2.8658877141
C        0.3421651959   -0.8680610792   -0.1555583638
H        0.6783223333   -1.8777548290   -0.3331708320
C       -0.1849249276   -0.5832544724    1.1080674877
H       -0.5081851813    0.3947129178    1.3836531235
C        0.3961854281    0.0102676720   -1.1940161371
H        0.8019913861   -0.3585236462   -2.1458846740
C       -0.2120885656    1.3584351981   -1.2760637961
H       -0.8291287041    1.4947666335   -2.1592775908
N       -0.1212608740    2.3265487735   -0.4702348152
H        0.5099502217    2.1380038947    0.2926552273
12   
33 Energy -302.952498
C       -0.3535402501   -1.6045983188    2.0779495915
N       -0.5223850479   -2.4234614716    2.8649766143
C        0.3359608369   -0.8658444656   -0.1400239517
H        0.6749632074   -1.8880819952   -0.3376380871
C       -0.1801504395   -0.6104222428    1.1099385162
H       -0.5033330837    0.4094625683    1.3883428518
C        0.4023629264    0.0205946082   -1.2237561704
H        0.8024308496   -0.3520761869   -2.1319702443
C       -0.2038415025    1.3400611157   -1.2682853097
H       -0.8350374263    1.4911545970   -2.1622651480
N       -0.1336629071    2.3420667278   -0.4781075425
H        0.5162328021    2.1411450624    0.3008388333
12   
32 Energy -302.952449
C       -0.3609104487   -1.6273639072    2.0989316270
N       -0.5220932070   -2.4033013530    2.8447802185
C        0.3321168967   -0.8688939095   -0.1390072769
H        0.6635283711   -1.8934621609   -0.3435425393
C       -0.1752833740   -0.6146624761    1.1062283056
H       -0.4889054642    0.4131699444    1.3909348883
C        0.4092984355    0.0221200905   -1.2266806024
H        0.8109273304   -0.3465318428   -2.1265874353
C       -0.2026853324    1.3356572574   -1.2649032112
H       -0.8391406989    1.4821716403   -2.1591455080
N       -0.1401235215    2.3474847684   -0.4803171053
H        0.5132709788    2.1536119470    0.2993085929
12   
31 Energy -302.951697
C       -0.3572784819   -1.6028829169    2.0709337178
N       -0.5329889771   -2.4321253428    2.8727389211
C        0.3340461634   -0.8757543491   -0.1553201459
H        0.6490536232   -1.8933099790   -0.3486291266
C       -0.1759964663   -0.5968653331    1.1093433425
H       -0.4690594039    0.4007248050    1.3900044956
C        0.4116265530    0.0161738189   -1.1960941232
H        0.8257183374   -0.3453873528   -2.1351758566
C       -0.2096290859    1.3501781568   -1.2675495995
H       -0.8397830154    1.4713518732   -2.1507844896
N       -0.1393564157    2.3377667454   -0.4791723918
H        0.5036471356    2.1701298730    0.2897052105
12   
30 Energy -302.951637
C       -0.3625581870   -1.6269906895    2.0901527847
N       -0.5320002595   -2.4150505653    2.8567407763
C        0.3403382915   -0.8920993802   -0.1718677207
H        0.6361175920   -1.8910444061   -0.3519096805
C       -0.1810142728   -0.5753839362    1.1171153937
H       -0.4545556462    0.3907583813    1.3875557355
C        0.4124891625    0.0207525628   -1.1829216874
H        0.8359854945   -0.3446571154   -2.1384928591
C       -0.2103609829    1.3527826727   -1.2675210358
H       -0.8412403684    1.4631150154   -2.1459460029
N       -0.1422806036    2.3357949053   -0.4797123874
H        0.4990797470    2.1820225540    0.2868066382
12   
29 Energy -302.950818
C       -0.3630156438   -1.6085344800    2.0750839782
N       -0.5383365259   -2.4267133594    2.8663128886
C        0.3245951872   -0.8747390753   -0.1521017178
H        0.6218077959   -1.9121633308   -0.3633912840
C       -0.1677454648   -0.6113372605    1.1006471453
H       -0.4381995580    0.4104946204    1.3937851706
C        0.4274838787    0.0155299905   -1.1963061685
H        0.8455397532   -0.3343043123   -2.1259123501
C       -0.2075076025    1.3447417192   -1.2607028946
H       -0.8471931901    1.4496949713   -2.1424759342
N       -0.1539124953    2.3473424340   -0.4830356004
H        0.4964838334    2.1999880815    0.2880967224
12   
28 Energy -302.950655
C       -0.3627262022   -1.6108994412    2.0717096054
N       -0.5404763668   -2.4282533482    2.8688820357
C        0.3348850720   -0.9050619286   -0.1717246268
H        0.6092124203   -1.9027294836   -0.3642193892
C       -0.1770151145   -0.5848631334    1.1192083600
H       -0.4261077807    0.3962031464    1.3896022573
C        0.4262264793    0.0279271887   -1.1876011428
H        0.8541505675   -0.3351515094   -2.1295581186
C       -0.2068072210    1.3439703305   -1.2615263926
H       -0.8479918724    1.4429757902   -2.1383001161
N       -0.1554994141    2.3461804818   -0.4819571849
H        0.4921494008    2.2097019056    0.2854846680
12   
27 Energy -302.950459
C       -0.3630885799   -1.5999967605    2.0664351340
N       -0.5418742652   -2.4334140258    2.8723171626
C        0.3199531290   -0.8735733107   -0.1504050074
H        0.6095134037   -1.9202200417   -0.3697207940
C       -0.1644605674   -0.6186318865    1.0974627930
H       -0.4254529584    0.4142897333    1.3946257012
C        0.4346311071    0.0146700533   -1.1958324749
H        0.8538303373   -0.3299832494   -2.1223839181
C       -0.2060756924    1.3448646838   -1.2555165560
H       -0.8498360602    1.4400590447   -2.1384654361
N       -0.1607274443    2.3489092498   -0.4867286437
H        0.4935875590    2.2130265086    0.2882119950
12   
26 Energy -302.950289
C       -0.3631142450   -1.6059871295    2.0662112539
N       -0.5431987089   -2.4329742617    2.8731679550
C        0.3322485843   -0.9065277622   -0.1735620666
H        0.5982786342   -1.9077660330   -0.3691193423
C       -0.1747757325   -0.5867146996    1.1169861272
H       -0.4151846315    0.3975888440    1.3898258263
C        0.4314970427    0.0269069991   -1.1831962308
H        0.8618388163   -0.3321378898   -2.1282409220
C       -0.2067636845    1.3444179363   -1.2596075369
H       -0.8496387014    1.4345676659   -2.1341753879
N       -0.1591556772    2.3473387660   -0.4819759469
H        0.4879682722    2.2212875633    0.2836862267
12   
25 Energy -302.950074
C       -0.3647110477   -1.6014679709    2.0667805808
N       -0.5430783014   -2.4312658759    2.8699988696
C        0.3170071143   -0.8760815276   -0.1503515400
H        0.5981029662   -1.9264957350   -0.3752736224
C       -0.1631605364   -0.6211622658    1.0970061413
H       -0.4139080388    0.4160963534    1.3945014107
C        0.4407908758    0.0159617405   -1.1960265278
H        0.8613009121   -0.3265741542   -2.1196659057
C       -0.2043523470    1.3431336897   -1.2517722391
H       -0.8522462326    1.4312879471   -2.1350613008
N       -0.1669796542    2.3518229603   -0.4890393718
H        0.4912342587    2.2247448372    0.2889034609
12   
24 Energy -302.948951
C       -0.3695829576   -1.6143145233    2.0752997677
N       -0.5431332664   -2.4214645138    2.8602017499
C        0.3188993467   -0.8980698896   -0.1681401529
H        0.5672322487   -1.9287994434   -0.3846227276
C       -0.1651395098   -0.6044159740    1.1020340610
H       -0.3877996085    0.4094590996    1.3899008855
C        0.4507857304    0.0216624138   -1.1829583596
H        0.8794814582   -0.3224216109   -2.1193171033
C       -0.2015911314    1.3409490807   -1.2475784362
H       -0.8536563260    1.4101554053   -2.1223218526
N       -0.1750949761    2.3532932430   -0.4873585547
H        0.4795989618    2.2539667115    0.2848606793
12   
23 Energy -302.948880
C       -0.3754674032   -1.6371034978    2.0968481516
N       -0.5387774317   -2.4007451387    2.8395723714
C        0.3178494904   -0.9010526726   -0.1724823986
H        0.5549291746   -1.9325752911   -0.3893109692
C       -0.1642424933   -0.6002631671    1.0992310148
H       -0.3791862926    0.4100275209    1.3882478878
C        0.4568798018    0.0216955319   -1.1797039293
H        0.8849526356   -0.3207340760   -2.1185786544
C       -0.1992654631    1.3396987611   -1.2443885153
H       -0.8538353037    1.4005706882   -2.1173876823
N       -0.1795740455    2.3545353122   -0.4869992038
H        0.4757373012    2.2659460280    0.2849518841
12   
22 Energy -302.947506
C       -0.3704156198   -1.6023748710    2.0624504336
N       -0.5444820693   -2.4281453672    2.8649799216
C        0.3119387265   -0.9041962403   -0.1710617351
H        0.5312412839   -1.9427966406   -0.3993048734
C       -0.1616818215   -0.6085934988    1.0973501266
H       -0.3629426861    0.4145373978    1.3861898215
C        0.4704553379    0.0226462783   -1.1782478700
H        0.8952792708   -0.3168225271   -2.1158863255
C       -0.1943549635    1.3371409415   -1.2368960476
H       -0.8545952574    1.3817990197   -2.1082901600
N       -0.1895115723    2.3573570468   -0.4875918818
H        0.4690693416    2.2894484600    0.2863085472
12   
21 Energy -302.947385
C       -0.3766873371   -1.6286181497    2.0878529339
N       -0.5391016324   -2.4041509827    2.8411694998
C        0.3111248930   -0.9040026842   -0.1745890786
H        0.5218183218   -1.9457722359   -0.4030528106
C       -0.1605661685   -0.6052243724    1.0934133205
H       -0.3576803081    0.4157021934    1.3849470695
C        0.4754390379    0.0220834418   -1.1749187459
H        0.8981399073   -0.3155935930   -2.1159571153
C       -0.1923162137    1.3303748536   -1.2388953061
H       -0.8534981730    1.3737213385   -2.1035010074
N       -0.1913454847    2.3629717079   -0.4816429825
H        0.4646731284    2.2985084816    0.2851741800
12   
20 Energy -302.946712
C       -0.3704690994   -1.5950241654    2.0544197244
N       -0.5446923243   -2.4324509813    2.8682421647
C        0.3092461315   -0.9085348887   -0.1735983117
H        0.5118548159   -1.9481383963   -0.4068177756
C       -0.1606167212   -0.6087242164    1.0959061703
H       -0.3513332381    0.4161915295    1.3836595755
C        0.4809828051    0.0237031776   -1.1753421813
H        0.9021629819   -0.3145496823   -2.1152833840
C       -0.1896234843    1.3366813161   -1.2295854500
H       -0.8539986575    1.3660753294   -2.1002817786
N       -0.1970787869    2.3570452657   -0.4888990341
H        0.4635655487    2.3077257111    0.2875802378
12   
19 Energy -302.946510
C       -0.3768997001   -1.6227113914    2.0817269237
N       -0.5390547048   -2.4069018690    2.8429002799
C        0.3079130831   -0.9067868531   -0.1746295761
H        0.5046132455   -1.9510653172   -0.4099731129
C       -0.1589151908   -0.6078640442    1.0905014010
H       -0.3477038446    0.4187357337    1.3831046032
C        0.4855214297    0.0227488562   -1.1742846587
H        0.9037803115   -0.3132529430   -2.1146028001
C       -0.1878539151    1.3301848961   -1.2315645932
H       -0.8529571857    1.3595449517   -2.0964794292
N       -0.1980164978    2.3625925438   -0.4828765219
H        0.4595729407    2.3147754353    0.2861774418
12   
18 Energy -302.946068
C       -0.3706598493   -1.5904409323    2.0490681835
N       -0.5443632089   -2.4348769614    2.8699131879
C        0.3078271147   -0.9116196575   -0.1770746800
H        0.4966325642   -1.9515094499   -0.4125788421
C       -0.1602405365   -0.6068532199    1.0954618908
H       -0.3429764685    0.4164134142    1.3813012847
C        0.4890572162    0.0240765051   -1.1713772268
H        0.9068749671   -0.3130985348   -2.1159119136
C       -0.1856752702    1.3353653954   -1.2249159850
H       -0.8528505997    1.3534590560   -2.0935725004
N       -0.2027988941    2.3573312167   -0.4889521409
H        0.4591729368    2.3217531673    0.2886386994
12   
17 Energy -302.944263
C       -0.3766299910   -1.6062661976    2.0638117552
N       -0.5375621316   -2.4158557315    2.8495375491
C        0.3042982016   -0.9139867666   -0.1807554210
H        0.4636193999   -1.9591397681   -0.4256667881
C       -0.1576449393   -0.6056361946    1.0876998678
H       -0.3289821386    0.4217262180    1.3777011399
C        0.5092259077    0.0246645075   -1.1670943195
H        0.9120274356   -0.3092434735   -2.1168644078
C       -0.1754034637    1.3287640917   -1.2159107479
H       -0.8476807985    1.3231412448   -2.0783893214
N       -0.2128069315    2.3604181337   -0.4839824807
H        0.4475394218    2.3514139353    0.2899131324
12   
16 Energy -302.944087
C       -0.3817781401   -1.6279711338    2.0845368001
N       -0.5320270212   -2.3947772558    2.8284120754
C        0.3038200897   -0.9144337662   -0.1842717306
H        0.4507740093   -1.9608949409   -0.4309208546
C       -0.1570916322   -0.6012753736    1.0838650107
H       -0.3247713908    0.4231204674    1.3765308587
C        0.5173630754    0.0242833974   -1.1640729957
H        0.9120538820   -0.3072836780   -2.1186860121
C       -0.1704327322    1.3269298245   -1.2117828116
H       -0.8444211553    1.3093483778   -2.0719792925
N       -0.2163028915    2.3608165214   -0.4827822358
H        0.4428138795    2.3621375588    0.2911511462
12   
15 Energy -302.942085
C       -0.3757566289   -1.5887260114    2.0454097463
N       -0.5350165523   -2.4247599899    2.8563188742
C        0.3014709357   -0.9176275254   -0.1843784131
H        0.4282562766   -1.9640162962   -0.4401400624
C       -0.1572551430   -0.6045019313    1.0843857137
H       -0.3175807889    0.4256874927    1.3748108151
C        0.5322047163    0.0264934050   -1.1614232300
H        0.9123053182   -0.3041529137   -2.1219978607
C       -0.1616170530    1.3245457503   -1.2034030706
H       -0.8391356706    1.2858213083   -2.0613376098
N       -0.2232827443    2.3603622721   -0.4822138714
H        0.4354073073    2.3808744386    0.2939689273
12   
14 Energy -302.941702
C       -0.3813652054   -1.6160265585    2.0717369015
N       -0.5292185394   -2.3994466800    2.8313279397
C        0.3014314198   -0.9155959280   -0.1886980715
H        0.4194732315   -1.9652792132   -0.4440146656
C       -0.1568660452   -0.5991736338    1.0804071483
H       -0.3151843769    0.4263780612    1.3741566257
C        0.5376434990    0.0246781099   -1.1569636012
H        0.9114183453   -0.3023989415   -2.1244674311
C       -0.1580458591    1.3232404428   -1.2012959035
H       -0.8358861794    1.2749008526   -2.0561606445
N       -0.2250474476    2.3608125854   -0.4810720567
H        0.4316471307    2.3879109022    0.2950437175
12   
13 Energy -302.940607
C       -0.3754756588   -1.5815673284    2.0378241835
N       -0.5326432873   -2.4265830679    2.8569609946
C        0.2993451867   -0.9200301791   -0.1861894652
H        0.4075907177   -1.9653148904   -0.4488795631
C       -0.1574022672   -0.6035937167    1.0816662003
H       -0.3122414676    0.4286574903    1.3740364628
C        0.5463049060    0.0284127251   -1.1595378928
H        0.9098665343   -0.2999239448   -2.1255169594
C       -0.1515851573    1.3213300023   -1.1951715744
H       -0.8326628987    1.2609513925   -2.0505767848
N       -0.2284182404    2.3604604185   -0.4814982271
H        0.4273216061    2.3972010978    0.2968825843
12   
12 Energy -302.939866
C       -0.3809731234   -1.6090329037    2.0642024715
N       -0.5267586425   -2.4012149430    2.8319297033
C        0.2997632769   -0.9167908083   -0.1924709630
H        0.3980550691   -1.9664431440   -0.4531300703
C       -0.1573181540   -0.5967620942    1.0779356066
H       -0.3098998675    0.4287388967    1.3733287970
C        0.5524952867    0.0246725743   -1.1528889069
H        0.9082832769   -0.2977047401   -2.1288296950
C       -0.1491160055    1.3211041902   -1.1943391086
H       -0.8277699431    1.2484650914   -2.0436644527
N       -0.2298829039    2.3602560599   -0.4804560255
H        0.4231217039    2.4047118201    0.2983826024
12   
11 Energy -302.936615
C       -0.3757882168   -1.5869467883    2.0418137608
N       -0.5256029594   -2.4128782323    2.8417639687
C        0.2933184834   -0.9194565140   -0.1937401192
H        0.3716561864   -1.9651938112   -0.4658645698
C       -0.1593460438   -0.5965509367    1.0749287743
H       -0.3054189475    0.4337965601    1.3748361921
C        0.5721559869    0.0287348694   -1.1521931417
H        0.8987470737   -0.2880690745   -2.1365408706
C       -0.1308350106    1.3164286695   -1.1812552421
H       -0.8155284922    1.2045644550   -2.0282446994
N       -0.2329665263    2.3614852103   -0.4813384869
H        0.4096084403    2.4240855920    0.3058343929
12   
10 Energy -302.935968
C       -0.3793752064   -1.6115361012    2.0651795112
N       -0.5204699878   -2.3893820451    2.8186107392
C        0.2904215996   -0.9187505865   -0.1978286804
H        0.3635899029   -1.9635311241   -0.4699407288
C       -0.1596280496   -0.5910075127    1.0714104271
H       -0.3042315748    0.4351543331    1.3753381582
C        0.5772330742    0.0286008565   -1.1514224887
H        0.8946494672   -0.2839756608   -2.1399399599
C       -0.1246260309    1.3167678492   -1.1769740921
H       -0.8096011022    1.1855934804   -2.0221533404
N       -0.2325072697    2.3620556506   -0.4823377474
H        0.4045451517    2.4300108597    0.3100581612
12   
9 Energy -302.932430
C       -0.3699163168   -1.5743040970    2.0277684210
N       -0.5243128633   -2.4175219148    2.8452524499
C        0.2824610089   -0.9161148859   -0.2013939210
H        0.3488936319   -1.9606086270   -0.4777415997
C       -0.1613276205   -0.5926820737    1.0720889069
H       -0.3023331390    0.4381665396    1.3769947938
C        0.5870281205    0.0290797204   -1.1494074213
H        0.8864491536   -0.2758036197   -2.1478652990
C       -0.1136226899    1.3152375231   -1.1719053446
H       -0.7971959973    1.1482862709   -2.0097543531
N       -0.2305107351    2.3654097659   -0.4825331448
H        0.3943874215    2.4408553975    0.3184964713
12   
8 Energy -302.927056
C       -0.3688233144   -1.5894354289    2.0403300017
N       -0.5204198396   -2.4006128569    2.8284956342
C        0.2694184365   -0.9116522118   -0.2093300254
H        0.3355623396   -1.9536374562   -0.4851240795
C       -0.1612435348   -0.5862425355    1.0684559203
H       -0.3008540770    0.4411170901    1.3784673816
C        0.5903312043    0.0301671048   -1.1520930251
H        0.8765593493   -0.2652786830   -2.1580177455
C       -0.0981252382    1.3193098239   -1.1649058305
H       -0.7800341084    1.0931772874   -1.9959433336
N       -0.2247117773    2.3717743407   -0.4835846392
H        0.3823405348    2.4513135247    0.3332497006
12   
7 Energy -302.919659
C       -0.3637380345   -1.5825770655    2.0308599241
N       -0.5209622892   -2.4041422452    2.8320822105
C        0.2549615979   -0.9051439414   -0.2164677967
H        0.3266634808   -1.9452314175   -0.4898302689
C       -0.1599865662   -0.5841245826    1.0681327917
H       -0.2998377773    0.4430164000    1.3790411412
C        0.5818749447    0.0311558353   -1.1586196296
H        0.8692071752   -0.2554955317   -2.1682696329
C       -0.0825229706    1.3295126616   -1.1641893652
H       -0.7603405454    1.0324259215   -1.9815506235
N       -0.2172915181    2.3811661431   -0.4822017961
H        0.3719724777    2.4594378217    0.3510130049
12   
6 Energy -302.910071
C       -0.3610847661   -1.5840513739    2.0295493651
N       -0.5205748852   -2.4016339731    2.8300106411
C        0.2424006648   -0.8985095447   -0.2224420437
H        0.3209118898   -1.9369297560   -0.4923602229
C       -0.1577384301   -0.5817990312    1.0671438686
H       -0.2990049318    0.4438024323    1.3787455829
C        0.5633918970    0.0327649752   -1.1688524395
H        0.8646802347   -0.2469956862   -2.1765078552
C       -0.0661820294    1.3444352409   -1.1678959784
H       -0.7403822975    0.9722116805   -1.9675094985
N       -0.2100681275    2.3909957632   -0.4790488916
H        0.3636507563    2.4657092721    0.3691674318
12   
5 Energy -302.898296
C       -0.3590806107   -1.5843917179    2.0274717216
N       -0.5206327302   -2.4010696919    2.8299206729
C        0.2325867721   -0.8915393004   -0.2264293493
H        0.3173800850   -1.9301838791   -0.4933830730
C       -0.1551756640   -0.5804594024    1.0657646278
H       -0.2982374173    0.4437759525    1.3778727257
C        0.5364860751    0.0361472456   -1.1820796534
H        0.8627126457   -0.2399426586   -2.1825830816
C       -0.0463874879    1.3617593756   -1.1730498850
H       -0.7225707784    0.9141608922   -1.9556573901
N       -0.2038096266    2.4014365491   -0.4737525160
H        0.3567287125    2.4703066347    0.3859051602
12   
4 Energy -302.884870
C       -0.3578882334   -1.5856957374    2.0267659533
N       -0.5206284894   -2.4002560985    2.8295546087
C        0.2249213452   -0.8854513875   -0.2274654012
H        0.3152221033   -1.9254427050   -0.4936568195
C       -0.1526361410   -0.5794865397    1.0634696397
H       -0.2975040490    0.4433519174    1.3767634448
C        0.5045574751    0.0430269833   -1.1986038365
H        0.8624288157   -0.2342490252   -2.1867110254
C       -0.0224134707    1.3813032737   -1.1759967067
H       -0.7080857176    0.8583961168   -1.9467168391
N       -0.1984070343    2.4110740326   -0.4678364128
H        0.3504333715    2.4734291688    0.4004333547
12   
3 Energy -302.871560
C       -0.3571461494   -1.5873697966    2.0267538060
N       -0.5205943819   -2.3994261764    2.8291096360
C        0.2184495042   -0.8815000234   -0.2249937423
H        0.3139105149   -1.9220041526   -0.4935589773
C       -0.1501266769   -0.5788615035    1.0601109241
H       -0.2968373377    0.4429138864    1.3756783593
C        0.4706143057    0.0532994219   -1.2184921429
H        0.8629660653   -0.2295513914   -2.1891262221
C        0.0035352677    1.4031755054   -1.1766297107
H       -0.6958903366    0.8049402244   -1.9395323364
N       -0.1932105418    2.4189562761   -0.4623759070
H        0.3443297418    2.4754277290    0.4130562733
12   
2 Energy -302.861515
C       -0.3566538476   -1.5891568193    2.0273693411
N       -0.5205548753   -2.3986848583    2.8286282596
C        0.2128429085   -0.8788383186   -0.2196478647
H        0.3135071616   -1.9204928585   -0.4932946400
C       -0.1476274509   -0.5788225665    1.0552259247
H       -0.2963587886    0.4426990992    1.3747055783
C        0.4353759969    0.0662552137   -1.2400751147
H        0.8643868408   -0.2259070080   -2.1899825017
C        0.0302696087    1.4265462155   -1.1779583064
H       -0.6855205731    0.7538934620   -1.9324984574
N       -0.1878512398    2.4264541716   -0.4566554904
H        0.3381842341    2.4760542665    0.4241832317
12   
1 Energy -302.857932
C       -0.3558771412   -1.5899346459    2.0270877092
N       -0.5206899992   -2.3987516474    2.8288947394
C        0.2077271948   -0.8783408139   -0.2144928306
H        0.3134601866   -1.9193382948   -0.4928909319
C       -0.1456237153   -0.5785023689    1.0510453423
H       -0.2960311459    0.4423516259    1.3737178145
C        0.3999167529    0.0805690426   -1.2620231049
H        0.8664547855   -0.2228589044   -2.1900052397
C        0.0564621435    1.4519302158   -1.1802332037
H       -0.6758893757    0.7037759708   -1.9246442562
N       -0.1815855208    2.4332430951   -0.4509056151
H        0.3316758105    2.4758567245    0.4344495368
12   
1 Energy -302.857932
C       -0.3532051136   -1.5915688249    2.0275172046
N       -0.5209811292   -2.3982053062    2.8286223218
C        0.1952216254   -0.8761832911   -0.2113111494
H        0.3142250820   -1.9173046026   -0.4920834339
C       -0.1427851353   -0.5777793625    1.0445167019
H       -0.2961931859    0.4421134739    1.3719356033
C        0.3339433925    0.1062922790   -1.3033021947
H        0.8718655799   -0.2163684962   -2.1877948801
C        0.1101201687    1.5052945860   -1.1871491663
H       -0.6635261987    0.6004809658   -1.9077543820
N       -0.1663107612    2.4489637799   -0.4392985295
H        0.3176256507    2.4742647985    0.4561018650
12   
2 Energy -302.860946
C       -0.3512271333   -1.5927058916    2.0284616130
N       -0.5210642619   -2.3972665446    2.8277802728
C        0.1873914633   -0.8731772083   -0.2139881671
H        0.3148327209   -1.9159434733   -0.4918604701
C       -0.1419330235   -0.5773769887    1.0420446580
H       -0.2967143351    0.4422186051    1.3711790766
C        0.3054830553    0.1170712650   -1.3217912995
H        0.8751161190   -0.2124829639   -2.1854949709
C        0.1374176484    1.5321143939   -1.1905741484
H       -0.6627543007    0.5460933969   -1.9001421370
N       -0.1566216867    2.4583637470   -0.4338674092
H        0.3100737092    2.4730916621    0.4682529421
12   
3 Energy -302.868022
C       -0.3480889523   -1.5910993481    2.0263844991
N       -0.5215458748   -2.3982350074    2.8288751107
C        0.1792273032   -0.8698015219   -0.2198936783
H        0.3151634603   -1.9132683513   -0.4919892411
C       -0.1420136396   -0.5763511536    1.0416446327
H       -0.2974603120    0.4418552700    1.3703217347
C        0.2814312937    0.1271763461   -1.3377025869
H        0.8791328175   -0.2080275421   -2.1824476340
C        0.1631925121    1.5581234109   -1.1936165167
H       -0.6672666665    0.4894584372   -1.8942954322
N       -0.1434202780    2.4686164860   -0.4297036811
H        0.3016483112    2.4715529738    0.4824227535
12   
4 Energy -302.876482
C       -0.3447633860   -1.5911729305    2.0258963533
N       -0.5215276398   -2.3973548444    2.8280922027
C        0.1698226431   -0.8638805545   -0.2236251025
H        0.3151971443   -1.9096986835   -0.4930222463
C       -0.1416327390   -0.5760203320    1.0373292711
H       -0.2986657394    0.4421807824    1.3698994257
C        0.2642451572    0.1360566997   -1.3503169910
H        0.8838105388   -0.2026510537   -2.1783341733
C        0.1862120309    1.5806535254   -1.1977563936
H       -0.6790856110    0.4309961496   -1.8915369153
N       -0.1250194952    2.4814148428   -0.4256592423
H        0.2914070708    2.4694763980    0.4990337717
12   
5 Energy -302.884774
C       -0.3407530558   -1.5899385823    2.0233266868
N       -0.5213563991   -2.3967973716    2.8277498793
C        0.1622535992   -0.8582332362   -0.2300779968
H        0.3145502771   -1.9039854997   -0.4948141035
C       -0.1426878545   -0.5743486897    1.0357945005
H       -0.3000867318    0.4420623820    1.3694344623
C        0.2522069224    0.1442148994   -1.3589330224
H        0.8894508695   -0.1967407452   -2.1734917993
C        0.2040587233    1.5998574462   -1.2015183837
H       -0.6965124241    0.3724969782   -1.8917430851
N       -0.1002446209    2.4948164611   -0.4234584443
H        0.2791206692    2.4665959573    0.5177312666
12   
6 Energy -302.892308
C       -0.3382199258   -1.5949200530    2.0265488292
N       -0.5194736750   -2.3903206305    2.8214717655
C        0.1561738501   -0.8509722778   -0.2335166978
H        0.3133999778   -1.8974204290   -0.4978334295
C       -0.1434973935   -0.5722081147    1.0313148237
H       -0.3018708563    0.4426491680    1.3693840489
C        0.2418890889    0.1515789678   -1.3661003766
H        0.8955811288   -0.1901386743   -2.1678475740
C        0.2165233069    1.6137643693   -1.2056024143
H       -0.7151823862    0.3155439632   -1.8934413344
N       -0.0699996991    2.5095220460   -0.4208560246
H        0.2646765578    2.4629216644    0.5364783438
12   
7 Energy -302.898790
C       -0.3316868943   -1.5798851773    2.0092370669
N       -0.5208764797   -2.4004402591    2.8317477639
C        0.1534258981   -0.8450885963   -0.2390198652
H        0.3117222724   -1.8893713834   -0.5015976299
C       -0.1458044676   -0.5710272405    1.0332080869
H       -0.3038955099    0.4430562435    1.3695638917
C        0.2303531987    0.1569302418   -1.3722977908
H        0.9018081227   -0.1831120768   -2.1617621154
C        0.2226754814    1.6258768525   -1.2064454900
H       -0.7311075604    0.2633165979   -1.8955428199
N       -0.0360767631    2.5212714069   -0.4213734539
H        0.2494626759    2.4584733902    0.5542823157
12   
8 Energy -302.903765
C       -0.3360054401   -1.6088364724    2.0366709209
N       -0.5133712212   -2.3731460698    2.8042184731
C        0.1504950677   -0.8372133241   -0.2367265282
H        0.3105166662   -1.8836646618   -0.5058120421
C       -0.1447882852   -0.5662697554    1.0230399347
H       -0.3061524942    0.4451223737    1.3704625831
C        0.2212045236    0.1601886313   -1.3768560826
H        0.9063976077   -0.1762716410   -2.1559882070
C        0.2257291823    1.6275878700   -1.2111580411
H       -0.7430325384    0.2231880336   -1.8983955344
N       -0.0065715071    2.5348384094   -0.4157282764
H        0.2355784128    2.4544766062    0.5662727598
12   
9 Energy -302.905193
C       -0.3288657405   -1.5823626137    2.0091002663
N       -0.5174927888   -2.3942091085    2.8252706387
C        0.1504308747   -0.8356909145   -0.2407094747
H        0.3096695599   -1.8794411550   -0.5077595601
C       -0.1466750968   -0.5673751134    1.0289596342
H       -0.3073171931    0.4452656625    1.3707388699
C        0.2158571791    0.1612176817   -1.3787809338
H        0.9088757452   -0.1726789854   -2.1529002642
C        0.2257348041    1.6338211218   -1.2086500430
H       -0.7489278283    0.2025294708   -1.9001640017
N        0.0099224911    2.5369337885   -0.4187935370
H        0.2287879673    2.4519901648    0.5736883653
12   
10 Energy -302.909590
C       -0.3323117801   -1.6075802765    2.0327159607
N       -0.5097652728   -2.3694406254    2.7998575164
C        0.1487251366   -0.8292153435   -0.2414720304
H        0.3082757932   -1.8721057594   -0.5126576970
C       -0.1464912487   -0.5601438140    1.0230578421
H       -0.3102375579    0.4471667485    1.3717570962
C        0.2038976565    0.1637150641   -1.3825115267
H        0.9133824443   -0.1642226113   -2.1458487993
C        0.2260891085    1.6347589577   -1.2116900746
H       -0.7590245796    0.1620898819   -1.9044624958
N        0.0442952394    2.5479895594   -0.4123186132
H        0.2131650345    2.4469882181    0.5835727814
12   
11 Energy -302.910483
C       -0.3251501050   -1.5801015258    2.0046562561
N       -0.5138570343   -2.3913207668    2.8215169478
C        0.1480935870   -0.8269910625   -0.2426389773
H        0.3076481663   -1.8687010308   -0.5147266690
C       -0.1475777697   -0.5623912933    1.0269012410
H       -0.3116763960    0.4482209745    1.3724000287
C        0.1991033870    0.1640557348   -1.3840893287
H        0.9151262382   -0.1603841594   -2.1425820557
C        0.2252892412    1.6394254817   -1.2090403579
H       -0.7634728342    0.1450733031   -1.9068607987
N        0.0594565917    2.5487286394   -0.4150861213
H        0.2070169016    2.4443857046    0.5895497945
12   
12 Energy -302.913864
C       -0.3290766071   -1.6076798232    2.0316463168
N       -0.5047107402   -2.3639725591    2.7928167359
C        0.1459458246   -0.8210102424   -0.2438115201
H        0.3064668829   -1.8614946639   -0.5195459771
C       -0.1473831769   -0.5541693828    1.0221614984
H       -0.3152906298    0.4509091428    1.3736431853
C        0.1873383529    0.1656014629   -1.3866373602
H        0.9183889030   -0.1508321684   -2.1345669326
C        0.2243944523    1.6384311519   -1.2116182939
H       -0.7713689415    0.1093180277   -1.9131346012
N        0.0928510577    2.5559311372   -0.4076352132
H        0.1924445956    2.4389679168    0.5966821214
12   
13 Energy -302.914297
C       -0.3219851981   -1.5806905825    2.0045100343
N       -0.5083293472   -2.3853353397    2.8137077900
C        0.1448765428   -0.8187469088   -0.2440490836
H        0.3059104353   -1.8582041771   -0.5216027922
C       -0.1482673542   -0.5561180561    1.0253554642
H       -0.3170285602    0.4522858311    1.3744055784
C        0.1821642444    0.1657996296   -1.3880080121
H        0.9198292934   -0.1466308194   -2.1310353565
C        0.2234928652    1.6419695236   -1.2092389848
H       -0.7747759806    0.0938707111   -1.9161701629
N        0.1076123666    2.5556335574   -0.4092924774
H        0.1865006663    2.4361666301    0.6014179617
12   
14 Energy -302.916924
C       -0.3230750815   -1.6005915114    2.0254703808
N       -0.4982944373   -2.3635305791    2.7892693825
C        0.1407284491   -0.8123062322   -0.2451821622
H        0.3044886932   -1.8493068532   -0.5266880603
C       -0.1488415707   -0.5458916846    1.0220030537
H       -0.3225849516    0.4562904979    1.3759950743
C        0.1665462744    0.1666687832   -1.3908376904
H        0.9229295593   -0.1341740849   -2.1204048280
C        0.2218380729    1.6438540894   -1.2082495839
H       -0.7808685765    0.0556816868   -1.9262727011
N        0.1462086827    2.5550726032   -0.4028540275
H        0.1709248594    2.4282332844    0.6077511211
12   
15 Energy -302.917165
C       -0.3154927959   -1.5711058252    1.9966906515
N       -0.5020333708   -2.3870925865    2.8120667174
C        0.1391344606   -0.8102983150   -0.2449989717
H        0.3040277182   -1.8468553521   -0.5279815400
C       -0.1498041914   -0.5487264839    1.0254885497
H       -0.3244931260    0.4581360142    1.3767503645
C        0.1627760019    0.1669843356   -1.3915916932
H        0.9237774606   -0.1305552220   -2.1172228367
C        0.2214222174    1.6432715546   -1.2087843611
H       -0.7829524177    0.0451640258   -1.9298345387
N        0.1568551576    2.5555798828   -0.4015604131
H        0.1667828586    2.4254979711    0.6109780306
12   
16 Energy -302.918683
C       -0.3198972154   -1.6052870261    2.0338924217
N       -0.4881721830   -2.3532397964    2.7753271236
C        0.1338339081   -0.8050837552   -0.2459011254
H        0.3025286597   -1.8409439164   -0.5296618654
C       -0.1510025507   -0.5389017155    1.0216574889
H       -0.3301669087    0.4629588368    1.3776667860
C        0.1537330921    0.1667895081   -1.3936660438
H        0.9254841435   -0.1222330405   -2.1088873044
C        0.2204209230    1.6440192464   -1.2078819303
H       -0.7856620548    0.0239925009   -1.9408531435
N        0.1802288589    2.5508346975   -0.3970527690
H        0.1586713005    2.4170944597    0.6153603204
12   
17 Energy -302.918750
C       -0.3127184987   -1.5817443465    2.0124907014
N       -0.4881008587   -2.3705399667    2.7907503082
C        0.1303850150   -0.8020873083   -0.2457172544
H        0.3014727894   -1.8368708033   -0.5308648285
C       -0.1527003068   -0.5385132537    1.0244644169
H       -0.3339434767    0.4659707930    1.3785086002
C        0.1470280177    0.1670962130   -1.3951445930
H        0.9269909474   -0.1167857554   -2.1035787793
C        0.2198346535    1.6433645721   -1.2083069227
H       -0.7873435515    0.0095262740   -1.9478929376
N        0.1959828745    2.5490388154   -0.3932217299
H        0.1531123679    2.4115447658    0.6185129772
12   
18 Energy -302.919058
C       -0.3048164963   -1.5513118844    1.9838636421
N       -0.4902964710   -2.3961464038    2.8151589983
C        0.1278983280   -0.8013743140   -0.2446148657
H        0.3003066986   -1.8347691824   -0.5303386650
C       -0.1546075679   -0.5374123613    1.0264427167
H       -0.3366340413    0.4668528562    1.3786341184
C        0.1419104125    0.1678278535   -1.3958592767
H        0.9291332934   -0.1154309240   -2.1016077552
C        0.2197358748    1.6414449350   -1.2098022713
H       -0.7862298422    0.0049475988   -1.9523537730
N        0.2017367240    2.5483543835   -0.3900481789
H        0.1518630604    2.4070174422    0.6205252686
12   
19 Energy -302.919155
C       -0.3107317515   -1.5824730983    2.0161055408
N       -0.4812368956   -2.3674166060    2.7857094166
C        0.1260444734   -0.7991464466   -0.2460522740
H        0.2995657382   -1.8334619860   -0.5301467603
C       -0.1549925260   -0.5329578769    1.0236654156
H       -0.3388244157    0.4693263299    1.3788582161
C        0.1409687761    0.1669887589   -1.3968574845
H        0.9293255498   -0.1135946153   -2.0988220721
C        0.2192302279    1.6435135176   -1.2079402475
H       -0.7870290690    0.0002659117   -1.9563166753
N        0.2072537358    2.5452289810   -0.3899904589
H        0.1504261294    2.4037271295    0.6217873415
12   
20 Energy -302.919279
C       -0.3032915432   -1.5510529640    1.9861247719
N       -0.4846909941   -2.3933606826    2.8108789391
C        0.1243138744   -0.7985725022   -0.2451667447
H        0.2987642727   -1.8324043132   -0.5296528561
C       -0.1565062757   -0.5356672341    1.0269873225
H       -0.3406640707    0.4705220809    1.3790680200
C        0.1393092600    0.1675956858   -1.3976045060
H        0.9301879194   -0.1128507200   -2.0973474014
C        0.2191200300    1.6411169774   -1.2099318442
H       -0.7866299669   -0.0019021882   -1.9592186275
N        0.2100306740    2.5455810023   -0.3862956759
H        0.1500567929    2.4009948572    0.6221585603
12   
21 Energy -302.919373
C       -0.3094138818   -1.5826290295    2.0183545781
N       -0.4759213859   -2.3651231533    2.7823018094
C        0.1228013286   -0.7973019006   -0.2460880457
H        0.2979584609   -1.8314052950   -0.5291540549
C       -0.1569767196   -0.5295688258    1.0234200637
H       -0.3424624504    0.4717077407    1.3789136650
C        0.1379004506    0.1670223601   -1.3981610225
H        0.9308960500   -0.1120864808   -2.0956937184
C        0.2187785605    1.6440441576   -1.2074006047
H       -0.7864089315   -0.0043535225   -1.9622585645
N        0.2132143521    2.5418054841   -0.3879624877
H        0.1496341392    2.3978884641    0.6237283401
12   
22 Energy -302.919445
C       -0.3020591299   -1.5511767752    1.9884580835
N       -0.4792780933   -2.3909788737    2.8073344662
C        0.1210722169   -0.7964854027   -0.2454089452
H        0.2971425810   -1.8303907100   -0.5287016791
C       -0.1584800948   -0.5326308103    1.0267979690
H       -0.3443665058    0.4731193708    1.3791812620
C        0.1363690181    0.1675837334   -1.3988300650
H        0.9316969456   -0.1112298120   -2.0941081297
C        0.2186673033    1.6406440038   -1.2103222327
H       -0.7860827556   -0.0066794658   -1.9651485121
N        0.2160838045    2.5430408492   -0.3832467136
H        0.1492346825    2.3951838918    0.6239944545
12   
23 Energy -302.919543
C       -0.3083084958   -1.5827354462    2.0204524277
N       -0.4706651309   -2.3629686194    2.7793157515
C        0.1197543734   -0.7956477019   -0.2461932750
H        0.2962614086   -1.8297342694   -0.5279323621
C       -0.1590415714   -0.5265683311    1.0231171280
H       -0.3460045642    0.4739790948    1.3788722043
C        0.1356612776    0.1668769735   -1.3993986023
H        0.9323816371   -0.1111911569   -2.0929649964
C        0.2183426835    1.6450442616   -1.2065306863
H       -0.7854501599   -0.0073778709   -1.9676421116
N        0.2174021234    2.5381475231   -0.3866566116
H        0.1496663912    2.3921755420    0.6255610913
12   
24 Energy -302.919587
C       -0.3009577582   -1.5514776264    1.9910190038
N       -0.4734127828   -2.3883914974    2.8037672693
C        0.1177400830   -0.7945746961   -0.2456194781
H        0.2952904907   -1.8285349014   -0.5274425295
C       -0.1607252298   -0.5293995294    1.0264904629
H       -0.3482767862    0.4756695523    1.3791592566
C        0.1338469052    0.1676153521   -1.4000727338
H        0.9333491260   -0.1101048495   -2.0910500699
C        0.2181961070    1.6402397176   -1.2106987791
H       -0.7851365493   -0.0103147524   -1.9710639551
N        0.2209348891    2.5402732886   -0.3802852458
H        0.1491514779    2.3889999412    0.6257967564
12   
25 Energy -302.919698
C       -0.3072515565   -1.5827493196    2.0226115288
N       -0.4647396085   -2.3606604154    2.7763797483
C        0.1164777878   -0.7939591805   -0.2462740624
H        0.2942369155   -1.8282155151   -0.5263795419
C       -0.1614888789   -0.5235112310    1.0227103000
H       -0.3499604901    0.4763984411    1.3787040911
C        0.1338725887    0.1665986496   -1.4007519827
H        0.9340612500   -0.1107533305   -2.0902792779
C        0.2178429432    1.6468011845   -1.2050448531
H       -0.7840694497   -0.0093851353   -1.9732107042
N        0.2205208221    2.5336650000   -0.3860653076
H        0.1504976489    2.3857708514    0.6276000191
