# Supplementary material for: Reactant Discovery with an Ab Initio Nanoreactor: Exploration of Astrophysical N-Heterocycle Precursors and Formation Pathways
Source: ACS Earth Space Chem. 2024 Aug 9;8(9):1771–83. doi: 10.1021/acsearthspacechem.4c00120 (PMC11418024; doi:10.1021/acsearthspacechem.4c00120)
Supplement: Supplementary file 2 — sp4c00120_si_002.zip [file sp4c00120_si_002.zip › nr-si-data/reaction2/TS7/freq.out]

qchem qchem.in_65395.0 ./qchem65395/ 0
/home/leeping/opt/qchem/5.3.2-openmp/exe/qcprog.exe_s qchem.in_65395.0 ./qchem65395/
                  Welcome to Q-Chem
     A Quantum Leap Into The Future Of Chemistry


 Q-Chem 5.3, Q-Chem, Inc., Pleasanton, CA (2020)

 Yihan Shao,  Zhengting Gan,  E. Epifanovsky,  A. T. B. Gilbert,  M. Wormit,  
 J. Kussmann,  A. W. Lange,  A. Behn,  Jia Deng,  Xintian Feng,  D. Ghosh,  
 M. Goldey,  P. R. Horn,  L. D. Jacobson,  I. Kaliman,  T. Kus,  A. Landau,  
 Jie Liu,  E. I. Proynov,  R. M. Richard,  R. P. Steele,  E. J. Sundstrom,  
 H. L. Woodcock III,  P. M. Zimmerman,  D. Zuev,  B. Alam,  B. Albrecht,  
 A. Aldossary,  E. Alguire,  S. A. Baeppler,  D. Barton,  Z. Benda,  
 Y. A. Bernard,  E. J. Berquist,  K. B. Bravaya,  H. Burton,  K. Carter-Fenk,  
 D. Casanova,  Chun-Min Chang,  Yunqing Chen,  A. Chien,  K. D. Closser,  
 M. P. Coons,  S. Coriani,  S. Dasgupta,  A. L. Dempwolff,  M. Diedenhofen,  
 Hainam Do,  R. G. Edgar,  Po-Tung Fang,  S. Faraji,  S. Fatehi,  
 Qingguo Feng,  J. Fosso-Tande,  J. Gayvert,  Qinghui Ge,  A. Ghysels,  
 G. Gidofalvi,  J. Gomes,  J. Gonthier,  S. Gulania,  A. Gunina,  D. Hait,  
 M. W. D. Hanson-Heine,  S. Hammes-Schiffer,  P. H. P. Harbach,  
 A. W. Hauser,  M. F. Herbst,  J. E. Herr,  E. G. Hohenstein,  Z. C. Holden,  
 S. Houck,  Kerwin Hui,  B. C. Huynh,  M. Ivanov,  T.-C. Jagau,  Hyunjun Ji,  
 B. Kaduk,  K. Khistyaev,  Jaehoon Kim,  P. Klunzinger,  K. Koh,  
 D. Kosenkov,  L. Koulias,  T. Kowalczyk,  C. M. Krauter,  A. Kunitsa,  
 Ka Un Lao,  A. Laurent,  K. V. Lawler,  Joonho Lee,  D. Lefrancois,  
 S. Lehtola,  D. S. Levine,  Yi-Pei Li,  You-Sheng Lin,  Fenglai Liu,  
 Kuan-Yu Liu,  E. Livshits,  M. Loipersberger,  A. Luenser,  A. Manjanath,  
 P. Manohar,  E. Mansoor,  S. F. Manzer,  Shan-Ping Mao,  Yuezhi Mao,  
 N. Mardirossian,  A. V. Marenich,  T. Markovich,  L. A. Martinez-Martinez,  
 S. A. Maurer,  N. J. Mayhall,  S. C. McKenzie,  J.-M. Mewes,  P. Morgante,  
 A. F. Morrison,  J. W. Mullinax,  K. Nanda,  T. S. Nguyen-Beck,  
 R. Olivares-Amaya,  K. J. Oosterbaan,  J. A. Parkhill,  S. K. Paul,  
 F. Pavosevic,  Zheng Pei,  T. M. Perrine,  F. Plasser,  P. Pokhilko,  
 S. Prager,  A. Prociuk,  E. Ramos,  B. Rana,  D. R. Rehn,  F. Rob,  
 E. Rossomme,  M. Scheurer,  M. Schneider,  N. Sergueev,  S. M. Sharada,  
 S. Sharma,  W. Skomorowski,  D. W. Small,  T. Stauch,  C. J. Stein,  
 T. Stein,  Yu-Chuan Su,  S. P. Veccham,  Zhen Tao,  A. J. W. Thom,  
 A. Tkatchenko,  T. Tsuchimochi,  N. M. Tubman,  L. Vogt,  M. L. Vidal,  
 O. Vydrov,  M. A. Watson,  J. Wenzel,  M. de Wergifosse,  T. A. Wesolowski,  
 A. White,  J. Witte,  A. Yamada,  Jun Yang,  K. Yao,  S. Yeganeh,  
 S. R. Yost,  Zhi-Qiang You,  A. Zech,  Igor Ying Zhang,  Xing Zhang,  
 Yan Zhao,  Ying Zhu,  B. R. Brooks,  G. K. L. Chan,  C. J. Cramer,  
 M. S. Gordon,  W. J. Hehre,  A. Klamt,  M. W. Schmidt,  C. D. Sherrill,  
 D. G. Truhlar,  A. Aspuru-Guzik,  R. Baer,  A. T. Bell,  N. A. Besley,  
 Jeng-Da Chai,  A. E. DePrince, III,  R. A. DiStasio Jr.,  A. Dreuw,  
 B. D. Dunietz,  T. R. Furlani,  Chao-Ping Hsu,  Yousung Jung,  Jing Kong,  
 D. S. Lambrecht,  WanZhen Liang,  C. Ochsenfeld,  V. A. Rassolov,  
 L. V. Slipchenko,  J. E. Subotnik,  T. Van Voorhis,  J. M. Herbert,  
 A. I. Krylov,  P. M. W. Gill,  M. Head-Gordon

 Contributors to earlier versions of Q-Chem not listed above: 
 R. D. Adamson,  B. Austin,  J. Baker,  G. J. O. Beran,  K. Brandhorst,  
 S. T. Brown,  E. F. C. Byrd,  A. K. Chakraborty,  C.-L. Cheng,  
 Siu Hung Chien,  D. M. Chipman,  D. L. Crittenden,  H. Dachsel,  
 R. J. Doerksen,  A. D. Dutoi,  L. Fusti-Molnar,  W. A. Goddard III,  
 A. Golubeva-Zadorozhnaya,  S. R. Gwaltney,  G. Hawkins,  A. Heyden,  
 S. Hirata,  G. Kedziora,  F. J. Keil,  C. Kelley,  Jihan Kim,  R. A. King,  
 R. Z. Khaliullin,  P. P. Korambath,  W. Kurlancheek,  A. M. Lee,  M. S. Lee,  
 S. V. Levchenko,  Ching Yeh Lin,  D. Liotard,  R. C. Lochan,  I. Lotan,  
 P. E. Maslen,  N. Nair,  D. P. O'Neill,  D. Neuhauser,  E. Neuscamman,  
 C. M. Oana,  R. Olson,  B. Peters,  R. Peverati,  P. A. Pieniazek,  
 Y. M. Rhee,  J. Ritchie,  M. A. Rohrdanz,  E. Rosta,  N. J. Russ,  
 H. F. Schaefer III,  N. E. Schultz,  N. Shenvi,  A. C. Simmonett,  A. Sodt,  
 D. Stuck,  K. S. Thanthiriwatte,  V. Vanovschi,  Tao Wang,  A. Warshel,  
 C. F. Williams,  Q. Wu,  X. Xu,  W. Zhang

 Please cite Q-Chem as follows:
 Y. Shao et al., Mol. Phys. 113, 184-215 (2015)
 DOI: 10.1080/00268976.2014.952696

 Q-Chem 5.3.2 for Intel X86 EM64T Linux

 Parts of Q-Chem use Armadillo 9.800.1 (Horizon Scraper).
 http://arma.sourceforge.net/

 Q-Chem begins on Mon Feb 13 12:26:49 2023  

Host: 
0

     Scratch files written to ./qchem65395//
 Dec820 |scratch|qcdevops|jenkins|workspace|build_RNUM 5633   
Processing $rem in /home/leeping/opt/qchem/5.3.2-openmp/config/preferences:
Processing $rem in /home/hpark21/.qchemrc:

Checking the input file for inconsistencies... 	...done.

--------------------------------------------------------------
User input:
--------------------------------------------------------------
$molecule
0 2
C        -0.3545411274   -1.5907517354    2.0273024569
N        -0.5208355642   -2.3984784768    2.8287585306
C         0.2014744101   -0.8772620525   -0.2129019900
H         0.3138426343   -1.9183214487   -0.4924871829
C        -0.1442044253   -0.5781408657    1.0477810221
H        -0.2961121659    0.4422325499    1.3728267089
C         0.3669300727    0.0934306608   -1.2826626498
H         0.8691601827   -0.2196137003   -2.1889000599
C         0.0832911561    1.4786124009   -1.1836911850
H        -0.6697077872    0.6521284683   -1.9161993191
N        -0.1739481410    2.4411034375   -0.4451020723
H         0.3246507306    2.4750607615    0.4452757009
$end

$rem
method                wB97X-D3
basis                 cc-pvtz
unrestricted          true
symmetry              False
sym_ignore            true
scf_convergence       8
thresh                14
jobtype               freq
scf_guess             core
scf_algorithm         diis
max_scf_cycles        100
geom_opt_max_cycles   100
mem_total             200000
$end

--------------------------------------------------------------
 Adding empirical dispersion correction 
 ----------------------------------------------------------------
 Doing -D3(0) with
 s6  =   1.00000
 s8  =   1.00000
 rs6 =   1.28100
 rs8 =   1.09400
 -D3 energy without 3body term =     -0.0027140244 hartrees
 ----------------------------------------------------------------
             Standard Nuclear Orientation (Angstroms)
    I     Atom           X                Y                Z
 ----------------------------------------------------------------
    1      C      -0.3545411274    -1.5907517354     2.0273024569
    2      N      -0.5208355642    -2.3984784768     2.8287585306
    3      C       0.2014744101    -0.8772620525    -0.2129019900
    4      H       0.3138426343    -1.9183214487    -0.4924871829
    5      C      -0.1442044253    -0.5781408657     1.0477810221
    6      H      -0.2961121659     0.4422325499     1.3728267089
    7      C       0.3669300727     0.0934306608    -1.2826626498
    8      H       0.8691601827    -0.2196137003    -2.1889000599
    9      C       0.0832911561     1.4786124009    -1.1836911850
   10      H      -0.6697077872     0.6521284683    -1.9161993191
   11      N      -0.1739481410     2.4411034375    -0.4451020723
   12      H       0.3246507306     2.4750607615     0.4452757009
 ----------------------------------------------------------------
 Nuclear Repulsion Energy =         235.96851404 hartrees
 There are       25 alpha and       24 beta electrons
 Requested basis set is cc-pVTZ
 There are 100 shells and 280 basis functions

 Total QAlloc Memory Limit 200000 MB
 Mega-Array Size      1956 MB
 MEM_STATIC part      2000 MB

                       Distance Matrix (Angstroms)
             C (  1)   N (  2)   C (  3)   H (  4)   C (  5)   H (  6)
   N (  2)  1.149960
   C (  3)  2.415934  3.476713
   H (  4)  2.627428  3.458021  1.083789
   C (  5)  1.424459  2.574366  1.341003  2.092443
   H (  6)  2.136534  3.199981  2.122073  3.069797  1.081616
   C (  7)  3.783234  4.888918  1.453963  2.162023  2.478555  2.759151
   H (  8)  4.599329  5.644151  2.186978  2.464103  3.410506  3.805496
   C (  9)  4.463538  5.612179  2.550793  3.474202  3.043264  2.784567
   H ( 10)  4.547642  5.642959  2.449330  3.098635  3.251906  3.316824
   N ( 11)  4.732996  5.853208  3.347597  4.386886  3.368296  2.704676
   H ( 12)  4.415308  5.490649  3.418543  4.492363  3.147202  2.319071
             C (  7)   H (  8)   C (  9)   H ( 10)   N ( 11)
   H (  8)  1.082358
   C (  9)  1.417383  2.124149
   H ( 10)  1.337210  1.789529  1.336657
   N ( 11)  2.550613  3.347883  1.240191  2.368615
   H ( 12)  2.942740  3.807446  1.924759  3.144582  1.021042
 
 A cutoff of  1.0D-14 yielded   4643 shell pairs
 There are     36185 function pairs (     47126 Cartesian)
 Smallest overlap matrix eigenvalue = 1.43E-04
 Guess MOs from core Hamiltonian diagonalization
 Long-range K will be added via erf
 Coulomb attenuation parameter = 0.25 bohr**(-1)
 An unrestricted hybrid HF-DFT SCF calculation will be
 performed using Pulay DIIS extrapolation
 Exchange:     0.1957 Hartree-Fock + 1.0000 wB97X-D3 + LR-HF
 Correlation:  1.0000 wB97X-D3
 Using SG-2 standard quadrature grid
 Dispersion:   Grimme D3
 SCF converges when DIIS error is below 1.0E-08
 using 64 threads for integral computing
 -------------------------------------------------------
 OpenMP Integral computing Module                
 Release: version 1.0, May 2013, Q-Chem Inc. Pittsburgh 
 -------------------------------------------------------
 using 64 threads for integral computing
 -------------------------------------------------------
 OpenMP Integral computing Module                
 Release: version 1.0, May 2013, Q-Chem Inc. Pittsburgh 
 -------------------------------------------------------
 ---------------------------------------
  Cycle       Energy         DIIS Error
 ---------------------------------------
    1    -234.0497131745      8.18E-02
    2    -188.6841253960      7.98E-02
    3    -244.7968628812      4.38E-02
    4    -199.9364868298      7.19E-02
    5    -279.9331702887      3.01E-02
    6    -301.2411108720      1.22E-02
    7    -301.9382734095      7.78E-03
    8    -302.6905157118      3.26E-03
    9    -302.8262283037      1.47E-03
   10    -302.8502263634      4.65E-04
   11    -302.8547549655      2.41E-04
   12    -302.8565652989      1.63E-04
   13    -302.8574773878      5.03E-05
   14    -302.8577574635      2.00E-05
   15    -302.8578281910      1.62E-05
   16    -302.8578786011      7.70E-06
   17    -302.8579163496      4.20E-06
   18    -302.8579261948      3.10E-06
   19    -302.8579298181      1.57E-06
   20    -302.8579309167      7.38E-07
   21    -302.8579313474      3.19E-07
   22    -302.8579314945      1.70E-07
   23    -302.8579315597      1.00E-07
   24    -302.8579315826      5.57E-08
   25    -302.8579315865      1.60E-08
   26    -302.8579315866      5.28E-09 Convergence criterion met
 ---------------------------------------
 <S^2> = 0.7710
 SCF time:  CPU 3107.72 s  wall 54.75 s
 SCF   energy in the final basis set = -302.85793159
 Total energy in the final basis set = -302.85793159
 
 --------------------------------------------------------------
 
                    Orbital Energies (a.u.)
 --------------------------------------------------------------
 
 Alpha MOs
 -- Occupied --
-14.4429 -14.4272 -10.3709 -10.3559 -10.3410 -10.3400 -10.3233  -1.0667
 -1.0337  -0.9787  -0.9155  -0.7911  -0.6915  -0.6711  -0.6337  -0.5785
 -0.5685  -0.5306  -0.4936  -0.4724  -0.4647  -0.4387  -0.4242  -0.3759
 -0.2788
 -- Virtual --
 -0.0073   0.0851   0.0963   0.1021   0.1281   0.1332   0.1604   0.1764
  0.1973   0.2406   0.2624   0.2794   0.3064   0.3171   0.3529   0.3603
  0.3617   0.3734   0.3927   0.4175   0.4217   0.4325   0.4401   0.4438
  0.4675   0.4868   0.5012   0.5107   0.5322   0.5368   0.5503   0.5550
  0.5661   0.5849   0.5907   0.6169   0.6374   0.6588   0.6609   0.6729
  0.6959   0.7053   0.7132   0.7392   0.7594   0.7846   0.7952   0.8075
  0.8274   0.8584   0.8845   0.9015   0.9368   0.9705   1.0003   1.0211
  1.0431   1.0588   1.0770   1.0882   1.1134   1.1362   1.1425   1.1552
  1.1668   1.2053   1.2087   1.2409   1.2538   1.2664   1.2863   1.3116
  1.3291   1.3509   1.3773   1.3891   1.4055   1.4320   1.4665   1.4768
  1.5104   1.5212   1.5417   1.5627   1.5846   1.6224   1.6623   1.6862
  1.7628   1.7815   1.7925   1.8435   1.8637   1.8885   1.9280   2.0249
  2.0705   2.1156   2.1371   2.1915   2.2225   2.2465   2.2801   2.3297
  2.3348   2.3694   2.3806   2.4266   2.4349   2.4760   2.4940   2.5133
  2.5488   2.5805   2.5938   2.6357   2.6439   2.6942   2.7150   2.7309
  2.7505   2.7637   2.8063   2.8197   2.8348   2.8496   2.8701   2.8783
  2.8937   2.9124   2.9257   2.9454   2.9628   2.9784   3.0069   3.0255
  3.0444   3.0526   3.0802   3.0877   3.0992   3.1026   3.1360   3.1467
  3.1745   3.1822   3.1977   3.2022   3.2437   3.2636   3.2818   3.2968
  3.3097   3.3256   3.3670   3.3877   3.3974   3.4473   3.4609   3.4679
  3.5069   3.5221   3.5320   3.5882   3.5914   3.6158   3.6333   3.6546
  3.6649   3.6906   3.7202   3.7429   3.7810   3.7904   3.8428   3.8577
  3.8702   3.8944   3.9303   3.9682   3.9759   4.0000   4.0075   4.0274
  4.0637   4.0674   4.0698   4.0838   4.1039   4.1585   4.1618   4.1965
  4.2162   4.2349   4.2591   4.2896   4.3009   4.3566   4.3635   4.3828
  4.4027   4.4739   4.5375   4.5618   4.6017   4.6154   4.6492   4.6517
  4.6584   4.6840   4.7010   4.7392   4.7863   4.8024   4.8129   4.8359
  4.8490   4.9554   4.9874   5.0326   5.0574   5.1050   5.1158   5.1759
  5.2015   5.2304   5.2449   5.2669   5.3266   5.3884   5.4327   5.4732
  5.5351   5.6415   5.6873   5.7174   5.8327   5.8649   5.9079   5.9427
  5.9685   6.0221   6.1510   6.2001   6.2598   6.3440   6.5938   6.8439
  8.7596   9.5564  11.7650  12.4905  13.9978  14.4919  15.6010
 
 Beta MOs
 -- Occupied --
-14.4394 -14.4262 -10.3654 -10.3523 -10.3413 -10.3383 -10.3238  -1.0542
 -1.0315  -0.9713  -0.9034  -0.7814  -0.6795  -0.6660  -0.6252  -0.5703
 -0.5577  -0.5260  -0.4859  -0.4696  -0.4445  -0.4279  -0.4167  -0.3633
 -- Virtual --
 -0.0313   0.0245   0.0908   0.1023   0.1076   0.1334   0.1380   0.1615
  0.1800   0.2027   0.2430   0.2645   0.2805   0.3109   0.3179   0.3565
  0.3621   0.3681   0.3787   0.3970   0.4210   0.4247   0.4354   0.4424
  0.4461   0.4697   0.4892   0.5022   0.5217   0.5350   0.5403   0.5526
  0.5559   0.5695   0.5866   0.5951   0.6207   0.6409   0.6617   0.6630
  0.6745   0.7002   0.7082   0.7160   0.7407   0.7668   0.7870   0.7980
  0.8091   0.8332   0.8607   0.8881   0.9058   0.9409   0.9743   1.0030
  1.0256   1.0467   1.0614   1.0801   1.0915   1.1162   1.1381   1.1444
  1.1578   1.1698   1.2092   1.2131   1.2431   1.2547   1.2726   1.2893
  1.3150   1.3339   1.3549   1.3808   1.3934   1.4092   1.4347   1.4722
  1.4796   1.5141   1.5273   1.5438   1.5651   1.5921   1.6241   1.6674
  1.6891   1.7671   1.7849   1.7954   1.8500   1.8693   1.8897   1.9331
  2.0291   2.0746   2.1172   2.1477   2.1951   2.2301   2.2472   2.2863
  2.3352   2.3436   2.3723   2.3879   2.4319   2.4424   2.4843   2.5014
  2.5175   2.5580   2.5863   2.5991   2.6444   2.6489   2.7035   2.7154
  2.7328   2.7535   2.7695   2.8128   2.8270   2.8423   2.8532   2.8776
  2.8836   2.9019   2.9214   2.9319   2.9481   2.9691   2.9825   3.0110
  3.0288   3.0510   3.0617   3.0860   3.0964   3.1048   3.1055   3.1412
  3.1537   3.1857   3.1890   3.2050   3.2079   3.2505   3.2706   3.2879
  3.3012   3.3123   3.3306   3.3744   3.3958   3.4043   3.4517   3.4687
  3.4733   3.5103   3.5269   3.5380   3.5907   3.5956   3.6236   3.6393
  3.6620   3.6696   3.6935   3.7247   3.7459   3.7856   3.7970   3.8478
  3.8633   3.8761   3.8981   3.9339   3.9701   3.9796   4.0065   4.0115
  4.0301   4.0683   4.0714   4.0737   4.0873   4.1060   4.1613   4.1682
  4.1993   4.2203   4.2422   4.2645   4.2922   4.3043   4.3618   4.3663
  4.3898   4.4067   4.4817   4.5423   4.5661   4.6049   4.6196   4.6533
  4.6577   4.6634   4.6873   4.7067   4.7446   4.7905   4.8072   4.8164
  4.8394   4.8559   4.9593   4.9931   5.0418   5.0612   5.1099   5.1205
  5.1825   5.2051   5.2354   5.2532   5.2704   5.3312   5.3904   5.4339
  5.4761   5.5415   5.6487   5.6919   5.7240   5.8372   5.8706   5.9164
  5.9493   5.9720   6.0275   6.1565   6.2029   6.2637   6.3495   6.5960
  6.8519   8.7610   9.5631  11.7670  12.4974  14.0020  14.4981  15.6024
 --------------------------------------------------------------
 
          Ground-State Mulliken Net Atomic Charges

     Atom                 Charge (a.u.)    Spin (a.u.)
  --------------------------------------------------------
      1 C                    -0.075622      -0.035896
      2 N                    -0.073608       0.065484
      3 C                    -0.087070      -0.058447
      4 H                     0.155580       0.007432
      5 C                    -0.140042       0.162156
      6 H                     0.152575      -0.000901
      7 C                    -0.161054       0.228045
      8 H                     0.159539      -0.008180
      9 C                    -0.051035       0.441962
     10 H                     0.176925      -0.032460
     11 N                    -0.212329       0.173590
     12 H                     0.156143       0.057214
  --------------------------------------------------------
  Sum of atomic charges =     0.000000
  Sum of spin   charges =     1.000000

 -----------------------------------------------------------------
                    Cartesian Multipole Moments
 -----------------------------------------------------------------
    Charge (ESU x 10^10)
                 0.0000
    Dipole Moment (Debye)
         X       1.4609      Y       0.8785      Z      -3.2758
       Tot       3.6928
    Quadrupole Moments (Debye-Ang)
        XX     -42.2287     XY      -0.0374     YY     -53.5413
        XZ       1.3782     YZ      14.2582     ZZ     -47.7341
    Octopole Moments (Debye-Ang^2)
       XXX       9.3426    XXY       7.3698    XYY      16.1458
       YYY      20.7664    XXZ     -16.2178    XYZ      -4.5663
       YYZ     -30.3495    XZZ      10.1701    YZZ      37.1553
       ZZZ     -80.9889
    Hexadecapole Moments (Debye-Ang^3)
      XXXX     -71.8893   XXXY     -22.3925   XXYY    -130.7101
      XYYY     -17.7249   YYYY    -787.9874   XXXZ      49.9596
      XXYZ      78.9553   XYYZ      31.2274   YYYZ     330.1436
      XXZZ    -119.2929   XYZZ     -27.5806   YYZZ    -307.9016
      XZZZ      65.7857   YZZZ     326.2371   ZZZZ    -735.9282
 -----------------------------------------------------------------
 Calculating MO derivatives via CPSCF
    1     0    39    0.0321705  
    2     0    39    0.0144719  
    3     0    39    0.0083468  
    4     0    39    0.0029212  
    5     0    39    0.0006213  
    6     5    34    0.0001347  
    7    19    20    0.0000210  
    8    37     2    0.0000035  
    9    39     0    0.0000004  Converged
 Time for AOints: 1089.6 s (CPU) 18.9 s (wall)
 ------------------------------------------------------------------------------
                     AOints        : Timing summary (seconds)
 ------------------------------------------------------------------------------
     job step          cpu (% of tot)      sys (% of tot)     wall (% of tot)
 ------------------------------------------------------------------------------
  AOints            0.1090E+04 ( 2.2)   0.8846E-02 ( 6.4)   0.1891E+02 ( 0.7)
 ------------------------------------------------------------------------------
   Grand Totals     0.4973E+05          0.1378E+00          0.2596E+04
 ------------------------------------------------------------------------------
 Polarizability Matrix (a.u.)
            1           2           3
    1 -43.0070854  -1.2533252   7.2258621
    2  -1.2533252-101.3703978  26.7899909
    3   7.2258621  26.7899909 -95.9973229
 Calculating analytic Hessian of the SCF energy
 
 Direct stationary perturbation theory relativistic correction:
 
 rels  =       0.078684259202
 relv  =      -0.361145561587
 rel2e =       0.000000000000
 E_rel =      -0.282461302385
 
 Hessian of the SCF Energy
            1           2           3           4           5           6
    1   0.1211117   0.1512784  -0.1593918  -0.0640837  -0.1237954   0.1227405
    2   0.1512784   0.8572396  -0.7310515  -0.1234008  -0.6374707   0.5936878
    3  -0.1593918  -0.7310515   0.8427374   0.1222937   0.5936534  -0.6277835
    4  -0.0640837  -0.1234008   0.1222937   0.0466907   0.1278568  -0.1262136
    5  -0.1237954  -0.6374707   0.5936534   0.1278568   0.6373762  -0.6137744
    6   0.1227405   0.5936878  -0.6277835  -0.1262136  -0.6137744   0.6274185
    7  -0.0000697  -0.0072842   0.0126976   0.0019940   0.0034273  -0.0031691
    8  -0.0091058   0.0041298   0.0328352   0.0006084  -0.0031317  -0.0011643
    9   0.0129326   0.0260681  -0.0522265  -0.0025426  -0.0123083   0.0136700
   10  -0.0071146   0.0008489  -0.0029519   0.0008679  -0.0004670   0.0006375
   11  -0.0002011   0.0009655   0.0006421   0.0000365   0.0001287  -0.0003403
   12  -0.0020098  -0.0008984  -0.0000146   0.0002354   0.0004231   0.0001131
   13  -0.0629689  -0.0167327   0.0240358   0.0160258  -0.0067874   0.0054497
   14  -0.0225144  -0.2110827   0.1136817  -0.0041741   0.0038090   0.0182424
   15   0.0265635   0.0967703  -0.1732156   0.0048238   0.0282152  -0.0065006
   16   0.0025332  -0.0059453  -0.0015210   0.0004403   0.0001862   0.0011409
   17   0.0020890  -0.0208287  -0.0017239  -0.0002031   0.0017369   0.0003790
   18  -0.0028027   0.0245843   0.0075917   0.0011106  -0.0005977  -0.0034461
   19   0.0094130  -0.0081999   0.0125896  -0.0012387   0.0037431  -0.0044839
   20   0.0040026   0.0089797  -0.0097357  -0.0012006  -0.0031243   0.0037347
   21   0.0012437  -0.0117956   0.0050713   0.0004192   0.0052300  -0.0041976
   22   0.0007799   0.0005266  -0.0003248  -0.0002283  -0.0001336   0.0000794
   23   0.0007387   0.0006349   0.0008148  -0.0002008  -0.0004122   0.0000994
   24   0.0001403  -0.0000642  -0.0011365  -0.0000345   0.0001585   0.0000237
   25   0.0012881   0.0077867  -0.0062975  -0.0006273  -0.0036591   0.0034779
   26   0.0003102   0.0032905  -0.0040074   0.0000052  -0.0013112   0.0012925
   27  -0.0002142  -0.0059531   0.0047959   0.0004614   0.0029093  -0.0028375
   28  -0.0007415   0.0030543  -0.0027390  -0.0000078  -0.0013916   0.0013444
   29  -0.0011364  -0.0081404   0.0064583   0.0005116   0.0036389  -0.0034372
   30   0.0016297   0.0022285  -0.0013826  -0.0003610  -0.0009594   0.0008428
   31  -0.0004398  -0.0002558  -0.0003483   0.0001689   0.0000761  -0.0000453
   32  -0.0017498   0.0027518  -0.0025811   0.0000768  -0.0017374   0.0018972
   33  -0.0004643   0.0052212  -0.0035046  -0.0001957  -0.0024230   0.0022498
   34   0.0002923  -0.0016763   0.0019577  -0.0000019   0.0009446  -0.0009583
   35   0.0000841  -0.0004693   0.0010140   0.0000842   0.0004977  -0.0006168
   36  -0.0003674   0.0012025  -0.0009325   0.0000034  -0.0005267   0.0004473
            7           8           9          10          11          12
    1  -0.0000697  -0.0091058   0.0129326  -0.0071146  -0.0002011  -0.0020098
    2  -0.0072842   0.0041298   0.0260681   0.0008489   0.0009655  -0.0008984
    3   0.0126976   0.0328352  -0.0522265  -0.0029519   0.0006421  -0.0000146
    4   0.0019940   0.0006084  -0.0025426   0.0008679   0.0000365   0.0002354
    5   0.0034273  -0.0031317  -0.0123083  -0.0004670   0.0001287   0.0004231
    6  -0.0031691  -0.0011643   0.0136700   0.0006375  -0.0003403   0.0001131
    7   0.1793040  -0.0504246  -0.1528440  -0.0450021   0.0306581   0.0113862
    8  -0.0504246   0.6449463   0.0767780   0.0275662  -0.3204206  -0.0674636
    9  -0.1528440   0.0767780   0.7134134   0.0080013  -0.0705977  -0.0782066
   10  -0.0450021   0.0275662   0.0080013   0.0312918  -0.0323944  -0.0161919
   11   0.0306581  -0.3204206  -0.0705977  -0.0323944   0.3362782   0.0744691
   12   0.0113862  -0.0674636  -0.0782066  -0.0161919   0.0744691   0.0795527
   13  -0.0830485   0.0331030   0.1023725   0.0053437   0.0001059   0.0040935
   14   0.0304144  -0.1380849  -0.0939708   0.0086850  -0.0031328  -0.0312959
   15   0.0995809  -0.1097044  -0.4214464   0.0061484   0.0000421  -0.0034261
   16   0.0060930   0.0091869   0.0024545   0.0090846   0.0003156   0.0035167
   17   0.0016397  -0.0018667  -0.0027577   0.0010136   0.0011145   0.0000349
   18   0.0039899  -0.0307171  -0.0021263   0.0037425  -0.0004501  -0.0039452
   19  -0.0828485  -0.0358728   0.0812677   0.0060081   0.0008054   0.0005127
   20  -0.0123399  -0.1589405   0.0362333  -0.0046206  -0.0148907   0.0228454
   21   0.0205186   0.0803502  -0.1411947  -0.0004952  -0.0066624   0.0074462
   22   0.0015435   0.0021636  -0.0032311  -0.0007847  -0.0002721  -0.0002597
   23  -0.0115213   0.0088563   0.0177184  -0.0000705   0.0005552  -0.0005446
   24   0.0091477  -0.0078591  -0.0166812  -0.0007974   0.0000854   0.0005296
   25   0.0091523   0.0214884  -0.0440579   0.0011804   0.0006520  -0.0003749
   26   0.0219719  -0.0272749  -0.0205035  -0.0013001   0.0000012   0.0013338
   27  -0.0086959   0.0147525   0.0182584   0.0042838   0.0023680  -0.0005062
   28   0.0145017   0.0072886  -0.0117406  -0.0008447   0.0006149  -0.0009809
   29  -0.0093892  -0.0187824   0.0491426   0.0015031  -0.0007580   0.0014951
   30  -0.0025692   0.0022108  -0.0159129  -0.0003863   0.0000661  -0.0001146
   31   0.0030886  -0.0019620  -0.0001069  -0.0006851   0.0001572  -0.0007929
   32   0.0060995   0.0123249  -0.0061468  -0.0010504   0.0002256  -0.0006885
   33   0.0056564   0.0098516  -0.0146171  -0.0012865   0.0002973  -0.0011448
   34  -0.0047083  -0.0040398   0.0074945   0.0006546  -0.0004780   0.0008655
   35  -0.0032518  -0.0017556   0.0003444   0.0002862  -0.0000669   0.0002895
   36   0.0043010   0.0001301  -0.0029302  -0.0007041   0.0000805  -0.0002834
           13          14          15          16          17          18
    1  -0.0629689  -0.0225144   0.0265635   0.0025332   0.0020890  -0.0028027
    2  -0.0167327  -0.2110827   0.0967703  -0.0059453  -0.0208287   0.0245843
    3   0.0240358   0.1136817  -0.1732156  -0.0015210  -0.0017239   0.0075917
    4   0.0160258  -0.0041741   0.0048238   0.0004403  -0.0002031   0.0011106
    5  -0.0067874   0.0038090   0.0282152   0.0001862   0.0017369  -0.0005977
    6   0.0054497   0.0182424  -0.0065006   0.0011409   0.0003790  -0.0034461
    7  -0.0830485   0.0304144   0.0995809   0.0060930   0.0016397   0.0039899
    8   0.0331030  -0.1380849  -0.1097044   0.0091869  -0.0018667  -0.0307171
    9   0.1023725  -0.0939708  -0.4214464   0.0024545  -0.0027577  -0.0021263
   10   0.0053437   0.0086850   0.0061484   0.0090846   0.0010136   0.0037425
   11   0.0001059  -0.0031328   0.0000421   0.0003156   0.0011145  -0.0004501
   12   0.0040935  -0.0312959  -0.0034261   0.0035167   0.0000349  -0.0039452
   13   0.1596205  -0.0430750  -0.1646353  -0.0417803   0.0373575   0.0181026
   14  -0.0430750   0.6521140   0.0452348   0.0381695  -0.3122387  -0.0800984
   15  -0.1646353   0.0452348   0.7352470   0.0182223  -0.0840040  -0.0797277
   16  -0.0417803   0.0381695   0.0182223   0.0298557  -0.0404127  -0.0226141
   17   0.0373575  -0.3122387  -0.0840040  -0.0404127   0.3335471   0.0860556
   18   0.0181026  -0.0800984  -0.0797277  -0.0226141   0.0860556   0.0815425
   19   0.0149476  -0.0076213  -0.0212164  -0.0057309  -0.0000465  -0.0027347
   20  -0.0051820   0.0100440   0.0293911  -0.0014036  -0.0010642   0.0007138
   21   0.0150957   0.0215082  -0.0595712  -0.0007319   0.0009600   0.0001934
   22   0.0013028  -0.0001384   0.0012736  -0.0003226   0.0000964  -0.0001610
   23   0.0000770  -0.0030614   0.0024759  -0.0002647  -0.0000194  -0.0000793
   24   0.0007686   0.0035816  -0.0000119  -0.0000061  -0.0000126   0.0001490
   25  -0.0074584  -0.0011264   0.0240030  -0.0008103  -0.0015234   0.0012257
   26  -0.0068152   0.0049801   0.0120969  -0.0009301   0.0014838  -0.0007057
   27   0.0017560   0.0035130  -0.0111858  -0.0008165   0.0013540  -0.0025816
   28  -0.0031142   0.0002858   0.0104368   0.0005142  -0.0000777   0.0004701
   29   0.0088544  -0.0014545  -0.0265169   0.0007674   0.0005645  -0.0007063
   30  -0.0022091   0.0009085   0.0061676  -0.0008649  -0.0002194  -0.0000355
   31  -0.0007266   0.0010215   0.0010575   0.0001080   0.0007722  -0.0004072
   32  -0.0015873  -0.0017111   0.0074629   0.0013128  -0.0017929   0.0012266
   33  -0.0038564  -0.0014998   0.0111575   0.0006943  -0.0005786   0.0017532
   34   0.0018564   0.0000734  -0.0062580   0.0000151  -0.0007051   0.0000782
   35   0.0006818  -0.0001810  -0.0014639  -0.0009819  -0.0006363   0.0007742
   36  -0.0009734   0.0001947   0.0025132   0.0005256   0.0005126   0.0006326
           19          20          21          22          23          24
    1   0.0094130   0.0040026   0.0012437   0.0007799   0.0007387   0.0001403
    2  -0.0081999   0.0089797  -0.0117956   0.0005266   0.0006349  -0.0000642
    3   0.0125896  -0.0097357   0.0050713  -0.0003248   0.0008148  -0.0011365
    4  -0.0012387  -0.0012006   0.0004192  -0.0002283  -0.0002008  -0.0000345
    5   0.0037431  -0.0031243   0.0052300  -0.0001336  -0.0004122   0.0001585
    6  -0.0044839   0.0037347  -0.0041976   0.0000794   0.0000994   0.0000237
    7  -0.0828485  -0.0123399   0.0205186   0.0015435  -0.0115213   0.0091477
    8  -0.0358728  -0.1589405   0.0803502   0.0021636   0.0088563  -0.0078591
    9   0.0812677   0.0362333  -0.1411947  -0.0032311   0.0177184  -0.0166812
   10   0.0060081  -0.0046206  -0.0004952  -0.0007847  -0.0000705  -0.0007974
   11   0.0008054  -0.0148907  -0.0066624  -0.0002721   0.0005552   0.0000854
   12   0.0005127   0.0228454   0.0074462  -0.0002597  -0.0005446   0.0005296
   13   0.0149476  -0.0051820   0.0150957   0.0013028   0.0000770   0.0007686
   14  -0.0076213   0.0100440   0.0215082  -0.0001384  -0.0030614   0.0035816
   15  -0.0212164   0.0293911  -0.0595712   0.0012736   0.0024759  -0.0000119
   16  -0.0057309  -0.0014036  -0.0007319  -0.0003226  -0.0002647  -0.0000061
   17  -0.0000465  -0.0010642   0.0009600   0.0000964  -0.0000194  -0.0000126
   18  -0.0027347   0.0007138   0.0001934  -0.0001610  -0.0000793   0.0001490
   19   0.1523164  -0.0386339  -0.2341639  -0.0868857   0.0487774   0.1257602
   20  -0.0386339   0.5534055   0.0257630   0.0430071  -0.0691582  -0.0644344
   21  -0.2341639   0.0257630   0.4940043   0.1289047  -0.0619572  -0.2530976
   22  -0.0868857   0.0430071   0.1289047   0.1005667  -0.0523704  -0.1291075
   23   0.0487774  -0.0691582  -0.0619572  -0.0523704   0.0832089   0.0687197
   24   0.1257602  -0.0644344  -0.2530976  -0.1291075   0.0687197   0.2671528
   25   0.0358747  -0.0040344   0.0744489  -0.0056425   0.0174180  -0.0032321
   26   0.1317656  -0.3354993   0.0718395  -0.0133018  -0.0202017  -0.0101012
   27   0.0399031  -0.0160228  -0.0461017  -0.0105159  -0.0281155  -0.0040066
   28  -0.0438715  -0.0036578  -0.0117997  -0.0126587  -0.0013481  -0.0038248
   29  -0.1046426   0.0388847  -0.0900649   0.0203359   0.0012147   0.0068442
   30  -0.0142560  -0.0017211  -0.0171384   0.0121151  -0.0008262   0.0044998
   31   0.0213474   0.0145193   0.0157554   0.0008446  -0.0017573   0.0003469
   32   0.0154424  -0.0331410  -0.0330695  -0.0027473  -0.0016327   0.0017447
   33   0.0049363  -0.0230754   0.0016287   0.0031123   0.0018686   0.0035459
   34  -0.0193319   0.0095438  -0.0091955   0.0014851   0.0005220   0.0008388
   35  -0.0055169   0.0045042  -0.0021013   0.0028339   0.0000156   0.0013372
   36   0.0118852  -0.0036920   0.0129572  -0.0018852  -0.0001740  -0.0009670
           25          26          27          28          29          30
    1   0.0012881   0.0003102  -0.0002142  -0.0007415  -0.0011364   0.0016297
    2   0.0077867   0.0032905  -0.0059531   0.0030543  -0.0081404   0.0022285
    3  -0.0062975  -0.0040074   0.0047959  -0.0027390   0.0064583  -0.0013826
    4  -0.0006273   0.0000052   0.0004614  -0.0000078   0.0005116  -0.0003610
    5  -0.0036591  -0.0013112   0.0029093  -0.0013916   0.0036389  -0.0009594
    6   0.0034779   0.0012925  -0.0028375   0.0013444  -0.0034372   0.0008428
    7   0.0091523   0.0219719  -0.0086959   0.0145017  -0.0093892  -0.0025692
    8   0.0214884  -0.0272749   0.0147525   0.0072886  -0.0187824   0.0022108
    9  -0.0440579  -0.0205035   0.0182584  -0.0117406   0.0491426  -0.0159129
   10   0.0011804  -0.0013001   0.0042838  -0.0008447   0.0015031  -0.0003863
   11   0.0006520   0.0000012   0.0023680   0.0006149  -0.0007580   0.0000661
   12  -0.0003749   0.0013338  -0.0005062  -0.0009809   0.0014951  -0.0001146
   13  -0.0074584  -0.0068152   0.0017560  -0.0031142   0.0088544  -0.0022091
   14  -0.0011264   0.0049801   0.0035130   0.0002858  -0.0014545   0.0009085
   15   0.0240030   0.0120969  -0.0111858   0.0104368  -0.0265169   0.0061676
   16  -0.0008103  -0.0009301  -0.0008165   0.0005142   0.0007674  -0.0008649
   17  -0.0015234   0.0014838   0.0013540  -0.0000777   0.0005645  -0.0002194
   18   0.0012257  -0.0007057  -0.0025816   0.0004701  -0.0007063  -0.0000355
   19   0.0358747   0.1317656   0.0399031  -0.0438715  -0.1046426  -0.0142560
   20  -0.0040344  -0.3354993  -0.0160228  -0.0036578   0.0388847  -0.0017211
   21   0.0744489   0.0718395  -0.0461017  -0.0117997  -0.0900649  -0.0171384
   22  -0.0056425  -0.0133018  -0.0105159  -0.0126587   0.0203359   0.0121151
   23   0.0174180  -0.0202017  -0.0281155  -0.0013481   0.0012147  -0.0008262
   24  -0.0032321  -0.0101012  -0.0040066  -0.0038248   0.0068442   0.0044998
   25   0.1120473  -0.1820320  -0.0430915  -0.0772985   0.0531148  -0.0425823
   26  -0.1820320   0.7184237   0.3338407  -0.0337844   0.0968262  -0.0363767
   27  -0.0430915   0.3338407   0.3839257  -0.0296589   0.0063919  -0.0333146
   28  -0.0772985  -0.0337844  -0.0296589   0.1123283   0.0301021   0.0494198
   29   0.0531148   0.0968262   0.0063919   0.0301021  -0.0934315   0.0423963
   30  -0.0425823  -0.0363767  -0.0333146   0.0494198   0.0423963   0.0713306
   31  -0.0882317   0.0569470   0.0297744   0.0068338   0.0169286   0.0024705
   32   0.0975575  -0.4262824  -0.2815985  -0.0035805  -0.0147165  -0.0051529
   33   0.0583121  -0.3276494  -0.2709157   0.0004137  -0.0065401  -0.0135516
   34   0.0205257   0.0271637   0.0168143   0.0043588  -0.0169497  -0.0024063
   35  -0.0056422  -0.0144359  -0.0334396   0.0024942  -0.0038458  -0.0025544
   36  -0.0218314  -0.0210596  -0.0355304  -0.0013409   0.0145370  -0.0013906
           31          32          33          34          35          36
    1  -0.0004398  -0.0017498  -0.0004643   0.0002923   0.0000841  -0.0003674
    2  -0.0002558   0.0027518   0.0052212  -0.0016763  -0.0004693   0.0012025
    3  -0.0003483  -0.0025811  -0.0035046   0.0019577   0.0010140  -0.0009325
    4   0.0001689   0.0000768  -0.0001957  -0.0000019   0.0000842   0.0000034
    5   0.0000761  -0.0017374  -0.0024230   0.0009446   0.0004977  -0.0005267
    6  -0.0000453   0.0018972   0.0022498  -0.0009583  -0.0006168   0.0004473
    7   0.0030886   0.0060995   0.0056564  -0.0047083  -0.0032518   0.0043010
    8  -0.0019620   0.0123249   0.0098516  -0.0040398  -0.0017556   0.0001301
    9  -0.0001069  -0.0061468  -0.0146171   0.0074945   0.0003444  -0.0029302
   10  -0.0006851  -0.0010504  -0.0012865   0.0006546   0.0002862  -0.0007041
   11   0.0001572   0.0002256   0.0002973  -0.0004780  -0.0000669   0.0000805
   12  -0.0007929  -0.0006885  -0.0011448   0.0008655   0.0002895  -0.0002834
   13  -0.0007266  -0.0015873  -0.0038564   0.0018564   0.0006818  -0.0009734
   14   0.0010215  -0.0017111  -0.0014998   0.0000734  -0.0001810   0.0001947
   15   0.0010575   0.0074629   0.0111575  -0.0062580  -0.0014639   0.0025132
   16   0.0001080   0.0013128   0.0006943   0.0000151  -0.0009819   0.0005256
   17   0.0007722  -0.0017929  -0.0005786  -0.0007051  -0.0006363   0.0005126
   18  -0.0004072   0.0012266   0.0017532   0.0000782   0.0007742   0.0006326
   19   0.0213474   0.0154424   0.0049363  -0.0193319  -0.0055169   0.0118852
   20   0.0145193  -0.0331410  -0.0230754   0.0095438   0.0045042  -0.0036920
   21   0.0157554  -0.0330695   0.0016287  -0.0091955  -0.0021013   0.0129572
   22   0.0008446  -0.0027473   0.0031123   0.0014851   0.0028339  -0.0018852
   23  -0.0017573  -0.0016327   0.0018686   0.0005220   0.0000156  -0.0001740
   24   0.0003469   0.0017447   0.0035459   0.0008388   0.0013372  -0.0009670
   25  -0.0882317   0.0975575   0.0583121   0.0205257  -0.0056422  -0.0218314
   26   0.0569470  -0.4262824  -0.3276494   0.0271637  -0.0144359  -0.0210596
   27   0.0297744  -0.2815985  -0.2709157   0.0168143  -0.0334396  -0.0355304
   28   0.0068338  -0.0035805   0.0004137   0.0043588   0.0024942  -0.0013409
   29   0.0169286  -0.0147165  -0.0065401  -0.0169497  -0.0038458   0.0145370
   30   0.0024705  -0.0051529  -0.0135516  -0.0024063  -0.0025544  -0.0013906
   31   0.1685671  -0.0873385   0.1099631  -0.1108753   0.0008917  -0.1576672
   32  -0.0873385   0.4806447   0.3346931  -0.0224353  -0.0149331  -0.0177872
   33   0.1099631   0.3346931   0.5878794  -0.1772852   0.0098345  -0.3044807
   34  -0.1108753  -0.0224353  -0.1772852   0.1057293   0.0080367   0.1680543
   35   0.0008917  -0.0149331   0.0098345   0.0080367   0.0313066   0.0265821
   36  -0.1576672  -0.0177872  -0.3044807   0.1680543   0.0265821   0.3299644
 **********************************************************************
 **                                                                  **
 **                       VIBRATIONAL ANALYSIS                       **
 **                       --------------------                       **
 **                                                                  **
 **        VIBRATIONAL FREQUENCIES (CM**-1) AND NORMAL MODES         **
 **     FORCE CONSTANTS (mDYN/ANGSTROM) AND REDUCED MASSES (AMU)     **
 **                  INFRARED INTENSITIES (KM/MOL)                   **
 **                                                                  **
 **********************************************************************
 

 Mode:                 1                      2                      3
 Frequency:     -1888.74                 110.18                 114.80
 Force Cnst:      2.4638                 0.0224                 0.0527
 Red. Mass:       1.1722                 3.1353                 6.7902
 IR Active:          YES                    YES                    YES
 IR Intens:      526.309                  5.297                  8.133
 Raman Active:       YES                    YES                    YES
               X      Y      Z        X      Y      Z        X      Y      Z
 C         -0.000  0.003 -0.002    0.074  0.012  0.010   -0.004  0.099 -0.089
 N          0.000 -0.001  0.001   -0.211  0.018 -0.043   -0.034  0.320  0.126
 C          0.007  0.008 -0.021   -0.018 -0.017 -0.030    0.076 -0.078 -0.192
 H         -0.014  0.005 -0.014   -0.402 -0.033 -0.125    0.157 -0.069 -0.189
 C         -0.004  0.001  0.011    0.331  0.009  0.062    0.003 -0.041 -0.224
 H         -0.004 -0.000  0.009    0.764  0.034  0.178   -0.090 -0.022 -0.329
 C          0.066 -0.026  0.051    0.010 -0.000 -0.005    0.044 -0.003 -0.133
 H         -0.114 -0.030 -0.043   -0.008  0.017 -0.022    0.024  0.115 -0.183
 C         -0.052 -0.061 -0.003   -0.037 -0.010  0.016   -0.007 -0.032  0.094
 H         -0.103  0.945 -0.176   -0.013 -0.033  0.015    0.000  0.074 -0.010
 N         -0.008 -0.003 -0.007   -0.113 -0.016 -0.006   -0.068 -0.249  0.367
 H          0.150  0.028 -0.103   -0.131  0.057 -0.001   -0.013 -0.425  0.341
 TransDip   0.123  0.651 -0.318    0.068  0.028 -0.001    0.015 -0.066 -0.062

 Mode:                 4                      5                      6
 Frequency:       175.52                 200.65                 349.03
 Force Cnst:      0.0486                 0.1287                 0.3967
 Red. Mass:       2.6792                 5.4237                 5.5265
 IR Active:          YES                    YES                    YES
 IR Intens:        1.518                  2.392                 15.853
 Raman Active:       YES                    YES                    YES
               X      Y      Z        X      Y      Z        X      Y      Z
 C          0.024  0.059  0.005    0.034 -0.212 -0.018   -0.053  0.213 -0.025
 N         -0.104 -0.033 -0.115   -0.135  0.088  0.252    0.072  0.044 -0.179
 C          0.212  0.055  0.091    0.184 -0.080 -0.087    0.029 -0.237 -0.038
 H          0.463  0.052  0.204    0.417 -0.019 -0.219   -0.049 -0.256  0.016
 C          0.041  0.085  0.038    0.047 -0.268 -0.081    0.001  0.040 -0.119
 H         -0.258  0.070 -0.055   -0.163 -0.292 -0.082    0.095  0.126 -0.361
 C         -0.081 -0.030 -0.028   -0.059  0.082  0.003    0.004 -0.137  0.111
 H         -0.308 -0.071 -0.138   -0.114  0.211 -0.074    0.161  0.157  0.096
 C         -0.159 -0.045 -0.047   -0.130  0.077  0.048   -0.111 -0.162  0.360
 H         -0.325 -0.163  0.256   -0.174 -0.008  0.142   -0.005 -0.211  0.174
 N          0.072 -0.059  0.055    0.061  0.239 -0.107    0.031  0.176 -0.064
 H          0.424 -0.080 -0.138    0.170  0.341 -0.169   -0.091  0.485 -0.001
 TransDip   0.037  0.000 -0.014    0.025 -0.003 -0.043    0.002  0.123 -0.035

 Mode:                 7                      8                      9
 Frequency:       416.07                 507.84                 545.51
 Force Cnst:      0.2554                 0.4058                 1.1408
 Red. Mass:       2.5041                 2.6703                 6.5069
 IR Active:          YES                    YES                    YES
 IR Intens:       23.628                 11.861                  8.244
 Raman Active:       YES                    YES                    YES
               X      Y      Z        X      Y      Z        X      Y      Z
 C          0.188  0.041  0.074    0.264  0.012  0.065   -0.164  0.283  0.440
 N         -0.095 -0.015 -0.043   -0.104 -0.003 -0.027    0.024 -0.218 -0.003
 C          0.015 -0.049  0.011   -0.124  0.006 -0.033    0.052 -0.159 -0.117
 H          0.338 -0.039  0.106    0.037  0.013  0.008    0.100 -0.106 -0.306
 C         -0.008 -0.005 -0.016   -0.078  0.003 -0.014    0.054 -0.146 -0.075
 H         -0.375 -0.008 -0.178   -0.227 -0.012 -0.037    0.150 -0.001 -0.474
 C         -0.170 -0.031 -0.032    0.072  0.009  0.023    0.029  0.107 -0.048
 H         -0.252 -0.091 -0.058    0.615  0.190  0.262    0.074  0.164 -0.048
 C          0.202  0.018  0.044   -0.165 -0.020 -0.013   -0.028  0.152 -0.169
 H          0.051  0.365 -0.124    0.215 -0.146 -0.352    0.030  0.098 -0.126
 N         -0.044  0.015 -0.025    0.074  0.015  0.010   -0.014  0.020  0.050
 H         -0.530  0.071  0.236    0.136 -0.324 -0.002    0.189 -0.219 -0.053
 TransDip  -0.067 -0.042  0.134    0.103 -0.023 -0.032    0.007 -0.084  0.036

 Mode:                10                     11                     12
 Frequency:       622.13                 689.39                 805.63
 Force Cnst:      0.4044                 1.3867                 0.5170
 Red. Mass:       1.7733                 4.9521                 1.3521
 IR Active:          YES                    YES                    YES
 IR Intens:        5.679                 99.526                 98.555
 Raman Active:       YES                    YES                    YES
               X      Y      Z        X      Y      Z        X      Y      Z
 C          0.129  0.016  0.023   -0.017  0.016 -0.176   -0.021 -0.017 -0.018
 N         -0.037  0.009 -0.022    0.036  0.129 -0.096    0.004  0.001  0.007
 C         -0.053 -0.032 -0.016   -0.024 -0.231  0.105   -0.025 -0.028  0.014
 H         -0.168 -0.025 -0.087    0.173 -0.188  0.042    0.102 -0.038  0.098
 C         -0.100 -0.022 -0.041    0.083 -0.062 -0.004    0.049  0.020  0.023
 H          0.017  0.000 -0.057   -0.033 -0.024 -0.202   -0.164  0.017 -0.058
 C          0.119  0.016  0.072   -0.107  0.040  0.365   -0.082 -0.036 -0.053
 H         -0.409 -0.189 -0.149   -0.031 -0.084  0.448    0.381  0.112  0.151
 C          0.065  0.033 -0.030    0.009  0.146 -0.227    0.069  0.024  0.011
 H         -0.160 -0.170  0.493    0.058  0.060 -0.051    0.171  0.044 -0.230
 N         -0.076 -0.016  0.020   -0.005  0.007  0.024   -0.077 -0.005  0.041
 H          0.402  0.372 -0.262    0.061 -0.561  0.011    0.623  0.370 -0.359
 TransDip   0.064  0.003 -0.042   -0.035 -0.283  0.144    0.223  0.213 -0.077

 Mode:                13                     14                     15
 Frequency:       865.56                 924.01                 987.04
 Force Cnst:      0.8421                 1.7623                 0.6682
 Red. Mass:       1.9077                 3.5033                 1.1641
 IR Active:          YES                    YES                    YES
 IR Intens:       22.277                 44.895                 35.000
 Raman Active:       YES                    YES                    YES
               X      Y      Z        X      Y      Z        X      Y      Z
 C          0.056  0.010  0.005   -0.016  0.071  0.033   -0.015  0.003 -0.003
 N         -0.010  0.011 -0.015    0.009  0.014 -0.035    0.004  0.003 -0.003
 C          0.156 -0.023  0.059   -0.011  0.212 -0.089   -0.104 -0.008 -0.021
 H         -0.212 -0.048 -0.005    0.224  0.368 -0.536    0.811  0.030  0.215
 C         -0.191 -0.018 -0.041    0.024 -0.127 -0.041   -0.010 -0.005 -0.003
 H          0.832  0.028  0.270    0.033 -0.135 -0.010    0.460  0.012  0.150
 C         -0.100 -0.002 -0.014   -0.133  0.130  0.198    0.031 -0.017 -0.010
 H          0.183  0.135  0.095    0.107  0.126  0.346   -0.029 -0.075 -0.022
 C          0.021  0.015 -0.014    0.047 -0.140  0.060   -0.018  0.012 -0.014
 H          0.028  0.101 -0.160   -0.018 -0.103  0.007    0.002 -0.001  0.016
 N         -0.006 -0.011  0.007    0.039 -0.181 -0.080    0.011 -0.001  0.017
 H          0.074  0.005 -0.041    0.055  0.333 -0.128   -0.063  0.184  0.042
 TransDip   0.119  0.064  0.067    0.040  0.207 -0.042    0.170  0.054  0.064

 Mode:                16                     17                     18
 Frequency:      1017.76                1048.23                1156.28
 Force Cnst:      0.8556                 2.5667                 1.2562
 Red. Mass:       1.4019                 3.9647                 1.5948
 IR Active:          YES                    YES                    YES
 IR Intens:      174.396                  2.933                  0.855
 Raman Active:       YES                    YES                    YES
               X      Y      Z        X      Y      Z        X      Y      Z
 C          0.006 -0.013 -0.009    0.003 -0.158  0.019    0.003  0.010 -0.010
 N         -0.001 -0.000  0.004   -0.035 -0.138  0.160    0.004  0.021 -0.020
 C          0.014 -0.049  0.028    0.015 -0.052 -0.096   -0.038 -0.101  0.026
 H         -0.191 -0.075  0.034    0.124 -0.059 -0.003    0.048 -0.144  0.201
 C          0.002  0.017  0.009    0.012  0.346 -0.167   -0.007 -0.004  0.070
 H         -0.100  0.037 -0.102    0.252  0.503 -0.543   -0.086 -0.058  0.209
 C          0.012  0.017  0.005   -0.047  0.067  0.130    0.011  0.139 -0.042
 H          0.068  0.076  0.017   -0.031  0.265  0.077    0.060  0.791 -0.241
 C         -0.074  0.046 -0.084    0.025 -0.037  0.004    0.030 -0.034  0.021
 H          0.002  0.032 -0.138   -0.048 -0.008  0.110   -0.205  0.106  0.274
 N          0.076 -0.081  0.040    0.005 -0.046 -0.037    0.009 -0.073 -0.063
 H         -0.351  0.844  0.190    0.031 -0.125 -0.048    0.011 -0.104 -0.064
 TransDip  -0.082  0.378  0.172    0.015 -0.053 -0.003   -0.004 -0.006  0.029

 Mode:                19                     20                     21
 Frequency:      1221.67                1301.14                1334.74
 Force Cnst:      1.1091                 1.3869                 1.4026
 Red. Mass:       1.2613                 1.3905                 1.3363
 IR Active:          YES                    YES                    YES
 IR Intens:       20.316                  7.069                  8.891
 Raman Active:       YES                    YES                    YES
               X      Y      Z        X      Y      Z        X      Y      Z
 C         -0.000  0.004  0.007   -0.011  0.026  0.032   -0.003  0.005  0.010
 N         -0.001 -0.006  0.004   -0.002 -0.020  0.012   -0.000 -0.007  0.003
 C         -0.001  0.040 -0.035    0.035 -0.019 -0.118   -0.012  0.095  0.015
 H         -0.013  0.039 -0.030   -0.064 -0.127  0.242   -0.214 -0.156  0.900
 C          0.008 -0.000 -0.017    0.020  0.062 -0.078    0.030 -0.087 -0.102
 H         -0.038 -0.026  0.043   -0.247 -0.263  0.848    0.082 -0.032 -0.280
 C         -0.015 -0.120 -0.001   -0.016 -0.028  0.070   -0.005  0.027  0.019
 H          0.523  0.099  0.234   -0.102  0.002  0.015    0.001  0.000  0.040
 C          0.025  0.037 -0.051    0.001  0.017 -0.014   -0.001 -0.007  0.007
 H         -0.474  0.172  0.595    0.097 -0.075 -0.092   -0.007  0.023  0.029
 N         -0.003  0.018  0.012   -0.000 -0.000  0.009    0.001 -0.009 -0.009
 H         -0.131  0.004  0.086    0.011  0.052 -0.005    0.016 -0.012 -0.017
 TransDip   0.035  0.100  0.098   -0.027  0.062  0.052   -0.022 -0.053  0.076

 Mode:                22                     23                     24
 Frequency:      1428.68                1672.51                1826.26
 Force Cnst:      1.9455                 8.1760                13.8897
 Red. Mass:       1.6178                 4.9608                 7.0683
 IR Active:          YES                    YES                    YES
 IR Intens:        1.935                 80.970                390.880
 Raman Active:       YES                    YES                    YES
               X      Y      Z        X      Y      Z        X      Y      Z
 C         -0.000  0.001  0.001   -0.006  0.013  0.022    0.001  0.003 -0.004
 N          0.000  0.001 -0.002   -0.005 -0.034  0.025   -0.001 -0.006  0.006
 C         -0.005  0.087 -0.009   -0.108  0.002  0.414   -0.001  0.002  0.031
 H          0.007  0.113 -0.066    0.062  0.306 -0.469    0.025  0.028 -0.064
 C         -0.003 -0.028  0.008    0.105  0.012 -0.395    0.006  0.004 -0.029
 H          0.049  0.027 -0.150   -0.106 -0.304  0.381   -0.004 -0.009 -0.020
 C          0.005 -0.188  0.081    0.027  0.005 -0.056    0.015 -0.143 -0.014
 H         -0.255  0.769 -0.396    0.022  0.169 -0.124   -0.061 -0.176 -0.030
 C          0.011  0.029 -0.047   -0.012 -0.042 -0.013   -0.123  0.501  0.296
 H          0.223 -0.123 -0.151    0.036  0.158  0.059    0.390  0.282  0.232
 N         -0.008  0.027  0.026   -0.001  0.017  0.010    0.058 -0.300 -0.233
 H         -0.006  0.008  0.026    0.009  0.025  0.000    0.077 -0.239 -0.293
 TransDip  -0.002  0.039  0.022   -0.008 -0.242  0.156    0.024  0.631 -0.049

 Mode:                25                     26                     27
 Frequency:      2074.90                2377.66                3194.85
 Force Cnst:      2.7766                41.7609                 6.5547
 Red. Mass:       1.0946                12.5377                 1.0899
 IR Active:          YES                    YES                    YES
 IR Intens:       24.442                 53.175                  1.858
 Raman Active:       YES                    YES                    YES
               X      Y      Z        X      Y      Z        X      Y      Z
 C         -0.001 -0.004  0.003    0.116  0.562 -0.556    0.000 -0.000 -0.000
 N          0.001  0.004 -0.004   -0.084 -0.407  0.404    0.000  0.000 -0.000
 C          0.008  0.000 -0.011   -0.004 -0.006  0.016    0.010 -0.075 -0.024
 H         -0.009 -0.008 -0.000    0.008 -0.005 -0.001   -0.098  0.879  0.240
 C         -0.003  0.001  0.011   -0.015 -0.080  0.076   -0.002  0.008  0.007
 H          0.003  0.008  0.001   -0.002 -0.072  0.017    0.012 -0.088 -0.027
 C         -0.038  0.014 -0.021   -0.006  0.009 -0.009   -0.015  0.010  0.026
 H          0.020 -0.016  0.021    0.004  0.001 -0.006    0.178 -0.114 -0.315
 C         -0.037 -0.046 -0.041    0.002 -0.007 -0.008   -0.000  0.001  0.000
 H          0.794  0.186  0.570    0.064 -0.023  0.041   -0.000  0.001  0.003
 N          0.004  0.012  0.010   -0.001  0.005  0.004    0.000 -0.001 -0.000
 H         -0.023  0.021  0.023   -0.009 -0.002  0.014   -0.003  0.000 -0.004
 TransDip  -0.012 -0.158  0.000    0.029  0.155 -0.172    0.011 -0.042  0.001

 Mode:                28                     29                     30
 Frequency:      3211.73                3221.86                3436.42
 Force Cnst:      6.6180                 6.6558                 7.4725
 Red. Mass:       1.0889                 1.0883                 1.0740
 IR Active:          YES                    YES                    YES
 IR Intens:        0.157                  4.012                  3.500
 Raman Active:       YES                    YES                    YES
               X      Y      Z        X      Y      Z        X      Y      Z
 C          0.000  0.000 -0.000    0.000  0.001 -0.001   -0.000 -0.000  0.000
 N         -0.000  0.000  0.000    0.000 -0.000 -0.000    0.000  0.000 -0.000
 C          0.004 -0.033 -0.008   -0.000 -0.008  0.002    0.000 -0.001  0.000
 H         -0.039  0.360  0.095   -0.011  0.101  0.029   -0.001  0.000  0.001
 C         -0.001  0.003  0.004    0.012 -0.080 -0.028    0.000 -0.000 -0.001
 H          0.005 -0.037 -0.011   -0.133  0.937  0.294    0.000  0.004  0.003
 C          0.036 -0.021 -0.067    0.000 -0.000 -0.000   -0.000  0.001  0.002
 H         -0.432  0.266  0.771   -0.000  0.001  0.000    0.002 -0.002 -0.008
 C          0.000 -0.000 -0.000   -0.000  0.000  0.000   -0.002  0.004 -0.001
 H          0.004 -0.004 -0.004   -0.001  0.003 -0.001    0.003  0.008 -0.003
 N         -0.001  0.001 -0.000    0.000 -0.000  0.000   -0.032 -0.008 -0.063
 H          0.004 -0.000  0.008   -0.004 -0.001 -0.003    0.472  0.063  0.876
 TransDip   0.003  0.011 -0.006   -0.016 -0.048  0.040    0.023  0.053  0.015

 STANDARD THERMODYNAMIC QUANTITIES AT   298.15 K  AND     1.00 ATM

   This Molecule has  1 Imaginary Frequencies
   Zero point vibrational energy:       52.663 kcal/mol

   Atom    1 Element C  Has Mass   12.00000
   Atom    2 Element N  Has Mass   14.00307
   Atom    3 Element C  Has Mass   12.00000
   Atom    4 Element H  Has Mass    1.00783
   Atom    5 Element C  Has Mass   12.00000
   Atom    6 Element H  Has Mass    1.00783
   Atom    7 Element C  Has Mass   12.00000
   Atom    8 Element H  Has Mass    1.00783
   Atom    9 Element C  Has Mass   12.00000
   Atom   10 Element H  Has Mass    1.00783
   Atom   11 Element N  Has Mass   14.00307
   Atom   12 Element H  Has Mass    1.00783
   Molecular Mass:    93.045290 amu
   Principal axes and moments of inertia in amu*Bohr^2:
                             1           2           3
    Eigenvalues --      226.00539  1433.46922  1646.25031
          X               0.09391    -0.25033     0.96359
          Y               0.73181     0.67358     0.10367
          Z              -0.67501     0.69543     0.24645
   Rotational Symmetry Number is   1
   The Molecule is an Asymmetric Top
   Translational Enthalpy:        0.889 kcal/mol
   Rotational Enthalpy:           0.889 kcal/mol
   Vibrational Enthalpy:         55.344 kcal/mol
   gas constant (RT):             0.592 kcal/mol
   Translational Entropy:        39.503  cal/mol.K
   Rotational Entropy:           27.769  cal/mol.K
   Vibrational Entropy:          15.871  cal/mol.K

   Total Enthalpy:               57.714 kcal/mol
   Total Entropy:                83.143  cal/mol.K
Archival summary:
1\1\c8-59\FREQ\ProcedureUnspecified\BasisUnspecified\255(2)\hpark21\MonFeb1313:20:032023MonFeb1313:20:032023\0\\#,FREQ,ProcedureUnspecified,BasisUnspecified,\\0,2\C\H,1,1.08162\C,1,1.341,2,121.948\H,3,1.08379,1,118.915,2,-178.298,0\C,1,1.42446,2,116.31,3,-178.933,0\N,5,1.14996,1,179.258,2,-27.1588,0\C,3,1.45396,1,124.897,2,-2.15317,0\H,7,1.08236,3,118.408,1,165.705,0\H,7,1.33721,3,122.636,1,-76.9321,0\C,9,1.33666,7,64.0227,3,114.167,0\N,10,1.24019,9,133.582,7,-140.829,0\H,11,1.02104,10,116.35,9,136.078,0\\\@

 Total job time:  3193.89s(wall), 56119.18s(cpu) 
 Mon Feb 13 13:20:03 2023

        *************************************************************
        *                                                           *
        *  Thank you very much for using Q-Chem.  Have a nice day.  *
        *                                                           *
        *************************************************************
