# Supplementary material for: Reactant Discovery with an Ab Initio Nanoreactor: Exploration of Astrophysical N-Heterocycle Precursors and Formation Pathways
Source: ACS Earth Space Chem. 2024 Aug 9;8(9):1771–83. doi: 10.1021/acsearthspacechem.4c00120 (PMC11418024; doi:10.1021/acsearthspacechem.4c00120)
Supplement: Supplementary file 2 — sp4c00120_si_002.zip [file sp4c00120_si_002.zip › nr-si-data/reaction2/TS6/optimized.xyz]

12

C        -0.3329700732   -0.4261472817    2.7624748715
N        -0.7061660441   -0.6559728236    3.8251556774
C         0.0442817551   -1.0114985128    0.4526930208
H        -0.3748552510   -2.0096758076    0.4770241612
C         0.1312424650   -0.1377191719    1.4356309781
H         0.5661862174    0.8466115227    1.2895917242
C         0.6746295520   -0.2281414092   -1.6257430314
H         1.7024471687   -0.1245792041   -1.3112158947
C        -0.0383283065    0.8689300726   -1.8398775274
H         0.3786087879   -1.1386675749   -2.1243602556
N        -0.6907573721    1.8706986192   -2.0307723451
H        -1.3543189199    2.1461620006   -1.3106000672
