# Supplementary material for: Reactant Discovery with an Ab Initio Nanoreactor: Exploration of Astrophysical N-Heterocycle Precursors and Formation Pathways
Source: ACS Earth Space Chem. 2024 Aug 9;8(9):1771–83. doi: 10.1021/acsearthspacechem.4c00120 (PMC11418024; doi:10.1021/acsearthspacechem.4c00120)
Supplement: Supplementary file 2 — sp4c00120_si_002.zip [file sp4c00120_si_002.zip › nr-si-data/reaction2/TS6/optimize.out]

Running Job 1 of 1 qchem.in
qchem qchem.in_36401.0 ./qchem36401/ 0
/home/leeping/opt/qchem/5.3.2-openmp/exe/qcprog.exe_s qchem.in_36401.0 ./qchem36401/
                  Welcome to Q-Chem
     A Quantum Leap Into The Future Of Chemistry


 Q-Chem 5.3, Q-Chem, Inc., Pleasanton, CA (2020)

 Yihan Shao,  Zhengting Gan,  E. Epifanovsky,  A. T. B. Gilbert,  M. Wormit,  
 J. Kussmann,  A. W. Lange,  A. Behn,  Jia Deng,  Xintian Feng,  D. Ghosh,  
 M. Goldey,  P. R. Horn,  L. D. Jacobson,  I. Kaliman,  T. Kus,  A. Landau,  
 Jie Liu,  E. I. Proynov,  R. M. Richard,  R. P. Steele,  E. J. Sundstrom,  
 H. L. Woodcock III,  P. M. Zimmerman,  D. Zuev,  B. Alam,  B. Albrecht,  
 A. Aldossary,  E. Alguire,  S. A. Baeppler,  D. Barton,  Z. Benda,  
 Y. A. Bernard,  E. J. Berquist,  K. B. Bravaya,  H. Burton,  K. Carter-Fenk,  
 D. Casanova,  Chun-Min Chang,  Yunqing Chen,  A. Chien,  K. D. Closser,  
 M. P. Coons,  S. Coriani,  S. Dasgupta,  A. L. Dempwolff,  M. Diedenhofen,  
 Hainam Do,  R. G. Edgar,  Po-Tung Fang,  S. Faraji,  S. Fatehi,  
 Qingguo Feng,  J. Fosso-Tande,  J. Gayvert,  Qinghui Ge,  A. Ghysels,  
 G. Gidofalvi,  J. Gomes,  J. Gonthier,  S. Gulania,  A. Gunina,  D. Hait,  
 M. W. D. Hanson-Heine,  S. Hammes-Schiffer,  P. H. P. Harbach,  
 A. W. Hauser,  M. F. Herbst,  J. E. Herr,  E. G. Hohenstein,  Z. C. Holden,  
 S. Houck,  Kerwin Hui,  B. C. Huynh,  M. Ivanov,  T.-C. Jagau,  Hyunjun Ji,  
 B. Kaduk,  K. Khistyaev,  Jaehoon Kim,  P. Klunzinger,  K. Koh,  
 D. Kosenkov,  L. Koulias,  T. Kowalczyk,  C. M. Krauter,  A. Kunitsa,  
 Ka Un Lao,  A. Laurent,  K. V. Lawler,  Joonho Lee,  D. Lefrancois,  
 S. Lehtola,  D. S. Levine,  Yi-Pei Li,  You-Sheng Lin,  Fenglai Liu,  
 Kuan-Yu Liu,  E. Livshits,  M. Loipersberger,  A. Luenser,  A. Manjanath,  
 P. Manohar,  E. Mansoor,  S. F. Manzer,  Shan-Ping Mao,  Yuezhi Mao,  
 N. Mardirossian,  A. V. Marenich,  T. Markovich,  L. A. Martinez-Martinez,  
 S. A. Maurer,  N. J. Mayhall,  S. C. McKenzie,  J.-M. Mewes,  P. Morgante,  
 A. F. Morrison,  J. W. Mullinax,  K. Nanda,  T. S. Nguyen-Beck,  
 R. Olivares-Amaya,  K. J. Oosterbaan,  J. A. Parkhill,  S. K. Paul,  
 F. Pavosevic,  Zheng Pei,  T. M. Perrine,  F. Plasser,  P. Pokhilko,  
 S. Prager,  A. Prociuk,  E. Ramos,  B. Rana,  D. R. Rehn,  F. Rob,  
 E. Rossomme,  M. Scheurer,  M. Schneider,  N. Sergueev,  S. M. Sharada,  
 S. Sharma,  W. Skomorowski,  D. W. Small,  T. Stauch,  C. J. Stein,  
 T. Stein,  Yu-Chuan Su,  S. P. Veccham,  Zhen Tao,  A. J. W. Thom,  
 A. Tkatchenko,  T. Tsuchimochi,  N. M. Tubman,  L. Vogt,  M. L. Vidal,  
 O. Vydrov,  M. A. Watson,  J. Wenzel,  M. de Wergifosse,  T. A. Wesolowski,  
 A. White,  J. Witte,  A. Yamada,  Jun Yang,  K. Yao,  S. Yeganeh,  
 S. R. Yost,  Zhi-Qiang You,  A. Zech,  Igor Ying Zhang,  Xing Zhang,  
 Yan Zhao,  Ying Zhu,  B. R. Brooks,  G. K. L. Chan,  C. J. Cramer,  
 M. S. Gordon,  W. J. Hehre,  A. Klamt,  M. W. Schmidt,  C. D. Sherrill,  
 D. G. Truhlar,  A. Aspuru-Guzik,  R. Baer,  A. T. Bell,  N. A. Besley,  
 Jeng-Da Chai,  A. E. DePrince, III,  R. A. DiStasio Jr.,  A. Dreuw,  
 B. D. Dunietz,  T. R. Furlani,  Chao-Ping Hsu,  Yousung Jung,  Jing Kong,  
 D. S. Lambrecht,  WanZhen Liang,  C. Ochsenfeld,  V. A. Rassolov,  
 L. V. Slipchenko,  J. E. Subotnik,  T. Van Voorhis,  J. M. Herbert,  
 A. I. Krylov,  P. M. W. Gill,  M. Head-Gordon

 Contributors to earlier versions of Q-Chem not listed above: 
 R. D. Adamson,  B. Austin,  J. Baker,  G. J. O. Beran,  K. Brandhorst,  
 S. T. Brown,  E. F. C. Byrd,  A. K. Chakraborty,  C.-L. Cheng,  
 Siu Hung Chien,  D. M. Chipman,  D. L. Crittenden,  H. Dachsel,  
 R. J. Doerksen,  A. D. Dutoi,  L. Fusti-Molnar,  W. A. Goddard III,  
 A. Golubeva-Zadorozhnaya,  S. R. Gwaltney,  G. Hawkins,  A. Heyden,  
 S. Hirata,  G. Kedziora,  F. J. Keil,  C. Kelley,  Jihan Kim,  R. A. King,  
 R. Z. Khaliullin,  P. P. Korambath,  W. Kurlancheek,  A. M. Lee,  M. S. Lee,  
 S. V. Levchenko,  Ching Yeh Lin,  D. Liotard,  R. C. Lochan,  I. Lotan,  
 P. E. Maslen,  N. Nair,  D. P. O'Neill,  D. Neuhauser,  E. Neuscamman,  
 C. M. Oana,  R. Olson,  B. Peters,  R. Peverati,  P. A. Pieniazek,  
 Y. M. Rhee,  J. Ritchie,  M. A. Rohrdanz,  E. Rosta,  N. J. Russ,  
 H. F. Schaefer III,  N. E. Schultz,  N. Shenvi,  A. C. Simmonett,  A. Sodt,  
 D. Stuck,  K. S. Thanthiriwatte,  V. Vanovschi,  Tao Wang,  A. Warshel,  
 C. F. Williams,  Q. Wu,  X. Xu,  W. Zhang

 Please cite Q-Chem as follows:
 Y. Shao et al., Mol. Phys. 113, 184-215 (2015)
 DOI: 10.1080/00268976.2014.952696

 Q-Chem 5.3.2 for Intel X86 EM64T Linux

 Parts of Q-Chem use Armadillo 9.800.1 (Horizon Scraper).
 http://arma.sourceforge.net/

 Q-Chem begins on Fri Feb 10 12:33:40 2023  

Host: 
0

     Scratch files written to ./qchem36401//
 Dec820 |scratch|qcdevops|jenkins|workspace|build_RNUM 5633   
Processing $rem in /home/leeping/opt/qchem/5.3.2-openmp/config/preferences:
Processing $rem in /home/hpark21/.qchemrc:

Checking the input file for inconsistencies... 	...done.

--------------------------------------------------------------
User input:
--------------------------------------------------------------
$molecule
0 2
C      -0.5002878382   -0.4722257235    2.6648139971
N      -0.4817883378   -0.5173017043    3.8132781726
C       0.4881142424   -0.8041605851    0.4952040345
H       1.4289296103   -1.1995284720    0.8465073948
C      -0.5303800264   -0.4053292730    1.2314951990
H      -1.4372841092   -0.0068940983    0.7941856825
C       0.3234463963   -0.4052577309   -1.6037475484
H       1.2879514232   -0.7803406138   -1.9123403687
C       0.1087975167    0.9160604319   -1.7907252253
H      -0.5175961804   -1.0570066014   -1.7918526949
N      -0.0758765552    2.1127993012   -1.8158113176
H      -0.0940261624    2.6191854986   -0.9310060139
$end

$rem
method                wB97X-D3
basis                 cc-pvtz
unrestricted          true
symmetry              False
sym_ignore            true
scf_convergence       8
thresh                14
jobtype               ts
scf_guess             core
scf_algorithm         diis
max_scf_cycles        100
geom_opt_max_cycles   100
mem_total             200000
$end
--------------------------------------------------------------
 Adding empirical dispersion correction 
 ----------------------------------------------------------------
 Doing -D3(0) with
 s6  =   1.00000
 s8  =   1.00000
 rs6 =   1.28100
 rs8 =   1.09400
 -D3 energy without 3body term =     -0.0029199235 hartrees
 ----------------------------------------------------------------
             Standard Nuclear Orientation (Angstroms)
    I     Atom           X                Y                Z
 ----------------------------------------------------------------
    1      C      -0.5002878382    -0.4722257235     2.6648139971
    2      N      -0.4817883378    -0.5173017043     3.8132781726
    3      C       0.4881142424    -0.8041605851     0.4952040345
    4      H       1.4289296103    -1.1995284720     0.8465073948
    5      C      -0.5303800264    -0.4053292730     1.2314951990
    6      H      -1.4372841092    -0.0068940983     0.7941856825
    7      C       0.3234463963    -0.4052577309    -1.6037475484
    8      H       1.2879514232    -0.7803406138    -1.9123403687
    9      C       0.1087975167     0.9160604319    -1.7907252253
   10      H      -0.5175961804    -1.0570066014    -1.7918526949
   11      N      -0.0758765552     2.1127993012    -1.8158113176
   12      H      -0.0940261624     2.6191854986    -0.9310060139
 ----------------------------------------------------------------
 Nuclear Repulsion Energy =         223.83666864 hartrees
 There are       25 alpha and       24 beta electrons
 Requested basis set is cc-pVTZ
 There are 100 shells and 280 basis functions

 Total QAlloc Memory Limit 200000 MB
 Mega-Array Size      1956 MB
 MEM_STATIC part      2000 MB
 A cutoff of  1.0D-14 yielded   4558 shell pairs
 There are     35450 function pairs (     46182 Cartesian)
 Smallest overlap matrix eigenvalue = 3.10E-04

 Scale SEOQF with 1.000000e+00/1.000000e-01/1.000000e-01

 Standard Electronic Orientation quadrupole field applied
 Nucleus-field energy     =    -0.0000000152 hartrees
 Guess MOs from core Hamiltonian diagonalization
 Long-range K will be added via erf
 Coulomb attenuation parameter = 0.25 bohr**(-1)
 An unrestricted hybrid HF-DFT SCF calculation will be
 performed using Pulay DIIS extrapolation
 Exchange:     0.1957 Hartree-Fock + 1.0000 wB97X-D3 + LR-HF
 Correlation:  1.0000 wB97X-D3
 Using SG-2 standard quadrature grid
 Dispersion:   Grimme D3
 SCF converges when DIIS error is below 1.0E-08
 using 64 threads for integral computing
 -------------------------------------------------------
 OpenMP Integral computing Module                
 Release: version 1.0, May 2013, Q-Chem Inc. Pittsburgh 
 -------------------------------------------------------
 using 64 threads for integral computing
 -------------------------------------------------------
 OpenMP Integral computing Module                
 Release: version 1.0, May 2013, Q-Chem Inc. Pittsburgh 
 -------------------------------------------------------
 ---------------------------------------
  Cycle       Energy         DIIS Error
 ---------------------------------------
    1    -239.6237450860      8.17E-02
    2    -256.5470753546      4.71E-02
    3    -276.0358829433      3.78E-02
    4    -284.6557525766      3.24E-02
    5    -281.5155651174      2.81E-02
    6    -291.5937719767      2.04E-02
    7    -296.4374019746      1.84E-02
    8    -302.2161405736      6.51E-03
    9    -302.6508241783      3.71E-03
   10    -302.8139642012      1.25E-03
   11    -302.8414042871      7.01E-04
   12    -302.8512192582      4.35E-04
   13    -302.8553895619      3.01E-04
   14    -302.8574602247      2.02E-04
   15    -302.8589097043      4.67E-05
   16    -302.8590616334      2.26E-05
   17    -302.8591309531      1.04E-05
   18    -302.8591613091      4.55E-06
   19    -302.8591785083      2.09E-06
   20    -302.8591850625      7.29E-07
   21    -302.8591872578      3.51E-07
   22    -302.8591882116      2.45E-07
   23    -302.8591888050      1.40E-07
   24    -302.8591889749      4.49E-08
   25    -302.8591889759      1.67E-08
   26    -302.8591889767      8.10E-09 Convergence criterion met
 ---------------------------------------
 <S^2> = 0.7914
 SCF time:  CPU 2976.19 s  wall 52.41 s
 SCF   energy in the final basis set = -302.85918898
 Total energy in the final basis set = -302.85918898
 
 --------------------------------------------------------------
 
                    Orbital Energies (a.u.)
 --------------------------------------------------------------
 
 Alpha MOs
 -- Occupied --
-14.4651 -14.4174 -10.3732 -10.3371 -10.3285 -10.3265 -10.3160  -1.0798
 -1.0237  -0.9332  -0.8999  -0.7448  -0.7039  -0.6418  -0.6246  -0.5878
 -0.5616  -0.5205  -0.4799  -0.4676  -0.4612  -0.4355  -0.4224  -0.3796
 -0.2737
 -- Virtual --
  0.0274   0.0543   0.0800   0.1037   0.1319   0.1382   0.1567   0.1651
  0.1893   0.1989   0.2424   0.2465   0.2756   0.3077   0.3208   0.3595
  0.3609   0.3870   0.3978   0.4091   0.4313   0.4408   0.4463   0.4578
  0.4788   0.4974   0.5058   0.5193   0.5344   0.5434   0.5594   0.5613
  0.5654   0.5766   0.5919   0.6086   0.6388   0.6430   0.6610   0.6664
  0.6787   0.6892   0.7091   0.7202   0.7396   0.7675   0.7694   0.8099
  0.8255   0.8455   0.8673   0.8885   0.9246   0.9322   0.9468   0.9641
  1.0204   1.0390   1.0611   1.0798   1.0914   1.1228   1.1338   1.1386
  1.1466   1.1630   1.1894   1.2215   1.2449   1.2622   1.2724   1.2994
  1.3196   1.3514   1.3635   1.3801   1.4044   1.4234   1.4512   1.4645
  1.4750   1.4878   1.5001   1.5260   1.5442   1.5803   1.5980   1.6471
  1.6708   1.7584   1.7957   1.8037   1.8172   1.8891   1.9731   2.0138
  2.0438   2.1245   2.1325   2.1730   2.2031   2.2246   2.2419   2.2844
  2.3014   2.3415   2.3717   2.3881   2.4072   2.4429   2.4875   2.5182
  2.5552   2.5703   2.5815   2.6002   2.6495   2.6742   2.7069   2.7139
  2.7269   2.7409   2.7490   2.7690   2.7825   2.8103   2.8203   2.8716
  2.8761   2.8907   2.9049   2.9261   2.9432   2.9744   2.9862   3.0119
  3.0120   3.0418   3.0442   3.0572   3.0921   3.0957   3.1016   3.1115
  3.1210   3.1476   3.1510   3.1685   3.1939   3.2220   3.2329   3.2517
  3.2569   3.2926   3.3113   3.3389   3.3495   3.3877   3.3929   3.4312
  3.4727   3.4810   3.5058   3.5246   3.5524   3.5629   3.5732   3.5914
  3.6104   3.6293   3.6476   3.6888   3.7185   3.7498   3.7597   3.7780
  3.8277   3.8457   3.8866   3.8981   3.9335   3.9431   3.9632   3.9733
  4.0039   4.0126   4.0318   4.0546   4.0763   4.0852   4.0927   4.1154
  4.1309   4.1470   4.1651   4.2090   4.2401   4.2615   4.3248   4.3471
  4.3777   4.3922   4.5022   4.5388   4.5629   4.5636   4.6233   4.6571
  4.6625   4.6854   4.7041   4.7105   4.7295   4.7864   4.8072   4.8277
  4.8719   4.9901   5.0093   5.0291   5.0491   5.0682   5.1022   5.1555
  5.1715   5.2250   5.2379   5.2539   5.2597   5.3067   5.3654   5.3863
  5.3918   5.6042   5.6738   5.7354   5.7569   5.8417   5.8598   5.9152
  5.9921   6.0096   6.2011   6.2145   6.2298   6.3733   6.4933   6.7286
  8.4929   8.8394  10.7919  13.7813  13.9057  15.0737  15.5671
 
 Beta MOs
 -- Occupied --
-14.4634 -14.4176 -10.3684 -10.3381 -10.3275 -10.3195 -10.3153  -1.0723
 -1.0234  -0.9242  -0.8942  -0.7277  -0.6927  -0.6351  -0.6178  -0.5853
 -0.5509  -0.4953  -0.4795  -0.4652  -0.4584  -0.4321  -0.3901  -0.3713
 -- Virtual --
 -0.0092   0.0397   0.0623   0.0927   0.1128   0.1374   0.1446   0.1667
  0.1691   0.1902   0.1982   0.2436   0.2469   0.2800   0.3122   0.3225
  0.3609   0.3665   0.3913   0.4023   0.4106   0.4361   0.4441   0.4514
  0.4653   0.4862   0.5013   0.5073   0.5195   0.5361   0.5478   0.5630
  0.5648   0.5690   0.5793   0.5971   0.6170   0.6423   0.6459   0.6663
  0.6727   0.6810   0.6908   0.7129   0.7225   0.7448   0.7709   0.7732
  0.8120   0.8292   0.8485   0.8699   0.8924   0.9291   0.9390   0.9488
  0.9685   1.0228   1.0433   1.0635   1.0844   1.0957   1.1259   1.1361
  1.1417   1.1494   1.1661   1.1916   1.2242   1.2489   1.2658   1.2771
  1.3056   1.3230   1.3558   1.3655   1.3852   1.4075   1.4262   1.4548
  1.4680   1.4773   1.4906   1.5041   1.5284   1.5465   1.5835   1.6019
  1.6510   1.6726   1.7631   1.7961   1.8056   1.8217   1.8902   1.9758
  2.0180   2.0517   2.1278   2.1348   2.1815   2.2159   2.2365   2.2544
  2.2916   2.3123   2.3456   2.3767   2.3920   2.4108   2.4498   2.4960
  2.5229   2.5601   2.5772   2.5910   2.6119   2.6601   2.6813   2.7146
  2.7189   2.7297   2.7488   2.7550   2.7776   2.7905   2.8188   2.8269
  2.8750   2.8846   2.8997   2.9142   2.9361   2.9552   2.9825   2.9955
  3.0220   3.0265   3.0492   3.0525   3.0660   3.0958   3.1030   3.1065
  3.1189   3.1304   3.1540   3.1576   3.1737   3.2024   3.2296   3.2411
  3.2591   3.2653   3.2975   3.3167   3.3541   3.3592   3.3955   3.4018
  3.4409   3.4802   3.4846   3.5111   3.5299   3.5565   3.5686   3.5785
  3.5973   3.6153   3.6407   3.6536   3.6960   3.7255   3.7564   3.7653
  3.7829   3.8322   3.8504   3.8911   3.9038   3.9394   3.9476   3.9664
  3.9763   4.0079   4.0166   4.0352   4.0601   4.0759   4.0847   4.0966
  4.1176   4.1352   4.1497   4.1688   4.2142   4.2425   4.2665   4.3295
  4.3499   4.3833   4.3983   4.5060   4.5412   4.5674   4.5707   4.6282
  4.6567   4.6690   4.6872   4.7091   4.7173   4.7357   4.7885   4.8082
  4.8301   4.8725   4.9945   5.0179   5.0338   5.0519   5.0699   5.1066
  5.1592   5.1736   5.2298   5.2433   5.2566   5.2604   5.3126   5.3700
  5.3893   5.3959   5.6068   5.6796   5.7390   5.7623   5.8477   5.8649
  5.9161   6.0002   6.0182   6.2008   6.2177   6.2303   6.3843   6.4962
  6.7355   8.4948   8.8465  10.7994  13.7868  13.9060  15.0774  15.5673
 --------------------------------------------------------------
 
          Ground-State Mulliken Net Atomic Charges

     Atom                 Charge (a.u.)    Spin (a.u.)
  --------------------------------------------------------
      1 C                    -0.064842       0.029814
      2 N                    -0.073793      -0.014145
      3 C                    -0.212390       0.630540
      4 H                     0.146193       0.008089
      5 C                    -0.122764      -0.071058
      6 H                     0.164680       0.018738
      7 C                    -0.275232      -0.146123
      8 H                     0.153247       0.004031
      9 C                     0.075998       0.404150
     10 H                     0.160141       0.004974
     11 N                    -0.125973       0.074521
     12 H                     0.174735       0.056470
  --------------------------------------------------------
  Sum of atomic charges =     0.000000
  Sum of spin   charges =     1.000000

 -----------------------------------------------------------------
                    Cartesian Multipole Moments
 -----------------------------------------------------------------
    Charge (ESU x 10^10)
                 0.0000
    Dipole Moment (Debye)
         X       0.6628      Y      -0.0025      Z      -3.9870
       Tot       4.0418
    Quadrupole Moments (Debye-Ang)
        XX     -37.9721     XY      -1.4128     YY     -40.0621
        XZ       1.2449     YZ       7.1046     ZZ     -64.5211
    Octopole Moments (Debye-Ang^2)
       XXX      11.2801    XXY      -4.5472    XYY       5.0692
       YYY       0.0234    XXZ     -16.7209    XYZ      -2.9219
       YYZ      -9.2130    XZZ      15.3851    YZZ      -4.9575
       ZZZ    -128.8576
    Hexadecapole Moments (Debye-Ang^3)
      XXXX     -93.7392   XXXY      -1.2349   XXYY     -65.8944
      XYYY       1.2059   YYYY    -284.7579   XXXZ      68.5917
      XXYZ      51.9275   XYYZ      24.4669   YYYZ     171.6058
      XXZZ    -210.1615   XYZZ      -4.0288   YYZZ    -278.3056
      XZZZ     110.6190   YZZZ     230.6067   ZZZZ   -1594.1558
 -----------------------------------------------------------------
 Calculating analytic gradient of the SCF energy
 Gradient of SCF Energy
            1           2           3           4           5           6
    1   0.0013956  -0.0002972   0.0030227  -0.0018830  -0.0020831   0.0014519
    2  -0.0004537   0.0002293  -0.0042107   0.0008291   0.0008263  -0.0006987
    3   0.0001144  -0.0000913   0.0223984  -0.0016582  -0.0041025   0.0008579
            7           8           9          10          11          12
    1  -0.0011685  -0.0011596   0.0000412   0.0007600  -0.0000742  -0.0000058
    2   0.0024569   0.0005294  -0.0016561   0.0008934   0.0015246  -0.0002697
    3  -0.0185572   0.0003125   0.0006246   0.0002278   0.0005345  -0.0006611
 Max gradient component =       2.240E-02
 RMS gradient           =       5.067E-03
 Gradient time:  CPU 254.83 s  wall 5.71 s
 Geometry Optimization Parameters
   NAtoms,    NIC,     NZ,  NCons,   NDum,   NFix, NCnnct, MaxDiis
       12      66       0       0       0       0       0       0


** GEOMETRY OPTIMIZATION IN DELOCALIZED INTERNAL COORDINATES **
   Searching for a Transition State

   Optimization Cycle:   1

                       Coordinates (Angstroms)
     ATOM                X               Y               Z
      1  C        -0.5002878382   -0.4722257235    2.6648139971
      2  N        -0.4817883378   -0.5173017043    3.8132781726
      3  C         0.4881142424   -0.8041605851    0.4952040345
      4  H         1.4289296103   -1.1995284720    0.8465073948
      5  C        -0.5303800264   -0.4053292730    1.2314951990
      6  H        -1.4372841092   -0.0068940983    0.7941856825
      7  C         0.3234463963   -0.4052577309   -1.6037475484
      8  H         1.2879514232   -0.7803406138   -1.9123403687
      9  C         0.1087975167    0.9160604319   -1.7907252253
     10  H        -0.5175961804   -1.0570066014   -1.7918526949
     11  N        -0.0758765552    2.1127993012   -1.8158113176
     12  H        -0.0940261624    2.6191854986   -0.9310060139
   Point Group: c1    Number of degrees of freedom:    30


   Energy is   -302.859188977


 Attempting to generate delocalized internal coordinates
 Initial Hessian constructed with Jon Baker's OPTIMIZE code

 30 Hessian modes will be used to form the next step
  Hessian Eigenvalues:
     0.002000    0.002625    0.016431    0.033184    0.033190    0.066563
     0.069047    0.073265    0.100351    0.131997    0.158928    0.160000
     0.160000    0.198679    0.199442    0.200000    0.200000    0.220000
     0.220139    0.223797    0.356576    0.359319    0.360060    0.360804
     0.402519    0.443978    0.546725    0.622990    0.994046    1.349207
**WARNING** Hessian does not have the desired local structure
**WARNING** Hessian does not have the desired local structure

 Transition state search - taking P-RFO step
 Searching for Lamda that Maximizes Along the Lowest mode
 Value Taken    Lamda =   0.00200565
 Searching for Lamda that Minimizes Along All other modes
 Value Taken    Lamda =  -0.00462216
 Calculated Step too Large.  Step scaled by  0.015922
 Step Taken.  Stepsize is  0.300000

                             Maximum     Tolerance    Cnvgd?
         Gradient           0.009592      0.000300      NO
         Displacement       0.158334      0.001200      NO
         Energy change     *********      0.000001      NO


 New Cartesian Coordinates Obtained by Inverse Iteration

 Displacement from previous Coordinates is:  0.486707
 Adding empirical dispersion correction 
 ----------------------------------------------------------------
 Doing -D3(0) with
 s6  =   1.00000
 s8  =   1.00000
 rs6 =   1.28100
 rs8 =   1.09400
 -D3 energy without 3body term =     -0.0028860026 hartrees
 ----------------------------------------------------------------
             Standard Nuclear Orientation (Angstroms)
    I     Atom           X                Y                Z
 ----------------------------------------------------------------
    1      C      -0.5098027369    -0.5025466579     2.6726394072
    2      N      -0.4854949632    -0.5362710447     3.8213853933
    3      C       0.5005012996    -0.7638239784     0.5033495379
    4      H       1.4732232937    -1.0714659330     0.8557063897
    5      C      -0.5480195336    -0.4505030485     1.2388991746
    6      H      -1.4873995555    -0.1375467940     0.8005149624
    7      C       0.2978983595    -0.3992421572    -1.5963594575
    8      H       1.2425121916    -0.8103660547    -1.9202942128
    9      C       0.1201560871     0.9245165814    -1.8037376635
   10      H      -0.5673893297    -1.0274364676    -1.7519888319
   11      N      -0.0276177560     2.1258210157    -1.8475855581
   12      H      -0.0085673774     2.6488649684    -0.9725278296
 ----------------------------------------------------------------
 Nuclear Repulsion Energy =         223.48354870 hartrees
 There are       25 alpha and       24 beta electrons
 Applying Cartesian multipole field
    Component          Value
    ---------          -----
     (2,0,0)        1.00000E-10
     (0,2,0)        2.00000E-11
     (0,0,2)       -3.00000E-11
 Nucleus-field energy     =    -0.0000000152 hartrees
 Requested basis set is cc-pVTZ
 There are 100 shells and 280 basis functions
 A cutoff of  1.0D-14 yielded   4549 shell pairs
 There are     35377 function pairs (     46087 Cartesian)
 Smallest overlap matrix eigenvalue = 3.14E-04
 Guess MOs from SCF MO coefficient file
 Reading MOs from coefficient file
 Reading MOs from coefficient file
 Long-range K will be added via erf
 Coulomb attenuation parameter = 0.25 bohr**(-1)
 An unrestricted hybrid HF-DFT SCF calculation will be
 performed using Pulay DIIS extrapolation
 Exchange:     0.1957 Hartree-Fock + 1.0000 wB97X-D3 + LR-HF
 Correlation:  1.0000 wB97X-D3
 Using SG-2 standard quadrature grid
 Dispersion:   Grimme D3
 SCF converges when DIIS error is below 1.0E-08
 Geometry optimization detected.  Setting ReadMinima to 0
 Setting SaveMinima to 0
 using 64 threads for integral computing
 -------------------------------------------------------
 OpenMP Integral computing Module                
 Release: version 1.0, May 2013, Q-Chem Inc. Pittsburgh 
 -------------------------------------------------------
 using 64 threads for integral computing
 -------------------------------------------------------
 OpenMP Integral computing Module                
 Release: version 1.0, May 2013, Q-Chem Inc. Pittsburgh 
 -------------------------------------------------------
 ---------------------------------------
  Cycle       Energy         DIIS Error
 ---------------------------------------
    1    -302.8513544424      1.28E-03
    2    -302.8586003472      1.41E-04
    3    -302.8590634031      8.31E-05
    4    -302.8591396791      5.56E-05
    5    -302.8591802858      1.87E-05
    6    -302.8591871353      7.68E-06
    7    -302.8591889446      3.19E-06
    8    -302.8591896942      1.77E-06
    9    -302.8591901330      9.41E-07
   10    -302.8591902977      5.58E-07
   11    -302.8591903603      1.99E-07
   12    -302.8591903646      5.90E-08
   13    -302.8591903652      2.37E-08
   14    -302.8591903653      1.27E-08
   15    -302.8591903653      4.66E-09 Convergence criterion met
 ---------------------------------------
 <S^2> = 0.7912
 SCF time:  CPU 1594.56 s  wall 27.43 s
 SCF   energy in the final basis set = -302.85919037
 Total energy in the final basis set = -302.85919037
 
 --------------------------------------------------------------
 
                    Orbital Energies (a.u.)
 --------------------------------------------------------------
 
 Alpha MOs
 -- Occupied --
-14.4648 -14.4173 -10.3730 -10.3372 -10.3283 -10.3264 -10.3159  -1.0796
 -1.0236  -0.9331  -0.8999  -0.7446  -0.7036  -0.6415  -0.6248  -0.5876
 -0.5613  -0.5206  -0.4798  -0.4675  -0.4610  -0.4353  -0.4224  -0.3796
 -0.2732
 -- Virtual --
  0.0275   0.0546   0.0806   0.1037   0.1315   0.1383   0.1564   0.1650
  0.1896   0.1995   0.2424   0.2470   0.2744   0.3053   0.3205   0.3590
  0.3616   0.3850   0.3972   0.4106   0.4307   0.4405   0.4460   0.4590
  0.4786   0.4970   0.5074   0.5198   0.5316   0.5429   0.5570   0.5621
  0.5669   0.5745   0.5922   0.6083   0.6385   0.6463   0.6631   0.6692
  0.6774   0.6902   0.7090   0.7218   0.7386   0.7575   0.7667   0.8132
  0.8277   0.8452   0.8713   0.8876   0.9232   0.9320   0.9509   0.9584
  1.0193   1.0364   1.0574   1.0823   1.0948   1.1211   1.1314   1.1346
  1.1480   1.1703   1.1842   1.2233   1.2443   1.2578   1.2771   1.2998
  1.3218   1.3491   1.3585   1.3826   1.4072   1.4205   1.4492   1.4655
  1.4732   1.4871   1.5018   1.5273   1.5428   1.5852   1.6018   1.6458
  1.6733   1.7572   1.7945   1.8030   1.8193   1.8889   1.9728   2.0129
  2.0417   2.1237   2.1343   2.1755   2.2006   2.2260   2.2418   2.2840
  2.3003   2.3334   2.3684   2.3865   2.4112   2.4496   2.4868   2.5194
  2.5557   2.5740   2.5837   2.5999   2.6487   2.6733   2.7080   2.7146
  2.7258   2.7407   2.7487   2.7705   2.7856   2.8096   2.8249   2.8737
  2.8757   2.8909   2.9007   2.9283   2.9453   2.9723   2.9866   3.0096
  3.0136   3.0435   3.0464   3.0567   3.0899   3.0912   3.1007   3.1129
  3.1174   3.1461   3.1502   3.1681   3.1932   3.2250   3.2316   3.2555
  3.2569   3.2943   3.3115   3.3408   3.3504   3.3900   3.3944   3.4296
  3.4703   3.4791   3.5104   3.5214   3.5507   3.5612   3.5739   3.5920
  3.6126   3.6283   3.6529   3.6873   3.7244   3.7500   3.7593   3.7764
  3.8288   3.8404   3.8897   3.8969   3.9353   3.9433   3.9642   3.9704
  4.0055   4.0175   4.0294   4.0536   4.0763   4.0854   4.0924   4.1099
  4.1307   4.1472   4.1665   4.2109   4.2392   4.2619   4.3249   4.3452
  4.3842   4.3894   4.5027   4.5421   4.5614   4.5623   4.6236   4.6575
  4.6629   4.6848   4.7051   4.7115   4.7298   4.7850   4.8071   4.8276
  4.8722   4.9883   5.0086   5.0289   5.0518   5.0673   5.0996   5.1588
  5.1674   5.2259   5.2402   5.2524   5.2597   5.3083   5.3613   5.3856
  5.3929   5.6038   5.6737   5.7358   5.7559   5.8412   5.8601   5.9174
  5.9920   6.0093   6.2006   6.2148   6.2303   6.3738   6.4935   6.7291
  8.4993   8.8447  10.7882  13.7730  13.9174  15.0745  15.5663
 
 Beta MOs
 -- Occupied --
-14.4632 -14.4175 -10.3681 -10.3382 -10.3274 -10.3194 -10.3152  -1.0721
 -1.0233  -0.9241  -0.8941  -0.7276  -0.6924  -0.6347  -0.6181  -0.5850
 -0.5507  -0.4952  -0.4794  -0.4652  -0.4581  -0.4320  -0.3903  -0.3712
 -- Virtual --
 -0.0090   0.0397   0.0625   0.0934   0.1132   0.1380   0.1428   0.1658
  0.1704   0.1904   0.1988   0.2435   0.2475   0.2788   0.3094   0.3228
  0.3622   0.3653   0.3888   0.4028   0.4122   0.4353   0.4439   0.4512
  0.4661   0.4858   0.5007   0.5090   0.5197   0.5334   0.5472   0.5610
  0.5649   0.5703   0.5777   0.5983   0.6166   0.6417   0.6494   0.6687
  0.6747   0.6796   0.6921   0.7128   0.7241   0.7435   0.7603   0.7712
  0.8152   0.8317   0.8483   0.8739   0.8917   0.9271   0.9381   0.9532
  0.9632   1.0220   1.0411   1.0594   1.0864   1.0995   1.1238   1.1351
  1.1367   1.1509   1.1732   1.1862   1.2261   1.2484   1.2618   1.2812
  1.3059   1.3249   1.3544   1.3603   1.3874   1.4102   1.4236   1.4519
  1.4695   1.4757   1.4901   1.5059   1.5293   1.5452   1.5888   1.6054
  1.6498   1.6751   1.7619   1.7952   1.8046   1.8239   1.8899   1.9754
  2.0171   2.0490   2.1272   2.1367   2.1837   2.2154   2.2360   2.2546
  2.2908   2.3113   2.3375   2.3729   2.3907   2.4150   2.4566   2.4954
  2.5241   2.5611   2.5807   2.5945   2.6106   2.6599   2.6800   2.7150
  2.7203   2.7282   2.7492   2.7544   2.7781   2.7943   2.8181   2.8316
  2.8770   2.8843   2.9006   2.9095   2.9375   2.9581   2.9807   2.9954
  3.0203   3.0281   3.0500   3.0551   3.0666   3.0944   3.0988   3.1047
  3.1214   3.1250   3.1524   3.1562   3.1733   3.2018   3.2328   3.2390
  3.2632   3.2655   3.3000   3.3163   3.3551   3.3612   3.3969   3.4042
  3.4392   3.4780   3.4825   3.5159   3.5266   3.5554   3.5660   3.5794
  3.5979   3.6172   3.6402   3.6579   3.6950   3.7314   3.7566   3.7646
  3.7815   3.8332   3.8453   3.8941   3.9027   3.9408   3.9480   3.9676
  3.9734   4.0099   4.0208   4.0331   4.0590   4.0759   4.0849   4.0963
  4.1119   4.1351   4.1499   4.1702   4.2163   4.2416   4.2671   4.3298
  4.3479   4.3874   4.3977   4.5065   4.5442   4.5663   4.5693   4.6286
  4.6571   4.6694   4.6866   4.7100   4.7183   4.7359   4.7869   4.8082
  4.8300   4.8729   4.9928   5.0172   5.0335   5.0548   5.0686   5.1042
  5.1621   5.1698   5.2306   5.2453   5.2548   5.2612   5.3140   5.3659
  5.3887   5.3970   5.6064   5.6795   5.7394   5.7613   5.8473   5.8652
  5.9183   6.0001   6.0179   6.2004   6.2180   6.2308   6.3848   6.4963
  6.7360   8.5013   8.8518  10.7957  13.7782  13.9181  15.0782  15.5665
 --------------------------------------------------------------
 
          Ground-State Mulliken Net Atomic Charges

     Atom                 Charge (a.u.)    Spin (a.u.)
  --------------------------------------------------------
      1 C                    -0.064336       0.029864
      2 N                    -0.074132      -0.013888
      3 C                    -0.214517       0.628345
      4 H                     0.147086       0.007733
      5 C                    -0.121428      -0.070014
      6 H                     0.164803       0.018942
      7 C                    -0.279409      -0.145784
      8 H                     0.153207       0.004001
      9 C                     0.080282       0.404957
     10 H                     0.159913       0.004871
     11 N                    -0.125896       0.073915
     12 H                     0.174426       0.057057
  --------------------------------------------------------
  Sum of atomic charges =    -0.000000
  Sum of spin   charges =     1.000000

 -----------------------------------------------------------------
                    Cartesian Multipole Moments
 -----------------------------------------------------------------
    Charge (ESU x 10^10)
                -0.0000
    Dipole Moment (Debye)
         X       0.6570      Y       0.0289      Z      -3.9860
       Tot       4.0399
    Quadrupole Moments (Debye-Ang)
        XX     -37.7740     XY      -1.0256     YY     -40.1457
        XZ       1.3279     YZ       7.1262     ZZ     -64.7463
    Octopole Moments (Debye-Ang^2)
       XXX      10.7714    XXY      -4.5847    XYY       5.1604
       YYY       1.4875    XXZ     -16.4529    XYZ      -2.5962
       YYZ      -9.5810    XZZ      15.2242    YZZ      -4.7037
       ZZZ    -128.6905
    Hexadecapole Moments (Debye-Ang^3)
      XXXX     -94.5568   XXXY      -5.0466   XXYY     -66.9163
      XYYY      -1.3672   YYYY    -285.3626   XXXZ      70.9893
      XXYZ      53.7921   XYYZ      24.8561   YYYZ     177.1093
      XXZZ    -211.8038   XYZZ      -6.1276   YYZZ    -281.4767
      XZZZ     113.1602   YZZZ     239.2980   ZZZZ   -1608.1570
 -----------------------------------------------------------------
 Calculating analytic gradient of the SCF energy
 Gradient of SCF Energy
            1           2           3           4           5           6
    1   0.0013945  -0.0003216   0.0035612  -0.0019299  -0.0019676   0.0014111
    2  -0.0004292   0.0002257  -0.0034509   0.0006270   0.0005886  -0.0006641
    3   0.0000756  -0.0001013   0.0224655  -0.0015060  -0.0040445   0.0008012
            7           8           9          10          11          12
    1  -0.0019656  -0.0010695   0.0000463   0.0008514  -0.0000376   0.0000273
    2   0.0022883   0.0005249  -0.0019586   0.0008833   0.0016079  -0.0002428
    3  -0.0189291   0.0004879   0.0008522   0.0000953   0.0005067  -0.0007034
 Max gradient component =       2.247E-02
 RMS gradient           =       5.110E-03
 Gradient time:  CPU 252.10 s  wall 4.83 s
 Geometry Optimization Parameters
   NAtoms,    NIC,     NZ,  NCons,   NDum,   NFix, NCnnct, MaxDiis
       12      66       0       0       0       0       0       0

 Cartesian Hessian Update
 Hessian updated using Powell/Murtagh-Sargent update
  Mixing factors:     0.000009 Powell                      0.999991 Murtagh-Sargent


** GEOMETRY OPTIMIZATION IN DELOCALIZED INTERNAL COORDINATES **
   Searching for a Transition State

   Optimization Cycle:   2

                       Coordinates (Angstroms)
     ATOM                X               Y               Z
      1  C        -0.5098027369   -0.5025466579    2.6726394072
      2  N        -0.4854949632   -0.5362710447    3.8213853933
      3  C         0.5005012996   -0.7638239784    0.5033495379
      4  H         1.4732232937   -1.0714659330    0.8557063897
      5  C        -0.5480195336   -0.4505030485    1.2388991746
      6  H        -1.4873995555   -0.1375467940    0.8005149624
      7  C         0.2978983595   -0.3992421572   -1.5963594575
      8  H         1.2425121916   -0.8103660547   -1.9202942128
      9  C         0.1201560871    0.9245165814   -1.8037376635
     10  H        -0.5673893297   -1.0274364676   -1.7519888319
     11  N        -0.0276177560    2.1258210157   -1.8475855581
     12  H        -0.0085673774    2.6488649684   -0.9725278296
   Point Group: c1    Number of degrees of freedom:    30


   Energy is   -302.859190365

 Hessian updated using Powell/Murtagh-Sargent update
  Mixing factors:     0.773532 Powell                      0.226468 Murtagh-Sargent

 30 Hessian modes will be used to form the next step
  Hessian Eigenvalues:
     0.000594    0.002661    0.016399    0.033142    0.033184    0.066209
     0.068914    0.073265    0.100344    0.131958    0.158881    0.159986
     0.160000    0.198669    0.199422    0.199997    0.200000    0.220000
     0.220133    0.223762    0.356571    0.359315    0.360060    0.360803
     0.402516    0.443977    0.546616    0.622948    0.994015    1.349207
**WARNING** Hessian does not have the desired local structure
**WARNING** Hessian does not have the desired local structure

 Transition state search - taking P-RFO step
 Searching for Lamda that Maximizes Along the Lowest mode
 Value Taken    Lamda =   0.00060743
 Searching for Lamda that Minimizes Along All other modes
 Value Taken    Lamda =  -0.00471434
 Calculated Step too Large.  Step scaled by  0.044849
 Step Taken.  Stepsize is  0.300000

                             Maximum     Tolerance    Cnvgd?
         Gradient           0.009680      0.000300      NO
         Displacement       0.148798      0.001200      NO
         Energy change     -0.000001      0.000001      NO


 New Cartesian Coordinates Obtained by Inverse Iteration

 Displacement from previous Coordinates is:  0.454414
 Adding empirical dispersion correction 
 ----------------------------------------------------------------
 Doing -D3(0) with
 s6  =   1.00000
 s8  =   1.00000
 rs6 =   1.28100
 rs8 =   1.09400
 -D3 energy without 3body term =     -0.0029160820 hartrees
 ----------------------------------------------------------------
             Standard Nuclear Orientation (Angstroms)
    I     Atom           X                Y                Z
 ----------------------------------------------------------------
    1      C      -0.5013350890    -0.4754784050     2.6640905381
    2      N      -0.4834538659    -0.5233776883     3.8124488739
    3      C       0.4898177774    -0.7977084782     0.4940439916
    4      H       1.4317453247    -1.1909542146     0.8455441362
    5      C      -0.5305799299    -0.4050154177     1.2309835589
    6      H      -1.4408626561    -0.0136322358     0.7937475987
    7      C       0.3204339245    -0.4054727619    -1.6008913314
    8      H       1.2861862571    -0.7786392510    -1.9082972390
    9      C       0.1035664265     0.9149448645    -1.7902462341
   10      H      -0.5186888269    -1.0602234197    -1.7873324965
   11      N      -0.0818330594     2.1115424463    -1.8177844486
   12      H      -0.0749963036     2.6240149909    -0.9363056360
 ----------------------------------------------------------------
 Nuclear Repulsion Energy =         223.90132511 hartrees
 There are       25 alpha and       24 beta electrons
 Applying Cartesian multipole field
    Component          Value
    ---------          -----
     (2,0,0)        1.00000E-10
     (0,2,0)        2.00000E-11
     (0,0,2)       -3.00000E-11
 Nucleus-field energy     =    -0.0000000151 hartrees
 Requested basis set is cc-pVTZ
 There are 100 shells and 280 basis functions
 A cutoff of  1.0D-14 yielded   4559 shell pairs
 There are     35453 function pairs (     46185 Cartesian)
 Smallest overlap matrix eigenvalue = 3.09E-04
 Guess MOs from SCF MO coefficient file
 Reading MOs from coefficient file
 Reading MOs from coefficient file
 Long-range K will be added via erf
 Coulomb attenuation parameter = 0.25 bohr**(-1)
 An unrestricted hybrid HF-DFT SCF calculation will be
 performed using Pulay DIIS extrapolation
 Exchange:     0.1957 Hartree-Fock + 1.0000 wB97X-D3 + LR-HF
 Correlation:  1.0000 wB97X-D3
 Using SG-2 standard quadrature grid
 Dispersion:   Grimme D3
 SCF converges when DIIS error is below 1.0E-08
 Geometry optimization detected.  Setting ReadMinima to 0
 Setting SaveMinima to 0
 using 64 threads for integral computing
 -------------------------------------------------------
 OpenMP Integral computing Module                
 Release: version 1.0, May 2013, Q-Chem Inc. Pittsburgh 
 -------------------------------------------------------
 using 64 threads for integral computing
 -------------------------------------------------------
 OpenMP Integral computing Module                
 Release: version 1.0, May 2013, Q-Chem Inc. Pittsburgh 
 -------------------------------------------------------
 ---------------------------------------
  Cycle       Energy         DIIS Error
 ---------------------------------------
    1    -302.8507271393      1.24E-03
    2    -302.8588043886      1.40E-04
    3    -302.8591950288      1.02E-04
    4    -302.8592967283      5.30E-05
    5    -302.8593332826      1.88E-05
    6    -302.8593395149      6.95E-06
    7    -302.8593406729      3.41E-06
    8    -302.8593411188      1.32E-06
    9    -302.8593413693      7.34E-07
   10    -302.8593414656      4.52E-07
   11    -302.8593415117      1.92E-07
   12    -302.8593415173      4.96E-08
   13    -302.8593415178      2.10E-08
   14    -302.8593415179      8.97E-09 Convergence criterion met
 ---------------------------------------
 <S^2> = 0.7911
 SCF time:  CPU 1474.16 s  wall 25.22 s
 SCF   energy in the final basis set = -302.85934152
 Total energy in the final basis set = -302.85934152
 
 --------------------------------------------------------------
 
                    Orbital Energies (a.u.)
 --------------------------------------------------------------
 
 Alpha MOs
 -- Occupied --
-14.4649 -14.4174 -10.3729 -10.3374 -10.3285 -10.3265 -10.3160  -1.0796
 -1.0237  -0.9333  -0.8999  -0.7448  -0.7037  -0.6417  -0.6248  -0.5879
 -0.5614  -0.5206  -0.4799  -0.4676  -0.4611  -0.4355  -0.4226  -0.3795
 -0.2732
 -- Virtual --
  0.0275   0.0542   0.0806   0.1038   0.1319   0.1382   0.1567   0.1650
  0.1892   0.1988   0.2424   0.2465   0.2758   0.3079   0.3205   0.3597
  0.3610   0.3872   0.3978   0.4091   0.4315   0.4407   0.4465   0.4578
  0.4788   0.4975   0.5061   0.5191   0.5343   0.5436   0.5596   0.5609
  0.5652   0.5769   0.5910   0.6089   0.6392   0.6432   0.6614   0.6661
  0.6792   0.6893   0.7089   0.7197   0.7398   0.7686   0.7695   0.8106
  0.8254   0.8455   0.8685   0.8890   0.9254   0.9321   0.9464   0.9645
  1.0206   1.0391   1.0608   1.0802   1.0920   1.1239   1.1341   1.1379
  1.1472   1.1633   1.1890   1.2217   1.2454   1.2625   1.2723   1.2995
  1.3195   1.3511   1.3633   1.3814   1.4041   1.4240   1.4510   1.4647
  1.4752   1.4877   1.5005   1.5268   1.5439   1.5805   1.5986   1.6472
  1.6708   1.7586   1.7959   1.8041   1.8174   1.8892   1.9733   2.0142
  2.0448   2.1245   2.1327   2.1737   2.2031   2.2245   2.2421   2.2848
  2.3011   2.3413   2.3718   2.3880   2.4076   2.4434   2.4888   2.5180
  2.5552   2.5705   2.5817   2.6005   2.6504   2.6747   2.7074   2.7144
  2.7267   2.7406   2.7492   2.7696   2.7834   2.8111   2.8202   2.8716
  2.8763   2.8909   2.9058   2.9269   2.9435   2.9748   2.9863   3.0119
  3.0132   3.0422   3.0450   3.0578   3.0921   3.0962   3.1016   3.1116
  3.1213   3.1483   3.1509   3.1689   3.1941   3.2227   3.2331   3.2530
  3.2573   3.2927   3.3115   3.3398   3.3489   3.3888   3.3938   3.4312
  3.4722   3.4820   3.5068   3.5233   3.5521   3.5640   3.5739   3.5930
  3.6113   3.6300   3.6483   3.6891   3.7188   3.7509   3.7600   3.7783
  3.8287   3.8457   3.8875   3.8987   3.9340   3.9439   3.9613   3.9751
  4.0050   4.0130   4.0312   4.0547   4.0763   4.0853   4.0931   4.1157
  4.1304   4.1480   4.1659   4.2089   4.2401   4.2629   4.3253   4.3473
  4.3778   4.3923   4.5027   4.5392   4.5629   4.5631   4.6232   4.6571
  4.6628   4.6855   4.7046   4.7101   4.7295   4.7868   4.8070   4.8276
  4.8717   4.9897   5.0087   5.0287   5.0490   5.0683   5.1017   5.1561
  5.1711   5.2251   5.2375   5.2541   5.2597   5.3068   5.3654   5.3868
  5.3921   5.6046   5.6738   5.7357   5.7565   5.8418   5.8600   5.9153
  5.9925   6.0094   6.2012   6.2147   6.2301   6.3740   6.4932   6.7290
  8.4946   8.8410  10.7922  13.7813  13.9084  15.0739  15.5674
 
 Beta MOs
 -- Occupied --
-14.4632 -14.4176 -10.3680 -10.3384 -10.3275 -10.3195 -10.3153  -1.0721
 -1.0234  -0.9243  -0.8942  -0.7278  -0.6925  -0.6351  -0.6179  -0.5853
 -0.5508  -0.4951  -0.4795  -0.4652  -0.4582  -0.4321  -0.3905  -0.3714
 -- Virtual --
 -0.0088   0.0397   0.0622   0.0931   0.1130   0.1376   0.1444   0.1665
  0.1694   0.1901   0.1981   0.2436   0.2470   0.2802   0.3124   0.3223
  0.3610   0.3667   0.3915   0.4024   0.4107   0.4362   0.4441   0.4516
  0.4653   0.4862   0.5012   0.5077   0.5191   0.5360   0.5482   0.5632
  0.5646   0.5688   0.5796   0.5963   0.6172   0.6427   0.6459   0.6667
  0.6725   0.6814   0.6910   0.7124   0.7221   0.7451   0.7717   0.7737
  0.8127   0.8290   0.8485   0.8711   0.8928   0.9298   0.9390   0.9484
  0.9688   1.0231   1.0434   1.0632   1.0847   1.0963   1.1268   1.1366
  1.1411   1.1499   1.1663   1.1913   1.2244   1.2494   1.2660   1.2770
  1.3056   1.3230   1.3554   1.3653   1.3865   1.4074   1.4268   1.4544
  1.4682   1.4776   1.4905   1.5044   1.5293   1.5462   1.5838   1.6025
  1.6511   1.6726   1.7633   1.7962   1.8062   1.8219   1.8902   1.9760
  2.0183   2.0527   2.1279   2.1349   2.1822   2.2157   2.2366   2.2548
  2.2920   2.3120   2.3454   2.3768   2.3917   2.4111   2.4505   2.4974
  2.5226   2.5600   2.5774   2.5908   2.6124   2.6611   2.6817   2.7151
  2.7194   2.7295   2.7487   2.7553   2.7781   2.7914   2.8195   2.8269
  2.8749   2.8847   2.9001   2.9151   2.9366   2.9555   2.9829   2.9957
  3.0224   3.0272   3.0499   3.0529   3.0667   3.0960   3.1036   3.1063
  3.1187   3.1308   3.1547   3.1575   3.1741   3.2025   3.2305   3.2411
  3.2601   3.2660   3.2976   3.3169   3.3552   3.3585   3.3976   3.4015
  3.4408   3.4794   3.4860   3.5123   3.5284   3.5563   3.5697   3.5792
  3.5986   3.6163   3.6415   3.6542   3.6963   3.7258   3.7574   3.7656
  3.7832   3.8333   3.8503   3.8920   3.9044   3.9399   3.9483   3.9646
  3.9782   4.0090   4.0169   4.0348   4.0602   4.0759   4.0848   4.0970
  4.1178   4.1348   4.1508   4.1696   4.2141   4.2426   4.2679   4.3299
  4.3502   4.3832   4.3985   4.5065   4.5416   4.5673   4.5702   4.6281
  4.6567   4.6693   4.6873   4.7097   4.7169   4.7357   4.7889   4.8080
  4.8300   4.8723   4.9940   5.0175   5.0334   5.0519   5.0700   5.1062
  5.1598   5.1733   5.2297   5.2429   5.2566   5.2604   5.3127   5.3700
  5.3897   5.3962   5.6072   5.6796   5.7393   5.7619   5.8478   5.8652
  5.9162   6.0006   6.0179   6.2009   6.2180   6.2306   6.3851   6.4960
  6.7360   8.4964   8.8481  10.7996  13.7867  13.9088  15.0776  15.5676
 --------------------------------------------------------------
 
          Ground-State Mulliken Net Atomic Charges

     Atom                 Charge (a.u.)    Spin (a.u.)
  --------------------------------------------------------
      1 C                    -0.064754       0.029520
      2 N                    -0.073849      -0.014049
      3 C                    -0.213014       0.625629
      4 H                     0.146018       0.008035
      5 C                    -0.122660      -0.070526
      6 H                     0.164831       0.018653
      7 C                    -0.273680      -0.145825
      8 H                     0.153168       0.003895
      9 C                     0.075252       0.407351
     10 H                     0.160261       0.005281
     11 N                    -0.126113       0.075001
     12 H                     0.174539       0.057036
  --------------------------------------------------------
  Sum of atomic charges =     0.000000
  Sum of spin   charges =     1.000000

 -----------------------------------------------------------------
                    Cartesian Multipole Moments
 -----------------------------------------------------------------
    Charge (ESU x 10^10)
                -0.0000
    Dipole Moment (Debye)
         X       0.6965      Y       0.0009      Z      -3.9860
       Tot       4.0464
    Quadrupole Moments (Debye-Ang)
        XX     -37.9693     XY      -1.2949     YY     -40.0401
        XZ       1.2120     YZ       7.1327     ZZ     -64.5358
    Octopole Moments (Debye-Ang^2)
       XXX      11.4940    XXY      -4.5526    XYY       5.3990
       YYY       0.2732    XXZ     -16.6915    XYZ      -3.0478
       YYZ      -9.3349    XZZ      15.5389    YZZ      -4.7779
       ZZZ    -128.6816
    Hexadecapole Moments (Debye-Ang^3)
      XXXX     -93.8230   XXXY      -1.1556   XXYY     -65.9628
      XYYY       2.0148   YYYY    -283.8674   XXXZ      68.3069
      XXYZ      52.1259   XYYZ      24.0778   YYYZ     171.8643
      XXZZ    -210.1643   XYZZ      -3.9233   YYZZ    -278.2961
      XZZZ     110.4063   YZZZ     231.8366   ZZZZ   -1593.4339
 -----------------------------------------------------------------
 Calculating analytic gradient of the SCF energy
 Gradient of SCF Energy
            1           2           3           4           5           6
    1   0.0013350  -0.0002910   0.0029796  -0.0017907  -0.0017752   0.0012558
    2  -0.0005306   0.0002365  -0.0039727   0.0006360   0.0010357  -0.0008343
    3   0.0000862  -0.0000871   0.0226920  -0.0016210  -0.0040244   0.0007723
            7           8           9          10          11          12
    1  -0.0015508  -0.0009775   0.0003178   0.0007661  -0.0009568   0.0006877
    2   0.0031325   0.0004728  -0.0022018   0.0008896   0.0012992  -0.0001628
    3  -0.0194773   0.0007817   0.0010449   0.0000120   0.0006152  -0.0007945
 Max gradient component =       2.269E-02
 RMS gradient           =       5.207E-03
 Gradient time:  CPU 255.30 s  wall 5.25 s
 Geometry Optimization Parameters
   NAtoms,    NIC,     NZ,  NCons,   NDum,   NFix, NCnnct, MaxDiis
       12      66       0       0       0       0       0       0

 Cartesian Hessian Update
 Hessian updated using Powell/Murtagh-Sargent update
  Mixing factors:     0.991899 Powell                      0.008101 Murtagh-Sargent


** GEOMETRY OPTIMIZATION IN DELOCALIZED INTERNAL COORDINATES **
   Searching for a Transition State

   Optimization Cycle:   3

                       Coordinates (Angstroms)
     ATOM                X               Y               Z
      1  C        -0.5013350890   -0.4754784050    2.6640905381
      2  N        -0.4834538659   -0.5233776883    3.8124488739
      3  C         0.4898177774   -0.7977084782    0.4940439916
      4  H         1.4317453247   -1.1909542146    0.8455441362
      5  C        -0.5305799299   -0.4050154177    1.2309835589
      6  H        -1.4408626561   -0.0136322358    0.7937475987
      7  C         0.3204339245   -0.4054727619   -1.6008913314
      8  H         1.2861862571   -0.7786392510   -1.9082972390
      9  C         0.1035664265    0.9149448645   -1.7902462341
     10  H        -0.5186888269   -1.0602234197   -1.7873324965
     11  N        -0.0818330594    2.1115424463   -1.8177844486
     12  H        -0.0749963036    2.6240149909   -0.9363056360
   Point Group: c1    Number of degrees of freedom:    30


   Energy is   -302.859341518

 Hessian updated using Powell/Murtagh-Sargent update
  Mixing factors:     0.997949 Powell                      0.002051 Murtagh-Sargent

 30 Hessian modes will be used to form the next step
  Hessian Eigenvalues:
    -0.000425    0.003981    0.016401    0.033149    0.033185    0.066208
     0.068918    0.073279    0.100346    0.131961    0.158890    0.159986
     0.160000    0.198670    0.199431    0.199997    0.200000    0.220000
     0.220134    0.223764    0.356571    0.359315    0.360060    0.360803
     0.402516    0.443978    0.546651    0.622948    0.994018    1.349207

 Transition state search - taking P-RFO step
 Searching for Lamda that Maximizes Along the Lowest mode
 Value Taken    Lamda =   0.00060107
 Searching for Lamda that Minimizes Along All other modes
 Value Taken    Lamda =  -0.00479113
 Calculated Step too Large.  Step scaled by  0.371075
 Step Taken.  Stepsize is  0.300000

                             Maximum     Tolerance    Cnvgd?
         Gradient           0.009569      0.000300      NO
         Displacement       0.172109      0.001200      NO
         Energy change     -0.000151      0.000001      NO


 New Cartesian Coordinates Obtained by Inverse Iteration

 Displacement from previous Coordinates is:  0.473397
 Adding empirical dispersion correction 
 ----------------------------------------------------------------
 Doing -D3(0) with
 s6  =   1.00000
 s8  =   1.00000
 rs6 =   1.28100
 rs8 =   1.09400
 -D3 energy without 3body term =     -0.0028771579 hartrees
 ----------------------------------------------------------------
             Standard Nuclear Orientation (Angstroms)
    I     Atom           X                Y                Z
 ----------------------------------------------------------------
    1      C      -0.5090476897    -0.4974936275     2.6525813264
    2      N      -0.4830973493    -0.5326907413     3.8012660040
    3      C       0.4980839725    -0.7570566573     0.4789192369
    4      H       1.4729099864    -1.0631405151     0.8310748916
    5      C      -0.5484213077    -0.4442933235     1.2189101633
    6      H      -1.4901924413    -0.1327965519     0.7821063023
    7      C       0.2972331259    -0.4046852197    -1.5719710572
    8      H       1.2475532273    -0.8051994130    -1.8949481472
    9      C       0.1025036386     0.9163831740    -1.7814140153
   10      H      -0.5607200103    -1.0442388434    -1.7267897352
   11      N      -0.0584931526     2.1156011055    -1.8270049540
   12      H       0.0316879794     2.6496110427    -0.9627287039
 ----------------------------------------------------------------
 Nuclear Repulsion Energy =         224.46238540 hartrees
 There are       25 alpha and       24 beta electrons
 Applying Cartesian multipole field
    Component          Value
    ---------          -----
     (2,0,0)        1.00000E-10
     (0,2,0)        2.00000E-11
     (0,0,2)       -3.00000E-11
 Nucleus-field energy     =    -0.0000000148 hartrees
 Requested basis set is cc-pVTZ
 There are 100 shells and 280 basis functions
 A cutoff of  1.0D-14 yielded   4563 shell pairs
 There are     35517 function pairs (     46273 Cartesian)
 Smallest overlap matrix eigenvalue = 3.08E-04
 Guess MOs from SCF MO coefficient file
 Reading MOs from coefficient file
 Reading MOs from coefficient file
 Long-range K will be added via erf
 Coulomb attenuation parameter = 0.25 bohr**(-1)
 An unrestricted hybrid HF-DFT SCF calculation will be
 performed using Pulay DIIS extrapolation
 Exchange:     0.1957 Hartree-Fock + 1.0000 wB97X-D3 + LR-HF
 Correlation:  1.0000 wB97X-D3
 Using SG-2 standard quadrature grid
 Dispersion:   Grimme D3
 SCF converges when DIIS error is below 1.0E-08
 Geometry optimization detected.  Setting ReadMinima to 0
 Setting SaveMinima to 0
 using 64 threads for integral computing
 -------------------------------------------------------
 OpenMP Integral computing Module                
 Release: version 1.0, May 2013, Q-Chem Inc. Pittsburgh 
 -------------------------------------------------------
 using 64 threads for integral computing
 -------------------------------------------------------
 OpenMP Integral computing Module                
 Release: version 1.0, May 2013, Q-Chem Inc. Pittsburgh 
 -------------------------------------------------------
 ---------------------------------------
  Cycle       Energy         DIIS Error
 ---------------------------------------
    1    -302.8590236878      1.18E-03
    2    -302.8601803387      1.52E-04
    3    -302.8607119282      1.01E-04
    4    -302.8608426770      5.68E-05
    5    -302.8609112446      2.19E-05
    6    -302.8609335088      1.02E-05
    7    -302.8609434905      6.71E-06
    8    -302.8609488359      4.17E-06
    9    -302.8609519096      1.31E-06
   10    -302.8609525230      5.51E-07
   11    -302.8609526380      1.80E-07
   12    -302.8609526687      9.64E-08
   13    -302.8609526925      5.34E-08
   14    -302.8609527050      3.18E-08
   15    -302.8609527104      1.76E-08
   16    -302.8609527133      1.27E-08
   17    -302.8609527149      8.08E-09 Convergence criterion met
 ---------------------------------------
 <S^2> = 0.7871
 SCF time:  CPU 1823.69 s  wall 32.24 s
 SCF   energy in the final basis set = -302.86095271
 Total energy in the final basis set = -302.86095271
 
 --------------------------------------------------------------
 
                    Orbital Energies (a.u.)
 --------------------------------------------------------------
 
 Alpha MOs
 -- Occupied --
-14.4635 -14.4176 -10.3693 -10.3407 -10.3289 -10.3269 -10.3160  -1.0781
 -1.0238  -0.9344  -0.9004  -0.7450  -0.7026  -0.6421  -0.6261  -0.5885
 -0.5610  -0.5207  -0.4801  -0.4678  -0.4603  -0.4359  -0.4250  -0.3796
 -0.2682
 -- Virtual --
  0.0272   0.0541   0.0840   0.1046   0.1319   0.1380   0.1575   0.1652
  0.1889   0.1991   0.2425   0.2474   0.2743   0.3071   0.3187   0.3606
  0.3612   0.3855   0.3986   0.4108   0.4320   0.4403   0.4472   0.4585
  0.4790   0.4974   0.5083   0.5175   0.5304   0.5432   0.5587   0.5605
  0.5661   0.5758   0.5911   0.6093   0.6389   0.6466   0.6644   0.6678
  0.6787   0.6913   0.7090   0.7194   0.7411   0.7635   0.7725   0.8138
  0.8271   0.8460   0.8760   0.8906   0.9255   0.9347   0.9526   0.9636
  1.0202   1.0394   1.0583   1.0835   1.0976   1.1243   1.1314   1.1352
  1.1504   1.1708   1.1849   1.2234   1.2487   1.2594   1.2773   1.3006
  1.3239   1.3491   1.3603   1.3885   1.4071   1.4242   1.4510   1.4699
  1.4764   1.4877   1.5034   1.5290   1.5422   1.5881   1.6072   1.6491
  1.6746   1.7598   1.7951   1.8060   1.8218   1.8891   1.9742   2.0162
  2.0473   2.1239   2.1343   2.1743   2.2041   2.2255   2.2433   2.2866
  2.3005   2.3358   2.3674   2.3871   2.4122   2.4506   2.4895   2.5234
  2.5568   2.5758   2.5852   2.6056   2.6544   2.6776   2.7113   2.7206
  2.7271   2.7388   2.7499   2.7743   2.7907   2.8132   2.8272   2.8757
  2.8787   2.8923   2.9072   2.9305   2.9479   2.9774   2.9866   3.0126
  3.0229   3.0474   3.0488   3.0627   3.0920   3.0954   3.1011   3.1141
  3.1225   3.1485   3.1536   3.1716   3.1952   3.2294   3.2396   3.2596
  3.2657   3.2966   3.3142   3.3469   3.3482   3.3922   3.3992   3.4304
  3.4727   3.4829   3.5118   3.5203   3.5532   3.5685   3.5775   3.6013
  3.6211   3.6360   3.6613   3.6912   3.7261   3.7583   3.7659   3.7849
  3.8368   3.8433   3.8924   3.9042   3.9377   3.9478   3.9599   3.9794
  4.0155   4.0192   4.0294   4.0605   4.0758   4.0857   4.0952   4.1101
  4.1310   4.1534   4.1697   4.2097   4.2396   4.2743   4.3329   4.3494
  4.3829   4.3920   4.5064   4.5432   4.5596   4.5618   4.6237   4.6571
  4.6630   4.6859   4.7026   4.7145   4.7311   4.7857   4.8066   4.8266
  4.8742   4.9827   5.0089   5.0300   5.0515   5.0700   5.0930   5.1607
  5.1690   5.2269   5.2387   5.2544   5.2619   5.3096   5.3653   5.3845
  5.3976   5.6027   5.6763   5.7371   5.7546   5.8424   5.8626   5.9161
  5.9938   6.0091   6.2012   6.2142   6.2317   6.3768   6.4931   6.7310
  8.5146   8.8463  10.7899  13.7645  13.9214  15.0886  15.5677
 
 Beta MOs
 -- Occupied --
-14.4617 -14.4177 -10.3640 -10.3417 -10.3278 -10.3206 -10.3154  -1.0700
 -1.0235  -0.9260  -0.8944  -0.7293  -0.6904  -0.6360  -0.6188  -0.5856
 -0.5510  -0.4941  -0.4794  -0.4653  -0.4571  -0.4323  -0.3948  -0.3719
 -- Virtual --
 -0.0058   0.0389   0.0630   0.0945   0.1147   0.1384   0.1424   0.1658
  0.1730   0.1898   0.1986   0.2435   0.2480   0.2791   0.3110   0.3208
  0.3619   0.3669   0.3894   0.4039   0.4124   0.4365   0.4441   0.4522
  0.4651   0.4866   0.5011   0.5098   0.5174   0.5321   0.5481   0.5629
  0.5637   0.5693   0.5789   0.5977   0.6170   0.6421   0.6494   0.6704
  0.6729   0.6806   0.6930   0.7123   0.7220   0.7464   0.7667   0.7767
  0.8156   0.8309   0.8490   0.8788   0.8944   0.9292   0.9412   0.9548
  0.9681   1.0230   1.0440   1.0601   1.0875   1.1024   1.1265   1.1350
  1.1389   1.1530   1.1738   1.1868   1.2261   1.2526   1.2630   1.2816
  1.3063   1.3273   1.3537   1.3622   1.3935   1.4105   1.4276   1.4534
  1.4739   1.4792   1.4905   1.5071   1.5312   1.5444   1.5920   1.6110
  1.6531   1.6763   1.7641   1.7956   1.8078   1.8271   1.8901   1.9766
  2.0206   2.0546   2.1274   2.1364   2.1821   2.2165   2.2376   2.2579
  2.2937   2.3115   2.3399   2.3716   2.3909   2.4158   2.4576   2.4982
  2.5284   2.5615   2.5829   2.5935   2.6169   2.6658   2.6843   2.7204
  2.7232   2.7308   2.7489   2.7551   2.7815   2.7996   2.8214   2.8338
  2.8789   2.8869   2.9031   2.9161   2.9388   2.9600   2.9850   2.9956
  3.0231   3.0358   3.0524   3.0600   3.0721   3.0964   3.1024   3.1058
  3.1211   3.1317   3.1555   3.1595   3.1772   3.2031   3.2372   3.2459
  3.2681   3.2727   3.3019   3.3195   3.3556   3.3648   3.4028   3.4040
  3.4397   3.4791   3.4877   3.5186   3.5239   3.5582   3.5733   3.5828
  3.6059   3.6272   3.6461   3.6657   3.6986   3.7327   3.7643   3.7705
  3.7906   3.8416   3.8479   3.8967   3.9096   3.9431   3.9529   3.9640
  3.9825   4.0189   4.0225   4.0335   4.0657   4.0755   4.0854   4.0993
  4.1122   4.1354   4.1564   4.1737   4.2148   4.2422   4.2798   4.3365
  4.3537   4.3868   4.3988   4.5101   4.5459   4.5649   4.5670   4.6282
  4.6568   4.6699   4.6879   4.7084   4.7217   4.7377   4.7875   4.8076
  4.8289   4.8751   4.9872   5.0180   5.0337   5.0549   5.0713   5.0976
  5.1636   5.1716   5.2310   5.2436   5.2559   5.2641   5.3152   5.3702
  5.3874   5.4015   5.6055   5.6827   5.7411   5.7594   5.8486   5.8675
  5.9171   6.0024   6.0168   6.2010   6.2178   6.2322   6.3886   6.4957
  6.7385   8.5164   8.8540  10.7966  13.7690  13.9223  15.0926  15.5679
 --------------------------------------------------------------
 
          Ground-State Mulliken Net Atomic Charges

     Atom                 Charge (a.u.)    Spin (a.u.)
  --------------------------------------------------------
      1 C                    -0.063994       0.025968
      2 N                    -0.074389      -0.011497
      3 C                    -0.215043       0.572496
      4 H                     0.146232       0.007082
      5 C                    -0.123336      -0.061325
      6 H                     0.165097       0.017440
      7 C                    -0.261615      -0.141973
      8 H                     0.152723       0.004014
      9 C                     0.067922       0.439530
     10 H                     0.160266       0.007082
     11 N                    -0.125901       0.078447
     12 H                     0.172038       0.062736
  --------------------------------------------------------
  Sum of atomic charges =     0.000000
  Sum of spin   charges =     1.000000

 -----------------------------------------------------------------
                    Cartesian Multipole Moments
 -----------------------------------------------------------------
    Charge (ESU x 10^10)
                -0.0000
    Dipole Moment (Debye)
         X       0.7746      Y      -0.0549      Z      -3.9541
       Tot       4.0296
    Quadrupole Moments (Debye-Ang)
        XX     -37.7603     XY      -0.7077     YY     -40.2180
        XZ       1.1106     YZ       7.1830     ZZ     -64.6169
    Octopole Moments (Debye-Ang^2)
       XXX      11.5511    XXY      -4.6152    XYY       6.1700
       YYY       1.2931    XXZ     -16.3693    XYZ      -2.9507
       YYZ      -9.5494    XZZ      15.5196    YZZ      -4.7709
       ZZZ    -127.0666
    Hexadecapole Moments (Debye-Ang^3)
      XXXX     -94.3470   XXXY      -3.6892   XXYY     -66.6091
      XYYY       2.1330   YYYY    -283.0114   XXXZ      68.7882
      XXYZ      52.8904   XYYZ      23.0520   YYYZ     173.6811
      XXZZ    -208.6516   XYZZ      -4.8108   YYZZ    -277.1576
      XZZZ     109.7483   YZZZ     234.8306   ZZZZ   -1580.1780
 -----------------------------------------------------------------
 Calculating analytic gradient of the SCF energy
 Gradient of SCF Energy
            1           2           3           4           5           6
    1   0.0011498  -0.0002611   0.0033957  -0.0008999  -0.0017330   0.0008015
    2  -0.0004160   0.0002107  -0.0041763   0.0003390   0.0008226  -0.0005685
    3   0.0002274  -0.0000057   0.0265765  -0.0016699  -0.0041685   0.0005568
            7           8           9          10          11          12
    1  -0.0034492  -0.0000626   0.0010485   0.0004618  -0.0024877   0.0020361
    2   0.0092101   0.0001511  -0.0052737   0.0008385  -0.0006058  -0.0005317
    3  -0.0287425   0.0026747   0.0049787   0.0007213   0.0004829  -0.0016318
 Max gradient component =       2.874E-02
 RMS gradient           =       6.996E-03
 Gradient time:  CPU 257.36 s  wall 4.93 s
 Geometry Optimization Parameters
   NAtoms,    NIC,     NZ,  NCons,   NDum,   NFix, NCnnct, MaxDiis
       12      66       0       0       0       0       0       0

 Cartesian Hessian Update
 Hessian updated using Powell/Murtagh-Sargent update
  Mixing factors:     0.853598 Powell                      0.146402 Murtagh-Sargent


** GEOMETRY OPTIMIZATION IN DELOCALIZED INTERNAL COORDINATES **
   Searching for a Transition State

   Optimization Cycle:   4

                       Coordinates (Angstroms)
     ATOM                X               Y               Z
      1  C        -0.5090476897   -0.4974936275    2.6525813264
      2  N        -0.4830973493   -0.5326907413    3.8012660040
      3  C         0.4980839725   -0.7570566573    0.4789192369
      4  H         1.4729099864   -1.0631405151    0.8310748916
      5  C        -0.5484213077   -0.4442933235    1.2189101633
      6  H        -1.4901924413   -0.1327965519    0.7821063023
      7  C         0.2972331259   -0.4046852197   -1.5719710572
      8  H         1.2475532273   -0.8051994130   -1.8949481472
      9  C         0.1025036386    0.9163831740   -1.7814140153
     10  H        -0.5607200103   -1.0442388434   -1.7267897352
     11  N        -0.0584931526    2.1156011055   -1.8270049540
     12  H         0.0316879794    2.6496110427   -0.9627287039
   Point Group: c1    Number of degrees of freedom:    30


   Energy is   -302.860952715

 Hessian updated using Powell/Murtagh-Sargent update
  Mixing factors:     0.964249 Powell                      0.035751 Murtagh-Sargent

 30 Hessian modes will be used to form the next step
  Hessian Eigenvalues:
    -0.007964    0.005469    0.016401    0.033148    0.033174    0.057466
     0.068912    0.073721    0.100479    0.131969    0.158846    0.159989
     0.160000    0.198672    0.199431    0.199995    0.199999    0.219928
     0.220064    0.223728    0.356570    0.359308    0.360057    0.360804
     0.402514    0.443940    0.545453    0.622931    0.993914    1.349207

 Transition state search - taking P-RFO step
 Searching for Lamda that Maximizes Along the Lowest mode
 Value Taken    Lamda =   0.00725821
 Searching for Lamda that Minimizes Along All other modes
 Value Taken    Lamda =  -0.00668120
 Calculated Step too Large.  Step scaled by  0.385687
 Step Taken.  Stepsize is  0.300000

                             Maximum     Tolerance    Cnvgd?
         Gradient           0.011202      0.000300      NO
         Displacement       0.150242      0.001200      NO
         Energy change     -0.001611      0.000001      NO


 New Cartesian Coordinates Obtained by Inverse Iteration

 Displacement from previous Coordinates is:  0.451409
 Adding empirical dispersion correction 
 ----------------------------------------------------------------
 Doing -D3(0) with
 s6  =   1.00000
 s8  =   1.00000
 rs6 =   1.28100
 rs8 =   1.09400
 -D3 energy without 3body term =     -0.0029097518 hartrees
 ----------------------------------------------------------------
             Standard Nuclear Orientation (Angstroms)
    I     Atom           X                Y                Z
 ----------------------------------------------------------------
    1      C      -0.5016510475    -0.4708734478     2.6445684900
    2      N      -0.4831491010    -0.5203193762     3.7928829555
    3      C       0.4890521440    -0.7894872998     0.4701423301
    4      H       1.4341321203    -1.1808200277     0.8217498771
    5      C      -0.5304700681    -0.3992733739     1.2114112565
    6      H      -1.4430406188    -0.0081190885     0.7750217817
    7      C       0.3182230876    -0.4101305772    -1.5814792003
    8      H       1.2913786134    -0.7725560640    -1.8820499833
    9      C       0.0843488908     0.9057764842    -1.7690442252
   10      H      -0.5135076503    -1.0774599536    -1.7613172264
   11      N      -0.1138348631     2.0995576070    -1.7963404934
   12      H      -0.0314815281     2.6237055471    -0.9255442505
 ----------------------------------------------------------------
 Nuclear Repulsion Energy =         224.86365896 hartrees
 There are       25 alpha and       24 beta electrons
 Applying Cartesian multipole field
    Component          Value
    ---------          -----
     (2,0,0)        1.00000E-10
     (0,2,0)        2.00000E-11
     (0,0,2)       -3.00000E-11
 Nucleus-field energy     =    -0.0000000148 hartrees
 Requested basis set is cc-pVTZ
 There are 100 shells and 280 basis functions
 A cutoff of  1.0D-14 yielded   4571 shell pairs
 There are     35543 function pairs (     46301 Cartesian)
 Smallest overlap matrix eigenvalue = 3.03E-04
 Guess MOs from SCF MO coefficient file
 Reading MOs from coefficient file
 Reading MOs from coefficient file
 Long-range K will be added via erf
 Coulomb attenuation parameter = 0.25 bohr**(-1)
 An unrestricted hybrid HF-DFT SCF calculation will be
 performed using Pulay DIIS extrapolation
 Exchange:     0.1957 Hartree-Fock + 1.0000 wB97X-D3 + LR-HF
 Correlation:  1.0000 wB97X-D3
 Using SG-2 standard quadrature grid
 Dispersion:   Grimme D3
 SCF converges when DIIS error is below 1.0E-08
 Geometry optimization detected.  Setting ReadMinima to 0
 Setting SaveMinima to 0
 using 64 threads for integral computing
 -------------------------------------------------------
 OpenMP Integral computing Module                
 Release: version 1.0, May 2013, Q-Chem Inc. Pittsburgh 
 -------------------------------------------------------
 using 64 threads for integral computing
 -------------------------------------------------------
 OpenMP Integral computing Module                
 Release: version 1.0, May 2013, Q-Chem Inc. Pittsburgh 
 -------------------------------------------------------
 ---------------------------------------
  Cycle       Energy         DIIS Error
 ---------------------------------------
    1    -302.8514601333      1.24E-03
    2    -302.8601552958      1.42E-04
    3    -302.8605345242      1.08E-04
    4    -302.8606497203      5.13E-05
    5    -302.8606851887      1.93E-05
    6    -302.8606914116      7.32E-06
    7    -302.8606926108      3.45E-06
    8    -302.8606930600      1.30E-06
    9    -302.8606933001      7.54E-07
   10    -302.8606933947      4.73E-07
   11    -302.8606934467      1.89E-07
   12    -302.8606934544      5.80E-08
   13    -302.8606934554      2.64E-08
   14    -302.8606934558      1.30E-08
   15    -302.8606934560      6.65E-09 Convergence criterion met
 ---------------------------------------
 <S^2> = 0.7874
 SCF time:  CPU 1603.71 s  wall 27.51 s
 SCF   energy in the final basis set = -302.86069346
 Total energy in the final basis set = -302.86069346
 
 --------------------------------------------------------------
 
                    Orbital Energies (a.u.)
 --------------------------------------------------------------
 
 Alpha MOs
 -- Occupied --
-14.4637 -14.4176 -10.3695 -10.3402 -10.3289 -10.3270 -10.3161  -1.0787
 -1.0238  -0.9344  -0.9006  -0.7451  -0.7028  -0.6422  -0.6261  -0.5890
 -0.5609  -0.5209  -0.4801  -0.4678  -0.4608  -0.4359  -0.4247  -0.3794
 -0.2687
 -- Virtual --
  0.0271   0.0531   0.0844   0.1049   0.1322   0.1382   0.1576   0.1650
  0.1885   0.1983   0.2426   0.2468   0.2763   0.3097   0.3189   0.3594
  0.3625   0.3881   0.3986   0.4093   0.4329   0.4406   0.4477   0.4571
  0.4791   0.4981   0.5066   0.5170   0.5334   0.5444   0.5576   0.5624
  0.5642   0.5786   0.5898   0.6098   0.6394   0.6432   0.6622   0.6640
  0.6812   0.6905   0.7084   0.7176   0.7424   0.7736   0.7764   0.8116
  0.8251   0.8464   0.8735   0.8918   0.9289   0.9331   0.9471   0.9701
  1.0211   1.0421   1.0608   1.0814   1.0946   1.1276   1.1352   1.1377
  1.1497   1.1639   1.1894   1.2215   1.2493   1.2641   1.2726   1.2996
  1.3221   1.3509   1.3649   1.3855   1.4045   1.4300   1.4538   1.4682
  1.4783   1.4888   1.5009   1.5290   1.5429   1.5831   1.6033   1.6498
  1.6720   1.7607   1.7967   1.8078   1.8202   1.8898   1.9746   2.0173
  2.0497   2.1249   2.1325   2.1737   2.2057   2.2245   2.2431   2.2885
  2.3011   2.3434   2.3710   2.3893   2.4089   2.4439   2.4937   2.5215
  2.5560   2.5716   2.5828   2.6064   2.6551   2.6784   2.7086   2.7203
  2.7280   2.7384   2.7506   2.7734   2.7885   2.8127   2.8238   2.8719
  2.8777   2.8927   2.9118   2.9290   2.9456   2.9796   2.9865   3.0133
  3.0227   3.0455   3.0485   3.0628   3.0938   3.0993   3.1026   3.1122
  3.1254   3.1529   3.1539   3.1712   3.1957   3.2286   3.2426   3.2597
  3.2623   3.2935   3.3141   3.3436   3.3487   3.3896   3.4006   3.4309
  3.4733   3.4862   3.5102   3.5213   3.5550   3.5701   3.5783   3.6011
  3.6208   3.6372   3.6552   3.6929   3.7207   3.7579   3.7641   3.7839
  3.8346   3.8509   3.8890   3.9061   3.9386   3.9487   3.9553   3.9821
  4.0086   4.0192   4.0309   4.0602   4.0758   4.0856   4.0956   4.1175
  4.1309   4.1530   4.1701   4.2077   4.2413   4.2758   4.3314   4.3507
  4.3752   4.3940   4.5063   4.5405   4.5606   4.5620   4.6227   4.6568
  4.6636   4.6864   4.7030   4.7174   4.7315   4.7874   4.8063   4.8258
  4.8705   4.9826   5.0100   5.0288   5.0472   5.0708   5.0970   5.1590
  5.1719   5.2247   5.2349   5.2548   5.2603   5.3083   5.3679   5.3897
  5.3955   5.6102   5.6791   5.7394   5.7544   5.8437   5.8625   5.9138
  5.9956   6.0078   6.2016   6.2177   6.2313   6.3794   6.4922   6.7315
  8.5061   8.8548  10.7868  13.7691  13.9338  15.0974  15.5674
 
 Beta MOs
 -- Occupied --
-14.4619 -14.4177 -10.3642 -10.3412 -10.3279 -10.3205 -10.3155  -1.0706
 -1.0235  -0.9259  -0.8946  -0.7292  -0.6907  -0.6361  -0.6187  -0.5861
 -0.5508  -0.4944  -0.4794  -0.4653  -0.4576  -0.4323  -0.3941  -0.3720
 -- Virtual --
 -0.0058   0.0388   0.0621   0.0944   0.1145   0.1379   0.1441   0.1664
  0.1718   0.1894   0.1981   0.2437   0.2473   0.2810   0.3141   0.3204
  0.3606   0.3683   0.3925   0.4031   0.4110   0.4375   0.4445   0.4526
  0.4641   0.4866   0.5020   0.5081   0.5170   0.5350   0.5495   0.5614
  0.5663   0.5677   0.5814   0.5955   0.6176   0.6428   0.6456   0.6672
  0.6705   0.6833   0.6920   0.7113   0.7204   0.7480   0.7769   0.7802
  0.8135   0.8286   0.8494   0.8763   0.8955   0.9324   0.9407   0.9491
  0.9745   1.0234   1.0465   1.0631   1.0858   1.0992   1.1295   1.1384
  1.1416   1.1522   1.1670   1.1917   1.2241   1.2530   1.2676   1.2776
  1.3055   1.3260   1.3546   1.3667   1.3901   1.4088   1.4330   1.4566
  1.4720   1.4809   1.4916   1.5045   1.5318   1.5451   1.5868   1.6071
  1.6538   1.6736   1.7649   1.7968   1.8100   1.8254   1.8908   1.9770
  2.0216   2.0577   2.1281   2.1345   2.1819   2.2163   2.2378   2.2578
  2.2959   2.3122   2.3475   2.3758   2.3926   2.4124   2.4512   2.5024
  2.5264   2.5604   2.5787   2.5900   2.6183   2.6658   2.6852   2.7177
  2.7233   2.7317   2.7483   2.7559   2.7816   2.7964   2.8205   2.8308
  2.8754   2.8857   2.9029   2.9211   2.9379   2.9571   2.9865   2.9963
  3.0239   3.0353   3.0516   3.0589   3.0713   3.0973   3.1053   3.1089
  3.1189   3.1349   3.1594   3.1615   3.1767   3.2036   3.2368   3.2491
  3.2682   3.2692   3.2979   3.3199   3.3556   3.3618   3.4007   3.4053
  3.4400   3.4798   3.4914   3.5160   3.5255   3.5597   3.5757   3.5836
  3.6053   3.6269   3.6474   3.6602   3.7000   3.7273   3.7633   3.7697
  3.7894   3.8396   3.8551   3.8934   3.9114   3.9446   3.9534   3.9590
  3.9852   4.0120   4.0229   4.0351   4.0653   4.0755   4.0854   4.0995
  4.1198   4.1352   4.1561   4.1740   4.2126   4.2441   4.2812   4.3352
  4.3547   4.3803   4.3998   4.5100   4.5436   4.5653   4.5676   4.6271
  4.6563   4.6703   4.6882   4.7092   4.7242   4.7382   4.7895   4.8073
  4.8280   4.8714   4.9870   5.0191   5.0326   5.0505   5.0726   5.1017
  5.1623   5.1743   5.2286   5.2401   5.2568   5.2613   5.3141   5.3726
  5.3925   5.3995   5.6131   5.6854   5.7433   5.7593   5.8497   5.8677
  5.9149   6.0041   6.0156   6.2014   6.2214   6.2318   6.3911   6.4947
  6.7389   8.5079   8.8625  10.7936  13.7740  13.9344  15.1014  15.5675
 --------------------------------------------------------------
 
          Ground-State Mulliken Net Atomic Charges

     Atom                 Charge (a.u.)    Spin (a.u.)
  --------------------------------------------------------
      1 C                    -0.064392       0.026223
      2 N                    -0.074074      -0.012127
      3 C                    -0.214075       0.578332
      4 H                     0.144890       0.007615
      5 C                    -0.124649      -0.063379
      6 H                     0.165062       0.017396
      7 C                    -0.258053      -0.142150
      8 H                     0.152726       0.003901
      9 C                     0.065505       0.436035
     10 H                     0.160765       0.007584
     11 N                    -0.126219       0.078793
     12 H                     0.172515       0.061777
  --------------------------------------------------------
  Sum of atomic charges =     0.000000
  Sum of spin   charges =     1.000000

 -----------------------------------------------------------------
                    Cartesian Multipole Moments
 -----------------------------------------------------------------
    Charge (ESU x 10^10)
                 0.0000
    Dipole Moment (Debye)
         X       0.8243      Y      -0.0663      Z      -3.9607
       Tot       4.0461
    Quadrupole Moments (Debye-Ang)
        XX     -37.9653     XY      -0.9565     YY     -40.0854
        XZ       1.0094     YZ       7.1658     ZZ     -64.4170
    Octopole Moments (Debye-Ang^2)
       XXX      12.3792    XXY      -4.6064    XYY       6.4642
       YYY       0.2177    XXZ     -16.5954    XYZ      -3.4175
       YYZ      -9.3572    XZZ      15.9133    YZZ      -4.7285
       ZZZ    -127.0749
    Hexadecapole Moments (Debye-Ang^3)
      XXXX     -93.8584   XXXY       0.1947   XXYY     -65.7347
      XYYY       5.6293   YYYY    -280.9084   XXXZ      66.2349
      XXYZ      51.2636   XYYZ      22.2937   YYYZ     168.3350
      XXZZ    -207.2767   XYZZ      -2.6423   YYZZ    -274.0026
      XZZZ     107.3990   YZZZ     227.2005   ZZZZ   -1566.7410
 -----------------------------------------------------------------
 Calculating analytic gradient of the SCF energy
 Gradient of SCF Energy
            1           2           3           4           5           6
    1   0.0010138  -0.0002176   0.0025748  -0.0003805  -0.0015257   0.0004286
    2  -0.0004485   0.0002087  -0.0043926   0.0001500   0.0010565  -0.0005043
    3   0.0002982   0.0000281   0.0251890  -0.0016280  -0.0038070   0.0004106
            7           8           9          10          11          12
    1  -0.0032004   0.0003491   0.0013191   0.0001372  -0.0033079   0.0028097
    2   0.0107317  -0.0000041  -0.0054641   0.0007287  -0.0016114  -0.0004506
    3  -0.0283003   0.0031319   0.0049217   0.0007049   0.0009225  -0.0018713
 Max gradient component =       2.830E-02
 RMS gradient           =       6.876E-03
 Gradient time:  CPU 255.47 s  wall 4.93 s
 Geometry Optimization Parameters
   NAtoms,    NIC,     NZ,  NCons,   NDum,   NFix, NCnnct, MaxDiis
       12      66       0       0       0       0       0       0

 Cartesian Hessian Update
 Hessian updated using Powell/Murtagh-Sargent update
  Mixing factors:     0.848833 Powell                      0.151167 Murtagh-Sargent


** GEOMETRY OPTIMIZATION IN DELOCALIZED INTERNAL COORDINATES **
   Searching for a Transition State

   Optimization Cycle:   5

                       Coordinates (Angstroms)
     ATOM                X               Y               Z
      1  C        -0.5016510475   -0.4708734478    2.6445684900
      2  N        -0.4831491010   -0.5203193762    3.7928829555
      3  C         0.4890521440   -0.7894872998    0.4701423301
      4  H         1.4341321203   -1.1808200277    0.8217498771
      5  C        -0.5304700681   -0.3992733739    1.2114112565
      6  H        -1.4430406188   -0.0081190885    0.7750217817
      7  C         0.3182230876   -0.4101305772   -1.5814792003
      8  H         1.2913786134   -0.7725560640   -1.8820499833
      9  C         0.0843488908    0.9057764842   -1.7690442252
     10  H        -0.5135076503   -1.0774599536   -1.7613172264
     11  N        -0.1138348631    2.0995576070   -1.7963404934
     12  H        -0.0314815281    2.6237055471   -0.9255442505
   Point Group: c1    Number of degrees of freedom:    30


   Energy is   -302.860693456

 Hessian updated using Powell/Murtagh-Sargent update
  Mixing factors:     0.991525 Powell                      0.008475 Murtagh-Sargent

 30 Hessian modes will be used to form the next step
  Hessian Eigenvalues:
    -0.001067    0.006342    0.016401    0.033126    0.033155    0.046004
     0.068912    0.073685    0.100456    0.131960    0.158798    0.159989
     0.160000    0.198646    0.199431    0.199993    0.199999    0.219828
     0.220048    0.223692    0.356570    0.359306    0.360057    0.360804
     0.402513    0.443916    0.544842    0.622925    0.993855    1.349207

 Transition state search - taking P-RFO step
 Searching for Lamda that Maximizes Along the Lowest mode
 Value Taken    Lamda =   0.00342144
 Searching for Lamda that Minimizes Along All other modes
 Value Taken    Lamda =  -0.00891882
 Calculated Step too Large.  Step scaled by  0.308181
 Step Taken.  Stepsize is  0.300000

                             Maximum     Tolerance    Cnvgd?
         Gradient           0.010934      0.000300      NO
         Displacement       0.147983      0.001200      NO
         Energy change      0.000259      0.000001      NO


 New Cartesian Coordinates Obtained by Inverse Iteration

 Displacement from previous Coordinates is:  0.493106
 Adding empirical dispersion correction 
 ----------------------------------------------------------------
 Doing -D3(0) with
 s6  =   1.00000
 s8  =   1.00000
 rs6 =   1.28100
 rs8 =   1.09400
 -D3 energy without 3body term =     -0.0029216205 hartrees
 ----------------------------------------------------------------
             Standard Nuclear Orientation (Angstroms)
    I     Atom           X                Y                Z
 ----------------------------------------------------------------
    1      C      -0.4894775798    -0.4433519937     2.6240799194
    2      N      -0.4784536477    -0.5102780819     3.7716023950
    3      C       0.4754591402    -0.8172880519     0.4454660718
    4      H       1.3805352783    -1.2952278866     0.7969989000
    5      C      -0.5071878683    -0.3498556116     1.1922084314
    6      H      -1.3817523611     0.1248316209     0.7597453650
    7      C       0.3404592576    -0.4195407893    -1.5692367447
    8      H       1.3299550178    -0.7508236725    -1.8524109045
    9      C       0.0777575778     0.8935991594    -1.7458600835
   10      H      -0.4672774002    -1.1077477010    -1.7779368335
   11      N      -0.1492735260     2.0827470263    -1.7639395468
   12      H      -0.1307439094     2.5929364112    -0.8807156578
 ----------------------------------------------------------------
 Nuclear Repulsion Energy =         225.85280890 hartrees
 There are       25 alpha and       24 beta electrons
 Applying Cartesian multipole field
    Component          Value
    ---------          -----
     (2,0,0)        1.00000E-10
     (0,2,0)        2.00000E-11
     (0,0,2)       -3.00000E-11
 Nucleus-field energy     =    -0.0000000145 hartrees
 Requested basis set is cc-pVTZ
 There are 100 shells and 280 basis functions
 A cutoff of  1.0D-14 yielded   4586 shell pairs
 There are     35674 function pairs (     46460 Cartesian)
 Smallest overlap matrix eigenvalue = 2.92E-04
 Guess MOs from SCF MO coefficient file
 Reading MOs from coefficient file
 Reading MOs from coefficient file
 Long-range K will be added via erf
 Coulomb attenuation parameter = 0.25 bohr**(-1)
 An unrestricted hybrid HF-DFT SCF calculation will be
 performed using Pulay DIIS extrapolation
 Exchange:     0.1957 Hartree-Fock + 1.0000 wB97X-D3 + LR-HF
 Correlation:  1.0000 wB97X-D3
 Using SG-2 standard quadrature grid
 Dispersion:   Grimme D3
 SCF converges when DIIS error is below 1.0E-08
 Geometry optimization detected.  Setting ReadMinima to 0
 Setting SaveMinima to 0
 using 64 threads for integral computing
 -------------------------------------------------------
 OpenMP Integral computing Module                
 Release: version 1.0, May 2013, Q-Chem Inc. Pittsburgh 
 -------------------------------------------------------
 using 64 threads for integral computing
 -------------------------------------------------------
 OpenMP Integral computing Module                
 Release: version 1.0, May 2013, Q-Chem Inc. Pittsburgh 
 -------------------------------------------------------
 ---------------------------------------
  Cycle       Energy         DIIS Error
 ---------------------------------------
    1    -302.8576497332      1.21E-03
    2    -302.8617074360      1.49E-04
    3    -302.8622170769      1.00E-04
    4    -302.8623336984      5.98E-05
    5    -302.8623927586      2.27E-05
    6    -302.8624108836      7.57E-06
    7    -302.8624175335      4.65E-06
    8    -302.8624206955      2.99E-06
    9    -302.8624222641      1.39E-06
   10    -302.8624226938      5.72E-07
   11    -302.8624227931      1.78E-07
   12    -302.8624228096      8.59E-08
   13    -302.8624228227      5.02E-08
   14    -302.8624228307      2.78E-08
   15    -302.8624228357      1.49E-08
   16    -302.8624228382      1.11E-08
   17    -302.8624228394      7.09E-09 Convergence criterion met
 ---------------------------------------
 <S^2> = 0.7842
 SCF time:  CPU 1826.79 s  wall 31.20 s
 SCF   energy in the final basis set = -302.86242284
 Total energy in the final basis set = -302.86242284
 
 --------------------------------------------------------------
 
                    Orbital Energies (a.u.)
 --------------------------------------------------------------
 
 Alpha MOs
 -- Occupied --
-14.4629 -14.4182 -10.3669 -10.3427 -10.3297 -10.3277 -10.3166  -1.0774
 -1.0244  -0.9359  -0.9008  -0.7459  -0.7021  -0.6437  -0.6264  -0.5899
 -0.5611  -0.5205  -0.4806  -0.4684  -0.4601  -0.4370  -0.4269  -0.3798
 -0.2658
 -- Virtual --
  0.0265   0.0541   0.0848   0.1058   0.1326   0.1388   0.1589   0.1654
  0.1872   0.1986   0.2428   0.2463   0.2772   0.3114   0.3190   0.3582
  0.3640   0.3899   0.4007   0.4081   0.4344   0.4414   0.4489   0.4562
  0.4802   0.4986   0.5047   0.5156   0.5343   0.5440   0.5569   0.5619
  0.5658   0.5820   0.5934   0.6092   0.6383   0.6425   0.6585   0.6634
  0.6818   0.6910   0.7118   0.7168   0.7446   0.7787   0.7848   0.8078
  0.8258   0.8485   0.8706   0.8954   0.9307   0.9334   0.9478   0.9780
  1.0227   1.0482   1.0649   1.0779   1.0921   1.1261   1.1346   1.1428
  1.1525   1.1583   1.1978   1.2228   1.2514   1.2676   1.2704   1.3009
  1.3235   1.3548   1.3698   1.3823   1.4051   1.4349   1.4614   1.4699
  1.4787   1.4947   1.4980   1.5293   1.5445   1.5784   1.6023   1.6537
  1.6711   1.7627   1.7981   1.8101   1.8214   1.8904   1.9754   2.0190
  2.0524   2.1251   2.1306   2.1744   2.2075   2.2253   2.2456   2.2907
  2.3032   2.3493   2.3739   2.3910   2.4063   2.4402   2.4980   2.5204
  2.5575   2.5702   2.5798   2.6108   2.6575   2.6831   2.7066   2.7251
  2.7328   2.7389   2.7527   2.7765   2.7878   2.8078   2.8291   2.8652
  2.8772   2.8942   2.9215   2.9297   2.9464   2.9832   2.9869   3.0155
  3.0285   3.0447   3.0517   3.0698   3.0955   3.1024   3.1049   3.1099
  3.1340   3.1530   3.1617   3.1723   3.1963   3.2311   3.2515   3.2583
  3.2654   3.2952   3.3162   3.3419   3.3529   3.3880   3.3980   3.4356
  3.4822   3.4878   3.5092   3.5250   3.5586   3.5722   3.5823   3.6045
  3.6265   3.6420   3.6549   3.6973   3.7184   3.7636   3.7684   3.7906
  3.8339   3.8645   3.8903   3.9113   3.9428   3.9493   3.9585   3.9876
  4.0040   4.0299   4.0344   4.0664   4.0756   4.0854   4.0983   4.1214
  4.1268   4.1562   4.1719   4.2057   4.2420   4.2832   4.3326   4.3545
  4.3735   4.3980   4.5102   4.5370   4.5609   4.5623   4.6213   4.6558
  4.6628   4.6874   4.7043   4.7151   4.7332   4.7915   4.8060   4.8260
  4.8700   4.9848   5.0134   5.0279   5.0413   5.0712   5.0973   5.1581
  5.1740   5.2258   5.2329   5.2562   5.2602   5.3147   5.3699   5.3891
  5.4004   5.6084   5.6781   5.7382   5.7535   5.8449   5.8633   5.9113
  5.9959   6.0070   6.2021   6.2178   6.2321   6.3781   6.4921   6.7318
  8.5122   8.8474  10.8045  13.7776  13.9131  15.0815  15.5688
 
 Beta MOs
 -- Occupied --
-14.4611 -14.4183 -10.3613 -10.3438 -10.3286 -10.3218 -10.3161  -1.0688
 -1.0241  -0.9279  -0.8946  -0.7310  -0.6894  -0.6380  -0.6185  -0.5870
 -0.5513  -0.4933  -0.4799  -0.4656  -0.4566  -0.4329  -0.3980  -0.3730
 -- Virtual --
 -0.0035   0.0377   0.0631   0.0940   0.1145   0.1374   0.1462   0.1673
  0.1728   0.1879   0.1992   0.2440   0.2469   0.2822   0.3162   0.3199
  0.3595   0.3695   0.3950   0.4038   0.4097   0.4396   0.4448   0.4538
  0.4630   0.4879   0.5028   0.5062   0.5160   0.5360   0.5491   0.5610
  0.5654   0.5691   0.5853   0.5984   0.6162   0.6411   0.6464   0.6630
  0.6695   0.6842   0.6922   0.7147   0.7193   0.7508   0.7820   0.7882
  0.8097   0.8287   0.8514   0.8736   0.8988   0.9340   0.9411   0.9503
  0.9822   1.0250   1.0526   1.0673   1.0821   1.0966   1.1287   1.1377
  1.1456   1.1551   1.1616   1.2003   1.2253   1.2547   1.2714   1.2750
  1.3068   1.3272   1.3585   1.3719   1.3869   1.4100   1.4380   1.4642
  1.4740   1.4809   1.4970   1.5016   1.5322   1.5465   1.5823   1.6065
  1.6577   1.6726   1.7668   1.7979   1.8129   1.8266   1.8914   1.9777
  2.0236   2.0614   2.1279   2.1323   2.1826   2.2159   2.2399   2.2613
  2.2988   2.3148   2.3536   2.3788   2.3941   2.4095   2.4472   2.5070
  2.5251   2.5615   2.5773   2.5858   2.6219   2.6678   2.6902   2.7165
  2.7274   2.7371   2.7495   2.7580   2.7860   2.7945   2.8156   2.8362
  2.8700   2.8842   2.9039   2.9306   2.9392   2.9572   2.9880   2.9975
  3.0269   3.0404   3.0510   3.0618   3.0771   3.0977   3.1073   3.1128
  3.1174   3.1425   3.1594   3.1712   3.1781   3.2040   3.2380   3.2574
  3.2680   3.2713   3.2988   3.3228   3.3554   3.3645   3.3982   3.4028
  3.4451   3.4877   3.4929   3.5141   3.5303   3.5635   3.5787   3.5874
  3.6080   3.6328   3.6498   3.6607   3.7040   3.7246   3.7679   3.7746
  3.7966   3.8391   3.8685   3.8947   3.9163   3.9489   3.9541   3.9625
  3.9909   4.0076   4.0334   4.0379   4.0714   4.0754   4.0855   4.1027
  4.1239   4.1309   4.1593   4.1760   4.2101   4.2452   4.2887   4.3361
  4.3588   4.3785   4.4035   4.5140   4.5406   4.5650   4.5674   4.6253
  4.6554   4.6697   4.6895   4.7105   4.7225   4.7404   4.7937   4.8070
  4.8281   4.8710   4.9892   5.0230   5.0320   5.0438   5.0735   5.1015
  5.1614   5.1765   5.2292   5.2382   5.2586   5.2606   5.3206   5.3744
  5.3929   5.4036   5.6115   5.6848   5.7423   5.7581   5.8511   5.8684
  5.9126   6.0050   6.0141   6.2018   6.2216   6.2326   6.3905   6.4945
  6.7396   8.5136   8.8557  10.8107  13.7823  13.9137  15.0857  15.5690
 --------------------------------------------------------------
 
          Ground-State Mulliken Net Atomic Charges

     Atom                 Charge (a.u.)    Spin (a.u.)
  --------------------------------------------------------
      1 C                    -0.064840       0.023275
      2 N                    -0.073710      -0.010767
      3 C                    -0.211248       0.537175
      4 H                     0.143856       0.007697
      5 C                    -0.126960      -0.058589
      6 H                     0.164593       0.015819
      7 C                    -0.240242      -0.138318
      8 H                     0.152127       0.004903
      9 C                     0.051751       0.462666
     10 H                     0.160523       0.008043
     11 N                    -0.126493       0.082529
     12 H                     0.170641       0.065567
  --------------------------------------------------------
  Sum of atomic charges =     0.000000
  Sum of spin   charges =     1.000000

 -----------------------------------------------------------------
                    Cartesian Multipole Moments
 -----------------------------------------------------------------
    Charge (ESU x 10^10)
                 0.0000
    Dipole Moment (Debye)
         X       0.8012      Y      -0.1709      Z      -3.9010
       Tot       3.9861
    Quadrupole Moments (Debye-Ang)
        XX     -38.1917     XY      -1.4098     YY     -40.0730
        XZ       0.9540     YZ       7.3163     ZZ     -64.1756
    Octopole Moments (Debye-Ang^2)
       XXX      12.5567    XXY      -4.5304    XYY       5.9175
       YYY      -1.5895    XXZ     -16.7322    XYZ      -3.5261
       YYZ      -8.7910    XZZ      15.7615    YZZ      -4.9642
       ZZZ    -125.5506
    Hexadecapole Moments (Debye-Ang^3)
      XXXX     -92.8090   XXXY       3.4597   XXYY     -64.6068
      XYYY       6.7164   YYYY    -280.3121   XXXZ      63.7829
      XXYZ      49.3894   XYYZ      22.1610   YYYZ     162.8638
      XXZZ    -203.9816   XYZZ      -1.1199   YYZZ    -269.4652
      XZZZ     104.5156   YZZZ     219.3439   ZZZZ   -1537.1320
 -----------------------------------------------------------------
 Calculating analytic gradient of the SCF energy
 Gradient of SCF Energy
            1           2           3           4           5           6
    1   0.0008134  -0.0001383   0.0021175  -0.0000793  -0.0011950   0.0002078
    2  -0.0004080   0.0001864  -0.0054472  -0.0000037   0.0011333  -0.0002834
    3   0.0003306   0.0001079   0.0281700  -0.0015967  -0.0040744   0.0003906
            7           8           9          10          11          12
    1  -0.0041836   0.0003265   0.0021981   0.0000606  -0.0021014   0.0019737
    2   0.0153019   0.0000414  -0.0077905   0.0002963  -0.0022842  -0.0007424
    3  -0.0353681   0.0037131   0.0076882   0.0023409   0.0001852  -0.0018874
 Max gradient component =       3.537E-02
 RMS gradient           =       8.359E-03
 Gradient time:  CPU 256.36 s  wall 4.86 s
 Geometry Optimization Parameters
   NAtoms,    NIC,     NZ,  NCons,   NDum,   NFix, NCnnct, MaxDiis
       12      66       0       0       0       0       0       0

 Cartesian Hessian Update
 Hessian updated using Powell/Murtagh-Sargent update
  Mixing factors:     0.930907 Powell                      0.069093 Murtagh-Sargent


** GEOMETRY OPTIMIZATION IN DELOCALIZED INTERNAL COORDINATES **
   Searching for a Transition State

   Optimization Cycle:   6

                       Coordinates (Angstroms)
     ATOM                X               Y               Z
      1  C        -0.4894775798   -0.4433519937    2.6240799194
      2  N        -0.4784536477   -0.5102780819    3.7716023950
      3  C         0.4754591402   -0.8172880519    0.4454660718
      4  H         1.3805352783   -1.2952278866    0.7969989000
      5  C        -0.5071878683   -0.3498556116    1.1922084314
      6  H        -1.3817523611    0.1248316209    0.7597453650
      7  C         0.3404592576   -0.4195407893   -1.5692367447
      8  H         1.3299550178   -0.7508236725   -1.8524109045
      9  C         0.0777575778    0.8935991594   -1.7458600835
     10  H        -0.4672774002   -1.1077477010   -1.7779368335
     11  N        -0.1492735260    2.0827470263   -1.7639395468
     12  H        -0.1307439094    2.5929364112   -0.8807156578
   Point Group: c1    Number of degrees of freedom:    30


   Energy is   -302.862422839

 Hessian updated using Powell/Murtagh-Sargent update
  Mixing factors:     0.957233 Powell                      0.042767 Murtagh-Sargent

 30 Hessian modes will be used to form the next step
  Hessian Eigenvalues:
    -0.007704    0.009266    0.016411    0.032929    0.033160    0.037341
     0.068916    0.073752    0.100466    0.131980    0.158762    0.159988
     0.159999    0.198568    0.199429    0.199993    0.199999    0.219707
     0.220037    0.223607    0.356570    0.359302    0.360052    0.360805
     0.402510    0.443870    0.542880    0.622914    0.993711    1.349207

 Transition state search - taking P-RFO step
 Searching for Lamda that Maximizes Along the Lowest mode
 Value Taken    Lamda =   0.00991956
 Searching for Lamda that Minimizes Along All other modes
 Value Taken    Lamda =  -0.01011561
 Calculated Step too Large.  Step scaled by  0.341839
 Step Taken.  Stepsize is  0.300000

                             Maximum     Tolerance    Cnvgd?
         Gradient           0.013275      0.000300      NO
         Displacement       0.146736      0.001200      NO
         Energy change     -0.001729      0.000001      NO


 New Cartesian Coordinates Obtained by Inverse Iteration

 Displacement from previous Coordinates is:  0.413466
 Adding empirical dispersion correction 
 ----------------------------------------------------------------
 Doing -D3(0) with
 s6  =   1.00000
 s8  =   1.00000
 rs6 =   1.28100
 rs8 =   1.09400
 -D3 energy without 3body term =     -0.0029068655 hartrees
 ----------------------------------------------------------------
             Standard Nuclear Orientation (Angstroms)
    I     Atom           X                Y                Z
 ----------------------------------------------------------------
    1      C      -0.4971959582    -0.4613280756     2.6280715798
    2      N      -0.4770067622    -0.5106673945     3.7763779548
    3      C       0.4866826081    -0.7904269424     0.4502437840
    4      H       1.4293637002    -1.1885156237     0.8032109765
    5      C      -0.5271278981    -0.3905021208     1.1949584008
    6      H      -1.4361945857     0.0122881942     0.7603042227
    7      C       0.3213396458    -0.4158403778    -1.5680470332
    8      H       1.2919279347    -0.7859197540    -1.8684132008
    9      C       0.0986215852     0.9026953088    -1.7547247967
   10      H      -0.5158201046    -1.0784132885    -1.7424071617
   11      N      -0.0919061197     2.0977658817    -1.7811645496
   12      H      -0.0826840661     2.6088646222    -0.8984088650
 ----------------------------------------------------------------
 Nuclear Repulsion Energy =         225.56681792 hartrees
 There are       25 alpha and       24 beta electrons
 Applying Cartesian multipole field
    Component          Value
    ---------          -----
     (2,0,0)        1.00000E-10
     (0,2,0)        2.00000E-11
     (0,0,2)       -3.00000E-11
 Nucleus-field energy     =    -0.0000000145 hartrees
 Requested basis set is cc-pVTZ
 There are 100 shells and 280 basis functions
 A cutoff of  1.0D-14 yielded   4581 shell pairs
 There are     35631 function pairs (     46407 Cartesian)
 Smallest overlap matrix eigenvalue = 2.99E-04
 Guess MOs from SCF MO coefficient file
 Reading MOs from coefficient file
 Reading MOs from coefficient file
 Long-range K will be added via erf
 Coulomb attenuation parameter = 0.25 bohr**(-1)
 An unrestricted hybrid HF-DFT SCF calculation will be
 performed using Pulay DIIS extrapolation
 Exchange:     0.1957 Hartree-Fock + 1.0000 wB97X-D3 + LR-HF
 Correlation:  1.0000 wB97X-D3
 Using SG-2 standard quadrature grid
 Dispersion:   Grimme D3
 SCF converges when DIIS error is below 1.0E-08
 Geometry optimization detected.  Setting ReadMinima to 0
 Setting SaveMinima to 0
 using 64 threads for integral computing
 -------------------------------------------------------
 OpenMP Integral computing Module                
 Release: version 1.0, May 2013, Q-Chem Inc. Pittsburgh 
 -------------------------------------------------------
 using 64 threads for integral computing
 -------------------------------------------------------
 OpenMP Integral computing Module                
 Release: version 1.0, May 2013, Q-Chem Inc. Pittsburgh 
 -------------------------------------------------------
 ---------------------------------------
  Cycle       Energy         DIIS Error
 ---------------------------------------
    1    -302.8556552949      1.17E-03
    2    -302.8619784631      1.18E-04
    3    -302.8623317360      6.09E-05
    4    -302.8623770070      4.82E-05
    5    -302.8624057370      1.49E-05
    6    -302.8624094866      6.20E-06
    7    -302.8624104217      2.18E-06
    8    -302.8624107743      1.09E-06
    9    -302.8624109455      5.58E-07
   10    -302.8624110218      3.46E-07
   11    -302.8624110449      1.62E-07
   12    -302.8624110470      4.69E-08
   13    -302.8624110473      1.43E-08
   14    -302.8624110473      7.93E-09 Convergence criterion met
 ---------------------------------------
 <S^2> = 0.7842
 SCF time:  CPU 1510.68 s  wall 26.80 s
 SCF   energy in the final basis set = -302.86241105
 Total energy in the final basis set = -302.86241105
 
 --------------------------------------------------------------
 
                    Orbital Energies (a.u.)
 --------------------------------------------------------------
 
 Alpha MOs
 -- Occupied --
-14.4628 -14.4181 -10.3670 -10.3424 -10.3296 -10.3277 -10.3165  -1.0775
 -1.0243  -0.9358  -0.9008  -0.7458  -0.7020  -0.6432  -0.6269  -0.5897
 -0.5610  -0.5209  -0.4805  -0.4683  -0.4599  -0.4366  -0.4267  -0.3798
 -0.2658
 -- Virtual --
  0.0265   0.0548   0.0844   0.1055   0.1325   0.1377   0.1587   0.1652
  0.1887   0.1982   0.2430   0.2469   0.2754   0.3102   0.3178   0.3582
  0.3637   0.3881   0.3997   0.4098   0.4337   0.4406   0.4484   0.4570
  0.4796   0.4987   0.5050   0.5161   0.5321   0.5439   0.5577   0.5635
  0.5644   0.5776   0.5931   0.6098   0.6387   0.6442   0.6620   0.6645
  0.6790   0.6919   0.7129   0.7178   0.7426   0.7750   0.7770   0.8106
  0.8273   0.8475   0.8729   0.8935   0.9299   0.9368   0.9496   0.9727
  1.0202   1.0458   1.0610   1.0815   1.0961   1.1267   1.1354   1.1375
  1.1498   1.1651   1.1919   1.2215   1.2515   1.2653   1.2736   1.3018
  1.3268   1.3538   1.3653   1.3836   1.4063   1.4307   1.4582   1.4713
  1.4783   1.4905   1.5003   1.5291   1.5428   1.5850   1.6065   1.6530
  1.6737   1.7627   1.7965   1.8081   1.8226   1.8900   1.9751   2.0192
  2.0524   2.1244   2.1323   2.1730   2.2080   2.2256   2.2442   2.2901
  2.3038   2.3434   2.3715   2.3893   2.4094   2.4458   2.4936   2.5232
  2.5581   2.5726   2.5843   2.6137   2.6542   2.6815   2.7088   2.7239
  2.7332   2.7391   2.7514   2.7782   2.7887   2.8096   2.8298   2.8713
  2.8784   2.8927   2.9146   2.9294   2.9474   2.9828   2.9875   3.0147
  3.0274   3.0447   3.0529   3.0686   3.0945   3.1012   3.1017   3.1130
  3.1311   3.1533   3.1583   3.1703   3.1958   3.2328   3.2505   3.2609
  3.2675   3.2954   3.3145   3.3455   3.3532   3.3905   3.3970   3.4330
  3.4815   3.4843   3.5101   3.5235   3.5598   3.5717   3.5827   3.6037
  3.6257   3.6400   3.6624   3.6966   3.7226   3.7640   3.7678   3.7914
  3.8371   3.8547   3.8931   3.9092   3.9409   3.9498   3.9609   3.9812
  4.0080   4.0282   4.0337   4.0683   4.0753   4.0857   4.0962   4.1172
  4.1291   4.1571   4.1709   4.2071   4.2421   4.2826   4.3346   4.3553
  4.3756   4.3956   4.5085   4.5398   4.5604   4.5611   4.6226   4.6561
  4.6637   4.6877   4.7076   4.7148   4.7335   4.7892   4.8061   4.8249
  4.8716   4.9797   5.0138   5.0300   5.0436   5.0715   5.0931   5.1597
  5.1707   5.2255   5.2341   5.2555   5.2610   5.3115   5.3725   5.3907
  5.3971   5.6123   5.6788   5.7396   5.7526   5.8455   5.8634   5.9143
  5.9958   6.0069   6.2018   6.2218   6.2321   6.3775   6.4917   6.7314
  8.5186   8.8587  10.7902  13.7681  13.9307  15.1038  15.5680
 
 Beta MOs
 -- Occupied --
-14.4610 -14.4182 -10.3614 -10.3435 -10.3285 -10.3217 -10.3160  -1.0690
 -1.0240  -0.9277  -0.8946  -0.7307  -0.6893  -0.6374  -0.6192  -0.5867
 -0.5511  -0.4937  -0.4797  -0.4656  -0.4565  -0.4328  -0.3977  -0.3727
 -- Virtual --
 -0.0040   0.0380   0.0637   0.0939   0.1150   0.1376   0.1443   0.1667
  0.1734   0.1897   0.1984   0.2441   0.2475   0.2802   0.3148   0.3191
  0.3594   0.3693   0.3925   0.4038   0.4114   0.4383   0.4447   0.4532
  0.4635   0.4872   0.5028   0.5066   0.5164   0.5336   0.5489   0.5614
  0.5673   0.5677   0.5808   0.5991   0.6173   0.6419   0.6471   0.6668
  0.6703   0.6812   0.6931   0.7164   0.7203   0.7483   0.7783   0.7807
  0.8124   0.8306   0.8504   0.8759   0.8970   0.9333   0.9443   0.9517
  0.9770   1.0226   1.0504   1.0630   1.0858   1.1009   1.1289   1.1388
  1.1409   1.1524   1.1682   1.1941   1.2240   1.2549   1.2686   1.2785
  1.3077   1.3299   1.3585   1.3672   1.3886   1.4101   1.4341   1.4608
  1.4752   1.4812   1.4931   1.5036   1.5317   1.5449   1.5889   1.6103
  1.6571   1.6752   1.7669   1.7967   1.8105   1.8276   1.8909   1.9774
  2.0237   2.0607   2.1276   2.1341   2.1811   2.2173   2.2396   2.2598
  2.2980   2.3151   2.3479   2.3759   2.3928   2.4128   2.4528   2.5025
  2.5280   2.5626   2.5797   2.5910   2.6248   2.6647   2.6880   2.7187
  2.7259   2.7375   2.7497   2.7567   2.7864   2.7966   2.8180   2.8363
  2.8754   2.8861   2.9031   2.9233   2.9383   2.9592   2.9880   2.9981
  3.0253   3.0398   3.0511   3.0630   3.0761   3.0974   3.1062   3.1089
  3.1203   3.1400   3.1597   3.1671   3.1757   3.2033   3.2401   3.2565
  3.2705   3.2736   3.2996   3.3206   3.3577   3.3668   3.4001   3.4020
  3.4426   3.4879   3.4884   3.5152   3.5287   3.5650   3.5774   3.5873
  3.6076   3.6327   3.6484   3.6667   3.7035   3.7291   3.7681   3.7742
  3.7974   3.8423   3.8588   3.8975   3.9143   3.9461   3.9556   3.9649
  3.9843   4.0113   4.0317   4.0373   4.0733   4.0752   4.0858   4.1005
  4.1197   4.1333   4.1602   4.1750   4.2118   4.2450   4.2883   4.3378
  4.3601   4.3804   4.4012   4.5122   4.5433   4.5645   4.5663   4.6267
  4.6558   4.6702   4.6904   4.7135   4.7224   4.7402   4.7912   4.8071
  4.8271   4.8725   4.9844   5.0232   5.0337   5.0466   5.0735   5.0975
  5.1628   5.1733   5.2291   5.2388   5.2572   5.2625   5.3172   5.3774
  5.3933   5.4010   5.6154   5.6854   5.7436   5.7572   5.8517   5.8684
  5.9155   6.0047   6.0142   6.2016   6.2255   6.2326   6.3899   6.4942
  6.7392   8.5202   8.8669  10.7964  13.7727  13.9314  15.1079  15.5682
 --------------------------------------------------------------
 
          Ground-State Mulliken Net Atomic Charges

     Atom                 Charge (a.u.)    Spin (a.u.)
  --------------------------------------------------------
      1 C                    -0.064085       0.023358
      2 N                    -0.074089      -0.010153
      3 C                    -0.211754       0.540407
      4 H                     0.144182       0.007291
      5 C                    -0.127282      -0.057186
      6 H                     0.164690       0.016331
      7 C                    -0.246033      -0.138365
      8 H                     0.152283       0.005392
      9 C                     0.056707       0.459040
     10 H                     0.160931       0.007341
     11 N                    -0.125931       0.080915
     12 H                     0.170382       0.065631
  --------------------------------------------------------
  Sum of atomic charges =     0.000000
  Sum of spin   charges =     1.000000

 -----------------------------------------------------------------
                    Cartesian Multipole Moments
 -----------------------------------------------------------------
    Charge (ESU x 10^10)
                 0.0000
    Dipole Moment (Debye)
         X       0.7277      Y      -0.1697      Z      -3.9000
       Tot       3.9709
    Quadrupole Moments (Debye-Ang)
        XX     -37.9504     XY      -1.2808     YY     -40.2765
        XZ       1.0822     YZ       7.2781     ZZ     -64.3343
    Octopole Moments (Debye-Ang^2)
       XXX      11.6514    XXY      -4.6494    XYY       5.4233
       YYY      -0.9617    XXZ     -16.5145    XYZ      -2.9870
       YYZ      -8.7761    XZZ      15.2462    YZZ      -5.2244
       ZZZ    -125.4633
    Hexadecapole Moments (Debye-Ang^3)
      XXXX     -93.3217   XXXY      -0.2466   XXYY     -65.2821
      XYYY       3.1364   YYYY    -282.4039   XXXZ      66.3566
      XXYZ      50.2687   XYYZ      23.2097   YYYZ     166.4978
      XXZZ    -204.6535   XYZZ      -3.1105   YYZZ    -271.4201
      XZZZ     106.7249   YZZZ     222.6750   ZZZZ   -1545.3167
 -----------------------------------------------------------------
 Calculating analytic gradient of the SCF energy
 Gradient of SCF Energy
            1           2           3           4           5           6
    1   0.0008197  -0.0001521   0.0025040   0.0001883  -0.0013442   0.0001601
    2  -0.0003534   0.0001873  -0.0049693   0.0000636   0.0008064  -0.0001825
    3   0.0003897   0.0001093   0.0276058  -0.0015972  -0.0040068   0.0003305
            7           8           9          10          11          12
    1  -0.0045928   0.0005029   0.0017844  -0.0000919  -0.0005780   0.0007997
    2   0.0149261   0.0001611  -0.0076482   0.0001029  -0.0021376  -0.0009565
    3  -0.0351405   0.0033262   0.0076764   0.0029953   0.0000825  -0.0017712
 Max gradient component =       3.514E-02
 RMS gradient           =       8.241E-03
 Gradient time:  CPU 259.55 s  wall 5.22 s
 Geometry Optimization Parameters
   NAtoms,    NIC,     NZ,  NCons,   NDum,   NFix, NCnnct, MaxDiis
       12      66       0       0       0       0       0       0

 Cartesian Hessian Update
 Hessian updated using Powell/Murtagh-Sargent update
  Mixing factors:     0.889674 Powell                      0.110326 Murtagh-Sargent


** GEOMETRY OPTIMIZATION IN DELOCALIZED INTERNAL COORDINATES **
   Searching for a Transition State

   Optimization Cycle:   7

                       Coordinates (Angstroms)
     ATOM                X               Y               Z
      1  C        -0.4971959582   -0.4613280756    2.6280715798
      2  N        -0.4770067622   -0.5106673945    3.7763779548
      3  C         0.4866826081   -0.7904269424    0.4502437840
      4  H         1.4293637002   -1.1885156237    0.8032109765
      5  C        -0.5271278981   -0.3905021208    1.1949584008
      6  H        -1.4361945857    0.0122881942    0.7603042227
      7  C         0.3213396458   -0.4158403778   -1.5680470332
      8  H         1.2919279347   -0.7859197540   -1.8684132008
      9  C         0.0986215852    0.9026953088   -1.7547247967
     10  H        -0.5158201046   -1.0784132885   -1.7424071617
     11  N        -0.0919061197    2.0977658817   -1.7811645496
     12  H        -0.0826840661    2.6088646222   -0.8984088650
   Point Group: c1    Number of degrees of freedom:    30


   Energy is   -302.862411047

 Hessian updated using Powell/Murtagh-Sargent update
  Mixing factors:     0.983880 Powell                      0.016120 Murtagh-Sargent

 30 Hessian modes will be used to form the next step
  Hessian Eigenvalues:
     0.000304    0.010487    0.016410    0.023404    0.033160    0.033332
     0.068920    0.073659    0.100400    0.131990    0.158716    0.159988
     0.159999    0.198500    0.199432    0.199993    0.199999    0.219597
     0.220033    0.223572    0.356570    0.359302    0.360051    0.360805
     0.402508    0.443834    0.541846    0.622906    0.993630    1.349207
**WARNING** Hessian does not have the desired local structure
**WARNING** Hessian does not have the desired local structure

 Transition state search - taking P-RFO step
 Searching for Lamda that Maximizes Along the Lowest mode
 Value Taken    Lamda =   0.00210307
 Searching for Lamda that Minimizes Along All other modes
 Value Taken    Lamda =  -0.01583373
 Calculated Step too Large.  Step scaled by  0.239816
 Step Taken.  Stepsize is  0.300000

                             Maximum     Tolerance    Cnvgd?
         Gradient           0.013088      0.000300      NO
         Displacement       0.157071      0.001200      NO
         Energy change      0.000012      0.000001      NO


 New Cartesian Coordinates Obtained by Inverse Iteration

 Displacement from previous Coordinates is:  0.444289
 Adding empirical dispersion correction 
 ----------------------------------------------------------------
 Doing -D3(0) with
 s6  =   1.00000
 s8  =   1.00000
 rs6 =   1.28100
 rs8 =   1.09400
 -D3 energy without 3body term =     -0.0028506401 hartrees
 ----------------------------------------------------------------
             Standard Nuclear Orientation (Angstroms)
    I     Atom           X                Y                Z
 ----------------------------------------------------------------
    1      C      -0.5009865069    -0.4777086356     2.6088565156
    2      N      -0.4695405996    -0.5121159958     3.7574525340
    3      C       0.4917344488    -0.7545977270     0.4261669458
    4      H       1.4650060927    -1.0681617360     0.7817906934
    5      C      -0.5450971563    -0.4269661780     1.1754715711
    6      H      -1.4850002074    -0.0986439454     0.7433782000
    7      C       0.3026011354    -0.4194640744    -1.5268445524
    8      H       1.2528463497    -0.8209287333    -1.8515756820
    9      C       0.1073388461     0.9041814052    -1.7390868353
   10      H      -0.5557795815    -1.0604451449    -1.6792607502
   11      N      -0.0563366028     2.1032067006    -1.7843222467
   12      H      -0.0067862390     2.6316444940    -0.9120250814
 ----------------------------------------------------------------
 Nuclear Repulsion Energy =         226.46502170 hartrees
 There are       25 alpha and       24 beta electrons
 Applying Cartesian multipole field
    Component          Value
    ---------          -----
     (2,0,0)        1.00000E-10
     (0,2,0)        2.00000E-11
     (0,0,2)       -3.00000E-11
 Nucleus-field energy     =    -0.0000000141 hartrees
 Requested basis set is cc-pVTZ
 There are 100 shells and 280 basis functions
 A cutoff of  1.0D-14 yielded   4585 shell pairs
 There are     35675 function pairs (     46470 Cartesian)
 Smallest overlap matrix eigenvalue = 2.95E-04
 Guess MOs from SCF MO coefficient file
 Reading MOs from coefficient file
 Reading MOs from coefficient file
 Long-range K will be added via erf
 Coulomb attenuation parameter = 0.25 bohr**(-1)
 An unrestricted hybrid HF-DFT SCF calculation will be
 performed using Pulay DIIS extrapolation
 Exchange:     0.1957 Hartree-Fock + 1.0000 wB97X-D3 + LR-HF
 Correlation:  1.0000 wB97X-D3
 Using SG-2 standard quadrature grid
 Dispersion:   Grimme D3
 SCF converges when DIIS error is below 1.0E-08
 Geometry optimization detected.  Setting ReadMinima to 0
 Setting SaveMinima to 0
 using 64 threads for integral computing
 -------------------------------------------------------
 OpenMP Integral computing Module                
 Release: version 1.0, May 2013, Q-Chem Inc. Pittsburgh 
 -------------------------------------------------------
 using 64 threads for integral computing
 -------------------------------------------------------
 OpenMP Integral computing Module                
 Release: version 1.0, May 2013, Q-Chem Inc. Pittsburgh 
 -------------------------------------------------------
 ---------------------------------------
  Cycle       Energy         DIIS Error
 ---------------------------------------
    1    -302.8704222317      1.20E-03
    2    -302.8653190794      1.58E-04
    3    -302.8658769441      1.10E-04
    4    -302.8660510672      5.23E-05
    5    -302.8661332380      2.40E-05
    6    -302.8661637795      1.13E-05
    7    -302.8661783140      7.55E-06
    8    -302.8661854874      4.55E-06
    9    -302.8661891367      1.50E-06
   10    -302.8661898878      9.32E-07
   11    -302.8661901721      3.48E-07
   12    -302.8661903195      1.84E-07
   13    -302.8661904242      8.70E-08
   14    -302.8661904628      3.75E-08
   15    -302.8661904738      2.25E-08
   16    -302.8661904785      1.53E-08
   17    -302.8661904816      8.57E-09 Convergence criterion met
 ---------------------------------------
 <S^2> = 0.7769
 SCF time:  CPU 1838.97 s  wall 31.46 s
 SCF   energy in the final basis set = -302.86619048
 Total energy in the final basis set = -302.86619048
 
 --------------------------------------------------------------
 
                    Orbital Energies (a.u.)
 --------------------------------------------------------------
 
 Alpha MOs
 -- Occupied --
-14.4603 -14.4191 -10.3613 -10.3466 -10.3314 -10.3289 -10.3172  -1.0741
 -1.0252  -0.9390  -0.9006  -0.7472  -0.6999  -0.6451  -0.6281  -0.5897
 -0.5612  -0.5204  -0.4815  -0.4692  -0.4578  -0.4388  -0.4301  -0.3807
 -0.2596
 -- Virtual --
  0.0253   0.0563   0.0875   0.1074   0.1331   0.1369   0.1606   0.1661
  0.1882   0.1981   0.2432   0.2482   0.2728   0.3095   0.3151   0.3591
  0.3643   0.3856   0.4019   0.4113   0.4344   0.4398   0.4495   0.4574
  0.4798   0.4988   0.5066   0.5141   0.5273   0.5430   0.5581   0.5626
  0.5653   0.5755   0.5957   0.6099   0.6387   0.6463   0.6633   0.6690
  0.6780   0.6941   0.7144   0.7184   0.7446   0.7694   0.7818   0.8133
  0.8292   0.8470   0.8783   0.8961   0.9282   0.9414   0.9603   0.9740
  1.0188   1.0461   1.0600   1.0845   1.1036   1.1248   1.1333   1.1363
  1.1522   1.1723   1.1895   1.2222   1.2565   1.2625   1.2785   1.3045
  1.3325   1.3532   1.3631   1.3899   1.4104   1.4300   1.4576   1.4731
  1.4850   1.4925   1.5044   1.5298   1.5425   1.5927   1.6200   1.6564
  1.6795   1.7657   1.7946   1.8105   1.8274   1.8892   1.9756   2.0220
  2.0567   2.1235   2.1331   2.1721   2.2133   2.2285   2.2486   2.2907
  2.3032   2.3374   2.3673   2.3875   2.4149   2.4530   2.4896   2.5310
  2.5609   2.5792   2.5894   2.6221   2.6589   2.6889   2.7137   2.7247
  2.7367   2.7443   2.7528   2.7856   2.7970   2.8091   2.8393   2.8762
  2.8816   2.8958   2.9135   2.9369   2.9542   2.9825   2.9909   3.0152
  3.0374   3.0460   3.0587   3.0743   3.0950   3.0999   3.1033   3.1156
  3.1388   3.1575   3.1592   3.1744   3.1978   3.2333   3.2545   3.2730
  3.2838   3.3020   3.3169   3.3458   3.3618   3.3956   3.3986   3.4350
  3.4826   3.4863   3.5131   3.5207   3.5625   3.5772   3.5875   3.6060
  3.6388   3.6475   3.6796   3.7048   3.7298   3.7736   3.7805   3.8042
  3.8490   3.8558   3.9011   3.9184   3.9409   3.9544   3.9671   3.9876
  4.0163   4.0339   4.0393   4.0740   4.0804   4.0866   4.1049   4.1119
  4.1312   4.1662   4.1764   4.2074   4.2414   4.2950   4.3415   4.3711
  4.3845   4.4002   4.5152   4.5417   4.5581   4.5614   4.6235   4.6551
  4.6619   4.6880   4.7033   4.7169   4.7361   4.7887   4.8060   4.8249
  4.8812   4.9709   5.0147   5.0327   5.0495   5.0732   5.0811   5.1605
  5.1742   5.2305   5.2388   5.2564   5.2730   5.3158   5.3754   5.3873
  5.4067   5.5989   5.6775   5.7365   5.7518   5.8459   5.8664   5.9160
  5.9946   6.0080   6.2018   6.2130   6.2345   6.3760   6.4933   6.7332
  8.5497   8.8413  10.8002  13.7519  13.8991  15.0997  15.5709
 
 Beta MOs
 -- Occupied --
-14.4584 -14.4191 -10.3552 -10.3477 -10.3296 -10.3246 -10.3168  -1.0647
 -1.0249  -0.9316  -0.8941  -0.7340  -0.6858  -0.6402  -0.6194  -0.5864
 -0.5523  -0.4923  -0.4801  -0.4660  -0.4540  -0.4339  -0.4051  -0.3743
 -- Virtual --
  0.0007   0.0368   0.0659   0.0947   0.1167   0.1378   0.1427   0.1656
  0.1789   0.1895   0.1990   0.2442   0.2491   0.2782   0.3135   0.3169
  0.3603   0.3700   0.3896   0.4063   0.4132   0.4384   0.4447   0.4542
  0.4626   0.4878   0.5028   0.5084   0.5145   0.5285   0.5483   0.5611
  0.5668   0.5689   0.5788   0.6031   0.6166   0.6421   0.6490   0.6684
  0.6733   0.6799   0.6952   0.7177   0.7211   0.7502   0.7727   0.7856
  0.8148   0.8327   0.8501   0.8817   0.8990   0.9322   0.9475   0.9626
  0.9784   1.0215   1.0509   1.0615   1.0884   1.1084   1.1269   1.1368
  1.1411   1.1546   1.1752   1.1913   1.2247   1.2596   1.2654   1.2833
  1.3096   1.3350   1.3590   1.3657   1.3946   1.4145   1.4340   1.4601
  1.4764   1.4887   1.4950   1.5077   1.5322   1.5444   1.5972   1.6240
  1.6602   1.6810   1.7696   1.7952   1.8129   1.8331   1.8902   1.9776
  2.0270   2.0643   2.1267   2.1348   2.1792   2.2198   2.2446   2.2668
  2.2988   2.3142   2.3422   2.3707   2.3914   2.4181   2.4594   2.4984
  2.5363   2.5655   2.5859   2.5961   2.6322   2.6699   2.6946   2.7233
  2.7280   2.7434   2.7548   2.7568   2.7918   2.8069   2.8178   2.8450
  2.8807   2.8890   2.9067   2.9220   2.9441   2.9662   2.9871   3.0012
  3.0256   3.0480   3.0520   3.0691   3.0823   3.0986   3.1044   3.1108
  3.1234   3.1472   3.1640   3.1689   3.1803   3.2045   3.2389   3.2614
  3.2801   3.2898   3.3072   3.3229   3.3570   3.3756   3.4030   3.4040
  3.4448   3.4875   3.4911   3.5192   3.5244   3.5682   3.5835   3.5911
  3.6100   3.6468   3.6530   3.6830   3.7108   3.7351   3.7771   3.7872
  3.8106   3.8543   3.8600   3.9053   3.9233   3.9456   3.9608   3.9721
  3.9911   4.0193   4.0374   4.0422   4.0742   4.0828   4.0885   4.1094
  4.1149   4.1351   4.1695   4.1807   4.2116   4.2448   4.3015   4.3433
  4.3772   4.3883   4.4059   4.5189   4.5460   4.5620   4.5650   4.6270
  4.6551   4.6692   4.6914   4.7093   4.7250   4.7434   4.7905   4.8071
  4.8268   4.8825   4.9756   5.0246   5.0355   5.0533   5.0760   5.0838
  5.1638   5.1763   5.2334   5.2432   5.2571   5.2760   5.3213   5.3812
  5.3892   5.4102   5.6021   5.6848   5.7411   5.7556   5.8528   5.8705
  5.9174   6.0042   6.0142   6.2017   6.2172   6.2349   6.3896   6.4954
  6.7417   8.5512   8.8503  10.8053  13.7552  13.9005  15.1043  15.5711
 --------------------------------------------------------------
 
          Ground-State Mulliken Net Atomic Charges

     Atom                 Charge (a.u.)    Spin (a.u.)
  --------------------------------------------------------
      1 C                    -0.063429       0.017427
      2 N                    -0.074332      -0.005606
      3 C                    -0.206866       0.452296
      4 H                     0.144981       0.006048
      5 C                    -0.128828      -0.041392
      6 H                     0.165279       0.014053
      7 C                    -0.226989      -0.125995
      8 H                     0.150903       0.006226
      9 C                     0.039513       0.508212
     10 H                     0.159761       0.009205
     11 N                    -0.125866       0.084909
     12 H                     0.165874       0.074617
  --------------------------------------------------------
  Sum of atomic charges =     0.000000
  Sum of spin   charges =     1.000000

 -----------------------------------------------------------------
                    Cartesian Multipole Moments
 -----------------------------------------------------------------
    Charge (ESU x 10^10)
                 0.0000
    Dipole Moment (Debye)
         X       0.7397      Y      -0.3195      Z      -3.7764
       Tot       3.8614
    Quadrupole Moments (Debye-Ang)
        XX     -37.7324     XY      -0.9066     YY     -40.5970
        XZ       1.0043     YZ       7.3945     ZZ     -64.3736
    Octopole Moments (Debye-Ang^2)
       XXX      11.1605    XXY      -4.7829    XYY       5.5607
       YYY      -0.7239    XXZ     -16.0647    XYZ      -2.6221
       YYZ      -8.5428    XZZ      14.7069    YZZ      -5.7343
       ZZZ    -122.8190
    Hexadecapole Moments (Debye-Ang^3)
      XXXX     -93.3717   XXXY      -2.9764   XXYY     -65.8674
      XYYY       1.6622   YYYY    -283.2581   XXXZ      66.7394
      XXYZ      50.5414   XYYZ      22.7537   YYYZ     167.6046
      XXZZ    -201.7757   XYZZ      -4.2142   YYZZ    -269.2822
      XZZZ     105.1453   YZZZ     223.4511   ZZZZ   -1521.5917
 -----------------------------------------------------------------
 Calculating analytic gradient of the SCF energy
 Gradient of SCF Energy
            1           2           3           4           5           6
    1   0.0006294  -0.0001003   0.0034251   0.0005023  -0.0011029  -0.0000215
    2  -0.0001628   0.0001542  -0.0062774   0.0002133   0.0006504  -0.0001275
    3   0.0004666   0.0002173   0.0347713  -0.0016897  -0.0047932   0.0003035
            7           8           9          10          11          12
    1  -0.0070770   0.0008767   0.0025703   0.0001778  -0.0008233   0.0009432
    2   0.0215194   0.0000041  -0.0113746   0.0002236  -0.0033385  -0.0014841
    3  -0.0495406   0.0053259   0.0132894   0.0049678  -0.0008672  -0.0024511
 Max gradient component =       4.954E-02
 RMS gradient           =       1.136E-02
 Gradient time:  CPU 260.13 s  wall 5.07 s
 Geometry Optimization Parameters
   NAtoms,    NIC,     NZ,  NCons,   NDum,   NFix, NCnnct, MaxDiis
       12      66       0       0       0       0       0       0

 Cartesian Hessian Update
 Hessian updated using Powell/Murtagh-Sargent update
  Mixing factors:     0.830001 Powell                      0.169999 Murtagh-Sargent


** GEOMETRY OPTIMIZATION IN DELOCALIZED INTERNAL COORDINATES **
   Searching for a Transition State

   Optimization Cycle:   8

                       Coordinates (Angstroms)
     ATOM                X               Y               Z
      1  C        -0.5009865069   -0.4777086356    2.6088565156
      2  N        -0.4695405996   -0.5121159958    3.7574525340
      3  C         0.4917344488   -0.7545977270    0.4261669458
      4  H         1.4650060927   -1.0681617360    0.7817906934
      5  C        -0.5450971563   -0.4269661780    1.1754715711
      6  H        -1.4850002074   -0.0986439454    0.7433782000
      7  C         0.3026011354   -0.4194640744   -1.5268445524
      8  H         1.2528463497   -0.8209287333   -1.8515756820
      9  C         0.1073388461    0.9041814052   -1.7390868353
     10  H        -0.5557795815   -1.0604451449   -1.6792607502
     11  N        -0.0563366028    2.1032067006   -1.7843222467
     12  H        -0.0067862390    2.6316444940   -0.9120250814
   Point Group: c1    Number of degrees of freedom:    30


   Energy is   -302.866190482

 Hessian updated using Powell/Murtagh-Sargent update
  Mixing factors:     0.877295 Powell                      0.122705 Murtagh-Sargent

 30 Hessian modes will be used to form the next step
  Hessian Eigenvalues:
    -0.026933    0.010519    0.016405    0.024131    0.033160    0.033310
     0.068920    0.073701    0.100337    0.131990    0.158687    0.159987
     0.159999    0.198147    0.199432    0.199993    0.199999    0.219443
     0.220015    0.223500    0.356570    0.359283    0.360041    0.360805
     0.402502    0.443723    0.537103    0.622888    0.993254    1.349205

 Transition state search - taking P-RFO step
 Searching for Lamda that Maximizes Along the Lowest mode
 Value Taken    Lamda =   0.01809172
 Searching for Lamda that Minimizes Along All other modes
 Value Taken    Lamda =  -0.00920492
 Calculated Step too Large.  Step scaled by  0.370030
 Step Taken.  Stepsize is  0.300000

                             Maximum     Tolerance    Cnvgd?
         Gradient           0.018634      0.000300      NO
         Displacement       0.160084      0.001200      NO
         Energy change     -0.003779      0.000001      NO


 New Cartesian Coordinates Obtained by Inverse Iteration

 Displacement from previous Coordinates is:  0.453364
 Adding empirical dispersion correction 
 ----------------------------------------------------------------
 Doing -D3(0) with
 s6  =   1.00000
 s8  =   1.00000
 rs6 =   1.28100
 rs8 =   1.09400
 -D3 energy without 3body term =     -0.0029004167 hartrees
 ----------------------------------------------------------------
             Standard Nuclear Orientation (Angstroms)
    I     Atom           X                Y                Z
 ----------------------------------------------------------------
    1      C      -0.4954000794    -0.4579425155     2.6202624207
    2      N      -0.4743173441    -0.5078010018     3.7685400363
    3      C       0.4845826976    -0.7917854504     0.4396876876
    4      H       1.4257882703    -1.1928525211     0.7944690753
    5      C      -0.5255701957    -0.3871385651     1.1872740482
    6      H      -1.4335405181     0.0201633489     0.7536046030
    7      C       0.3226972767    -0.4178329620    -1.5608985780
    8      H       1.2946768595    -0.7878996681    -1.8568165434
    9      C       0.0978773182     0.9013327073    -1.7473027557
   10      H      -0.5135802838    -1.0819366427    -1.7325806044
   11      N      -0.0944785066     2.0962572738    -1.7746950299
   12      H      -0.0887355151     2.6074364259    -0.8915430481
 ----------------------------------------------------------------
 Nuclear Repulsion Energy =         225.90153547 hartrees
 There are       25 alpha and       24 beta electrons
 Applying Cartesian multipole field
    Component          Value
    ---------          -----
     (2,0,0)        1.00000E-10
     (0,2,0)        2.00000E-11
     (0,0,2)       -3.00000E-11
 Nucleus-field energy     =    -0.0000000144 hartrees
 Requested basis set is cc-pVTZ
 There are 100 shells and 280 basis functions
 A cutoff of  1.0D-14 yielded   4585 shell pairs
 There are     35667 function pairs (     46455 Cartesian)
 Smallest overlap matrix eigenvalue = 2.96E-04
 Guess MOs from SCF MO coefficient file
 Reading MOs from coefficient file
 Reading MOs from coefficient file
 Long-range K will be added via erf
 Coulomb attenuation parameter = 0.25 bohr**(-1)
 An unrestricted hybrid HF-DFT SCF calculation will be
 performed using Pulay DIIS extrapolation
 Exchange:     0.1957 Hartree-Fock + 1.0000 wB97X-D3 + LR-HF
 Correlation:  1.0000 wB97X-D3
 Using SG-2 standard quadrature grid
 Dispersion:   Grimme D3
 SCF converges when DIIS error is below 1.0E-08
 Geometry optimization detected.  Setting ReadMinima to 0
 Setting SaveMinima to 0
 using 64 threads for integral computing
 -------------------------------------------------------
 OpenMP Integral computing Module                
 Release: version 1.0, May 2013, Q-Chem Inc. Pittsburgh 
 -------------------------------------------------------
 using 64 threads for integral computing
 -------------------------------------------------------
 OpenMP Integral computing Module                
 Release: version 1.0, May 2013, Q-Chem Inc. Pittsburgh 
 -------------------------------------------------------
 ---------------------------------------
  Cycle       Energy         DIIS Error
 ---------------------------------------
    1    -302.8458207280      1.23E-03
    2    -302.8623271184      1.79E-04
    3    -302.8628126782      1.54E-04
    4    -302.8630929699      5.09E-05
    5    -302.8631609145      2.66E-05
    6    -302.8631869350      1.19E-05
    7    -302.8631976237      6.94E-06
    8    -302.8632039611      4.01E-06
    9    -302.8632073025      1.97E-06
   10    -302.8632081112      9.40E-07
   11    -302.8632083686      3.07E-07
   12    -302.8632084519      1.38E-07
   13    -302.8632085028      7.72E-08
   14    -302.8632085353      3.88E-08
   15    -302.8632085484      2.05E-08
   16    -302.8632085525      1.42E-08
   17    -302.8632085550      9.98E-09 Convergence criterion met
 ---------------------------------------
 <S^2> = 0.7824
 SCF time:  CPU 1851.36 s  wall 32.83 s
 SCF   energy in the final basis set = -302.86320856
 Total energy in the final basis set = -302.86320856
 
 --------------------------------------------------------------
 
                    Orbital Energies (a.u.)
 --------------------------------------------------------------
 
 Alpha MOs
 -- Occupied --
-14.4625 -14.4183 -10.3658 -10.3436 -10.3299 -10.3279 -10.3167  -1.0769
 -1.0245  -0.9365  -0.9007  -0.7462  -0.7016  -0.6436  -0.6274  -0.5900
 -0.5607  -0.5208  -0.4807  -0.4685  -0.4597  -0.4370  -0.4276  -0.3799
 -0.2644
 -- Virtual --
  0.0262   0.0549   0.0852   0.1060   0.1325   0.1377   0.1592   0.1652
  0.1887   0.1981   0.2432   0.2470   0.2752   0.3107   0.3173   0.3579
  0.3642   0.3883   0.4001   0.4101   0.4341   0.4405   0.4489   0.4567
  0.4796   0.4990   0.5048   0.5156   0.5317   0.5440   0.5569   0.5636
  0.5644   0.5778   0.5936   0.6098   0.6383   0.6443   0.6620   0.6642
  0.6789   0.6924   0.7138   0.7175   0.7434   0.7763   0.7789   0.8105
  0.8276   0.8478   0.8732   0.8945   0.9305   0.9380   0.9504   0.9746
  1.0196   1.0469   1.0610   1.0818   1.0970   1.1268   1.1350   1.1379
  1.1502   1.1658   1.1926   1.2214   1.2529   1.2658   1.2739   1.3026
  1.3285   1.3544   1.3653   1.3839   1.4064   1.4322   1.4595   1.4720
  1.4800   1.4915   1.5002   1.5302   1.5428   1.5854   1.6077   1.6545
  1.6744   1.7638   1.7967   1.8093   1.8240   1.8902   1.9756   2.0205
  2.0535   2.1245   2.1320   2.1728   2.2090   2.2261   2.2447   2.2909
  2.3045   2.3434   2.3715   2.3898   2.4102   2.4461   2.4945   2.5245
  2.5583   2.5728   2.5847   2.6169   2.6548   2.6832   2.7091   2.7247
  2.7357   2.7387   2.7521   2.7804   2.7901   2.8089   2.8318   2.8699
  2.8789   2.8935   2.9161   2.9304   2.9485   2.9831   2.9889   3.0152
  3.0297   3.0448   3.0544   3.0709   3.0949   3.1013   3.1026   3.1132
  3.1329   3.1540   3.1602   3.1707   3.1962   3.2345   3.2528   3.2632
  3.2711   3.2961   3.3144   3.3449   3.3553   3.3903   3.3972   3.4329
  3.4839   3.4850   3.5108   3.5235   3.5611   3.5728   3.5847   3.6047
  3.6278   3.6428   3.6660   3.6992   3.7227   3.7657   3.7703   3.7947
  3.8390   3.8573   3.8948   3.9119   3.9425   3.9509   3.9609   3.9823
  4.0075   4.0330   4.0337   4.0724   4.0752   4.0859   4.0974   4.1179
  4.1292   4.1594   4.1720   4.2069   4.2427   4.2868   4.3364   4.3583
  4.3752   4.3970   4.5101   4.5386   4.5596   4.5612   4.6227   4.6557
  4.6627   4.6879   4.7074   4.7159   4.7343   4.7900   4.8062   4.8250
  4.8721   4.9774   5.0144   5.0315   5.0418   5.0723   5.0915   5.1598
  5.1712   5.2261   5.2327   5.2560   5.2617   5.3136   5.3746   5.3934
  5.3986   5.6138   5.6778   5.7391   5.7506   5.8458   5.8638   5.9150
  5.9952   6.0058   6.2021   6.2223   6.2328   6.3766   6.4915   6.7311
  8.5266   8.8581  10.7941  13.7672  13.9217  15.1030  15.5681
 
 Beta MOs
 -- Occupied --
-14.4606 -14.4184 -10.3601 -10.3447 -10.3287 -10.3222 -10.3162  -1.0681
 -1.0242  -0.9286  -0.8945  -0.7316  -0.6886  -0.6381  -0.6194  -0.5870
 -0.5511  -0.4934  -0.4798  -0.4657  -0.4562  -0.4330  -0.3995  -0.3730
 -- Virtual --
 -0.0030   0.0377   0.0639   0.0940   0.1153   0.1374   0.1443   0.1666
  0.1743   0.1897   0.1986   0.2443   0.2477   0.2802   0.3154   0.3184
  0.3592   0.3697   0.3927   0.4041   0.4118   0.4387   0.4447   0.4536
  0.4631   0.4874   0.5032   0.5063   0.5161   0.5332   0.5490   0.5607
  0.5669   0.5681   0.5811   0.5998   0.6171   0.6414   0.6473   0.6667
  0.6698   0.6811   0.6936   0.7173   0.7199   0.7491   0.7796   0.7825
  0.8122   0.8308   0.8508   0.8764   0.8978   0.9340   0.9454   0.9526
  0.9788   1.0220   1.0514   1.0631   1.0861   1.1018   1.1290   1.1384
  1.1413   1.1527   1.1690   1.1948   1.2239   1.2561   1.2691   1.2788
  1.3084   1.3315   1.3593   1.3672   1.3889   1.4105   1.4357   1.4621
  1.4756   1.4834   1.4942   1.5034   1.5329   1.5449   1.5894   1.6115
  1.6586   1.6758   1.7679   1.7969   1.8118   1.8291   1.8911   1.9778
  2.0252   2.0619   2.1276   2.1338   2.1808   2.2176   2.2401   2.2611
  2.2990   2.3158   2.3480   2.3757   2.3933   2.4135   2.4531   2.5033
  2.5294   2.5628   2.5798   2.5911   2.6276   2.6652   2.6896   2.7192
  2.7267   2.7398   2.7502   2.7569   2.7888   2.7978   2.8173   2.8382
  2.8744   2.8863   2.9038   2.9246   2.9392   2.9601   2.9880   2.9995
  3.0258   3.0420   3.0510   3.0646   3.0783   3.0975   3.1062   3.1100
  3.1205   3.1415   3.1604   3.1696   3.1762   3.2035   3.2416   3.2588
  3.2728   3.2769   3.3003   3.3205   3.3570   3.3688   3.3997   3.4021
  3.4426   3.4885   3.4906   3.5159   3.5287   3.5664   3.5787   3.5892
  3.6085   3.6354   3.6502   3.6698   3.7059   3.7290   3.7692   3.7772
  3.8008   3.8442   3.8614   3.8991   3.9169   3.9475   3.9570   3.9650
  3.9854   4.0109   4.0360   4.0375   4.0749   4.0770   4.0864   4.1020
  4.1205   4.1334   4.1626   4.1761   4.2114   4.2457   4.2927   4.3393
  4.3634   4.3797   4.4027   4.5139   4.5423   4.5640   4.5656   4.6266
  4.6555   4.6694   4.6906   4.7135   4.7236   4.7411   4.7920   4.8072
  4.8271   4.8731   4.9822   5.0239   5.0350   5.0448   5.0744   5.0958
  5.1630   5.1738   5.2294   5.2373   5.2575   5.2635   5.3193   5.3797
  5.3958   5.4026   5.6170   5.6846   5.7432   5.7551   5.8520   5.8688
  5.9163   6.0043   6.0128   6.2019   6.2262   6.2332   6.3893   6.4938
  6.7390   8.5281   8.8665  10.8001  13.7716  13.9225  15.1072  15.5683
 --------------------------------------------------------------
 
          Ground-State Mulliken Net Atomic Charges

     Atom                 Charge (a.u.)    Spin (a.u.)
  --------------------------------------------------------
      1 C                    -0.063937       0.021840
      2 N                    -0.074126      -0.009165
      3 C                    -0.210858       0.519706
      4 H                     0.143618       0.007217
      5 C                    -0.128296      -0.053756
      6 H                     0.164545       0.015706
      7 C                    -0.239470      -0.135976
      8 H                     0.152024       0.005817
      9 C                     0.051821       0.471128
     10 H                     0.161021       0.007812
     11 N                    -0.125801       0.082046
     12 H                     0.169459       0.067623
  --------------------------------------------------------
  Sum of atomic charges =    -0.000000
  Sum of spin   charges =     1.000000

 -----------------------------------------------------------------
                    Cartesian Multipole Moments
 -----------------------------------------------------------------
    Charge (ESU x 10^10)
                -0.0000
    Dipole Moment (Debye)
         X       0.7287      Y      -0.2083      Z      -3.8727
       Tot       3.9461
    Quadrupole Moments (Debye-Ang)
        XX     -37.9550     XY      -1.3005     YY     -40.3182
        XZ       1.0531     YZ       7.3050     ZZ     -64.3017
    Octopole Moments (Debye-Ang^2)
       XXX      11.6447    XXY      -4.6704    XYY       5.3838
       YYY      -1.2432    XXZ     -16.4517    XYZ      -2.9611
       YYZ      -8.6235    XZZ      15.1230    YZZ      -5.3390
       ZZZ    -124.6171
    Hexadecapole Moments (Debye-Ang^3)
      XXXX     -93.1003   XXXY       0.0309   XXYY     -65.1782
      XYYY       3.3200   YYYY    -282.5082   XXXZ      65.8341
      XXYZ      49.9152   XYYZ      23.0310   YYYZ     165.4874
      XXZZ    -203.4690   XYZZ      -2.9032   YYZZ    -270.1052
      XZZZ     105.7588   YZZZ     220.8798   ZZZZ   -1535.2389
 -----------------------------------------------------------------
 Calculating analytic gradient of the SCF energy
 Gradient of SCF Energy
            1           2           3           4           5           6
    1   0.0006023  -0.0001011   0.0023404   0.0003881  -0.0009510  -0.0000197
    2  -0.0002298   0.0001544  -0.0055094   0.0000518   0.0007347  -0.0001133
    3   0.0004263   0.0001560   0.0284824  -0.0014725  -0.0038788   0.0002397
            7           8           9          10          11          12
    1  -0.0050712   0.0006792   0.0018722  -0.0000302  -0.0004867   0.0007777
    2   0.0166629   0.0000123  -0.0083920   0.0000851  -0.0024202  -0.0010365
    3  -0.0390448   0.0041410   0.0090576   0.0039486  -0.0002267  -0.0018287
 Max gradient component =       3.904E-02
 RMS gradient           =       8.967E-03
 Gradient time:  CPU 263.92 s  wall 5.13 s
 Geometry Optimization Parameters
   NAtoms,    NIC,     NZ,  NCons,   NDum,   NFix, NCnnct, MaxDiis
       12      66       0       0       0       0       0       0

 Cartesian Hessian Update
 Hessian updated using Powell/Murtagh-Sargent update
  Mixing factors:     0.983693 Powell                      0.016307 Murtagh-Sargent


** GEOMETRY OPTIMIZATION IN DELOCALIZED INTERNAL COORDINATES **
   Searching for a Transition State

   Optimization Cycle:   9

                       Coordinates (Angstroms)
     ATOM                X               Y               Z
      1  C        -0.4954000794   -0.4579425155    2.6202624207
      2  N        -0.4743173441   -0.5078010018    3.7685400363
      3  C         0.4845826976   -0.7917854504    0.4396876876
      4  H         1.4257882703   -1.1928525211    0.7944690753
      5  C        -0.5255701957   -0.3871385651    1.1872740482
      6  H        -1.4335405181    0.0201633489    0.7536046030
      7  C         0.3226972767   -0.4178329620   -1.5608985780
      8  H         1.2946768595   -0.7878996681   -1.8568165434
      9  C         0.0978773182    0.9013327073   -1.7473027557
     10  H        -0.5135802838   -1.0819366427   -1.7325806044
     11  N        -0.0944785066    2.0962572738   -1.7746950299
     12  H        -0.0887355151    2.6074364259   -0.8915430481
   Point Group: c1    Number of degrees of freedom:    30


   Energy is   -302.863208555

 Hessian updated using Powell/Murtagh-Sargent update
  Mixing factors:     0.993920 Powell                      0.006080 Murtagh-Sargent

 30 Hessian modes will be used to form the next step
  Hessian Eigenvalues:
    -0.021780    0.010467    0.016352    0.018651    0.033159    0.033264
     0.068919    0.073636    0.100295    0.131988    0.158648    0.159987
     0.159999    0.198170    0.199432    0.199992    0.199999    0.219351
     0.220014    0.223477    0.356570    0.359282    0.360042    0.360804
     0.402498    0.443705    0.536701    0.622883    0.993224    1.349205

 Transition state search - taking P-RFO step
 Searching for Lamda that Maximizes Along the Lowest mode
 Value Taken    Lamda =   0.01425412
 Searching for Lamda that Minimizes Along All other modes
 Value Taken    Lamda =  -0.00823002
 Calculated Step too Large.  Step scaled by  0.361091
 Step Taken.  Stepsize is  0.300000

                             Maximum     Tolerance    Cnvgd?
         Gradient           0.014543      0.000300      NO
         Displacement       0.160280      0.001200      NO
         Energy change      0.002982      0.000001      NO


 New Cartesian Coordinates Obtained by Inverse Iteration

 Displacement from previous Coordinates is:  0.455864
 Adding empirical dispersion correction 
 ----------------------------------------------------------------
 Doing -D3(0) with
 s6  =   1.00000
 s8  =   1.00000
 rs6 =   1.28100
 rs8 =   1.09400
 -D3 energy without 3body term =     -0.0029346164 hartrees
 ----------------------------------------------------------------
             Standard Nuclear Orientation (Angstroms)
    I     Atom           X                Y                Z
 ----------------------------------------------------------------
    1      C      -0.4879243916    -0.4401121938     2.6295580219
    2      N      -0.4779372275    -0.5069895023     3.7771337118
    3      C       0.4729064074    -0.8274703769     0.4488206905
    4      H       1.3732155898    -1.3150910578     0.8023457618
    5      C      -0.5026692365    -0.3478655600     1.1976082469
    6      H      -1.3717982737     0.1381469470     0.7647955005
    7      C       0.3437545850    -0.4148252237    -1.5882062427
    8      H       1.3357330193    -0.7534216641    -1.8525634659
    9      C       0.0882609966     0.8980544182    -1.7528085941
   10      H      -0.4684116527    -1.1015152494    -1.7818056086
   11      N      -0.1337288074     2.0877300687    -1.7677268836
   12      H      -0.1714010295     2.5833598234    -0.8771498267
 ----------------------------------------------------------------
 Nuclear Repulsion Energy =         225.50822350 hartrees
 There are       25 alpha and       24 beta electrons
 Applying Cartesian multipole field
    Component          Value
    ---------          -----
     (2,0,0)        1.00000E-10
     (0,2,0)        2.00000E-11
     (0,0,2)       -3.00000E-11
 Nucleus-field energy     =    -0.0000000147 hartrees
 Requested basis set is cc-pVTZ
 There are 100 shells and 280 basis functions
 A cutoff of  1.0D-14 yielded   4581 shell pairs
 There are     35629 function pairs (     46406 Cartesian)
 Smallest overlap matrix eigenvalue = 2.94E-04
 Guess MOs from SCF MO coefficient file
 Reading MOs from coefficient file
 Reading MOs from coefficient file
 Long-range K will be added via erf
 Coulomb attenuation parameter = 0.25 bohr**(-1)
 An unrestricted hybrid HF-DFT SCF calculation will be
 performed using Pulay DIIS extrapolation
 Exchange:     0.1957 Hartree-Fock + 1.0000 wB97X-D3 + LR-HF
 Correlation:  1.0000 wB97X-D3
 Using SG-2 standard quadrature grid
 Dispersion:   Grimme D3
 SCF converges when DIIS error is below 1.0E-08
 Geometry optimization detected.  Setting ReadMinima to 0
 Setting SaveMinima to 0
 using 64 threads for integral computing
 -------------------------------------------------------
 OpenMP Integral computing Module                
 Release: version 1.0, May 2013, Q-Chem Inc. Pittsburgh 
 -------------------------------------------------------
 using 64 threads for integral computing
 -------------------------------------------------------
 OpenMP Integral computing Module                
 Release: version 1.0, May 2013, Q-Chem Inc. Pittsburgh 
 -------------------------------------------------------
 ---------------------------------------
  Cycle       Energy         DIIS Error
 ---------------------------------------
    1    -302.8458265065      1.22E-03
    2    -302.8604237479      1.65E-04
    3    -302.8608989502      1.34E-04
    4    -302.8611108541      5.20E-05
    5    -302.8611706975      2.53E-05
    6    -302.8611909562      1.07E-05
    7    -302.8611987643      6.14E-06
    8    -302.8612032078      3.44E-06
    9    -302.8612056605      1.75E-06
   10    -302.8612062670      8.86E-07
   11    -302.8612064528      2.67E-07
   12    -302.8612065018      1.01E-07
   13    -302.8612065310      5.96E-08
   14    -302.8612065510      3.33E-08
   15    -302.8612065616      1.79E-08
   16    -302.8612065650      1.15E-08
   17    -302.8612065666      8.06E-09 Convergence criterion met
 ---------------------------------------
 <S^2> = 0.7864
 SCF time:  CPU 1827.13 s  wall 32.28 s
 SCF   energy in the final basis set = -302.86120657
 Total energy in the final basis set = -302.86120657
 
 --------------------------------------------------------------
 
                    Orbital Energies (a.u.)
 --------------------------------------------------------------
 
 Alpha MOs
 -- Occupied --
-14.4641 -14.4179 -10.3692 -10.3406 -10.3290 -10.3273 -10.3164  -1.0790
 -1.0241  -0.9350  -0.9009  -0.7457  -0.7031  -0.6430  -0.6266  -0.5904
 -0.5604  -0.5212  -0.4802  -0.4682  -0.4611  -0.4361  -0.4256  -0.3795
 -0.2688
 -- Virtual --
  0.0267   0.0540   0.0830   0.1054   0.1323   0.1382   0.1582   0.1656
  0.1880   0.1994   0.2417   0.2469   0.2775   0.3115   0.3196   0.3580
  0.3637   0.3891   0.4001   0.4090   0.4340   0.4417   0.4483   0.4563
  0.4803   0.4978   0.5038   0.5173   0.5356   0.5435   0.5563   0.5615
  0.5663   0.5811   0.5936   0.6092   0.6377   0.6431   0.6581   0.6641
  0.6794   0.6909   0.7132   0.7174   0.7422   0.7780   0.7830   0.8064
  0.8260   0.8495   0.8673   0.8931   0.9282   0.9337   0.9481   0.9753
  1.0214   1.0483   1.0632   1.0775   1.0912   1.1241   1.1343   1.1429
  1.1505   1.1592   1.1991   1.2224   1.2511   1.2684   1.2701   1.3012
  1.3233   1.3563   1.3675   1.3806   1.4040   1.4332   1.4604   1.4676
  1.4763   1.4952   1.4971   1.5308   1.5440   1.5769   1.5976   1.6527
  1.6723   1.7613   1.7982   1.8091   1.8210   1.8909   1.9755   2.0196
  2.0480   2.1256   2.1307   2.1749   2.2071   2.2254   2.2445   2.2917
  2.3056   2.3486   2.3747   2.3904   2.4079   2.4421   2.4979   2.5202
  2.5568   2.5691   2.5812   2.6105   2.6519   2.6783   2.7057   2.7231
  2.7307   2.7377   2.7517   2.7726   2.7873   2.8091   2.8266   2.8616
  2.8756   2.8915   2.9166   2.9286   2.9443   2.9826   2.9871   3.0146
  3.0247   3.0421   3.0515   3.0677   3.0952   3.1010   3.1029   3.1108
  3.1304   3.1488   3.1584   3.1690   3.1954   3.2292   3.2480   3.2590
  3.2622   3.2948   3.3157   3.3404   3.3523   3.3875   3.3947   3.4320
  3.4841   3.4867   3.5090   3.5274   3.5582   3.5693   3.5822   3.6023
  3.6207   3.6376   3.6510   3.6977   3.7170   3.7573   3.7659   3.7852
  3.8316   3.8604   3.8872   3.9072   3.9456   3.9461   3.9573   3.9791
  4.0020   4.0268   4.0347   4.0647   4.0757   4.0856   4.0963   4.1196
  4.1265   4.1556   4.1715   4.2052   4.2457   4.2795   4.3291   4.3543
  4.3689   4.3956   4.5076   4.5353   4.5596   4.5608   4.6211   4.6559
  4.6634   4.6876   4.7129   4.7171   4.7333   4.7905   4.8063   4.8252
  4.8643   4.9842   5.0158   5.0251   5.0372   5.0724   5.1017   5.1567
  5.1704   5.2230   5.2283   5.2496   5.2601   5.3160   5.3683   5.3916
  5.4044   5.6253   5.6787   5.7395   5.7504   5.8453   5.8638   5.9157
  5.9962   6.0027   6.2024   6.2307   6.2335   6.3783   6.4899   6.7300
  8.5053   8.8759  10.7921  13.7634  13.9675  15.0998  15.5645
 
 Beta MOs
 -- Occupied --
-14.4623 -14.4181 -10.3639 -10.3417 -10.3282 -10.3207 -10.3158  -1.0709
 -1.0238  -0.9266  -0.8949  -0.7299  -0.6909  -0.6369  -0.6190  -0.5876
 -0.5501  -0.4948  -0.4797  -0.4655  -0.4578  -0.4325  -0.3950  -0.3722
 -- Virtual --
 -0.0058   0.0384   0.0624   0.0930   0.1141   0.1371   0.1462   0.1676
  0.1711   0.1887   0.1997   0.2430   0.2475   0.2822   0.3165   0.3205
  0.3595   0.3690   0.3944   0.4031   0.4106   0.4392   0.4450   0.4534
  0.4635   0.4881   0.5018   0.5055   0.5179   0.5373   0.5482   0.5605
  0.5650   0.5692   0.5846   0.5986   0.6169   0.6406   0.6471   0.6625
  0.6704   0.6818   0.6921   0.7167   0.7195   0.7480   0.7817   0.7860
  0.8085   0.8290   0.8520   0.8703   0.8967   0.9320   0.9412   0.9505
  0.9793   1.0236   1.0528   1.0659   1.0816   1.0956   1.1273   1.1365
  1.1454   1.1534   1.1626   1.2015   1.2251   1.2546   1.2719   1.2753
  1.3075   1.3268   1.3597   1.3697   1.3858   1.4078   1.4364   1.4632
  1.4719   1.4786   1.4976   1.5009   1.5335   1.5461   1.5805   1.6015
  1.6566   1.6738   1.7656   1.7981   1.8118   1.8258   1.8918   1.9779
  2.0240   2.0571   2.1284   2.1326   2.1833   2.2165   2.2391   2.2591
  2.2999   2.3171   2.3531   2.3797   2.3935   2.4113   2.4490   2.5066
  2.5252   2.5611   2.5763   2.5872   2.6219   2.6619   2.6853   2.7151
  2.7255   2.7355   2.7473   2.7571   2.7822   2.7938   2.8171   2.8336
  2.8670   2.8821   2.9011   2.9267   2.9378   2.9554   2.9878   2.9979
  3.0264   3.0367   3.0488   3.0613   3.0747   3.0974   3.1063   3.1104
  3.1184   3.1394   3.1554   3.1662   3.1751   3.2033   3.2367   3.2560
  3.2666   3.2688   3.2987   3.3220   3.3547   3.3634   3.3975   3.4007
  3.4414   3.4902   3.4916   3.5133   3.5335   3.5631   3.5753   3.5871
  3.6064   3.6266   3.6459   3.6575   3.7046   3.7237   3.7613   3.7729
  3.7908   3.8367   3.8646   3.8918   3.9123   3.9497   3.9528   3.9610
  3.9819   4.0056   4.0306   4.0382   4.0702   4.0754   4.0855   4.1006
  4.1222   4.1307   4.1586   4.1755   4.2098   4.2486   4.2848   4.3330
  4.3583   4.3744   4.4011   4.5115   4.5388   4.5640   4.5662   4.6254
  4.6555   4.6695   4.6896   4.7191   4.7248   4.7396   4.7928   4.8072
  4.8274   4.8651   4.9888   5.0252   5.0303   5.0385   5.0747   5.1067
  5.1601   5.1730   5.2267   5.2331   5.2522   5.2604   5.3218   5.3731
  5.3958   5.4070   5.6283   5.6850   5.7433   5.7553   5.8511   5.8693
  5.9169   6.0048   6.0102   6.2021   6.2314   6.2368   6.3902   6.4924
  6.7376   8.5068   8.8837  10.7987  13.7684  13.9681  15.1038  15.5647
 --------------------------------------------------------------
 
          Ground-State Mulliken Net Atomic Charges

     Atom                 Charge (a.u.)    Spin (a.u.)
  --------------------------------------------------------
      1 C                    -0.064676       0.025432
      2 N                    -0.073751      -0.012102
      3 C                    -0.212434       0.572572
      4 H                     0.142969       0.008396
      5 C                    -0.127275      -0.063302
      6 H                     0.163198       0.016768
      7 C                    -0.249474      -0.140779
      8 H                     0.152615       0.005563
      9 C                     0.061415       0.439450
     10 H                     0.161164       0.006919
     11 N                    -0.126048       0.079576
     12 H                     0.172296       0.061507
  --------------------------------------------------------
  Sum of atomic charges =     0.000000
  Sum of spin   charges =     1.000000

 -----------------------------------------------------------------
                    Cartesian Multipole Moments
 -----------------------------------------------------------------
    Charge (ESU x 10^10)
                 0.0000
    Dipole Moment (Debye)
         X       0.7190      Y      -0.1230      Z      -3.9293
       Tot       3.9964
    Quadrupole Moments (Debye-Ang)
        XX     -38.2025     XY      -1.6701     YY     -40.0397
        XZ       1.0850     YZ       7.2455     ZZ     -64.2374
    Octopole Moments (Debye-Ang^2)
       XXX      12.0926    XXY      -4.4705    XYY       5.1812
       YYY      -1.9066    XXZ     -16.8140    XYZ      -3.2881
       YYZ      -8.6410    XZZ      15.4597    YZZ      -4.9178
       ZZZ    -125.8622
    Hexadecapole Moments (Debye-Ang^3)
      XXXX     -92.5875   XXXY       3.0571   XXYY     -64.4129
      XYYY       4.7277   YYYY    -282.0885   XXXZ      64.6863
      XXYZ      49.3875   XYYZ      23.1625   YYYZ     163.5588
      XXZZ    -204.8965   XYZZ      -1.6108   YYZZ    -270.7312
      XZZZ     106.0515   YZZZ     219.1017   ZZZZ   -1545.8266
 -----------------------------------------------------------------
 Calculating analytic gradient of the SCF energy
 Gradient of SCF Energy
            1           2           3           4           5           6
    1   0.0004637  -0.0000699   0.0014878   0.0002215  -0.0005929  -0.0000442
    2  -0.0002315   0.0001384  -0.0048665  -0.0001123   0.0007058  -0.0000139
    3   0.0003487   0.0001391   0.0228668  -0.0009908  -0.0030260   0.0001975
            7           8           9          10          11          12
    1  -0.0035424   0.0003714   0.0013360  -0.0000342  -0.0001592   0.0005624
    2   0.0133150   0.0000020  -0.0062732   0.0000599  -0.0019420  -0.0007819
    3  -0.0307960   0.0033049   0.0056896   0.0032312   0.0003279  -0.0012929
 Max gradient component =       3.080E-02
 RMS gradient           =       7.071E-03
 Gradient time:  CPU 258.72 s  wall 5.11 s
 Geometry Optimization Parameters
   NAtoms,    NIC,     NZ,  NCons,   NDum,   NFix, NCnnct, MaxDiis
       12      66       0       0       0       0       0       0

 Cartesian Hessian Update
 Hessian updated using Powell/Murtagh-Sargent update
  Mixing factors:     0.990519 Powell                      0.009481 Murtagh-Sargent


** GEOMETRY OPTIMIZATION IN DELOCALIZED INTERNAL COORDINATES **
   Searching for a Transition State

   Optimization Cycle:  10

                       Coordinates (Angstroms)
     ATOM                X               Y               Z
      1  C        -0.4879243916   -0.4401121938    2.6295580219
      2  N        -0.4779372275   -0.5069895023    3.7771337118
      3  C         0.4729064074   -0.8274703769    0.4488206905
      4  H         1.3732155898   -1.3150910578    0.8023457618
      5  C        -0.5026692365   -0.3478655600    1.1976082469
      6  H        -1.3717982737    0.1381469470    0.7647955005
      7  C         0.3437545850   -0.4148252237   -1.5882062427
      8  H         1.3357330193   -0.7534216641   -1.8525634659
      9  C         0.0882609966    0.8980544182   -1.7528085941
     10  H        -0.4684116527   -1.1015152494   -1.7818056086
     11  N        -0.1337288074    2.0877300687   -1.7677268836
     12  H        -0.1714010295    2.5833598234   -0.8771498267
   Point Group: c1    Number of degrees of freedom:    30


   Energy is   -302.861206567

 Hessian updated using Powell/Murtagh-Sargent update
  Mixing factors:     0.998951 Powell                      0.001049 Murtagh-Sargent

 30 Hessian modes will be used to form the next step
  Hessian Eigenvalues:
    -0.017920    0.010277    0.015318    0.016507    0.033160    0.033244
     0.068921    0.073600    0.100268    0.131988    0.158656    0.159988
     0.159999    0.198244    0.199433    0.199992    0.199999    0.219327
     0.220014    0.223474    0.356570    0.359283    0.360042    0.360804
     0.402498    0.443702    0.536619    0.622882    0.993229    1.349205

 Transition state search - taking P-RFO step
 Searching for Lamda that Maximizes Along the Lowest mode
 Value Taken    Lamda =   0.01141564
 Searching for Lamda that Minimizes Along All other modes
 Value Taken    Lamda =  -0.00673283
 Calculated Step too Large.  Step scaled by  0.361003
 Step Taken.  Stepsize is  0.300000

                             Maximum     Tolerance    Cnvgd?
         Gradient           0.011513      0.000300      NO
         Displacement       0.156080      0.001200      NO
         Energy change      0.002002      0.000001      NO


 New Cartesian Coordinates Obtained by Inverse Iteration

 Displacement from previous Coordinates is:  0.446282
 Adding empirical dispersion correction 
 ----------------------------------------------------------------
 Doing -D3(0) with
 s6  =   1.00000
 s8  =   1.00000
 rs6 =   1.28100
 rs8 =   1.09400
 -D3 energy without 3body term =     -0.0029540729 hartrees
 ----------------------------------------------------------------
             Standard Nuclear Orientation (Angstroms)
    I     Atom           X                Y                Z
 ----------------------------------------------------------------
    1      C      -0.4795938008    -0.4258621624     2.6402733574
    2      N      -0.4821618151    -0.5108830999     3.7866893183
    3      C       0.4580156441    -0.8603944562     0.4576809288
    4      H       1.3101546585    -1.4314963925     0.8063357144
    5      C      -0.4770693138    -0.3111944316     1.2100325227
    6      H      -1.3024092335     0.2484070676     0.7799481727
    7      C       0.3643767877    -0.4101533195    -1.6117690146
    8      H       1.3749012675    -0.7164842736    -1.8422761978
    9      C       0.0781328620     0.8951463952    -1.7582730233
   10      H      -0.4217966154    -1.1192511112    -1.8285799025
   11      N      -0.1729233371     2.0789538898    -1.7668701344
   12      H      -0.2496271248     2.5632123238    -0.8731904302
 ----------------------------------------------------------------
 Nuclear Repulsion Energy =         225.11099335 hartrees
 There are       25 alpha and       24 beta electrons
 Applying Cartesian multipole field
    Component          Value
    ---------          -----
     (2,0,0)        1.00000E-10
     (0,2,0)        2.00000E-11
     (0,0,2)       -3.00000E-11
 Nucleus-field energy     =    -0.0000000150 hartrees
 Requested basis set is cc-pVTZ
 There are 100 shells and 280 basis functions
 A cutoff of  1.0D-14 yielded   4576 shell pairs
 There are     35594 function pairs (     46362 Cartesian)
 Smallest overlap matrix eigenvalue = 2.90E-04
 Guess MOs from SCF MO coefficient file
 Reading MOs from coefficient file
 Reading MOs from coefficient file
 Long-range K will be added via erf
 Coulomb attenuation parameter = 0.25 bohr**(-1)
 An unrestricted hybrid HF-DFT SCF calculation will be
 performed using Pulay DIIS extrapolation
 Exchange:     0.1957 Hartree-Fock + 1.0000 wB97X-D3 + LR-HF
 Correlation:  1.0000 wB97X-D3
 Using SG-2 standard quadrature grid
 Dispersion:   Grimme D3
 SCF converges when DIIS error is below 1.0E-08
 Geometry optimization detected.  Setting ReadMinima to 0
 Setting SaveMinima to 0
 using 64 threads for integral computing
 -------------------------------------------------------
 OpenMP Integral computing Module                
 Release: version 1.0, May 2013, Q-Chem Inc. Pittsburgh 
 -------------------------------------------------------
 using 64 threads for integral computing
 -------------------------------------------------------
 OpenMP Integral computing Module                
 Release: version 1.0, May 2013, Q-Chem Inc. Pittsburgh 
 -------------------------------------------------------
 ---------------------------------------
  Cycle       Energy         DIIS Error
 ---------------------------------------
    1    -302.8454596042      1.19E-03
    2    -302.8589637252      1.55E-04
    3    -302.8594185996      1.20E-04
    4    -302.8595905716      5.16E-05
    5    -302.8596454927      2.40E-05
    6    -302.8596629125      9.85E-06
    7    -302.8596694465      5.66E-06
    8    -302.8596730505      3.11E-06
    9    -302.8596750443      1.60E-06
   10    -302.8596755346      8.36E-07
   11    -302.8596756824      2.44E-07
   12    -302.8596757187      8.52E-08
   13    -302.8596757401      5.25E-08
   14    -302.8596757549      3.07E-08
   15    -302.8596757643      1.68E-08
   16    -302.8596757675      9.38E-09 Convergence criterion met
 ---------------------------------------
 <S^2> = 0.7893
 SCF time:  CPU 1769.02 s  wall 32.27 s
 SCF   energy in the final basis set = -302.85967577
 Total energy in the final basis set = -302.85967577
 
 --------------------------------------------------------------
 
                    Orbital Energies (a.u.)
 --------------------------------------------------------------
 
 Alpha MOs
 -- Occupied --
-14.4654 -14.4177 -10.3719 -10.3376 -10.3285 -10.3269 -10.3164  -1.0807
 -1.0239  -0.9338  -0.9010  -0.7455  -0.7043  -0.6427  -0.6256  -0.5906
 -0.5604  -0.5214  -0.4799  -0.4679  -0.4621  -0.4356  -0.4237  -0.3793
 -0.2729
 -- Virtual --
  0.0268   0.0533   0.0812   0.1050   0.1324   0.1382   0.1579   0.1667
  0.1867   0.2016   0.2394   0.2472   0.2793   0.3124   0.3221   0.3591
  0.3628   0.3884   0.4008   0.4084   0.4336   0.4435   0.4476   0.4564
  0.4819   0.4951   0.5039   0.5192   0.5384   0.5419   0.5563   0.5595
  0.5681   0.5834   0.5958   0.6083   0.6376   0.6407   0.6578   0.6639
  0.6797   0.6902   0.7123   0.7180   0.7403   0.7788   0.7875   0.8022
  0.8249   0.8510   0.8606   0.8924   0.9221   0.9332   0.9485   0.9750
  1.0224   1.0477   1.0651   1.0732   1.0881   1.1203   1.1337   1.1446
  1.1497   1.1593   1.2036   1.2250   1.2510   1.2661   1.2691   1.2991
  1.3180   1.3589   1.3676   1.3794   1.4032   1.4319   1.4583   1.4628
  1.4725   1.4948   1.5011   1.5309   1.5447   1.5694   1.5907   1.6512
  1.6720   1.7575   1.7991   1.8100   1.8179   1.8914   1.9753   2.0195
  2.0396   2.1270   2.1295   2.1785   2.2067   2.2258   2.2453   2.2928
  2.3066   2.3498   2.3768   2.3882   2.4097   2.4429   2.4955   2.5208
  2.5545   2.5687   2.5790   2.6033   2.6500   2.6733   2.7037   2.7173
  2.7277   2.7363   2.7511   2.7649   2.7856   2.8092   2.8232   2.8535
  2.8718   2.8888   2.9153   2.9296   2.9412   2.9815   2.9847   3.0116
  3.0222   3.0389   3.0504   3.0640   3.0956   3.0999   3.1028   3.1079
  3.1312   3.1423   3.1534   3.1668   3.1932   3.2211   3.2384   3.2523
  3.2642   3.2965   3.3192   3.3342   3.3503   3.3858   3.3923   3.4303
  3.4828   3.4887   3.5077   3.5304   3.5542   3.5662   3.5798   3.5979
  3.6148   3.6295   3.6410   3.6969   3.7124   3.7511   3.7629   3.7749
  3.8269   3.8564   3.8821   3.9040   3.9388   3.9485   3.9554   3.9762
  4.0008   4.0210   4.0350   4.0561   4.0761   4.0854   4.0965   4.1172
  4.1235   4.1536   4.1730   4.2040   4.2482   4.2723   4.3237   4.3531
  4.3649   4.3930   4.5062   4.5321   4.5580   4.5602   4.6196   4.6559
  4.6636   4.6867   4.7170   4.7217   4.7327   4.7891   4.8063   4.8258
  4.8576   4.9905   5.0137   5.0178   5.0364   5.0731   5.1106   5.1513
  5.1708   5.2208   5.2257   5.2430   5.2609   5.3204   5.3584   5.3849
  5.4156   5.6345   5.6783   5.7376   5.7516   5.8443   5.8660   5.9174
  5.9977   6.0001   6.2026   6.2297   6.2443   6.3815   6.4889   6.7299
  8.4843   8.8958  10.7879  13.7489  14.0193  15.0948  15.5606
 
 Beta MOs
 -- Occupied --
-14.4637 -14.4179 -10.3671 -10.3386 -10.3280 -10.3195 -10.3157  -1.0731
 -1.0237  -0.9250  -0.8952  -0.7287  -0.6929  -0.6363  -0.6184  -0.5879
 -0.5495  -0.4961  -0.4797  -0.4655  -0.4591  -0.4322  -0.3909  -0.3717
 -- Virtual --
 -0.0082   0.0389   0.0613   0.0919   0.1130   0.1370   0.1480   0.1683
  0.1692   0.1872   0.2017   0.2407   0.2477   0.2839   0.3174   0.3230
  0.3610   0.3677   0.3943   0.4030   0.4101   0.4391   0.4459   0.4534
  0.4642   0.4898   0.4988   0.5055   0.5200   0.5401   0.5460   0.5610
  0.5626   0.5705   0.5871   0.5997   0.6164   0.6405   0.6463   0.6617
  0.6708   0.6823   0.6913   0.7156   0.7199   0.7464   0.7824   0.7904
  0.8048   0.8278   0.8530   0.8637   0.8960   0.9281   0.9387   0.9511
  0.9790   1.0244   1.0521   1.0689   1.0763   1.0921   1.1240   1.1355
  1.1471   1.1530   1.1624   1.2060   1.2279   1.2549   1.2702   1.2740
  1.3054   1.3221   1.3611   1.3703   1.3848   1.4067   1.4350   1.4622
  1.4662   1.4743   1.4979   1.5047   1.5334   1.5468   1.5728   1.5946
  1.6547   1.6739   1.7621   1.7987   1.8126   1.8227   1.8923   1.9778
  2.0237   2.0492   2.1294   2.1316   2.1869   2.2163   2.2396   2.2588
  2.3011   2.3183   2.3542   2.3825   2.3916   2.4129   2.4492   2.5030
  2.5270   2.5591   2.5757   2.5848   2.6152   2.6596   2.6808   2.7122
  2.7221   2.7315   2.7448   2.7567   2.7745   2.7923   2.8168   2.8307
  2.8594   2.8773   2.8978   2.9276   2.9386   2.9520   2.9870   2.9957
  3.0253   3.0327   3.0457   3.0592   3.0719   3.0977   3.1051   3.1108
  3.1165   3.1402   3.1493   3.1601   3.1729   3.2021   3.2270   3.2480
  3.2610   3.2693   3.3006   3.3256   3.3491   3.3600   3.3960   3.4000
  3.4393   3.4915   3.4922   3.5113   3.5372   3.5587   3.5725   3.5848
  3.6028   3.6189   3.6358   3.6531   3.7037   3.7193   3.7552   3.7704
  3.7802   3.8317   3.8607   3.8872   3.9091   3.9427   3.9551   3.9592
  3.9788   4.0046   4.0254   4.0383   4.0623   4.0757   4.0851   4.1007
  4.1199   4.1276   4.1567   4.1768   4.2087   4.2511   4.2772   4.3278
  4.3569   4.3713   4.3982   4.5101   4.5354   4.5626   4.5664   4.6243
  4.6553   4.6693   4.6882   4.7235   4.7290   4.7386   4.7917   4.8072
  4.8280   4.8583   4.9943   5.0207   5.0260   5.0375   5.0756   5.1164
  5.1551   5.1732   5.2249   5.2308   5.2452   5.2612   5.3262   5.3632
  5.3892   5.4184   5.6375   5.6842   5.7413   5.7567   5.8499   5.8717
  5.9187   6.0060   6.0081   6.2022   6.2301   6.2475   6.3927   6.4916
  6.7370   8.4860   8.9031  10.7951  13.7543  14.0199  15.0985  15.5607
 --------------------------------------------------------------
 
          Ground-State Mulliken Net Atomic Charges

     Atom                 Charge (a.u.)    Spin (a.u.)
  --------------------------------------------------------
      1 C                    -0.065323       0.028657
      2 N                    -0.073320      -0.014710
      3 C                    -0.212790       0.618834
      4 H                     0.142979       0.009606
      5 C                    -0.125239      -0.071313
      6 H                     0.161073       0.017524
      7 C                    -0.258868      -0.142720
      8 H                     0.152687       0.005304
      9 C                     0.070087       0.409641
     10 H                     0.160594       0.006283
     11 N                    -0.126505       0.077232
     12 H                     0.174623       0.055662
  --------------------------------------------------------
  Sum of atomic charges =     0.000000
  Sum of spin   charges =     1.000000

 -----------------------------------------------------------------
                    Cartesian Multipole Moments
 -----------------------------------------------------------------
    Charge (ESU x 10^10)
                 0.0000
    Dipole Moment (Debye)
         X       0.7138      Y      -0.0472      Z      -3.9621
       Tot       4.0261
    Quadrupole Moments (Debye-Ang)
        XX     -38.4656     XY      -1.9865     YY     -39.7284
        XZ       1.1141     YZ       7.2077     ZZ     -64.2170
    Octopole Moments (Debye-Ang^2)
       XXX      12.5284    XXY      -4.1903    XYY       4.9945
       YYY      -2.4996    XXZ     -17.1802    XYZ      -3.6032
       YYZ      -8.6978    XZZ      15.7889    YZZ      -4.4242
       ZZZ    -126.8841
    Hexadecapole Moments (Debye-Ang^3)
      XXXX     -91.9437   XXXY       5.9297   XXYY     -63.7185
      XYYY       5.8396   YYYY    -281.6674   XXXZ      63.5329
      XXYZ      49.1430   XYYZ      23.2186   YYYZ     162.2357
      XXZZ    -206.6271   XYZZ      -0.4464   YYZZ    -271.7823
      XZZZ     106.4979   YZZZ     219.0016   ZZZZ   -1557.8768
 -----------------------------------------------------------------
 Calculating analytic gradient of the SCF energy
 Gradient of SCF Energy
            1           2           3           4           5           6
    1   0.0002843  -0.0000320   0.0009385  -0.0000125  -0.0001739  -0.0001493
    2  -0.0002184   0.0001159  -0.0042262  -0.0001618   0.0008339  -0.0001095
    3   0.0002532   0.0001159   0.0177444  -0.0005094  -0.0020945   0.0001092
            7           8           9          10          11          12
    1  -0.0023897   0.0001669   0.0010181  -0.0000292  -0.0000558   0.0004346
    2   0.0103881   0.0000324  -0.0045459  -0.0000531  -0.0014937  -0.0005617
    3  -0.0235569   0.0026151   0.0027892   0.0024917   0.0008909  -0.0008489
 Max gradient component =       2.356E-02
 RMS gradient           =       5.413E-03
 Gradient time:  CPU 259.75 s  wall 5.05 s
 Geometry Optimization Parameters
   NAtoms,    NIC,     NZ,  NCons,   NDum,   NFix, NCnnct, MaxDiis
       12      66       0       0       0       0       0       0

 Cartesian Hessian Update
 Hessian updated using Powell/Murtagh-Sargent update
  Mixing factors:     0.989209 Powell                      0.010791 Murtagh-Sargent


** GEOMETRY OPTIMIZATION IN DELOCALIZED INTERNAL COORDINATES **
   Searching for a Transition State

   Optimization Cycle:  11

                       Coordinates (Angstroms)
     ATOM                X               Y               Z
      1  C        -0.4795938008   -0.4258621624    2.6402733574
      2  N        -0.4821618151   -0.5108830999    3.7866893183
      3  C         0.4580156441   -0.8603944562    0.4576809288
      4  H         1.3101546585   -1.4314963925    0.8063357144
      5  C        -0.4770693138   -0.3111944316    1.2100325227
      6  H        -1.3024092335    0.2484070676    0.7799481727
      7  C         0.3643767877   -0.4101533195   -1.6117690146
      8  H         1.3749012675   -0.7164842736   -1.8422761978
      9  C         0.0781328620    0.8951463952   -1.7582730233
     10  H        -0.4217966154   -1.1192511112   -1.8285799025
     11  N        -0.1729233371    2.0789538898   -1.7668701344
     12  H        -0.2496271248    2.5632123238   -0.8731904302
   Point Group: c1    Number of degrees of freedom:    30


   Energy is   -302.859675767

 Hessian updated using Powell/Murtagh-Sargent update
  Mixing factors:     0.996440 Powell                      0.003560 Murtagh-Sargent

 30 Hessian modes will be used to form the next step
  Hessian Eigenvalues:
    -0.016179    0.010102    0.013522    0.016435    0.033165    0.033253
     0.068921    0.073574    0.100240    0.131988    0.158662    0.159986
     0.159999    0.198208    0.199433    0.199991    0.199999    0.219303
     0.220014    0.223468    0.356570    0.359282    0.360040    0.360804
     0.402497    0.443701    0.536510    0.622882    0.993211    1.349205

 Transition state search - taking P-RFO step
 Searching for Lamda that Maximizes Along the Lowest mode
 Value Taken    Lamda =   0.00846702
 Searching for Lamda that Minimizes Along All other modes
 Value Taken    Lamda =  -0.00521741
 Calculated Step too Large.  Step scaled by  0.379128
 Step Taken.  Stepsize is  0.300000

                             Maximum     Tolerance    Cnvgd?
         Gradient           0.009271      0.000300      NO
         Displacement       0.157307      0.001200      NO
         Energy change      0.001531      0.000001      NO


 New Cartesian Coordinates Obtained by Inverse Iteration

 Displacement from previous Coordinates is:  0.450046
 Adding empirical dispersion correction 
 ----------------------------------------------------------------
 Doing -D3(0) with
 s6  =   1.00000
 s8  =   1.00000
 rs6 =   1.28100
 rs8 =   1.09400
 -D3 energy without 3body term =     -0.0029612192 hartrees
 ----------------------------------------------------------------
             Standard Nuclear Orientation (Angstroms)
    I     Atom           X                Y                Z
 ----------------------------------------------------------------
    1      C      -0.4708095717    -0.4158961948     2.6519574346
    2      N      -0.4880566834    -0.5199217045     3.7966709129
    3      C       0.4406581836    -0.8912771695     0.4661548981
    4      H       1.2372042135    -1.5433510335     0.8050120003
    5      C      -0.4486646456    -0.2780241483     1.2241326464
    6      H      -1.2217400423     0.3555312271     0.7993195584
    7      C       0.3853912392    -0.4038036982    -1.6306116846
    8      H       1.4122721386    -0.6784439478    -1.8258724504
    9      C       0.0681943081     0.8925050070    -1.7631321151
   10      H      -0.3739306330    -1.1339683035    -1.8704016949
   11      N      -0.2115488013     2.0698125793    -1.7728075666
   12      H      -0.3289697264     2.5468378162    -0.8804206275
 ----------------------------------------------------------------
 Nuclear Repulsion Energy =         224.72163230 hartrees
 There are       25 alpha and       24 beta electrons
 Applying Cartesian multipole field
    Component          Value
    ---------          -----
     (2,0,0)        1.00000E-10
     (0,2,0)        2.00000E-11
     (0,0,2)       -3.00000E-11
 Nucleus-field energy     =    -0.0000000153 hartrees
 Requested basis set is cc-pVTZ
 There are 100 shells and 280 basis functions
 A cutoff of  1.0D-14 yielded   4574 shell pairs
 There are     35520 function pairs (     46238 Cartesian)
 Smallest overlap matrix eigenvalue = 2.83E-04
 Guess MOs from SCF MO coefficient file
 Reading MOs from coefficient file
 Reading MOs from coefficient file
 Long-range K will be added via erf
 Coulomb attenuation parameter = 0.25 bohr**(-1)
 An unrestricted hybrid HF-DFT SCF calculation will be
 performed using Pulay DIIS extrapolation
 Exchange:     0.1957 Hartree-Fock + 1.0000 wB97X-D3 + LR-HF
 Correlation:  1.0000 wB97X-D3
 Using SG-2 standard quadrature grid
 Dispersion:   Grimme D3
 SCF converges when DIIS error is below 1.0E-08
 Geometry optimization detected.  Setting ReadMinima to 0
 Setting SaveMinima to 0
 using 64 threads for integral computing
 -------------------------------------------------------
 OpenMP Integral computing Module                
 Release: version 1.0, May 2013, Q-Chem Inc. Pittsburgh 
 -------------------------------------------------------
 using 64 threads for integral computing
 -------------------------------------------------------
 OpenMP Integral computing Module                
 Release: version 1.0, May 2013, Q-Chem Inc. Pittsburgh 
 -------------------------------------------------------
 ---------------------------------------
  Cycle       Energy         DIIS Error
 ---------------------------------------
    1    -302.8449112952      1.18E-03
    2    -302.8579020369      1.49E-04
    3    -302.8583610806      1.10E-04
    4    -302.8585053134      5.32E-05
    5    -302.8585583464      2.34E-05
    6    -302.8585742148      9.16E-06
    7    -302.8585798722      5.22E-06
    8    -302.8585828533      2.78E-06
    9    -302.8585845130      1.47E-06
   10    -302.8585849123      8.02E-07
   11    -302.8585850294      2.32E-07
   12    -302.8585850557      7.88E-08
   13    -302.8585850713      4.86E-08
   14    -302.8585850814      2.83E-08
   15    -302.8585850884      1.58E-08
   16    -302.8585850909      7.97E-09 Convergence criterion met
 ---------------------------------------
 <S^2> = 0.7911
 SCF time:  CPU 1736.95 s  wall 30.15 s
 SCF   energy in the final basis set = -302.85858509
 Total energy in the final basis set = -302.85858509
 
 --------------------------------------------------------------
 
                    Orbital Energies (a.u.)
 --------------------------------------------------------------
 
 Alpha MOs
 -- Occupied --
-14.4664 -14.4177 -10.3740 -10.3346 -10.3283 -10.3269 -10.3165  -1.0820
 -1.0239  -0.9331  -0.9011  -0.7456  -0.7053  -0.6427  -0.6246  -0.5906
 -0.5608  -0.5215  -0.4799  -0.4679  -0.4628  -0.4354  -0.4221  -0.3793
 -0.2766
 -- Virtual --
  0.0267   0.0530   0.0797   0.1048   0.1324   0.1380   0.1582   0.1684
  0.1855   0.2038   0.2368   0.2476   0.2805   0.3139   0.3246   0.3594
  0.3625   0.3873   0.4007   0.4089   0.4327   0.4450   0.4478   0.4571
  0.4841   0.4921   0.5045   0.5214   0.5391   0.5408   0.5555   0.5587
  0.5695   0.5838   0.5996   0.6077   0.6369   0.6398   0.6607   0.6637
  0.6798   0.6903   0.7115   0.7181   0.7382   0.7809   0.7891   0.7984
  0.8249   0.8516   0.8537   0.8923   0.9166   0.9357   0.9495   0.9735
  1.0210   1.0424   1.0651   1.0729   1.0894   1.1173   1.1328   1.1449
  1.1487   1.1621   1.2060   1.2276   1.2517   1.2606   1.2684   1.2965
  1.3151   1.3617   1.3656   1.3791   1.4038   1.4288   1.4530   1.4598
  1.4691   1.4929   1.5057   1.5297   1.5464   1.5646   1.5865   1.6515
  1.6731   1.7527   1.7994   1.8115   1.8157   1.8920   1.9748   2.0201
  2.0305   2.1282   2.1285   2.1830   2.2071   2.2278   2.2452   2.2947
  2.3084   2.3446   2.3793   2.3868   2.4137   2.4475   2.4900   2.5223
  2.5521   2.5692   2.5790   2.5959   2.6489   2.6691   2.7026   2.7089
  2.7267   2.7343   2.7502   2.7595   2.7830   2.8091   2.8218   2.8464
  2.8676   2.8850   2.9146   2.9305   2.9390   2.9800   2.9819   3.0078
  3.0196   3.0361   3.0518   3.0606   3.0948   3.0975   3.1027   3.1057
  3.1340   3.1360   3.1475   3.1630   3.1882   3.2145   3.2307   3.2463
  3.2671   3.2996   3.3218   3.3294   3.3485   3.3845   3.3910   3.4275
  3.4804   3.4907   3.5064   3.5315   3.5514   3.5628   3.5781   3.5921
  3.6083   3.6202   3.6391   3.6944   3.7107   3.7475   3.7590   3.7657
  3.8238   3.8463   3.8818   3.9024   3.9304   3.9492   3.9555   3.9731
  4.0026   4.0175   4.0324   4.0469   4.0763   4.0853   4.0947   4.1132
  4.1255   4.1523   4.1759   4.2044   4.2490   4.2672   4.3220   4.3532
  4.3636   4.3888   4.5051   4.5294   4.5561   4.5595   4.6188   4.6558
  4.6631   4.6857   4.7205   4.7287   4.7334   4.7861   4.8067   4.8265
  4.8529   4.9943   5.0058   5.0149   5.0382   5.0744   5.1179   5.1452
  5.1718   5.2191   5.2244   5.2402   5.2617   5.3250   5.3475   5.3798
  5.4271   5.6430   5.6769   5.7352   5.7529   5.8434   5.8703   5.9195
  5.9986   6.0005   6.2026   6.2284   6.2564   6.3868   6.4886   6.7306
  8.4669   8.9214  10.7810  13.7333  14.0729  15.0965  15.5573
 
 Beta MOs
 -- Occupied --
-14.4647 -14.4180 -10.3695 -10.3355 -10.3281 -10.3188 -10.3157  -1.0748
 -1.0237  -0.9239  -0.8954  -0.7278  -0.6946  -0.6360  -0.6176  -0.5881
 -0.5495  -0.4972  -0.4798  -0.4655  -0.4600  -0.4321  -0.3873  -0.3715
 -- Virtual --
 -0.0099   0.0391   0.0605   0.0905   0.1121   0.1370   0.1496   0.1669
  0.1707   0.1858   0.2038   0.2382   0.2482   0.2850   0.3190   0.3255
  0.3630   0.3658   0.3933   0.4025   0.4108   0.4381   0.4468   0.4545
  0.4651   0.4927   0.4952   0.5058   0.5225   0.5420   0.5430   0.5598
  0.5624   0.5715   0.5875   0.6026   0.6164   0.6417   0.6453   0.6640
  0.6711   0.6826   0.6912   0.7148   0.7198   0.7444   0.7848   0.7918
  0.8013   0.8278   0.8530   0.8573   0.8959   0.9234   0.9401   0.9522
  0.9774   1.0230   1.0467   1.0696   1.0754   1.0928   1.1212   1.1348
  1.1477   1.1516   1.1651   1.2083   1.2308   1.2560   1.2645   1.2740
  1.3023   1.3197   1.3632   1.3685   1.3848   1.4071   1.4320   1.4575
  1.4621   1.4711   1.4962   1.5096   1.5315   1.5486   1.5681   1.5905
  1.6549   1.6752   1.7577   1.7987   1.8134   1.8209   1.8929   1.9775
  2.0246   2.0397   2.1300   2.1315   2.1916   2.2166   2.2414   2.2586
  2.3029   2.3201   2.3490   2.3849   2.3910   2.4168   2.4531   2.4969
  2.5295   2.5573   2.5756   2.5848   2.6085   2.6581   2.6768   2.7099
  2.7159   2.7296   2.7423   2.7560   2.7689   2.7899   2.8166   2.8298
  2.8523   2.8724   2.8938   2.9281   2.9397   2.9500   2.9861   2.9927
  3.0225   3.0287   3.0431   3.0598   3.0700   3.0977   3.1025   3.1103
  3.1155   3.1422   3.1435   3.1537   3.1685   3.1979   3.2189   3.2407
  3.2565   3.2714   3.3039   3.3290   3.3428   3.3576   3.3946   3.4009
  3.4357   3.4907   3.4940   3.5096   3.5383   3.5556   3.5694   3.5831
  3.5975   3.6114   3.6272   3.6537   3.7014   3.7176   3.7515   3.7659
  3.7717   3.8281   3.8513   3.8872   3.9074   3.9337   3.9556   3.9600
  3.9757   4.0064   4.0223   4.0358   4.0533   4.0757   4.0847   4.0985
  4.1161   4.1294   4.1554   4.1796   4.2092   4.2522   4.2715   4.3259
  4.3569   4.3713   4.3935   4.5091   4.5324   4.5607   4.5664   4.6239
  4.6551   4.6685   4.6868   4.7272   4.7359   4.7383   4.7887   4.8076
  4.8287   4.8535   4.9960   5.0145   5.0224   5.0402   5.0770   5.1247
  5.1490   5.1740   5.2235   5.2301   5.2419   5.2621   5.3309   5.3520
  5.3842   5.4302   5.6458   5.6825   5.7388   5.7581   5.8491   5.8760
  5.9209   6.0070   6.0085   6.2022   6.2289   6.2594   6.3973   6.4915
  6.7374   8.4688   8.9283  10.7888  13.7390  14.0736  15.1000  15.5574
 --------------------------------------------------------------
 
          Ground-State Mulliken Net Atomic Charges

     Atom                 Charge (a.u.)    Spin (a.u.)
  --------------------------------------------------------
      1 C                    -0.065654       0.031544
      2 N                    -0.072908      -0.017045
      3 C                    -0.211956       0.657849
      4 H                     0.143220       0.010795
      5 C                    -0.122124      -0.077735
      6 H                     0.158035       0.017892
      7 C                    -0.267158      -0.142489
      8 H                     0.152324       0.005154
      9 C                     0.077336       0.382822
     10 H                     0.159627       0.005800
     11 N                    -0.126951       0.075142
     12 H                     0.176209       0.050271
  --------------------------------------------------------
  Sum of atomic charges =    -0.000000
  Sum of spin   charges =     1.000000

 -----------------------------------------------------------------
                    Cartesian Multipole Moments
 -----------------------------------------------------------------
    Charge (ESU x 10^10)
                -0.0000
    Dipole Moment (Debye)
         X       0.7088      Y       0.0207      Z      -3.9720
       Tot       4.0348
    Quadrupole Moments (Debye-Ang)
        XX     -38.7437     XY      -2.2773     YY     -39.3860
        XZ       1.1557     YZ       7.2011     ZZ     -64.2425
    Octopole Moments (Debye-Ang^2)
       XXX      12.9465    XXY      -3.8052    XYY       4.7490
       YYY      -2.9745    XXZ     -17.5655    XYZ      -3.8729
       YYZ      -8.7972    XZZ      16.1291    YZZ      -3.8407
       ZZZ    -127.6378
    Hexadecapole Moments (Debye-Ang^3)
      XXXX     -91.2547   XXXY       8.5942   XXYY     -63.1188
      XYYY       6.4742   YYYY    -281.2432   XXXZ      62.4942
      XXYZ      49.2148   XYYZ      23.2888   YYYZ     161.6078
      XXZZ    -208.6427   XYZZ       0.5230   YYZZ    -273.2453
      XZZZ     107.2412   YZZZ     220.7241   ZZZZ   -1570.8306
 -----------------------------------------------------------------
 Calculating analytic gradient of the SCF energy
 Gradient of SCF Energy
            1           2           3           4           5           6
    1   0.0001550  -0.0000001   0.0005437  -0.0000367   0.0000573  -0.0003065
    2  -0.0001230   0.0000867  -0.0035159  -0.0002335   0.0008541  -0.0002001
    3   0.0001483   0.0000956   0.0134451  -0.0001666  -0.0012285   0.0000120
            7           8           9          10          11          12
    1  -0.0016714   0.0001141   0.0007780   0.0000255   0.0000438   0.0002974
    2   0.0080898   0.0000856  -0.0033172  -0.0001132  -0.0011722  -0.0004411
    3  -0.0176349   0.0020379   0.0005377   0.0018796   0.0014141  -0.0005403
 Max gradient component =       1.763E-02
 RMS gradient           =       4.078E-03
 Gradient time:  CPU 252.74 s  wall 5.06 s
 Geometry Optimization Parameters
   NAtoms,    NIC,     NZ,  NCons,   NDum,   NFix, NCnnct, MaxDiis
       12      66       0       0       0       0       0       0

 Cartesian Hessian Update
 Hessian updated using Powell/Murtagh-Sargent update
  Mixing factors:     0.988007 Powell                      0.011993 Murtagh-Sargent


** GEOMETRY OPTIMIZATION IN DELOCALIZED INTERNAL COORDINATES **
   Searching for a Transition State

   Optimization Cycle:  12

                       Coordinates (Angstroms)
     ATOM                X               Y               Z
      1  C        -0.4708095717   -0.4158961948    2.6519574346
      2  N        -0.4880566834   -0.5199217045    3.7966709129
      3  C         0.4406581836   -0.8912771695    0.4661548981
      4  H         1.2372042135   -1.5433510335    0.8050120003
      5  C        -0.4486646456   -0.2780241483    1.2241326464
      6  H        -1.2217400423    0.3555312271    0.7993195584
      7  C         0.3853912392   -0.4038036982   -1.6306116846
      8  H         1.4122721386   -0.6784439478   -1.8258724504
      9  C         0.0681943081    0.8925050070   -1.7631321151
     10  H        -0.3739306330   -1.1339683035   -1.8704016949
     11  N        -0.2115488013    2.0698125793   -1.7728075666
     12  H        -0.3289697264    2.5468378162   -0.8804206275
   Point Group: c1    Number of degrees of freedom:    30


   Energy is   -302.858585091

 Hessian updated using Powell/Murtagh-Sargent update
  Mixing factors:     0.998584 Powell                      0.001416 Murtagh-Sargent

 30 Hessian modes will be used to form the next step
  Hessian Eigenvalues:
    -0.013894    0.009330    0.011775    0.016425    0.033165    0.033281
     0.068921    0.073554    0.100222    0.131988    0.158665    0.159984
     0.159999    0.198169    0.199433    0.199991    0.199999    0.219287
     0.220013    0.223458    0.356569    0.359281    0.360040    0.360804
     0.402497    0.443701    0.536434    0.622882    0.993199    1.349205

 Transition state search - taking P-RFO step
 Searching for Lamda that Maximizes Along the Lowest mode
 Value Taken    Lamda =   0.00619668
 Searching for Lamda that Minimizes Along All other modes
 Value Taken    Lamda =  -0.00423136
 Calculated Step too Large.  Step scaled by  0.389111
 Step Taken.  Stepsize is  0.300000

                             Maximum     Tolerance    Cnvgd?
         Gradient           0.007439      0.000300      NO
         Displacement       0.159670      0.001200      NO
         Energy change      0.001091      0.000001      NO


 New Cartesian Coordinates Obtained by Inverse Iteration

 Displacement from previous Coordinates is:  0.460878
 Adding empirical dispersion correction 
 ----------------------------------------------------------------
 Doing -D3(0) with
 s6  =   1.00000
 s8  =   1.00000
 rs6 =   1.28100
 rs8 =   1.09400
 -D3 energy without 3body term =     -0.0029566581 hartrees
 ----------------------------------------------------------------
             Standard Nuclear Orientation (Angstroms)
    I     Atom           X                Y                Z
 ----------------------------------------------------------------
    1      C      -0.4619287800    -0.4119470989     2.6643262119
    2      N      -0.4971334025    -0.5376508736     3.8064347097
    3      C       0.4217372631    -0.9192068571     0.4739466024
    4      H       1.1546040992    -1.6488712841     0.7981882683
    5      C      -0.4164375717    -0.2476961657     1.2400120344
    6      H      -1.1267705902     0.4607000642     0.8241841436
    7      C       0.4067225472    -0.3958999533    -1.6428212081
    8      H       1.4472176412    -0.6403736094    -1.8027324505
    9      C       0.0580258602     0.8901988084    -1.7674444680
   10      H      -0.3255049971    -1.1456802097    -1.9042853756
   11      N      -0.2503300408     2.0603216584    -1.7877223304
   12      H      -0.4102020493     2.5361059501    -0.9020848260
 ----------------------------------------------------------------
 Nuclear Repulsion Energy =         224.34556437 hartrees
 There are       25 alpha and       24 beta electrons
 Applying Cartesian multipole field
    Component          Value
    ---------          -----
     (2,0,0)        1.00000E-10
     (0,2,0)        2.00000E-11
     (0,0,2)       -3.00000E-11
 Nucleus-field energy     =    -0.0000000156 hartrees
 Requested basis set is cc-pVTZ
 There are 100 shells and 280 basis functions
 A cutoff of  1.0D-14 yielded   4572 shell pairs
 There are     35508 function pairs (     46226 Cartesian)
 Smallest overlap matrix eigenvalue = 2.75E-04
 Guess MOs from SCF MO coefficient file
 Reading MOs from coefficient file
 Reading MOs from coefficient file
 Long-range K will be added via erf
 Coulomb attenuation parameter = 0.25 bohr**(-1)
 An unrestricted hybrid HF-DFT SCF calculation will be
 performed using Pulay DIIS extrapolation
 Exchange:     0.1957 Hartree-Fock + 1.0000 wB97X-D3 + LR-HF
 Correlation:  1.0000 wB97X-D3
 Using SG-2 standard quadrature grid
 Dispersion:   Grimme D3
 SCF converges when DIIS error is below 1.0E-08
 Geometry optimization detected.  Setting ReadMinima to 0
 Setting SaveMinima to 0
 using 64 threads for integral computing
 -------------------------------------------------------
 OpenMP Integral computing Module                
 Release: version 1.0, May 2013, Q-Chem Inc. Pittsburgh 
 -------------------------------------------------------
 using 64 threads for integral computing
 -------------------------------------------------------
 OpenMP Integral computing Module                
 Release: version 1.0, May 2013, Q-Chem Inc. Pittsburgh 
 -------------------------------------------------------
 ---------------------------------------
  Cycle       Energy         DIIS Error
 ---------------------------------------
    1    -302.8443223052      1.21E-03
    2    -302.8572197000      1.47E-04
    3    -302.8576971993      1.02E-04
    4    -302.8578198981      5.62E-05
    5    -302.8578720905      2.29E-05
    6    -302.8578864978      8.22E-06
    7    -302.8578911484      4.61E-06
    8    -302.8578934456      2.39E-06
    9    -302.8578947438      1.22E-06
   10    -302.8578950578      7.09E-07
   11    -302.8578951301      2.44E-07
   12    -302.8578951463      7.31E-08
   13    -302.8578951562      4.12E-08
   14    -302.8578951618      2.45E-08
   15    -302.8578951658      1.40E-08
   16    -302.8578951675      7.10E-09 Convergence criterion met
 ---------------------------------------
 <S^2> = 0.7919
 SCF time:  CPU 1753.81 s  wall 30.92 s
 SCF   energy in the final basis set = -302.85789517
 Total energy in the final basis set = -302.85789517
 
 --------------------------------------------------------------
 
                    Orbital Energies (a.u.)
 --------------------------------------------------------------
 
 Alpha MOs
 -- Occupied --
-14.4671 -14.4178 -10.3755 -10.3321 -10.3283 -10.3270 -10.3166  -1.0828
 -1.0240  -0.9327  -0.9010  -0.7458  -0.7061  -0.6430  -0.6236  -0.5906
 -0.5614  -0.5214  -0.4799  -0.4679  -0.4632  -0.4354  -0.4207  -0.3795
 -0.2794
 -- Virtual --
  0.0265   0.0529   0.0786   0.1045   0.1325   0.1376   0.1588   0.1712
  0.1845   0.2055   0.2343   0.2485   0.2812   0.3163   0.3270   0.3575
  0.3641   0.3863   0.3994   0.4105   0.4315   0.4441   0.4507   0.4582
  0.4845   0.4911   0.5059   0.5238   0.5369   0.5420   0.5535   0.5589
  0.5701   0.5830   0.6039   0.6085   0.6342   0.6437   0.6631   0.6649
  0.6797   0.6914   0.7111   0.7172   0.7361   0.7827   0.7888   0.7968
  0.8258   0.8464   0.8526   0.8933   0.9116   0.9396   0.9516   0.9710
  1.0157   1.0361   1.0645   1.0747   1.0944   1.1154   1.1309   1.1461
  1.1493   1.1638   1.2073   1.2283   1.2492   1.2549   1.2677   1.2955
  1.3148   1.3619   1.3642   1.3789   1.4032   1.4261   1.4484   1.4566
  1.4677   1.4909   1.5071   1.5286   1.5506   1.5614   1.5835   1.6544
  1.6752   1.7473   1.7992   1.8108   1.8174   1.8931   1.9743   2.0162
  2.0278   2.1271   2.1301   2.1877   2.2070   2.2317   2.2438   2.2972
  2.3117   2.3373   2.3818   2.3865   2.4175   2.4544   2.4845   2.5212
  2.5504   2.5665   2.5821   2.5896   2.6489   2.6657   2.6993   2.7040
  2.7263   2.7321   2.7489   2.7566   2.7792   2.8086   2.8225   2.8406
  2.8642   2.8807   2.9147   2.9310   2.9372   2.9770   2.9802   3.0047
  3.0164   3.0349   3.0548   3.0574   3.0909   3.0953   3.1005   3.1079
  3.1288   3.1378   3.1430   3.1585   3.1818   3.2097   3.2272   3.2406
  3.2699   3.3026   3.3197   3.3295   3.3468   3.3833   3.3910   3.4235
  3.4783   3.4924   3.5056   3.5296   3.5501   3.5595   3.5778   3.5861
  3.6024   3.6147   3.6404   3.6894   3.7129   3.7454   3.7510   3.7620
  3.8186   3.8406   3.8821   3.9032   3.9230   3.9480   3.9570   3.9712
  4.0052   4.0151   4.0255   4.0414   4.0763   4.0847   4.0931   4.1103
  4.1306   4.1501   4.1798   4.2064   4.2470   4.2664   4.3236   4.3539
  4.3649   4.3841   4.5044   4.5265   4.5551   4.5594   4.6191   4.6558
  4.6616   4.6849   4.7233   4.7333   4.7377   4.7829   4.8072   4.8277
  4.8507   4.9920   5.0039   5.0094   5.0417   5.0761   5.1236   5.1405
  5.1728   5.2186   5.2226   5.2425   5.2624   5.3247   5.3424   5.3782
  5.4389   5.6503   5.6741   5.7326   5.7533   5.8430   5.8762   5.9209
  5.9986   6.0041   6.2023   6.2274   6.2684   6.3936   6.4892   6.7319
  8.4564   8.9508  10.7780  13.7241  14.1207  15.1051  15.5563
 
 Beta MOs
 -- Occupied --
-14.4655 -14.4181 -10.3712 -10.3329 -10.3283 -10.3184 -10.3159  -1.0760
 -1.0238  -0.9232  -0.8956  -0.7273  -0.6960  -0.6360  -0.6168  -0.5882
 -0.5498  -0.4981  -0.4801  -0.4656  -0.4605  -0.4322  -0.3843  -0.3715
 -- Virtual --
 -0.0110   0.0391   0.0602   0.0889   0.1115   0.1370   0.1508   0.1661
  0.1733   0.1846   0.2054   0.2359   0.2491   0.2857   0.3214   0.3279
  0.3625   0.3660   0.3922   0.4014   0.4125   0.4367   0.4467   0.4572
  0.4664   0.4913   0.4961   0.5069   0.5252   0.5397   0.5436   0.5571
  0.5635   0.5717   0.5863   0.6066   0.6176   0.6417   0.6478   0.6672
  0.6717   0.6829   0.6921   0.7143   0.7187   0.7422   0.7883   0.7905
  0.7992   0.8289   0.8491   0.8549   0.8967   0.9184   0.9435   0.9546
  0.9749   1.0179   1.0400   1.0687   1.0778   1.0976   1.1193   1.1335
  1.1482   1.1523   1.1669   1.2098   1.2315   1.2534   1.2593   1.2739
  1.3005   1.3197   1.3645   1.3657   1.3849   1.4063   1.4296   1.4523
  1.4589   1.4701   1.4943   1.5113   1.5297   1.5527   1.5648   1.5875
  1.6578   1.6774   1.7528   1.7984   1.8125   1.8224   1.8940   1.9770
  2.0237   2.0337   2.1296   2.1325   2.1966   2.2161   2.2441   2.2582
  2.3051   2.3233   2.3421   2.3862   2.3921   2.4206   2.4595   2.4911
  2.5288   2.5562   2.5727   2.5872   2.6035   2.6579   2.6735   2.7059
  2.7119   2.7290   2.7403   2.7548   2.7657   2.7864   2.8161   2.8311
  2.8461   2.8686   2.8892   2.9285   2.9407   2.9488   2.9849   2.9897
  3.0194   3.0247   3.0423   3.0628   3.0681   3.0956   3.1005   3.1079
  3.1171   3.1355   3.1455   3.1500   3.1634   3.1913   3.2140   3.2365
  3.2520   3.2740   3.3069   3.3297   3.3393   3.3556   3.3930   3.4031
  3.4311   3.4898   3.4958   3.5086   3.5359   3.5543   3.5661   3.5830
  3.5916   3.6053   3.6225   3.6563   3.6968   3.7197   3.7497   3.7561
  3.7692   3.8226   3.8460   3.8878   3.9079   3.9257   3.9542   3.9617
  3.9743   4.0090   4.0209   4.0291   4.0468   4.0757   4.0840   4.0967
  4.1132   4.1345   4.1533   4.1836   4.2113   4.2507   4.2701   4.3271
  4.3576   4.3746   4.3875   4.5085   4.5291   4.5599   4.5669   4.6245
  4.6550   4.6666   4.6856   4.7302   4.7390   4.7432   4.7855   4.8081
  4.8299   4.8511   4.9928   5.0136   5.0163   5.0444   5.0786   5.1323
  5.1434   5.1748   5.2230   5.2283   5.2445   5.2628   5.3314   5.3460
  5.3830   5.4421   5.6531   5.6794   5.7360   5.7588   5.8488   5.8817
  5.9223   6.0075   6.0119   6.2018   6.2279   6.2711   6.4035   6.4923
  6.7384   8.4585   8.9573  10.7863  13.7301  14.1214  15.1083  15.5564
 --------------------------------------------------------------
 
          Ground-State Mulliken Net Atomic Charges

     Atom                 Charge (a.u.)    Spin (a.u.)
  --------------------------------------------------------
      1 C                    -0.065747       0.033861
      2 N                    -0.072590      -0.018897
      3 C                    -0.210649       0.687489
      4 H                     0.143679       0.011752
      5 C                    -0.118408      -0.082215
      6 H                     0.154645       0.017809
      7 C                    -0.273368      -0.140856
      8 H                     0.151795       0.005122
      9 C                     0.082450       0.361100
     10 H                     0.158387       0.005504
     11 N                    -0.127204       0.073652
     12 H                     0.177009       0.045680
  --------------------------------------------------------
  Sum of atomic charges =    -0.000000
  Sum of spin   charges =     1.000000

 -----------------------------------------------------------------
                    Cartesian Multipole Moments
 -----------------------------------------------------------------
    Charge (ESU x 10^10)
                -0.0000
    Dipole Moment (Debye)
         X       0.7066      Y       0.0904      Z      -3.9658
       Tot       4.0293
    Quadrupole Moments (Debye-Ang)
        XX     -39.0365     XY      -2.5389     YY     -39.0058
        XZ       1.2214     YZ       7.2483     ZZ     -64.3148
    Octopole Moments (Debye-Ang^2)
       XXX      13.3606    XXY      -3.2958    XYY       4.4287
       YYY      -3.1745    XXZ     -17.9786    XYZ      -4.0949
       YYZ      -9.0057    XZZ      16.5475    YZZ      -3.0563
       ZZZ    -128.0575
    Hexadecapole Moments (Debye-Ang^3)
      XXXX     -90.5830   XXXY      10.9924   XXYY     -62.6670
      XYYY       6.6182   YYYY    -280.6533   XXXZ      61.5954
      XXYZ      49.7351   XYYZ      23.3962   YYYZ     161.9920
      XXZZ    -210.9738   XYZZ       1.2009   YYZZ    -275.2475
      XZZZ     108.3573   YZZZ     225.1211   ZZZZ   -1584.4234
 -----------------------------------------------------------------
 Calculating analytic gradient of the SCF energy
 Gradient of SCF Energy
            1           2           3           4           5           6
    1   0.0000950   0.0000225   0.0003068  -0.0001431   0.0000717  -0.0002217
    2  -0.0000174   0.0000603  -0.0028238  -0.0003029   0.0005998  -0.0001026
    3   0.0000546   0.0000813   0.0104754  -0.0000321  -0.0007686  -0.0000359
            7           8           9          10          11          12
    1  -0.0011528   0.0001150   0.0005511   0.0000698   0.0000955   0.0001902
    2   0.0064541   0.0001099  -0.0026571  -0.0001097  -0.0008174  -0.0003932
    3  -0.0133143   0.0015962  -0.0009402   0.0014338   0.0017973  -0.0003475
 Max gradient component =       1.331E-02
 RMS gradient           =       3.146E-03
 Gradient time:  CPU 252.64 s  wall 5.05 s
 Geometry Optimization Parameters
   NAtoms,    NIC,     NZ,  NCons,   NDum,   NFix, NCnnct, MaxDiis
       12      66       0       0       0       0       0       0

 Cartesian Hessian Update
 Hessian updated using Powell/Murtagh-Sargent update
  Mixing factors:     0.983334 Powell                      0.016666 Murtagh-Sargent


** GEOMETRY OPTIMIZATION IN DELOCALIZED INTERNAL COORDINATES **
   Searching for a Transition State

   Optimization Cycle:  13

                       Coordinates (Angstroms)
     ATOM                X               Y               Z
      1  C        -0.4619287800   -0.4119470989    2.6643262119
      2  N        -0.4971334025   -0.5376508736    3.8064347097
      3  C         0.4217372631   -0.9192068571    0.4739466024
      4  H         1.1546040992   -1.6488712841    0.7981882683
      5  C        -0.4164375717   -0.2476961657    1.2400120344
      6  H        -1.1267705902    0.4607000642    0.8241841436
      7  C         0.4067225472   -0.3958999533   -1.6428212081
      8  H         1.4472176412   -0.6403736094   -1.8027324505
      9  C         0.0580258602    0.8901988084   -1.7674444680
     10  H        -0.3255049971   -1.1456802097   -1.9042853756
     11  N        -0.2503300408    2.0603216584   -1.7877223304
     12  H        -0.4102020493    2.5361059501   -0.9020848260
   Point Group: c1    Number of degrees of freedom:    30


   Energy is   -302.857895167

 Hessian updated using Powell/Murtagh-Sargent update
  Mixing factors:     0.985877 Powell                      0.014123 Murtagh-Sargent

 30 Hessian modes will be used to form the next step
  Hessian Eigenvalues:
    -0.010614    0.007584    0.011172    0.016423    0.033178    0.033281
     0.068921    0.073548    0.100218    0.131990    0.158675    0.159987
     0.160003    0.198496    0.199434    0.199991    0.199999    0.219306
     0.220022    0.223484    0.356569    0.359282    0.360040    0.360805
     0.402498    0.443701    0.536493    0.622882    0.993208    1.349205

 Transition state search - taking P-RFO step
 Searching for Lamda that Maximizes Along the Lowest mode
 Value Taken    Lamda =   0.00506883
 Searching for Lamda that Minimizes Along All other modes
 Value Taken    Lamda =  -0.00330020
 Calculated Step too Large.  Step scaled by  0.383750
 Step Taken.  Stepsize is  0.300000

                             Maximum     Tolerance    Cnvgd?
         Gradient           0.006116      0.000300      NO
         Displacement       0.158471      0.001200      NO
         Energy change      0.000690      0.000001      NO


 New Cartesian Coordinates Obtained by Inverse Iteration

 Displacement from previous Coordinates is:  0.465168
 Adding empirical dispersion correction 
 ----------------------------------------------------------------
 Doing -D3(0) with
 s6  =   1.00000
 s8  =   1.00000
 rs6 =   1.28100
 rs8 =   1.09400
 -D3 energy without 3body term =     -0.0029445352 hartrees
 ----------------------------------------------------------------
             Standard Nuclear Orientation (Angstroms)
    I     Atom           X                Y                Z
 ----------------------------------------------------------------
    1      C      -0.4529130462    -0.4150645335     2.6818990794
    2      N      -0.5091561483    -0.5651156690     3.8201996185
    3      C       0.4017272462    -0.9442039481     0.4852698597
    4      H       1.0646396721    -1.7455223448     0.7901697636
    5      C      -0.3806234972    -0.2211727827     1.2624864251
    6      H      -1.0243754904     0.5549213935     0.8596492190
    7      C       0.4271176915    -0.3849713602    -1.6537232685
    8      H       1.4787410059    -0.6006988761    -1.7769712285
    9      C       0.0482838581     0.8899453180    -1.7760156840
   10      H      -0.2778742458    -1.1536303128    -1.9339043494
   11      N      -0.2864593245     2.0524133991    -1.8161716310
   12      H      -0.4891077421     2.5331001460    -0.9428864922
 ----------------------------------------------------------------
 Nuclear Repulsion Energy =         223.77701564 hartrees
 There are       25 alpha and       24 beta electrons
 Applying Cartesian multipole field
    Component          Value
    ---------          -----
     (2,0,0)        1.00000E-10
     (0,2,0)        2.00000E-11
     (0,0,2)       -3.00000E-11
 Nucleus-field energy     =    -0.0000000160 hartrees
 Requested basis set is cc-pVTZ
 There are 100 shells and 280 basis functions
 A cutoff of  1.0D-14 yielded   4554 shell pairs
 There are     35340 function pairs (     46004 Cartesian)
 Smallest overlap matrix eigenvalue = 2.65E-04
 Guess MOs from SCF MO coefficient file
 Reading MOs from coefficient file
 Reading MOs from coefficient file
 Long-range K will be added via erf
 Coulomb attenuation parameter = 0.25 bohr**(-1)
 An unrestricted hybrid HF-DFT SCF calculation will be
 performed using Pulay DIIS extrapolation
 Exchange:     0.1957 Hartree-Fock + 1.0000 wB97X-D3 + LR-HF
 Correlation:  1.0000 wB97X-D3
 Using SG-2 standard quadrature grid
 Dispersion:   Grimme D3
 SCF converges when DIIS error is below 1.0E-08
 Geometry optimization detected.  Setting ReadMinima to 0
 Setting SaveMinima to 0
 using 64 threads for integral computing
 -------------------------------------------------------
 OpenMP Integral computing Module                
 Release: version 1.0, May 2013, Q-Chem Inc. Pittsburgh 
 -------------------------------------------------------
 using 64 threads for integral computing
 -------------------------------------------------------
 OpenMP Integral computing Module                
 Release: version 1.0, May 2013, Q-Chem Inc. Pittsburgh 
 -------------------------------------------------------
 ---------------------------------------
  Cycle       Energy         DIIS Error
 ---------------------------------------
    1    -302.8431807663      1.25E-03
    2    -302.8566000162      1.46E-04
    3    -302.8570885815      9.72E-05
    4    -302.8572020355      5.70E-05
    5    -302.8572555598      2.26E-05
    6    -302.8572704433      8.11E-06
    7    -302.8572754558      4.55E-06
    8    -302.8572779460      2.35E-06
    9    -302.8572792873      1.08E-06
   10    -302.8572796133      3.63E-07
   11    -302.8572796622      1.10E-07
   12    -302.8572796735      7.37E-08
   13    -302.8572796804      4.04E-08
   14    -302.8572796851      2.76E-08
   15    -302.8572796882      1.33E-08
   16    -302.8572796896      7.25E-09 Convergence criterion met
 ---------------------------------------
 <S^2> = 0.7922
 SCF time:  CPU 1721.10 s  wall 30.49 s
 SCF   energy in the final basis set = -302.85727969
 Total energy in the final basis set = -302.85727969
 
 --------------------------------------------------------------
 
                    Orbital Energies (a.u.)
 --------------------------------------------------------------
 
 Alpha MOs
 -- Occupied --
-14.4676 -14.4180 -10.3768 -10.3291 -10.3284 -10.3272 -10.3168  -1.0834
 -1.0241  -0.9323  -0.9008  -0.7461  -0.7068  -0.6430  -0.6226  -0.5903
 -0.5622  -0.5213  -0.4800  -0.4679  -0.4634  -0.4354  -0.4191  -0.3797
 -0.2825
 -- Virtual --
  0.0262   0.0531   0.0777   0.1040   0.1324   0.1371   0.1593   0.1748
  0.1840   0.2061   0.2321   0.2501   0.2817   0.3194   0.3293   0.3547
  0.3662   0.3854   0.3974   0.4129   0.4303   0.4424   0.4539   0.4595
  0.4821   0.4922   0.5086   0.5269   0.5346   0.5438   0.5516   0.5585
  0.5701   0.5813   0.6073   0.6116   0.6337   0.6476   0.6635   0.6676
  0.6792   0.6930   0.7102   0.7150   0.7338   0.7775   0.7925   0.8000
  0.8263   0.8400   0.8528   0.8945   0.9060   0.9418   0.9550   0.9682
  1.0069   1.0334   1.0630   1.0767   1.0993   1.1142   1.1289   1.1474
  1.1521   1.1647   1.2074   1.2270   1.2404   1.2512   1.2671   1.2976
  1.3150   1.3571   1.3660   1.3787   1.3985   1.4260   1.4452   1.4527
  1.4674   1.4892   1.5060   1.5293   1.5550   1.5581   1.5790   1.6576
  1.6786   1.7420   1.7987   1.8083   1.8212   1.8951   1.9739   2.0071
  2.0324   2.1255   2.1321   2.1911   2.2061   2.2368   2.2433   2.3002
  2.3166   2.3324   2.3820   2.3861   2.4214   2.4620   2.4791   2.5171
  2.5477   2.5624   2.5790   2.5929   2.6486   2.6620   2.6905   2.7042
  2.7260   2.7302   2.7469   2.7549   2.7743   2.8074   2.8227   2.8371
  2.8613   2.8763   2.9134   2.9303   2.9353   2.9726   2.9780   3.0009
  3.0110   3.0352   3.0530   3.0579   3.0862   3.0912   3.0990   3.1115
  3.1221   3.1339   3.1434   3.1568   3.1759   3.2044   3.2239   3.2351
  3.2736   3.3032   3.3168   3.3286   3.3446   3.3817   3.3917   3.4187
  3.4748   3.4938   3.5050   3.5246   3.5486   3.5567   3.5765   3.5814
  3.5982   3.6106   3.6425   3.6830   3.7161   3.7393   3.7464   3.7600
  3.8079   3.8416   3.8812   3.9037   3.9174   3.9447   3.9570   3.9706
  4.0013   4.0131   4.0210   4.0378   4.0761   4.0838   4.0951   4.1092
  4.1327   4.1468   4.1835   4.2093   4.2431   4.2682   4.3264   4.3540
  4.3641   4.3826   4.5029   4.5228   4.5547   4.5601   4.6199   4.6558
  4.6591   4.6842   4.7228   4.7373   4.7455   4.7795   4.8072   4.8287
  4.8505   4.9862   5.0029   5.0057   5.0439   5.0775   5.1256   5.1395
  5.1740   5.2184   5.2204   5.2480   5.2627   5.3159   5.3466   5.3800
  5.4513   5.6571   5.6707   5.7295   5.7534   5.8423   5.8834   5.9216
  5.9989   6.0089   6.2014   6.2267   6.2812   6.4013   6.4900   6.7336
  8.4494   8.9848  10.7732  13.7167  14.1682  15.1208  15.5568
 
 Beta MOs
 -- Occupied --
-14.4661 -14.4183 -10.3728 -10.3299 -10.3286 -10.3181 -10.3160  -1.0769
 -1.0240  -0.9224  -0.8956  -0.7269  -0.6974  -0.6358  -0.6160  -0.5880
 -0.5502  -0.4990  -0.4803  -0.4658  -0.4608  -0.4322  -0.3810  -0.3716
 -- Virtual --
 -0.0121   0.0390   0.0600   0.0873   0.1109   0.1369   0.1513   0.1655
  0.1767   0.1840   0.2060   0.2338   0.2508   0.2862   0.3248   0.3302
  0.3593   0.3683   0.3908   0.4000   0.4150   0.4351   0.4456   0.4604
  0.4679   0.4877   0.4979   0.5095   0.5286   0.5367   0.5457   0.5544
  0.5638   0.5713   0.5842   0.6107   0.6206   0.6426   0.6511   0.6700
  0.6723   0.6828   0.6937   0.7133   0.7163   0.7397   0.7828   0.7950
  0.8020   0.8295   0.8433   0.8548   0.8976   0.9127   0.9452   0.9585
  0.9722   1.0092   1.0370   1.0669   1.0800   1.1028   1.1182   1.1319
  1.1487   1.1551   1.1679   1.2101   1.2303   1.2448   1.2560   1.2739
  1.3019   1.3199   1.3602   1.3670   1.3847   1.4013   1.4301   1.4483
  1.4550   1.4702   1.4924   1.5104   1.5300   1.5572   1.5613   1.5830
  1.6611   1.6808   1.7480   1.7979   1.8101   1.8257   1.8960   1.9767
  2.0156   2.0367   2.1287   2.1344   2.2008   2.2150   2.2465   2.2596
  2.3077   2.3274   2.3381   2.3849   2.3936   2.4242   2.4665   2.4859
  2.5248   2.5538   2.5691   2.5866   2.6047   2.6578   2.6696   2.6978
  2.7109   2.7286   2.7391   2.7529   2.7635   2.7820   2.8148   2.8325
  2.8419   2.8656   2.8845   2.9274   2.9405   2.9476   2.9818   2.9871
  3.0147   3.0198   3.0429   3.0649   3.0659   3.0915   3.0987   3.1047
  3.1197   3.1281   3.1413   3.1496   3.1619   3.1850   3.2096   3.2325
  3.2474   3.2776   3.3075   3.3278   3.3364   3.3531   3.3909   3.4059
  3.4257   3.4873   3.4971   3.5079   3.5303   3.5531   3.5630   3.5828
  3.5863   3.6015   3.6187   3.6597   3.6908   3.7229   3.7448   3.7496
  3.7673   3.8123   3.8470   3.8871   3.9082   3.9196   3.9509   3.9612
  3.9746   4.0067   4.0183   4.0242   4.0423   4.0754   4.0831   4.0987
  4.1119   4.1366   4.1499   4.1872   4.2146   4.2470   4.2714   4.3295
  4.3578   4.3751   4.3853   4.5070   4.5250   4.5597   4.5680   4.6257
  4.6550   4.6637   4.6846   4.7299   4.7420   4.7511   4.7821   4.8082
  4.8311   4.8507   4.9875   5.0097   5.0150   5.0468   5.0800   5.1365
  5.1409   5.1757   5.2226   5.2264   5.2503   5.2632   5.3225   5.3501
  5.3851   5.4546   5.6599   5.6756   5.7326   5.7593   5.8484   5.8887
  5.9230   6.0082   6.0166   6.2009   6.2272   6.2837   6.4106   6.4933
  6.7398   8.4516   8.9908  10.7819  13.7229  14.1691  15.1238  15.5569
 --------------------------------------------------------------
 
          Ground-State Mulliken Net Atomic Charges

     Atom                 Charge (a.u.)    Spin (a.u.)
  --------------------------------------------------------
      1 C                    -0.065689       0.036247
      2 N                    -0.072295      -0.020596
      3 C                    -0.208835       0.718027
      4 H                     0.144825       0.012426
      5 C                    -0.114755      -0.086248
      6 H                     0.151843       0.017822
      7 C                    -0.281443      -0.137482
      8 H                     0.151306       0.005012
      9 C                     0.088021       0.336972
     10 H                     0.156871       0.005223
     11 N                    -0.127304       0.071568
     12 H                     0.177454       0.041030
  --------------------------------------------------------
  Sum of atomic charges =     0.000000
  Sum of spin   charges =     1.000000

 -----------------------------------------------------------------
                    Cartesian Multipole Moments
 -----------------------------------------------------------------
    Charge (ESU x 10^10)
                 0.0000
    Dipole Moment (Debye)
         X       0.6979      Y       0.1788      Z      -3.9494
       Tot       4.0146
    Quadrupole Moments (Debye-Ang)
        XX     -39.3224     XY      -2.7650     YY     -38.5815
        XZ       1.3308     YZ       7.3283     ZZ     -64.4718
    Octopole Moments (Debye-Ang^2)
       XXX      13.6770    XXY      -2.6690    XYY       4.0151
       YYY      -2.9962    XXZ     -18.4254    XYZ      -4.2598
       YYZ      -9.4000    XZZ      17.0296    YZZ      -2.0115
       ZZZ    -128.4202
    Hexadecapole Moments (Debye-Ang^3)
      XXXX     -89.9044   XXXY      12.8833   XXYY     -62.4471
      XYYY       6.1297   YYYY    -280.0133   XXXZ      60.9717
      XXYZ      50.8762   XYYZ      23.6855   YYYZ     164.0069
      XXZZ    -214.3067   XYZZ       1.4350   YYZZ    -278.6838
      XZZZ     110.1156   YZZZ     233.1733   ZZZZ   -1604.8168
 -----------------------------------------------------------------
 Calculating analytic gradient of the SCF energy
 Gradient of SCF Energy
            1           2           3           4           5           6
    1  -0.0000147   0.0000425   0.0001905  -0.0003350   0.0003419  -0.0002581
    2   0.0000033   0.0000435  -0.0021807  -0.0003817   0.0005413  -0.0000728
    3  -0.0000145   0.0000681   0.0076800   0.0000693  -0.0004176  -0.0000830
            7           8           9          10          11          12
    1  -0.0006440   0.0000502   0.0003060   0.0001163   0.0000609   0.0001434
    2   0.0045819   0.0001797  -0.0019257  -0.0001096  -0.0003937  -0.0002854
    3  -0.0089935   0.0010934  -0.0021658   0.0009175   0.0020550  -0.0002089
 Max gradient component =       8.993E-03
 RMS gradient           =       2.249E-03
 Gradient time:  CPU 254.76 s  wall 4.87 s
 Geometry Optimization Parameters
   NAtoms,    NIC,     NZ,  NCons,   NDum,   NFix, NCnnct, MaxDiis
       12      66       0       0       0       0       0       0

 Cartesian Hessian Update
 Hessian updated using Powell/Murtagh-Sargent update
  Mixing factors:     0.977496 Powell                      0.022504 Murtagh-Sargent


** GEOMETRY OPTIMIZATION IN DELOCALIZED INTERNAL COORDINATES **
   Searching for a Transition State

   Optimization Cycle:  14

                       Coordinates (Angstroms)
     ATOM                X               Y               Z
      1  C        -0.4529130462   -0.4150645335    2.6818990794
      2  N        -0.5091561483   -0.5651156690    3.8201996185
      3  C         0.4017272462   -0.9442039481    0.4852698597
      4  H         1.0646396721   -1.7455223448    0.7901697636
      5  C        -0.3806234972   -0.2211727827    1.2624864251
      6  H        -1.0243754904    0.5549213935    0.8596492190
      7  C         0.4271176915   -0.3849713602   -1.6537232685
      8  H         1.4787410059   -0.6006988761   -1.7769712285
      9  C         0.0482838581    0.8899453180   -1.7760156840
     10  H        -0.2778742458   -1.1536303128   -1.9339043494
     11  N        -0.2864593245    2.0524133991   -1.8161716310
     12  H        -0.4891077421    2.5331001460   -0.9428864922
   Point Group: c1    Number of degrees of freedom:    30


   Energy is   -302.857279690

 Hessian updated using Powell/Murtagh-Sargent update
  Mixing factors:     0.997090 Powell                      0.002910 Murtagh-Sargent

 30 Hessian modes will be used to form the next step
  Hessian Eigenvalues:
    -0.010399    0.007704    0.011113    0.016424    0.033180    0.033285
     0.068920    0.073549    0.100218    0.131990    0.158684    0.159987
     0.160003    0.198661    0.199438    0.199992    0.199999    0.219314
     0.220032    0.223484    0.356570    0.359282    0.360040    0.360805
     0.402498    0.443701    0.536490    0.622882    0.993209    1.349205

 Transition state search - taking P-RFO step
 Searching for Lamda that Maximizes Along the Lowest mode
 Value Taken    Lamda =   0.00325594
 Searching for Lamda that Minimizes Along All other modes
 Value Taken    Lamda =  -0.00195048
 Calculated Step too Large.  Step scaled by  0.458015
 Step Taken.  Stepsize is  0.300000

                             Maximum     Tolerance    Cnvgd?
         Gradient           0.004712      0.000300      NO
         Displacement       0.160080      0.001200      NO
         Energy change      0.000615      0.000001      NO


 New Cartesian Coordinates Obtained by Inverse Iteration

 Displacement from previous Coordinates is:  0.477049
 Adding empirical dispersion correction 
 ----------------------------------------------------------------
 Doing -D3(0) with
 s6  =   1.00000
 s8  =   1.00000
 rs6 =   1.28100
 rs8 =   1.09400
 -D3 energy without 3body term =     -0.0029295244 hartrees
 ----------------------------------------------------------------
             Standard Nuclear Orientation (Angstroms)
    I     Atom           X                Y                Z
 ----------------------------------------------------------------
    1      C      -0.4433775116    -0.4236941884     2.7041313884
    2      N      -0.5211363893    -0.5979487746     3.8376841222
    3      C       0.3787433227    -0.9676157602     0.4992826935
    4      H       0.9673169894    -1.8330229902     0.7802038253
    5      C      -0.3441091701    -0.2003961699     1.2906421241
    6      H      -0.9151210064     0.6385767205     0.9053308014
    7      C       0.4472322829    -0.3707223354    -1.6652276726
    8      H       1.5079019182    -0.5590477620    -1.7476852756
    9      C       0.0395983215     0.8917363042    -1.7882883658
   10      H      -0.2302754390    -1.1578518856    -1.9609267719
   11      N      -0.3192559713     2.0457246042    -1.8555726715
   12      H      -0.5675173678     2.5342626668    -0.9995728859
 ----------------------------------------------------------------
 Nuclear Repulsion Energy =         223.04153481 hartrees
 There are       25 alpha and       24 beta electrons
 Applying Cartesian multipole field
    Component          Value
    ---------          -----
     (2,0,0)        1.00000E-10
     (0,2,0)        2.00000E-11
     (0,0,2)       -3.00000E-11
 Nucleus-field energy     =    -0.0000000165 hartrees
 Requested basis set is cc-pVTZ
 There are 100 shells and 280 basis functions
 A cutoff of  1.0D-14 yielded   4548 shell pairs
 There are     35294 function pairs (     45948 Cartesian)
 Smallest overlap matrix eigenvalue = 2.54E-04
 Guess MOs from SCF MO coefficient file
 Reading MOs from coefficient file
 Reading MOs from coefficient file
 Long-range K will be added via erf
 Coulomb attenuation parameter = 0.25 bohr**(-1)
 An unrestricted hybrid HF-DFT SCF calculation will be
 performed using Pulay DIIS extrapolation
 Exchange:     0.1957 Hartree-Fock + 1.0000 wB97X-D3 + LR-HF
 Correlation:  1.0000 wB97X-D3
 Using SG-2 standard quadrature grid
 Dispersion:   Grimme D3
 SCF converges when DIIS error is below 1.0E-08
 Geometry optimization detected.  Setting ReadMinima to 0
 Setting SaveMinima to 0
 using 64 threads for integral computing
 -------------------------------------------------------
 OpenMP Integral computing Module                
 Release: version 1.0, May 2013, Q-Chem Inc. Pittsburgh 
 -------------------------------------------------------
 using 64 threads for integral computing
 -------------------------------------------------------
 OpenMP Integral computing Module                
 Release: version 1.0, May 2013, Q-Chem Inc. Pittsburgh 
 -------------------------------------------------------
 ---------------------------------------
  Cycle       Energy         DIIS Error
 ---------------------------------------
    1    -302.8423258030      1.26E-03
    2    -302.8561099175      1.46E-04
    3    -302.8566102813      9.49E-05
    4    -302.8567211292      5.72E-05
    5    -302.8567769488      2.23E-05
    6    -302.8567928857      8.44E-06
    7    -302.8567986035      4.75E-06
    8    -302.8568014723      2.53E-06
    9    -302.8568029528      1.24E-06
   10    -302.8568032976      7.06E-07
   11    -302.8568033730      2.42E-07
   12    -302.8568033898      8.98E-08
   13    -302.8568034013      4.45E-08
   14    -302.8568034072      2.53E-08
   15    -302.8568034102      1.30E-08
   16    -302.8568034114      7.31E-09 Convergence criterion met
 ---------------------------------------
 <S^2> = 0.7917
 SCF time:  CPU 1767.90 s  wall 32.03 s
 SCF   energy in the final basis set = -302.85680341
 Total energy in the final basis set = -302.85680341
 
 --------------------------------------------------------------
 
                    Orbital Energies (a.u.)
 --------------------------------------------------------------
 
 Alpha MOs
 -- Occupied --
-14.4679 -14.4182 -10.3778 -10.3288 -10.3276 -10.3255 -10.3171  -1.0838
 -1.0243  -0.9321  -0.9005  -0.7465  -0.7072  -0.6430  -0.6216  -0.5897
 -0.5630  -0.5212  -0.4802  -0.4681  -0.4633  -0.4355  -0.4170  -0.3802
 -0.2861
 -- Virtual --
  0.0259   0.0536   0.0774   0.1030   0.1322   0.1365   0.1596   0.1789
  0.1844   0.2051   0.2303   0.2522   0.2825   0.3226   0.3316   0.3518
  0.3682   0.3844   0.3949   0.4155   0.4294   0.4406   0.4565   0.4604
  0.4801   0.4926   0.5120   0.5301   0.5321   0.5443   0.5512   0.5578
  0.5702   0.5805   0.6092   0.6156   0.6363   0.6512   0.6636   0.6697
  0.6779   0.6944   0.7080   0.7117   0.7324   0.7687   0.7980   0.8060
  0.8265   0.8337   0.8549   0.8949   0.9006   0.9420   0.9559   0.9668
  0.9999   1.0338   1.0600   1.0789   1.1021   1.1133   1.1268   1.1481
  1.1549   1.1677   1.2066   1.2249   1.2314   1.2453   1.2664   1.3017
  1.3150   1.3520   1.3677   1.3783   1.3932   1.4272   1.4427   1.4490
  1.4666   1.4894   1.5047   1.5315   1.5543   1.5586   1.5730   1.6597
  1.6824   1.7373   1.7981   1.8061   1.8245   1.8977   1.9736   1.9976
  2.0388   2.1232   2.1342   2.1926   2.2045   2.2413   2.2463   2.3038
  2.3231   2.3306   2.3781   2.3865   2.4259   2.4668   2.4755   2.5135
  2.5432   2.5597   2.5729   2.6016   2.6460   2.6587   2.6808   2.7049
  2.7257   2.7286   2.7447   2.7540   2.7692   2.8043   2.8223   2.8367
  2.8572   2.8724   2.9113   2.9285   2.9327   2.9685   2.9746   2.9959
  3.0042   3.0353   3.0492   3.0600   3.0822   3.0868   3.0980   3.1131
  3.1152   3.1284   3.1428   3.1576   3.1740   3.1997   3.2209   3.2286
  3.2786   3.3016   3.3136   3.3245   3.3424   3.3782   3.3928   3.4143
  3.4701   3.4955   3.5044   3.5182   3.5476   3.5558   3.5704   3.5797
  3.5962   3.6080   3.6449   3.6770   3.7185   3.7318   3.7431   3.7604
  3.7959   3.8436   3.8789   3.9026   3.9134   3.9409   3.9549   3.9693
  3.9942   4.0132   4.0179   4.0339   4.0756   4.0834   4.0991   4.1093
  4.1311   4.1435   4.1863   4.2127   4.2399   4.2713   4.3299   4.3533
  4.3608   4.3850   4.5008   4.5186   4.5547   4.5610   4.6206   4.6551
  4.6564   4.6835   4.7192   4.7438   4.7552   4.7761   4.8073   4.8289
  4.8518   4.9807   4.9984   5.0054   5.0449   5.0794   5.1227   5.1435
  5.1751   5.2171   5.2204   5.2538   5.2631   5.3068   5.3517   5.3846
  5.4651   5.6620   5.6700   5.7261   5.7542   5.8417   5.8924   5.9223
  5.9997   6.0150   6.2001   6.2259   6.2970   6.4091   6.4912   6.7357
  8.4444   9.0264  10.7666  13.7110  14.2245  15.1429  15.5576
 
 Beta MOs
 -- Occupied --
-14.4664 -14.4185 -10.3742 -10.3290 -10.3262 -10.3181 -10.3163  -1.0778
 -1.0242  -0.9218  -0.8954  -0.7264  -0.6986  -0.6354  -0.6153  -0.5876
 -0.5507  -0.5002  -0.4807  -0.4659  -0.4610  -0.4324  -0.3774  -0.3718
 -- Virtual --
 -0.0133   0.0389   0.0601   0.0860   0.1103   0.1367   0.1509   0.1651
  0.1804   0.1844   0.2050   0.2321   0.2530   0.2869   0.3286   0.3324
  0.3556   0.3704   0.3893   0.3983   0.4180   0.4336   0.4443   0.4632
  0.4688   0.4849   0.4984   0.5129   0.5315   0.5343   0.5469   0.5529
  0.5636   0.5711   0.5832   0.6135   0.6249   0.6456   0.6542   0.6723
  0.6727   0.6822   0.6951   0.7110   0.7129   0.7378   0.7740   0.8010
  0.8079   0.8298   0.8377   0.8569   0.8975   0.9071   0.9450   0.9598
  0.9712   1.0016   1.0371   1.0638   1.0820   1.1061   1.1176   1.1298
  1.1492   1.1576   1.1711   1.2096   1.2285   1.2361   1.2502   1.2737
  1.3050   1.3203   1.3552   1.3685   1.3842   1.3958   1.4322   1.4448
  1.4511   1.4698   1.4925   1.5092   1.5321   1.5577   1.5604   1.5768
  1.6634   1.6847   1.7438   1.7972   1.8077   1.8287   1.8987   1.9766
  2.0058   2.0428   2.1269   2.1364   2.2028   2.2133   2.2484   2.2636
  2.3107   2.3320   2.3383   2.3810   2.3951   2.4281   2.4707   2.4829
  2.5211   2.5495   2.5673   2.5828   2.6121   2.6563   2.6654   2.6881
  2.7106   2.7281   2.7384   2.7503   2.7619   2.7778   2.8115   2.8330
  2.8412   2.8617   2.8800   2.9259   2.9389   2.9455   2.9774   2.9845
  3.0084   3.0151   3.0434   3.0615   3.0684   3.0881   3.0951   3.1028
  3.1188   3.1234   3.1350   3.1483   3.1632   3.1824   3.2059   3.2289
  3.2420   3.2825   3.3060   3.3243   3.3313   3.3504   3.3874   3.4086
  3.4210   3.4836   3.4987   3.5073   3.5236   3.5533   3.5605   3.5770
  3.5855   3.6003   3.6158   3.6634   3.6853   3.7256   3.7368   3.7462
  3.7673   3.8008   3.8492   3.8850   3.9070   3.9153   3.9467   3.9589
  3.9740   4.0004   4.0168   4.0219   4.0380   4.0749   4.0825   4.1033
  4.1120   4.1350   4.1464   4.1899   4.2186   4.2437   4.2743   4.3326
  4.3575   4.3704   4.3894   4.5051   4.5207   4.5598   4.5695   4.6268
  4.6550   4.6597   4.6838   4.7260   4.7480   4.7605   4.7787   4.8084
  4.8315   4.8519   4.9822   5.0049   5.0146   5.0483   5.0817   5.1320
  5.1473   5.1765   5.2219   5.2264   5.2561   5.2641   5.3136   5.3551
  5.3899   5.4683   5.6655   5.6736   5.7289   5.7606   5.8480   5.8973
  5.9236   6.0094   6.0224   6.1996   6.2264   6.2992   6.4178   6.4947
  6.7415   8.4467   9.0319  10.7759  13.7176  14.2254  15.1456  15.5577
 --------------------------------------------------------------
 
          Ground-State Mulliken Net Atomic Charges

     Atom                 Charge (a.u.)    Spin (a.u.)
  --------------------------------------------------------
      1 C                    -0.065534       0.038783
      2 N                    -0.071948      -0.022161
      3 C                    -0.206302       0.750517
      4 H                     0.146436       0.012976
      5 C                    -0.110914      -0.089942
      6 H                     0.149673       0.018045
      7 C                    -0.292084      -0.131747
      8 H                     0.150938       0.004825
      9 C                     0.094483       0.309174
     10 H                     0.155152       0.004926
     11 N                    -0.127343       0.068300
     12 H                     0.177443       0.036304
  --------------------------------------------------------
  Sum of atomic charges =     0.000000
  Sum of spin   charges =     1.000000

 -----------------------------------------------------------------
                    Cartesian Multipole Moments
 -----------------------------------------------------------------
    Charge (ESU x 10^10)
                 0.0000
    Dipole Moment (Debye)
         X       0.6771      Y       0.2758      Z      -3.9171
       Tot       3.9847
    Quadrupole Moments (Debye-Ang)
        XX     -39.5830     XY      -2.9624     YY     -38.1453
        XZ       1.4779     YZ       7.4225     ZZ     -64.7064
    Octopole Moments (Debye-Ang^2)
       XXX      13.8877    XXY      -1.9286    XYY       3.4801
       YYY      -2.5863    XXZ     -18.8865    XYZ      -4.3229
       YYZ      -9.9236    XZZ      17.4530    YZZ      -0.8063
       ZZZ    -128.6970
    Hexadecapole Moments (Debye-Ang^3)
      XXXX     -89.1515   XXXY      14.2035   XXYY     -62.3764
      XYYY       5.0349   YYYY    -279.5631   XXXZ      60.5286
      XXYZ      52.4300   XYYZ      24.1580   YYYZ     167.3174
      XXZZ    -218.4836   XYZZ       1.2925   YYZZ    -283.2990
      XZZZ     112.1050   YZZZ     243.8408   ZZZZ   -1631.6078
 -----------------------------------------------------------------
 Calculating analytic gradient of the SCF energy
 Gradient of SCF Energy
            1           2           3           4           5           6
    1  -0.0000718   0.0000511   0.0001992  -0.0004433   0.0005102  -0.0003558
    2   0.0000482   0.0000272  -0.0015675  -0.0003068   0.0005306  -0.0001943
    3  -0.0000408   0.0000496   0.0048201   0.0001211  -0.0002142  -0.0000161
            7           8           9          10          11          12
    1  -0.0003578   0.0000171   0.0000731   0.0001576   0.0000924   0.0001280
    2   0.0029029   0.0002567  -0.0012649  -0.0000953  -0.0001837  -0.0001533
    3  -0.0047381   0.0005610  -0.0029261   0.0004105   0.0021741  -0.0002009
 Max gradient component =       4.820E-03
 RMS gradient           =       1.428E-03
 Gradient time:  CPU 252.72 s  wall 4.78 s
 Geometry Optimization Parameters
   NAtoms,    NIC,     NZ,  NCons,   NDum,   NFix, NCnnct, MaxDiis
       12      66       0       0       0       0       0       0

 Cartesian Hessian Update
 Hessian updated using Powell/Murtagh-Sargent update
  Mixing factors:     0.983724 Powell                      0.016276 Murtagh-Sargent


** GEOMETRY OPTIMIZATION IN DELOCALIZED INTERNAL COORDINATES **
   Searching for a Transition State

   Optimization Cycle:  15

                       Coordinates (Angstroms)
     ATOM                X               Y               Z
      1  C        -0.4433775116   -0.4236941884    2.7041313884
      2  N        -0.5211363893   -0.5979487746    3.8376841222
      3  C         0.3787433227   -0.9676157602    0.4992826935
      4  H         0.9673169894   -1.8330229902    0.7802038253
      5  C        -0.3441091701   -0.2003961699    1.2906421241
      6  H        -0.9151210064    0.6385767205    0.9053308014
      7  C         0.4472322829   -0.3707223354   -1.6652276726
      8  H         1.5079019182   -0.5590477620   -1.7476852756
      9  C         0.0395983215    0.8917363042   -1.7882883658
     10  H        -0.2302754390   -1.1578518856   -1.9609267719
     11  N        -0.3192559713    2.0457246042   -1.8555726715
     12  H        -0.5675173678    2.5342626668   -0.9995728859
   Point Group: c1    Number of degrees of freedom:    30


   Energy is   -302.856803411

 Hessian updated using Powell/Murtagh-Sargent update
  Mixing factors:     0.983507 Powell                      0.016493 Murtagh-Sargent

 30 Hessian modes will be used to form the next step
  Hessian Eigenvalues:
    -0.010802    0.007677    0.011018    0.016425    0.033179    0.033286
     0.068913    0.073555    0.100221    0.131989    0.158663    0.159987
     0.160001    0.198190    0.199414    0.199991    0.199999    0.219288
     0.220016    0.223485    0.356570    0.359282    0.360040    0.360805
     0.402498    0.443698    0.536487    0.622881    0.993206    1.349205

 Transition state search - taking P-RFO step
 Searching for Lamda that Maximizes Along the Lowest mode
 Value Taken    Lamda =   0.00139721
 Searching for Lamda that Minimizes Along All other modes
 Value Taken    Lamda =  -0.00099946
 Calculated Step too Large.  Step scaled by  0.636742
 Step Taken.  Stepsize is  0.300000

                             Maximum     Tolerance    Cnvgd?
         Gradient           0.003151      0.000300      NO
         Displacement       0.165100      0.001200      NO
         Energy change      0.000476      0.000001      NO


 New Cartesian Coordinates Obtained by Inverse Iteration

 Displacement from previous Coordinates is:  0.496672
 Adding empirical dispersion correction 
 ----------------------------------------------------------------
 Doing -D3(0) with
 s6  =   1.00000
 s8  =   1.00000
 rs6 =   1.28100
 rs8 =   1.09400
 -D3 energy without 3body term =     -0.0029123166 hartrees
 ----------------------------------------------------------------
             Standard Nuclear Orientation (Angstroms)
    I     Atom           X                Y                Z
 ----------------------------------------------------------------
    1      C      -0.4336050172    -0.4357391023     2.7244729727
    2      N      -0.5343582634    -0.6346177690     3.8521180431
    3      C       0.3528145742    -0.9874993480     0.5095173366
    4      H       0.8622067572    -1.9098363353     0.7624066388
    5      C      -0.3058410446    -0.1826115241     1.3182322424
    6      H      -0.7907011771     0.7180675323     0.9553904646
    7      C       0.4675812129    -0.3554285331    -1.6708275397
    8      H       1.5348413081    -0.5181764087    -1.7093754406
    9      C       0.0307687807     0.8937150923    -1.7980305286
   10      H      -0.1825024675    -1.1603483999    -1.9794765079
   11      N      -0.3515831235     2.0377246299    -1.8993194019
   12      H      -0.6496215605     2.5347505953    -1.0651069678
 ----------------------------------------------------------------
 Nuclear Repulsion Energy =         222.40337627 hartrees
 There are       25 alpha and       24 beta electrons
 Applying Cartesian multipole field
    Component          Value
    ---------          -----
     (2,0,0)        1.00000E-10
     (0,2,0)        2.00000E-11
     (0,0,2)       -3.00000E-11
 Nucleus-field energy     =    -0.0000000169 hartrees
 Requested basis set is cc-pVTZ
 There are 100 shells and 280 basis functions
 A cutoff of  1.0D-14 yielded   4544 shell pairs
 There are     35264 function pairs (     45909 Cartesian)
 Smallest overlap matrix eigenvalue = 2.44E-04
 Guess MOs from SCF MO coefficient file
 Reading MOs from coefficient file
 Reading MOs from coefficient file
 Long-range K will be added via erf
 Coulomb attenuation parameter = 0.25 bohr**(-1)
 An unrestricted hybrid HF-DFT SCF calculation will be
 performed using Pulay DIIS extrapolation
 Exchange:     0.1957 Hartree-Fock + 1.0000 wB97X-D3 + LR-HF
 Correlation:  1.0000 wB97X-D3
 Using SG-2 standard quadrature grid
 Dispersion:   Grimme D3
 SCF converges when DIIS error is below 1.0E-08
 Geometry optimization detected.  Setting ReadMinima to 0
 Setting SaveMinima to 0
 using 64 threads for integral computing
 -------------------------------------------------------
 OpenMP Integral computing Module                
 Release: version 1.0, May 2013, Q-Chem Inc. Pittsburgh 
 -------------------------------------------------------
 using 64 threads for integral computing
 -------------------------------------------------------
 OpenMP Integral computing Module                
 Release: version 1.0, May 2013, Q-Chem Inc. Pittsburgh 
 -------------------------------------------------------
 ---------------------------------------
  Cycle       Energy         DIIS Error
 ---------------------------------------
    1    -302.8422310764      1.32E-03
    2    -302.8559013259      1.52E-04
    3    -302.8564257594      9.91E-05
    4    -302.8565371555      5.97E-05
    5    -302.8565933878      2.19E-05
    6    -302.8566078732      8.31E-06
    7    -302.8566125561      4.61E-06
    8    -302.8566147899      2.54E-06
    9    -302.8566160351      1.27E-06
   10    -302.8566163712      6.78E-07
   11    -302.8566164505      2.21E-07
   12    -302.8566164625      9.14E-08
   13    -302.8566164690      3.99E-08
   14    -302.8566164719      2.75E-08
   15    -302.8566164735      1.18E-08
   16    -302.8566164741      7.21E-09 Convergence criterion met
 ---------------------------------------
 <S^2> = 0.7907
 SCF time:  CPU 1696.78 s  wall 29.13 s
 SCF   energy in the final basis set = -302.85661647
 Total energy in the final basis set = -302.85661647
 
 --------------------------------------------------------------
 
                    Orbital Energies (a.u.)
 --------------------------------------------------------------
 
 Alpha MOs
 -- Occupied --
-14.4678 -14.4184 -10.3781 -10.3291 -10.3280 -10.3226 -10.3174  -1.0838
 -1.0246  -0.9322  -0.9001  -0.7469  -0.7072  -0.6431  -0.6208  -0.5893
 -0.5638  -0.5211  -0.4805  -0.4682  -0.4630  -0.4357  -0.4152  -0.3806
 -0.2886
 -- Virtual --
  0.0255   0.0540   0.0777   0.1019   0.1319   0.1360   0.1598   0.1819
  0.1861   0.2029   0.2293   0.2543   0.2835   0.3255   0.3335   0.3496
  0.3698   0.3834   0.3928   0.4179   0.4291   0.4390   0.4582   0.4612
  0.4792   0.4926   0.5155   0.5281   0.5344   0.5430   0.5510   0.5575
  0.5703   0.5820   0.6099   0.6187   0.6426   0.6549   0.6634   0.6708
  0.6764   0.6961   0.7042   0.7080   0.7319   0.7617   0.8035   0.8113
  0.8248   0.8314   0.8599   0.8931   0.8974   0.9412   0.9549   0.9643
  0.9986   1.0363   1.0556   1.0810   1.1035   1.1123   1.1251   1.1488
  1.1554   1.1752   1.2060   1.2236   1.2240   1.2395   1.2657   1.3049
  1.3166   1.3477   1.3687   1.3777   1.3909   1.4288   1.4383   1.4472
  1.4660   1.4924   1.5036   1.5347   1.5509   1.5605   1.5678   1.6617
  1.6857   1.7341   1.7975   1.8051   1.8271   1.9007   1.9737   1.9890
  2.0460   2.1208   2.1362   2.1929   2.2018   2.2434   2.2526   2.3072
  2.3309   2.3336   2.3708   2.3874   2.4306   2.4642   2.4780   2.5120
  2.5390   2.5595   2.5683   2.6097   2.6426   2.6565   2.6749   2.7057
  2.7250   2.7263   2.7436   2.7533   2.7664   2.7986   2.8232   2.8387
  2.8522   2.8678   2.9108   2.9268   2.9300   2.9664   2.9713   2.9911
  3.0003   3.0345   3.0480   3.0608   3.0797   3.0850   3.0977   3.1058
  3.1159   3.1227   3.1434   3.1556   3.1792   3.1967   3.2208   3.2223
  3.2840   3.2997   3.3106   3.3198   3.3406   3.3729   3.3944   3.4113
  3.4663   3.4974   3.5040   3.5140   3.5465   3.5584   3.5646   3.5775
  3.5966   3.6079   3.6479   3.6725   3.7193   3.7279   3.7392   3.7646
  3.7869   3.8437   3.8767   3.9013   3.9100   3.9390   3.9520   3.9655
  3.9927   4.0101   4.0192   4.0293   4.0751   4.0832   4.1032   4.1106
  4.1273   4.1422   4.1886   4.2144   4.2409   4.2754   4.3337   4.3522
  4.3585   4.3883   4.4997   4.5137   4.5553   4.5623   4.6211   4.6503
  4.6562   4.6832   4.7151   4.7516   4.7644   4.7733   4.8074   4.8283
  4.8543   4.9763   4.9949   5.0047   5.0456   5.0819   5.1191   5.1479
  5.1757   5.2167   5.2210   5.2578   5.2639   5.3010   5.3551   5.3908
  5.4803   5.6590   5.6747   5.7225   5.7561   5.8412   5.9011   5.9226
  6.0015   6.0206   6.1989   6.2252   6.3136   6.4141   6.4927   6.7380
  8.4422   9.0704  10.7630  13.7105  14.2748  15.1622  15.5593
 
 Beta MOs
 -- Occupied --
-14.4664 -14.4187 -10.3748 -10.3294 -10.3233 -10.3182 -10.3165  -1.0781
 -1.0244  -0.9215  -0.8952  -0.7262  -0.6992  -0.6352  -0.6147  -0.5872
 -0.5513  -0.5011  -0.4810  -0.4661  -0.4608  -0.4326  -0.3745  -0.3719
 -- Virtual --
 -0.0140   0.0387   0.0603   0.0852   0.1096   0.1363   0.1502   0.1649
  0.1823   0.1873   0.2026   0.2312   0.2553   0.2878   0.3326   0.3343
  0.3523   0.3719   0.3878   0.3970   0.4210   0.4325   0.4432   0.4654
  0.4691   0.4834   0.4990   0.5160   0.5288   0.5373   0.5458   0.5523
  0.5635   0.5711   0.5847   0.6147   0.6295   0.6511   0.6575   0.6712
  0.6743   0.6818   0.6964   0.7070   0.7094   0.7372   0.7672   0.8064
  0.8130   0.8284   0.8361   0.8618   0.8964   0.9026   0.9440   0.9589
  0.9691   0.9998   1.0395   1.0594   1.0840   1.1078   1.1172   1.1276
  1.1499   1.1580   1.1784   1.2092   1.2274   1.2293   1.2442   1.2736
  1.3069   1.3227   1.3511   1.3694   1.3831   1.3935   1.4346   1.4402
  1.4486   1.4696   1.4954   1.5082   1.5352   1.5541   1.5623   1.5714
  1.6654   1.6881   1.7411   1.7965   1.8065   1.8311   1.9017   1.9767
  1.9968   2.0498   2.1249   2.1386   2.2032   2.2108   2.2498   2.2691
  2.3137   2.3376   2.3428   2.3747   2.3964   2.4321   2.4689   2.4849
  2.5193   2.5458   2.5677   2.5795   2.6203   2.6539   2.6624   2.6815
  2.7105   2.7276   2.7365   2.7489   2.7605   2.7760   2.8057   2.8343
  2.8434   2.8569   2.8751   2.9269   2.9369   2.9424   2.9745   2.9825
  3.0030   3.0129   3.0431   3.0602   3.0693   3.0861   3.0918   3.1024
  3.1121   3.1250   3.1278   3.1486   3.1618   3.1862   3.2038   3.2278
  3.2371   3.2878   3.3041   3.3208   3.3263   3.3480   3.3826   3.4099
  3.4186   3.4806   3.5005   3.5068   3.5194   3.5538   3.5615   3.5710
  3.5853   3.6005   3.6150   3.6677   3.6807   3.7267   3.7327   3.7422
  3.7710   3.7921   3.8495   3.8829   3.9055   3.9117   3.9438   3.9567
  3.9708   3.9988   4.0130   4.0236   4.0333   4.0744   4.0822   4.1078
  4.1134   4.1309   4.1449   4.1922   4.2209   4.2445   4.2782   4.3360
  4.3575   4.3667   4.3936   4.5041   4.5156   4.5604   4.5711   4.6277
  4.6540   4.6552   4.6833   4.7217   4.7555   4.7695   4.7760   4.8085
  4.8310   4.8542   4.9779   5.0015   5.0132   5.0494   5.0840   5.1279
  5.1529   5.1768   5.2218   5.2270   5.2592   5.2659   5.3080   5.3586
  5.3962   5.4835   5.6632   5.6771   5.7250   5.7628   5.8477   5.9058
  5.9238   6.0114   6.0279   6.1984   6.2258   6.3156   6.4223   6.4964
  6.7434   8.4446   9.0755  10.7726  13.7174  14.2758  15.1647  15.5594
 --------------------------------------------------------------
 
          Ground-State Mulliken Net Atomic Charges

     Atom                 Charge (a.u.)    Spin (a.u.)
  --------------------------------------------------------
      1 C                    -0.065209       0.040536
      2 N                    -0.071669      -0.023101
      3 C                    -0.204617       0.773683
      4 H                     0.147875       0.013392
      5 C                    -0.107577      -0.092095
      6 H                     0.148185       0.018222
      7 C                    -0.300149      -0.126356
      8 H                     0.150967       0.004742
      9 C                     0.099065       0.287949
     10 H                     0.153423       0.004802
     11 N                    -0.127067       0.065395
     12 H                     0.176773       0.032831
  --------------------------------------------------------
  Sum of atomic charges =    -0.000000
  Sum of spin   charges =     1.000000

 -----------------------------------------------------------------
                    Cartesian Multipole Moments
 -----------------------------------------------------------------
    Charge (ESU x 10^10)
                -0.0000
    Dipole Moment (Debye)
         X       0.6571      Y       0.3672      Z      -3.8773
       Tot       3.9497
    Quadrupole Moments (Debye-Ang)
        XX     -39.8197     XY      -3.1240     YY     -37.7454
        XZ       1.6651     YZ       7.5599     ZZ     -64.9482
    Octopole Moments (Debye-Ang^2)
       XXX      14.0778    XXY      -1.0920    XYY       2.8408
       YYY      -2.0785    XXZ     -19.3610    XYZ      -4.2650
       YYZ     -10.5428    XZZ      17.8672    YZZ       0.5298
       ZZZ    -128.5072
    Hexadecapole Moments (Debye-Ang^3)
      XXXX     -88.4386   XXXY      15.0522   XXYY     -62.3175
      XYYY       3.6296   YYYY    -279.1867   XXXZ      60.0951
      XXYZ      54.0515   XYYZ      24.7059   YYYZ     171.0918
      XXZZ    -222.5542   XYZZ       0.8362   YYZZ    -287.8103
      XZZZ     114.0018   YZZZ     255.5676   ZZZZ   -1655.9852
 -----------------------------------------------------------------
 Calculating analytic gradient of the SCF energy
 Gradient of SCF Energy
            1           2           3           4           5           6
    1   0.0000041   0.0000519   0.0001060  -0.0002602   0.0001776  -0.0001931
    2   0.0000614   0.0000232  -0.0009223  -0.0002329   0.0001235  -0.0000656
    3   0.0000104   0.0000134   0.0028697   0.0001713  -0.0003553   0.0001101
            7           8           9          10          11          12
    1  -0.0002349   0.0000728  -0.0001904   0.0001179   0.0002570   0.0000914
    2   0.0021213   0.0002097  -0.0010824  -0.0000724  -0.0001121  -0.0000515
    3  -0.0023500   0.0002753  -0.0025924   0.0002055   0.0019291  -0.0002871
 Max gradient component =       2.870E-03
 RMS gradient           =       9.364E-04
 Gradient time:  CPU 247.14 s  wall 4.95 s
 Geometry Optimization Parameters
   NAtoms,    NIC,     NZ,  NCons,   NDum,   NFix, NCnnct, MaxDiis
       12      66       0       0       0       0       0       0

 Cartesian Hessian Update
 Hessian updated using Powell/Murtagh-Sargent update
  Mixing factors:     0.988607 Powell                      0.011393 Murtagh-Sargent


** GEOMETRY OPTIMIZATION IN DELOCALIZED INTERNAL COORDINATES **
   Searching for a Transition State

   Optimization Cycle:  16

                       Coordinates (Angstroms)
     ATOM                X               Y               Z
      1  C        -0.4336050172   -0.4357391023    2.7244729727
      2  N        -0.5343582634   -0.6346177690    3.8521180431
      3  C         0.3528145742   -0.9874993480    0.5095173366
      4  H         0.8622067572   -1.9098363353    0.7624066388
      5  C        -0.3058410446   -0.1826115241    1.3182322424
      6  H        -0.7907011771    0.7180675323    0.9553904646
      7  C         0.4675812129   -0.3554285331   -1.6708275397
      8  H         1.5348413081   -0.5181764087   -1.7093754406
      9  C         0.0307687807    0.8937150923   -1.7980305286
     10  H        -0.1825024675   -1.1603483999   -1.9794765079
     11  N        -0.3515831235    2.0377246299   -1.8993194019
     12  H        -0.6496215605    2.5347505953   -1.0651069678
   Point Group: c1    Number of degrees of freedom:    30


   Energy is   -302.856616474

 Hessian updated using Powell/Murtagh-Sargent update
  Mixing factors:     0.999136 Powell                      0.000864 Murtagh-Sargent

 30 Hessian modes will be used to form the next step
  Hessian Eigenvalues:
    -0.007913    0.005244    0.010875    0.016425    0.033197    0.033281
     0.068910    0.073559    0.100222    0.131990    0.158661    0.159987
     0.160013    0.198128    0.199427    0.199991    0.199999    0.219282
     0.220015    0.223492    0.356570    0.359282    0.360040    0.360806
     0.402498    0.443700    0.536493    0.622881    0.993208    1.349205

 Transition state search - taking P-RFO step
 Searching for Lamda that Maximizes Along the Lowest mode
 Value Taken    Lamda =   0.00066928
 Searching for Lamda that Minimizes Along All other modes
 Value Taken    Lamda =  -0.00059135
 Calculated Step too Large.  Step scaled by  0.719446
 Step Taken.  Stepsize is  0.300000

                             Maximum     Tolerance    Cnvgd?
         Gradient           0.001982      0.000300      NO
         Displacement       0.164032      0.001200      NO
         Energy change      0.000187      0.000001      NO


 New Cartesian Coordinates Obtained by Inverse Iteration

 Displacement from previous Coordinates is:  0.498458
 Adding empirical dispersion correction 
 ----------------------------------------------------------------
 Doing -D3(0) with
 s6  =   1.00000
 s8  =   1.00000
 rs6 =   1.28100
 rs8 =   1.09400
 -D3 energy without 3body term =     -0.0028953690 hartrees
 ----------------------------------------------------------------
             Standard Nuclear Orientation (Angstroms)
    I     Atom           X                Y                Z
 ----------------------------------------------------------------
    1      C      -0.4242092783    -0.4482028860     2.7413459429
    2      N      -0.5538481957    -0.6719122183     3.8613429865
    3      C       0.3281544917    -1.0019691073     0.5155959940
    4      H       0.7529410541    -1.9735751121     0.7370698877
    5      C      -0.2609779214    -0.1651383864     1.3444660140
    6      H      -0.6553545005     0.7873597331     1.0054799713
    7      C       0.4867290879    -0.3404525320    -1.6702971243
    8      H       1.5578335036    -0.4789363396    -1.6662507818
    9      C       0.0205858050     0.8953413244    -1.8040834115
   10      H      -0.1365116669    -1.1621498246    -1.9895952723
   11      N      -0.3845745671     2.0278038498    -1.9429390458
   12      H      -0.7307678330     2.5318319283    -1.1321338489
 ----------------------------------------------------------------
 Nuclear Repulsion Energy =         221.90603145 hartrees
 There are       25 alpha and       24 beta electrons
 Applying Cartesian multipole field
    Component          Value
    ---------          -----
     (2,0,0)        1.00000E-10
     (0,2,0)        2.00000E-11
     (0,0,2)       -3.00000E-11
 Nucleus-field energy     =    -0.0000000172 hartrees
 Requested basis set is cc-pVTZ
 There are 100 shells and 280 basis functions
 A cutoff of  1.0D-14 yielded   4534 shell pairs
 There are     35188 function pairs (     45810 Cartesian)
 Smallest overlap matrix eigenvalue = 2.36E-04
 Guess MOs from SCF MO coefficient file
 Reading MOs from coefficient file
 Reading MOs from coefficient file
 Long-range K will be added via erf
 Coulomb attenuation parameter = 0.25 bohr**(-1)
 An unrestricted hybrid HF-DFT SCF calculation will be
 performed using Pulay DIIS extrapolation
 Exchange:     0.1957 Hartree-Fock + 1.0000 wB97X-D3 + LR-HF
 Correlation:  1.0000 wB97X-D3
 Using SG-2 standard quadrature grid
 Dispersion:   Grimme D3
 SCF converges when DIIS error is below 1.0E-08
 Geometry optimization detected.  Setting ReadMinima to 0
 Setting SaveMinima to 0
 using 64 threads for integral computing
 -------------------------------------------------------
 OpenMP Integral computing Module                
 Release: version 1.0, May 2013, Q-Chem Inc. Pittsburgh 
 -------------------------------------------------------
 using 64 threads for integral computing
 -------------------------------------------------------
 OpenMP Integral computing Module                
 Release: version 1.0, May 2013, Q-Chem Inc. Pittsburgh 
 -------------------------------------------------------
 ---------------------------------------
  Cycle       Energy         DIIS Error
 ---------------------------------------
    1    -302.8430267099      1.40E-03
    2    -302.8558518556      1.54E-04
    3    -302.8563888215      9.83E-05
    4    -302.8564939416      6.10E-05
    5    -302.8565479673      2.15E-05
    6    -302.8565602094      8.06E-06
    7    -302.8565637691      4.38E-06
    8    -302.8565654179      2.36E-06
    9    -302.8565663738      1.17E-06
   10    -302.8565666636      5.73E-07
   11    -302.8565667266      2.25E-07
   12    -302.8565667339      8.83E-08
   13    -302.8565667369      3.78E-08
   14    -302.8565667382      2.54E-08
   15    -302.8565667389      1.01E-08
   16    -302.8565667392      5.93E-09 Convergence criterion met
 ---------------------------------------
 <S^2> = 0.7898
 SCF time:  CPU 1764.01 s  wall 33.36 s
 SCF   energy in the final basis set = -302.85656674
 Total energy in the final basis set = -302.85656674
 
 --------------------------------------------------------------
 
                    Orbital Energies (a.u.)
 --------------------------------------------------------------
 
 Alpha MOs
 -- Occupied --
-14.4677 -14.4186 -10.3781 -10.3294 -10.3282 -10.3207 -10.3176  -1.0835
 -1.0247  -0.9323  -0.8996  -0.7472  -0.7068  -0.6432  -0.6203  -0.5889
 -0.5643  -0.5211  -0.4807  -0.4683  -0.4627  -0.4358  -0.4139  -0.3810
 -0.2902
 -- Virtual --
  0.0253   0.0544   0.0787   0.1005   0.1315   0.1357   0.1601   0.1830
  0.1880   0.2006   0.2289   0.2553   0.2845   0.3274   0.3349   0.3486
  0.3709   0.3825   0.3913   0.4194   0.4296   0.4381   0.4586   0.4618
  0.4791   0.4925   0.5187   0.5245   0.5373   0.5417   0.5496   0.5573
  0.5701   0.5831   0.6101   0.6198   0.6494   0.6566   0.6629   0.6682
  0.6770   0.6976   0.7014   0.7052   0.7324   0.7583   0.8067   0.8150
  0.8206   0.8340   0.8648   0.8905   0.8965   0.9400   0.9552   0.9594
  0.9995   1.0403   1.0504   1.0817   1.1040   1.1099   1.1245   1.1493
  1.1550   1.1839   1.2034   1.2195   1.2248   1.2364   1.2655   1.3061
  1.3200   1.3447   1.3692   1.3772   1.3906   1.4303   1.4328   1.4466
  1.4658   1.4960   1.5033   1.5380   1.5473   1.5619   1.5655   1.6628
  1.6878   1.7330   1.7971   1.8054   1.8279   1.9021   1.9735   1.9817
  2.0527   2.1193   2.1377   2.1929   2.1973   2.2442   2.2588   2.3092
  2.3369   2.3422   2.3615   2.3882   2.4351   2.4595   2.4823   2.5109
  2.5374   2.5608   2.5655   2.6139   2.6398   2.6544   2.6718   2.7062
  2.7221   2.7252   2.7437   2.7510   2.7684   2.7924   2.8245   2.8413
  2.8485   2.8629   2.9106   2.9265   2.9286   2.9663   2.9688   2.9879
  2.9983   3.0339   3.0482   3.0601   3.0784   3.0849   3.0975   3.1000
  3.1161   3.1185   3.1445   3.1530   3.1857   3.1946   3.2185   3.2212
  3.2887   3.2974   3.3086   3.3160   3.3395   3.3680   3.3958   3.4098
  3.4631   3.4982   3.5041   3.5128   3.5461   3.5595   3.5641   3.5756
  3.5979   3.6081   3.6494   3.6702   3.7201   3.7254   3.7355   3.7720
  3.7812   3.8411   3.8751   3.9000   3.9060   3.9382   3.9489   3.9608
  3.9950   4.0070   4.0219   4.0257   4.0746   4.0831   4.1055   4.1109
  4.1240   4.1447   4.1897   4.2140   4.2454   4.2788   4.3363   4.3530
  4.3575   4.3905   4.4991   4.5084   4.5555   4.5638   4.6217   4.6432
  4.6564   4.6829   4.7132   4.7598   4.7702   4.7724   4.8070   4.8279
  4.8572   4.9736   4.9919   5.0049   5.0467   5.0840   5.1168   5.1503
  5.1768   5.2169   5.2214   5.2597   5.2644   5.2986   5.3558   5.3958
  5.4952   5.6528   5.6783   5.7193   5.7588   5.8405   5.9073   5.9225
  6.0043   6.0238   6.1981   6.2246   6.3281   6.4136   6.4942   6.7404
  8.4416   9.1059  10.7614  13.7129  14.3084  15.1705  15.5607
 
 Beta MOs
 -- Occupied --
-14.4664 -14.4189 -10.3750 -10.3296 -10.3213 -10.3182 -10.3167  -1.0781
 -1.0246  -0.9213  -0.8950  -0.7260  -0.6992  -0.6351  -0.6143  -0.5869
 -0.5518  -0.5018  -0.4812  -0.4663  -0.4606  -0.4327  -0.3732  -0.3715
 -- Virtual --
 -0.0143   0.0385   0.0605   0.0854   0.1088   0.1360   0.1494   0.1649
  0.1828   0.1903   0.1997   0.2309   0.2565   0.2888   0.3350   0.3364
  0.3501   0.3729   0.3866   0.3960   0.4230   0.4322   0.4427   0.4663
  0.4689   0.4828   0.4995   0.5188   0.5251   0.5408   0.5443   0.5511
  0.5631   0.5708   0.5859   0.6151   0.6318   0.6579   0.6591   0.6677
  0.6736   0.6829   0.6972   0.7042   0.7070   0.7378   0.7638   0.8095
  0.8161   0.8254   0.8386   0.8666   0.8956   0.8996   0.9426   0.9591
  0.9644   1.0006   1.0432   1.0547   1.0846   1.1081   1.1157   1.1267
  1.1504   1.1576   1.1867   1.2072   1.2248   1.2293   1.2407   1.2738
  1.3074   1.3264   1.3483   1.3699   1.3824   1.3932   1.4339   1.4373
  1.4474   1.4697   1.4988   1.5082   1.5385   1.5503   1.5638   1.5688
  1.6664   1.6903   1.7404   1.7961   1.8065   1.8319   1.9031   1.9765
  1.9892   2.0565   2.1236   2.1403   2.2034   2.2063   2.2503   2.2745
  2.3152   2.3449   2.3485   2.3676   2.3975   2.4359   2.4650   2.4888
  2.5177   2.5449   2.5696   2.5771   2.6249   2.6518   2.6599   2.6778
  2.7105   2.7272   2.7331   2.7492   2.7580   2.7780   2.7996   2.8358
  2.8466   2.8529   2.8698   2.9288   2.9361   2.9399   2.9733   2.9812
  2.9999   3.0118   3.0427   3.0610   3.0678   3.0848   3.0899   3.1023
  3.1076   3.1215   3.1269   3.1493   3.1601   3.1914   3.2027   3.2280
  3.2339   3.2925   3.3017   3.3181   3.3225   3.3463   3.3783   3.4098
  3.4185   3.4780   3.5012   3.5068   3.5182   3.5536   3.5660   3.5666
  3.5850   3.6013   3.6149   3.6703   3.6778   3.7276   3.7305   3.7384
  3.7783   3.7863   3.8470   3.8814   3.9039   3.9077   3.9419   3.9553
  3.9661   4.0008   4.0097   4.0265   4.0293   4.0740   4.0821   4.1107
  4.1140   4.1268   4.1471   4.1933   4.2207   4.2489   4.2816   4.3383
  4.3596   4.3646   4.3960   4.5035   4.5103   4.5606   4.5727   4.6285
  4.6467   4.6554   4.6828   4.7195   4.7636   4.7736   4.7763   4.8081
  4.8306   4.8571   4.9751   4.9986   5.0129   5.0511   5.0861   5.1253
  5.1559   5.1775   5.2221   5.2277   5.2605   5.2675   5.3056   5.3594
  5.4012   5.4983   5.6570   5.6804   5.7218   5.7656   5.8471   5.9119
  5.9237   6.0142   6.0313   6.1976   6.2252   6.3299   6.4215   6.4981
  6.7455   8.4441   9.1109  10.7713  13.7199  14.3095  15.1728  15.5608
 --------------------------------------------------------------
 
          Ground-State Mulliken Net Atomic Charges

     Atom                 Charge (a.u.)    Spin (a.u.)
  --------------------------------------------------------
      1 C                    -0.064579       0.041523
      2 N                    -0.071580      -0.023579
      3 C                    -0.204032       0.787935
      4 H                     0.149090       0.013604
      5 C                    -0.106028      -0.093427
      6 H                     0.148186       0.018604
      7 C                    -0.305657      -0.122737
      8 H                     0.151538       0.004741
      9 C                     0.101775       0.274605
     10 H                     0.151827       0.004845
     11 N                    -0.126269       0.063165
     12 H                     0.175729       0.030720
  --------------------------------------------------------
  Sum of atomic charges =    -0.000000
  Sum of spin   charges =     1.000000

 -----------------------------------------------------------------
                    Cartesian Multipole Moments
 -----------------------------------------------------------------
    Charge (ESU x 10^10)
                -0.0000
    Dipole Moment (Debye)
         X       0.6490      Y       0.4471      Z      -3.8409
       Tot       3.9209
    Quadrupole Moments (Debye-Ang)
        XX     -40.0340     XY      -3.2240     YY     -37.4163
        XZ       1.9134     YZ       7.7291     ZZ     -65.1455
    Octopole Moments (Debye-Ang^2)
       XXX      14.2350    XXY      -0.2320    XYY       2.1943
       YYY      -1.6329    XXZ     -19.8812    XYZ      -4.1458
       YYZ     -11.2364    XZZ      18.4734    YZZ       1.8948
       ZZZ    -127.8777
    Hexadecapole Moments (Debye-Ang^3)
      XXXX     -88.0881   XXXY      15.4957   XXYY     -62.2701
      XYYY       2.3322   YYYY    -278.6919   XXXZ      59.7694
      XXYZ      55.5386   XYYZ      25.2826   YYYZ     174.7783
      XXZZ    -226.4037   XYZZ       0.0536   YYZZ    -291.7034
      XZZZ     116.4073   YZZZ     266.9444   ZZZZ   -1675.0182
 -----------------------------------------------------------------
 Calculating analytic gradient of the SCF energy
 Gradient of SCF Energy
            1           2           3           4           5           6
    1  -0.0000585   0.0000612  -0.0000051  -0.0001332   0.0000549   0.0000369
    2  -0.0000600   0.0000260  -0.0006176  -0.0000335   0.0000305  -0.0000738
    3   0.0000495  -0.0000044   0.0017118   0.0001340  -0.0003367   0.0000519
            7           8           9          10          11          12
    1   0.0000407   0.0000579  -0.0005893   0.0000289   0.0004382   0.0000674
    2   0.0016129   0.0000909  -0.0009124  -0.0000570  -0.0000361   0.0000302
    3  -0.0015280   0.0002154  -0.0013885   0.0002107   0.0011993  -0.0003152
 Max gradient component =       1.712E-03
 RMS gradient           =       6.096E-04
 Gradient time:  CPU 250.94 s  wall 4.71 s
 Geometry Optimization Parameters
   NAtoms,    NIC,     NZ,  NCons,   NDum,   NFix, NCnnct, MaxDiis
       12      66       0       0       0       0       0       0

 Cartesian Hessian Update
 Hessian updated using Powell/Murtagh-Sargent update
  Mixing factors:     0.989316 Powell                      0.010684 Murtagh-Sargent


** GEOMETRY OPTIMIZATION IN DELOCALIZED INTERNAL COORDINATES **
   Searching for a Transition State

   Optimization Cycle:  17

                       Coordinates (Angstroms)
     ATOM                X               Y               Z
      1  C        -0.4242092783   -0.4482028860    2.7413459429
      2  N        -0.5538481957   -0.6719122183    3.8613429865
      3  C         0.3281544917   -1.0019691073    0.5155959940
      4  H         0.7529410541   -1.9735751121    0.7370698877
      5  C        -0.2609779214   -0.1651383864    1.3444660140
      6  H        -0.6553545005    0.7873597331    1.0054799713
      7  C         0.4867290879   -0.3404525320   -1.6702971243
      8  H         1.5578335036   -0.4789363396   -1.6662507818
      9  C         0.0205858050    0.8953413244   -1.8040834115
     10  H        -0.1365116669   -1.1621498246   -1.9895952723
     11  N        -0.3845745671    2.0278038498   -1.9429390458
     12  H        -0.7307678330    2.5318319283   -1.1321338489
   Point Group: c1    Number of degrees of freedom:    30


   Energy is   -302.856566739

 Hessian updated using Powell/Murtagh-Sargent update
  Mixing factors:     0.987345 Powell                      0.012655 Murtagh-Sargent

 30 Hessian modes will be used to form the next step
  Hessian Eigenvalues:
    -0.005177    0.003210    0.010836    0.016425    0.033196    0.033293
     0.068908    0.073559    0.100223    0.131990    0.158667    0.159998
     0.160034    0.198113    0.199503    0.199991    0.200000    0.219282
     0.220014    0.223549    0.356573    0.359282    0.360041    0.360806
     0.402499    0.443709    0.536536    0.622894    0.993215    1.349206

 Transition state search - taking P-RFO step
 Searching for Lamda that Maximizes Along the Lowest mode
 Value Taken    Lamda =   0.00039855
 Searching for Lamda that Minimizes Along All other modes
 Value Taken    Lamda =  -0.00027514
 Calculated Step too Large.  Step scaled by  0.781947
 Step Taken.  Stepsize is  0.300000

                             Maximum     Tolerance    Cnvgd?
         Gradient           0.001171      0.000300      NO
         Displacement       0.165682      0.001200      NO
         Energy change      0.000050      0.000001      NO


 New Cartesian Coordinates Obtained by Inverse Iteration

 Displacement from previous Coordinates is:  0.489512
 Adding empirical dispersion correction 
 ----------------------------------------------------------------
 Doing -D3(0) with
 s6  =   1.00000
 s8  =   1.00000
 rs6 =   1.28100
 rs8 =   1.09400
 -D3 energy without 3body term =     -0.0028821022 hartrees
 ----------------------------------------------------------------
             Standard Nuclear Orientation (Angstroms)
    I     Atom           X                Y                Z
 ----------------------------------------------------------------
    1      C      -0.4147033447    -0.4596046149     2.7625781536
    2      N      -0.5739065994    -0.7028203116     3.8746678947
    3      C       0.3019652085    -1.0159506907     0.5259913489
    4      H       0.6393590861    -2.0278694824     0.7141178334
    5      C      -0.2157546015    -0.1531962178     1.3753151357
    6      H      -0.5209253150     0.8396420013     1.0605477093
    7      C       0.5066332473    -0.3227139784    -1.6772038227
    8      H       1.5790450446    -0.4375751716    -1.6288124392
    9      C       0.0119745307     0.8988792013    -1.8146278989
   10      H      -0.0900306673    -1.1600017690    -2.0060202011
   11      N      -0.4151630421     2.0187082218    -1.9877451621
   12      H      -0.8084935679     2.5225032414    -1.1988072399
 ----------------------------------------------------------------
 Nuclear Repulsion Energy =         221.21712983 hartrees
 There are       25 alpha and       24 beta electrons
 Applying Cartesian multipole field
    Component          Value
    ---------          -----
     (2,0,0)        1.00000E-10
     (0,2,0)        2.00000E-11
     (0,0,2)       -3.00000E-11
 Nucleus-field energy     =    -0.0000000175 hartrees
 Requested basis set is cc-pVTZ
 There are 100 shells and 280 basis functions
 A cutoff of  1.0D-14 yielded   4519 shell pairs
 There are     35041 function pairs (     45596 Cartesian)
 Smallest overlap matrix eigenvalue = 2.37E-04
 Guess MOs from SCF MO coefficient file
 Reading MOs from coefficient file
 Reading MOs from coefficient file
 Long-range K will be added via erf
 Coulomb attenuation parameter = 0.25 bohr**(-1)
 An unrestricted hybrid HF-DFT SCF calculation will be
 performed using Pulay DIIS extrapolation
 Exchange:     0.1957 Hartree-Fock + 1.0000 wB97X-D3 + LR-HF
 Correlation:  1.0000 wB97X-D3
 Using SG-2 standard quadrature grid
 Dispersion:   Grimme D3
 SCF converges when DIIS error is below 1.0E-08
 Geometry optimization detected.  Setting ReadMinima to 0
 Setting SaveMinima to 0
 using 64 threads for integral computing
 -------------------------------------------------------
 OpenMP Integral computing Module                
 Release: version 1.0, May 2013, Q-Chem Inc. Pittsburgh 
 -------------------------------------------------------
 using 64 threads for integral computing
 -------------------------------------------------------
 OpenMP Integral computing Module                
 Release: version 1.0, May 2013, Q-Chem Inc. Pittsburgh 
 -------------------------------------------------------
 ---------------------------------------
  Cycle       Energy         DIIS Error
 ---------------------------------------
    1    -302.8435938808      1.36E-03
    2    -302.8558197000      1.46E-04
    3    -302.8563426770      8.48E-05
    4    -302.8564319003      5.88E-05
    5    -302.8564839428      2.01E-05
    6    -302.8564962717      8.02E-06
    7    -302.8565003262      4.34E-06
    8    -302.8565023397      2.44E-06
    9    -302.8565034576      1.18E-06
   10    -302.8565037817      6.21E-07
   11    -302.8565038578      2.11E-07
   12    -302.8565038692      9.75E-08
   13    -302.8565038755      3.99E-08
   14    -302.8565038779      2.78E-08
   15    -302.8565038790      1.13E-08
   16    -302.8565038795      6.87E-09 Convergence criterion met
 ---------------------------------------
 <S^2> = 0.7884
 SCF time:  CPU 1672.11 s  wall 28.71 s
 SCF   energy in the final basis set = -302.85650388
 Total energy in the final basis set = -302.85650388
 
 --------------------------------------------------------------
 
                    Orbital Energies (a.u.)
 --------------------------------------------------------------
 
 Alpha MOs
 -- Occupied --
-14.4672 -14.4190 -10.3780 -10.3301 -10.3288 -10.3181 -10.3179  -1.0831
 -1.0251  -0.9325  -0.8989  -0.7478  -0.7059  -0.6433  -0.6195  -0.5882
 -0.5651  -0.5208  -0.4811  -0.4686  -0.4620  -0.4360  -0.4121  -0.3816
 -0.2929
 -- Virtual --
  0.0247   0.0549   0.0801   0.0989   0.1310   0.1351   0.1600   0.1837
  0.1870   0.2002   0.2290   0.2548   0.2860   0.3270   0.3358   0.3492
  0.3709   0.3821   0.3902   0.4198   0.4297   0.4381   0.4577   0.4616
  0.4793   0.4914   0.5201   0.5226   0.5378   0.5430   0.5485   0.5565
  0.5694   0.5826   0.6089   0.6189   0.6503   0.6563   0.6628   0.6635
  0.6769   0.6973   0.7010   0.7053   0.7339   0.7550   0.8055   0.8151
  0.8197   0.8353   0.8642   0.8921   0.8960   0.9385   0.9527   0.9559
  0.9976   1.0395   1.0510   1.0799   1.1012   1.1073   1.1243   1.1486
  1.1547   1.1860   1.2019   1.2182   1.2246   1.2361   1.2656   1.3059
  1.3237   1.3424   1.3701   1.3754   1.3909   1.4284   1.4305   1.4459
  1.4639   1.4965   1.5042   1.5388   1.5469   1.5624   1.5652   1.6605
  1.6872   1.7326   1.7968   1.8057   1.8264   1.9004   1.9685   1.9769
  2.0589   2.1184   2.1368   2.1913   2.1941   2.2445   2.2636   2.3108
  2.3405   2.3437   2.3602   2.3879   2.4406   2.4601   2.4820   2.5113
  2.5373   2.5589   2.5653   2.6111   2.6365   2.6506   2.6630   2.7072
  2.7181   2.7246   2.7429   2.7482   2.7690   2.7890   2.8233   2.8419
  2.8461   2.8580   2.9068   2.9272   2.9287   2.9644   2.9671   2.9811
  2.9962   3.0333   3.0462   3.0582   3.0774   3.0833   3.0950   3.0978
  3.1127   3.1173   3.1452   3.1512   3.1885   3.1929   3.2136   3.2185
  3.2922   3.2939   3.3055   3.3097   3.3398   3.3648   3.3946   3.4090
  3.4573   3.4985   3.5045   3.5114   3.5459   3.5537   3.5669   3.5720
  3.6004   3.6067   3.6464   3.6684   3.7194   3.7218   3.7313   3.7741
  3.7805   3.8353   3.8728   3.8960   3.9010   3.9373   3.9416   3.9544
  3.9983   4.0052   4.0201   4.0254   4.0738   4.0826   4.1051   4.1092
  4.1233   4.1505   4.1880   4.2126   4.2482   4.2794   4.3358   4.3542
  4.3586   4.3917   4.4968   4.5054   4.5537   4.5648   4.6210   4.6358
  4.6566   4.6816   4.7148   4.7682   4.7693   4.7764   4.8067   4.8266
  4.8613   4.9716   4.9889   5.0041   5.0482   5.0865   5.1143   5.1493
  5.1788   5.2160   5.2221   5.2604   5.2651   5.2953   5.3523   5.3962
  5.5099   5.6479   5.6820   5.7179   5.7612   5.8393   5.9116   5.9250
  6.0067   6.0246   6.1975   6.2232   6.3441   6.4084   6.4945   6.7439
  8.4333   9.1356  10.7462  13.7089  14.3472  15.1709  15.5576
 
 Beta MOs
 -- Occupied --
-14.4659 -14.4193 -10.3751 -10.3302 -10.3188 -10.3184 -10.3171  -1.0781
 -1.0249  -0.9211  -0.8945  -0.7260  -0.6988  -0.6348  -0.6138  -0.5862
 -0.5525  -0.5027  -0.4816  -0.4666  -0.4601  -0.4330  -0.3735  -0.3688
 -- Virtual --
 -0.0151   0.0382   0.0607   0.0859   0.1079   0.1353   0.1481   0.1647
  0.1834   0.1893   0.1992   0.2309   0.2560   0.2901   0.3352   0.3373
  0.3505   0.3727   0.3862   0.3950   0.4235   0.4323   0.4428   0.4652
  0.4686   0.4826   0.4986   0.5202   0.5232   0.5421   0.5449   0.5499
  0.5623   0.5701   0.5855   0.6138   0.6311   0.6579   0.6610   0.6643
  0.6706   0.6831   0.6968   0.7038   0.7073   0.7394   0.7611   0.8084
  0.8159   0.8250   0.8397   0.8660   0.8971   0.8988   0.9410   0.9566
  0.9609   0.9988   1.0424   1.0556   1.0828   1.1048   1.1137   1.1265
  1.1497   1.1573   1.1890   1.2058   1.2235   1.2292   1.2404   1.2741
  1.3070   1.3303   1.3459   1.3708   1.3802   1.3932   1.4301   1.4372
  1.4467   1.4679   1.4995   1.5094   1.5396   1.5490   1.5645   1.5682
  1.6639   1.6898   1.7404   1.7958   1.8069   1.8302   1.9013   1.9727
  1.9829   2.0626   2.1230   2.1398   2.2008   2.2046   2.2506   2.2786
  2.3161   2.3464   2.3513   2.3672   2.3972   2.4412   2.4657   2.4887
  2.5181   2.5458   2.5702   2.5753   2.6224   2.6489   2.6560   2.6682
  2.7110   2.7263   2.7290   2.7486   2.7552   2.7789   2.7959   2.8350
  2.8472   2.8511   2.8644   2.9264   2.9372   2.9396   2.9716   2.9790
  2.9944   3.0094   3.0418   3.0600   3.0654   3.0833   3.0878   3.1011
  3.1047   3.1167   3.1270   3.1497   3.1588   3.1938   3.2019   3.2254
  3.2288   3.2960   3.2982   3.3138   3.3165   3.3459   3.3763   3.4086
  3.4170   3.4732   3.5014   3.5072   3.5164   3.5538   3.5603   3.5729
  3.5796   3.6035   3.6130   3.6672   3.6759   3.7248   3.7298   3.7341
  3.7808   3.7852   3.8409   3.8791   3.8993   3.9033   3.9406   3.9499
  3.9584   4.0034   4.0078   4.0255   4.0286   4.0733   4.0816   4.1105
  4.1125   4.1256   4.1527   4.1915   4.2194   4.2517   4.2820   4.3379
  4.3619   4.3652   4.3966   4.5013   4.5072   4.5588   4.5739   4.6281
  4.6393   4.6555   4.6815   4.7206   4.7711   4.7726   4.7805   4.8079
  4.8293   4.8613   4.9728   4.9952   5.0120   5.0533   5.0885   5.1227
  5.1553   5.1794   5.2212   5.2290   5.2610   5.2685   5.3025   5.3559
  5.4016   5.5128   5.6518   5.6839   5.7202   5.7681   5.8461   5.9159
  5.9263   6.0164   6.0324   6.1970   6.2239   6.3457   6.4158   6.4985
  6.7486   8.4359   9.1403  10.7565  13.7163  14.3483  15.1730  15.5578
 --------------------------------------------------------------
 
          Ground-State Mulliken Net Atomic Charges

     Atom                 Charge (a.u.)    Spin (a.u.)
  --------------------------------------------------------
      1 C                    -0.063956       0.043261
      2 N                    -0.071222      -0.024497
      3 C                    -0.201665       0.810390
      4 H                     0.150464       0.013905
      5 C                    -0.104855      -0.096186
      6 H                     0.149462       0.019871
      7 C                    -0.317107      -0.116355
      8 H                     0.152363       0.004501
      9 C                     0.107394       0.253618
     10 H                     0.150296       0.004649
     11 N                    -0.125647       0.058772
     12 H                     0.174473       0.028071
  --------------------------------------------------------
  Sum of atomic charges =    -0.000000
  Sum of spin   charges =     1.000000

 -----------------------------------------------------------------
                    Cartesian Multipole Moments
 -----------------------------------------------------------------
    Charge (ESU x 10^10)
                -0.0000
    Dipole Moment (Debye)
         X       0.6340      Y       0.5016      Z      -3.7801
       Tot       3.8655
    Quadrupole Moments (Debye-Ang)
        XX     -40.2024     XY      -3.2628     YY     -37.1750
        XZ       2.1993     YZ       7.8714     ZZ     -65.3554
    Octopole Moments (Debye-Ang^2)
       XXX      14.2599    XXY       0.6182    XYY       1.5612
       YYY      -1.5550    XXZ     -20.4096    XYZ      -3.9597
       YYZ     -11.8136    XZZ      19.0754    YZZ       3.0429
       ZZZ    -127.4022
    Hexadecapole Moments (Debye-Ang^3)
      XXXX     -88.0662   XXXY      15.4613   XXYY     -62.2550
      XYYY       1.2085   YYYY    -278.8844   XXXZ      59.7596
      XXYZ      56.9187   XYYZ      25.9119   YYYZ     178.8476
      XXZZ    -231.0654   XYZZ      -0.8847   YYZZ    -296.1519
      XZZZ     119.3374   YZZZ     277.7607   ZZZZ   -1699.7626
 -----------------------------------------------------------------
 Calculating analytic gradient of the SCF energy
 Gradient of SCF Energy
            1           2           3           4           5           6
    1  -0.0001305   0.0000456   0.0001230  -0.0000619   0.0001073   0.0000203
    2  -0.0000254  -0.0000037  -0.0001124  -0.0000415  -0.0000321  -0.0000939
    3  -0.0000316   0.0000334  -0.0000617   0.0001521   0.0002387  -0.0001619
            7           8           9          10          11          12
    1   0.0002617  -0.0000180  -0.0011203   0.0000044   0.0007244   0.0000440
    2   0.0006594   0.0000492  -0.0002560   0.0000177  -0.0001867   0.0000254
    3  -0.0000619  -0.0000727  -0.0000356   0.0000431   0.0002974  -0.0003393
 Max gradient component =       1.120E-03
 RMS gradient           =       2.785E-04
 Gradient time:  CPU 261.15 s  wall 5.11 s
 Geometry Optimization Parameters
   NAtoms,    NIC,     NZ,  NCons,   NDum,   NFix, NCnnct, MaxDiis
       12      66       0       0       0       0       0       0

 Cartesian Hessian Update
 Hessian updated using Powell/Murtagh-Sargent update
  Mixing factors:     0.989751 Powell                      0.010249 Murtagh-Sargent


** GEOMETRY OPTIMIZATION IN DELOCALIZED INTERNAL COORDINATES **
   Searching for a Transition State

   Optimization Cycle:  18

                       Coordinates (Angstroms)
     ATOM                X               Y               Z
      1  C        -0.4147033447   -0.4596046149    2.7625781536
      2  N        -0.5739065994   -0.7028203116    3.8746678947
      3  C         0.3019652085   -1.0159506907    0.5259913489
      4  H         0.6393590861   -2.0278694824    0.7141178334
      5  C        -0.2157546015   -0.1531962178    1.3753151357
      6  H        -0.5209253150    0.8396420013    1.0605477093
      7  C         0.5066332473   -0.3227139784   -1.6772038227
      8  H         1.5790450446   -0.4375751716   -1.6288124392
      9  C         0.0119745307    0.8988792013   -1.8146278989
     10  H        -0.0900306673   -1.1600017690   -2.0060202011
     11  N        -0.4151630421    2.0187082218   -1.9877451621
     12  H        -0.8084935679    2.5225032414   -1.1988072399
   Point Group: c1    Number of degrees of freedom:    30


   Energy is   -302.856503880

 Hessian updated using Powell/Murtagh-Sargent update
  Mixing factors:     0.999976 Powell                      0.000024 Murtagh-Sargent

 30 Hessian modes will be used to form the next step
  Hessian Eigenvalues:
    -0.006137    0.004099    0.010857    0.016428    0.033206    0.033294
     0.068910    0.073568    0.100228    0.131989    0.158663    0.160005
     0.160029    0.198181    0.199493    0.199991    0.200000    0.219285
     0.220015    0.223554    0.356573    0.359282    0.360041    0.360806
     0.402498    0.443708    0.536534    0.622894    0.993217    1.349206

 Transition state search - taking P-RFO step
 Searching for Lamda that Maximizes Along the Lowest mode
 Value Taken    Lamda =   0.00000602
 Searching for Lamda that Minimizes Along All other modes
 Value Taken    Lamda =  -0.00001252
 Step Taken.  Stepsize is  0.039585

                             Maximum     Tolerance    Cnvgd?
         Gradient           0.000726      0.000300      NO
         Displacement       0.022687      0.001200      NO
         Energy change      0.000063      0.000001      NO


 New Cartesian Coordinates Obtained by Inverse Iteration

 Displacement from previous Coordinates is:  0.062760
 Adding empirical dispersion correction 
 ----------------------------------------------------------------
 Doing -D3(0) with
 s6  =   1.00000
 s8  =   1.00000
 rs6 =   1.28100
 rs8 =   1.09400
 -D3 energy without 3body term =     -0.0028843596 hartrees
 ----------------------------------------------------------------
             Standard Nuclear Orientation (Angstroms)
    I     Atom           X                Y                Z
 ----------------------------------------------------------------
    1      C      -0.4134798868    -0.4582047802     2.7640605115
    2      N      -0.5748398025    -0.7021710822     3.8756628173
    3      C       0.2961329102    -1.0176861733     0.5264901781
    4      H       0.6232075530    -2.0336103157     0.7106633257
    5      C      -0.2123457456    -0.1509375628     1.3773173415
    6      H      -0.5048157668     0.8469945551     1.0663890481
    7      C       0.5111948156    -0.3211621477    -1.6817885533
    8      H       1.5834145938    -0.4335795951    -1.6246121915
    9      C       0.0124499250     0.8987809684    -1.8157597706
   10      H      -0.0822945209    -1.1601034974    -2.0121438068
   11      N      -0.4201544193     2.0168358237    -1.9883605241
   12      H      -0.8184696765     2.5148442366    -1.1979170641
 ----------------------------------------------------------------
 Nuclear Repulsion Energy =         221.14895692 hartrees
 There are       25 alpha and       24 beta electrons
 Applying Cartesian multipole field
    Component          Value
    ---------          -----
     (2,0,0)        1.00000E-10
     (0,2,0)        2.00000E-11
     (0,0,2)       -3.00000E-11
 Nucleus-field energy     =    -0.0000000176 hartrees
 Requested basis set is cc-pVTZ
 There are 100 shells and 280 basis functions
 A cutoff of  1.0D-14 yielded   4519 shell pairs
 There are     35041 function pairs (     45596 Cartesian)
 Smallest overlap matrix eigenvalue = 2.38E-04
 Guess MOs from SCF MO coefficient file
 Reading MOs from coefficient file
 Reading MOs from coefficient file
 Long-range K will be added via erf
 Coulomb attenuation parameter = 0.25 bohr**(-1)
 An unrestricted hybrid HF-DFT SCF calculation will be
 performed using Pulay DIIS extrapolation
 Exchange:     0.1957 Hartree-Fock + 1.0000 wB97X-D3 + LR-HF
 Correlation:  1.0000 wB97X-D3
 Using SG-2 standard quadrature grid
 Dispersion:   Grimme D3
 SCF converges when DIIS error is below 1.0E-08
 Geometry optimization detected.  Setting ReadMinima to 0
 Setting SaveMinima to 0
 using 64 threads for integral computing
 -------------------------------------------------------
 OpenMP Integral computing Module                
 Release: version 1.0, May 2013, Q-Chem Inc. Pittsburgh 
 -------------------------------------------------------
 using 64 threads for integral computing
 -------------------------------------------------------
 OpenMP Integral computing Module                
 Release: version 1.0, May 2013, Q-Chem Inc. Pittsburgh 
 -------------------------------------------------------
 ---------------------------------------
  Cycle       Energy         DIIS Error
 ---------------------------------------
    1    -302.8558797061      1.72E-04
    2    -302.8564995561      1.75E-05
    3    -302.8565089847      6.26E-06
    4    -302.8565106264      4.39E-06
    5    -302.8565111367      1.95E-06
    6    -302.8565113416      8.95E-07
    7    -302.8565114289      5.61E-07
    8    -302.8565114806      2.73E-07
    9    -302.8565114943      1.70E-07
   10    -302.8565114999      7.63E-08
   11    -302.8565115008      2.47E-08
   12    -302.8565115012      1.56E-08
   13    -302.8565115014      7.32E-09 Convergence criterion met
 ---------------------------------------
 <S^2> = 0.7880
 SCF time:  CPU 1324.93 s  wall 22.49 s
 SCF   energy in the final basis set = -302.85651150
 Total energy in the final basis set = -302.85651150
 
 --------------------------------------------------------------
 
                    Orbital Energies (a.u.)
 --------------------------------------------------------------
 
 Alpha MOs
 -- Occupied --
-14.4671 -14.4192 -10.3779 -10.3304 -10.3291 -10.3182 -10.3175  -1.0829
 -1.0253  -0.9326  -0.8988  -0.7480  -0.7054  -0.6434  -0.6194  -0.5880
 -0.5656  -0.5207  -0.4813  -0.4687  -0.4619  -0.4362  -0.4118  -0.3818
 -0.2936
 -- Virtual --
  0.0245   0.0550   0.0801   0.0988   0.1309   0.1350   0.1599   0.1837
  0.1868   0.2001   0.2289   0.2549   0.2860   0.3268   0.3358   0.3493
  0.3707   0.3821   0.3900   0.4196   0.4298   0.4381   0.4574   0.4615
  0.4792   0.4910   0.5198   0.5231   0.5375   0.5435   0.5486   0.5563
  0.5693   0.5821   0.6086   0.6188   0.6497   0.6561   0.6622   0.6636
  0.6767   0.6970   0.7010   0.7051   0.7338   0.7543   0.8049   0.8147
  0.8201   0.8351   0.8635   0.8922   0.8958   0.9383   0.9524   0.9554
  0.9975   1.0390   1.0509   1.0793   1.1014   1.1071   1.1240   1.1483
  1.1543   1.1857   1.2017   1.2184   1.2240   1.2362   1.2657   1.3055
  1.3238   1.3418   1.3702   1.3747   1.3910   1.4280   1.4307   1.4457
  1.4629   1.4962   1.5041   1.5387   1.5473   1.5618   1.5652   1.6599
  1.6869   1.7321   1.7966   1.8059   1.8263   1.9001   1.9670   1.9762
  2.0591   2.1183   2.1364   2.1911   2.1944   2.2444   2.2634   2.3109
  2.3399   2.3436   2.3613   2.3878   2.4424   2.4604   2.4813   2.5115
  2.5373   2.5586   2.5655   2.6109   2.6358   2.6501   2.6605   2.7072
  2.7177   2.7243   2.7422   2.7474   2.7683   2.7884   2.8226   2.8419
  2.8457   2.8565   2.9059   2.9273   2.9286   2.9643   2.9665   2.9798
  2.9959   3.0330   3.0455   3.0580   3.0770   3.0824   3.0944   3.0975
  3.1121   3.1173   3.1451   3.1509   3.1880   3.1927   3.2127   3.2179
  3.2921   3.2939   3.3049   3.3083   3.3403   3.3644   3.3939   3.4081
  3.4559   3.4990   3.5044   3.5106   3.5456   3.5525   3.5651   3.5723
  3.6009   3.6066   3.6454   3.6679   3.7176   3.7219   3.7297   3.7734
  3.7799   3.8348   3.8720   3.8946   3.8999   3.9365   3.9403   3.9528
  3.9987   4.0046   4.0190   4.0251   4.0737   4.0824   4.1050   4.1090
  4.1232   4.1516   4.1873   4.2117   4.2481   4.2787   4.3349   4.3541
  4.3580   4.3922   4.4960   4.5056   4.5529   4.5652   4.6209   4.6350
  4.6565   4.6813   4.7158   4.7678   4.7698   4.7754   4.8071   4.8261
  4.8627   4.9706   4.9902   5.0033   5.0488   5.0879   5.1137   5.1484
  5.1786   5.2156   5.2228   5.2603   5.2651   5.2937   5.3515   5.3959
  5.5115   5.6486   5.6816   5.7172   5.7620   5.8396   5.9121   5.9263
  6.0062   6.0226   6.1973   6.2230   6.3478   6.4050   6.4942   6.7445
  8.4307   9.1404  10.7416  13.7083  14.3507  15.1656  15.5570
 
 Beta MOs
 -- Occupied --
-14.4658 -14.4195 -10.3751 -10.3305 -10.3190 -10.3180 -10.3172  -1.0780
 -1.0251  -0.9212  -0.8944  -0.7260  -0.6985  -0.6348  -0.6137  -0.5861
 -0.5529  -0.5028  -0.4817  -0.4667  -0.4600  -0.4332  -0.3737  -0.3683
 -- Virtual --
 -0.0152   0.0381   0.0606   0.0859   0.1078   0.1352   0.1477   0.1645
  0.1835   0.1890   0.1992   0.2308   0.2560   0.2902   0.3351   0.3371
  0.3506   0.3725   0.3862   0.3948   0.4233   0.4324   0.4428   0.4649
  0.4686   0.4824   0.4982   0.5200   0.5238   0.5418   0.5454   0.5500
  0.5620   0.5700   0.5850   0.6136   0.6309   0.6573   0.6605   0.6644
  0.6704   0.6829   0.6966   0.7039   0.7071   0.7393   0.7605   0.8078
  0.8156   0.8253   0.8395   0.8652   0.8967   0.8992   0.9407   0.9564
  0.9603   0.9986   1.0420   1.0555   1.0822   1.1049   1.1136   1.1262
  1.1494   1.1568   1.1888   1.2056   1.2239   1.2285   1.2405   1.2742
  1.3067   1.3305   1.3451   1.3709   1.3794   1.3934   1.4298   1.4373
  1.4465   1.4669   1.4992   1.5094   1.5397   1.5493   1.5639   1.5681
  1.6633   1.6895   1.7399   1.7956   1.8070   1.8301   1.9010   1.9714
  1.9820   2.0628   2.1229   2.1394   2.2006   2.2050   2.2504   2.2784
  2.3161   2.3458   2.3512   2.3681   2.3972   2.4431   2.4659   2.4881
  2.5183   2.5459   2.5701   2.5751   2.6224   2.6481   2.6554   2.6655
  2.7109   2.7260   2.7283   2.7481   2.7544   2.7781   2.7952   2.8343
  2.8473   2.8509   2.8627   2.9258   2.9373   2.9396   2.9716   2.9781
  2.9932   3.0091   3.0413   3.0596   3.0651   3.0828   3.0870   3.1006
  3.1042   3.1161   3.1270   3.1497   3.1584   3.1936   3.2017   3.2246
  3.2279   3.2962   3.2981   3.3130   3.3151   3.3463   3.3761   3.4080
  3.4158   3.4721   3.5018   3.5072   3.5155   3.5535   3.5592   3.5737
  3.5775   3.6040   3.6128   3.6661   3.6754   3.7230   3.7298   3.7328
  3.7794   3.7852   3.8404   3.8784   3.8979   3.9021   3.9400   3.9483
  3.9571   4.0035   4.0073   4.0245   4.0283   4.0731   4.0814   4.1104
  4.1123   4.1255   4.1538   4.1909   4.2185   4.2516   4.2813   4.3370
  4.3613   4.3651   4.3971   4.5005   4.5074   4.5581   4.5743   4.6280
  4.6385   4.6555   4.6811   4.7215   4.7705   4.7733   4.7794   4.8083
  4.8289   4.8627   4.9717   4.9963   5.0111   5.0542   5.0899   5.1219
  5.1548   5.1793   5.2209   5.2297   5.2609   5.2685   5.3009   5.3551
  5.4013   5.5143   5.6524   5.6835   5.7195   5.7689   5.8465   5.9164
  5.9276   6.0154   6.0309   6.1968   6.2237   6.3495   6.4123   6.4982
  6.7492   8.4333   9.1450  10.7520  13.7157  14.3518  15.1676  15.5571
 --------------------------------------------------------------
 
          Ground-State Mulliken Net Atomic Charges

     Atom                 Charge (a.u.)    Spin (a.u.)
  --------------------------------------------------------
      1 C                    -0.064045       0.043687
      2 N                    -0.071032      -0.024706
      3 C                    -0.201299       0.815183
      4 H                     0.150813       0.013947
      5 C                    -0.104427      -0.096781
      6 H                     0.149591       0.020114
      7 C                    -0.319005      -0.114887
      8 H                     0.152487       0.004430
      9 C                     0.108398       0.249466
     10 H                     0.150117       0.004578
     11 N                    -0.125858       0.057412
     12 H                     0.174259       0.027556
  --------------------------------------------------------
  Sum of atomic charges =     0.000000
  Sum of spin   charges =     1.000000

 -----------------------------------------------------------------
                    Cartesian Multipole Moments
 -----------------------------------------------------------------
    Charge (ESU x 10^10)
                -0.0000
    Dipole Moment (Debye)
         X       0.6352      Y       0.4881      Z      -3.7591
       Tot       3.8435
    Quadrupole Moments (Debye-Ang)
        XX     -40.2190     XY      -3.2459     YY     -37.1914
        XZ       2.2141     YZ       7.8969     ZZ     -65.3727
    Octopole Moments (Debye-Ang^2)
       XXX      14.2820    XXY       0.6722    XYY       1.5405
       YYY      -1.8913    XXZ     -20.4170    XYZ      -3.9498
       YYZ     -11.7056    XZZ      19.1031    YZZ       3.0137
       ZZZ    -127.3013
    Hexadecapole Moments (Debye-Ang^3)
      XXXX     -88.1119   XXXY      15.5043   XXYY     -62.2230
      XYYY       1.3667   YYYY    -279.1846   XXXZ      59.8379
      XXYZ      56.8432   XYYZ      25.8337   YYYZ     178.9572
      XXZZ    -231.5004   XYZZ      -0.7974   YYZZ    -296.3748
      XZZZ     119.6077   YZZZ     277.6708   ZZZZ   -1701.5026
 -----------------------------------------------------------------
 Calculating analytic gradient of the SCF energy
 Gradient of SCF Energy
            1           2           3           4           5           6
    1  -0.0000485   0.0000318   0.0001853  -0.0000051  -0.0001049   0.0000482
    2   0.0000273  -0.0000051  -0.0001160  -0.0000126  -0.0000355   0.0000089
    3  -0.0000668   0.0000096  -0.0003438   0.0001028   0.0001848  -0.0000514
            7           8           9          10          11          12
    1   0.0003377   0.0000166  -0.0011146  -0.0000157   0.0006319   0.0000372
    2   0.0001853   0.0000285   0.0000297  -0.0000072  -0.0001551   0.0000519
    3   0.0001815  -0.0000503   0.0002102   0.0000114  -0.0000561  -0.0001320
 Max gradient component =       1.115E-03
 RMS gradient           =       2.448E-04
 Gradient time:  CPU 244.75 s  wall 4.64 s
 Geometry Optimization Parameters
   NAtoms,    NIC,     NZ,  NCons,   NDum,   NFix, NCnnct, MaxDiis
       12      66       0       0       0       0       0       0

 Cartesian Hessian Update
 Hessian updated using Powell/Murtagh-Sargent update
  Mixing factors:     0.780364 Powell                      0.219636 Murtagh-Sargent


** GEOMETRY OPTIMIZATION IN DELOCALIZED INTERNAL COORDINATES **
   Searching for a Transition State

   Optimization Cycle:  19

                       Coordinates (Angstroms)
     ATOM                X               Y               Z
      1  C        -0.4134798868   -0.4582047802    2.7640605115
      2  N        -0.5748398025   -0.7021710822    3.8756628173
      3  C         0.2961329102   -1.0176861733    0.5264901781
      4  H         0.6232075530   -2.0336103157    0.7106633257
      5  C        -0.2123457456   -0.1509375628    1.3773173415
      6  H        -0.5048157668    0.8469945551    1.0663890481
      7  C         0.5111948156   -0.3211621477   -1.6817885533
      8  H         1.5834145938   -0.4335795951   -1.6246121915
      9  C         0.0124499250    0.8987809684   -1.8157597706
     10  H        -0.0822945209   -1.1601034974   -2.0121438068
     11  N        -0.4201544193    2.0168358237   -1.9883605241
     12  H        -0.8184696765    2.5148442366   -1.1979170641
   Point Group: c1    Number of degrees of freedom:    30


   Energy is   -302.856511501

 Hessian updated using Powell/Murtagh-Sargent update
  Mixing factors:     0.959720 Powell                      0.040280 Murtagh-Sargent

 30 Hessian modes will be used to form the next step
  Hessian Eigenvalues:
    -0.009804    0.007558    0.010861    0.016281    0.033226    0.033377
     0.068902    0.072980    0.100084    0.131949    0.157939    0.159354
     0.160020    0.193200    0.198710    0.199992    0.199997    0.219275
     0.219866    0.221623    0.356574    0.359283    0.360042    0.360800
     0.402492    0.443615    0.536555    0.622884    0.992681    1.349205

 Transition state search - taking P-RFO step
 Searching for Lamda that Maximizes Along the Lowest mode
 Value Taken    Lamda =   0.00000560
 Searching for Lamda that Minimizes Along All other modes
 Value Taken    Lamda =  -0.00000594
 Step Taken.  Stepsize is  0.024778

                             Maximum     Tolerance    Cnvgd?
         Gradient           0.000522      0.000300      NO
         Displacement       0.011251      0.001200      NO
         Energy change     -0.000008      0.000001      NO


 New Cartesian Coordinates Obtained by Inverse Iteration

 Displacement from previous Coordinates is:  0.041323
 Adding empirical dispersion correction 
 ----------------------------------------------------------------
 Doing -D3(0) with
 s6  =   1.00000
 s8  =   1.00000
 rs6 =   1.28100
 rs8 =   1.09400
 -D3 energy without 3body term =     -0.0028857417 hartrees
 ----------------------------------------------------------------
             Standard Nuclear Orientation (Angstroms)
    I     Atom           X                Y                Z
 ----------------------------------------------------------------
    1      C      -0.4136034659    -0.4558867066     2.7588640389
    2      N      -0.5738362802    -0.6992563939     3.8707568276
    3      C       0.2970113344    -1.0152938573     0.5215297396
    4      H       0.6279218223    -2.0296298759     0.7075541511
    5      C      -0.2139570130    -0.1493565197     1.3717276123
    6      H      -0.5100057004     0.8472778673     1.0600448605
    7      C       0.5104251325    -0.3239991603    -1.6771216278
    8      H       1.5827323956    -0.4374412275    -1.6228386200
    9      C       0.0129092963     0.8971557841    -1.8112784761
   10      H      -0.0839474031    -1.1618773933    -2.0087502807
   11      N      -0.4198816877     2.0156748948    -1.9815191528
   12      H      -0.8157684514     2.5126330176    -1.1889677610
 ----------------------------------------------------------------
 Nuclear Repulsion Energy =         221.35009190 hartrees
 There are       25 alpha and       24 beta electrons
 Applying Cartesian multipole field
    Component          Value
    ---------          -----
     (2,0,0)        1.00000E-10
     (0,2,0)        2.00000E-11
     (0,0,2)       -3.00000E-11
 Nucleus-field energy     =    -0.0000000175 hartrees
 Requested basis set is cc-pVTZ
 There are 100 shells and 280 basis functions
 A cutoff of  1.0D-14 yielded   4523 shell pairs
 There are     35071 function pairs (     45633 Cartesian)
 Smallest overlap matrix eigenvalue = 2.37E-04
 Guess MOs from SCF MO coefficient file
 Reading MOs from coefficient file
 Reading MOs from coefficient file
 Long-range K will be added via erf
 Coulomb attenuation parameter = 0.25 bohr**(-1)
 An unrestricted hybrid HF-DFT SCF calculation will be
 performed using Pulay DIIS extrapolation
 Exchange:     0.1957 Hartree-Fock + 1.0000 wB97X-D3 + LR-HF
 Correlation:  1.0000 wB97X-D3
 Using SG-2 standard quadrature grid
 Dispersion:   Grimme D3
 SCF converges when DIIS error is below 1.0E-08
 Geometry optimization detected.  Setting ReadMinima to 0
 Setting SaveMinima to 0
 using 64 threads for integral computing
 -------------------------------------------------------
 OpenMP Integral computing Module                
 Release: version 1.0, May 2013, Q-Chem Inc. Pittsburgh 
 -------------------------------------------------------
 using 64 threads for integral computing
 -------------------------------------------------------
 OpenMP Integral computing Module                
 Release: version 1.0, May 2013, Q-Chem Inc. Pittsburgh 
 -------------------------------------------------------
 ---------------------------------------
  Cycle       Energy         DIIS Error
 ---------------------------------------
    1    -302.8571617979      7.12E-05
    2    -302.8565100670      8.91E-06
    3    -302.8565132296      5.67E-06
    4    -302.8565142143      3.38E-06
    5    -302.8565149442      1.86E-06
    6    -302.8565152643      9.33E-07
    7    -302.8565154562      5.13E-07
    8    -302.8565155112      2.69E-07
    9    -302.8565155243      8.44E-08
   10    -302.8565155274      4.64E-08
   11    -302.8565155285      1.97E-08
   12    -302.8565155290      1.31E-08
   13    -302.8565155294      5.55E-09 Convergence criterion met
 ---------------------------------------
 <S^2> = 0.7885
 SCF time:  CPU 1316.20 s  wall 22.48 s
 SCF   energy in the final basis set = -302.85651553
 Total energy in the final basis set = -302.85651553
 
 --------------------------------------------------------------
 
                    Orbital Energies (a.u.)
 --------------------------------------------------------------
 
 Alpha MOs
 -- Occupied --
-14.4673 -14.4190 -10.3779 -10.3301 -10.3289 -10.3183 -10.3181  -1.0830
 -1.0251  -0.9326  -0.8990  -0.7478  -0.7055  -0.6434  -0.6196  -0.5883
 -0.5654  -0.5208  -0.4811  -0.4686  -0.4620  -0.4361  -0.4123  -0.3816
 -0.2925
 -- Virtual --
  0.0247   0.0548   0.0799   0.0989   0.1310   0.1351   0.1600   0.1835
  0.1871   0.2001   0.2289   0.2551   0.2857   0.3271   0.3355   0.3492
  0.3707   0.3821   0.3902   0.4196   0.4300   0.4382   0.4577   0.4617
  0.4791   0.4913   0.5201   0.5232   0.5377   0.5430   0.5488   0.5565
  0.5694   0.5819   0.6090   0.6191   0.6499   0.6562   0.6624   0.6639
  0.6768   0.6973   0.7011   0.7049   0.7338   0.7557   0.8055   0.8150
  0.8204   0.8353   0.8638   0.8917   0.8957   0.9385   0.9533   0.9563
  0.9980   1.0394   1.0504   1.0797   1.1022   1.1077   1.1239   1.1485
  1.1542   1.1859   1.2027   1.2188   1.2245   1.2365   1.2659   1.3061
  1.3234   1.3421   1.3699   1.3750   1.3912   1.4282   1.4313   1.4459
  1.4638   1.4966   1.5043   1.5387   1.5471   1.5620   1.5653   1.6606
  1.6875   1.7322   1.7967   1.8061   1.8267   1.9006   1.9683   1.9766
  2.0585   2.1186   2.1369   2.1914   2.1944   2.2442   2.2628   2.3104
  2.3406   2.3439   2.3613   2.3885   2.4404   2.4594   2.4824   2.5114
  2.5371   2.5595   2.5660   2.6122   2.6368   2.6509   2.6630   2.7069
  2.7180   2.7244   2.7426   2.7476   2.7691   2.7889   2.8234   2.8424
  2.8465   2.8568   2.9071   2.9275   2.9286   2.9652   2.9672   2.9825
  2.9965   3.0333   3.0464   3.0585   3.0771   3.0828   3.0953   3.0977
  3.1127   3.1178   3.1450   3.1513   3.1886   3.1933   3.2141   3.2193
  3.2922   3.2943   3.3058   3.3104   3.3402   3.3647   3.3946   3.4082
  3.4576   3.4989   3.5044   3.5111   3.5457   3.5544   3.5683   3.5710
  3.6004   3.6072   3.6464   3.6683   3.7197   3.7219   3.7303   3.7739
  3.7802   3.8355   3.8726   3.8955   3.9007   3.9366   3.9431   3.9541
  3.9984   4.0047   4.0197   4.0253   4.0739   4.0827   4.1053   4.1094
  4.1233   4.1509   4.1878   4.2118   4.2489   4.2791   4.3352   4.3540
  4.3575   4.3920   4.4969   4.5054   4.5535   4.5653   4.6213   4.6352
  4.6567   4.6816   4.7157   4.7680   4.7691   4.7745   4.8072   4.8265
  4.8620   4.9710   4.9910   5.0036   5.0488   5.0875   5.1145   5.1487
  5.1787   5.2160   5.2229   5.2604   5.2647   5.2943   5.3524   5.3967
  5.5100   5.6486   5.6801   5.7169   5.7621   5.8401   5.9113   5.9253
  6.0058   6.0217   6.1975   6.2234   6.3451   6.4043   6.4944   6.7441
  8.4339   9.1363  10.7466  13.7116  14.3408  15.1619  15.5581
 
 Beta MOs
 -- Occupied --
-14.4660 -14.4193 -10.3750 -10.3303 -10.3189 -10.3188 -10.3171  -1.0779
 -1.0249  -0.9213  -0.8946  -0.7261  -0.6984  -0.6349  -0.6139  -0.5864
 -0.5527  -0.5026  -0.4816  -0.4666  -0.4601  -0.4331  -0.3736  -0.3692
 -- Virtual --
 -0.0148   0.0382   0.0605   0.0858   0.1079   0.1354   0.1480   0.1647
  0.1833   0.1894   0.1992   0.2309   0.2563   0.2899   0.3354   0.3368
  0.3505   0.3725   0.3862   0.3950   0.4233   0.4326   0.4429   0.4653
  0.4686   0.4824   0.4985   0.5202   0.5238   0.5420   0.5449   0.5501
  0.5623   0.5701   0.5849   0.6140   0.6313   0.6577   0.6606   0.6644
  0.6709   0.6830   0.6968   0.7040   0.7068   0.7393   0.7617   0.8084
  0.8159   0.8256   0.8397   0.8655   0.8965   0.8987   0.9410   0.9573
  0.9611   0.9991   1.0424   1.0549   1.0826   1.1058   1.1142   1.1260
  1.1497   1.1568   1.1888   1.2066   1.2243   1.2290   1.2408   1.2745
  1.3072   1.3300   1.3455   1.3707   1.3799   1.3936   1.4300   1.4379
  1.4467   1.4678   1.4996   1.5094   1.5396   1.5492   1.5640   1.5685
  1.6640   1.6901   1.7400   1.7957   1.8072   1.8305   1.9015   1.9725
  1.9826   2.0622   2.1231   2.1398   2.2010   2.2050   2.2501   2.2781
  2.3158   2.3464   2.3515   2.3682   2.3979   2.4411   2.4649   2.4889
  2.5181   2.5455   2.5707   2.5757   2.6236   2.6490   2.6561   2.6685
  2.7107   2.7263   2.7288   2.7483   2.7546   2.7787   2.7959   2.8351
  2.8477   2.8515   2.8632   2.9270   2.9374   2.9396   2.9725   2.9789
  2.9953   3.0101   3.0417   3.0601   3.0657   3.0830   3.0874   3.1009
  3.1051   3.1168   3.1275   3.1496   3.1589   3.1940   3.2020   3.2260
  3.2294   3.2961   3.2986   3.3142   3.3171   3.3464   3.3761   3.4083
  3.4166   3.4735   3.5019   3.5071   3.5162   3.5535   3.5609   3.5730
  3.5798   3.6035   3.6135   3.6673   3.6758   3.7251   3.7298   3.7332
  3.7801   3.7854   3.8412   3.8790   3.8989   3.9028   3.9400   3.9507
  3.9589   4.0033   4.0073   4.0251   4.0285   4.0733   4.0816   4.1106
  4.1127   4.1257   4.1531   4.1915   4.2186   4.2523   4.2817   4.3373
  4.3609   4.3648   4.3970   4.5013   4.5072   4.5585   4.5744   4.6284
  4.6386   4.6556   4.6814   4.7215   4.7709   4.7726   4.7785   4.8084
  4.8292   4.8620   4.9722   4.9973   5.0113   5.0540   5.0895   5.1226
  5.1550   5.1793   5.2212   5.2297   5.2610   5.2681   5.3013   5.3560
  5.4021   5.5128   5.6525   5.6821   5.7192   5.7689   5.8469   5.9156
  5.9266   6.0147   6.0304   6.1970   6.2240   6.3468   6.4118   6.4983
  6.7489   8.4364   9.1409  10.7569  13.7189  14.3419  15.1640  15.5583
 --------------------------------------------------------------
 
          Ground-State Mulliken Net Atomic Charges

     Atom                 Charge (a.u.)    Spin (a.u.)
  --------------------------------------------------------
      1 C                    -0.064119       0.043152
      2 N                    -0.071217      -0.024426
      3 C                    -0.202619       0.808191
      4 H                     0.150548       0.013776
      5 C                    -0.104762      -0.095991
      6 H                     0.149335       0.019776
      7 C                    -0.315152      -0.117157
      8 H                     0.152576       0.004562
      9 C                     0.106512       0.256407
     10 H                     0.150285       0.004715
     11 N                    -0.125720       0.058653
     12 H                     0.174334       0.028343
  --------------------------------------------------------
  Sum of atomic charges =    -0.000000
  Sum of spin   charges =     1.000000

 -----------------------------------------------------------------
                    Cartesian Multipole Moments
 -----------------------------------------------------------------
    Charge (ESU x 10^10)
                -0.0000
    Dipole Moment (Debye)
         X       0.6426      Y       0.4817      Z      -3.7761
       Tot       3.8606
    Quadrupole Moments (Debye-Ang)
        XX     -40.2122     XY      -3.2371     YY     -37.2233
        XZ       2.1864     YZ       7.9043     ZZ     -65.3198
    Octopole Moments (Debye-Ang^2)
       XXX      14.3029    XXY       0.6128    XYY       1.5811
       YYY      -1.9643    XXZ     -20.3752    XYZ      -3.9610
       YYZ     -11.6556    XZZ      19.0838    YZZ       2.9163
       ZZZ    -127.1901
    Hexadecapole Moments (Debye-Ang^3)
      XXXX     -88.1012   XXXY      15.5855   XXYY     -62.1532
      XYYY       1.5783   YYYY    -278.9156   XXXZ      59.7042
      XXYZ      56.5405   XYYZ      25.6817   YYYZ     178.1031
      XXZZ    -230.5970   XYZZ      -0.6611   YYZZ    -295.2787
      XZZZ     119.1664   YZZZ     275.9137   ZZZZ   -1694.3863
 -----------------------------------------------------------------
 Calculating analytic gradient of the SCF energy
 Gradient of SCF Energy
            1           2           3           4           5           6
    1  -0.0000479   0.0000321   0.0000675   0.0000393  -0.0000816   0.0000551
    2  -0.0000102   0.0000034  -0.0002601   0.0000042   0.0000472   0.0000095
    3  -0.0000412  -0.0000116   0.0002321  -0.0000124   0.0000099  -0.0000279
            7           8           9          10          11          12
    1   0.0003708   0.0000114  -0.0009339  -0.0000525   0.0004887   0.0000510
    2   0.0003981   0.0000122  -0.0002393  -0.0000453   0.0000370   0.0000433
    3  -0.0005340   0.0001161   0.0003184   0.0001376  -0.0001338  -0.0000533
 Max gradient component =       9.339E-04
 RMS gradient           =       2.393E-04
 Gradient time:  CPU 246.42 s  wall 4.96 s
 Geometry Optimization Parameters
   NAtoms,    NIC,     NZ,  NCons,   NDum,   NFix, NCnnct, MaxDiis
       12      66       0       0       0       0       0       0

 Cartesian Hessian Update
 Hessian updated using Powell/Murtagh-Sargent update
  Mixing factors:     0.280974 Powell                      0.719026 Murtagh-Sargent


** GEOMETRY OPTIMIZATION IN DELOCALIZED INTERNAL COORDINATES **
   Searching for a Transition State

   Optimization Cycle:  20

                       Coordinates (Angstroms)
     ATOM                X               Y               Z
      1  C        -0.4136034659   -0.4558867066    2.7588640389
      2  N        -0.5738362802   -0.6992563939    3.8707568276
      3  C         0.2970113344   -1.0152938573    0.5215297396
      4  H         0.6279218223   -2.0296298759    0.7075541511
      5  C        -0.2139570130   -0.1493565197    1.3717276123
      6  H        -0.5100057004    0.8472778673    1.0600448605
      7  C         0.5104251325   -0.3239991603   -1.6771216278
      8  H         1.5827323956   -0.4374412275   -1.6228386200
      9  C         0.0129092963    0.8971557841   -1.8112784761
     10  H        -0.0839474031   -1.1618773933   -2.0087502807
     11  N        -0.4198816877    2.0156748948   -1.9815191528
     12  H        -0.8157684514    2.5126330176   -1.1889677610
   Point Group: c1    Number of degrees of freedom:    30


   Energy is   -302.856515529

 Hessian updated using Powell/Murtagh-Sargent update
  Mixing factors:     0.876137 Powell                      0.123863 Murtagh-Sargent

 30 Hessian modes will be used to form the next step
  Hessian Eigenvalues:
    -0.016806    0.008655    0.011107    0.016064    0.033175    0.033335
     0.068928    0.073327    0.100264    0.131827    0.156149    0.158937
     0.160021    0.178819    0.198673    0.199992    0.199997    0.219077
     0.219593    0.220694    0.356574    0.359277    0.360036    0.360799
     0.402451    0.443582    0.536555    0.622883    0.992495    1.349201

 Transition state search - taking P-RFO step
 Searching for Lamda that Maximizes Along the Lowest mode
 Value Taken    Lamda =   0.00000630
 Searching for Lamda that Minimizes Along All other modes
 Value Taken    Lamda =  -0.00000503
 Step Taken.  Stepsize is  0.022630

                             Maximum     Tolerance    Cnvgd?
         Gradient           0.000374      0.000300      NO
         Displacement       0.011472      0.001200      NO
         Energy change     -0.000004      0.000001      NO


 New Cartesian Coordinates Obtained by Inverse Iteration

 Displacement from previous Coordinates is:  0.032286
 Adding empirical dispersion correction 
 ----------------------------------------------------------------
 Doing -D3(0) with
 s6  =   1.00000
 s8  =   1.00000
 rs6 =   1.28100
 rs8 =   1.09400
 -D3 energy without 3body term =     -0.0028872903 hartrees
 ----------------------------------------------------------------
             Standard Nuclear Orientation (Angstroms)
    I     Atom           X                Y                Z
 ----------------------------------------------------------------
    1      C      -0.4130993843    -0.4555321684     2.7616918251
    2      N      -0.5743232296    -0.6989892154     3.8734236711
    3      C       0.2940624951    -1.0167384152     0.5239047506
    4      H       0.6207059191    -2.0327141658     0.7082864800
    5      C      -0.2124409955    -0.1488517337     1.3746569825
    6      H      -0.5041436963     0.8493783498     1.0640165040
    7      C       0.5128471656    -0.3224476789    -1.6821221760
    8      H       1.5849109386    -0.4354665469    -1.6235613555
    9      C       0.0140081064     0.8977523286    -1.8137929119
   10      H      -0.0806957233    -1.1606951700    -2.0141084121
   11      N      -0.4213881296     2.0155013111    -1.9828081885
   12      H      -0.8204434868     2.5088035341    -1.1895858575
 ----------------------------------------------------------------
 Nuclear Repulsion Energy =         221.23999795 hartrees
 There are       25 alpha and       24 beta electrons
 Applying Cartesian multipole field
    Component          Value
    ---------          -----
     (2,0,0)        1.00000E-10
     (0,2,0)        2.00000E-11
     (0,0,2)       -3.00000E-11
 Nucleus-field energy     =    -0.0000000175 hartrees
 Requested basis set is cc-pVTZ
 There are 100 shells and 280 basis functions
 A cutoff of  1.0D-14 yielded   4520 shell pairs
 There are     35046 function pairs (     45602 Cartesian)
 Smallest overlap matrix eigenvalue = 2.38E-04
 Guess MOs from SCF MO coefficient file
 Reading MOs from coefficient file
 Reading MOs from coefficient file
 Long-range K will be added via erf
 Coulomb attenuation parameter = 0.25 bohr**(-1)
 An unrestricted hybrid HF-DFT SCF calculation will be
 performed using Pulay DIIS extrapolation
 Exchange:     0.1957 Hartree-Fock + 1.0000 wB97X-D3 + LR-HF
 Correlation:  1.0000 wB97X-D3
 Using SG-2 standard quadrature grid
 Dispersion:   Grimme D3
 SCF converges when DIIS error is below 1.0E-08
 Geometry optimization detected.  Setting ReadMinima to 0
 Setting SaveMinima to 0
 using 64 threads for integral computing
 -------------------------------------------------------
 OpenMP Integral computing Module                
 Release: version 1.0, May 2013, Q-Chem Inc. Pittsburgh 
 -------------------------------------------------------
 using 64 threads for integral computing
 -------------------------------------------------------
 OpenMP Integral computing Module                
 Release: version 1.0, May 2013, Q-Chem Inc. Pittsburgh 
 -------------------------------------------------------
 ---------------------------------------
  Cycle       Energy         DIIS Error
 ---------------------------------------
    1    -302.8559594250      9.05E-05
    2    -302.8565122597      9.77E-06
    3    -302.8565154415      5.23E-06
    4    -302.8565162580      3.56E-06
    5    -302.8565167689      1.52E-06
    6    -302.8565169630      8.86E-07
    7    -302.8565170796      5.03E-07
    8    -302.8565171294      3.15E-07
    9    -302.8565171432      9.66E-08
   10    -302.8565171468      5.44E-08
   11    -302.8565171476      2.04E-08
   12    -302.8565171480      1.21E-08
   13    -302.8565171482      5.25E-09 Convergence criterion met
 ---------------------------------------
 <S^2> = 0.7881
 SCF time:  CPU 1318.70 s  wall 22.26 s
 SCF   energy in the final basis set = -302.85651715
 Total energy in the final basis set = -302.85651715
 
 --------------------------------------------------------------
 
                    Orbital Energies (a.u.)
 --------------------------------------------------------------
 
 Alpha MOs
 -- Occupied --
-14.4671 -14.4192 -10.3779 -10.3303 -10.3291 -10.3182 -10.3177  -1.0829
 -1.0253  -0.9327  -0.8989  -0.7480  -0.7053  -0.6435  -0.6195  -0.5882
 -0.5657  -0.5207  -0.4813  -0.4687  -0.4619  -0.4362  -0.4120  -0.3818
 -0.2934
 -- Virtual --
  0.0246   0.0549   0.0799   0.0989   0.1310   0.1349   0.1599   0.1836
  0.1870   0.2001   0.2288   0.2551   0.2859   0.3268   0.3356   0.3492
  0.3706   0.3821   0.3900   0.4196   0.4299   0.4381   0.4574   0.4616
  0.4791   0.4911   0.5198   0.5234   0.5375   0.5434   0.5488   0.5562
  0.5693   0.5819   0.6087   0.6190   0.6496   0.6561   0.6622   0.6639
  0.6767   0.6970   0.7010   0.7048   0.7336   0.7546   0.8050   0.8147
  0.8202   0.8351   0.8634   0.8920   0.8956   0.9384   0.9527   0.9557
  0.9979   1.0392   1.0504   1.0793   1.1022   1.1074   1.1238   1.1483
  1.1540   1.1859   1.2018   1.2185   1.2240   1.2363   1.2658   1.3055
  1.3236   1.3418   1.3702   1.3746   1.3911   1.4281   1.4310   1.4457
  1.4629   1.4964   1.5041   1.5388   1.5473   1.5617   1.5651   1.6600
  1.6872   1.7319   1.7966   1.8060   1.8265   1.9003   1.9674   1.9761
  2.0585   2.1184   2.1365   2.1914   2.1946   2.2442   2.2628   2.3108
  2.3398   2.3437   2.3617   2.3881   2.4424   2.4600   2.4815   2.5115
  2.5372   2.5589   2.5656   2.6116   2.6359   2.6504   2.6606   2.7070
  2.7178   2.7242   2.7422   2.7472   2.7681   2.7883   2.8227   2.8421
  2.8459   2.8561   2.9062   2.9274   2.9285   2.9646   2.9666   2.9806
  2.9961   3.0330   3.0456   3.0582   3.0769   3.0822   3.0946   3.0975
  3.1123   3.1176   3.1451   3.1510   3.1879   3.1930   3.2130   3.2183
  3.2922   3.2940   3.3051   3.3089   3.3406   3.3645   3.3940   3.4079
  3.4563   3.4991   3.5045   3.5104   3.5455   3.5531   3.5658   3.5717
  3.6009   3.6068   3.6456   3.6678   3.7176   3.7220   3.7294   3.7731
  3.7795   3.8353   3.8721   3.8947   3.8998   3.9363   3.9410   3.9531
  3.9986   4.0045   4.0191   4.0250   4.0737   4.0825   4.1052   4.1091
  4.1233   4.1516   4.1874   4.2115   4.2482   4.2787   4.3346   4.3539
  4.3574   4.3924   4.4961   4.5060   4.5530   4.5655   4.6211   4.6353
  4.6566   4.6813   4.7162   4.7679   4.7697   4.7741   4.8073   4.8262
  4.8630   4.9705   4.9915   5.0032   5.0490   5.0884   5.1139   5.1484
  5.1786   5.2157   5.2230   5.2602   5.2649   5.2934   5.3519   5.3962
  5.5110   5.6495   5.6807   5.7170   5.7622   5.8400   5.9120   5.9266
  6.0057   6.0213   6.1972   6.2231   6.3479   6.4035   6.4941   6.7446
  8.4311   9.1407  10.7424  13.7103  14.3492  15.1613  15.5574
 
 Beta MOs
 -- Occupied --
-14.4659 -14.4195 -10.3751 -10.3305 -10.3190 -10.3183 -10.3172  -1.0780
 -1.0251  -0.9213  -0.8945  -0.7261  -0.6983  -0.6349  -0.6138  -0.5863
 -0.5530  -0.5027  -0.4817  -0.4667  -0.4600  -0.4332  -0.3737  -0.3686
 -- Virtual --
 -0.0150   0.0381   0.0605   0.0857   0.1078   0.1353   0.1477   0.1645
  0.1834   0.1892   0.1992   0.2308   0.2562   0.2900   0.3351   0.3369
  0.3505   0.3724   0.3862   0.3948   0.4232   0.4326   0.4428   0.4649
  0.4686   0.4823   0.4982   0.5200   0.5240   0.5418   0.5454   0.5502
  0.5621   0.5701   0.5848   0.6137   0.6311   0.6573   0.6604   0.6645
  0.6706   0.6829   0.6966   0.7039   0.7067   0.7392   0.7608   0.8079
  0.8156   0.8255   0.8395   0.8651   0.8964   0.8990   0.9409   0.9569
  0.9604   0.9990   1.0421   1.0550   1.0822   1.1057   1.1139   1.1258
  1.1494   1.1566   1.1890   1.2057   1.2241   1.2285   1.2405   1.2743
  1.3067   1.3303   1.3450   1.3709   1.3794   1.3935   1.4299   1.4376
  1.4465   1.4669   1.4993   1.5093   1.5397   1.5493   1.5637   1.5681
  1.6634   1.6897   1.7397   1.7956   1.8071   1.8303   1.9013   1.9718
  1.9819   2.0621   2.1229   2.1395   2.2010   2.2051   2.2501   2.2780
  2.3161   2.3460   2.3509   2.3684   2.3976   2.4431   2.4654   2.4882
  2.5183   2.5457   2.5703   2.5752   2.6232   2.6482   2.6557   2.6658
  2.7107   2.7261   2.7283   2.7481   2.7542   2.7779   2.7952   2.8345
  2.8475   2.8510   2.8622   2.9263   2.9374   2.9396   2.9720   2.9781
  2.9937   3.0095   3.0412   3.0596   3.0653   3.0827   3.0868   3.1006
  3.1044   3.1163   3.1273   3.1497   3.1586   3.1935   3.2018   3.2248
  3.2284   3.2962   3.2982   3.3134   3.3156   3.3466   3.3761   3.4080
  3.4158   3.4724   3.5020   3.5072   3.5154   3.5534   3.5598   3.5737
  3.5775   3.6039   3.6131   3.6663   3.6754   3.7230   3.7298   3.7326
  3.7789   3.7851   3.8410   3.8785   3.8982   3.9019   3.9398   3.9487
  3.9578   4.0034   4.0071   4.0247   4.0281   4.0731   4.0814   4.1105
  4.1125   4.1256   4.1538   4.1910   4.2183   4.2517   4.2812   4.3367
  4.3608   4.3648   4.3974   4.5005   4.5078   4.5582   4.5746   4.6282
  4.6387   4.6555   4.6812   4.7219   4.7706   4.7732   4.7781   4.8085
  4.8289   4.8630   4.9716   4.9977   5.0109   5.0544   5.0904   5.1219
  5.1548   5.1792   5.2210   5.2300   5.2609   5.2684   5.3006   5.3555
  5.4015   5.5138   5.6533   5.6826   5.7192   5.7691   5.8469   5.9163
  5.9279   6.0145   6.0300   6.1967   6.2237   6.3496   6.4108   6.4981
  6.7493   8.4337   9.1453  10.7527  13.7177  14.3503  15.1634  15.5575
 --------------------------------------------------------------
 
          Ground-State Mulliken Net Atomic Charges

     Atom                 Charge (a.u.)    Spin (a.u.)
  --------------------------------------------------------
      1 C                    -0.064146       0.043605
      2 N                    -0.071014      -0.024629
      3 C                    -0.201801       0.813653
      4 H                     0.150797       0.013890
      5 C                    -0.104402      -0.096554
      6 H                     0.149454       0.020026
      7 C                    -0.317804      -0.115287
      8 H                     0.152575       0.004459
      9 C                     0.107983       0.251123
     10 H                     0.150154       0.004588
     11 N                    -0.126030       0.057407
     12 H                     0.174233       0.027717
  --------------------------------------------------------
  Sum of atomic charges =    -0.000000
  Sum of spin   charges =     1.000000

 -----------------------------------------------------------------
                    Cartesian Multipole Moments
 -----------------------------------------------------------------
    Charge (ESU x 10^10)
                 0.0000
    Dipole Moment (Debye)
         X       0.6391      Y       0.4735      Z      -3.7590
       Tot       3.8423
    Quadrupole Moments (Debye-Ang)
        XX     -40.2164     XY      -3.2343     YY     -37.2348
        XZ       2.1985     YZ       7.9102     ZZ     -65.3404
    Octopole Moments (Debye-Ang^2)
       XXX      14.2826    XXY       0.6398    XYY       1.5637
       YYY      -2.1640    XXZ     -20.3922    XYZ      -3.9578
       YYZ     -11.5902    XZZ      19.0896    YZZ       2.8949
       ZZZ    -127.2464
    Hexadecapole Moments (Debye-Ang^3)
      XXXX     -88.1201   XXXY      15.5515   XXYY     -62.1496
      XYYY       1.5899   YYYY    -279.2673   XXXZ      59.8670
      XXYZ      56.5757   XYYZ      25.7055   YYYZ     178.4020
      XXZZ    -231.1194   XYZZ      -0.6568   YYZZ    -295.7748
      XZZZ     119.5200   YZZZ     276.2255   ZZZZ   -1697.9508
 -----------------------------------------------------------------
 Calculating analytic gradient of the SCF energy
 Gradient of SCF Energy
            1           2           3           4           5           6
    1  -0.0000456   0.0000236   0.0000684   0.0000341  -0.0000400   0.0000317
    2   0.0000012  -0.0000018  -0.0001096   0.0000142   0.0000138   0.0000106
    3  -0.0000341   0.0000063  -0.0001565   0.0000358   0.0000130  -0.0000115
            7           8           9          10          11          12
    1   0.0003026   0.0000044  -0.0008487  -0.0000274   0.0004695   0.0000275
    2   0.0001740   0.0000193  -0.0001761  -0.0000054   0.0000333   0.0000265
    3  -0.0000464   0.0000128   0.0003242   0.0000649  -0.0001773  -0.0000311
 Max gradient component =       8.487E-04
 RMS gradient           =       1.895E-04
 Gradient time:  CPU 249.04 s  wall 4.78 s
 Geometry Optimization Parameters
   NAtoms,    NIC,     NZ,  NCons,   NDum,   NFix, NCnnct, MaxDiis
       12      66       0       0       0       0       0       0

 Cartesian Hessian Update
 Hessian updated using Powell/Murtagh-Sargent update
  Mixing factors:     0.862922 Powell                      0.137078 Murtagh-Sargent


** GEOMETRY OPTIMIZATION IN DELOCALIZED INTERNAL COORDINATES **
   Searching for a Transition State

   Optimization Cycle:  21

                       Coordinates (Angstroms)
     ATOM                X               Y               Z
      1  C        -0.4130993843   -0.4555321684    2.7616918251
      2  N        -0.5743232296   -0.6989892154    3.8734236711
      3  C         0.2940624951   -1.0167384152    0.5239047506
      4  H         0.6207059191   -2.0327141658    0.7082864800
      5  C        -0.2124409955   -0.1488517337    1.3746569825
      6  H        -0.5041436963    0.8493783498    1.0640165040
      7  C         0.5128471656   -0.3224476789   -1.6821221760
      8  H         1.5849109386   -0.4354665469   -1.6235613555
      9  C         0.0140081064    0.8977523286   -1.8137929119
     10  H        -0.0806957233   -1.1606951700   -2.0141084121
     11  N        -0.4213881296    2.0155013111   -1.9828081885
     12  H        -0.8204434868    2.5088035341   -1.1895858575
   Point Group: c1    Number of degrees of freedom:    30


   Energy is   -302.856517148

 Hessian updated using Powell/Murtagh-Sargent update
  Mixing factors:     0.929964 Powell                      0.070036 Murtagh-Sargent

 30 Hessian modes will be used to form the next step
  Hessian Eigenvalues:
    -0.017211    0.008474    0.010884    0.015804    0.032921    0.033330
     0.068887    0.073359    0.100279    0.131549    0.151689    0.158834
     0.160022    0.168586    0.198672    0.199992    0.199997    0.218901
     0.219578    0.220612    0.356574    0.359277    0.360036    0.360799
     0.402440    0.443574    0.536554    0.622882    0.992354    1.349201

 Transition state search - taking P-RFO step
 Searching for Lamda that Maximizes Along the Lowest mode
 Value Taken    Lamda =   0.00000126
 Searching for Lamda that Minimizes Along All other modes
 Value Taken    Lamda =  -0.00000440
 Step Taken.  Stepsize is  0.014561

                             Maximum     Tolerance    Cnvgd?
         Gradient           0.000296      0.000300     YES
         Displacement       0.005754      0.001200      NO
         Energy change     -0.000002      0.000001      NO


 New Cartesian Coordinates Obtained by Inverse Iteration

 Displacement from previous Coordinates is:  0.027520
 Adding empirical dispersion correction 
 ----------------------------------------------------------------
 Doing -D3(0) with
 s6  =   1.00000
 s8  =   1.00000
 rs6 =   1.28100
 rs8 =   1.09400
 -D3 energy without 3body term =     -0.0028886049 hartrees
 ----------------------------------------------------------------
             Standard Nuclear Orientation (Angstroms)
    I     Atom           X                Y                Z
 ----------------------------------------------------------------
    1      C      -0.4122067625    -0.4536350595     2.7592401690
    2      N      -0.5733882959    -0.6971793342     3.8709579180
    3      C       0.2916927906    -1.0156184291     0.5205378262
    4      H       0.6164643928    -2.0321930701     0.7048646784
    5      C      -0.2118830518    -0.1468496027     1.3721365872
    6      H      -0.5015516536     0.8522447786     1.0623896763
    7      C       0.5143073703    -0.3236711537    -1.6799336516
    8      H       1.5863211194    -0.4368929179    -1.6207743987
    9      C       0.0153180103     0.8968517091    -1.8112473532
   10      H      -0.0785704953    -1.1612106583    -2.0149495424
   11      N      -0.4225337738     2.0140280584    -1.9786918521
   12      H      -0.8239696711     2.5041261088    -1.1845287456
 ----------------------------------------------------------------
 Nuclear Repulsion Energy =         221.34968101 hartrees
 There are       25 alpha and       24 beta electrons
 Applying Cartesian multipole field
    Component          Value
    ---------          -----
     (2,0,0)        1.00000E-10
     (0,2,0)        2.00000E-11
     (0,0,2)       -3.00000E-11
 Nucleus-field energy     =    -0.0000000175 hartrees
 Requested basis set is cc-pVTZ
 There are 100 shells and 280 basis functions
 A cutoff of  1.0D-14 yielded   4525 shell pairs
 There are     35089 function pairs (     45654 Cartesian)
 Smallest overlap matrix eigenvalue = 2.37E-04
 Guess MOs from SCF MO coefficient file
 Reading MOs from coefficient file
 Reading MOs from coefficient file
 Long-range K will be added via erf
 Coulomb attenuation parameter = 0.25 bohr**(-1)
 An unrestricted hybrid HF-DFT SCF calculation will be
 performed using Pulay DIIS extrapolation
 Exchange:     0.1957 Hartree-Fock + 1.0000 wB97X-D3 + LR-HF
 Correlation:  1.0000 wB97X-D3
 Using SG-2 standard quadrature grid
 Dispersion:   Grimme D3
 SCF converges when DIIS error is below 1.0E-08
 Geometry optimization detected.  Setting ReadMinima to 0
 Setting SaveMinima to 0
 using 64 threads for integral computing
 -------------------------------------------------------
 OpenMP Integral computing Module                
 Release: version 1.0, May 2013, Q-Chem Inc. Pittsburgh 
 -------------------------------------------------------
 using 64 threads for integral computing
 -------------------------------------------------------
 OpenMP Integral computing Module                
 Release: version 1.0, May 2013, Q-Chem Inc. Pittsburgh 
 -------------------------------------------------------
 ---------------------------------------
  Cycle       Energy         DIIS Error
 ---------------------------------------
    1    -302.8568558506      5.97E-05
    2    -302.8565187161      6.58E-06
    3    -302.8565200905      3.47E-06
    4    -302.8565204327      2.45E-06
    5    -302.8565206440      1.05E-06
    6    -302.8565207319      5.76E-07
    7    -302.8565207844      3.35E-07
    8    -302.8565208059      2.00E-07
    9    -302.8565208117      5.88E-08
   10    -302.8565208133      2.96E-08
   11    -302.8565208137      1.23E-08
   12    -302.8565208138      8.62E-09 Convergence criterion met
 ---------------------------------------
 <S^2> = 0.7883
 SCF time:  CPU 1224.54 s  wall 20.98 s
 SCF   energy in the final basis set = -302.85652081
 Total energy in the final basis set = -302.85652081
 
 --------------------------------------------------------------
 
                    Orbital Energies (a.u.)
 --------------------------------------------------------------
 
 Alpha MOs
 -- Occupied --
-14.4672 -14.4191 -10.3779 -10.3302 -10.3290 -10.3182 -10.3181  -1.0829
 -1.0252  -0.9327  -0.8990  -0.7479  -0.7053  -0.6435  -0.6196  -0.5883
 -0.5656  -0.5207  -0.4812  -0.4686  -0.4619  -0.4362  -0.4123  -0.3817
 -0.2928
 -- Virtual --
  0.0246   0.0547   0.0798   0.0989   0.1310   0.1350   0.1599   0.1835
  0.1871   0.2001   0.2289   0.2552   0.2857   0.3269   0.3354   0.3491
  0.3705   0.3822   0.3901   0.4195   0.4300   0.4382   0.4576   0.4617
  0.4790   0.4912   0.5197   0.5236   0.5376   0.5431   0.5490   0.5563
  0.5694   0.5818   0.6089   0.6191   0.6496   0.6562   0.6621   0.6643
  0.6767   0.6971   0.7011   0.7047   0.7336   0.7554   0.8051   0.8148
  0.8206   0.8352   0.8634   0.8917   0.8955   0.9385   0.9532   0.9562
  0.9981   1.0393   1.0502   1.0796   1.1027   1.1077   1.1236   1.1484
  1.1539   1.1860   1.2024   1.2187   1.2243   1.2364   1.2660   1.3057
  1.3234   1.3419   1.3700   1.3747   1.3913   1.4283   1.4313   1.4458
  1.4633   1.4965   1.5041   1.5389   1.5471   1.5617   1.5652   1.6602
  1.6875   1.7319   1.7967   1.8061   1.8266   1.9006   1.9681   1.9762
  2.0580   2.1186   2.1367   2.1916   2.1946   2.2440   2.2623   2.3106
  2.3398   2.3437   2.3620   2.3885   2.4412   2.4595   2.4819   2.5115
  2.5371   2.5595   2.5658   2.6124   2.6365   2.6508   2.6618   2.7068
  2.7180   2.7242   2.7424   2.7473   2.7683   2.7888   2.8232   2.8423
  2.8464   2.8562   2.9069   2.9276   2.9286   2.9651   2.9669   2.9820
  2.9963   3.0331   3.0460   3.0585   3.0769   3.0823   3.0951   3.0976
  3.1127   3.1178   3.1450   3.1513   3.1880   3.1934   3.2136   3.2190
  3.2921   3.2943   3.3056   3.3100   3.3407   3.3647   3.3942   3.4079
  3.4571   3.4990   3.5045   3.5106   3.5455   3.5541   3.5675   3.5709
  3.6005   3.6071   3.6460   3.6681   3.7185   3.7220   3.7296   3.7731
  3.7798   3.8356   3.8724   3.8954   3.9002   3.9363   3.9425   3.9538
  3.9985   4.0045   4.0195   4.0251   4.0738   4.0826   4.1054   4.1093
  4.1235   4.1512   4.1877   4.2116   4.2486   4.2787   4.3347   4.3538
  4.3571   4.3923   4.4966   4.5060   4.5533   4.5655   4.6214   4.6353
  4.6566   4.6814   4.7163   4.7680   4.7696   4.7732   4.8074   4.8264
  4.8627   4.9706   4.9922   5.0034   5.0489   5.0882   5.1143   5.1485
  5.1787   5.2159   5.2231   5.2602   5.2647   5.2937   5.3523   5.3965
  5.5102   5.6498   5.6797   5.7168   5.7621   5.8403   5.9115   5.9262
  6.0052   6.0205   6.1973   6.2233   6.3465   6.4026   6.4941   6.7445
  8.4327   9.1382  10.7449  13.7122  14.3441  15.1580  15.5579
 
 Beta MOs
 -- Occupied --
-14.4660 -14.4194 -10.3750 -10.3305 -10.3188 -10.3188 -10.3172  -1.0779
 -1.0250  -0.9213  -0.8946  -0.7261  -0.6982  -0.6350  -0.6139  -0.5864
 -0.5529  -0.5026  -0.4817  -0.4667  -0.4600  -0.4331  -0.3737  -0.3691
 -- Virtual --
 -0.0148   0.0381   0.0605   0.0857   0.1078   0.1354   0.1479   0.1645
  0.1833   0.1893   0.1992   0.2308   0.2563   0.2899   0.3353   0.3366
  0.3505   0.3724   0.3863   0.3949   0.4232   0.4327   0.4429   0.4651
  0.4687   0.4823   0.4983   0.5199   0.5242   0.5418   0.5452   0.5503
  0.5622   0.5701   0.5847   0.6139   0.6312   0.6573   0.6603   0.6647
  0.6708   0.6829   0.6966   0.7040   0.7066   0.7392   0.7614   0.8080
  0.8157   0.8258   0.8396   0.8651   0.8962   0.8990   0.9409   0.9573
  0.9609   0.9992   1.0423   1.0548   1.0825   1.1063   1.1142   1.1256
  1.1495   1.1565   1.1890   1.2063   1.2243   1.2287   1.2407   1.2745
  1.3068   1.3301   1.3452   1.3707   1.3795   1.3937   1.4301   1.4379
  1.4466   1.4673   1.4995   1.5092   1.5398   1.5493   1.5637   1.5683
  1.6637   1.6901   1.7397   1.7956   1.8073   1.8304   1.9015   1.9724
  1.9822   2.0617   2.1231   2.1397   2.2012   2.2052   2.2498   2.2777
  2.3160   2.3461   2.3509   2.3687   2.3981   2.4420   2.4649   2.4885
  2.5182   2.5456   2.5706   2.5755   2.6239   2.6488   2.6560   2.6672
  2.7106   2.7262   2.7286   2.7482   2.7543   2.7780   2.7957   2.8350
  2.8477   2.8515   2.8625   2.9269   2.9375   2.9397   2.9726   2.9784
  2.9946   3.0100   3.0414   3.0598   3.0657   3.0828   3.0870   3.1007
  3.1049   3.1168   3.1275   3.1497   3.1588   3.1937   3.2020   3.2254
  3.2293   3.2961   3.2985   3.3140   3.3167   3.3468   3.3762   3.4080
  3.4161   3.4730   3.5019   3.5071   3.5157   3.5533   3.5607   3.5732
  3.5788   3.6037   3.6134   3.6668   3.6756   3.7239   3.7297   3.7328
  3.7788   3.7854   3.8413   3.8788   3.8989   3.9021   3.9397   3.9498
  3.9588   4.0033   4.0071   4.0250   4.0282   4.0732   4.0815   4.1106
  4.1127   4.1258   4.1534   4.1913   4.2183   4.2520   4.2813   4.3368
  4.3605   4.3646   4.3973   4.5010   4.5078   4.5584   4.5746   4.6284
  4.6388   4.6556   4.6813   4.7220   4.7707   4.7733   4.7772   4.8086
  4.8291   4.8627   4.9718   4.9985   5.0111   5.0542   5.0902   5.1223
  5.1550   5.1793   5.2211   5.2300   5.2609   5.2681   5.3007   5.3559
  5.4019   5.5130   5.6537   5.6816   5.7191   5.7690   5.8472   5.9159
  5.9275   6.0138   6.0294   6.1967   6.2239   6.3482   6.4100   6.4980
  6.7492   8.4353   9.1429  10.7552  13.7196  14.3453  15.1601  15.5580
 --------------------------------------------------------------
 
          Ground-State Mulliken Net Atomic Charges

     Atom                 Charge (a.u.)    Spin (a.u.)
  --------------------------------------------------------
      1 C                    -0.064206       0.043371
      2 N                    -0.071095      -0.024516
      3 C                    -0.202540       0.810005
      4 H                     0.150649       0.013789
      5 C                    -0.104580      -0.096173
      6 H                     0.149300       0.019859
      7 C                    -0.315751      -0.116374
      8 H                     0.152698       0.004528
      9 C                     0.107084       0.254786
     10 H                     0.150188       0.004631
     11 N                    -0.125987       0.057961
     12 H                     0.174240       0.028134
  --------------------------------------------------------
  Sum of atomic charges =     0.000000
  Sum of spin   charges =     1.000000

 -----------------------------------------------------------------
                    Cartesian Multipole Moments
 -----------------------------------------------------------------
    Charge (ESU x 10^10)
                 0.0000
    Dipole Moment (Debye)
         X       0.6409      Y       0.4665      Z      -3.7689
       Tot       3.8514
    Quadrupole Moments (Debye-Ang)
        XX     -40.2118     XY      -3.2288     YY     -37.2669
        XZ       2.1859     YZ       7.9242     ZZ     -65.3039
    Octopole Moments (Debye-Ang^2)
       XXX      14.2629    XXY       0.6378    XYY       1.5455
       YYY      -2.3306    XXZ     -20.3857    XYZ      -3.9412
       YYZ     -11.5442    XZZ      19.0612    YZZ       2.8376
       ZZZ    -127.2250
    Hexadecapole Moments (Debye-Ang^3)
      XXXX     -88.0588   XXXY      15.5685   XXYY     -62.0536
      XYYY       1.7135   YYYY    -279.2431   XXXZ      59.7952
      XXYZ      56.3446   XYYZ      25.6061   YYYZ     177.9053
      XXZZ    -230.6675   XYZZ      -0.5737   YYZZ    -295.1566
      XZZZ     119.2744   YZZZ     275.1628   ZZZZ   -1694.1530
 -----------------------------------------------------------------
 Calculating analytic gradient of the SCF energy
 Gradient of SCF Energy
            1           2           3           4           5           6
    1  -0.0000388   0.0000167  -0.0000351   0.0000688  -0.0000072   0.0000255
    2  -0.0000134   0.0000007  -0.0001459   0.0000313   0.0000508   0.0000030
    3  -0.0000013  -0.0000031   0.0001453  -0.0000321  -0.0000907   0.0000044
            7           8           9          10          11          12
    1   0.0002848  -0.0000075  -0.0006209  -0.0000450   0.0003527   0.0000061
    2   0.0002468   0.0000033  -0.0003481  -0.0000122   0.0001899  -0.0000062
    3  -0.0004371   0.0000677   0.0004516   0.0001322  -0.0002582   0.0000213
 Max gradient component =       6.209E-04
 RMS gradient           =       1.943E-04
 Gradient time:  CPU 246.62 s  wall 5.06 s
 Geometry Optimization Parameters
   NAtoms,    NIC,     NZ,  NCons,   NDum,   NFix, NCnnct, MaxDiis
       12      66       0       0       0       0       0       0

 Cartesian Hessian Update
 Hessian updated using Powell/Murtagh-Sargent update
  Mixing factors:     0.926554 Powell                      0.073446 Murtagh-Sargent


** GEOMETRY OPTIMIZATION IN DELOCALIZED INTERNAL COORDINATES **
   Searching for a Transition State

   Optimization Cycle:  22

                       Coordinates (Angstroms)
     ATOM                X               Y               Z
      1  C        -0.4122067625   -0.4536350595    2.7592401690
      2  N        -0.5733882959   -0.6971793342    3.8709579180
      3  C         0.2916927906   -1.0156184291    0.5205378262
      4  H         0.6164643928   -2.0321930701    0.7048646784
      5  C        -0.2118830518   -0.1468496027    1.3721365872
      6  H        -0.5015516536    0.8522447786    1.0623896763
      7  C         0.5143073703   -0.3236711537   -1.6799336516
      8  H         1.5863211194   -0.4368929179   -1.6207743987
      9  C         0.0153180103    0.8968517091   -1.8112473532
     10  H        -0.0785704953   -1.1612106583   -2.0149495424
     11  N        -0.4225337738    2.0140280584   -1.9786918521
     12  H        -0.8239696711    2.5041261088   -1.1845287456
   Point Group: c1    Number of degrees of freedom:    30


   Energy is   -302.856520814

 Hessian updated using Powell/Murtagh-Sargent update
  Mixing factors:     0.776281 Powell                      0.223719 Murtagh-Sargent

 30 Hessian modes will be used to form the next step
  Hessian Eigenvalues:
    -0.019995    0.003799    0.010903    0.015699    0.032329    0.033340
     0.068757    0.073471    0.100065    0.127562    0.137526    0.158447
     0.160007    0.160944    0.198667    0.199991    0.199995    0.218816
     0.219497    0.220597    0.356573    0.359273    0.360036    0.360791
     0.402440    0.443568    0.536367    0.622844    0.992118    1.349200

 Transition state search - taking P-RFO step
 Searching for Lamda that Maximizes Along the Lowest mode
 Value Taken    Lamda =   0.00000163
 Searching for Lamda that Minimizes Along All other modes
 Value Taken    Lamda =  -0.00001198
 Step Taken.  Stepsize is  0.051090

                             Maximum     Tolerance    Cnvgd?
         Gradient           0.000344      0.000300      NO
         Displacement       0.033134      0.001200      NO
         Energy change     -0.000004      0.000001      NO


 New Cartesian Coordinates Obtained by Inverse Iteration

 Displacement from previous Coordinates is:  0.092426
 Adding empirical dispersion correction 
 ----------------------------------------------------------------
 Doing -D3(0) with
 s6  =   1.00000
 s8  =   1.00000
 rs6 =   1.28100
 rs8 =   1.09400
 -D3 energy without 3body term =     -0.0028923639 hartrees
 ----------------------------------------------------------------
             Standard Nuclear Orientation (Angstroms)
    I     Atom           X                Y                Z
 ----------------------------------------------------------------
    1      C      -0.4086914150    -0.4504067430     2.7603337451
    2      N      -0.5710803798    -0.6948053708     3.8716818443
    3      C       0.2803921284    -1.0161685836     0.5180429465
    4      H       0.5914392729    -2.0376581700     0.6987081189
    5      C      -0.2078011813    -0.1424782625     1.3734619905
    6      H      -0.4830414542     0.8620811848     1.0682578651
    7      C       0.5218454619    -0.3226812035    -1.6827582988
    8      H       1.5933477656    -0.4348739556    -1.6140015973
    9      C       0.0195808735     0.8965377694    -1.8114151652
   10      H      -0.0666632298    -1.1597793562    -2.0265825270
   11      N      -0.4288698286     2.0102199931    -1.9755697048
   12      H      -0.8404580341     2.4900131273    -1.1801579055
 ----------------------------------------------------------------
 Nuclear Repulsion Energy =         221.35130627 hartrees
 There are       25 alpha and       24 beta electrons
 Applying Cartesian multipole field
    Component          Value
    ---------          -----
     (2,0,0)        1.00000E-10
     (0,2,0)        2.00000E-11
     (0,0,2)       -3.00000E-11
 Nucleus-field energy     =    -0.0000000175 hartrees
 Requested basis set is cc-pVTZ
 There are 100 shells and 280 basis functions
 A cutoff of  1.0D-14 yielded   4527 shell pairs
 There are     35099 function pairs (     45666 Cartesian)
 Smallest overlap matrix eigenvalue = 2.39E-04
 Guess MOs from SCF MO coefficient file
 Reading MOs from coefficient file
 Reading MOs from coefficient file
 Long-range K will be added via erf
 Coulomb attenuation parameter = 0.25 bohr**(-1)
 An unrestricted hybrid HF-DFT SCF calculation will be
 performed using Pulay DIIS extrapolation
 Exchange:     0.1957 Hartree-Fock + 1.0000 wB97X-D3 + LR-HF
 Correlation:  1.0000 wB97X-D3
 Using SG-2 standard quadrature grid
 Dispersion:   Grimme D3
 SCF converges when DIIS error is below 1.0E-08
 Geometry optimization detected.  Setting ReadMinima to 0
 Setting SaveMinima to 0
 using 64 threads for integral computing
 -------------------------------------------------------
 OpenMP Integral computing Module                
 Release: version 1.0, May 2013, Q-Chem Inc. Pittsburgh 
 -------------------------------------------------------
 using 64 threads for integral computing
 -------------------------------------------------------
 OpenMP Integral computing Module                
 Release: version 1.0, May 2013, Q-Chem Inc. Pittsburgh 
 -------------------------------------------------------
 ---------------------------------------
  Cycle       Energy         DIIS Error
 ---------------------------------------
    1    -302.8561115471      2.61E-04
    2    -302.8565050198      2.62E-05
    3    -302.8565237225      1.01E-05
    4    -302.8565261206      8.59E-06
    5    -302.8565271755      2.62E-06
    6    -302.8565274251      9.72E-07
    7    -302.8565274788      6.88E-07
    8    -302.8565275108      2.92E-07
    9    -302.8565275192      1.57E-07
   10    -302.8565275235      6.21E-08
   11    -302.8565275242      2.31E-08
   12    -302.8565275244      1.06E-08
   13    -302.8565275244      6.05E-09 Convergence criterion met
 ---------------------------------------
 <S^2> = 0.7881
 SCF time:  CPU 1323.95 s  wall 22.75 s
 SCF   energy in the final basis set = -302.85652752
 Total energy in the final basis set = -302.85652752
 
 --------------------------------------------------------------
 
                    Orbital Energies (a.u.)
 --------------------------------------------------------------
 
 Alpha MOs
 -- Occupied --
-14.4672 -14.4191 -10.3779 -10.3303 -10.3291 -10.3182 -10.3182  -1.0829
 -1.0253  -0.9327  -0.8991  -0.7480  -0.7051  -0.6435  -0.6196  -0.5883
 -0.5657  -0.5207  -0.4813  -0.4687  -0.4618  -0.4362  -0.4124  -0.3819
 -0.2930
 -- Virtual --
  0.0246   0.0547   0.0796   0.0990   0.1310   0.1349   0.1598   0.1834
  0.1871   0.2002   0.2288   0.2553   0.2856   0.3266   0.3352   0.3491
  0.3703   0.3823   0.3900   0.4193   0.4300   0.4382   0.4574   0.4618
  0.4789   0.4912   0.5189   0.5244   0.5372   0.5434   0.5492   0.5562
  0.5695   0.5816   0.6086   0.6189   0.6488   0.6562   0.6614   0.6651
  0.6765   0.6968   0.7015   0.7045   0.7334   0.7552   0.8042   0.8144
  0.8211   0.8350   0.8627   0.8917   0.8955   0.9382   0.9530   0.9564
  0.9981   1.0392   1.0500   1.0794   1.1032   1.1078   1.1232   1.1481
  1.1536   1.1857   1.2027   1.2185   1.2242   1.2365   1.2662   1.3050
  1.3232   1.3417   1.3700   1.3744   1.3914   1.4285   1.4313   1.4457
  1.4627   1.4964   1.5040   1.5392   1.5471   1.5611   1.5652   1.6597
  1.6874   1.7317   1.7966   1.8062   1.8262   1.9004   1.9684   1.9759
  2.0572   2.1186   2.1366   2.1917   2.1950   2.2438   2.2614   2.3107
  2.3385   2.3434   2.3631   2.3886   2.4417   2.4597   2.4810   2.5117
  2.5370   2.5594   2.5656   2.6126   2.6363   2.6508   2.6603   2.7066
  2.7183   2.7240   2.7422   2.7471   2.7671   2.7890   2.8230   2.8421
  2.8466   2.8558   2.9067   2.9279   2.9285   2.9649   2.9665   2.9815
  2.9961   3.0328   3.0454   3.0585   3.0768   3.0817   3.0949   3.0976
  3.1130   3.1176   3.1448   3.1515   3.1871   3.1937   3.2131   3.2188
  3.2917   3.2943   3.3054   3.3097   3.3414   3.3650   3.3935   3.4076
  3.4565   3.4989   3.5046   3.5099   3.5453   3.5538   3.5666   3.5710
  3.6005   3.6069   3.6454   3.6679   3.7165   3.7224   3.7292   3.7714
  3.7797   3.8356   3.8722   3.8954   3.8997   3.9359   3.9420   3.9537
  3.9986   4.0043   4.0193   4.0250   4.0738   4.0825   4.1055   4.1092
  4.1237   4.1513   4.1875   4.2114   4.2479   4.2782   4.3341   4.3536
  4.3565   4.3923   4.4963   4.5067   4.5530   4.5656   4.6213   4.6357
  4.6567   4.6813   4.7169   4.7672   4.7709   4.7713   4.8076   4.8263
  4.8632   4.9702   4.9936   5.0031   5.0488   5.0888   5.1142   5.1482
  5.1786   5.2157   5.2233   5.2598   5.2646   5.2930   5.3519   5.3962
  5.5095   5.6511   5.6790   5.7170   5.7620   5.8407   5.9113   5.9274
  6.0044   6.0189   6.1971   6.2233   6.3473   6.4010   6.4937   6.7446
  8.4319   9.1379  10.7435  13.7131  14.3453  15.1529  15.5576
 
 Beta MOs
 -- Occupied --
-14.4660 -14.4195 -10.3750 -10.3306 -10.3189 -10.3187 -10.3172  -1.0779
 -1.0251  -0.9214  -0.8946  -0.7261  -0.6981  -0.6350  -0.6140  -0.5864
 -0.5530  -0.5026  -0.4817  -0.4667  -0.4599  -0.4332  -0.3737  -0.3691
 -- Virtual --
 -0.0147   0.0382   0.0603   0.0856   0.1078   0.1354   0.1477   0.1644
  0.1833   0.1891   0.1994   0.2308   0.2564   0.2897   0.3350   0.3363
  0.3506   0.3721   0.3864   0.3948   0.4229   0.4328   0.4429   0.4649
  0.4688   0.4822   0.4982   0.5192   0.5250   0.5413   0.5456   0.5505
  0.5621   0.5702   0.5845   0.6137   0.6310   0.6567   0.6598   0.6654
  0.6708   0.6827   0.6964   0.7044   0.7062   0.7390   0.7613   0.8072
  0.8154   0.8263   0.8394   0.8644   0.8956   0.8996   0.9407   0.9573
  0.9610   0.9992   1.0422   1.0545   1.0823   1.1067   1.1143   1.1251
  1.1492   1.1562   1.1888   1.2064   1.2243   1.2284   1.2408   1.2746
  1.3062   1.3300   1.3449   1.3707   1.3792   1.3938   1.4304   1.4376
  1.4466   1.4666   1.4994   1.5091   1.5400   1.5493   1.5631   1.5684
  1.6631   1.6900   1.7395   1.7956   1.8073   1.8300   1.9014   1.9726
  1.9820   2.0608   2.1231   2.1395   2.2014   2.2057   2.2494   2.2770
  2.3161   2.3454   2.3501   2.3694   2.3983   2.4426   2.4650   2.4877
  2.5186   2.5457   2.5703   2.5753   2.6243   2.6485   2.6560   2.6658
  2.7104   2.7263   2.7285   2.7480   2.7542   2.7768   2.7959   2.8348
  2.8475   2.8518   2.8620   2.9267   2.9377   2.9399   2.9727   2.9777
  2.9939   3.0101   3.0409   3.0594   3.0658   3.0828   3.0865   3.1005
  3.1048   3.1172   3.1273   3.1496   3.1589   3.1931   3.2020   3.2243
  3.2296   3.2957   3.2985   3.3139   3.3164   3.3474   3.3765   3.4076
  3.4155   3.4725   3.5018   3.5072   3.5151   3.5531   3.5605   3.5732
  3.5779   3.6036   3.6132   3.6661   3.6755   3.7220   3.7297   3.7328
  3.7766   3.7856   3.8413   3.8787   3.8992   3.9012   3.9396   3.9490
  3.9588   4.0034   4.0070   4.0248   4.0282   4.0732   4.0814   4.1106
  4.1127   4.1261   4.1535   4.1911   4.2182   4.2513   4.2808   4.3362
  4.3600   4.3643   4.3974   4.5007   4.5086   4.5581   4.5747   4.6284
  4.6391   4.6556   4.6811   4.7225   4.7700   4.7742   4.7756   4.8088
  4.8290   4.8631   4.9713   4.9998   5.0109   5.0542   5.0908   5.1221
  5.1548   5.1792   5.2210   5.2301   5.2606   5.2679   5.3001   5.3555
  5.4016   5.5123   5.6549   5.6809   5.7192   5.7689   5.8476   5.9157
  5.9286   6.0126   6.0282   6.1965   6.2239   6.3489   6.4084   6.4976
  6.7492   8.4345   9.1425  10.7538  13.7204  14.3465  15.1549  15.5577
 --------------------------------------------------------------
 
          Ground-State Mulliken Net Atomic Charges

     Atom                 Charge (a.u.)    Spin (a.u.)
  --------------------------------------------------------
      1 C                    -0.064316       0.043597
      2 N                    -0.070977      -0.024610
      3 C                    -0.202522       0.811456
      4 H                     0.150699       0.013778
      5 C                    -0.104454      -0.096308
      6 H                     0.149230       0.019955
      7 C                    -0.316267      -0.115516
      8 H                     0.152955       0.004479
      9 C                     0.107797       0.253438
     10 H                     0.149982       0.004516
     11 N                    -0.126311       0.057228
     12 H                     0.174184       0.027988
  --------------------------------------------------------
  Sum of atomic charges =     0.000000
  Sum of spin   charges =     1.000000

 -----------------------------------------------------------------
                    Cartesian Multipole Moments
 -----------------------------------------------------------------
    Charge (ESU x 10^10)
                -0.0000
    Dipole Moment (Debye)
         X       0.6373      Y       0.4494      Z      -3.7652
       Tot       3.8451
    Quadrupole Moments (Debye-Ang)
        XX     -40.2134     XY      -3.2097     YY     -37.3242
        XZ       2.1790     YZ       7.9600     ZZ     -65.2768
    Octopole Moments (Debye-Ang^2)
       XXX      14.1831    XXY       0.7148    XYY       1.4509
       YYY      -2.8554    XXZ     -20.4015    XYZ      -3.8825
       YYZ     -11.4227    XZZ      18.9846    YZZ       2.7634
       ZZZ    -127.3568
    Hexadecapole Moments (Debye-Ang^3)
      XXXX     -87.9128   XXXY      15.5437   XXYY     -61.8590
      XYYY       1.9327   YYYY    -279.5534   XXXZ      59.7701
      XXYZ      56.0392   XYYZ      25.4300   YYYZ     177.6015
      XXZZ    -230.8135   XYZZ      -0.4132   YYZZ    -294.9693
      XZZZ     119.1235   YZZZ     274.2832   ZZZZ   -1694.2229
 -----------------------------------------------------------------
 Calculating analytic gradient of the SCF energy
 Gradient of SCF Energy
            1           2           3           4           5           6
    1   0.0000230  -0.0000118  -0.0001717   0.0001186  -0.0000021   0.0000091
    2  -0.0000000   0.0000005   0.0000527   0.0000501  -0.0000004  -0.0000011
    3   0.0000564  -0.0000131   0.0000779  -0.0000557  -0.0001530   0.0000330
            7           8           9          10          11          12
    1   0.0001409  -0.0000169  -0.0000290  -0.0000401  -0.0000261   0.0000062
    2   0.0000162  -0.0000493  -0.0003676   0.0000105   0.0003172  -0.0000287
    3  -0.0003455   0.0000255   0.0006051   0.0000549  -0.0003971   0.0001117
 Max gradient component =       6.051E-04
 RMS gradient           =       1.674E-04
 Gradient time:  CPU 248.89 s  wall 4.87 s
 Geometry Optimization Parameters
   NAtoms,    NIC,     NZ,  NCons,   NDum,   NFix, NCnnct, MaxDiis
       12      66       0       0       0       0       0       0

 Cartesian Hessian Update
 Hessian updated using Powell/Murtagh-Sargent update
  Mixing factors:     0.978607 Powell                      0.021393 Murtagh-Sargent


** GEOMETRY OPTIMIZATION IN DELOCALIZED INTERNAL COORDINATES **
   Searching for a Transition State

   Optimization Cycle:  23

                       Coordinates (Angstroms)
     ATOM                X               Y               Z
      1  C        -0.4086914150   -0.4504067430    2.7603337451
      2  N        -0.5710803798   -0.6948053708    3.8716818443
      3  C         0.2803921284   -1.0161685836    0.5180429465
      4  H         0.5914392729   -2.0376581700    0.6987081189
      5  C        -0.2078011813   -0.1424782625    1.3734619905
      6  H        -0.4830414542    0.8620811848    1.0682578651
      7  C         0.5218454619   -0.3226812035   -1.6827582988
      8  H         1.5933477656   -0.4348739556   -1.6140015973
      9  C         0.0195808735    0.8965377694   -1.8114151652
     10  H        -0.0666632298   -1.1597793562   -2.0265825270
     11  N        -0.4288698286    2.0102199931   -1.9755697048
     12  H        -0.8404580341    2.4900131273   -1.1801579055
   Point Group: c1    Number of degrees of freedom:    30


   Energy is   -302.856527524

 Hessian updated using Powell/Murtagh-Sargent update
  Mixing factors:     0.989381 Powell                      0.010619 Murtagh-Sargent

 30 Hessian modes will be used to form the next step
  Hessian Eigenvalues:
    -0.019875    0.002419    0.010882    0.015808    0.032303    0.033341
     0.068750    0.073384    0.100011    0.127527    0.137535    0.158344
     0.159991    0.160790    0.198633    0.199989    0.199994    0.218808
     0.219363    0.220477    0.356572    0.359272    0.360036    0.360789
     0.402436    0.443554    0.536341    0.622832    0.991799    1.349200

 Transition state search - taking P-RFO step
 Searching for Lamda that Maximizes Along the Lowest mode
 Value Taken    Lamda =   0.00000001
 Searching for Lamda that Minimizes Along All other modes
 Value Taken    Lamda =  -0.00000423
 Step Taken.  Stepsize is  0.033700

                             Maximum     Tolerance    Cnvgd?
         Gradient           0.000316      0.000300      NO
         Displacement       0.021500      0.001200      NO
         Energy change     -0.000007      0.000001      NO


 New Cartesian Coordinates Obtained by Inverse Iteration

 Displacement from previous Coordinates is:  0.057742
 Adding empirical dispersion correction 
 ----------------------------------------------------------------
 Doing -D3(0) with
 s6  =   1.00000
 s8  =   1.00000
 rs6 =   1.28100
 rs8 =   1.09400
 -D3 energy without 3body term =     -0.0028926842 hartrees
 ----------------------------------------------------------------
             Standard Nuclear Orientation (Angstroms)
    I     Atom           X                Y                Z
 ----------------------------------------------------------------
    1      C      -0.4063526416    -0.4499621064     2.7614000206
    2      N      -0.5702110131    -0.6957646697     3.8722247845
    3      C       0.2746274333    -1.0162940148     0.5167233830
    4      H       0.5750355881    -2.0414500514     0.6948179329
    5      C      -0.2039557368    -0.1402074368     1.3751897347
    6      H      -0.4695681495     0.8679396063     1.0731824602
    7      C       0.5256364092    -0.3216759744    -1.6820219722
    8      H       1.5969434128    -0.4328358509    -1.6087139394
    9      C       0.0216768137     0.8968377523    -1.8120469707
   10      H      -0.0596501668    -1.1586228558    -2.0318090628
   11      N      -0.4326184764     2.0080071779    -1.9763690572
   12      H      -0.8515634937     2.4840288531    -1.1825760020
 ----------------------------------------------------------------
 Nuclear Repulsion Energy =         221.34599338 hartrees
 There are       25 alpha and       24 beta electrons
 Applying Cartesian multipole field
    Component          Value
    ---------          -----
     (2,0,0)        1.00000E-10
     (0,2,0)        2.00000E-11
     (0,0,2)       -3.00000E-11
 Nucleus-field energy     =    -0.0000000175 hartrees
 Requested basis set is cc-pVTZ
 There are 100 shells and 280 basis functions
 A cutoff of  1.0D-14 yielded   4526 shell pairs
 There are     35092 function pairs (     45656 Cartesian)
 Smallest overlap matrix eigenvalue = 2.40E-04
 Guess MOs from SCF MO coefficient file
 Reading MOs from coefficient file
 Reading MOs from coefficient file
 Long-range K will be added via erf
 Coulomb attenuation parameter = 0.25 bohr**(-1)
 An unrestricted hybrid HF-DFT SCF calculation will be
 performed using Pulay DIIS extrapolation
 Exchange:     0.1957 Hartree-Fock + 1.0000 wB97X-D3 + LR-HF
 Correlation:  1.0000 wB97X-D3
 Using SG-2 standard quadrature grid
 Dispersion:   Grimme D3
 SCF converges when DIIS error is below 1.0E-08
 Geometry optimization detected.  Setting ReadMinima to 0
 Setting SaveMinima to 0
 using 64 threads for integral computing
 -------------------------------------------------------
 OpenMP Integral computing Module                
 Release: version 1.0, May 2013, Q-Chem Inc. Pittsburgh 
 -------------------------------------------------------
 using 64 threads for integral computing
 -------------------------------------------------------
 OpenMP Integral computing Module                
 Release: version 1.0, May 2013, Q-Chem Inc. Pittsburgh 
 -------------------------------------------------------
 ---------------------------------------
  Cycle       Energy         DIIS Error
 ---------------------------------------
    1    -302.8566163985      1.59E-04
    2    -302.8565217486      1.63E-05
    3    -302.8565294297      5.60E-06
    4    -302.8565305228      3.52E-06
    5    -302.8565307666      1.91E-06
    6    -302.8565308556      5.30E-07
    7    -302.8565308777      3.79E-07
    8    -302.8565308880      1.66E-07
    9    -302.8565308912      9.51E-08
   10    -302.8565308926      4.75E-08
   11    -302.8565308928      1.51E-08
   12    -302.8565308928      5.88E-09 Convergence criterion met
 ---------------------------------------
 <S^2> = 0.7881
 SCF time:  CPU 1224.72 s  wall 20.77 s
 SCF   energy in the final basis set = -302.85653089
 Total energy in the final basis set = -302.85653089
 
 --------------------------------------------------------------
 
                    Orbital Energies (a.u.)
 --------------------------------------------------------------
 
 Alpha MOs
 -- Occupied --
-14.4672 -14.4191 -10.3780 -10.3302 -10.3291 -10.3183 -10.3182  -1.0829
 -1.0252  -0.9327  -0.8991  -0.7479  -0.7052  -0.6435  -0.6197  -0.5883
 -0.5656  -0.5207  -0.4812  -0.4687  -0.4619  -0.4362  -0.4124  -0.3818
 -0.2929
 -- Virtual --
  0.0247   0.0546   0.0795   0.0990   0.1311   0.1349   0.1598   0.1834
  0.1869   0.2004   0.2289   0.2552   0.2855   0.3265   0.3352   0.3492
  0.3702   0.3824   0.3900   0.4192   0.4300   0.4383   0.4574   0.4618
  0.4789   0.4912   0.5183   0.5249   0.5371   0.5435   0.5492   0.5563
  0.5695   0.5816   0.6085   0.6187   0.6483   0.6563   0.6609   0.6656
  0.6763   0.6966   0.7018   0.7045   0.7334   0.7555   0.8038   0.8143
  0.8216   0.8349   0.8623   0.8917   0.8959   0.9380   0.9529   0.9567
  0.9979   1.0391   1.0503   1.0794   1.1030   1.1077   1.1232   1.1480
  1.1536   1.1850   1.2033   1.2185   1.2243   1.2367   1.2662   1.3047
  1.3232   1.3418   1.3699   1.3744   1.3914   1.4287   1.4312   1.4458
  1.4628   1.4963   1.5040   1.5393   1.5469   1.5609   1.5654   1.6595
  1.6873   1.7319   1.7967   1.8061   1.8260   1.9002   1.9690   1.9762
  2.0568   2.1187   2.1365   2.1917   2.1952   2.2437   2.2612   2.3106
  2.3378   2.3429   2.3637   2.3886   2.4411   2.4600   2.4806   2.5118
  2.5371   2.5595   2.5655   2.6123   2.6365   2.6509   2.6603   2.7066
  2.7186   2.7241   2.7423   2.7475   2.7667   2.7896   2.8230   2.8419
  2.8469   2.8563   2.9068   2.9281   2.9287   2.9649   2.9665   2.9816
  2.9960   3.0327   3.0454   3.0586   3.0770   3.0816   3.0951   3.0978
  3.1134   3.1173   3.1446   3.1518   3.1865   3.1940   3.2130   3.2188
  3.2912   3.2944   3.3055   3.3100   3.3415   3.3654   3.3932   3.4077
  3.4565   3.4987   3.5048   3.5099   3.5454   3.5540   3.5669   3.5707
  3.6003   3.6067   3.6453   3.6681   3.7162   3.7225   3.7296   3.7706
  3.7802   3.8355   3.8724   3.8959   3.8999   3.9359   3.9422   3.9539
  3.9987   4.0045   4.0193   4.0252   4.0738   4.0826   4.1056   4.1093
  4.1237   4.1510   4.1876   4.2115   4.2475   4.2781   4.3340   4.3536
  4.3565   4.3918   4.4964   4.5069   4.5529   4.5655   4.6212   4.6360
  4.6568   4.6812   4.7168   4.7664   4.7706   4.7721   4.8076   4.8263
  4.8626   4.9703   4.9935   5.0031   5.0486   5.0885   5.1143   5.1482
  5.1785   5.2157   5.2231   5.2595   5.2646   5.2932   5.3516   5.3961
  5.5084   5.6513   5.6791   5.7173   5.7616   5.8408   5.9109   5.9274
  6.0045   6.0188   6.1971   6.2233   6.3462   6.4018   6.4935   6.7442
  8.4323   9.1344  10.7438  13.7128  14.3432  15.1538  15.5573
 
 Beta MOs
 -- Occupied --
-14.4660 -14.4194 -10.3751 -10.3305 -10.3188 -10.3188 -10.3172  -1.0779
 -1.0250  -0.9213  -0.8947  -0.7261  -0.6981  -0.6350  -0.6140  -0.5864
 -0.5529  -0.5026  -0.4817  -0.4667  -0.4600  -0.4332  -0.3737  -0.3692
 -- Virtual --
 -0.0146   0.0382   0.0603   0.0856   0.1078   0.1354   0.1477   0.1644
  0.1833   0.1888   0.1996   0.2309   0.2563   0.2897   0.3348   0.3363
  0.3508   0.3721   0.3865   0.3948   0.4228   0.4329   0.4429   0.4648
  0.4688   0.4822   0.4982   0.5187   0.5254   0.5411   0.5458   0.5505
  0.5621   0.5702   0.5845   0.6136   0.6307   0.6561   0.6595   0.6658
  0.6708   0.6826   0.6963   0.7047   0.7063   0.7389   0.7616   0.8068
  0.8153   0.8266   0.8394   0.8640   0.8954   0.9003   0.9405   0.9572
  0.9613   0.9990   1.0422   1.0547   1.0824   1.1066   1.1143   1.1250
  1.1491   1.1562   1.1882   1.2070   1.2244   1.2285   1.2410   1.2747
  1.3060   1.3299   1.3450   1.3707   1.3792   1.3939   1.4308   1.4372
  1.4467   1.4667   1.4992   1.5092   1.5401   1.5491   1.5629   1.5686
  1.6629   1.6898   1.7397   1.7956   1.8073   1.8297   1.9012   1.9730
  1.9824   2.0604   2.1232   2.1394   2.2013   2.2059   2.2493   2.2767
  2.3161   2.3447   2.3497   2.3697   2.3983   2.4420   2.4652   2.4873
  2.5187   2.5458   2.5701   2.5753   2.6240   2.6486   2.6561   2.6658
  2.7104   2.7263   2.7288   2.7480   2.7546   2.7764   2.7966   2.8348
  2.8473   2.8520   2.8626   2.9267   2.9378   2.9402   2.9727   2.9776
  2.9939   3.0101   3.0407   3.0593   3.0660   3.0830   3.0866   3.1005
  3.1049   3.1177   3.1270   3.1495   3.1591   3.1927   3.2021   3.2238
  3.2300   3.2953   3.2985   3.3140   3.3166   3.3476   3.3768   3.4075
  3.4154   3.4724   3.5016   3.5073   3.5152   3.5531   3.5607   3.5730
  3.5781   3.6035   3.6131   3.6660   3.6756   3.7218   3.7298   3.7332
  3.7760   3.7860   3.8412   3.8788   3.8998   3.9013   3.9398   3.9492
  3.9589   4.0035   4.0072   4.0247   4.0284   4.0733   4.0815   4.1106
  4.1127   4.1262   4.1533   4.1912   4.2183   4.2510   4.2807   4.3361
  4.3599   4.3644   4.3969   4.5009   4.5088   4.5580   4.5746   4.6283
  4.6394   4.6557   4.6811   4.7225   4.7694   4.7738   4.7762   4.8088
  4.8290   4.8626   4.9714   4.9997   5.0109   5.0539   5.0905   5.1223
  5.1547   5.1792   5.2210   5.2300   5.2604   5.2678   5.3003   5.3551
  5.4015   5.5112   5.6551   5.6810   5.7196   5.7686   5.8477   5.9153
  5.9287   6.0129   6.0279   6.1966   6.2239   6.3478   6.4092   6.4974
  6.7489   8.4349   9.1390  10.7541  13.7202  14.3444  15.1558  15.5574
 --------------------------------------------------------------
 
          Ground-State Mulliken Net Atomic Charges

     Atom                 Charge (a.u.)    Spin (a.u.)
  --------------------------------------------------------
      1 C                    -0.064329       0.043599
      2 N                    -0.071012      -0.024638
      3 C                    -0.202565       0.810813
      4 H                     0.150614       0.013745
      5 C                    -0.104561      -0.096295
      6 H                     0.149210       0.019967
      7 C                    -0.316193      -0.115540
      8 H                     0.153116       0.004481
      9 C                     0.107897       0.253944
     10 H                     0.149847       0.004463
     11 N                    -0.126277       0.057352
     12 H                     0.174252       0.028109
  --------------------------------------------------------
  Sum of atomic charges =    -0.000000
  Sum of spin   charges =     1.000000

 -----------------------------------------------------------------
                    Cartesian Multipole Moments
 -----------------------------------------------------------------
    Charge (ESU x 10^10)
                -0.0000
    Dipole Moment (Debye)
         X       0.6322      Y       0.4508      Z      -3.7719
       Tot       3.8510
    Quadrupole Moments (Debye-Ang)
        XX     -40.2149     XY      -3.2050     YY     -37.3369
        XZ       2.1867     YZ       7.9790     ZZ     -65.2623
    Octopole Moments (Debye-Ang^2)
       XXX      14.1069    XXY       0.8009    XYY       1.3489
       YYY      -3.0077    XXZ     -20.4389    XYZ      -3.8308
       YYZ     -11.4413    XZZ      18.9521    YZZ       2.8176
       ZZZ    -127.4579
    Hexadecapole Moments (Debye-Ang^3)
      XXXX     -87.8122   XXXY      15.4865   XXYY     -61.7434
      XYYY       1.9356   YYYY    -279.6070   XXXZ      59.6838
      XXYZ      55.9678   XYYZ      25.3856   YYYZ     177.6469
      XXZZ    -230.9708   XYZZ      -0.4169   YYZZ    -295.0022
      XZZZ     119.0102   YZZZ     274.5041   ZZZZ   -1694.8129
 -----------------------------------------------------------------
 Calculating analytic gradient of the SCF energy
 Gradient of SCF Energy
            1           2           3           4           5           6
    1   0.0000575  -0.0000233  -0.0001607   0.0000992  -0.0000066  -0.0000251
    2   0.0000131   0.0000008   0.0001184   0.0000324  -0.0000374  -0.0000078
    3   0.0000456  -0.0000138   0.0001164  -0.0000558  -0.0000640   0.0000131
            7           8           9          10          11          12
    1   0.0000160  -0.0000176   0.0002579  -0.0000359  -0.0001528  -0.0000086
    2  -0.0000551  -0.0000755  -0.0001588   0.0000187   0.0001803  -0.0000291
    3  -0.0003533  -0.0000132   0.0005612   0.0000104  -0.0003236   0.0000770
 Max gradient component =       5.612E-04
 RMS gradient           =       1.482E-04
 Gradient time:  CPU 248.52 s  wall 4.76 s
 Geometry Optimization Parameters
   NAtoms,    NIC,     NZ,  NCons,   NDum,   NFix, NCnnct, MaxDiis
       12      66       0       0       0       0       0       0

 Cartesian Hessian Update
 Hessian updated using Powell/Murtagh-Sargent update
  Mixing factors:     0.938254 Powell                      0.061746 Murtagh-Sargent


** GEOMETRY OPTIMIZATION IN DELOCALIZED INTERNAL COORDINATES **
   Searching for a Transition State

   Optimization Cycle:  24

                       Coordinates (Angstroms)
     ATOM                X               Y               Z
      1  C        -0.4063526416   -0.4499621064    2.7614000206
      2  N        -0.5702110131   -0.6957646697    3.8722247845
      3  C         0.2746274333   -1.0162940148    0.5167233830
      4  H         0.5750355881   -2.0414500514    0.6948179329
      5  C        -0.2039557368   -0.1402074368    1.3751897347
      6  H        -0.4695681495    0.8679396063    1.0731824602
      7  C         0.5256364092   -0.3216759744   -1.6820219722
      8  H         1.5969434128   -0.4328358509   -1.6087139394
      9  C         0.0216768137    0.8968377523   -1.8120469707
     10  H        -0.0596501668   -1.1586228558   -2.0318090628
     11  N        -0.4326184764    2.0080071779   -1.9763690572
     12  H        -0.8515634937    2.4840288531   -1.1825760020
   Point Group: c1    Number of degrees of freedom:    30


   Energy is   -302.856530893

 Hessian updated using Powell/Murtagh-Sargent update
  Mixing factors:     0.981805 Powell                      0.018195 Murtagh-Sargent

 30 Hessian modes will be used to form the next step
  Hessian Eigenvalues:
    -0.019909    0.000877    0.010942    0.015763    0.032367    0.033351
     0.068755    0.073193    0.099967    0.127554    0.137512    0.158061
     0.159953    0.160703    0.198226    0.199975    0.199993    0.218117
     0.219072    0.220218    0.356572    0.359272    0.360035    0.360787
     0.402430    0.443527    0.536296    0.622819    0.991325    1.349199

 Transition state search - taking P-RFO step
 Searching for Lamda that Maximizes Along the Lowest mode
 Value Taken    Lamda =   0.00000009
 Searching for Lamda that Minimizes Along All other modes
 Value Taken    Lamda =  -0.00000980
 Step Taken.  Stepsize is  0.096651

                             Maximum     Tolerance    Cnvgd?
         Gradient           0.000263      0.000300     YES
         Displacement       0.059212      0.001200      NO
         Energy change     -0.000003      0.000001      NO


 New Cartesian Coordinates Obtained by Inverse Iteration

 Displacement from previous Coordinates is:  0.162616
 Adding empirical dispersion correction 
 ----------------------------------------------------------------
 Doing -D3(0) with
 s6  =   1.00000
 s8  =   1.00000
 rs6 =   1.28100
 rs8 =   1.09400
 -D3 energy without 3body term =     -0.0028921720 hartrees
 ----------------------------------------------------------------
             Standard Nuclear Orientation (Angstroms)
    I     Atom           X                Y                Z
 ----------------------------------------------------------------
    1      C      -0.4012718146    -0.4505727228     2.7645563125
    2      N      -0.5716491377    -0.7008288555     3.8734090971
    3      C       0.2614812114    -1.0173601922     0.5146441635
    4      H       0.5303219301    -2.0526768003     0.6845724952
    5      C      -0.1910118886    -0.1349953145     1.3809103559
    6      H      -0.4257803430     0.8835774858     1.0882522902
    7      C       0.5344836383    -0.3178035959    -1.6798112597
    8      H       1.6052951638    -0.4237768792    -1.5928404361
    9      C       0.0240563998     0.8976559749    -1.8152552368
   10      H      -0.0408862089    -1.1564416291    -2.0421040042
   11      N      -0.4448216844     2.0019818993    -1.9825752266
   12      H      -0.8802172869     2.4712410588    -1.1937572394
 ----------------------------------------------------------------
 Nuclear Repulsion Energy =         221.29016155 hartrees
 There are       25 alpha and       24 beta electrons
 Applying Cartesian multipole field
    Component          Value
    ---------          -----
     (2,0,0)        1.00000E-10
     (0,2,0)        2.00000E-11
     (0,0,2)       -3.00000E-11
 Nucleus-field energy     =    -0.0000000176 hartrees
 Requested basis set is cc-pVTZ
 There are 100 shells and 280 basis functions
 A cutoff of  1.0D-14 yielded   4526 shell pairs
 There are     35088 function pairs (     45651 Cartesian)
 Smallest overlap matrix eigenvalue = 2.43E-04
 Guess MOs from SCF MO coefficient file
 Reading MOs from coefficient file
 Reading MOs from coefficient file
 Long-range K will be added via erf
 Coulomb attenuation parameter = 0.25 bohr**(-1)
 An unrestricted hybrid HF-DFT SCF calculation will be
 performed using Pulay DIIS extrapolation
 Exchange:     0.1957 Hartree-Fock + 1.0000 wB97X-D3 + LR-HF
 Correlation:  1.0000 wB97X-D3
 Using SG-2 standard quadrature grid
 Dispersion:   Grimme D3
 SCF converges when DIIS error is below 1.0E-08
 Geometry optimization detected.  Setting ReadMinima to 0
 Setting SaveMinima to 0
 using 64 threads for integral computing
 -------------------------------------------------------
 OpenMP Integral computing Module                
 Release: version 1.0, May 2013, Q-Chem Inc. Pittsburgh 
 -------------------------------------------------------
 using 64 threads for integral computing
 -------------------------------------------------------
 OpenMP Integral computing Module                
 Release: version 1.0, May 2013, Q-Chem Inc. Pittsburgh 
 -------------------------------------------------------
 ---------------------------------------
  Cycle       Energy         DIIS Error
 ---------------------------------------
    1    -302.8559185870      4.46E-04
    2    -302.8564668713      4.52E-05
    3    -302.8565265145      1.57E-05
    4    -302.8565348399      1.06E-05
    5    -302.8565367556      6.21E-06
    6    -302.8565375020      1.84E-06
    7    -302.8565376858      9.79E-07
    8    -302.8565377936      4.75E-07
    9    -302.8565378261      2.39E-07
   10    -302.8565378394      1.04E-07
   11    -302.8565378404      5.28E-08
   12    -302.8565378406      2.09E-08
   13    -302.8565378407      8.44E-09 Convergence criterion met
 ---------------------------------------
 <S^2> = 0.7882
 SCF time:  CPU 1354.55 s  wall 23.78 s
 SCF   energy in the final basis set = -302.85653784
 Total energy in the final basis set = -302.85653784
 
 --------------------------------------------------------------
 
                    Orbital Energies (a.u.)
 --------------------------------------------------------------
 
 Alpha MOs
 -- Occupied --
-14.4671 -14.4190 -10.3780 -10.3301 -10.3290 -10.3183 -10.3181  -1.0830
 -1.0252  -0.9326  -0.8991  -0.7478  -0.7054  -0.6433  -0.6197  -0.5882
 -0.5654  -0.5207  -0.4812  -0.4686  -0.4620  -0.4361  -0.4124  -0.3817
 -0.2927
 -- Virtual --
  0.0248   0.0546   0.0796   0.0992   0.1311   0.1349   0.1598   0.1831
  0.1861   0.2009   0.2290   0.2547   0.2856   0.3258   0.3351   0.3495
  0.3700   0.3827   0.3901   0.4190   0.4301   0.4384   0.4571   0.4616
  0.4790   0.4910   0.5169   0.5260   0.5364   0.5441   0.5491   0.5563
  0.5696   0.5814   0.6082   0.6180   0.6465   0.6561   0.6601   0.6667
  0.6758   0.6960   0.7029   0.7050   0.7334   0.7563   0.8025   0.8136
  0.8231   0.8345   0.8608   0.8917   0.8972   0.9376   0.9528   0.9573
  0.9967   1.0384   1.0513   1.0793   1.1023   1.1076   1.1231   1.1477
  1.1540   1.1826   1.2052   1.2192   1.2243   1.2376   1.2663   1.3044
  1.3229   1.3421   1.3698   1.3745   1.3918   1.4285   1.4316   1.4459
  1.4629   1.4957   1.5043   1.5398   1.5467   1.5600   1.5665   1.6588
  1.6865   1.7324   1.7968   1.8061   1.8250   1.8993   1.9697   1.9769
  2.0562   2.1189   2.1362   2.1911   2.1959   2.2435   2.2607   2.3105
  2.3363   2.3408   2.3657   2.3885   2.4399   2.4613   2.4793   2.5121
  2.5375   2.5592   2.5658   2.6108   2.6367   2.6508   2.6596   2.7067
  2.7192   2.7243   2.7422   2.7487   2.7656   2.7915   2.8229   2.8412
  2.8475   2.8574   2.9066   2.9285   2.9292   2.9647   2.9664   2.9814
  2.9958   3.0326   3.0450   3.0587   3.0775   3.0815   3.0955   3.0984
  3.1142   3.1165   3.1439   3.1528   3.1849   3.1947   3.2129   3.2186
  3.2900   3.2944   3.3057   3.3102   3.3416   3.3664   3.3924   3.4079
  3.4563   3.4985   3.5053   3.5099   3.5455   3.5543   3.5671   3.5706
  3.6002   3.6062   3.6448   3.6684   3.7158   3.7226   3.7302   3.7690
  3.7821   3.8352   3.8726   3.8965   3.9002   3.9358   3.9428   3.9536
  3.9991   4.0051   4.0189   4.0260   4.0740   4.0827   4.1054   4.1094
  4.1236   4.1511   4.1874   4.2117   4.2468   4.2778   4.3334   4.3540
  4.3570   4.3905   4.4965   4.5075   4.5525   4.5654   4.6209   4.6368
  4.6570   4.6811   4.7167   4.7639   4.7701   4.7742   4.8076   4.8262
  4.8616   4.9708   4.9928   5.0031   5.0483   5.0879   5.1146   5.1478
  5.1781   5.2157   5.2229   5.2589   5.2647   5.2937   5.3505   5.3955
  5.5063   5.6512   5.6801   5.7183   5.7612   5.8410   5.9101   5.9278
  6.0050   6.0191   6.1973   6.2233   6.3445   6.4041   6.4932   6.7433
  8.4318   9.1271  10.7425  13.7122  14.3401  15.1566  15.5562
 
 Beta MOs
 -- Occupied --
-14.4659 -14.4194 -10.3751 -10.3304 -10.3189 -10.3188 -10.3171  -1.0780
 -1.0250  -0.9212  -0.8946  -0.7260  -0.6983  -0.6348  -0.6141  -0.5863
 -0.5527  -0.5026  -0.4816  -0.4667  -0.4600  -0.4331  -0.3736  -0.3692
 -- Virtual --
 -0.0146   0.0383   0.0603   0.0857   0.1079   0.1355   0.1477   0.1644
  0.1832   0.1877   0.2002   0.2310   0.2558   0.2897   0.3339   0.3362
  0.3515   0.3719   0.3868   0.3948   0.4224   0.4331   0.4430   0.4644
  0.4688   0.4824   0.4979   0.5174   0.5265   0.5402   0.5464   0.5505
  0.5622   0.5703   0.5843   0.6131   0.6297   0.6543   0.6589   0.6669
  0.6707   0.6821   0.6959   0.7057   0.7067   0.7389   0.7624   0.8055
  0.8147   0.8279   0.8389   0.8625   0.8949   0.9021   0.9400   0.9569
  0.9622   0.9978   1.0417   1.0556   1.0824   1.1058   1.1141   1.1250
  1.1488   1.1566   1.1859   1.2087   1.2251   1.2283   1.2421   1.2746
  1.3057   1.3296   1.3453   1.3706   1.3793   1.3942   1.4317   1.4365
  1.4470   1.4667   1.4986   1.5095   1.5404   1.5489   1.5621   1.5697
  1.6623   1.6890   1.7402   1.7957   1.8073   1.8288   1.9003   1.9735
  1.9835   2.0598   2.1234   2.1391   2.2007   2.2065   2.2494   2.2762
  2.3160   2.3425   2.3491   2.3710   2.3983   2.4410   2.4662   2.4861
  2.5194   2.5462   2.5694   2.5760   2.6224   2.6486   2.6563   2.6652
  2.7106   2.7263   2.7295   2.7477   2.7558   2.7756   2.7984   2.8345
  2.8466   2.8527   2.8637   2.9261   2.9381   2.9411   2.9726   2.9774
  2.9938   3.0100   3.0404   3.0588   3.0663   3.0835   3.0869   3.1004
  3.1054   3.1187   3.1261   3.1489   3.1598   3.1916   3.2024   3.2228
  3.2307   3.2943   3.2984   3.3143   3.3167   3.3478   3.3779   3.4072
  3.4151   3.4722   3.5014   3.5078   3.5151   3.5532   3.5610   3.5729
  3.5782   3.6034   3.6126   3.6654   3.6760   3.7216   3.7295   3.7340
  3.7746   3.7876   3.8408   3.8790   3.9005   3.9016   3.9403   3.9495
  3.9581   4.0039   4.0078   4.0241   4.0295   4.0734   4.0816   4.1103
  4.1129   4.1261   4.1534   4.1910   4.2185   4.2502   4.2804   4.3356
  4.3598   4.3654   4.3955   4.5009   4.5094   4.5577   4.5745   4.6280
  4.6402   4.6559   4.6810   4.7224   4.7672   4.7732   4.7782   4.8088
  4.8289   4.8616   4.9719   4.9989   5.0111   5.0535   5.0900   5.1226
  5.1541   5.1788   5.2209   5.2297   5.2601   5.2676   5.3007   5.3540
  5.4009   5.5091   5.6550   5.6821   5.7205   5.7681   5.8478   5.9145
  5.9291   6.0139   6.0275   6.1967   6.2239   6.3461   6.4115   6.4971
  6.7480   8.4344   9.1317  10.7528  13.7195  14.3412  15.1587  15.5563
 --------------------------------------------------------------
 
          Ground-State Mulliken Net Atomic Charges

     Atom                 Charge (a.u.)    Spin (a.u.)
  --------------------------------------------------------
      1 C                    -0.064340       0.043633
      2 N                    -0.071072      -0.024673
      3 C                    -0.202479       0.810495
      4 H                     0.150496       0.013675
      5 C                    -0.104765      -0.096397
      6 H                     0.149413       0.020118
      7 C                    -0.316986      -0.115464
      8 H                     0.153571       0.004477
      9 C                     0.108446       0.254004
     10 H                     0.149500       0.004375
     11 N                    -0.126197       0.057456
     12 H                     0.174413       0.028301
  --------------------------------------------------------
  Sum of atomic charges =     0.000000
  Sum of spin   charges =     1.000000

 -----------------------------------------------------------------
                    Cartesian Multipole Moments
 -----------------------------------------------------------------
    Charge (ESU x 10^10)
                 0.0000
    Dipole Moment (Debye)
         X       0.6267      Y       0.4619      Z      -3.7793
       Tot       3.8587
    Quadrupole Moments (Debye-Ang)
        XX     -40.2381     XY      -3.1777     YY     -37.3365
        XZ       2.2363     YZ       8.0301     ZZ     -65.2482
    Octopole Moments (Debye-Ang^2)
       XXX      13.9990    XXY       1.0526    XYY       1.1218
       YYY      -3.2419    XXZ     -20.5427    XYZ      -3.7261
       YYZ     -11.5300    XZZ      19.0086    YZZ       3.0464
       ZZZ    -127.5011
    Hexadecapole Moments (Debye-Ang^3)
      XXXX     -87.7750   XXXY      15.3730   XXYY     -61.5412
      XYYY       1.9718   YYYY    -279.5362   XXXZ      59.4633
      XXYZ      55.9684   XYYZ      25.2922   YYYZ     178.1435
      XXZZ    -231.7371   XYZZ      -0.4929   YYZZ    -295.3794
      XZZZ     119.0614   YZZZ     275.9502   ZZZZ   -1697.3664
 -----------------------------------------------------------------
 Calculating analytic gradient of the SCF energy
 Gradient of SCF Energy
            1           2           3           4           5           6
    1   0.0001296  -0.0000353  -0.0000554   0.0000679  -0.0001345  -0.0000251
    2   0.0000255   0.0000071   0.0002174   0.0000005  -0.0001178  -0.0000087
    3   0.0000005  -0.0000116   0.0001582  -0.0000480   0.0000768  -0.0000036
            7           8           9          10          11          12
    1  -0.0002580  -0.0000084   0.0008166  -0.0000479  -0.0004878   0.0000384
    2  -0.0002215  -0.0001234   0.0003843   0.0000363  -0.0002404   0.0000407
    3  -0.0003127   0.0000029   0.0003841  -0.0001004  -0.0001427  -0.0000033
 Max gradient component =       8.166E-04
 RMS gradient           =       2.150E-04
 Gradient time:  CPU 246.48 s  wall 5.23 s
 Geometry Optimization Parameters
   NAtoms,    NIC,     NZ,  NCons,   NDum,   NFix, NCnnct, MaxDiis
       12      66       0       0       0       0       0       0

 Cartesian Hessian Update
 Hessian updated using Powell/Murtagh-Sargent update
  Mixing factors:     0.983228 Powell                      0.016772 Murtagh-Sargent


** GEOMETRY OPTIMIZATION IN DELOCALIZED INTERNAL COORDINATES **
   Searching for a Transition State

   Optimization Cycle:  25

                       Coordinates (Angstroms)
     ATOM                X               Y               Z
      1  C        -0.4012718146   -0.4505727228    2.7645563125
      2  N        -0.5716491377   -0.7008288555    3.8734090971
      3  C         0.2614812114   -1.0173601922    0.5146441635
      4  H         0.5303219301   -2.0526768003    0.6845724952
      5  C        -0.1910118886   -0.1349953145    1.3809103559
      6  H        -0.4257803430    0.8835774858    1.0882522902
      7  C         0.5344836383   -0.3178035959   -1.6798112597
      8  H         1.6052951638   -0.4237768792   -1.5928404361
      9  C         0.0240563998    0.8976559749   -1.8152552368
     10  H        -0.0408862089   -1.1564416291   -2.0421040042
     11  N        -0.4448216844    2.0019818993   -1.9825752266
     12  H        -0.8802172869    2.4712410588   -1.1937572394
   Point Group: c1    Number of degrees of freedom:    30


   Energy is   -302.856537841

 Hessian updated using Powell/Murtagh-Sargent update
  Mixing factors:     0.997644 Powell                      0.002356 Murtagh-Sargent

 30 Hessian modes will be used to form the next step
  Hessian Eigenvalues:
    -0.019901    0.000397    0.010948    0.015749    0.032376    0.033354
     0.068755    0.073200    0.099971    0.127502    0.137455    0.158054
     0.159957    0.160715    0.198099    0.199975    0.199993    0.218044
     0.219078    0.220219    0.356572    0.359272    0.360035    0.360787
     0.402430    0.443527    0.536296    0.622819    0.991324    1.349199

 Transition state search - taking P-RFO step
 Searching for Lamda that Maximizes Along the Lowest mode
 Value Taken    Lamda =   0.00000013
 Searching for Lamda that Minimizes Along All other modes
 Value Taken    Lamda =  -0.00001418
 Step Taken.  Stepsize is  0.155924

                             Maximum     Tolerance    Cnvgd?
         Gradient           0.000328      0.000300      NO
         Displacement       0.091888      0.001200      NO
         Energy change     -0.000007      0.000001      NO


 New Cartesian Coordinates Obtained by Inverse Iteration

 Displacement from previous Coordinates is:  0.258536
 Adding empirical dispersion correction 
 ----------------------------------------------------------------
 Doing -D3(0) with
 s6  =   1.00000
 s8  =   1.00000
 rs6 =   1.28100
 rs8 =   1.09400
 -D3 energy without 3body term =     -0.0028911436 hartrees
 ----------------------------------------------------------------
             Standard Nuclear Orientation (Angstroms)
    I     Atom           X                Y                Z
 ----------------------------------------------------------------
    1      C      -0.3951880505    -0.4518822390     2.7681226076
    2      N      -0.5803171640    -0.7088591880     3.8730721021
    3      C       0.2446934111    -1.0190870841     0.5118680261
    4      H       0.4612723035    -2.0687337742     0.6680928245
    5      C      -0.1662467568    -0.1275407759     1.3894604828
    6      H      -0.3496492608     0.9055647248     1.1110390579
    7      C       0.5464370250    -0.3111155504    -1.6758168899
    8      H       1.6163291449    -0.4069523421    -1.5686624969
    9      C       0.0245744554     0.8986186293    -1.8197941861
   10      H      -0.0131437049    -1.1542053294    -2.0524043787
   11      N      -0.4636910214     1.9933154332    -1.9928703271
   12      H      -0.9250704022     2.4508779252    -1.2121055105
 ----------------------------------------------------------------
 Nuclear Repulsion Energy =         221.21588432 hartrees
 There are       25 alpha and       24 beta electrons
 Applying Cartesian multipole field
    Component          Value
    ---------          -----
     (2,0,0)        1.00000E-10
     (0,2,0)        2.00000E-11
     (0,0,2)       -3.00000E-11
 Nucleus-field energy     =    -0.0000000176 hartrees
 Requested basis set is cc-pVTZ
 There are 100 shells and 280 basis functions
 A cutoff of  1.0D-14 yielded   4525 shell pairs
 There are     35081 function pairs (     45641 Cartesian)
 Smallest overlap matrix eigenvalue = 2.47E-04
 Guess MOs from SCF MO coefficient file
 Reading MOs from coefficient file
 Reading MOs from coefficient file
 Long-range K will be added via erf
 Coulomb attenuation parameter = 0.25 bohr**(-1)
 An unrestricted hybrid HF-DFT SCF calculation will be
 performed using Pulay DIIS extrapolation
 Exchange:     0.1957 Hartree-Fock + 1.0000 wB97X-D3 + LR-HF
 Correlation:  1.0000 wB97X-D3
 Using SG-2 standard quadrature grid
 Dispersion:   Grimme D3
 SCF converges when DIIS error is below 1.0E-08
 Geometry optimization detected.  Setting ReadMinima to 0
 Setting SaveMinima to 0
 using 64 threads for integral computing
 -------------------------------------------------------
 OpenMP Integral computing Module                
 Release: version 1.0, May 2013, Q-Chem Inc. Pittsburgh 
 -------------------------------------------------------
 using 64 threads for integral computing
 -------------------------------------------------------
 OpenMP Integral computing Module                
 Release: version 1.0, May 2013, Q-Chem Inc. Pittsburgh 
 -------------------------------------------------------
 ---------------------------------------
  Cycle       Energy         DIIS Error
 ---------------------------------------
    1    -302.8543898173      7.15E-04
    2    -302.8563635630      7.29E-05
    3    -302.8565161349      2.80E-05
    4    -302.8565361438      2.38E-05
    5    -302.8565438986      9.70E-06
    6    -302.8565461225      3.11E-06
    7    -302.8565467069      1.55E-06
    8    -302.8565470258      8.87E-07
    9    -302.8565471321      4.21E-07
   10    -302.8565471741      1.98E-07
   11    -302.8565471779      8.98E-08
   12    -302.8565471785      3.77E-08
   13    -302.8565471787      1.42E-08
   14    -302.8565471788      6.65E-09 Convergence criterion met
 ---------------------------------------
 <S^2> = 0.7882
 SCF time:  CPU 1466.00 s  wall 25.27 s
 SCF   energy in the final basis set = -302.85654718
 Total energy in the final basis set = -302.85654718
 
 --------------------------------------------------------------
 
                    Orbital Energies (a.u.)
 --------------------------------------------------------------
 
 Alpha MOs
 -- Occupied --
-14.4670 -14.4190 -10.3779 -10.3301 -10.3289 -10.3183 -10.3181  -1.0830
 -1.0251  -0.9325  -0.8990  -0.7478  -0.7054  -0.6432  -0.6198  -0.5881
 -0.5653  -0.5207  -0.4811  -0.4686  -0.4620  -0.4361  -0.4123  -0.3817
 -0.2926
 -- Virtual --
  0.0248   0.0546   0.0799   0.0994   0.1312   0.1348   0.1599   0.1818
  0.1853   0.2018   0.2294   0.2536   0.2857   0.3246   0.3349   0.3503
  0.3694   0.3832   0.3903   0.4184   0.4303   0.4388   0.4565   0.4612
  0.4794   0.4904   0.5148   0.5277   0.5355   0.5452   0.5489   0.5564
  0.5696   0.5805   0.6076   0.6166   0.6432   0.6545   0.6599   0.6679
  0.6750   0.6946   0.7044   0.7065   0.7334   0.7583   0.8003   0.8122
  0.8259   0.8330   0.8581   0.8914   0.8995   0.9370   0.9524   0.9584
  0.9944   1.0368   1.0533   1.0787   1.1007   1.1075   1.1232   1.1472
  1.1546   1.1782   1.2071   1.2218   1.2244   1.2396   1.2667   1.3042
  1.3221   1.3428   1.3696   1.3743   1.3928   1.4278   1.4329   1.4459
  1.4629   1.4947   1.5046   1.5404   1.5465   1.5586   1.5685   1.6575
  1.6847   1.7335   1.7969   1.8064   1.8233   1.8977   1.9701   1.9783
  2.0555   2.1193   2.1353   2.1897   2.1969   2.2432   2.2599   2.3104
  2.3339   2.3376   2.3696   2.3886   2.4379   2.4636   2.4775   2.5131
  2.5384   2.5585   2.5674   2.6073   2.6368   2.6507   2.6579   2.7069
  2.7198   2.7247   2.7417   2.7504   2.7645   2.7946   2.8221   2.8405
  2.8483   2.8587   2.9057   2.9288   2.9307   2.9643   2.9668   2.9812
  2.9956   3.0322   3.0442   3.0586   3.0787   3.0810   3.0959   3.0999
  3.1150   3.1155   3.1427   3.1545   3.1823   3.1959   3.2126   3.2185
  3.2881   3.2945   3.3058   3.3101   3.3420   3.3680   3.3913   3.4083
  3.4559   3.4986   3.5061   3.5098   3.5457   3.5547   3.5668   3.5715
  3.6001   3.6054   3.6439   3.6691   3.7161   3.7220   3.7310   3.7672
  3.7854   3.8342   3.8727   3.8969   3.9006   3.9350   3.9438   3.9527
  4.0001   4.0061   4.0177   4.0275   4.0741   4.0827   4.1048   4.1097
  4.1232   4.1523   4.1868   4.2120   4.2458   4.2770   4.3322   4.3547
  4.3582   4.3885   4.4962   4.5087   4.5520   4.5654   4.6206   4.6376
  4.6572   4.6809   4.7175   4.7607   4.7699   4.7767   4.8075   4.8258
  4.8607   4.9717   4.9926   5.0032   5.0484   5.0876   5.1154   5.1465
  5.1777   5.2155   5.2231   5.2576   5.2648   5.2946   5.3486   5.3941
  5.5042   5.6510   5.6816   5.7199   5.7609   5.8411   5.9091   5.9290
  6.0055   6.0189   6.1975   6.2232   6.3431   6.4055   6.4929   6.7427
  8.4293   9.1178  10.7382  13.7119  14.3387  15.1572  15.5546
 
 Beta MOs
 -- Occupied --
-14.4658 -14.4193 -10.3750 -10.3304 -10.3188 -10.3187 -10.3171  -1.0780
 -1.0249  -0.9211  -0.8946  -0.7259  -0.6983  -0.6346  -0.6142  -0.5862
 -0.5526  -0.5026  -0.4816  -0.4666  -0.4600  -0.4331  -0.3736  -0.3690
 -- Virtual --
 -0.0146   0.0384   0.0602   0.0862   0.1081   0.1355   0.1476   0.1644
  0.1829   0.1858   0.2012   0.2313   0.2547   0.2898   0.3323   0.3360
  0.3528   0.3714   0.3874   0.3947   0.4216   0.4336   0.4432   0.4635
  0.4686   0.4827   0.4972   0.5156   0.5283   0.5391   0.5475   0.5506
  0.5622   0.5704   0.5834   0.6122   0.6281   0.6508   0.6577   0.6679
  0.6709   0.6814   0.6948   0.7072   0.7081   0.7387   0.7647   0.8034
  0.8135   0.8304   0.8373   0.8596   0.8942   0.9050   0.9394   0.9564
  0.9634   0.9956   1.0403   1.0574   1.0818   1.1041   1.1139   1.1252
  1.1484   1.1573   1.1817   1.2107   1.2275   1.2282   1.2443   1.2747
  1.3058   1.3288   1.3459   1.3706   1.3789   1.3951   1.4326   1.4360
  1.4474   1.4666   1.4978   1.5100   1.5409   1.5488   1.5609   1.5717
  1.6611   1.6872   1.7412   1.7959   1.8077   1.8271   1.8986   1.9736
  1.9852   2.0591   2.1237   2.1382   2.1992   2.2075   2.2493   2.2754
  2.3158   2.3388   2.3479   2.3739   2.3983   2.4392   2.4679   2.4846
  2.5207   2.5472   2.5684   2.5776   2.6187   2.6481   2.6564   2.6638
  2.7110   2.7262   2.7304   2.7468   2.7575   2.7748   2.8014   2.8338
  2.8458   2.8536   2.8650   2.9247   2.9384   2.9430   2.9727   2.9774
  2.9936   3.0097   3.0397   3.0580   3.0666   3.0846   3.0872   3.1002
  3.1067   3.1198   3.1252   3.1480   3.1612   3.1898   3.2028   3.2216
  3.2314   3.2926   3.2983   3.3144   3.3166   3.3483   3.3795   3.4065
  3.4148   3.4719   3.5015   3.5087   3.5151   3.5534   3.5613   3.5734
  3.5782   3.6034   3.6121   3.6643   3.6767   3.7220   3.7284   3.7351
  3.7731   3.7906   3.8397   3.8792   3.9009   3.9021   3.9406   3.9498
  3.9566   4.0049   4.0089   4.0227   4.0312   4.0735   4.0817   4.1096
  4.1132   4.1258   4.1547   4.1903   4.2189   4.2492   4.2795   4.3344
  4.3598   4.3677   4.3930   4.5006   4.5106   4.5572   4.5745   4.6277
  4.6410   4.6562   4.6807   4.7231   4.7641   4.7730   4.7805   4.8087
  4.8285   4.8607   4.9728   4.9985   5.0114   5.0536   5.0898   5.1234
  5.1527   5.1785   5.2207   5.2299   5.2593   5.2671   5.3017   5.3520
  5.3994   5.5070   5.6548   5.6837   5.7221   5.7678   5.8480   5.9134
  5.9303   6.0149   6.0269   6.1970   6.2238   6.3448   6.4129   6.4968
  6.7474   8.4319   9.1224  10.7485  13.7192  14.3399  15.1593  15.5547
 --------------------------------------------------------------
 
          Ground-State Mulliken Net Atomic Charges

     Atom                 Charge (a.u.)    Spin (a.u.)
  --------------------------------------------------------
      1 C                    -0.064339       0.043678
      2 N                    -0.071102      -0.024669
      3 C                    -0.202364       0.810562
      4 H                     0.150400       0.013563
      5 C                    -0.105144      -0.096639
      6 H                     0.150064       0.020471
      7 C                    -0.318816      -0.115432
      8 H                     0.154378       0.004515
      9 C                     0.109370       0.253783
     10 H                     0.149070       0.004278
     11 N                    -0.126081       0.057314
     12 H                     0.174564       0.028575
  --------------------------------------------------------
  Sum of atomic charges =     0.000000
  Sum of spin   charges =     1.000000

 -----------------------------------------------------------------
                    Cartesian Multipole Moments
 -----------------------------------------------------------------
    Charge (ESU x 10^10)
                 0.0000
    Dipole Moment (Debye)
         X       0.6248      Y       0.4727      Z      -3.7810
       Tot       3.8613
    Quadrupole Moments (Debye-Ang)
        XX     -40.2755     XY      -3.1228     YY     -37.3522
        XZ       2.3639     YZ       8.1087     ZZ     -65.2213
    Octopole Moments (Debye-Ang^2)
       XXX      13.8861    XXY       1.4513    XYY       0.8117
       YYY      -3.6488    XXZ     -20.7480    XYZ      -3.5894
       YYZ     -11.6330    XZZ      19.3118    YZZ       3.3915
       ZZZ    -127.2620
    Hexadecapole Moments (Debye-Ang^3)
      XXXX     -88.0664   XXXY      15.1090   XXYY     -61.2875
      XYYY       2.0952   YYYY    -279.6119   XXXZ      59.3460
      XXYZ      56.0070   XYYZ      25.2285   YYYZ     179.0763
      XXZZ    -233.0333   XYZZ      -0.7528   YYZZ    -295.8863
      XZZZ     119.9309   YZZZ     278.1082   ZZZZ   -1699.6025
 -----------------------------------------------------------------
 Calculating analytic gradient of the SCF energy
 Gradient of SCF Energy
            1           2           3           4           5           6
    1   0.0001050  -0.0000248   0.0001108   0.0000181  -0.0001596  -0.0000354
    2  -0.0000046   0.0000189   0.0002400  -0.0000279  -0.0001431   0.0000123
    3  -0.0000282  -0.0000027   0.0001961  -0.0000606   0.0001331   0.0000117
            7           8           9          10          11          12
    1  -0.0006190  -0.0000173   0.0014098  -0.0000927  -0.0006853  -0.0000095
    2  -0.0003530  -0.0001444   0.0009129   0.0000564  -0.0006019   0.0000343
    3  -0.0003333   0.0000355   0.0002176  -0.0000937   0.0000515  -0.0001271
 Max gradient component =       1.410E-03
 RMS gradient           =       3.564E-04
 Gradient time:  CPU 260.61 s  wall 5.32 s
 Geometry Optimization Parameters
   NAtoms,    NIC,     NZ,  NCons,   NDum,   NFix, NCnnct, MaxDiis
       12      66       0       0       0       0       0       0

 Cartesian Hessian Update
 Hessian updated using Powell/Murtagh-Sargent update
  Mixing factors:     0.989523 Powell                      0.010477 Murtagh-Sargent


** GEOMETRY OPTIMIZATION IN DELOCALIZED INTERNAL COORDINATES **
   Searching for a Transition State

   Optimization Cycle:  26

                       Coordinates (Angstroms)
     ATOM                X               Y               Z
      1  C        -0.3951880505   -0.4518822390    2.7681226076
      2  N        -0.5803171640   -0.7088591880    3.8730721021
      3  C         0.2446934111   -1.0190870841    0.5118680261
      4  H         0.4612723035   -2.0687337742    0.6680928245
      5  C        -0.1662467568   -0.1275407759    1.3894604828
      6  H        -0.3496492608    0.9055647248    1.1110390579
      7  C         0.5464370250   -0.3111155504   -1.6758168899
      8  H         1.6163291449   -0.4069523421   -1.5686624969
      9  C         0.0245744554    0.8986186293   -1.8197941861
     10  H        -0.0131437049   -1.1542053294   -2.0524043787
     11  N        -0.4636910214    1.9933154332   -1.9928703271
     12  H        -0.9250704022    2.4508779252   -1.2121055105
   Point Group: c1    Number of degrees of freedom:    30


   Energy is   -302.856547179

 Hessian updated using Powell/Murtagh-Sargent update
  Mixing factors:     0.999711 Powell                      0.000289 Murtagh-Sargent

 30 Hessian modes will be used to form the next step
  Hessian Eigenvalues:
    -0.019896    0.000315    0.010978    0.015732    0.032361    0.033354
     0.068754    0.073199    0.099970    0.127434    0.137414    0.158055
     0.159957    0.160702    0.198033    0.199975    0.199993    0.218046
     0.219076    0.220224    0.356572    0.359272    0.360035    0.360787
     0.402430    0.443527    0.536296    0.622819    0.991322    1.349199

 Transition state search - taking P-RFO step
 Searching for Lamda that Maximizes Along the Lowest mode
 Value Taken    Lamda =   0.00000015
 Searching for Lamda that Minimizes Along All other modes
 Value Taken    Lamda =  -0.00001718
 Step Taken.  Stepsize is  0.150152

                             Maximum     Tolerance    Cnvgd?
         Gradient           0.000597      0.000300      NO
         Displacement       0.080921      0.001200      NO
         Energy change     -0.000009      0.000001      NO


 New Cartesian Coordinates Obtained by Inverse Iteration

 Displacement from previous Coordinates is:  0.237786
 Adding empirical dispersion correction 
 ----------------------------------------------------------------
 Doing -D3(0) with
 s6  =   1.00000
 s8  =   1.00000
 rs6 =   1.28100
 rs8 =   1.09400
 -D3 energy without 3body term =     -0.0028912280 hartrees
 ----------------------------------------------------------------
             Standard Nuclear Orientation (Angstroms)
    I     Atom           X                Y                Z
 ----------------------------------------------------------------
    1      C      -0.3910166727    -0.4517838067     2.7696518065
    2      N      -0.5918768176    -0.7127616247     3.8709110219
    3      C       0.2306097326    -1.0218139760     0.5090519626
    4      H       0.3981692958    -2.0821108879     0.6527907887
    5      C      -0.1418382938    -0.1223175927     1.3956386223
    6      H      -0.2751528057     0.9215071322     1.1287886076
    7      C       0.5563776302    -0.3047368456    -1.6721386604
    8      H       1.6253464997    -0.3873242999    -1.5467842008
    9      C       0.0206648185     0.8980643137    -1.8229632720
   10      H       0.0139588203    -1.1542838001    -2.0591839630
   11      N      -0.4834212261     1.9847776967    -2.0009628002
   12      H      -0.9618210020     2.4327841204    -1.2247986015
 ----------------------------------------------------------------
 Nuclear Repulsion Energy =         221.17699207 hartrees
 There are       25 alpha and       24 beta electrons
 Applying Cartesian multipole field
    Component          Value
    ---------          -----
     (2,0,0)        1.00000E-10
     (0,2,0)        2.00000E-11
     (0,0,2)       -3.00000E-11
 Nucleus-field energy     =    -0.0000000176 hartrees
 Requested basis set is cc-pVTZ
 There are 100 shells and 280 basis functions
 A cutoff of  1.0D-14 yielded   4523 shell pairs
 There are     35073 function pairs (     45632 Cartesian)
 Smallest overlap matrix eigenvalue = 2.52E-04
 Guess MOs from SCF MO coefficient file
 Reading MOs from coefficient file
 Reading MOs from coefficient file
 Long-range K will be added via erf
 Coulomb attenuation parameter = 0.25 bohr**(-1)
 An unrestricted hybrid HF-DFT SCF calculation will be
 performed using Pulay DIIS extrapolation
 Exchange:     0.1957 Hartree-Fock + 1.0000 wB97X-D3 + LR-HF
 Correlation:  1.0000 wB97X-D3
 Using SG-2 standard quadrature grid
 Dispersion:   Grimme D3
 SCF converges when DIIS error is below 1.0E-08
 Geometry optimization detected.  Setting ReadMinima to 0
 Setting SaveMinima to 0
 using 64 threads for integral computing
 -------------------------------------------------------
 OpenMP Integral computing Module                
 Release: version 1.0, May 2013, Q-Chem Inc. Pittsburgh 
 -------------------------------------------------------
 using 64 threads for integral computing
 -------------------------------------------------------
 OpenMP Integral computing Module                
 Release: version 1.0, May 2013, Q-Chem Inc. Pittsburgh 
 -------------------------------------------------------
 ---------------------------------------
  Cycle       Energy         DIIS Error
 ---------------------------------------
    1    -302.8546684356      6.62E-04
    2    -302.8564103290      6.58E-05
    3    -302.8565374902      2.39E-05
    4    -302.8565546529      1.92E-05
    5    -302.8565598659      8.88E-06
    6    -302.8565616590      2.52E-06
    7    -302.8565621290      1.36E-06
    8    -302.8565623955      7.55E-07
    9    -302.8565624840      3.83E-07
   10    -302.8565625190      1.45E-07
   11    -302.8565625211      7.01E-08
   12    -302.8565625214      3.51E-08
   13    -302.8565625215      1.16E-08
   14    -302.8565625216      4.16E-09 Convergence criterion met
 ---------------------------------------
 <S^2> = 0.7882
 SCF time:  CPU 1453.77 s  wall 24.95 s
[truncated: 215,775 more chars]
