# Supplementary material for: Reactant Discovery with an Ab Initio Nanoreactor: Exploration of Astrophysical N-Heterocycle Precursors and Formation Pathways
Source: ACS Earth Space Chem. 2024 Aug 9;8(9):1771–83. doi: 10.1021/acsearthspacechem.4c00120 (PMC11418024; doi:10.1021/acsearthspacechem.4c00120)
Supplement: Supplementary file 2 — sp4c00120_si_002.zip [file sp4c00120_si_002.zip › nr-si-data/reaction2/TS6/irc.out]

Running Job 1 of 2 qchem.in
qchem qchem.in_36526.0 ./qchem36526/ 0
/home/leeping/opt/qchem/5.3.2-openmp/exe/qcprog.exe_s qchem.in_36526.0 ./qchem36526/
                  Welcome to Q-Chem
     A Quantum Leap Into The Future Of Chemistry


 Q-Chem 5.3, Q-Chem, Inc., Pleasanton, CA (2020)

 Yihan Shao,  Zhengting Gan,  E. Epifanovsky,  A. T. B. Gilbert,  M. Wormit,  
 J. Kussmann,  A. W. Lange,  A. Behn,  Jia Deng,  Xintian Feng,  D. Ghosh,  
 M. Goldey,  P. R. Horn,  L. D. Jacobson,  I. Kaliman,  T. Kus,  A. Landau,  
 Jie Liu,  E. I. Proynov,  R. M. Richard,  R. P. Steele,  E. J. Sundstrom,  
 H. L. Woodcock III,  P. M. Zimmerman,  D. Zuev,  B. Alam,  B. Albrecht,  
 A. Aldossary,  E. Alguire,  S. A. Baeppler,  D. Barton,  Z. Benda,  
 Y. A. Bernard,  E. J. Berquist,  K. B. Bravaya,  H. Burton,  K. Carter-Fenk,  
 D. Casanova,  Chun-Min Chang,  Yunqing Chen,  A. Chien,  K. D. Closser,  
 M. P. Coons,  S. Coriani,  S. Dasgupta,  A. L. Dempwolff,  M. Diedenhofen,  
 Hainam Do,  R. G. Edgar,  Po-Tung Fang,  S. Faraji,  S. Fatehi,  
 Qingguo Feng,  J. Fosso-Tande,  J. Gayvert,  Qinghui Ge,  A. Ghysels,  
 G. Gidofalvi,  J. Gomes,  J. Gonthier,  S. Gulania,  A. Gunina,  D. Hait,  
 M. W. D. Hanson-Heine,  S. Hammes-Schiffer,  P. H. P. Harbach,  
 A. W. Hauser,  M. F. Herbst,  J. E. Herr,  E. G. Hohenstein,  Z. C. Holden,  
 S. Houck,  Kerwin Hui,  B. C. Huynh,  M. Ivanov,  T.-C. Jagau,  Hyunjun Ji,  
 B. Kaduk,  K. Khistyaev,  Jaehoon Kim,  P. Klunzinger,  K. Koh,  
 D. Kosenkov,  L. Koulias,  T. Kowalczyk,  C. M. Krauter,  A. Kunitsa,  
 Ka Un Lao,  A. Laurent,  K. V. Lawler,  Joonho Lee,  D. Lefrancois,  
 S. Lehtola,  D. S. Levine,  Yi-Pei Li,  You-Sheng Lin,  Fenglai Liu,  
 Kuan-Yu Liu,  E. Livshits,  M. Loipersberger,  A. Luenser,  A. Manjanath,  
 P. Manohar,  E. Mansoor,  S. F. Manzer,  Shan-Ping Mao,  Yuezhi Mao,  
 N. Mardirossian,  A. V. Marenich,  T. Markovich,  L. A. Martinez-Martinez,  
 S. A. Maurer,  N. J. Mayhall,  S. C. McKenzie,  J.-M. Mewes,  P. Morgante,  
 A. F. Morrison,  J. W. Mullinax,  K. Nanda,  T. S. Nguyen-Beck,  
 R. Olivares-Amaya,  K. J. Oosterbaan,  J. A. Parkhill,  S. K. Paul,  
 F. Pavosevic,  Zheng Pei,  T. M. Perrine,  F. Plasser,  P. Pokhilko,  
 S. Prager,  A. Prociuk,  E. Ramos,  B. Rana,  D. R. Rehn,  F. Rob,  
 E. Rossomme,  M. Scheurer,  M. Schneider,  N. Sergueev,  S. M. Sharada,  
 S. Sharma,  W. Skomorowski,  D. W. Small,  T. Stauch,  C. J. Stein,  
 T. Stein,  Yu-Chuan Su,  S. P. Veccham,  Zhen Tao,  A. J. W. Thom,  
 A. Tkatchenko,  T. Tsuchimochi,  N. M. Tubman,  L. Vogt,  M. L. Vidal,  
 O. Vydrov,  M. A. Watson,  J. Wenzel,  M. de Wergifosse,  T. A. Wesolowski,  
 A. White,  J. Witte,  A. Yamada,  Jun Yang,  K. Yao,  S. Yeganeh,  
 S. R. Yost,  Zhi-Qiang You,  A. Zech,  Igor Ying Zhang,  Xing Zhang,  
 Yan Zhao,  Ying Zhu,  B. R. Brooks,  G. K. L. Chan,  C. J. Cramer,  
 M. S. Gordon,  W. J. Hehre,  A. Klamt,  M. W. Schmidt,  C. D. Sherrill,  
 D. G. Truhlar,  A. Aspuru-Guzik,  R. Baer,  A. T. Bell,  N. A. Besley,  
 Jeng-Da Chai,  A. E. DePrince, III,  R. A. DiStasio Jr.,  A. Dreuw,  
 B. D. Dunietz,  T. R. Furlani,  Chao-Ping Hsu,  Yousung Jung,  Jing Kong,  
 D. S. Lambrecht,  WanZhen Liang,  C. Ochsenfeld,  V. A. Rassolov,  
 L. V. Slipchenko,  J. E. Subotnik,  T. Van Voorhis,  J. M. Herbert,  
 A. I. Krylov,  P. M. W. Gill,  M. Head-Gordon

 Contributors to earlier versions of Q-Chem not listed above: 
 R. D. Adamson,  B. Austin,  J. Baker,  G. J. O. Beran,  K. Brandhorst,  
 S. T. Brown,  E. F. C. Byrd,  A. K. Chakraborty,  C.-L. Cheng,  
 Siu Hung Chien,  D. M. Chipman,  D. L. Crittenden,  H. Dachsel,  
 R. J. Doerksen,  A. D. Dutoi,  L. Fusti-Molnar,  W. A. Goddard III,  
 A. Golubeva-Zadorozhnaya,  S. R. Gwaltney,  G. Hawkins,  A. Heyden,  
 S. Hirata,  G. Kedziora,  F. J. Keil,  C. Kelley,  Jihan Kim,  R. A. King,  
 R. Z. Khaliullin,  P. P. Korambath,  W. Kurlancheek,  A. M. Lee,  M. S. Lee,  
 S. V. Levchenko,  Ching Yeh Lin,  D. Liotard,  R. C. Lochan,  I. Lotan,  
 P. E. Maslen,  N. Nair,  D. P. O'Neill,  D. Neuhauser,  E. Neuscamman,  
 C. M. Oana,  R. Olson,  B. Peters,  R. Peverati,  P. A. Pieniazek,  
 Y. M. Rhee,  J. Ritchie,  M. A. Rohrdanz,  E. Rosta,  N. J. Russ,  
 H. F. Schaefer III,  N. E. Schultz,  N. Shenvi,  A. C. Simmonett,  A. Sodt,  
 D. Stuck,  K. S. Thanthiriwatte,  V. Vanovschi,  Tao Wang,  A. Warshel,  
 C. F. Williams,  Q. Wu,  X. Xu,  W. Zhang

 Please cite Q-Chem as follows:
 Y. Shao et al., Mol. Phys. 113, 184-215 (2015)
 DOI: 10.1080/00268976.2014.952696

 Q-Chem 5.3.2 for Intel X86 EM64T Linux

 Parts of Q-Chem use Armadillo 9.800.1 (Horizon Scraper).
 http://arma.sourceforge.net/

 Q-Chem begins on Mon Feb 13 12:24:50 2023  

Host: 
0

     Scratch files written to ./qchem36526//
 Dec820 |scratch|qcdevops|jenkins|workspace|build_RNUM 5633   
Processing $rem in /home/leeping/opt/qchem/5.3.2-openmp/config/preferences:
Processing $rem in /home/hpark21/.qchemrc:

Checking the input file for inconsistencies... 	...done.

--------------------------------------------------------------
User input:
--------------------------------------------------------------
$molecule
0 2
C        -0.3329700732   -0.4261472817    2.7624748715
N        -0.7061660441   -0.6559728236    3.8251556774
C         0.0442817551   -1.0114985128    0.4526930208
H        -0.3748552510   -2.0096758076    0.4770241612
C         0.1312424650   -0.1377191719    1.4356309781
H         0.5661862174    0.8466115227    1.2895917242
C         0.6746295520   -0.2281414092   -1.6257430314
H         1.7024471687   -0.1245792041   -1.3112158947
C        -0.0383283065    0.8689300726   -1.8398775274
H         0.3786087879   -1.1386675749   -2.1243602556
N        -0.6907573721    1.8706986192   -2.0307723451
H        -1.3543189199    2.1461620006   -1.3106000672
$end

$rem
method                wB97X-D3
basis                 cc-pvtz
unrestricted          true
symmetry              False
sym_ignore            true
scf_convergence       8
thresh                14
jobtype               freq
scf_guess             core
scf_algorithm         diis
max_scf_cycles        100
geom_opt_max_cycles   100
mem_total             200000
$end

--------------------------------------------------------------
 Adding empirical dispersion correction 
 ----------------------------------------------------------------
 Doing -D3(0) with
 s6  =   1.00000
 s8  =   1.00000
 rs6 =   1.28100
 rs8 =   1.09400
 -D3 energy without 3body term =     -0.0029036791 hartrees
 ----------------------------------------------------------------
             Standard Nuclear Orientation (Angstroms)
    I     Atom           X                Y                Z
 ----------------------------------------------------------------
    1      C      -0.3329700732    -0.4261472817     2.7624748715
    2      N      -0.7061660441    -0.6559728236     3.8251556774
    3      C       0.0442817551    -1.0114985128     0.4526930208
    4      H      -0.3748552510    -2.0096758076     0.4770241612
    5      C       0.1312424650    -0.1377191719     1.4356309781
    6      H       0.5661862174     0.8466115227     1.2895917242
    7      C       0.6746295520    -0.2281414092    -1.6257430314
    8      H       1.7024471687    -0.1245792041    -1.3112158947
    9      C      -0.0383283065     0.8689300726    -1.8398775274
   10      H       0.3786087879    -1.1386675749    -2.1243602556
   11      N      -0.6907573721     1.8706986192    -2.0307723451
   12      H      -1.3543189199     2.1461620006    -1.3106000672
 ----------------------------------------------------------------
 Nuclear Repulsion Energy =         221.55048805 hartrees
 There are       25 alpha and       24 beta electrons
 Requested basis set is cc-pVTZ
 There are 100 shells and 280 basis functions

 Total QAlloc Memory Limit 200000 MB
 Mega-Array Size      1956 MB
 MEM_STATIC part      2000 MB

                       Distance Matrix (Angstroms)
             C (  1)   N (  2)   C (  3)   H (  4)   C (  5)   H (  6)
   N (  2)  1.149515
   C (  3)  2.412477  3.473194
   H (  4)  2.780756  3.626605  1.082878
   C (  5)  1.434991  2.584505  1.318036  2.163165
   H (  6)  2.144244  3.210253  2.103653  3.115157  1.086007
   C (  7)  4.506764  5.639320  2.308871  2.949053  3.110540  3.109024
   H (  8)  4.563861  5.697904  2.578277  3.326647  3.164494  2.999750
   C (  9)  4.790166  5.904569  2.966263  3.710479  3.430897  3.187399
   H ( 10)  4.989508  6.066834  2.601759  2.844919  3.706295  3.953680
   N ( 11)  5.327169  6.377790  3.874912  4.630998  4.089667  3.695061
   H ( 12)  4.924415  5.886259  3.877642  4.628816  3.868435  3.483987
             C (  7)   H (  8)   C (  9)   H ( 10)   N ( 11)
   H (  8)  1.079843
   C (  9)  1.325793  2.072883
   H ( 10)  1.079493  1.855297  2.070076
   N ( 11)  2.536427  3.197862  1.210638  3.195088
   H ( 12)  3.138991  3.807898  1.908740  3.802019  1.017272
 
 A cutoff of  1.0D-14 yielded   4532 shell pairs
 There are     35140 function pairs (     45745 Cartesian)
 Smallest overlap matrix eigenvalue = 3.19E-04
 Guess MOs from core Hamiltonian diagonalization
 Long-range K will be added via erf
 Coulomb attenuation parameter = 0.25 bohr**(-1)
 An unrestricted hybrid HF-DFT SCF calculation will be
 performed using Pulay DIIS extrapolation
 Exchange:     0.1957 Hartree-Fock + 1.0000 wB97X-D3 + LR-HF
 Correlation:  1.0000 wB97X-D3
 Using SG-2 standard quadrature grid
 Dispersion:   Grimme D3
 SCF converges when DIIS error is below 1.0E-08
 using 64 threads for integral computing
 -------------------------------------------------------
 OpenMP Integral computing Module                
 Release: version 1.0, May 2013, Q-Chem Inc. Pittsburgh 
 -------------------------------------------------------
 using 64 threads for integral computing
 -------------------------------------------------------
 OpenMP Integral computing Module                
 Release: version 1.0, May 2013, Q-Chem Inc. Pittsburgh 
 -------------------------------------------------------
 ---------------------------------------
  Cycle       Energy         DIIS Error
 ---------------------------------------
    1    -238.5014577649      8.21E-02
    2    -254.5966055772      4.83E-02
    3    -275.0715000661      3.82E-02
    4    -283.9151292984      3.31E-02
    5    -281.2941650900      2.71E-02
    6    -287.6266689969      2.20E-02
    7    -296.3693109368      1.80E-02
    8    -302.1577693021      7.38E-03
    9    -302.7269180452      3.28E-03
   10    -302.8387700512      9.52E-04
   11    -302.8511626427      4.48E-04
   12    -302.8548879839      2.19E-04
   13    -302.8558184827      1.39E-04
   14    -302.8563416780      9.89E-05
   15    -302.8567560076      2.34E-05
   16    -302.8568043144      8.07E-06
   17    -302.8568264260      3.75E-06
   18    -302.8568387012      1.43E-06
   19    -302.8568474407      7.63E-07
   20    -302.8568520387      4.89E-07
   21    -302.8568549292      2.00E-07
   22    -302.8568552864      1.09E-07
   23    -302.8568553725      7.77E-08
   24    -302.8568554234      3.70E-08
   25    -302.8568554324      1.11E-08
   26    -302.8568554324      3.16E-09 Convergence criterion met
 ---------------------------------------
 <S^2> = 0.7866
 SCF time:  CPU 2829.81 s  wall 49.43 s
 SCF   energy in the final basis set = -302.85685543
 Total energy in the final basis set = -302.85685543
 
 --------------------------------------------------------------
 
                    Orbital Energies (a.u.)
 --------------------------------------------------------------
 
 Alpha MOs
 -- Occupied --
-14.4657 -14.4186 -10.3773 -10.3296 -10.3282 -10.3191 -10.3176  -1.0824
 -1.0247  -0.9322  -0.8991  -0.7466  -0.7026  -0.6417  -0.6216  -0.5873
 -0.5638  -0.5212  -0.4808  -0.4682  -0.4613  -0.4355  -0.4126  -0.3815
 -0.2908
 -- Virtual --
  0.0258   0.0537   0.0844   0.1008   0.1299   0.1361   0.1547   0.1640
  0.1936   0.1989   0.2397   0.2458   0.2826   0.3105   0.3249   0.3567
  0.3608   0.3851   0.3938   0.4104   0.4297   0.4426   0.4455   0.4566
  0.4756   0.4923   0.5062   0.5262   0.5406   0.5451   0.5550   0.5591
  0.5656   0.5733   0.5854   0.6096   0.6385   0.6477   0.6574   0.6650
  0.6734   0.6813   0.7051   0.7221   0.7388   0.7641   0.7673   0.8074
  0.8211   0.8514   0.8553   0.8841   0.9180   0.9331   0.9427   0.9535
  1.0106   1.0319   1.0480   1.0708   1.0935   1.1166   1.1349   1.1386
  1.1461   1.1555   1.1912   1.2195   1.2417   1.2619   1.2767   1.2993
  1.3206   1.3540   1.3609   1.3772   1.3941   1.4299   1.4345   1.4464
  1.4660   1.4924   1.4953   1.5366   1.5482   1.5691   1.5880   1.6370
  1.6672   1.7487   1.7943   1.8098   1.8151   1.8892   1.9681   2.0080
  2.0507   2.1252   2.1272   2.1836   2.2015   2.2253   2.2394   2.3034
  2.3111   2.3413   2.3774   2.3870   2.4168   2.4522   2.5022   2.5182
  2.5442   2.5631   2.5789   2.5936   2.6249   2.6438   2.6750   2.7079
  2.7233   2.7243   2.7450   2.7499   2.7729   2.7994   2.8155   2.8528
  2.8621   2.8792   2.8851   2.9283   2.9476   2.9567   2.9761   2.9842
  3.0013   3.0327   3.0370   3.0552   3.0858   3.0867   3.0927   3.1058
  3.1154   3.1342   3.1475   3.1587   3.1894   3.1948   3.2128   3.2337
  3.2736   3.2926   3.3011   3.3226   3.3528   3.3755   3.3820   3.4126
  3.4477   3.4894   3.5134   3.5248   3.5451   3.5530   3.5659   3.5715
  3.6003   3.6159   3.6408   3.6851   3.7112   3.7242   3.7378   3.7495
  3.8063   3.8331   3.8648   3.8791   3.9224   3.9356   3.9395   3.9494
  3.9817   4.0023   4.0337   4.0464   4.0741   4.0828   4.0903   4.1125
  4.1362   4.1714   4.1733   4.2120   4.2461   4.2601   4.3240   4.3508
  4.3596   4.3875   4.4914   4.5283   4.5543   4.5621   4.6227   4.6474
  4.6569   4.6822   4.7252   4.7536   4.7602   4.7841   4.8053   4.8219
  4.8639   4.9752   5.0075   5.0110   5.0444   5.0890   5.1191   5.1412
  5.1762   5.2149   5.2297   5.2403   5.2603   5.3004   5.3575   5.3833
  5.4823   5.6667   5.6744   5.7360   5.7589   5.8402   5.8970   5.9433
  5.9975   6.0110   6.2004   6.2238   6.3400   6.3881   6.4907   6.7406
  8.4345   9.0746  10.7050  13.7358  14.3001  15.1542  15.5485
 
 Beta MOs
 -- Occupied --
-14.4646 -14.4188 -10.3744 -10.3295 -10.3196 -10.3184 -10.3166  -1.0776
 -1.0245  -0.9209  -0.8944  -0.7250  -0.6955  -0.6328  -0.6167  -0.5852
 -0.5512  -0.5032  -0.4809  -0.4663  -0.4595  -0.4325  -0.3762  -0.3670
 -- Virtual --
 -0.0140   0.0402   0.0588   0.0937   0.1100   0.1354   0.1428   0.1611
  0.1672   0.1947   0.1971   0.2412   0.2462   0.2859   0.3152   0.3283
  0.3616   0.3625   0.3908   0.3976   0.4120   0.4347   0.4457   0.4507
  0.4652   0.4814   0.4961   0.5079   0.5270   0.5429   0.5493   0.5577
  0.5620   0.5676   0.5773   0.5898   0.6212   0.6423   0.6507   0.6625
  0.6722   0.6764   0.6848   0.7081   0.7246   0.7438   0.7685   0.7698
  0.8112   0.8265   0.8525   0.8585   0.8868   0.9246   0.9370   0.9459
  0.9585   1.0130   1.0363   1.0528   1.0748   1.0965   1.1197   1.1373
  1.1397   1.1498   1.1592   1.1945   1.2231   1.2471   1.2662   1.2826
  1.3057   1.3246   1.3557   1.3635   1.3817   1.3960   1.4328   1.4390
  1.4495   1.4682   1.4971   1.5001   1.5391   1.5502   1.5717   1.5900
  1.6409   1.6696   1.7553   1.7942   1.8113   1.8184   1.8902   1.9715
  2.0140   2.0544   2.1284   2.1311   2.1945   2.2155   2.2323   2.2514
  2.3091   2.3207   2.3456   2.3805   2.3935   2.4220   2.4584   2.5111
  2.5254   2.5542   2.5677   2.5937   2.6021   2.6341   2.6484   2.6824
  2.7134   2.7261   2.7322   2.7489   2.7595   2.7812   2.8090   2.8222
  2.8574   2.8715   2.8881   2.8973   2.9369   2.9598   2.9699   2.9892
  2.9927   3.0149   3.0393   3.0462   3.0629   3.0911   3.0920   3.0990
  3.1170   3.1209   3.1405   3.1530   3.1682   3.1986   3.1998   3.2223
  3.2465   3.2799   3.2966   3.3065   3.3352   3.3586   3.3839   3.4013
  3.4180   3.4620   3.4926   3.5161   3.5295   3.5531   3.5623   3.5727
  3.5760   3.6048   3.6242   3.6509   3.6931   3.7167   3.7301   3.7448
  3.7594   3.8107   3.8378   3.8700   3.8861   3.9249   3.9393   3.9441
  3.9541   3.9862   4.0066   4.0365   4.0518   4.0736   4.0820   4.0941
  4.1160   4.1399   4.1741   4.1755   4.2189   4.2497   4.2627   4.3267
  4.3540   4.3701   4.3920   4.4956   4.5299   4.5599   4.5714   4.6294
  4.6510   4.6560   4.6822   4.7303   4.7564   4.7650   4.7871   4.8065
  4.8244   4.8641   4.9766   5.0153   5.0167   5.0493   5.0917   5.1264
  5.1471   5.1774   5.2203   5.2377   5.2426   5.2609   5.3072   5.3621
  5.3869   5.4848   5.6704   5.6766   5.7382   5.7655   5.8472   5.9012
  5.9445   6.0037   6.0218   6.1999   6.2245   6.3417   6.3954   6.4946
  6.7450   8.4371   9.0792  10.7153  13.7435  14.3010  15.1563  15.5486
 --------------------------------------------------------------
 
          Ground-State Mulliken Net Atomic Charges

     Atom                 Charge (a.u.)    Spin (a.u.)
  --------------------------------------------------------
      1 C                    -0.063291       0.042786
      2 N                    -0.071913      -0.022492
      3 C                    -0.202567       0.804786
      4 H                     0.147475       0.012052
      5 C                    -0.117000      -0.095158
      6 H                     0.163750       0.024313
      7 C                    -0.345423      -0.110458
      8 H                     0.159476       0.003765
      9 C                     0.128885       0.254393
     10 H                     0.150388       0.003246
     11 N                    -0.126032       0.049880
     12 H                     0.176252       0.032888
  --------------------------------------------------------
  Sum of atomic charges =    -0.000000
  Sum of spin   charges =     1.000000

 -----------------------------------------------------------------
                    Cartesian Multipole Moments
 -----------------------------------------------------------------
    Charge (ESU x 10^10)
                 0.0000
    Dipole Moment (Debye)
         X       0.7747      Y       0.3142      Z      -3.7772
       Tot       3.8686
    Quadrupole Moments (Debye-Ang)
        XX     -39.6068     XY      -1.4528     YY     -38.9022
        XZ       3.9648     YZ       8.1171     ZZ     -64.3256
    Octopole Moments (Debye-Ang^2)
       XXX      13.9078    XXY       4.3798    XYY      -0.3320
       YYY      -8.2982    XXZ     -21.8272    XYZ      -2.0133
       YYZ     -11.3039    XZZ      25.2840    YZZ       2.2463
       ZZZ    -122.7073
    Hexadecapole Moments (Debye-Ang^3)
      XXXX    -105.9063   XXXY      11.6257   XXYY     -56.9102
      XYYY      11.8557   YYYY    -269.2853   XXXZ      57.5915
      XXYZ      52.1279   XYYZ      20.0958   YYYZ     175.4080
      XXZZ    -243.4407   XYZZ      -1.0131   YYZZ    -285.4617
      XZZZ     127.3017   YZZZ     263.5958   ZZZZ   -1662.5501
 -----------------------------------------------------------------
 Calculating MO derivatives via CPSCF
    1     0    39    0.0352545  
    2     0    39    0.0151238  
    3     0    39    0.0063479  
    4     0    39    0.0018061  
    5     0    39    0.0004802  
    6     4    35    0.0000966  
    7    25    14    0.0000151  
    8    37     2    0.0000021  
    9    39     0    0.0000003  Converged
 Time for AOints: 1098.4 s (CPU) 19.5 s (wall)
 ------------------------------------------------------------------------------
                     AOints        : Timing summary (seconds)
 ------------------------------------------------------------------------------
     job step          cpu (% of tot)      sys (% of tot)     wall (% of tot)
 ------------------------------------------------------------------------------
  AOints            0.1098E+04 ( 0.5)   0.8906E-02 ( 6.8)   0.1951E+02 ( 0.4)
 ------------------------------------------------------------------------------
   Grand Totals     0.2117E+06          0.1307E+00          0.5031E+04
 ------------------------------------------------------------------------------
 Polarizability Matrix (a.u.)
            1           2           3
    1 -52.1196179   8.6899647   5.6617968
    2   8.6899647 -75.6110646  16.9140220
    3   5.6617968  16.9140220-110.7947599
 Calculating analytic Hessian of the SCF energy
 
 Direct stationary perturbation theory relativistic correction:
 
 rels  =       0.078646653651
 relv  =      -0.356745599627
 rel2e =       0.000000000000
 E_rel =      -0.278098945976
 
 Hessian of the SCF Energy
            1           2           3           4           5           6
    1   0.2432258   0.1101089  -0.4561831  -0.1664901  -0.0806474   0.3690947
    2   0.1101089   0.1713733  -0.2753918  -0.0805117  -0.0877678   0.2268606
    3  -0.4561831  -0.2753918   1.3860546   0.3689900   0.2271548  -1.0872081
    4  -0.1664901  -0.0805117   0.3689900   0.1522459   0.0813513  -0.3785646
    5  -0.0806474  -0.0877678   0.2271548   0.0813513   0.0687428  -0.2328609
    6   0.3690947   0.2268606  -1.0872081  -0.3785646  -0.2328609   1.0978696
    7   0.0175442   0.0018701   0.0136499  -0.0027433  -0.0006592   0.0003293
    8   0.0005798   0.0095354  -0.0151486  -0.0022298  -0.0023425   0.0074584
    9   0.0105071  -0.0213679  -0.0484025  -0.0016932   0.0022705   0.0066443
   10  -0.0066678   0.0028362  -0.0032801   0.0010904  -0.0004112   0.0003502
   11   0.0032908  -0.0008036   0.0005868  -0.0003600   0.0003015  -0.0004236
   12  -0.0034431   0.0016279   0.0032744   0.0005632  -0.0002209  -0.0002774
   13  -0.0893493  -0.0234936   0.0710363   0.0158568  -0.0004289   0.0087721
   14  -0.0276214  -0.0917030   0.0590494   0.0010843   0.0212797   0.0002001
   15   0.0650624   0.0416617  -0.2450486   0.0110429   0.0060819  -0.0141078
   16  -0.0000164  -0.0105664   0.0058922   0.0003761   0.0007951  -0.0001853
   17  -0.0046210  -0.0021408   0.0040700   0.0005072   0.0001096  -0.0014986
   18   0.0154374   0.0285464  -0.0084177  -0.0005703  -0.0028175  -0.0023196
   19   0.0015061  -0.0009473  -0.0003626  -0.0000682   0.0002087  -0.0003370
   20   0.0000713   0.0017534  -0.0006865  -0.0003115  -0.0003838   0.0010414
   21  -0.0005184  -0.0011683  -0.0003357   0.0002715   0.0002835  -0.0007133
   22   0.0001103  -0.0000257   0.0002344   0.0000271   0.0000294  -0.0001620
   23   0.0000006  -0.0001341   0.0001169   0.0000248   0.0000209  -0.0000548
   24  -0.0003626  -0.0000397   0.0000130  -0.0000059  -0.0000252   0.0001600
   25   0.0002359   0.0021671  -0.0001568  -0.0006841  -0.0006321   0.0017451
   26  -0.0012846  -0.0023634   0.0002010   0.0011402   0.0006967  -0.0023876
   27   0.0000057  -0.0003709   0.0005167  -0.0001487   0.0000215   0.0002563
   28   0.0000430   0.0000132   0.0001508  -0.0000255  -0.0000112  -0.0000259
   29  -0.0000577   0.0000186   0.0001010  -0.0000054  -0.0000320   0.0000230
   30   0.0000716   0.0001855  -0.0003730  -0.0000127  -0.0000308   0.0001118
   31  -0.0000811  -0.0013673   0.0000547   0.0004830   0.0004166  -0.0011213
   32   0.0002132   0.0025001  -0.0003316  -0.0007998  -0.0007022   0.0020243
   33   0.0002037  -0.0008164   0.0001591   0.0002390   0.0002633  -0.0007314
   34  -0.0000606  -0.0000835  -0.0000257  -0.0000681  -0.0000109   0.0001047
   35  -0.0000325  -0.0002681   0.0002784   0.0001105   0.0000768  -0.0003823
   36   0.0001246   0.0002729  -0.0002321  -0.0001112  -0.0001203   0.0003156
            7           8           9          10          11          12
    1   0.0175442   0.0005798   0.0105071  -0.0066678   0.0032908  -0.0034431
    2   0.0018701   0.0095354  -0.0213679   0.0028362  -0.0008036   0.0016279
    3   0.0136499  -0.0151486  -0.0484025  -0.0032801   0.0005868   0.0032744
    4  -0.0027433  -0.0022298  -0.0016932   0.0010904  -0.0003600   0.0005632
    5  -0.0006592  -0.0023425   0.0022705  -0.0004112   0.0003015  -0.0002209
    6   0.0003293   0.0074584   0.0066443   0.0003502  -0.0004236  -0.0002774
    7   0.1186519   0.1568229   0.0271710  -0.0784246  -0.1120814   0.0089382
    8   0.1568229   0.6338535   0.2789656  -0.1206823  -0.3069278   0.0194936
    9   0.0271710   0.2789656   0.3713496  -0.0058552  -0.0092769  -0.0258210
   10  -0.0784246  -0.1206823  -0.0058552   0.0706535   0.1201867  -0.0009961
   11  -0.1120814  -0.3069278  -0.0092769   0.1201867   0.3129653   0.0029572
   12   0.0089382   0.0194936  -0.0258210  -0.0009961   0.0029572   0.0294033
   13  -0.0495892  -0.0357607  -0.0188284   0.0047656  -0.0079551  -0.0100070
   14  -0.0440914  -0.3048913  -0.2378948   0.0032016  -0.0066559  -0.0273123
   15  -0.0290258  -0.2612792  -0.3306190   0.0060730   0.0104434   0.0012090
   16  -0.0020378  -0.0002963  -0.0038171   0.0092076  -0.0036171   0.0031721
   17  -0.0054014  -0.0191876  -0.0027916  -0.0040585   0.0002690  -0.0019411
   18  -0.0116005  -0.0221972   0.0066098   0.0021024  -0.0038574  -0.0021004
   19  -0.0086163  -0.0001917   0.0025985  -0.0000008   0.0001187  -0.0003800
   20   0.0129613   0.0019297  -0.0483877  -0.0011883   0.0013881   0.0081998
   21  -0.0173494  -0.0187083   0.0497745   0.0008089  -0.0014445  -0.0049442
   22  -0.0016750  -0.0015320   0.0024927  -0.0001058   0.0001077  -0.0000195
   23  -0.0017052  -0.0007546   0.0008269  -0.0001059   0.0000299   0.0000544
   24   0.0071226   0.0035132  -0.0072535   0.0001005   0.0000990   0.0000422
   25   0.0085356   0.0012766  -0.0204931  -0.0012171   0.0005865   0.0049574
   26  -0.0100073  -0.0118141   0.0428595   0.0011650  -0.0006407  -0.0069788
   27   0.0019964   0.0115929  -0.0186998   0.0002014   0.0003880   0.0000981
   28  -0.0007050   0.0006057   0.0050217   0.0001376  -0.0002140  -0.0002592
   29   0.0001081   0.0014215   0.0031100  -0.0000457  -0.0000184  -0.0001102
   30   0.0005544  -0.0028296  -0.0089583   0.0001801   0.0006173   0.0002897
   31  -0.0015447   0.0003182   0.0061291   0.0005809  -0.0000651  -0.0027445
   32   0.0034872  -0.0000139  -0.0112071  -0.0010434   0.0001711   0.0047518
   33  -0.0015307   0.0004958   0.0036148   0.0005041  -0.0000017  -0.0017210
   34   0.0006042   0.0010896  -0.0032331  -0.0000193   0.0000022   0.0002183
   35  -0.0013036  -0.0008083   0.0028936   0.0001456  -0.0000784  -0.0005212
   36  -0.0002554  -0.0013565   0.0017613  -0.0001890  -0.0000877   0.0005474
           13          14          15          16          17          18
    1  -0.0893493  -0.0276214   0.0650624  -0.0000164  -0.0046210   0.0154374
    2  -0.0234936  -0.0917030   0.0416617  -0.0105664  -0.0021408   0.0285464
    3   0.0710363   0.0590494  -0.2450486   0.0058922   0.0040700  -0.0084177
    4   0.0158568   0.0010843   0.0110429   0.0003761   0.0005072  -0.0005703
    5  -0.0004289   0.0212797   0.0060819   0.0007951   0.0001096  -0.0028175
    6   0.0087721   0.0002001  -0.0141078  -0.0001853  -0.0014986  -0.0023196
    7  -0.0495892  -0.0440914  -0.0290258  -0.0020378  -0.0054014  -0.0116005
    8  -0.0357607  -0.3048913  -0.2612792  -0.0002963  -0.0191876  -0.0221972
    9  -0.0188284  -0.2378948  -0.3306190  -0.0038171  -0.0027916   0.0066098
   10   0.0047656   0.0032016   0.0060730   0.0092076  -0.0040585   0.0021024
   11  -0.0079551  -0.0066559   0.0104434  -0.0036171   0.0002690  -0.0038574
   12  -0.0100070  -0.0273123   0.0012090   0.0031721  -0.0019411  -0.0021004
   13   0.2002004   0.1749580  -0.0752256  -0.0817463  -0.1064489   0.0198300
   14   0.1749580   0.6568535   0.1667066  -0.1069723  -0.2749957   0.0339955
   15  -0.0752256   0.1667066   0.6524571   0.0200663   0.0365786  -0.0546148
   16  -0.0817463  -0.1069723   0.0200663   0.0753318   0.1194383  -0.0249361
   17  -0.1064489  -0.2749957   0.0365786   0.1194383   0.2953984  -0.0338617
   18   0.0198300   0.0339955  -0.0546148  -0.0249361  -0.0338617   0.0608359
   19   0.0009427   0.0000709  -0.0006437  -0.0008632   0.0004166  -0.0006247
   20  -0.0018261  -0.0013570   0.0028781   0.0006646   0.0005080   0.0002918
   21   0.0034903   0.0029966  -0.0085277   0.0003310   0.0003670   0.0000186
   22   0.0000755   0.0001515  -0.0002594  -0.0001828   0.0001523   0.0002649
   23   0.0002157   0.0003184  -0.0001420  -0.0000397  -0.0000195  -0.0000631
   24  -0.0002130   0.0004620   0.0002152   0.0001097  -0.0005322  -0.0000637
   25  -0.0028821  -0.0016627   0.0052077   0.0010404   0.0002278   0.0005455
   26   0.0038988   0.0028834  -0.0074038  -0.0009078  -0.0000896  -0.0007437
   27   0.0001624   0.0016871   0.0005242  -0.0001994  -0.0009175   0.0002584
   28  -0.0001218  -0.0001996   0.0002669  -0.0000692   0.0000001  -0.0000022
   29  -0.0001671  -0.0001528   0.0003841  -0.0000242  -0.0000804  -0.0000771
   30   0.0002401   0.0003832  -0.0006173   0.0001579   0.0003096   0.0001349
   31   0.0016823   0.0007981  -0.0025687  -0.0008888  -0.0001144  -0.0003990
   32  -0.0031932  -0.0019476   0.0045491   0.0014957   0.0001844   0.0007447
   33   0.0007469   0.0003577  -0.0011760  -0.0003511   0.0000362  -0.0002386
   34   0.0001655   0.0002830   0.0000041  -0.0001514  -0.0000982  -0.0000474
   35   0.0002010   0.0003682  -0.0004587   0.0000301   0.0000442   0.0000392
   36  -0.0000042  -0.0006311   0.0003058  -0.0002402   0.0001813  -0.0001027
           19          20          21          22          23          24
    1   0.0015061   0.0000713  -0.0005184   0.0001103   0.0000006  -0.0003626
    2  -0.0009473   0.0017534  -0.0011683  -0.0000257  -0.0001341  -0.0000397
    3  -0.0003626  -0.0006865  -0.0003357   0.0002344   0.0001169   0.0000130
    4  -0.0000682  -0.0003115   0.0002715   0.0000271   0.0000248  -0.0000059
    5   0.0002087  -0.0003838   0.0002835   0.0000294   0.0000209  -0.0000252
    6  -0.0003370   0.0010414  -0.0007133  -0.0001620  -0.0000548   0.0001600
    7  -0.0086163   0.0129613  -0.0173494  -0.0016750  -0.0017052   0.0071226
    8  -0.0001917   0.0019297  -0.0187083  -0.0015320  -0.0007546   0.0035132
    9   0.0025985  -0.0483877   0.0497745   0.0024927   0.0008269  -0.0072535
   10  -0.0000008  -0.0011883   0.0008089  -0.0001058  -0.0001059   0.0001005
   11   0.0001187   0.0013881  -0.0014445   0.0001077   0.0000299   0.0000990
   12  -0.0003800   0.0081998  -0.0049442  -0.0000195   0.0000544   0.0000422
   13   0.0009427  -0.0018261   0.0034903   0.0000755   0.0002157  -0.0002130
   14   0.0000709  -0.0013570   0.0029966   0.0001515   0.0003184   0.0004620
   15  -0.0006437   0.0028781  -0.0085277  -0.0002594  -0.0001420   0.0002152
   16  -0.0008632   0.0006646   0.0003310  -0.0001828  -0.0000397   0.0001097
   17   0.0004166   0.0005080   0.0003670   0.0001523  -0.0000195  -0.0005322
   18  -0.0006247   0.0002918   0.0000186   0.0002649  -0.0000631  -0.0000637
   19   0.6039633  -0.1285603   0.1909897  -0.3214284  -0.0283352  -0.0865637
   20  -0.1285603   0.6708231   0.1536273  -0.0234099  -0.0464820  -0.0221500
   21   0.1909897   0.1536273   0.1222188  -0.0977636  -0.0166864  -0.0421542
   22  -0.3214284  -0.0234099  -0.0977636   0.3364903   0.0245997   0.0994233
   23  -0.0283352  -0.0464820  -0.0166864   0.0245997   0.0475237   0.0128708
   24  -0.0865637  -0.0221500  -0.0421542   0.0994233   0.0128708   0.0519702
   25  -0.2186986   0.1834946  -0.0343611  -0.0149413   0.0299411  -0.0059300
   26   0.1990513  -0.3515660  -0.0069501   0.0007569  -0.0009524   0.0083618
   27  -0.0542272   0.0197145  -0.0352635  -0.0033629   0.0099639  -0.0051048
   28  -0.0660999  -0.0639456  -0.0509016  -0.0018983  -0.0224534  -0.0114924
   29  -0.0693292  -0.2593247  -0.1248413   0.0010147   0.0019945   0.0006693
   30  -0.0484968  -0.1358087  -0.0857147  -0.0006500  -0.0053724  -0.0010008
   31   0.0051495   0.0277485  -0.0007509   0.0047519  -0.0006846  -0.0065967
   32   0.0288412  -0.0251384   0.0159843  -0.0005354  -0.0003616  -0.0083073
   33  -0.0022019   0.0171371   0.0076199   0.0009098  -0.0008925  -0.0000859
   34   0.0042137  -0.0056986   0.0057537  -0.0012236  -0.0014579   0.0044081
   35  -0.0013437   0.0078496  -0.0034598  -0.0013092  -0.0011832   0.0050784
   36   0.0002494   0.0041428  -0.0019786  -0.0011076  -0.0006217   0.0032624
           25          26          27          28          29          30
    1   0.0002359  -0.0012846   0.0000057   0.0000430  -0.0000577   0.0000716
    2   0.0021671  -0.0023634  -0.0003709   0.0000132   0.0000186   0.0001855
    3  -0.0001568   0.0002010   0.0005167   0.0001508   0.0001010  -0.0003730
    4  -0.0006841   0.0011402  -0.0001487  -0.0000255  -0.0000054  -0.0000127
    5  -0.0006321   0.0006967   0.0000215  -0.0000112  -0.0000320  -0.0000308
    6   0.0017451  -0.0023876   0.0002563  -0.0000259   0.0000230   0.0001118
    7   0.0085356  -0.0100073   0.0019964  -0.0007050   0.0001081   0.0005544
    8   0.0012766  -0.0118141   0.0115929   0.0006057   0.0014215  -0.0028296
    9  -0.0204931   0.0428595  -0.0186998   0.0050217   0.0031100  -0.0089583
   10  -0.0012171   0.0011650   0.0002014   0.0001376  -0.0000457   0.0001801
   11   0.0005865  -0.0006407   0.0003880  -0.0002140  -0.0000184   0.0006173
   12   0.0049574  -0.0069788   0.0000981  -0.0002592  -0.0001102   0.0002897
   13  -0.0028821   0.0038988   0.0001624  -0.0001218  -0.0001671   0.0002401
   14  -0.0016627   0.0028834   0.0016871  -0.0001996  -0.0001528   0.0003832
   15   0.0052077  -0.0074038   0.0005242   0.0002669   0.0003841  -0.0006173
   16   0.0010404  -0.0009078  -0.0001994  -0.0000692  -0.0000242   0.0001579
   17   0.0002278  -0.0000896  -0.0009175   0.0000001  -0.0000804   0.0003096
   18   0.0005455  -0.0007437   0.0002584  -0.0000022  -0.0000771   0.0001349
   19  -0.2186986   0.1990513  -0.0542272  -0.0660999  -0.0693292  -0.0484968
   20   0.1834946  -0.3515660   0.0197145  -0.0639456  -0.2593247  -0.1358087
   21  -0.0343611  -0.0069501  -0.0352635  -0.0509016  -0.1248413  -0.0857147
   22  -0.0149413   0.0007569  -0.0033629  -0.0018983   0.0010147  -0.0006500
   23   0.0299411  -0.0009524   0.0099639  -0.0224534   0.0019945  -0.0053724
   24  -0.0059300   0.0083618  -0.0051048  -0.0114924   0.0006693  -0.0010008
   25   0.5426398  -0.5983581   0.0911629   0.0066243  -0.0023264  -0.0001119
   26  -0.5983581   0.9996431  -0.1062854   0.0152745  -0.0272071   0.0119878
   27   0.0911629  -0.1062854   0.1218947   0.0114366  -0.0086456  -0.0005585
   28   0.0066243   0.0152745   0.0114366   0.0642739   0.0713727   0.0496719
   29  -0.0023264  -0.0272071  -0.0086456   0.0713727   0.2794624   0.1301867
   30  -0.0001119   0.0119878  -0.0005585   0.0496719   0.1301867   0.0933240
   31  -0.2997472   0.3725822  -0.0593953  -0.0048294  -0.0026658   0.0038449
   32   0.3485146  -0.5740148   0.0894516  -0.0015363   0.0028330   0.0032895
   33  -0.0307605   0.0522755  -0.0640681  -0.0050003  -0.0022572   0.0063461
   34  -0.0209056   0.0166890   0.0123683   0.0026702   0.0021259  -0.0054494
   35   0.0367710  -0.0345752  -0.0166002   0.0010939   0.0010855  -0.0029182
   36  -0.0118053   0.0150639   0.0001463   0.0011337   0.0014573  -0.0029838
           31          32          33          34          35          36
    1  -0.0000811   0.0002132   0.0002037  -0.0000606  -0.0000325   0.0001246
    2  -0.0013673   0.0025001  -0.0008164  -0.0000835  -0.0002681   0.0002729
    3   0.0000547  -0.0003316   0.0001591  -0.0000257   0.0002784  -0.0002321
    4   0.0004830  -0.0007998   0.0002390  -0.0000681   0.0001105  -0.0001112
    5   0.0004166  -0.0007022   0.0002633  -0.0000109   0.0000768  -0.0001203
    6  -0.0011213   0.0020243  -0.0007314   0.0001047  -0.0003823   0.0003156
    7  -0.0015447   0.0034872  -0.0015307   0.0006042  -0.0013036  -0.0002554
    8   0.0003182  -0.0000139   0.0004958   0.0010896  -0.0008083  -0.0013565
    9   0.0061291  -0.0112071   0.0036148  -0.0032331   0.0028936   0.0017613
   10   0.0005809  -0.0010434   0.0005041  -0.0000193   0.0001456  -0.0001890
   11  -0.0000651   0.0001711  -0.0000017   0.0000022  -0.0000784  -0.0000877
   12  -0.0027445   0.0047518  -0.0017210   0.0002183  -0.0005212   0.0005474
   13   0.0016823  -0.0031932   0.0007469   0.0001655   0.0002010  -0.0000042
   14   0.0007981  -0.0019476   0.0003577   0.0002830   0.0003682  -0.0006311
   15  -0.0025687   0.0045491  -0.0011760   0.0000041  -0.0004587   0.0003058
   16  -0.0008888   0.0014957  -0.0003511  -0.0001514   0.0000301  -0.0002402
   17  -0.0001144   0.0001844   0.0000362  -0.0000982   0.0000442   0.0001813
   18  -0.0003990   0.0007447  -0.0002386  -0.0000474   0.0000392  -0.0001027
   19   0.0051495   0.0288412  -0.0022019   0.0042137  -0.0013437   0.0002494
   20   0.0277485  -0.0251384   0.0171371  -0.0056986   0.0078496   0.0041428
   21  -0.0007509   0.0159843   0.0076199   0.0057537  -0.0034598  -0.0019786
   22   0.0047519  -0.0005354   0.0009098  -0.0012236  -0.0013092  -0.0011076
   23  -0.0006846  -0.0003616  -0.0008925  -0.0014579  -0.0011832  -0.0006217
   24  -0.0065967  -0.0083073  -0.0000859   0.0044081   0.0050784   0.0032624
   25  -0.2997472   0.3485146  -0.0307605  -0.0209056   0.0367710  -0.0118053
   26   0.3725822  -0.5740148   0.0522755   0.0166890  -0.0345752   0.0150639
   27  -0.0593953   0.0894516  -0.0640681   0.0123683  -0.0166002   0.0001463
   28  -0.0048294  -0.0015363  -0.0050003   0.0026702   0.0010939   0.0011337
   29  -0.0026658   0.0028330  -0.0022572   0.0021259   0.0010855   0.0014573
   30   0.0038449   0.0032895   0.0063461  -0.0054494  -0.0029182  -0.0029838
   31   0.4835898  -0.4505900  -0.1382819  -0.1891462   0.0536236   0.2018296
   32  -0.4505900   0.6332096  -0.0003161   0.0751462  -0.0367198  -0.1006332
   33  -0.1382819  -0.0003161   0.2703680   0.1755227  -0.0662817  -0.2200869
   34  -0.1891462   0.0751462   0.1755227   0.2039212  -0.0879868  -0.1896244
   35   0.0536236  -0.0367198  -0.0662817  -0.0879868   0.0642089   0.0823323
   36   0.2018296  -0.1006332  -0.2200869  -0.1896244   0.0823323   0.2190456
 **********************************************************************
 **                                                                  **
 **                       VIBRATIONAL ANALYSIS                       **
 **                       --------------------                       **
 **                                                                  **
 **        VIBRATIONAL FREQUENCIES (CM**-1) AND NORMAL MODES         **
 **     FORCE CONSTANTS (mDYN/ANGSTROM) AND REDUCED MASSES (AMU)     **
 **                  INFRARED INTENSITIES (KM/MOL)                   **
 **                                                                  **
 **********************************************************************
 

 Mode:                 1                      2                      3
 Frequency:      -314.59                  35.50                  39.78
 Force Cnst:      0.5373                 0.0017                 0.0053
 Red. Mass:       9.2149                 2.2261                 5.6906
 IR Active:          YES                    YES                    YES
 IR Intens:       49.915                  0.126                  3.363
 Raman Active:       YES                    YES                    YES
               X      Y      Z        X      Y      Z        X      Y      Z
 C          0.005 -0.060 -0.118    0.049 -0.039  0.043   -0.008  0.069 -0.111
 N          0.026 -0.006 -0.095   -0.058 -0.009  0.012   -0.233  0.200 -0.162
 C          0.136  0.252 -0.356   -0.140  0.064 -0.014    0.157 -0.073 -0.050
 H          0.100  0.256 -0.280   -0.535  0.227 -0.128   -0.112  0.039 -0.093
 C          0.025  0.033 -0.108    0.183 -0.075  0.082    0.252 -0.080 -0.052
 H          0.007  0.074  0.080    0.559 -0.224  0.198    0.512 -0.189 -0.010
 C         -0.217 -0.190  0.638    0.043  0.067  0.048    0.000 -0.045 -0.087
 H         -0.056 -0.055  0.102    0.001  0.140  0.164    0.041 -0.058 -0.217
 C         -0.005 -0.023  0.051   -0.007  0.017 -0.043   -0.048 -0.038  0.110
 H         -0.015 -0.048  0.237    0.168  0.042  0.019   -0.061 -0.013 -0.109
 N          0.019 -0.029 -0.004   -0.055 -0.029 -0.116   -0.099 -0.033  0.322
 H          0.013  0.110 -0.046   -0.146 -0.073 -0.183    0.011 -0.125  0.461
 TransDip   0.055  0.068 -0.209    0.007  0.008 -0.003    0.048 -0.034  0.005

 Mode:                 4                      5                      6
 Frequency:        83.39                 145.76                 248.78
 Force Cnst:      0.0168                 0.0677                 0.1616
 Red. Mass:       4.0954                 5.4093                 4.4315
 IR Active:          YES                    YES                    YES
 IR Intens:        5.887                  1.116                  6.523
 Raman Active:       YES                    YES                    YES
               X      Y      Z        X      Y      Z        X      Y      Z
 C         -0.005 -0.022  0.078   -0.003  0.092 -0.017   -0.132 -0.209  0.072
 N         -0.156 -0.152 -0.002    0.050 -0.220 -0.066    0.047  0.177  0.222
 C          0.235  0.127  0.108   -0.189  0.303 -0.027    0.078  0.164 -0.193
 H          0.238  0.125  0.064   -0.349  0.370  0.001    0.080  0.156 -0.516
 C          0.140  0.090  0.151   -0.037  0.256  0.006   -0.091 -0.123  0.085
 H          0.130  0.107  0.247    0.111  0.201  0.091   -0.053 -0.093  0.360
 C         -0.174 -0.083 -0.099    0.108 -0.112 -0.122    0.053 -0.014 -0.124
 H         -0.076 -0.179 -0.390    0.117 -0.138 -0.143    0.134 -0.001 -0.387
 C         -0.070 -0.014 -0.097    0.079 -0.119 -0.019    0.058  0.005 -0.137
 H         -0.440 -0.118  0.121    0.050 -0.127 -0.059   -0.029 -0.020 -0.069
 N          0.041  0.053 -0.121   -0.015 -0.140  0.202   -0.037 -0.023  0.058
 H          0.258  0.295 -0.014    0.086 -0.299  0.358    0.151 -0.074  0.255
 TransDip   0.041  0.065  0.013    0.027  0.014  0.015    0.033 -0.045 -0.060

 Mode:                 7                      8                      9
 Frequency:       386.36                 399.94                 442.67
 Force Cnst:      0.1691                 0.3483                 0.2291
 Red. Mass:       1.9232                 3.6958                 1.9844
 IR Active:          YES                    YES                    YES
 IR Intens:       12.736                 15.983                 19.485
 Raman Active:       YES                    YES                    YES
               X      Y      Z        X      Y      Z        X      Y      Z
 C          0.073 -0.036  0.036    0.332 -0.127  0.097   -0.092  0.062 -0.006
 N         -0.049  0.017  0.006   -0.179  0.066 -0.041    0.037 -0.030  0.021
 C          0.009  0.031 -0.007   -0.124  0.044 -0.027    0.057 -0.036  0.033
 H          0.152 -0.027  0.033    0.385 -0.167  0.134   -0.048  0.009  0.023
 C          0.005  0.012  0.016   -0.016  0.004 -0.000    0.022 -0.003  0.014
 H         -0.141  0.077  0.006   -0.514  0.203 -0.146    0.127 -0.047  0.027
 C         -0.037 -0.028 -0.014   -0.014 -0.013  0.007   -0.092 -0.047  0.013
 H         -0.216  0.252  0.490    0.045 -0.301 -0.103   -0.144 -0.389  0.282
 C         -0.111 -0.095 -0.143    0.157  0.100 -0.022    0.170  0.121 -0.094
 H          0.523 -0.034 -0.333   -0.302  0.081 -0.003   -0.146  0.175 -0.378
 N          0.095  0.082  0.082   -0.078 -0.047 -0.003   -0.050  0.002  0.023
 H         -0.236 -0.267 -0.088   -0.039 -0.183  0.088   -0.396 -0.528 -0.088
 TransDip  -0.041 -0.094 -0.049    0.095 -0.068  0.052   -0.073 -0.118 -0.028

 Mode:                10                     11                     12
 Frequency:       451.76                 577.96                 762.51
 Force Cnst:      0.2997                 0.8736                 0.6034
 Red. Mass:       2.4920                 4.4390                 1.7614
 IR Active:          YES                    YES                    YES
 IR Intens:       31.490                 11.500                 68.585
 Raman Active:       YES                    YES                    YES
               X      Y      Z        X      Y      Z        X      Y      Z
 C          0.000 -0.075 -0.013    0.090  0.368  0.239   -0.104  0.048 -0.035
 N         -0.002  0.031  0.009   -0.081 -0.140  0.088    0.031 -0.010 -0.003
 C          0.028  0.092 -0.053    0.034 -0.019 -0.199   -0.094  0.063 -0.038
 H          0.049  0.084 -0.077    0.138 -0.068 -0.659    0.519 -0.189 -0.107
 C          0.004  0.027  0.009   -0.052 -0.152 -0.030    0.166 -0.080  0.046
 H         -0.036  0.062  0.106   -0.017 -0.193 -0.273   -0.377  0.138 -0.112
 C         -0.004 -0.042 -0.123    0.014 -0.018 -0.025    0.007  0.029 -0.038
 H         -0.091 -0.269  0.213    0.063  0.030 -0.193   -0.127 -0.115  0.423
 C         -0.040 -0.012  0.298   -0.019 -0.006  0.042   -0.006 -0.015  0.014
 H         -0.034  0.142 -0.447    0.083  0.066 -0.227   -0.177 -0.144  0.403
 N          0.051 -0.025 -0.057    0.008 -0.003 -0.007    0.003 -0.001 -0.004
 H         -0.445  0.014 -0.538   -0.049  0.086 -0.095    0.056 -0.095  0.086
 TransDip  -0.122  0.045 -0.124    0.000  0.035 -0.103   -0.012 -0.153  0.217

 Mode:                13                     14                     15
 Frequency:       767.48                 873.56                 916.84
 Force Cnst:      0.4509                 0.5315                 1.0106
 Red. Mass:       1.2992                 1.1821                 2.0405
 IR Active:          YES                    YES                    YES
 IR Intens:      159.008                 42.918                 38.494
 Raman Active:       YES                    YES                    YES
               X      Y      Z        X      Y      Z        X      Y      Z
 C          0.068 -0.012  0.006   -0.002 -0.002  0.009   -0.033 -0.024  0.087
 N         -0.010  0.008 -0.023   -0.005 -0.002  0.012   -0.046 -0.027  0.134
 C          0.073 -0.005  0.010    0.012 -0.001 -0.012    0.042 -0.034 -0.143
 H         -0.186  0.104 -0.394   -0.010  0.009  0.051   -0.266  0.087  0.775
 C         -0.105  0.022 -0.019    0.003  0.010 -0.011    0.067  0.059 -0.158
 H          0.207 -0.104  0.048    0.016  0.010  0.013    0.004  0.090 -0.120
 C          0.002  0.037 -0.041   -0.035 -0.028 -0.029    0.038  0.009 -0.037
 H         -0.166 -0.156  0.535   -0.192  0.016  0.470   -0.026 -0.105  0.195
 C         -0.005 -0.014  0.012    0.046  0.036  0.026   -0.010  0.007 -0.018
 H         -0.235 -0.172  0.501    0.289  0.034 -0.332   -0.131 -0.123  0.317
 N          0.007  0.005 -0.007   -0.060 -0.045 -0.034   -0.005  0.012  0.018
 H          0.036 -0.177  0.097    0.511  0.409  0.317   -0.105  0.064 -0.102
 TransDip  -0.032 -0.232  0.329    0.145  0.122  0.089   -0.067  0.166 -0.086

 Mode:                16                     17                     18
 Frequency:       953.67                 971.35                1027.24
 Force Cnst:      0.5836                 0.7514                 1.0316
 Red. Mass:       1.0890                 1.3517                 1.6593
 IR Active:          YES                    YES                    YES
 IR Intens:       46.662                258.939                  1.545
 Raman Active:       YES                    YES                    YES
               X      Y      Z        X      Y      Z        X      Y      Z
 C         -0.000 -0.002  0.006    0.013  0.018 -0.019    0.024  0.051 -0.018
 N         -0.003 -0.002  0.009    0.012  0.005 -0.037    0.016  0.003 -0.056
 C         -0.050  0.017 -0.022    0.002  0.013  0.010    0.024  0.032 -0.042
 H          0.609 -0.256  0.200    0.027  0.001  0.010   -0.077  0.068  0.435
 C         -0.049  0.027 -0.027   -0.030 -0.035  0.046   -0.057 -0.092  0.076
 H          0.650 -0.252  0.172   -0.001 -0.043  0.084   -0.073 -0.063  0.238
 C          0.002  0.003 -0.001    0.028 -0.021 -0.009   -0.074 -0.069 -0.069
 H         -0.001 -0.007  0.011   -0.013 -0.122  0.151   -0.112  0.505 -0.091
 C         -0.005 -0.001  0.002    0.030  0.021 -0.088    0.078  0.071  0.065
 H         -0.014  0.000  0.013   -0.029 -0.080  0.136    0.305 -0.391  0.325
 N          0.002  0.002 -0.003   -0.028 -0.039  0.096   -0.008  0.010 -0.018
 H          0.000 -0.023  0.008   -0.277  0.755 -0.501   -0.092 -0.198 -0.005
 TransDip   0.203 -0.074  0.035   -0.223  0.416 -0.208    0.002  0.027 -0.029

 Mode:                19                     20                     21
 Frequency:      1031.45                1126.93                1297.62
 Force Cnst:      1.0958                 2.4274                 1.1851
 Red. Mass:       1.7482                 3.2441                 1.1946
 IR Active:          YES                    YES                    YES
 IR Intens:        4.463                 38.113                  0.714
 Raman Active:       YES                    YES                    YES
               X      Y      Z        X      Y      Z        X      Y      Z
 C          0.030  0.064 -0.022   -0.003 -0.011 -0.003    0.010  0.032  0.010
 N          0.021  0.004 -0.071    0.000  0.002  0.001   -0.003 -0.005  0.003
 C          0.033  0.038 -0.053   -0.015 -0.012  0.033   -0.029 -0.090 -0.028
 H         -0.110  0.092  0.559    0.031 -0.030 -0.155    0.001 -0.107 -0.180
 C         -0.071 -0.114  0.098    0.007  0.021  0.005    0.034  0.049 -0.050
 H         -0.112 -0.066  0.315    0.022  0.002 -0.073   -0.147  0.282  0.915
 C          0.085  0.048  0.028    0.180 -0.252  0.017    0.001 -0.003  0.003
 H          0.090 -0.451  0.140    0.243 -0.557 -0.013    0.005  0.006 -0.013
 C         -0.086 -0.051 -0.025   -0.051  0.052  0.020    0.001  0.000 -0.001
 H         -0.254  0.275 -0.210    0.445 -0.418  0.117   -0.005 -0.007  0.014
 N          0.003  0.027 -0.022   -0.147  0.242 -0.063   -0.001  0.003  0.000
 H          0.160 -0.093  0.187   -0.096  0.017  0.121   -0.007  0.006 -0.006
 TransDip   0.051  0.040 -0.021    0.086 -0.164  0.070    0.006 -0.003  0.026

 Mode:                22                     23                     24
 Frequency:      1436.03                1655.28                2128.64
 Force Cnst:      1.5767                11.5441                25.0847
 Red. Mass:       1.2977                 7.1510                 9.3962
 IR Active:          YES                    YES                    YES
 IR Intens:        5.029                 24.432                581.642
 Raman Active:       YES                    YES                    YES
               X      Y      Z        X      Y      Z        X      Y      Z
 C         -0.000 -0.001 -0.000   -0.009 -0.029 -0.014    0.002 -0.001 -0.007
 N          0.000  0.000 -0.000    0.019  0.017 -0.046   -0.001 -0.001  0.004
 C         -0.002 -0.002  0.002   -0.023 -0.298 -0.363   -0.007  0.002  0.033
 H         -0.001 -0.002 -0.014   -0.138 -0.405 -0.065    0.014 -0.003 -0.074
 C          0.000  0.003  0.004    0.004  0.324  0.477    0.003 -0.004 -0.014
 H          0.003 -0.000 -0.014    0.176  0.149 -0.443   -0.011  0.010 -0.000
 C          0.089 -0.121  0.006    0.001  0.011 -0.012    0.135 -0.183  0.009
 H         -0.050  0.661  0.217   -0.008 -0.012  0.020    0.132 -0.031  0.110
 C          0.008 -0.007 -0.005   -0.011  0.014  0.000   -0.414  0.599 -0.076
 H         -0.645  0.205 -0.165   -0.010 -0.017  0.053   -0.047 -0.167 -0.000
 N         -0.030  0.045 -0.008    0.010 -0.013  0.000    0.217 -0.313  0.040
 H         -0.028  0.031  0.010    0.012 -0.025  0.008    0.267 -0.355  0.006
 TransDip  -0.055  0.045  0.008    0.004  0.057 -0.148   -0.272  0.574 -0.439

 Mode:                25                     26                     27
 Frequency:      2381.33                3162.43                3191.97
 Force Cnst:     42.1808                 6.4036                 6.3388
 Red. Mass:      12.6248                 1.0868                 1.0559
 IR Active:          YES                    YES                    YES
 IR Intens:       25.662                  0.759                 13.013
 Raman Active:       YES                    YES                    YES
               X      Y      Z        X      Y      Z        X      Y      Z
 C         -0.260 -0.162  0.738   -0.000 -0.000 -0.001   -0.000  0.000  0.000
 N          0.190  0.117 -0.542    0.000 -0.000 -0.000    0.000  0.000 -0.000
 C          0.001 -0.002 -0.006   -0.002 -0.003  0.002    0.000 -0.001 -0.001
 H         -0.001  0.009  0.013    0.020  0.054  0.007    0.001  0.004  0.001
 C          0.035  0.024 -0.096   -0.034 -0.077  0.010    0.000  0.001 -0.000
 H          0.031  0.032 -0.059    0.399  0.900 -0.138   -0.006 -0.014  0.003
 C          0.001 -0.002  0.001   -0.001  0.001  0.000   -0.044  0.049  0.007
 H         -0.000  0.001  0.000    0.012  0.001  0.002    0.678  0.068  0.216
 C         -0.004  0.006 -0.000    0.000 -0.000 -0.000    0.003 -0.004  0.001
 H         -0.000 -0.001 -0.001   -0.003 -0.008 -0.003   -0.196 -0.589 -0.314
 N          0.002 -0.003  0.001   -0.000  0.000  0.000   -0.000 -0.000  0.001
 H          0.001  0.000 -0.002    0.001 -0.001 -0.001    0.004 -0.000 -0.006
 TransDip  -0.032 -0.005  0.159   -0.024 -0.015 -0.001    0.062 -0.095  0.025

 Mode:                28                     29                     30
 Frequency:      3217.04                3286.62                3512.61
 Force Cnst:      6.7024                 7.1077                 7.8331
 Red. Mass:       1.0992                 1.1168                 1.0775
 IR Active:          YES                    YES                    YES
 IR Intens:        0.573                  3.568                 25.087
 Raman Active:       YES                    YES                    YES
               X      Y      Z        X      Y      Z        X      Y      Z
 C          0.000 -0.000 -0.000   -0.000  0.000  0.000    0.000  0.000 -0.000
 N          0.000  0.000 -0.000    0.000  0.000 -0.000    0.000 -0.000 -0.000
 C         -0.032 -0.084 -0.009   -0.000 -0.001  0.000   -0.000 -0.000  0.001
 H          0.380  0.919  0.001    0.003  0.007 -0.001    0.000  0.000 -0.000
 C          0.002  0.010  0.009    0.000  0.000  0.000   -0.000 -0.000 -0.000
 H         -0.020 -0.048  0.004   -0.001 -0.002  0.001    0.000  0.002 -0.000
 C          0.001  0.000  0.000   -0.070 -0.055 -0.044   -0.001  0.002 -0.001
 H         -0.008 -0.001 -0.004    0.660  0.053  0.204    0.004  0.001  0.003
 C         -0.000  0.000 -0.000   -0.001 -0.000 -0.000   -0.002  0.005 -0.003
 H         -0.001 -0.002  0.002    0.187  0.609  0.321   -0.003 -0.004 -0.001
 N          0.000 -0.000  0.000   -0.000 -0.000 -0.000    0.050 -0.026 -0.047
 H          0.000 -0.000 -0.001   -0.001 -0.000 -0.000   -0.659  0.298  0.686
 TransDip  -0.000 -0.024 -0.005    0.048  0.031  0.020   -0.113  0.070  0.090

 STANDARD THERMODYNAMIC QUANTITIES AT   298.15 K  AND     1.00 ATM

   This Molecule has  1 Imaginary Frequencies
   Zero point vibrational energy:       52.197 kcal/mol

   Atom    1 Element C  Has Mass   12.00000
   Atom    2 Element N  Has Mass   14.00307
   Atom    3 Element C  Has Mass   12.00000
   Atom    4 Element H  Has Mass    1.00783
   Atom    5 Element C  Has Mass   12.00000
   Atom    6 Element H  Has Mass    1.00783
   Atom    7 Element C  Has Mass   12.00000
   Atom    8 Element H  Has Mass    1.00783
   Atom    9 Element C  Has Mass   12.00000
   Atom   10 Element H  Has Mass    1.00783
   Atom   11 Element N  Has Mass   14.00307
   Atom   12 Element H  Has Mass    1.00783
   Molecular Mass:    93.045290 amu
   Principal axes and moments of inertia in amu*Bohr^2:
                             1           2           3
    Eigenvalues --      256.59402  1785.31930  1983.32731
          X              -0.06144    -0.50729     0.85958
          Y              -0.29940     0.83092     0.46898
          Z               0.95215     0.22855     0.20293
   Rotational Symmetry Number is   1
   The Molecule is an Asymmetric Top
   Translational Enthalpy:        0.889 kcal/mol
   Rotational Enthalpy:           0.889 kcal/mol
   Vibrational Enthalpy:         55.616 kcal/mol
   gas constant (RT):             0.592 kcal/mol
   Translational Entropy:        39.503  cal/mol.K
   Rotational Entropy:           28.298  cal/mol.K
   Vibrational Entropy:          24.367  cal/mol.K

   Total Enthalpy:               57.986 kcal/mol
   Total Entropy:                92.168  cal/mol.K
Archival summary:
1\1\c8-57\FREQ\ProcedureUnspecified\BasisUnspecified\255(2)\hpark21\MonFeb1313:57:352023MonFeb1313:57:352023\0\\#,FREQ,ProcedureUnspecified,BasisUnspecified,\\0,2\C\H,1,1.08601\C,1,1.31804,2,121.804\H,3,1.08288,1,128.306,2,-179.311,0\C,1,1.43499,2,115.854,3,179.662,0\N,5,1.14952,1,179.909,2,68.478,0\C,3,2.30887,1,115.366,2,-6.02803,0\H,7,1.07949,3,93.139,1,-174.628,0\H,7,1.07984,3,91.7303,1,66.7495,0\C,7,1.32579,3,106.22,1,-53.8098,0\N,10,1.21064,7,179.771,3,11.4477,0\H,11,1.01727,10,117.644,7,-12.6857,0\\\@

 Total job time:  5564.88s(wall), 217531.06s(cpu) 
 Mon Feb 13 13:57:35 2023

        *************************************************************
        *                                                           *
        *  Thank you very much for using Q-Chem.  Have a nice day.  *
        *                                                           *
        *************************************************************


Running Job 2 of 2 qchem.in
qchem qchem.in_36526.1 ./qchem36526/ 0
/home/leeping/opt/qchem/5.3.2-openmp/exe/qcprog.exe_s qchem.in_36526.1 ./qchem36526/
                  Welcome to Q-Chem
     A Quantum Leap Into The Future Of Chemistry


 Q-Chem 5.3, Q-Chem, Inc., Pleasanton, CA (2020)

 Yihan Shao,  Zhengting Gan,  E. Epifanovsky,  A. T. B. Gilbert,  M. Wormit,  
 J. Kussmann,  A. W. Lange,  A. Behn,  Jia Deng,  Xintian Feng,  D. Ghosh,  
 M. Goldey,  P. R. Horn,  L. D. Jacobson,  I. Kaliman,  T. Kus,  A. Landau,  
 Jie Liu,  E. I. Proynov,  R. M. Richard,  R. P. Steele,  E. J. Sundstrom,  
 H. L. Woodcock III,  P. M. Zimmerman,  D. Zuev,  B. Alam,  B. Albrecht,  
 A. Aldossary,  E. Alguire,  S. A. Baeppler,  D. Barton,  Z. Benda,  
 Y. A. Bernard,  E. J. Berquist,  K. B. Bravaya,  H. Burton,  K. Carter-Fenk,  
 D. Casanova,  Chun-Min Chang,  Yunqing Chen,  A. Chien,  K. D. Closser,  
 M. P. Coons,  S. Coriani,  S. Dasgupta,  A. L. Dempwolff,  M. Diedenhofen,  
 Hainam Do,  R. G. Edgar,  Po-Tung Fang,  S. Faraji,  S. Fatehi,  
 Qingguo Feng,  J. Fosso-Tande,  J. Gayvert,  Qinghui Ge,  A. Ghysels,  
 G. Gidofalvi,  J. Gomes,  J. Gonthier,  S. Gulania,  A. Gunina,  D. Hait,  
 M. W. D. Hanson-Heine,  S. Hammes-Schiffer,  P. H. P. Harbach,  
 A. W. Hauser,  M. F. Herbst,  J. E. Herr,  E. G. Hohenstein,  Z. C. Holden,  
 S. Houck,  Kerwin Hui,  B. C. Huynh,  M. Ivanov,  T.-C. Jagau,  Hyunjun Ji,  
 B. Kaduk,  K. Khistyaev,  Jaehoon Kim,  P. Klunzinger,  K. Koh,  
 D. Kosenkov,  L. Koulias,  T. Kowalczyk,  C. M. Krauter,  A. Kunitsa,  
 Ka Un Lao,  A. Laurent,  K. V. Lawler,  Joonho Lee,  D. Lefrancois,  
 S. Lehtola,  D. S. Levine,  Yi-Pei Li,  You-Sheng Lin,  Fenglai Liu,  
 Kuan-Yu Liu,  E. Livshits,  M. Loipersberger,  A. Luenser,  A. Manjanath,  
 P. Manohar,  E. Mansoor,  S. F. Manzer,  Shan-Ping Mao,  Yuezhi Mao,  
 N. Mardirossian,  A. V. Marenich,  T. Markovich,  L. A. Martinez-Martinez,  
 S. A. Maurer,  N. J. Mayhall,  S. C. McKenzie,  J.-M. Mewes,  P. Morgante,  
 A. F. Morrison,  J. W. Mullinax,  K. Nanda,  T. S. Nguyen-Beck,  
 R. Olivares-Amaya,  K. J. Oosterbaan,  J. A. Parkhill,  S. K. Paul,  
 F. Pavosevic,  Zheng Pei,  T. M. Perrine,  F. Plasser,  P. Pokhilko,  
 S. Prager,  A. Prociuk,  E. Ramos,  B. Rana,  D. R. Rehn,  F. Rob,  
 E. Rossomme,  M. Scheurer,  M. Schneider,  N. Sergueev,  S. M. Sharada,  
 S. Sharma,  W. Skomorowski,  D. W. Small,  T. Stauch,  C. J. Stein,  
 T. Stein,  Yu-Chuan Su,  S. P. Veccham,  Zhen Tao,  A. J. W. Thom,  
 A. Tkatchenko,  T. Tsuchimochi,  N. M. Tubman,  L. Vogt,  M. L. Vidal,  
 O. Vydrov,  M. A. Watson,  J. Wenzel,  M. de Wergifosse,  T. A. Wesolowski,  
 A. White,  J. Witte,  A. Yamada,  Jun Yang,  K. Yao,  S. Yeganeh,  
 S. R. Yost,  Zhi-Qiang You,  A. Zech,  Igor Ying Zhang,  Xing Zhang,  
 Yan Zhao,  Ying Zhu,  B. R. Brooks,  G. K. L. Chan,  C. J. Cramer,  
 M. S. Gordon,  W. J. Hehre,  A. Klamt,  M. W. Schmidt,  C. D. Sherrill,  
 D. G. Truhlar,  A. Aspuru-Guzik,  R. Baer,  A. T. Bell,  N. A. Besley,  
 Jeng-Da Chai,  A. E. DePrince, III,  R. A. DiStasio Jr.,  A. Dreuw,  
 B. D. Dunietz,  T. R. Furlani,  Chao-Ping Hsu,  Yousung Jung,  Jing Kong,  
 D. S. Lambrecht,  WanZhen Liang,  C. Ochsenfeld,  V. A. Rassolov,  
 L. V. Slipchenko,  J. E. Subotnik,  T. Van Voorhis,  J. M. Herbert,  
 A. I. Krylov,  P. M. W. Gill,  M. Head-Gordon

 Contributors to earlier versions of Q-Chem not listed above: 
 R. D. Adamson,  B. Austin,  J. Baker,  G. J. O. Beran,  K. Brandhorst,  
 S. T. Brown,  E. F. C. Byrd,  A. K. Chakraborty,  C.-L. Cheng,  
 Siu Hung Chien,  D. M. Chipman,  D. L. Crittenden,  H. Dachsel,  
 R. J. Doerksen,  A. D. Dutoi,  L. Fusti-Molnar,  W. A. Goddard III,  
 A. Golubeva-Zadorozhnaya,  S. R. Gwaltney,  G. Hawkins,  A. Heyden,  
 S. Hirata,  G. Kedziora,  F. J. Keil,  C. Kelley,  Jihan Kim,  R. A. King,  
 R. Z. Khaliullin,  P. P. Korambath,  W. Kurlancheek,  A. M. Lee,  M. S. Lee,  
 S. V. Levchenko,  Ching Yeh Lin,  D. Liotard,  R. C. Lochan,  I. Lotan,  
 P. E. Maslen,  N. Nair,  D. P. O'Neill,  D. Neuhauser,  E. Neuscamman,  
 C. M. Oana,  R. Olson,  B. Peters,  R. Peverati,  P. A. Pieniazek,  
 Y. M. Rhee,  J. Ritchie,  M. A. Rohrdanz,  E. Rosta,  N. J. Russ,  
 H. F. Schaefer III,  N. E. Schultz,  N. Shenvi,  A. C. Simmonett,  A. Sodt,  
 D. Stuck,  K. S. Thanthiriwatte,  V. Vanovschi,  Tao Wang,  A. Warshel,  
 C. F. Williams,  Q. Wu,  X. Xu,  W. Zhang

 Please cite Q-Chem as follows:
 Y. Shao et al., Mol. Phys. 113, 184-215 (2015)
 DOI: 10.1080/00268976.2014.952696

 Q-Chem 5.3.2 for Intel X86 EM64T Linux

 Parts of Q-Chem use Armadillo 9.800.1 (Horizon Scraper).
 http://arma.sourceforge.net/

 Q-Chem begins on Mon Feb 13 13:57:36 2023  

Host: 
0

     Scratch files written to ./qchem36526//
 Dec820 |scratch|qcdevops|jenkins|workspace|build_RNUM 5633   
Processing $rem in /home/leeping/opt/qchem/5.3.2-openmp/config/preferences:
Processing $rem in /home/hpark21/.qchemrc:
The previous job contains 0 fragments, simply inherited here

Checking the input file for inconsistencies... 	...done.

--------------------------------------------------------------
User input:
--------------------------------------------------------------

$molecule
read
$end

$rem
jobtype               rpath
method                wB97X-D3
basis                 cc-pvtz
unrestricted          true
scf_guess             read
rpath_max_cycles      100
mem_total             200000
$end

--------------------------------------------------------------
 Adding empirical dispersion correction 
 ----------------------------------------------------------------
 Doing -D3(0) with
 s6  =   1.00000
 s8  =   1.00000
 rs6 =   1.28100
 rs8 =   1.09400
 -D3 energy without 3body term =     -0.0029036791 hartrees
 ----------------------------------------------------------------
             Standard Nuclear Orientation (Angstroms)
    I     Atom           X                Y                Z
 ----------------------------------------------------------------
    1      C      -0.3329700732    -0.4261472817     2.7624748715
    2      N      -0.7061660441    -0.6559728236     3.8251556774
    3      C       0.0442817551    -1.0114985128     0.4526930208
    4      H      -0.3748552510    -2.0096758076     0.4770241612
    5      C       0.1312424650    -0.1377191719     1.4356309781
    6      H       0.5661862174     0.8466115227     1.2895917242
    7      C       0.6746295520    -0.2281414092    -1.6257430314
    8      H       1.7024471687    -0.1245792041    -1.3112158947
    9      C      -0.0383283065     0.8689300726    -1.8398775274
   10      H       0.3786087879    -1.1386675749    -2.1243602556
   11      N      -0.6907573721     1.8706986192    -2.0307723451
   12      H      -1.3543189199     2.1461620006    -1.3106000672
 ----------------------------------------------------------------
 Nuclear Repulsion Energy =         221.55048805 hartrees
 There are       25 alpha and       24 beta electrons
 Requested basis set is cc-pVTZ
 There are 100 shells and 280 basis functions

 Total QAlloc Memory Limit 200000 MB
 Mega-Array Size      1956 MB
 MEM_STATIC part      2000 MB
 Starting direction for rxn path = 1

                       Distance Matrix (Angstroms)
             C (  1)   N (  2)   C (  3)   H (  4)   C (  5)   H (  6)
   N (  2)  1.149515
   C (  3)  2.412477  3.473194
   H (  4)  2.780756  3.626605  1.082878
   C (  5)  1.434991  2.584505  1.318036  2.163165
   H (  6)  2.144244  3.210253  2.103653  3.115157  1.086007
   C (  7)  4.506764  5.639320  2.308871  2.949053  3.110540  3.109024
   H (  8)  4.563861  5.697904  2.578277  3.326647  3.164494  2.999750
   C (  9)  4.790166  5.904569  2.966263  3.710479  3.430897  3.187399
   H ( 10)  4.989508  6.066834  2.601759  2.844919  3.706295  3.953680
   N ( 11)  5.327169  6.377790  3.874912  4.630998  4.089667  3.695061
   H ( 12)  4.924415  5.886259  3.877642  4.628816  3.868435  3.483987
             C (  7)   H (  8)   C (  9)   H ( 10)   N ( 11)
   H (  8)  1.079843
   C (  9)  1.325793  2.072883
   H ( 10)  1.079493  1.855297  2.070076
   N ( 11)  2.536427  3.197862  1.210638  3.195088
   H ( 12)  3.138991  3.807898  1.908740  3.802019  1.017272
 
 A cutoff of  1.0D-11 yielded   4302 shell pairs
 There are     33038 function pairs (     42862 Cartesian)
 Smallest overlap matrix eigenvalue = 3.19E-04

 Scale SEOQF with 1.000000e-01/1.000000e-01/1.000000e-01

 Standard Electronic Orientation quadrupole field applied
 Nucleus-field energy     =    -0.0000000212 hartrees
 Guess MOs from SCF MO coefficient file
 Reading MOs from coefficient file
 Reading MOs from coefficient file
 Long-range K will be added via erf
 Coulomb attenuation parameter = 0.25 bohr**(-1)
 An unrestricted hybrid HF-DFT SCF calculation will be
 performed using Pulay DIIS extrapolation
 Exchange:     0.1957 Hartree-Fock + 1.0000 wB97X-D3 + LR-HF
 Correlation:  1.0000 wB97X-D3
 Using SG-2 standard quadrature grid
 Dispersion:   Grimme D3
 SCF converges when DIIS error is below 1.0E-08
 Using Q-Chem read-in guess as SCF_GUESS READ specified.

 using 64 threads for integral computing
 -------------------------------------------------------
 OpenMP Integral computing Module                
 Release: version 1.0, May 2013, Q-Chem Inc. Pittsburgh 
 -------------------------------------------------------
 using 64 threads for integral computing
 -------------------------------------------------------
 OpenMP Integral computing Module                
 Release: version 1.0, May 2013, Q-Chem Inc. Pittsburgh 
 -------------------------------------------------------
 ---------------------------------------
  Cycle       Energy         DIIS Error
 ---------------------------------------
    1    -302.8568554329      1.74E-09
    2    -302.8568554327      7.98E-10 Convergence criterion met
 ---------------------------------------
 <S^2> = 0.7866
 SCF time:  CPU 187.23 s  wall 3.36 s
 SCF   energy in the final basis set = -302.85685543
 Total energy in the final basis set = -302.85685543
 
 --------------------------------------------------------------
 
                    Orbital Energies (a.u.)
 --------------------------------------------------------------
 
 Alpha MOs
 -- Occupied --
-14.4657 -14.4186 -10.3773 -10.3296 -10.3282 -10.3191 -10.3176  -1.0824
 -1.0247  -0.9322  -0.8991  -0.7466  -0.7026  -0.6417  -0.6216  -0.5873
 -0.5638  -0.5212  -0.4808  -0.4682  -0.4613  -0.4355  -0.4126  -0.3815
 -0.2908
 -- Virtual --
  0.0258   0.0537   0.0844   0.1008   0.1299   0.1361   0.1547   0.1640
  0.1936   0.1989   0.2397   0.2458   0.2826   0.3105   0.3249   0.3567
  0.3608   0.3851   0.3938   0.4104   0.4297   0.4426   0.4455   0.4566
  0.4756   0.4923   0.5062   0.5262   0.5406   0.5451   0.5550   0.5591
  0.5656   0.5733   0.5854   0.6096   0.6385   0.6477   0.6574   0.6650
  0.6734   0.6813   0.7051   0.7221   0.7388   0.7641   0.7673   0.8074
  0.8211   0.8514   0.8553   0.8841   0.9180   0.9331   0.9427   0.9535
  1.0106   1.0319   1.0480   1.0708   1.0935   1.1166   1.1349   1.1386
  1.1461   1.1555   1.1912   1.2195   1.2417   1.2619   1.2767   1.2993
  1.3206   1.3540   1.3609   1.3772   1.3941   1.4299   1.4345   1.4464
  1.4660   1.4924   1.4953   1.5366   1.5482   1.5691   1.5880   1.6370
  1.6672   1.7487   1.7943   1.8098   1.8151   1.8892   1.9681   2.0080
  2.0507   2.1252   2.1272   2.1836   2.2015   2.2253   2.2394   2.3034
  2.3111   2.3413   2.3774   2.3870   2.4168   2.4522   2.5022   2.5182
  2.5442   2.5631   2.5789   2.5936   2.6249   2.6438   2.6750   2.7079
  2.7233   2.7243   2.7450   2.7499   2.7729   2.7994   2.8155   2.8528
  2.8621   2.8792   2.8851   2.9283   2.9476   2.9567   2.9761   2.9842
  3.0013   3.0327   3.0370   3.0552   3.0858   3.0867   3.0927   3.1058
  3.1154   3.1342   3.1475   3.1587   3.1894   3.1948   3.2128   3.2337
  3.2736   3.2926   3.3011   3.3226   3.3528   3.3755   3.3820   3.4126
  3.4477   3.4894   3.5134   3.5248   3.5451   3.5530   3.5659   3.5715
  3.6003   3.6159   3.6408   3.6851   3.7112   3.7242   3.7378   3.7495
  3.8063   3.8331   3.8648   3.8791   3.9224   3.9356   3.9395   3.9494
  3.9817   4.0023   4.0337   4.0464   4.0741   4.0828   4.0903   4.1125
  4.1362   4.1714   4.1733   4.2120   4.2461   4.2601   4.3240   4.3508
  4.3596   4.3875   4.4914   4.5283   4.5543   4.5621   4.6227   4.6474
  4.6569   4.6822   4.7252   4.7536   4.7602   4.7841   4.8053   4.8219
  4.8639   4.9752   5.0075   5.0110   5.0444   5.0890   5.1191   5.1412
  5.1762   5.2149   5.2297   5.2403   5.2603   5.3004   5.3575   5.3833
  5.4823   5.6667   5.6744   5.7360   5.7589   5.8402   5.8970   5.9433
  5.9975   6.0110   6.2004   6.2238   6.3400   6.3881   6.4907   6.7406
  8.4345   9.0746  10.7050  13.7358  14.3001  15.1542  15.5485
 
 Beta MOs
 -- Occupied --
-14.4646 -14.4188 -10.3744 -10.3295 -10.3196 -10.3184 -10.3166  -1.0776
 -1.0245  -0.9209  -0.8944  -0.7250  -0.6955  -0.6328  -0.6167  -0.5852
 -0.5512  -0.5032  -0.4809  -0.4663  -0.4595  -0.4325  -0.3762  -0.3670
 -- Virtual --
 -0.0140   0.0402   0.0588   0.0937   0.1100   0.1354   0.1428   0.1611
  0.1672   0.1947   0.1971   0.2412   0.2462   0.2859   0.3152   0.3283
  0.3616   0.3625   0.3908   0.3976   0.4120   0.4347   0.4457   0.4507
  0.4652   0.4814   0.4961   0.5079   0.5270   0.5429   0.5493   0.5577
  0.5620   0.5676   0.5773   0.5898   0.6212   0.6423   0.6507   0.6625
  0.6722   0.6764   0.6848   0.7081   0.7246   0.7438   0.7685   0.7698
  0.8112   0.8265   0.8525   0.8585   0.8868   0.9246   0.9370   0.9459
  0.9585   1.0130   1.0363   1.0528   1.0748   1.0965   1.1197   1.1373
  1.1397   1.1498   1.1592   1.1945   1.2231   1.2471   1.2662   1.2826
  1.3057   1.3246   1.3557   1.3635   1.3817   1.3960   1.4328   1.4390
  1.4495   1.4682   1.4971   1.5001   1.5391   1.5502   1.5717   1.5900
  1.6409   1.6696   1.7553   1.7942   1.8113   1.8184   1.8902   1.9715
  2.0140   2.0544   2.1284   2.1311   2.1945   2.2155   2.2323   2.2514
  2.3091   2.3207   2.3456   2.3805   2.3935   2.4220   2.4584   2.5111
  2.5254   2.5542   2.5677   2.5937   2.6021   2.6341   2.6484   2.6824
  2.7134   2.7261   2.7322   2.7489   2.7595   2.7812   2.8090   2.8222
  2.8574   2.8715   2.8881   2.8973   2.9369   2.9598   2.9699   2.9892
  2.9927   3.0149   3.0393   3.0462   3.0629   3.0911   3.0920   3.0990
  3.1170   3.1209   3.1405   3.1530   3.1682   3.1986   3.1998   3.2223
  3.2465   3.2799   3.2966   3.3065   3.3352   3.3586   3.3839   3.4013
  3.4180   3.4620   3.4926   3.5161   3.5295   3.5531   3.5623   3.5727
  3.5760   3.6048   3.6242   3.6509   3.6931   3.7167   3.7301   3.7448
  3.7594   3.8107   3.8378   3.8700   3.8861   3.9249   3.9393   3.9441
  3.9541   3.9862   4.0066   4.0365   4.0518   4.0736   4.0820   4.0941
  4.1160   4.1399   4.1741   4.1755   4.2189   4.2497   4.2627   4.3267
  4.3540   4.3701   4.3920   4.4956   4.5299   4.5599   4.5714   4.6294
  4.6510   4.6560   4.6822   4.7303   4.7564   4.7650   4.7871   4.8065
  4.8244   4.8641   4.9766   5.0153   5.0167   5.0493   5.0917   5.1264
  5.1471   5.1774   5.2203   5.2377   5.2426   5.2609   5.3072   5.3621
  5.3869   5.4848   5.6704   5.6766   5.7382   5.7655   5.8472   5.9012
  5.9445   6.0037   6.0218   6.1999   6.2245   6.3417   6.3954   6.4946
  6.7450   8.4371   9.0792  10.7153  13.7435  14.3010  15.1563  15.5486
 --------------------------------------------------------------
 
          Ground-State Mulliken Net Atomic Charges

     Atom                 Charge (a.u.)    Spin (a.u.)
  --------------------------------------------------------
      1 C                    -0.063291       0.042782
      2 N                    -0.071913      -0.022489
      3 C                    -0.202567       0.804785
      4 H                     0.147475       0.012052
      5 C                    -0.117000      -0.095157
      6 H                     0.163750       0.024313
      7 C                    -0.345423      -0.110458
      8 H                     0.159476       0.003765
      9 C                     0.128885       0.254395
     10 H                     0.150388       0.003246
     11 N                    -0.126032       0.049878
     12 H                     0.176252       0.032888
  --------------------------------------------------------
  Sum of atomic charges =    -0.000000
  Sum of spin   charges =     1.000000

 -----------------------------------------------------------------
                    Cartesian Multipole Moments
 -----------------------------------------------------------------
    Charge (ESU x 10^10)
                -0.0000
    Dipole Moment (Debye)
         X       0.7747      Y       0.3142      Z      -3.7772
       Tot       3.8686
    Quadrupole Moments (Debye-Ang)
        XX     -39.6068     XY      -1.4528     YY     -38.9022
        XZ       3.9648     YZ       8.1171     ZZ     -64.3256
    Octopole Moments (Debye-Ang^2)
       XXX      13.9078    XXY       4.3798    XYY      -0.3320
       YYY      -8.2982    XXZ     -21.8272    XYZ      -2.0133
       YYZ     -11.3039    XZZ      25.2840    YZZ       2.2463
       ZZZ    -122.7073
    Hexadecapole Moments (Debye-Ang^3)
      XXXX    -105.9063   XXXY      11.6257   XXYY     -56.9102
      XYYY      11.8557   YYYY    -269.2853   XXXZ      57.5915
      XXYZ      52.1279   XYYZ      20.0958   YYYZ     175.4080
      XXZZ    -243.4407   XYZZ      -1.0131   YYZZ    -285.4617
      XZZZ     127.3017   YZZZ     263.5958   ZZZZ   -1662.5501
 -----------------------------------------------------------------
 Calculating analytic gradient of the SCF energy
 Gradient of SCF Energy
            1           2           3           4           5           6
    1   0.0000080  -0.0000045  -0.0000310   0.0000373   0.0000142  -0.0000314
    2  -0.0000130  -0.0000094  -0.0000282  -0.0000144   0.0000153   0.0000130
    3   0.0000003  -0.0000041  -0.0000272   0.0000241  -0.0000093  -0.0000050
            7           8           9          10          11          12
    1   0.0000168   0.0000125  -0.0000231   0.0000022   0.0000338  -0.0000349
    2   0.0000293   0.0000045  -0.0000198   0.0000122   0.0000380  -0.0000275
    3   0.0000234  -0.0000025  -0.0000262   0.0000050   0.0000345  -0.0000130
 Max gradient component =       3.797E-05
 RMS gradient           =       2.129E-05
 Gradient time:  CPU 181.26 s  wall 3.66 s
rPathMan2.  file_steps = 951
 ------------------------------------------------------------------------
 Reaction path following.  The coordinates are cartesian              
 Step   1 E=    -302.856855 |G|=  0.000128 S_lin= 0.0000 S_tot= 0.0000
 ------------------------------------------------------------------------
 IRC -- neg. force constant =  -3.915400862638985E-002
 IRC -- max trans/rot const =  -4.635739742034267E-005
 In first_irc_step: ISign =            1
 Adding empirical dispersion correction 
 ----------------------------------------------------------------
 Doing -D3(0) with
 s6  =   1.00000
 s8  =   1.00000
 rs6 =   1.28100
 rs8 =   1.09400
 -D3 energy without 3body term =     -0.0028836949 hartrees
 ----------------------------------------------------------------
             Standard Nuclear Orientation (Angstroms)
    I     Atom           X                Y                Z
 ----------------------------------------------------------------
    1      C      -0.3315673331    -0.4316751230     2.7497703453
    2      N      -0.7030181221    -0.6564186901     3.8145709925
    3      C       0.0541842687    -0.9959559743     0.4214969126
    4      H      -0.3684366568    -1.9951941873     0.4668377140
    5      C       0.1332466836    -0.1372914896     1.4229253086
    6      H       0.5662581295     0.8499059330     1.2900848977
    7      C       0.6550432766    -0.2468113523    -1.5691895855
    8      H       1.6987082805    -0.1286399390    -1.3068874037
    9      C      -0.0388324441     0.8656798825    -1.8343313280
   10      H       0.3798552452    -1.1397094380    -2.1153632072
   11      N      -0.6898479897     1.8667008197    -2.0283953132
   12      H      -1.3555933587     2.1494099880    -1.3115180210
 ----------------------------------------------------------------
 Nuclear Repulsion Energy =         222.24274936 hartrees
 There are       25 alpha and       24 beta electrons

                       Distance Matrix (Angstroms)
             C (  1)   N (  2)   C (  3)   H (  4)   C (  5)   H (  6)
   N (  2)  1.149907
   C (  3)  2.426535  3.493078
   H (  4)  2.767261  3.620992  1.085883
   C (  5)  1.436395  2.586272  1.321520  2.148858
   H (  6)  2.139912  3.202047  2.103300  3.105799  1.086142
   C (  7)  4.434071  5.567494  2.210222  2.872240  3.039246  3.063678
   H (  8)  4.546463  5.681213  2.538505  3.302001  3.146843  2.997376
   C (  9)  4.773134  5.887956  2.926278  3.686274  3.412519  3.182508
   H ( 10)  4.967591  6.047339  2.561715  2.821269  3.685803  3.948467
   N ( 11)  5.314298  6.364476  3.840620  4.609092  4.074934  3.691068
   H ( 12)  4.919827  5.880078  3.857997  4.616792  3.863008  3.485766
             C (  7)   H (  8)   C (  9)   H ( 10)   N ( 11)
   H (  8)  1.082591
   C (  9)  1.337685  2.070246
   H ( 10)  1.082267  1.848044  2.067816
   N ( 11)  2.546868  3.194865  1.209762  3.192230
   H ( 12)  3.138619  3.810288  1.911846  3.804767  1.018359
 
 Applying Cartesian multipole field
    Component          Value
    ---------          -----
     (2,0,0)        1.00000E-11
     (0,2,0)        2.00000E-11
     (0,0,2)       -3.00000E-11
 Nucleus-field energy     =    -0.0000000209 hartrees
 Requested basis set is cc-pVTZ
 There are 100 shells and 280 basis functions
 A cutoff of  1.0D-11 yielded   4307 shell pairs
 There are     33063 function pairs (     42891 Cartesian)
 Smallest overlap matrix eigenvalue = 3.16E-04
 Guess MOs from SCF MO coefficient file
 Reading MOs from coefficient file
 Reading MOs from coefficient file
 Long-range K will be added via erf
 Coulomb attenuation parameter = 0.25 bohr**(-1)
 An unrestricted hybrid HF-DFT SCF calculation will be
 performed using Pulay DIIS extrapolation
 Exchange:     0.1957 Hartree-Fock + 1.0000 wB97X-D3 + LR-HF
 Correlation:  1.0000 wB97X-D3
 Using SG-2 standard quadrature grid
 Dispersion:   Grimme D3
 SCF converges when DIIS error is below 1.0E-08
 Using Q-Chem read-in guess as SCF_GUESS READ specified.

 using 64 threads for integral computing
 -------------------------------------------------------
 OpenMP Integral computing Module                
 Release: version 1.0, May 2013, Q-Chem Inc. Pittsburgh 
 -------------------------------------------------------
 using 64 threads for integral computing
 -------------------------------------------------------
 OpenMP Integral computing Module                
 Release: version 1.0, May 2013, Q-Chem Inc. Pittsburgh 
 -------------------------------------------------------
 ---------------------------------------
  Cycle       Energy         DIIS Error
 ---------------------------------------
    1    -302.8620582477      9.60E-04
    2    -302.8567411028      9.22E-05
    3    -302.8571375068      6.10E-05
    4    -302.8572694321      3.90E-05
    5    -302.8573763465      2.29E-05
    6    -302.8574310253      1.11E-05
    7    -302.8574626281      5.91E-06
    8    -302.8574681789      2.12E-06
    9    -302.8574688932      9.76E-07
   10    -302.8574691160      3.88E-07
   11    -302.8574692635      1.84E-07
   12    -302.8574693554      1.22E-07
   13    -302.8574694121      5.77E-08
   14    -302.8574694468      3.84E-08
   15    -302.8574694615      2.36E-08
   16    -302.8574694698      1.17E-08
   17    -302.8574694713      4.88E-09 Convergence criterion met
 ---------------------------------------
 <S^2> = 0.7912
 SCF time:  CPU 1408.38 s  wall 24.93 s
 SCF   energy in the final basis set = -302.85746947
 Total energy in the final basis set = -302.85746947
 
 --------------------------------------------------------------
 
                    Orbital Energies (a.u.)
 --------------------------------------------------------------
 
 Alpha MOs
 -- Occupied --
-14.4670 -14.4173 -10.3768 -10.3299 -10.3279 -10.3262 -10.3163  -1.0832
 -1.0231  -0.9304  -0.9006  -0.7445  -0.7043  -0.6391  -0.6237  -0.5883
 -0.5585  -0.5223  -0.4788  -0.4674  -0.4627  -0.4338  -0.4198  -0.3789
 -0.2811
 -- Virtual --
  0.0273   0.0529   0.0824   0.1008   0.1306   0.1377   0.1558   0.1648
  0.1909   0.2001   0.2404   0.2476   0.2789   0.3098   0.3229   0.3575
  0.3610   0.3868   0.3953   0.4107   0.4315   0.4420   0.4468   0.4579
  0.4761   0.4952   0.5059   0.5218   0.5380   0.5451   0.5552   0.5588
  0.5655   0.5763   0.5876   0.6068   0.6412   0.6446   0.6597   0.6658
  0.6771   0.6855   0.7070   0.7229   0.7400   0.7660   0.7671   0.8097
  0.8231   0.8499   0.8597   0.8871   0.9210   0.9341   0.9433   0.9552
  1.0132   1.0341   1.0547   1.0777   1.0913   1.1170   1.1373   1.1399
  1.1456   1.1598   1.1900   1.2202   1.2431   1.2606   1.2762   1.2991
  1.3195   1.3530   1.3616   1.3770   1.3974   1.4266   1.4447   1.4569
  1.4728   1.4868   1.4973   1.5302   1.5408   1.5697   1.5911   1.6412
  1.6719   1.7538   1.7961   1.8080   1.8161   1.8905   1.9770   2.0228
  2.0424   2.1267   2.1309   2.1793   2.1979   2.2270   2.2350   2.2952
  2.3068   2.3420   2.3734   2.3856   2.4149   2.4454   2.4944   2.5165
  2.5507   2.5659   2.5859   2.5917   2.6396   2.6620   2.6948   2.7097
  2.7263   2.7296   2.7484   2.7645   2.7793   2.8094   2.8186   2.8654
  2.8671   2.8871   2.8960   2.9283   2.9456   2.9667   2.9839   2.9958
  3.0040   3.0385   3.0445   3.0545   3.0882   3.0905   3.0972   3.1085
  3.1159   3.1435   3.1490   3.1560   3.1926   3.2052   3.2284   3.2362
  3.2736   3.2869   3.3059   3.3300   3.3528   3.3794   3.3863   3.4222
  3.4637   3.4847   3.5082   3.5183   3.5491   3.5580   3.5717   3.5818
  3.6024   3.6179   3.6424   3.6864   3.7126   3.7431   3.7535   3.7572
  3.8141   3.8365   3.8781   3.8922   3.9349   3.9391   3.9481   3.9602
  3.9889   4.0055   4.0339   4.0469   4.0747   4.0847   4.0914   4.1124
  4.1339   4.1500   4.1712   4.2056   4.2430   4.2597   4.3227   4.3520
  4.3597   4.3845   4.5025   4.5283   4.5504   4.5559   4.6170   4.6506
  4.6576   4.6834   4.7209   4.7404   4.7414   4.7825   4.8070   4.8257
  4.8534   4.9795   5.0069   5.0113   5.0340   5.0643   5.1075   5.1498
  5.1730   5.2153   5.2198   5.2403   5.2576   5.3108   5.3592   5.3814
  5.4338   5.6419   5.6689   5.7305   5.7406   5.8390   5.8774   5.9181
  5.9883   5.9975   6.1995   6.2270   6.2672   6.3901   6.4805   6.7327
  8.4728   8.9281  10.7318  13.6918  14.0986  15.1371  15.5454
 
 Beta MOs
 -- Occupied --
-14.4655 -14.4176 -10.3728 -10.3307 -10.3273 -10.3177 -10.3155  -1.0769
 -1.0229  -0.9204  -0.8950  -0.7255  -0.6951  -0.6315  -0.6176  -0.5859
 -0.5464  -0.5001  -0.4789  -0.4652  -0.4603  -0.4310  -0.3830  -0.3695
 -- Virtual --
 -0.0121   0.0407   0.0595   0.0935   0.1106   0.1360   0.1446   0.1644
  0.1679   0.1918   0.1989   0.2417   0.2480   0.2829   0.3145   0.3254
  0.3618   0.3639   0.3915   0.3995   0.4122   0.4361   0.4453   0.4523
  0.4662   0.4833   0.4986   0.5072   0.5221   0.5403   0.5492   0.5585
  0.5626   0.5685   0.5794   0.5925   0.6165   0.6447   0.6480   0.6648
  0.6727   0.6798   0.6879   0.7103   0.7254   0.7450   0.7687   0.7712
  0.8125   0.8275   0.8517   0.8625   0.8905   0.9272   0.9393   0.9455
  0.9597   1.0157   1.0384   1.0586   1.0816   1.0951   1.1204   1.1389
  1.1421   1.1493   1.1631   1.1925   1.2235   1.2477   1.2643   1.2813
  1.3056   1.3232   1.3563   1.3634   1.3823   1.3996   1.4297   1.4489
  1.4603   1.4750   1.4911   1.5013   1.5321   1.5433   1.5727   1.5939
  1.6452   1.6739   1.7591   1.7961   1.8099   1.8200   1.8915   1.9801
  2.0284   2.0482   2.1300   2.1342   2.1890   2.2113   2.2323   2.2507
  2.3017   2.3178   2.3465   2.3794   2.3894   2.4182   2.4526   2.5021
  2.5221   2.5572   2.5719   2.5952   2.6052   2.6494   2.6674   2.7010
  2.7166   2.7282   2.7404   2.7525   2.7734   2.7870   2.8185   2.8253
  2.8708   2.8744   2.8945   2.9072   2.9374   2.9580   2.9759   2.9946
  3.0090   3.0172   3.0468   3.0519   3.0629   3.0940   3.0978   3.1019
  3.1169   3.1223   3.1502   3.1550   3.1616   3.2008   3.2116   3.2380
  3.2482   3.2791   3.2930   3.3107   3.3449   3.3607   3.3898   3.3978
  3.4304   3.4749   3.4879   3.5112   3.5260   3.5532   3.5638   3.5780
  3.5865   3.6071   3.6306   3.6511   3.6939   3.7201   3.7489   3.7609
  3.7626   3.8182   3.8415   3.8829   3.8984   3.9395   3.9433   3.9517
  3.9629   3.9935   4.0098   4.0372   4.0530   4.0743   4.0837   4.0951
  4.1152   4.1376   4.1538   4.1743   4.2111   4.2456   4.2646   4.3267
  4.3552   4.3684   4.3889   4.5066   4.5307   4.5585   4.5612   4.6222
  4.6553   4.6568   4.6836   4.7279   4.7449   4.7462   4.7851   4.8080
  4.8281   4.8539   4.9841   5.0142   5.0189   5.0352   5.0664   5.1159
  5.1539   5.1752   5.2207   5.2246   5.2418   5.2579   5.3164   5.3640
  5.3855   5.4371   5.6444   5.6738   5.7349   5.7456   5.8451   5.8826
  5.9191   5.9971   6.0052   6.1991   6.2275   6.2697   6.3996   6.4836
  6.7385   8.4750   8.9341  10.7405  13.6984  14.0992  15.1400  15.5455
 --------------------------------------------------------------
 
          Ground-State Mulliken Net Atomic Charges

     Atom                 Charge (a.u.)    Spin (a.u.)
  --------------------------------------------------------
      1 C                    -0.063292       0.036833
      2 N                    -0.073283      -0.020147
      3 C                    -0.210241       0.714146
      4 H                     0.142927       0.010784
      5 C                    -0.121391      -0.084264
      6 H                     0.161397       0.020917
      7 C                    -0.308054      -0.130261
      8 H                     0.160889       0.004616
      9 C                     0.104882       0.333312
     10 H                     0.152092       0.003828
     11 N                    -0.121939       0.065512
     12 H                     0.176013       0.044724
  --------------------------------------------------------
  Sum of atomic charges =    -0.000000
  Sum of spin   charges =     1.000000

 -----------------------------------------------------------------
                    Cartesian Multipole Moments
 -----------------------------------------------------------------
    Charge (ESU x 10^10)
                -0.0000
    Dipole Moment (Debye)
         X       0.8567      Y       0.3599      Z      -4.0002
       Tot       4.1067
    Quadrupole Moments (Debye-Ang)
        XX     -39.5666     XY      -1.4910     YY     -39.0963
        XZ       3.7468     YZ       8.1592     ZZ     -63.9831
    Octopole Moments (Debye-Ang^2)
       XXX      14.1288    XXY       4.4731    XYY      -0.2642
       YYY      -7.5096    XXZ     -22.1347    XYZ      -1.9538
       YYZ     -11.5194    XZZ      25.6925    YZZ       2.2172
       ZZZ    -123.6475
    Hexadecapole Moments (Debye-Ang^3)
      XXXX    -104.7205   XXXY      11.9567   XXYY     -56.6274
      XYYY      11.7775   YYYY    -268.7949   XXXZ      55.4460
      XXYZ      51.6602   XYYZ      19.7114   YYYZ     173.9232
      XXZZ    -240.0808   XYZZ      -1.0641   YYZZ    -282.7103
      XZZZ     123.5792   YZZZ     262.2816   ZZZZ   -1643.6886
 -----------------------------------------------------------------
 Calculating analytic gradient of the SCF energy
 Gradient of SCF Energy
            1           2           3           4           5           6
    1  -0.0000971  -0.0002671  -0.0012245  -0.0005332  -0.0002203   0.0000221
    2   0.0004578  -0.0000043  -0.0019907  -0.0012162  -0.0000340  -0.0001526
    3   0.0009229   0.0008622   0.0041298   0.0009064   0.0011241  -0.0000207
            7           8           9          10          11          12
    1   0.0011355   0.0010414  -0.0001446  -0.0003810   0.0004253   0.0002435
    2   0.0039404   0.0004171  -0.0003039  -0.0005660  -0.0001641  -0.0003835
    3  -0.0071020   0.0000135   0.0004827  -0.0009525  -0.0002478  -0.0001186
 Max gradient component =       7.102E-03
 RMS gradient           =       1.659E-03
 Gradient time:  CPU 183.07 s  wall 3.41 s
rPathMan2.  file_steps = 951
 IRC --- Status = 2.  Assess steepest descent step
 IRC --- Previous SD length =   0.150000
 IRC --- Point 1 E =     -302.856855 |G| =   0.000128 G.D1 =   0.000006
 IRC --- Point 2 E =     -302.857469 |G| =   0.009952 G.D1 =  -0.009454
 IRC --- Angle(G1/G2) =   18.20 Deg.  Curvature =  -0.0631
 IRC --- Corrector step required
 IRC --- equal length displacement: B_eq =   0.047442
 IRC --- chosen bisector length  : B_len =   0.023721
 Adding empirical dispersion correction 
 ----------------------------------------------------------------
 Doing -D3(0) with
 s6  =   1.00000
 s8  =   1.00000
 rs6 =   1.28100
 rs8 =   1.09400
 -D3 energy without 3body term =     -0.0028836338 hartrees
 ----------------------------------------------------------------
             Standard Nuclear Orientation (Angstroms)
    I     Atom           X                Y                Z
 ----------------------------------------------------------------
    1      C      -0.3318815139    -0.4307366845     2.7524422793
    2      N      -0.7035270138    -0.6561784946     3.8164248714
    3      C       0.0541163485    -0.9957887047     0.4206258725
    4      H      -0.3695197836    -1.9975848092     0.4683162094
    5      C       0.1331231038    -0.1373699287     1.4247952202
    6      H       0.5661340995     0.8488672912     1.2899208693
    7      C       0.6603080637    -0.2531902996    -1.5691445386
    8      H       1.6964249107    -0.1282728428    -1.3091054635
    9      C      -0.0380037336     0.8685168750    -1.8390291862
   10      H       0.3807513041    -1.1369313186    -2.1160633618
   11      N      -0.6919986893     1.8693541571    -2.0285954936
   12      H      -1.3559271168     2.1493151889    -1.3105859668
 ----------------------------------------------------------------
 Nuclear Repulsion Energy =         222.01301284 hartrees
 There are       25 alpha and       24 beta electrons

                       Distance Matrix (Angstroms)
             C (  1)   N (  2)   C (  3)   H (  4)   C (  5)   H (  6)
   N (  2)  1.149349
   C (  3)  2.430153  3.495827
   H (  4)  2.770137  3.622259  1.088732
   C (  5)  1.436990  2.586317  1.323435  2.151256
   H (  6)  2.140745  3.203190  2.102520  3.106891  1.085520
   C (  7)  4.437575  5.570171  2.208644  2.873100  3.042205  3.065559
   H (  8)  4.549910  5.684146  2.538057  3.304797  3.149319  2.997882
   C (  9)  4.780798  5.895064  2.930898  3.694358  3.419597  3.186800
   H ( 10)  4.970805  6.049893  2.561524  2.825358  3.687563  3.946960
   N ( 11)  5.317746  6.367316  3.842449  4.614301  4.078440  3.692810
   H ( 12)  4.920725  5.880702  3.857071  4.618904  3.863743  3.485415
             C (  7)   H (  8)   C (  9)   H ( 10)   N ( 11)
   H (  8)  1.075529
   C (  9)  1.348593  2.069457
   H ( 10)  1.076230  1.843792  2.067348
   N ( 11)  2.558324  3.195739  1.210504  3.193148
   H ( 12)  3.147076  3.808446  1.912229  3.803191  1.017210
 
 Applying Cartesian multipole field
    Component          Value
    ---------          -----
     (2,0,0)        1.00000E-11
     (0,2,0)        2.00000E-11
     (0,0,2)       -3.00000E-11
 Nucleus-field energy     =    -0.0000000210 hartrees
 Requested basis set is cc-pVTZ
 There are 100 shells and 280 basis functions
 A cutoff of  1.0D-11 yielded   4307 shell pairs
 There are     33063 function pairs (     42891 Cartesian)
 Smallest overlap matrix eigenvalue = 3.18E-04
 Guess MOs from SCF MO coefficient file
 Reading MOs from coefficient file
 Reading MOs from coefficient file
 Long-range K will be added via erf
 Coulomb attenuation parameter = 0.25 bohr**(-1)
 An unrestricted hybrid HF-DFT SCF calculation will be
 performed using Pulay DIIS extrapolation
 Exchange:     0.1957 Hartree-Fock + 1.0000 wB97X-D3 + LR-HF
 Correlation:  1.0000 wB97X-D3
 Using SG-2 standard quadrature grid
 Dispersion:   Grimme D3
 SCF converges when DIIS error is below 1.0E-08
 Using Q-Chem read-in guess as SCF_GUESS READ specified.

 using 64 threads for integral computing
 -------------------------------------------------------
 OpenMP Integral computing Module                
 Release: version 1.0, May 2013, Q-Chem Inc. Pittsburgh 
 -------------------------------------------------------
 using 64 threads for integral computing
 -------------------------------------------------------
 OpenMP Integral computing Module                
 Release: version 1.0, May 2013, Q-Chem Inc. Pittsburgh 
 -------------------------------------------------------
 ---------------------------------------
  Cycle       Energy         DIIS Error
 ---------------------------------------
    1    -302.8599415348      2.88E-04
    2    -302.8573080578      3.85E-05
    3    -302.8573173222      3.73E-05
    4    -302.8573297398      7.09E-06
    5    -302.8573310476      3.89E-06
    6    -302.8573318176      1.81E-06
    7    -302.8573323584      1.44E-06
    8    -302.8573325609      8.20E-07
    9    -302.8573326813      2.52E-07
   10    -302.8573326904      1.13E-07
   11    -302.8573326928      4.25E-08
   12    -302.8573326943      1.84E-08
   13    -302.8573326953      8.26E-09 Convergence criterion met
 ---------------------------------------
 <S^2> = 0.7924
 SCF time:  CPU 965.42 s  wall 16.41 s
 SCF   energy in the final basis set = -302.85733270
 Total energy in the final basis set = -302.85733270
 
 --------------------------------------------------------------
 
                    Orbital Energies (a.u.)
 --------------------------------------------------------------
 
 Alpha MOs
 -- Occupied --
-14.4676 -14.4172 -10.3781 -10.3312 -10.3284 -10.3263 -10.3161  -1.0833
 -1.0232  -0.9296  -0.8994  -0.7440  -0.7055  -0.6386  -0.6230  -0.5896
 -0.5576  -0.5220  -0.4786  -0.4673  -0.4640  -0.4339  -0.4199  -0.3786
 -0.2805
 -- Virtual --
  0.0273   0.0533   0.0809   0.1008   0.1307   0.1376   0.1554   0.1648
  0.1903   0.2002   0.2410   0.2478   0.2764   0.3089   0.3226   0.3577
  0.3610   0.3867   0.3953   0.4107   0.4304   0.4416   0.4470   0.4580
  0.4763   0.4951   0.5066   0.5235   0.5381   0.5448   0.5555   0.5591
  0.5653   0.5766   0.5878   0.6057   0.6411   0.6428   0.6594   0.6653
  0.6769   0.6855   0.7069   0.7225   0.7399   0.7650   0.7667   0.8093
  0.8229   0.8476   0.8589   0.8868   0.9201   0.9330   0.9423   0.9552
  1.0128   1.0334   1.0541   1.0781   1.0895   1.1164   1.1371   1.1391
  1.1451   1.1592   1.1893   1.2196   1.2422   1.2597   1.2749   1.2978
  1.3192   1.3530   1.3576   1.3779   1.3984   1.4253   1.4453   1.4556
  1.4717   1.4857   1.4970   1.5316   1.5448   1.5691   1.5906   1.6413
  1.6735   1.7535   1.7962   1.8084   1.8158   1.8910   1.9780   2.0225
  2.0384   2.1267   2.1312   2.1789   2.1954   2.2271   2.2334   2.2904
  2.3048   2.3416   2.3731   2.3850   2.4141   2.4445   2.4933   2.5159
  2.5501   2.5644   2.5844   2.5899   2.6401   2.6650   2.6946   2.7105
  2.7263   2.7289   2.7481   2.7633   2.7786   2.8091   2.8174   2.8643
  2.8665   2.8873   2.8956   2.9274   2.9453   2.9660   2.9830   2.9940
  3.0033   3.0379   3.0444   3.0498   3.0878   3.0901   3.0988   3.1083
  3.1140   3.1437   3.1497   3.1542   3.1926   3.2025   3.2258   3.2354
  3.2746   3.2859   3.3046   3.3295   3.3501   3.3778   3.3877   3.4221
  3.4636   3.4811   3.5058   3.5178   3.5485   3.5561   3.5705   3.5817
  3.6028   3.6164   3.6422   3.6843   3.7095   3.7417   3.7515   3.7590
  3.8124   3.8370   3.8790   3.8924   3.9331   3.9371   3.9509   3.9632
  3.9885   4.0053   4.0299   4.0459   4.0743   4.0848   4.0932   4.1111
  4.1349   4.1480   4.1673   4.2029   4.2402   4.2588   4.3183   4.3496
  4.3572   4.3846   4.5022   4.5287   4.5467   4.5527   4.6161   4.6448
  4.6575   4.6828   4.7201   4.7285   4.7397   4.7815   4.8069   4.8265
  4.8610   4.9807   5.0079   5.0170   5.0353   5.0694   5.1048   5.1543
  5.1762   5.2139   5.2186   5.2522   5.2582   5.3099   5.3605   5.3840
  5.4393   5.6448   5.6625   5.7290   5.7403   5.8362   5.8704   5.9183
  5.9843   5.9953   6.2005   6.2292   6.2549   6.3834   6.4805   6.7310
  8.4663   8.9015  10.7147  13.6585  13.9935  15.1290  15.5554
 
 Beta MOs
 -- Occupied --
-14.4662 -14.4174 -10.3741 -10.3320 -10.3274 -10.3183 -10.3153  -1.0768
 -1.0230  -0.9198  -0.8940  -0.7252  -0.6960  -0.6313  -0.6168  -0.5873
 -0.5455  -0.4993  -0.4787  -0.4652  -0.4615  -0.4311  -0.3834  -0.3694
 -- Virtual --
 -0.0121   0.0405   0.0601   0.0933   0.1105   0.1361   0.1443   0.1638
  0.1676   0.1912   0.1989   0.2423   0.2482   0.2805   0.3137   0.3248
  0.3619   0.3640   0.3915   0.3995   0.4121   0.4353   0.4446   0.4525
  0.4663   0.4835   0.4985   0.5081   0.5239   0.5404   0.5488   0.5587
  0.5630   0.5683   0.5796   0.5926   0.6151   0.6447   0.6462   0.6644
  0.6720   0.6797   0.6878   0.7102   0.7249   0.7448   0.7677   0.7707
  0.8123   0.8272   0.8497   0.8615   0.8904   0.9263   0.9381   0.9446
  0.9597   1.0152   1.0377   1.0580   1.0819   1.0933   1.1198   1.1387
  1.1414   1.1488   1.1623   1.1918   1.2230   1.2468   1.2634   1.2799
  1.3043   1.3228   1.3560   1.3602   1.3829   1.4006   1.4283   1.4492
  1.4591   1.4738   1.4901   1.5010   1.5335   1.5470   1.5721   1.5934
  1.6451   1.6754   1.7586   1.7963   1.8104   1.8196   1.8920   1.9810
  2.0280   2.0445   2.1300   2.1343   2.1884   2.2092   2.2318   2.2498
  2.2969   2.3158   2.3460   2.3792   2.3886   2.4174   2.4517   2.5009
  2.5214   2.5563   2.5704   2.5927   2.6044   2.6500   2.6706   2.7008
  2.7177   2.7283   2.7401   2.7521   2.7719   2.7862   2.8180   2.8240
  2.8695   2.8740   2.8948   2.9066   2.9366   2.9578   2.9752   2.9937
  3.0067   3.0168   3.0471   3.0504   3.0589   3.0938   3.0975   3.1033
  3.1168   3.1200   3.1501   3.1555   3.1603   3.2007   3.2092   3.2356
  3.2471   3.2800   3.2921   3.3093   3.3443   3.3585   3.3890   3.3981
  3.4305   3.4743   3.4845   3.5092   3.5247   3.5521   3.5625   3.5767
  3.5864   3.6076   3.6284   3.6510   3.6918   3.7167   3.7477   3.7599
  3.7633   3.8164   3.8420   3.8840   3.8985   3.9388   3.9406   3.9539
  3.9658   3.9930   4.0094   4.0334   4.0519   4.0740   4.0838   4.0969
  4.1140   4.1386   4.1517   4.1705   4.2081   4.2428   4.2636   4.3226
  4.3526   4.3660   4.3885   4.5063   4.5315   4.5545   4.5580   4.6210
  4.6500   4.6566   4.6829   4.7273   4.7342   4.7435   4.7841   4.8078
  4.8289   4.8613   4.9895   5.0156   5.0201   5.0364   5.0720   5.1142
  5.1571   5.1783   5.2193   5.2225   5.2536   5.2587   5.3156   5.3655
  5.3878   5.4421   5.6474   5.6675   5.7339   5.7448   5.8424   5.8757
  5.9193   5.9931   6.0028   6.2001   6.2297   6.2574   6.3931   6.4834
  6.7369   8.4684   8.9078  10.7234  13.6648  13.9938  15.1321  15.5555
 --------------------------------------------------------------
 
          Ground-State Mulliken Net Atomic Charges

     Atom                 Charge (a.u.)    Spin (a.u.)
  --------------------------------------------------------
      1 C                    -0.063405       0.036310
      2 N                    -0.072666      -0.020076
      3 C                    -0.210708       0.706164
      4 H                     0.142012       0.010816
      5 C                    -0.122586      -0.083860
      6 H                     0.161382       0.020370
      7 C                    -0.301985      -0.134105
      8 H                     0.161766       0.004288
      9 C                     0.097317       0.343928
     10 H                     0.152778       0.003535
     11 N                    -0.120024       0.066928
     12 H                     0.176119       0.045701
  --------------------------------------------------------
  Sum of atomic charges =    -0.000000
  Sum of spin   charges =     1.000000

 -----------------------------------------------------------------
                    Cartesian Multipole Moments
 -----------------------------------------------------------------
    Charge (ESU x 10^10)
                -0.0000
    Dipole Moment (Debye)
         X       0.8561      Y       0.3732      Z      -4.0168
       Tot       4.1240
    Quadrupole Moments (Debye-Ang)
        XX     -39.5857     XY      -1.4817     YY     -39.1151
        XZ       3.7485     YZ       8.1425     ZZ     -63.9728
    Octopole Moments (Debye-Ang^2)
       XXX      14.0856    XXY       4.4799    XYY      -0.2722
       YYY      -7.5014    XXZ     -22.1328    XYZ      -1.9713
       YYZ     -11.5102    XZZ      25.6972    YZZ       2.2383
       ZZZ    -123.7946
    Hexadecapole Moments (Debye-Ang^3)
      XXXX    -105.0444   XXXY      12.1323   XXYY     -56.7899
      XYYY      11.9863   YYYY    -269.4573   XXXZ      55.6164
      XXYZ      51.7130   XYYZ      19.7303   YYYZ     174.0191
      XXZZ    -240.4823   XYZZ      -0.9996   YYZZ    -283.1086
      XZZZ     123.9419   YZZZ     262.4212   ZZZZ   -1645.9893
 -----------------------------------------------------------------
 Calculating analytic gradient of the SCF energy
 Gradient of SCF Energy
            1           2           3           4           5           6
    1  -0.0006778   0.0001507  -0.0009881  -0.0012199   0.0000643  -0.0001056
    2   0.0003386   0.0001810  -0.0016746  -0.0029058   0.0013306  -0.0005384
    3   0.0028329  -0.0004068   0.0034347   0.0010179   0.0025455  -0.0002026
            7           8           9          10          11          12
    1   0.0108505  -0.0037547  -0.0040264   0.0000644  -0.0013499   0.0009925
    2  -0.0071026   0.0004414   0.0057699   0.0030710   0.0017867  -0.0006977
    3  -0.0077877  -0.0008794  -0.0008806   0.0010679   0.0001589  -0.0009008
 Max gradient component =       1.085E-02
 RMS gradient           =       3.145E-03
 Gradient time:  CPU 182.99 s  wall 3.40 s
rPathMan2.  file_steps = 951
 IRC --- Status = 3.  Assess initial corrector step
 IRC --- bisector search: b =  0.000000 E =     -302.857469 G.B =  -0.001574
 IRC --- bisector search: b =  0.023721 E =     -302.857333 G.B =   0.013019
 IRC --- performed gradient/energy interpolation
 IRC --- bisector search:  estimate b(min) =   2.543155068783080E-003
 Adding empirical dispersion correction 
 ----------------------------------------------------------------
 Doing -D3(0) with
 s6  =   1.00000
 s8  =   1.00000
 rs6 =   1.28100
 rs8 =   1.09400
 -D3 energy without 3body term =     -0.0028836880 hartrees
 ----------------------------------------------------------------
             Standard Nuclear Orientation (Angstroms)
    I     Atom           X                Y                Z
 ----------------------------------------------------------------
    1      C      -0.3316010169    -0.4315745117     2.7500568072
    2      N      -0.7030726811    -0.6563929384     3.8147697496
    3      C       0.0541769869    -0.9959380411     0.4214035271
    4      H      -0.3685527804    -1.9954504893     0.4669962256
    5      C       0.1332334345    -0.1372998992     1.4231257845
    6      H       0.5662448320     0.8497945787     1.2900673120
    7      C       0.6556077221    -0.2474952485    -1.5691847559
    8      H       1.6984634771    -0.1286005821    -1.3071252051
    9      C      -0.0387435968     0.8659840406    -1.8348349922
   10      H       0.3799513130    -1.1394115918    -2.1154382717
   11      N      -0.6900785693     1.8669852878    -2.0284167748
   12      H      -1.3556291414     2.1493998245    -1.3114180941
 ----------------------------------------------------------------
 Nuclear Repulsion Energy =         222.21802691 hartrees
 There are       25 alpha and       24 beta electrons

                       Distance Matrix (Angstroms)
             C (  1)   N (  2)   C (  3)   H (  4)   C (  5)   H (  6)
   N (  2)  1.149847
   C (  3)  2.426923  3.493373
   H (  4)  2.767569  3.621128  1.086188
   C (  5)  1.436459  2.586277  1.321725  2.149115
   H (  6)  2.140001  3.202170  2.103216  3.105916  1.086075
   C (  7)  4.434446  5.567780  2.210051  2.872331  3.039563  3.063879
   H (  8)  4.546832  5.681527  2.538457  3.302301  3.147108  2.997430
   C (  9)  4.773956  5.888718  2.926773  3.687141  3.413277  3.182968
   H ( 10)  4.967935  6.047612  2.561695  2.821707  3.685991  3.948305
   N ( 11)  5.314668  6.364781  3.840816  4.609650  4.075310  3.691255
   H ( 12)  4.919923  5.880145  3.857898  4.617019  3.863087  3.485728
             C (  7)   H (  8)   C (  9)   H ( 10)   N ( 11)
   H (  8)  1.081831
   C (  9)  1.338854  2.070161
   H ( 10)  1.081616  1.847588  2.067766
   N ( 11)  2.548096  3.194958  1.209841  3.192328
   H ( 12)  3.139526  3.810090  1.911886  3.804598  1.018235
 
 Applying Cartesian multipole field
    Component          Value
    ---------          -----
     (2,0,0)        1.00000E-11
     (0,2,0)        2.00000E-11
     (0,0,2)       -3.00000E-11
 Nucleus-field energy     =    -0.0000000209 hartrees
 Requested basis set is cc-pVTZ
 There are 100 shells and 280 basis functions
 A cutoff of  1.0D-11 yielded   4307 shell pairs
 There are     33063 function pairs (     42891 Cartesian)
 Smallest overlap matrix eigenvalue = 3.16E-04
 Guess MOs from SCF MO coefficient file
 Reading MOs from coefficient file
 Reading MOs from coefficient file
 Long-range K will be added via erf
 Coulomb attenuation parameter = 0.25 bohr**(-1)
 An unrestricted hybrid HF-DFT SCF calculation will be
 performed using Pulay DIIS extrapolation
 Exchange:     0.1957 Hartree-Fock + 1.0000 wB97X-D3 + LR-HF
 Correlation:  1.0000 wB97X-D3
 Using SG-2 standard quadrature grid
 Dispersion:   Grimme D3
 SCF converges when DIIS error is below 1.0E-08
 Using Q-Chem read-in guess as SCF_GUESS READ specified.

 using 64 threads for integral computing
 -------------------------------------------------------
 OpenMP Integral computing Module                
 Release: version 1.0, May 2013, Q-Chem Inc. Pittsburgh 
 -------------------------------------------------------
 using 64 threads for integral computing
 -------------------------------------------------------
 OpenMP Integral computing Module                
 Release: version 1.0, May 2013, Q-Chem Inc. Pittsburgh 
 -------------------------------------------------------
 ---------------------------------------
  Cycle       Energy         DIIS Error
 ---------------------------------------
    1    -302.8556769450      2.57E-04
    2    -302.8574521020      3.39E-05
    3    -302.8574596726      3.25E-05
    4    -302.8574691290      6.30E-06
    5    -302.8574701612      3.47E-06
    6    -302.8574707689      1.61E-06
    7    -302.8574711933      1.26E-06
    8    -302.8574713496      7.19E-07
    9    -302.8574714418      2.19E-07
   10    -302.8574714485      9.88E-08
   11    -302.8574714497      3.66E-08
   12    -302.8574714501      1.60E-08
   13    -302.8574714503      7.24E-09 Convergence criterion met
 ---------------------------------------
 <S^2> = 0.7913
 SCF time:  CPU 956.34 s  wall 16.01 s
 SCF   energy in the final basis set = -302.85747145
 Total energy in the final basis set = -302.85747145
 
 --------------------------------------------------------------
 
                    Orbital Energies (a.u.)
 --------------------------------------------------------------
 
 Alpha MOs
 -- Occupied --
-14.4671 -14.4173 -10.3769 -10.3301 -10.3279 -10.3262 -10.3163  -1.0832
 -1.0231  -0.9303  -0.9005  -0.7445  -0.7045  -0.6390  -0.6236  -0.5885
 -0.5584  -0.5223  -0.4788  -0.4674  -0.4628  -0.4338  -0.4198  -0.3789
 -0.2811
 -- Virtual --
  0.0273   0.0530   0.0822   0.1008   0.1306   0.1377   0.1557   0.1648
  0.1909   0.2001   0.2404   0.2476   0.2787   0.3097   0.3228   0.3575
  0.3610   0.3868   0.3953   0.4107   0.4314   0.4420   0.4469   0.4579
  0.4762   0.4952   0.5059   0.5220   0.5380   0.5451   0.5553   0.5588
  0.5655   0.5764   0.5876   0.6067   0.6412   0.6444   0.6597   0.6658
  0.6771   0.6855   0.7070   0.7229   0.7400   0.7659   0.7670   0.8096
  0.8231   0.8497   0.8596   0.8870   0.9210   0.9340   0.9432   0.9552
  1.0132   1.0340   1.0546   1.0778   1.0911   1.1169   1.1373   1.1398
  1.1455   1.1597   1.1899   1.2201   1.2430   1.2605   1.2761   1.2989
  1.3195   1.3531   1.3611   1.3771   1.3975   1.4265   1.4448   1.4567
  1.4727   1.4867   1.4973   1.5304   1.5412   1.5696   1.5910   1.6412
  1.6721   1.7538   1.7961   1.8081   1.8160   1.8905   1.9772   2.0227
  2.0420   2.1267   2.1309   2.1793   2.1976   2.2270   2.2348   2.2947
  2.3066   2.3419   2.3733   2.3856   2.4148   2.4453   2.4943   2.5164
  2.5506   2.5657   2.5857   2.5915   2.6396   2.6623   2.6948   2.7098
  2.7263   2.7295   2.7484   2.7644   2.7792   2.8094   2.8185   2.8654
  2.8669   2.8871   2.8959   2.9282   2.9455   2.9666   2.9838   2.9956
  3.0039   3.0385   3.0445   3.0540   3.0881   3.0905   3.0974   3.1085
  3.1157   3.1436   3.1491   3.1557   3.1927   3.2049   3.2281   3.2361
  3.2737   3.2868   3.3057   3.3299   3.3525   3.3792   3.3865   3.4222
  3.4637   3.4843   3.5079   3.5182   3.5491   3.5578   3.5716   3.5818
  3.6024   3.6178   3.6424   3.6862   3.7123   3.7429   3.7533   3.7574
  3.8139   3.8365   3.8782   3.8922   3.9349   3.9388   3.9484   3.9605
  3.9889   4.0055   4.0335   4.0468   4.0746   4.0847   4.0916   4.1122
  4.1340   4.1498   4.1708   4.2053   4.2428   4.2595   4.3223   4.3517
  4.3594   4.3845   4.5024   4.5283   4.5500   4.5556   4.6169   4.6500
  4.6576   4.6834   4.7208   4.7391   4.7412   4.7824   4.8070   4.8258
  4.8542   4.9802   5.0075   5.0110   5.0341   5.0648   5.1073   5.1502
  5.1733   5.2152   5.2196   5.2418   5.2576   5.3107   5.3594   5.3816
  5.4342   5.6422   5.6682   5.7304   5.7405   5.8387   5.8766   5.9181
  5.9879   5.9972   6.1996   6.2272   6.2659   6.3894   6.4805   6.7325
  8.4722   8.9255  10.7300  13.6883  14.0869  15.1363  15.5465
 
 Beta MOs
 -- Occupied --
-14.4656 -14.4176 -10.3730 -10.3308 -10.3273 -10.3178 -10.3154  -1.0769
 -1.0229  -0.9204  -0.8949  -0.7255  -0.6952  -0.6315  -0.6175  -0.5860
 -0.5463  -0.5000  -0.4789  -0.4652  -0.4604  -0.4310  -0.3831  -0.3695
 -- Virtual --
 -0.0121   0.0407   0.0596   0.0934   0.1106   0.1360   0.1446   0.1643
  0.1678   0.1917   0.1989   0.2418   0.2480   0.2827   0.3144   0.3253
  0.3619   0.3639   0.3915   0.3995   0.4122   0.4360   0.4452   0.4523
  0.4662   0.4833   0.4986   0.5073   0.5223   0.5404   0.5492   0.5585
  0.5626   0.5684   0.5794   0.5925   0.6163   0.6447   0.6478   0.6648
  0.6727   0.6798   0.6879   0.7102   0.7253   0.7450   0.7686   0.7711
  0.8125   0.8275   0.8515   0.8623   0.8905   0.9271   0.9392   0.9454
  0.9597   1.0157   1.0383   1.0586   1.0816   1.0949   1.1203   1.1389
  1.1420   1.1492   1.1630   1.1925   1.2235   1.2476   1.2642   1.2811
  1.3054   1.3231   1.3563   1.3630   1.3824   1.3997   1.4295   1.4489
  1.4602   1.4748   1.4910   1.5013   1.5323   1.5436   1.5726   1.5938
  1.6451   1.6740   1.7591   1.7961   1.8100   1.8200   1.8915   1.9802
  2.0284   2.0478   2.1300   2.1342   2.1889   2.2110   2.2322   2.2506
  2.3012   2.3176   2.3464   2.3793   2.3893   2.4182   2.4525   2.5020
  2.5220   2.5571   2.5717   2.5950   2.6051   2.6495   2.6678   2.7009
  2.7168   2.7282   2.7404   2.7524   2.7732   2.7869   2.8184   2.8251
  2.8707   2.8744   2.8946   2.9072   2.9373   2.9580   2.9758   2.9945
  3.0088   3.0171   3.0468   3.0518   3.0625   3.0940   3.0978   3.1020
  3.1169   3.1221   3.1502   3.1550   3.1614   3.2008   3.2113   3.2377
  3.2481   3.2792   3.2929   3.3106   3.3448   3.3604   3.3897   3.3978
  3.4304   3.4748   3.4875   3.5110   3.5258   3.5531   3.5636   3.5778
  3.5865   3.6071   3.6303   3.6511   3.6937   3.7197   3.7488   3.7610
  3.7625   3.8180   3.8415   3.8830   3.8984   3.9395   3.9429   3.9519
  3.9632   3.9935   4.0098   4.0368   4.0528   4.0743   4.0838   4.0953
  4.1151   4.1377   4.1535   4.1739   4.2108   4.2453   4.2644   4.3263
  4.3549   4.3681   4.3888   4.5066   4.5308   4.5581   4.5608   4.6220
  4.6548   4.6568   4.6835   4.7278   4.7447   4.7448   4.7850   4.8080
  4.8282   4.8546   4.9853   5.0142   5.0186   5.0353   5.0670   5.1157
  5.1541   5.1755   5.2206   5.2243   5.2433   5.2578   5.3163   5.3642
  5.3857   5.4375   5.6447   5.6731   5.7348   5.7455   5.8448   5.8818
  5.9191   5.9967   6.0049   6.1992   6.2277   6.2684   6.3989   6.4836
  6.7383   8.4743   8.9314  10.7387  13.6948  14.0874  15.1392  15.5466
 --------------------------------------------------------------
 
          Ground-State Mulliken Net Atomic Charges

     Atom                 Charge (a.u.)    Spin (a.u.)
  --------------------------------------------------------
      1 C                    -0.063304       0.036717
      2 N                    -0.073218      -0.020068
      3 C                    -0.210294       0.713185
      4 H                     0.142828       0.010791
      5 C                    -0.121521      -0.084124
      6 H                     0.161394       0.020854
      7 C                    -0.307397      -0.130676
      8 H                     0.160979       0.004581
      9 C                     0.104074       0.334451
     10 H                     0.152164       0.003797
     11 N                    -0.121732       0.065663
     12 H                     0.176027       0.044830
  --------------------------------------------------------
  Sum of atomic charges =    -0.000000
  Sum of spin   charges =     1.000000

 -----------------------------------------------------------------
                    Cartesian Multipole Moments
 -----------------------------------------------------------------
    Charge (ESU x 10^10)
                -0.0000
    Dipole Moment (Debye)
         X       0.8566      Y       0.3615      Z      -4.0021
       Tot       4.1087
    Quadrupole Moments (Debye-Ang)
        XX     -39.5687     XY      -1.4900     YY     -39.0982
        XZ       3.7471     YZ       8.1572     ZZ     -63.9819
    Octopole Moments (Debye-Ang^2)
       XXX      14.1241    XXY       4.4739    XYY      -0.2652
       YYY      -7.5084    XXZ     -22.1346    XYZ      -1.9557
       YYZ     -11.5188    XZZ      25.6929    YZZ       2.2200
       ZZZ    -123.6642
    Hexadecapole Moments (Debye-Ang^3)
      XXXX    -104.7552   XXXY      11.9753   XXYY     -56.6446
      XYYY      11.7995   YYYY    -268.8649   XXXZ      55.4645
      XXYZ      51.6657   XYYZ      19.7136   YYYZ     173.9328
      XXZZ    -240.1239   XYZZ      -1.0574   YYZZ    -282.7524
      XZZZ     123.6188   YZZZ     262.2957   ZZZZ   -1643.9358
 -----------------------------------------------------------------
 Calculating analytic gradient of the SCF energy
 Gradient of SCF Energy
            1           2           3           4           5           6
    1  -0.0001592  -0.0002225  -0.0011988  -0.0006070  -0.0001895   0.0000085
    2   0.0004453   0.0000154  -0.0019579  -0.0013986   0.0001140  -0.0001940
    3   0.0011270   0.0007266   0.0040539   0.0009180   0.0012784  -0.0000402
            7           8           9          10          11          12
    1   0.0021887   0.0005353  -0.0005776  -0.0003359   0.0002340   0.0003239
    2   0.0027289   0.0004229   0.0003745  -0.0001793   0.0000464  -0.0004175
    3  -0.0071671  -0.0000806   0.0003304  -0.0007397  -0.0002043  -0.0002022
 Max gradient component =       7.167E-03
 RMS gradient           =       1.620E-03
 Gradient time:  CPU 185.11 s  wall 3.45 s
rPathMan2.  file_steps = 951
 IRC --- Status = 4.  Checking bisector search.
 IRC --- Bisector search finished successfully.
 ------------------------------------------------------------------------
 Reaction path following.  The coordinates are cartesian              
 Step   2 E=    -302.857471 |G|=  0.009718 S_lin= 0.1496 S_tot= 0.1496
 ------------------------------------------------------------------------
  IRC -- SD step length =   0.150000000000000     
 Adding empirical dispersion correction 
 ----------------------------------------------------------------
 Doing -D3(0) with
 s6  =   1.00000
 s8  =   1.00000
 rs6 =   1.28100
 rs8 =   1.09400
 -D3 energy without 3body term =     -0.0028515526 hartrees
 ----------------------------------------------------------------
             Standard Nuclear Orientation (Angstroms)
    I     Atom           X                Y                Z
 ----------------------------------------------------------------
    1      C      -0.3303006273    -0.4352115377     2.7408513879
    2      N      -0.7012556465    -0.6565186656     3.8088351600
    3      C       0.0639690367    -0.9799453122     0.3882908099
    4      H      -0.3635946584    -1.9840267130     0.4594982605
    5      C       0.1347810334    -0.1382313820     1.4126836466
    6      H       0.5661755808     0.8513793819     1.2903958637
    7      C       0.6377299013    -0.2697852785    -1.5106428919
    8      H       1.6940909897    -0.1320547595    -1.3064666867
    9      C      -0.0340254341     0.8629251144    -1.8375334631
   10      H       0.3826946757    -1.1379467094    -2.1093965195
   11      N      -0.6919897563     1.8666060164    -2.0267477048
   12      H      -1.3582751153     2.1528102748    -1.3097665513
 ----------------------------------------------------------------
 Nuclear Repulsion Energy =         222.58871303 hartrees
 There are       25 alpha and       24 beta electrons

                       Distance Matrix (Angstroms)
             C (  1)   N (  2)   C (  3)   H (  4)   C (  5)   H (  6)
   N (  2)  1.152030
   C (  3)  2.446778  3.519985
   H (  4)  2.757627  3.618612  1.093646
   C (  5)  1.438238  2.590197  1.327734  2.136329
   H (  6)  2.136073  3.197292  2.102321  3.097481  1.086455
   C (  7)  4.363445  5.499026  2.107007  2.796915  2.969192  3.017938
   H (  8)  4.535510  5.672659  2.499684  3.283672  3.134528  2.997170
   C (  9)  4.768076  5.885183  2.891378  3.672888  3.405102  3.185014
   H ( 10)  4.952485  6.035908  2.522894  2.805712  3.669597  3.943307
   N ( 11)  5.306523  6.357694  3.808771  4.595284  4.066031  3.690136
   H ( 12)  4.915495  5.875720  3.836709  4.607940  3.858733  3.486843
             C (  7)   H (  8)   C (  9)   H ( 10)   N ( 11)
   H (  8)  1.084692
   C (  9)  1.356888  2.063590
   H ( 10)  1.085013  1.837464  2.061808
   N ( 11)  2.568791  3.194813  1.214946  3.192039
   H ( 12)  3.145371  3.812815  1.922493  3.807816  1.019760
 
 Applying Cartesian multipole field
    Component          Value
    ---------          -----
     (2,0,0)        1.00000E-11
     (0,2,0)        2.00000E-11
     (0,0,2)       -3.00000E-11
 Nucleus-field energy     =    -0.0000000207 hartrees
 Requested basis set is cc-pVTZ
 There are 100 shells and 280 basis functions
 A cutoff of  1.0D-11 yielded   4317 shell pairs
 There are     33101 function pairs (     42935 Cartesian)
 Smallest overlap matrix eigenvalue = 3.10E-04
 Guess MOs from SCF MO coefficient file
 Reading MOs from coefficient file
 Reading MOs from coefficient file
 Long-range K will be added via erf
 Coulomb attenuation parameter = 0.25 bohr**(-1)
 An unrestricted hybrid HF-DFT SCF calculation will be
 performed using Pulay DIIS extrapolation
 Exchange:     0.1957 Hartree-Fock + 1.0000 wB97X-D3 + LR-HF
 Correlation:  1.0000 wB97X-D3
 Using SG-2 standard quadrature grid
 Dispersion:   Grimme D3
 SCF converges when DIIS error is below 1.0E-08
 Using Q-Chem read-in guess as SCF_GUESS READ specified.

 using 64 threads for integral computing
 -------------------------------------------------------
 OpenMP Integral computing Module                
 Release: version 1.0, May 2013, Q-Chem Inc. Pittsburgh 
 -------------------------------------------------------
 using 64 threads for integral computing
 -------------------------------------------------------
 OpenMP Integral computing Module                
 Release: version 1.0, May 2013, Q-Chem Inc. Pittsburgh 
 -------------------------------------------------------
 ---------------------------------------
  Cycle       Energy         DIIS Error
 ---------------------------------------
    1    -302.8637547738      1.11E-03
    2    -302.8588387996      1.42E-04
    3    -302.8594923367      1.05E-04
    4    -302.8597561287      4.64E-05
    5    -302.8599423775      2.98E-05
    6    -302.8600399825      1.74E-05
    7    -302.8600864514      1.00E-05
    8    -302.8600977001      3.66E-06
    9    -302.8600997942      9.49E-07
   10    -302.8601003228      4.24E-07
   11    -302.8601006760      2.65E-07
   12    -302.8601008996      1.54E-07
   13    -302.8601010974      9.91E-08
   14    -302.8601012171      5.24E-08
   15    -302.8601012558      3.02E-08
   16    -302.8601012671      1.55E-08
   17    -302.8601012694      7.34E-09 Convergence criterion met
 ---------------------------------------
 <S^2> = 0.7889
 SCF time:  CPU 1324.25 s  wall 22.39 s
 SCF   energy in the final basis set = -302.86010127
 Total energy in the final basis set = -302.86010127
 
 --------------------------------------------------------------
 
                    Orbital Energies (a.u.)
 --------------------------------------------------------------
 
 Alpha MOs
 -- Occupied --
-14.4660 -14.4188 -10.3733 -10.3434 -10.3310 -10.3272 -10.3176  -1.0784
 -1.0228  -0.9306  -0.9008  -0.7446  -0.7035  -0.6383  -0.6233  -0.5886
 -0.5544  -0.5200  -0.4783  -0.4684  -0.4606  -0.4344  -0.4281  -0.3779
 -0.2728
 -- Virtual --
  0.0261   0.0534   0.0813   0.1014   0.1303   0.1386   0.1566   0.1643
  0.1872   0.1992   0.2428   0.2483   0.2735   0.3075   0.3196   0.3583
  0.3616   0.3876   0.3976   0.4094   0.4304   0.4406   0.4490   0.4581
  0.4769   0.4969   0.5057   0.5158   0.5329   0.5431   0.5538   0.5605
  0.5642   0.5786   0.5916   0.6014   0.6401   0.6440   0.6625   0.6645
  0.6798   0.6880   0.7082   0.7225   0.7403   0.7653   0.7669   0.8097
  0.8232   0.8414   0.8621   0.8939   0.9211   0.9326   0.9429   0.9573
  1.0140   1.0337   1.0596   1.0834   1.0881   1.1143   1.1306   1.1406
  1.1479   1.1617   1.1877   1.2207   1.2417   1.2553   1.2698   1.2962
  1.3147   1.3491   1.3640   1.3769   1.3994   1.4229   1.4537   1.4659
  1.4785   1.4803   1.4960   1.5169   1.5368   1.5721   1.5959   1.6462
  1.6764   1.7580   1.7970   1.8038   1.8166   1.8921   1.9847   2.0220
  2.0442   2.1252   2.1335   2.1735   2.1981   2.2260   2.2341   2.2812
  2.3015   2.3439   2.3645   2.3874   2.4177   2.4422   2.4880   2.5136
  2.5528   2.5680   2.5820   2.5978   2.6552   2.6771   2.7066   2.7204
  2.7270   2.7372   2.7501   2.7769   2.7783   2.8104   2.8198   2.8711
  2.8765   2.8964   2.9163   2.9252   2.9440   2.9693   2.9828   3.0072
  3.0102   3.0385   3.0446   3.0585   3.0863   3.0909   3.0995   3.1059
  3.1187   3.1423   3.1460   3.1700   3.1929   3.2108   3.2334   3.2491
  3.2584   3.2883   3.3072   3.3360   3.3468   3.3735   3.3898   3.4332
  3.4744   3.4784   3.5018   3.5107   3.5512   3.5573   3.5670   3.5916
  3.6071   3.6294   3.6517   3.6807   3.7015   3.7511   3.7690   3.7876
  3.8183   3.8403   3.8924   3.9027   3.9181   3.9361   3.9594   3.9741
  3.9954   4.0119   4.0304   4.0578   4.0709   4.0827   4.0914   4.1028
  4.1211   4.1378   4.1614   4.1934   4.2266   4.2644   4.3314   4.3531
  4.3560   4.3861   4.5045   4.5188   4.5379   4.5529   4.6092   4.6481
  4.6553   4.6793   4.6865   4.7020   4.7241   4.7735   4.8051   4.8277
  4.8646   4.9508   5.0034   5.0092   5.0262   5.0475   5.0808   5.1408
  5.1607   5.2005   5.2179   5.2483   5.2523   5.3092   5.3579   5.3789
  5.3828   5.5617   5.6525   5.6995   5.7244   5.8271   5.8510   5.8940
  5.9646   5.9851   6.1884   6.1926   6.2211   6.3718   6.4631   6.7309
  8.5068   8.7742  10.7324  13.5935  13.7750  14.9807  15.4962
 
 Beta MOs
 -- Occupied --
-14.4642 -14.4190 -10.3681 -10.3444 -10.3281 -10.3226 -10.3169  -1.0702
 -1.0227  -0.9223  -0.8946  -0.7289  -0.6916  -0.6323  -0.6158  -0.5858
 -0.5430  -0.4937  -0.4782  -0.4658  -0.4574  -0.4309  -0.3974  -0.3706
 -- Virtual --
 -0.0095   0.0379   0.0619   0.0929   0.1116   0.1355   0.1453   0.1661
  0.1689   0.1880   0.1987   0.2440   0.2488   0.2784   0.3123   0.3213
  0.3625   0.3651   0.3916   0.4019   0.4108   0.4356   0.4434   0.4541
  0.4656   0.4853   0.5000   0.5069   0.5158   0.5356   0.5474   0.5588
  0.5633   0.5687   0.5811   0.5966   0.6090   0.6443   0.6470   0.6668
  0.6706   0.6822   0.6896   0.7118   0.7247   0.7456   0.7679   0.7707
  0.8120   0.8262   0.8446   0.8644   0.8974   0.9267   0.9387   0.9451
  0.9614   1.0165   1.0378   1.0627   1.0868   1.0927   1.1177   1.1333
  1.1444   1.1500   1.1644   1.1899   1.2234   1.2456   1.2583   1.2741
  1.3018   1.3180   1.3541   1.3661   1.3821   1.4033   1.4252   1.4574
  1.4689   1.4808   1.4840   1.4997   1.5190   1.5387   1.5758   1.5998
  1.6501   1.6781   1.7620   1.7971   1.8064   1.8212   1.8930   1.9875
  2.0265   2.0524   2.1283   2.1362   2.1818   2.2093   2.2332   2.2533
  2.2885   2.3129   2.3484   2.3701   2.3910   2.4208   2.4501   2.4952
  2.5180   2.5576   2.5744   2.5893   2.6099   2.6669   2.6839   2.7152
  2.7244   2.7303   2.7484   2.7537   2.7849   2.7876   2.8179   2.8277
  2.8769   2.8834   2.9026   2.9266   2.9348   2.9557   2.9758   2.9931
  3.0212   3.0220   3.0479   3.0514   3.0664   3.0943   3.0983   3.1031
  3.1106   3.1275   3.1487   3.1521   3.1759   3.2003   3.2180   3.2403
  3.2562   3.2680   3.2966   3.3115   3.3506   3.3575   3.3824   3.3944
  3.4428   3.4792   3.4835   3.5103   3.5163   3.5569   3.5611   3.5727
  3.5961   3.6130   3.6392   3.6571   3.6882   3.7095   3.7577   3.7733
  3.7927   3.8229   3.8445   3.8969   3.9078   3.9231   3.9412   3.9635
  3.9779   3.9991   4.0152   4.0337   4.0633   4.0710   4.0822   4.0952
  4.1050   4.1258   4.1407   4.1658   4.1976   4.2297   4.2698   4.3361
  4.3580   4.3619   4.3892   4.5088   4.5241   4.5420   4.5571   4.6124
  4.6544   4.6557   4.6810   4.6912   4.7087   4.7311   4.7753   4.8057
  4.8302   4.8655   4.9586   5.0125   5.0136   5.0273   5.0510   5.0839
  5.1453   5.1641   5.2042   5.2203   5.2492   5.2533   5.3143   5.3613
  5.3830   5.3880   5.5643   5.6589   5.7048   5.7288   5.8331   5.8563
  5.8952   5.9714   5.9938   6.1898   6.1943   6.2215   6.3838   6.4653
  6.7383   8.5085   8.7819  10.7392  13.5985  13.7754  14.9848  15.4962
 --------------------------------------------------------------
 
          Ground-State Mulliken Net Atomic Charges

     Atom                 Charge (a.u.)    Spin (a.u.)
  --------------------------------------------------------
      1 C                    -0.061492       0.028841
      2 N                    -0.073971      -0.016836
      3 C                    -0.210969       0.581489
      4 H                     0.138784       0.009495
      5 C                    -0.124539      -0.068286
      6 H                     0.160272       0.016093
      7 C                    -0.257303      -0.135112
      8 H                     0.160320       0.005310
      9 C                     0.068009       0.433522
     10 H                     0.152071       0.004364
     11 N                    -0.124152       0.081132
     12 H                     0.172971       0.059990
  --------------------------------------------------------
  Sum of atomic charges =    -0.000000
  Sum of spin   charges =     1.000000

 -----------------------------------------------------------------
                    Cartesian Multipole Moments
 -----------------------------------------------------------------
    Charge (ESU x 10^10)
                -0.0000
    Dipole Moment (Debye)
         X       0.9768      Y       0.2444      Z      -4.0068
       Tot       4.1314
    Quadrupole Moments (Debye-Ang)
        XX     -39.6159     XY      -1.4155     YY     -39.4943
        XZ       3.4328     YZ       8.3849     ZZ     -63.7582
    Octopole Moments (Debye-Ang^2)
       XXX      14.3955    XXY       4.3781    XYY      -0.0348
       YYY      -7.5067    XXZ     -22.1874    XYZ      -2.0143
       YYZ     -11.0916    XZZ      26.1203    YZZ       1.4984
       ZZZ    -122.9231
    Hexadecapole Moments (Debye-Ang^3)
      XXXX    -104.2419   XXXY      12.7068   XXYY     -56.8657
      XYYY      12.4461   YYYY    -270.3095   XXXZ      53.4519
      XXYZ      51.5380   XYYZ      19.0639   YYYZ     173.6707
      XXZZ    -237.6274   XYZZ      -0.6845   YYZZ    -281.6399
      XZZZ     119.5958   YZZZ     262.1952   ZZZZ   -1628.8180
 -----------------------------------------------------------------
 Calculating analytic gradient of the SCF energy
 Gradient of SCF Energy
            1           2           3           4           5           6
    1   0.0010355  -0.0019872  -0.0022202  -0.0024464  -0.0009393   0.0002833
    2   0.0025881  -0.0010817  -0.0045474  -0.0051532   0.0001387  -0.0001920
    3  -0.0011293   0.0057339   0.0101203   0.0028752   0.0047970  -0.0002512
            7           8           9          10          11          12
    1   0.0054396   0.0010481   0.0041166  -0.0011307  -0.0038070   0.0006077
    2   0.0089649   0.0014335  -0.0079532  -0.0003391   0.0064878  -0.0003463
    3  -0.0206625  -0.0001678   0.0032947  -0.0020144  -0.0017893  -0.0008065
 Max gradient component =       2.066E-02
 RMS gradient           =       5.103E-03
 Gradient time:  CPU 180.73 s  wall 3.38 s
rPathMan2.  file_steps = 951
 IRC --- Status = 2.  Assess steepest descent step
 IRC --- Previous SD length =   0.150000
 IRC --- Point 1 E =     -302.857471 |G| =   0.009718 G.D1 =  -0.009718
 IRC --- Point 2 E =     -302.860101 |G| =   0.030618 G.D1 =  -0.026569
 IRC --- Angle(G1/G2) =   29.80 Deg.  Curvature =  -0.1123
 IRC --- Corrector step required
 IRC --- equal length displacement: B_eq =   0.077148
 IRC --- chosen bisector length  : B_len =   0.038574
 Adding empirical dispersion correction 
 ----------------------------------------------------------------
 Doing -D3(0) with
 s6  =   1.00000
 s8  =   1.00000
 rs6 =   1.28100
 rs8 =   1.09400
 -D3 energy without 3body term =     -0.0028581000 hartrees
 ----------------------------------------------------------------
             Standard Nuclear Orientation (Angstroms)
    I     Atom           X                Y                Z
 ----------------------------------------------------------------
    1      C      -0.3322930147    -0.4367477527     2.7469179800
    2      N      -0.6995882676    -0.6550536747     3.8043700048
    3      C       0.0619508539    -0.9820472045     0.3917289214
    4      H      -0.3629026899    -1.9830588395     0.4595202925
    5      C       0.1352247463    -0.1379454809     1.4116867498
    6      H       0.5658430029     0.8508358874     1.2905572563
    7      C       0.6396179161    -0.2702608085    -1.5131305800
    8      H       1.6949187091    -0.1321857623    -1.3065784057
    9      C      -0.0417205940     0.8747637795    -1.8404548645
   10      H       0.3827886996    -1.1382395757    -2.1098063171
   11      N      -0.6860994869     1.8583859928    -2.0252628547
   12      H      -1.3577398953     2.1515538687    -1.3095468713
 ----------------------------------------------------------------
 Nuclear Repulsion Energy =         222.92836459 hartrees
 There are       25 alpha and       24 beta electrons

                       Distance Matrix (Angstroms)
             C (  1)   N (  2)   C (  3)   H (  4)   C (  5)   H (  6)
   N (  2)  1.140512
   C (  3)  2.449428  3.511835
   H (  4)  2.761196  3.614550  1.089551
   C (  5)  1.445925  2.586358  1.325968  2.135227
   H (  6)  2.141380  3.191908  2.102679  3.095828  1.085262
   C (  7)  4.372681  5.497031  2.113960  2.798227  2.970939  3.020425
   H (  8)  4.542376  5.668231  2.504615  3.283210  3.133950  2.997709
   C (  9)  4.780009  5.885336  2.905364  3.682417  3.410765  3.189505
   H ( 10)  4.958952  6.031790  2.526858  2.805568  3.669167  3.943653
   N ( 11)  5.307215  6.348400  3.803878  4.586426  4.058637  3.684723
   H ( 12)  4.919934  5.870465  3.837879  4.605901  3.856924  3.486055
             C (  7)   H (  8)   C (  9)   H ( 10)   N ( 11)
   H (  8)  1.084153
   C (  9)  1.372022  2.077231
   H ( 10)  1.084145  1.838207  2.074835
   N ( 11)  2.559481  3.185613  1.190332  3.182677
   H ( 12)  3.145802  3.812375  1.908917  3.806914  1.024352
 
 Applying Cartesian multipole field
    Component          Value
    ---------          -----
     (2,0,0)        1.00000E-11
     (0,2,0)        2.00000E-11
     (0,0,2)       -3.00000E-11
 Nucleus-field energy     =    -0.0000000207 hartrees
 Requested basis set is cc-pVTZ
 There are 100 shells and 280 basis functions
 A cutoff of  1.0D-11 yielded   4315 shell pairs
 There are     33085 function pairs (     42916 Cartesian)
 Smallest overlap matrix eigenvalue = 3.17E-04
 Guess MOs from SCF MO coefficient file
 Reading MOs from coefficient file
 Reading MOs from coefficient file
 Long-range K will be added via erf
 Coulomb attenuation parameter = 0.25 bohr**(-1)
 An unrestricted hybrid HF-DFT SCF calculation will be
 performed using Pulay DIIS extrapolation
 Exchange:     0.1957 Hartree-Fock + 1.0000 wB97X-D3 + LR-HF
 Correlation:  1.0000 wB97X-D3
 Using SG-2 standard quadrature grid
 Dispersion:   Grimme D3
 SCF converges when DIIS error is below 1.0E-08
 Using Q-Chem read-in guess as SCF_GUESS READ specified.

 using 64 threads for integral computing
 -------------------------------------------------------
 OpenMP Integral computing Module                
 Release: version 1.0, May 2013, Q-Chem Inc. Pittsburgh 
 -------------------------------------------------------
 using 64 threads for integral computing
 -------------------------------------------------------
 OpenMP Integral computing Module                
 Release: version 1.0, May 2013, Q-Chem Inc. Pittsburgh 
 -------------------------------------------------------
 ---------------------------------------
  Cycle       Energy         DIIS Error
 ---------------------------------------
    1    -302.8666291293      8.57E-04
    2    -302.8585863843      1.60E-04
    3    -302.8585752077      1.83E-04
    4    -302.8588553141      2.24E-05
    5    -302.8588599645      9.58E-06
    6    -302.8588613121      4.76E-06
    7    -302.8588617809      2.23E-06
    8    -302.8588619688      8.00E-07
    9    -302.8588620526      3.51E-07
   10    -302.8588620901      1.80E-07
   11    -302.8588621008      8.28E-08
   12    -302.8588621071      4.06E-08
   13    -302.8588621104      2.16E-08
   14    -302.8588621119      1.07E-08
   15    -302.8588621120      3.79E-09 Convergence criterion met
 ---------------------------------------
 <S^2> = 0.7886
 SCF time:  CPU 1148.74 s  wall 19.45 s
 SCF   energy in the final basis set = -302.85886211
 Total energy in the final basis set = -302.85886211
 
 --------------------------------------------------------------
 
                    Orbital Energies (a.u.)
 --------------------------------------------------------------
 
 Alpha MOs
 -- Occupied --
-14.4659 -14.4146 -10.3704 -10.3430 -10.3281 -10.3260 -10.3136  -1.0885
 -1.0256  -0.9282  -0.8961  -0.7417  -0.7067  -0.6363  -0.6220  -0.5870
 -0.5539  -0.5234  -0.4785  -0.4686  -0.4664  -0.4354  -0.4270  -0.3781
 -0.2679
 -- Virtual --
  0.0294   0.0594   0.0803   0.1020   0.1328   0.1399   0.1577   0.1655
  0.1882   0.2020   0.2432   0.2492   0.2723   0.3078   0.3207   0.3578
  0.3623   0.3874   0.3964   0.4097   0.4328   0.4420   0.4493   0.4591
  0.4769   0.4975   0.5061   0.5177   0.5333   0.5439   0.5540   0.5607
  0.5647   0.5796   0.5914   0.6016   0.6391   0.6435   0.6630   0.6660
  0.6804   0.6891   0.7089   0.7236   0.7421   0.7654   0.7684   0.8103
  0.8237   0.8470   0.8637   0.8966   0.9232   0.9336   0.9495   0.9588
  1.0193   1.0355   1.0615   1.0846   1.0891   1.1201   1.1356   1.1418
  1.1500   1.1634   1.1897   1.2208   1.2437   1.2580   1.2702   1.2990
  1.3164   1.3495   1.3607   1.3770   1.4019   1.4240   1.4564   1.4671
  1.4817   1.4848   1.5000   1.5202   1.5405   1.5739   1.5977   1.6465
  1.6744   1.7603   1.7979   1.8024   1.8291   1.8898   1.9880   2.0303
  2.0494   2.1261   2.1410   2.1757   2.1980   2.2248   2.2379   2.2762
  2.3013   2.3449   2.3667   2.3884   2.4160   2.4437   2.4896   2.5158
  2.5539   2.5701   2.5825   2.5988   2.6549   2.6794   2.7047   2.7214
  2.7269   2.7361   2.7502   2.7763   2.7778   2.8102   2.8201   2.8722
  2.8778   2.8983   2.9155   2.9276   2.9459   2.9698   2.9850   3.0069
  3.0104   3.0374   3.0449   3.0582   3.0878   3.0918   3.1002   3.1103
  3.1188   3.1465   3.1485   3.1717   3.1978   3.2108   3.2340   3.2502
  3.2596   3.2924   3.3100   3.3377   3.3488   3.3769   3.3934   3.4325
  3.4756   3.4841   3.5027   3.5156   3.5527   3.5605   3.5705   3.5916
  3.6110   3.6310   3.6507   3.6847   3.7087   3.7541   3.7700   3.7838
  3.8201   3.8432   3.8915   3.9022   3.9208   3.9348   3.9555   3.9765
  3.9975   4.0128   4.0293   4.0577   4.0748   4.0868   4.0931   4.1053
  4.1228   4.1381   4.1625   4.1986   4.2289   4.2649   4.3264   4.3511
  4.3583   4.3910   4.5094   4.5230   4.5421   4.5571   4.6181   4.6441
  4.6602   4.6840   4.6967   4.7089   4.7286   4.7871   4.8157   4.8387
  4.8750   4.9631   4.9997   5.0130   5.0313   5.0532   5.0895   5.1477
  5.1668   5.2065   5.2247   5.2570   5.2651   5.3132   5.3620   5.3822
  5.3871   5.5643   5.6956   5.7148   5.7231   5.8404   5.8648   5.9033
  5.9790   6.0221   6.2169   6.2339   6.2738   6.4035   6.4861   6.7157
  8.4640   8.7380  10.7027  13.5979  13.6099  15.4821  15.7678
 
 Beta MOs
 -- Occupied --
-14.4639 -14.4148 -10.3654 -10.3440 -10.3269 -10.3197 -10.3130  -1.0805
 -1.0255  -0.9199  -0.8898  -0.7262  -0.6947  -0.6303  -0.6144  -0.5843
 -0.5426  -0.4970  -0.4785  -0.4651  -0.4643  -0.4330  -0.3954  -0.3706
 -- Virtual --
 -0.0062   0.0410   0.0677   0.0933   0.1121   0.1379   0.1461   0.1675
  0.1699   0.1890   0.2015   0.2444   0.2496   0.2771   0.3127   0.3221
  0.3631   0.3644   0.3910   0.4007   0.4110   0.4372   0.4455   0.4549
  0.4666   0.4854   0.5005   0.5075   0.5177   0.5361   0.5481   0.5587
  0.5641   0.5690   0.5819   0.5964   0.6089   0.6434   0.6464   0.6673
  0.6721   0.6828   0.6907   0.7123   0.7257   0.7472   0.7681   0.7722
  0.8126   0.8268   0.8501   0.8663   0.9002   0.9287   0.9397   0.9516
  0.9629   1.0217   1.0397   1.0645   1.0878   1.0938   1.1241   1.1389
  1.1446   1.1518   1.1661   1.1919   1.2236   1.2476   1.2610   1.2746
  1.3047   1.3198   1.3547   1.3629   1.3822   1.4056   1.4264   1.4604
  1.4698   1.4841   1.4884   1.5036   1.5223   1.5425   1.5775   1.6017
  1.6503   1.6760   1.7644   1.7975   1.8043   1.8349   1.8907   1.9908
  2.0349   2.0580   2.1289   2.1438   2.1842   2.2105   2.2314   2.2547
  2.2832   2.3125   2.3493   2.3722   2.3918   2.4191   2.4512   2.4974
  2.5201   2.5587   2.5765   2.5900   2.6108   2.6659   2.6864   2.7140
  2.7257   2.7297   2.7470   2.7536   2.7850   2.7858   2.8171   2.8279
  2.8761   2.8859   2.9048   2.9256   2.9372   2.9577   2.9764   2.9951
  3.0205   3.0229   3.0465   3.0514   3.0658   3.0948   3.0995   3.1040
  3.1154   3.1274   3.1530   3.1546   3.1775   3.2057   3.2174   3.2412
  3.2568   3.2692   3.3004   3.3139   3.3517   3.3593   3.3861   3.3981
  3.4426   3.4819   3.4880   3.5114   3.5206   3.5594   3.5643   3.5763
  3.5961   3.6160   3.6420   3.6560   3.6915   3.7160   3.7605   3.7744
  3.7892   3.8251   3.8473   3.8958   3.9074   3.9259   3.9400   3.9596
  3.9804   4.0013   4.0162   4.0327   4.0632   4.0750   4.0865   4.0967
  4.1073   4.1276   4.1410   4.1670   4.2026   4.2320   4.2703   4.3313
  4.3541   4.3659   4.3944   4.5135   4.5266   4.5481   4.5616   4.6214
  4.6522   4.6594   4.6848   4.7018   4.7175   4.7345   4.7890   4.8163
  4.8410   4.8759   4.9707   5.0097   5.0170   5.0322   5.0558   5.0935
  5.1521   5.1702   5.2105   5.2274   5.2572   5.2668   5.3186   5.3653
  5.3877   5.3908   5.5671   5.7024   5.7199   5.7281   5.8466   5.8704
  5.9045   5.9854   6.0311   6.2166   6.2377   6.2743   6.4157   6.4883
  6.7233   8.4656   8.7456  10.7094  13.5977  13.6152  15.4866  15.7678
 --------------------------------------------------------------
 
          Ground-State Mulliken Net Atomic Charges

     Atom                 Charge (a.u.)    Spin (a.u.)
  --------------------------------------------------------
      1 C                    -0.070112       0.028289
      2 N                    -0.064491      -0.015061
      3 C                    -0.214034       0.577301
      4 H                     0.139619       0.008843
      5 C                    -0.127600      -0.067567
      6 H                     0.159544       0.016191
      7 C                    -0.258770      -0.131229
      8 H                     0.158970       0.004597
      9 C                     0.053864       0.421341
     10 H                     0.150621       0.003664
     11 N                    -0.101754       0.088577
     12 H                     0.174144       0.065054
  --------------------------------------------------------
  Sum of atomic charges =    -0.000000
  Sum of spin   charges =     1.000000

 -----------------------------------------------------------------
                    Cartesian Multipole Moments
 -----------------------------------------------------------------
    Charge (ESU x 10^10)
                -0.0000
    Dipole Moment (Debye)
         X       0.8972      Y       0.3959      Z      -4.0976
       Tot       4.2133
    Quadrupole Moments (Debye-Ang)
        XX     -39.5595     XY      -1.4963     YY     -39.1992
        XZ       3.6273     YZ       8.0990     ZZ     -63.6339
    Octopole Moments (Debye-Ang^2)
       XXX      14.1522    XXY       4.4949    XYY      -0.1724
       YYY      -6.7416    XXZ     -22.2396    XYZ      -1.8579
       YYZ     -11.6509    XZZ      25.7688    YZZ       2.3073
       ZZZ    -123.7129
    Hexadecapole Moments (Debye-Ang^3)
      XXXX    -103.9620   XXXY      12.4289   XXYY     -56.5589
      XYYY      12.0585   YYYY    -267.9589   XXXZ      53.8076
      XXYZ      51.2088   XYYZ      19.3960   YYYZ     171.8102
      XXZZ    -237.1525   XYZZ      -1.3037   YYZZ    -279.7411
      XZZZ     121.3720   YZZZ     260.2659   ZZZZ   -1627.7474
 -----------------------------------------------------------------
 Calculating analytic gradient of the SCF energy
 Gradient of SCF Energy
            1           2           3           4           5           6
    1  -0.0095400   0.0071602  -0.0038007  -0.0013284   0.0011761  -0.0000512
    2  -0.0042127   0.0044414  -0.0064486  -0.0029340   0.0016428  -0.0007210
    3   0.0289464  -0.0205653   0.0123874   0.0021855  -0.0007360  -0.0001486
            7           8           9          10          11          12
    1   0.0124131   0.0011337  -0.0275277  -0.0009544   0.0222583  -0.0009392
    2  -0.0014685   0.0009682   0.0388749  -0.0005425  -0.0288257  -0.0007743
    3  -0.0189793   0.0001266  -0.0042412  -0.0014822   0.0003475   0.0021592
 Max gradient component =       3.887E-02
 RMS gradient           =       1.271E-02
 Gradient time:  CPU 185.36 s  wall 3.47 s
rPathMan2.  file_steps = 951
 IRC --- Status = 3.  Assess initial corrector step
 IRC --- bisector search: b =  0.000000 E =     -302.860101 G.B =  -0.007874
 IRC --- bisector search: b =  0.038574 E =     -302.858862 G.B =   0.073502
 IRC --- performed gradient/energy interpolation
 IRC --- bisector search:  estimate b(min) =   3.796780900494462E-003
 Adding empirical dispersion correction 
 ----------------------------------------------------------------
 Doing -D3(0) with
 s6  =   1.00000
 s8  =   1.00000
 rs6 =   1.28100
 rs8 =   1.09400
 -D3 energy without 3body term =     -0.0028521983 hartrees
 ----------------------------------------------------------------
             Standard Nuclear Orientation (Angstroms)
    I     Atom           X                Y                Z
 ----------------------------------------------------------------
    1      C      -0.3304967343    -0.4353627445     2.7414485116
    2      N      -0.7010915295    -0.6563744692     3.8083956629
    3      C       0.0637703907    -0.9801521977     0.3886292170
    4      H      -0.3635265492    -1.9839314469     0.4595004290
    5      C       0.1348247073    -0.1382032413     1.4125855239
    6      H       0.5661428457     0.8513258867     1.2904117493
    7      C       0.6379157352    -0.2698320840    -1.5108877505
    8      H       1.6941724606    -0.1320676539    -1.3064776830
    9      C      -0.0347828548     0.8640903728    -1.8378210113
   10      H       0.3827039303    -1.1379755357    -2.1094368551
   11      N      -0.6914099878     1.8657969344    -2.0266015537
   12      H      -1.3582224346     2.1526866090    -1.3097449286
 ----------------------------------------------------------------
 Nuclear Repulsion Energy =         222.62106519 hartrees
 There are       25 alpha and       24 beta electrons

                       Distance Matrix (Angstroms)
             C (  1)   N (  2)   C (  3)   H (  4)   C (  5)   H (  6)
   N (  2)  1.150897
   C (  3)  2.447039  3.519183
   H (  4)  2.757978  3.618212  1.093242
   C (  5)  1.438994  2.589819  1.327559  2.136220
   H (  6)  2.136595  3.196762  2.102356  3.097319  1.086338
   C (  7)  4.364354  5.498830  2.107691  2.797044  2.969364  3.018182
   H (  8)  4.536186  5.672223  2.500169  3.283627  3.134471  2.997223
   C (  9)  4.769249  5.885197  2.892754  3.673825  3.405657  3.185454
   H ( 10)  4.953121  6.035503  2.523284  2.805698  3.669555  3.943341
   N ( 11)  5.306590  6.356779  3.808289  4.594412  4.065303  3.689603
   H ( 12)  4.915932  5.875203  3.836824  4.607739  3.858555  3.486766
             C (  7)   H (  8)   C (  9)   H ( 10)   N ( 11)
   H (  8)  1.084639
   C (  9)  1.358377  2.064932
   H ( 10)  1.084927  1.837537  2.063089
   N ( 11)  2.567874  3.193907  1.212524  3.191118
   H ( 12)  3.145413  3.812772  1.921155  3.807728  1.020210
 
 Applying Cartesian multipole field
    Component          Value
    ---------          -----
     (2,0,0)        1.00000E-11
     (0,2,0)        2.00000E-11
     (0,0,2)       -3.00000E-11
 Nucleus-field energy     =    -0.0000000207 hartrees
 Requested basis set is cc-pVTZ
 There are 100 shells and 280 basis functions
 A cutoff of  1.0D-11 yielded   4317 shell pairs
 There are     33101 function pairs (     42935 Cartesian)
 Smallest overlap matrix eigenvalue = 3.11E-04
 Guess MOs from SCF MO coefficient file
 Reading MOs from coefficient file
 Reading MOs from coefficient file
 Long-range K will be added via erf
 Coulomb attenuation parameter = 0.25 bohr**(-1)
 An unrestricted hybrid HF-DFT SCF calculation will be
 performed using Pulay DIIS extrapolation
 Exchange:     0.1957 Hartree-Fock + 1.0000 wB97X-D3 + LR-HF
 Correlation:  1.0000 wB97X-D3
 Using SG-2 standard quadrature grid
 Dispersion:   Grimme D3
 SCF converges when DIIS error is below 1.0E-08
 Using Q-Chem read-in guess as SCF_GUESS READ specified.

 using 64 threads for integral computing
 -------------------------------------------------------
 OpenMP Integral computing Module                
 Release: version 1.0, May 2013, Q-Chem Inc. Pittsburgh 
 -------------------------------------------------------
 using 64 threads for integral computing
 -------------------------------------------------------
 OpenMP Integral computing Module                
 Release: version 1.0, May 2013, Q-Chem Inc. Pittsburgh 
 -------------------------------------------------------
 ---------------------------------------
  Cycle       Energy         DIIS Error
 ---------------------------------------
    1    -302.8573841246      7.72E-04
    2    -302.8598838395      1.47E-04
    3    -302.8598636304      1.72E-04
    4    -302.8601107542      2.12E-05
    5    -302.8601148621      8.85E-06
    6    -302.8601159856      4.43E-06
    7    -302.8601163849      2.08E-06
    8    -302.8601165456      7.56E-07
    9    -302.8601166159      3.33E-07
   10    -302.8601166482      1.75E-07
   11    -302.8601166585      7.10E-08
   12    -302.8601166636      3.52E-08
   13    -302.8601166655      1.90E-08
   14    -302.8601166663      9.75E-09 Convergence criterion met
 ---------------------------------------
 <S^2> = 0.7888
 SCF time:  CPU 1060.70 s  wall 17.99 s
 SCF   energy in the final basis set = -302.86011667
 Total energy in the final basis set = -302.86011667
 
 --------------------------------------------------------------
 
                    Orbital Energies (a.u.)
 --------------------------------------------------------------
 
 Alpha MOs
 -- Occupied --
-14.4660 -14.4184 -10.3730 -10.3434 -10.3307 -10.3271 -10.3172  -1.0794
 -1.0231  -0.9303  -0.9004  -0.7443  -0.7038  -0.6381  -0.6232  -0.5884
 -0.5543  -0.5204  -0.4783  -0.4683  -0.4614  -0.4345  -0.4280  -0.3779
 -0.2723
 -- Virtual --
  0.0264   0.0539   0.0812   0.1015   0.1306   0.1387   0.1567   0.1644
  0.1873   0.1995   0.2428   0.2484   0.2734   0.3075   0.3197   0.3583
  0.3617   0.3876   0.3975   0.4094   0.4307   0.4407   0.4490   0.4582
  0.4769   0.4970   0.5057   0.5160   0.5329   0.5431   0.5538   0.5605
  0.5642   0.5787   0.5916   0.6014   0.6400   0.6439   0.6626   0.6646
  0.6798   0.6881   0.7083   0.7226   0.7405   0.7653   0.7670   0.8098
  0.8232   0.8420   0.8622   0.8942   0.9213   0.9327   0.9435   0.9574
  1.0145   1.0339   1.0598   1.0835   1.0882   1.1149   1.1311   1.1406
  1.1481   1.1618   1.1879   1.2207   1.2419   1.2556   1.2698   1.2965
  1.3149   1.3492   1.3637   1.3769   1.3996   1.4230   1.4539   1.4660
  1.4789   1.4806   1.4964   1.5173   1.5372   1.5723   1.5961   1.6462
  1.6762   1.7582   1.7972   1.8039   1.8176   1.8919   1.9851   2.0229
  2.0447   2.1254   2.1341   2.1737   2.1981   2.2258   2.2344   2.2807
  2.3014   2.3440   2.3647   2.3875   2.4175   2.4424   2.4882   2.5138
  2.5529   2.5682   2.5821   2.5978   2.6552   2.6773   2.7064   2.7205
  2.7270   2.7371   2.7501   2.7769   2.7782   2.8104   2.8198   2.8713
  2.8766   2.8966   2.9163   2.9254   2.9442   2.9694   2.9830   3.0072
  3.0102   3.0384   3.0446   3.0585   3.0866   3.0908   3.0996   3.1064
  3.1187   3.1427   3.1463   3.1701   3.1934   3.2108   3.2334   3.2493
  3.2585   3.2887   3.3075   3.3362   3.3470   3.3738   3.3901   3.4331
  3.4747   3.4789   3.5019   3.5111   3.5514   3.5576   3.5673   3.5915
  3.6074   3.6296   3.6516   3.6811   3.7022   3.7514   3.7691   3.7872
  3.8185   3.8405   3.8924   3.9026   3.9184   3.9360   3.9590   3.9744
  3.9956   4.0120   4.0303   4.0578   4.0713   4.0831   4.0916   4.1031
  4.1212   4.1378   4.1615   4.1939   4.2268   4.2644   4.3309   4.3533
  4.3559   4.3865   4.5050   4.5194   4.5381   4.5533   4.6101   4.6477
  4.6558   4.6797   4.6874   4.7029   4.7243   4.7748   4.8061   4.8288
  4.8657   4.9520   5.0031   5.0096   5.0267   5.0482   5.0817   5.1416
  5.1613   5.2011   5.2186   5.2494   5.2533   5.3094   5.3582   5.3796
  5.3827   5.5620   5.6568   5.7011   5.7241   5.8283   5.8523   5.8950
  5.9661   5.9881   6.1918   6.1958   6.2261   6.3749   6.4653   6.7294
  8.5027   8.7707  10.7293  13.5951  13.7580  15.0285  15.5229
 
 Beta MOs
 -- Occupied --
-14.4641 -14.4186 -10.3678 -10.3443 -10.3280 -10.3223 -10.3165  -1.0712
 -1.0230  -0.9221  -0.8941  -0.7286  -0.6919  -0.6321  -0.6157  -0.5857
 -0.5430  -0.4939  -0.4782  -0.4657  -0.4582  -0.4311  -0.3973  -0.3706
 -- Virtual --
 -0.0092   0.0382   0.0625   0.0929   0.1116   0.1357   0.1453   0.1662
  0.1690   0.1881   0.1989   0.2440   0.2488   0.2783   0.3124   0.3213
  0.3626   0.3651   0.3915   0.4018   0.4108   0.4358   0.4436   0.4542
  0.4657   0.4853   0.5000   0.5070   0.5160   0.5356   0.5475   0.5588
  0.5634   0.5687   0.5812   0.5966   0.6089   0.6442   0.6469   0.6669
  0.6708   0.6823   0.6897   0.7118   0.7248   0.7457   0.7679   0.7708
  0.8121   0.8263   0.8452   0.8646   0.8977   0.9269   0.9388   0.9456
  0.9616   1.0170   1.0379   1.0629   1.0869   1.0928   1.1183   1.1338
  1.1444   1.1501   1.1645   1.1900   1.2235   1.2458   1.2586   1.2741
  1.3021   1.3182   1.3542   1.3658   1.3821   1.4035   1.4253   1.4577
  1.4690   1.4812   1.4843   1.5001   1.5193   1.5391   1.5759   1.6000
  1.6501   1.6779   1.7622   1.7972   1.8064   1.8224   1.8928   1.9879
  2.0274   2.0529   2.1284   2.1368   2.1820   2.2094   2.2330   2.2534
  2.2880   2.3128   2.3484   2.3703   2.3911   2.4206   2.4502   2.4954
  2.5182   2.5577   2.5746   2.5894   2.6100   2.6668   2.6841   2.7151
  2.7245   2.7302   2.7483   2.7537   2.7850   2.7874   2.8179   2.8277
  2.8768   2.8836   2.9028   2.9265   2.9350   2.9559   2.9758   2.9933
  3.0212   3.0221   3.0478   3.0514   3.0664   3.0945   3.0983   3.1032
  3.1111   3.1275   3.1491   3.1524   3.1760   3.2008   3.2179   3.2404
  3.2563   3.2681   3.2969   3.3117   3.3507   3.3577   3.3828   3.3947
  3.4428   3.4797   3.4837   3.5104   3.5166   3.5572   3.5614   3.5730
  3.5961   3.6132   3.6394   3.6570   3.6885   3.7101   3.7580   3.7735
  3.7923   3.8231   3.8447   3.8968   3.9077   3.9233   3.9411   3.9631
  3.9782   3.9993   4.0153   4.0336   4.0633   4.0714   4.0826   4.0954
  4.1052   4.1260   4.1408   4.1659   4.1980   4.2299   4.2698   4.3357
  4.3576   4.3623   4.3897   4.5093   4.5246   4.5424   4.5576   4.6133
  4.6549   4.6554   4.6813   4.6921   4.7097   4.7312   4.7766   4.8067
  4.8312   4.8665   4.9598   5.0125   5.0136   5.0277   5.0515   5.0849
  5.1460   5.1647   5.2048   5.2210   5.2502   5.2545   5.3145   5.3617
  5.3838   5.3879   5.5646   5.6632   5.7063   5.7285   5.8344   5.8577
  5.8963   5.9728   5.9969   6.1926   6.1982   6.2265   6.3869   6.4676
  6.7368   8.5044   8.7784  10.7361  13.6001  13.7583  15.0326  15.5229
 --------------------------------------------------------------
 
          Ground-State Mulliken Net Atomic Charges

     Atom                 Charge (a.u.)    Spin (a.u.)
  --------------------------------------------------------
      1 C                    -0.062312       0.028712
      2 N                    -0.073056      -0.016575
      3 C                    -0.211271       0.580941
      4 H                     0.138864       0.009433
      5 C                    -0.124845      -0.068122
      6 H                     0.160200       0.016097
      7 C                    -0.257456      -0.134770
      8 H                     0.160179       0.005238
      9 C                     0.066707       0.432367
     10 H                     0.151920       0.004293
     11 N                    -0.122015       0.081909
     12 H                     0.173085       0.060476
  --------------------------------------------------------
  Sum of atomic charges =    -0.000000
  Sum of spin   charges =     1.000000

 -----------------------------------------------------------------
                    Cartesian Multipole Moments
 -----------------------------------------------------------------
    Charge (ESU x 10^10)
                -0.0000
    Dipole Moment (Debye)
         X       0.9690      Y       0.2592      Z      -4.0156
       Tot       4.1390
    Quadrupole Moments (Debye-Ang)
        XX     -39.6104     XY      -1.4235     YY     -39.4655
        XZ       3.4518     YZ       8.3571     ZZ     -63.7463
    Octopole Moments (Debye-Ang^2)
       XXX      14.3715    XXY       4.3897    XYY      -0.0485
       YYY      -7.4319    XXZ     -22.1925    XYZ      -1.9990
       YYZ     -11.1460    XZZ      26.0861    YZZ       1.5770
       ZZZ    -122.9994
    Hexadecapole Moments (Debye-Ang^3)
      XXXX    -104.2135   XXXY      12.6788   XXYY     -56.8350
      XYYY      12.4071   YYYY    -270.0783   XXXZ      53.4869
      XXYZ      51.5058   XYYZ      19.0966   YYYZ     173.4894
      XXZZ    -237.5811   XYZZ      -0.7453   YYZZ    -281.4555
      XZZZ     119.7697   YZZZ     262.0091   ZZZZ   -1628.7192
 -----------------------------------------------------------------
 Calculating analytic gradient of the SCF energy
 Gradient of SCF Energy
            1           2           3           4           5           6
    1   0.0000219  -0.0011169  -0.0023772  -0.0023371  -0.0007286   0.0002507
    2   0.0019339  -0.0005544  -0.0047361  -0.0049373   0.0002887  -0.0002436
    3   0.0017523   0.0032317   0.0103495   0.0028070   0.0042458  -0.0002410
            7           8           9          10          11          12
    1   0.0061510   0.0010572   0.0011375  -0.0011140  -0.0013947   0.0004500
    2   0.0078997   0.0013879  -0.0035436  -0.0003599   0.0032517  -0.0003869
    3  -0.0204908  -0.0001381   0.0025789  -0.0019621  -0.0016259  -0.0005073
 Max gradient component =       2.049E-02
 RMS gradient           =       4.640E-03
 Gradient time:  CPU 191.90 s  wall 3.60 s
rPathMan2.  file_steps = 951
 IRC --- Status = 4.  Checking bisector search.
 IRC --- Bisector search finished successfully.
 ------------------------------------------------------------------------
 Reaction path following.  The coordinates are cartesian              
 Step   3 E=    -302.860117 |G|=  0.027843 S_lin= 0.2975 S_tot= 0.2987
 ------------------------------------------------------------------------
  IRC -- SD step length =   0.150000000000000     
 Adding empirical dispersion correction 
 ----------------------------------------------------------------
 Doing -D3(0) with
 s6  =   1.00000
 s8  =   1.00000
 rs6 =   1.28100
 rs8 =   1.09400
 -D3 energy without 3body term =     -0.0028064990 hartrees
 ----------------------------------------------------------------
             Standard Nuclear Orientation (Angstroms)
    I     Atom           X                Y                Z
 ----------------------------------------------------------------
    1      C      -0.3305591663    -0.4408760605     2.7364530090
    2      N      -0.6979074449    -0.6547939841     3.7991824749
    3      C       0.0705474369    -0.9666500226     0.3591237988
    4      H      -0.3568638431    -1.9698556390     0.4514980756
    5      C       0.1369017944    -0.1390261622     1.4004810428
    6      H       0.5654280004     0.8520202345     1.2910987321
    7      C       0.6203797367    -0.2923532775    -1.4524705556
    8      H       1.6911585483    -0.1360243973    -1.3060839199
    9      C      -0.0380258228     0.8741927643    -1.8451732995
   10      H       0.3858799236    -1.1369493561    -2.1038431846
   11      N      -0.6874337393     1.8565267258    -2.0219661643
   12      H      -1.3595054444     2.1537896043    -1.3082986982
 ----------------------------------------------------------------
 Nuclear Repulsion Energy =         223.35984442 hartrees
 There are       25 alpha and       24 beta electrons

                       Distance Matrix (Angstroms)
             C (  1)   N (  2)   C (  3)   H (  4)   C (  5)   H (  6)
   N (  2)  1.144596
   C (  3)  2.467594  3.538613
   H (  4)  2.749453  3.612850  1.094365
   C (  5)  1.447223  2.591658  1.331837  2.120450
   H (  6)  2.136217  3.187003  2.102628  3.085212  1.085252
   C (  7)  4.298072  5.426703  2.009693  2.719212  2.897688  2.973177
   H (  8)  4.530164  5.660433  2.467638  3.262886  3.121092  2.998143
   C (  9)  4.775592  5.884896  2.873920  3.669464  3.404627  3.193877
   H ( 10)  4.942294  6.021028  2.488904  2.788399  3.652140  3.938765
   N ( 11)  5.296034  6.339764  3.770206  4.568206  4.046592  3.681724
   H ( 12)  4.914370  5.866193  3.816083  4.594195  3.851458  3.486666
             C (  7)   H (  8)   C (  9)   H ( 10)   N ( 11)
   H (  8)  1.091987
   C (  9)  1.395902  2.073942
   H ( 10)  1.092071  1.828120  2.071545
   N ( 11)  2.579222  3.184407  1.190784  3.181133
   H ( 12)  3.150293  3.814421  1.916223  3.808966  1.024386
 
 Applying Cartesian multipole field
    Component          Value
    ---------          -----
     (2,0,0)        1.00000E-11
     (0,2,0)        2.00000E-11
     (0,0,2)       -3.00000E-11
 Nucleus-field energy     =    -0.0000000205 hartrees
 Requested basis set is cc-pVTZ
 There are 100 shells and 280 basis functions
 A cutoff of  1.0D-11 yielded   4329 shell pairs
 There are     33217 function pairs (     43094 Cartesian)
 Smallest overlap matrix eigenvalue = 3.08E-04
 Guess MOs from SCF MO coefficient file
 Reading MOs from coefficient file
 Reading MOs from coefficient file
 Long-range K will be added via erf
 Coulomb attenuation parameter = 0.25 bohr**(-1)
 An unrestricted hybrid HF-DFT SCF calculation will be
 performed using Pulay DIIS extrapolation
 Exchange:     0.1957 Hartree-Fock + 1.0000 wB97X-D3 + LR-HF
 Correlation:  1.0000 wB97X-D3
 Using SG-2 standard quadrature grid
 Dispersion:   Grimme D3
 SCF converges when DIIS error is below 1.0E-08
 Using Q-Chem read-in guess as SCF_GUESS READ specified.

 using 64 threads for integral computing
 -------------------------------------------------------
 OpenMP Integral computing Module                
 Release: version 1.0, May 2013, Q-Chem Inc. Pittsburgh 
 -------------------------------------------------------
 using 64 threads for integral computing
 -------------------------------------------------------
 OpenMP Integral computing Module                
 Release: version 1.0, May 2013, Q-Chem Inc. Pittsburgh 
 -------------------------------------------------------
 ---------------------------------------
  Cycle       Energy         DIIS Error
 ---------------------------------------
    1    -302.8781800435      1.46E-03
    2    -302.8629732231      2.03E-04
    3    -302.8636927419      2.12E-04
    4    -302.8642106102      4.96E-05
    5    -302.8644246718      3.01E-05
    6    -302.8645500929      2.23E-05
    7    -302.8646046931      9.32E-06
    8    -302.8646217101      4.98E-06
    9    -302.8646250445      1.43E-06
   10    -302.8646263459      5.17E-07
   11    -302.8646270700      3.22E-07
   12    -302.8646276327      1.84E-07
   13    -302.8646280092      9.84E-08
   14    -302.8646281686      5.53E-08
   15    -302.8646282238      3.20E-08
   16    -302.8646282406      1.46E-08
   17    -302.8646282428      5.65E-09 Convergence criterion met
 ---------------------------------------
 <S^2> = 0.7764
 SCF time:  CPU 1370.09 s  wall 23.49 s
 SCF   energy in the final basis set = -302.86462824
 Total energy in the final basis set = -302.86462824
 
 --------------------------------------------------------------
 
                    Orbital Energies (a.u.)
 --------------------------------------------------------------
 
 Alpha MOs
 -- Occupied --
-14.4606 -14.4188 -10.3615 -10.3551 -10.3352 -10.3301 -10.3176  -1.0818
 -1.0268  -0.9311  -0.8941  -0.7448  -0.7038  -0.6384  -0.6187  -0.5840
 -0.5528  -0.5194  -0.4801  -0.4703  -0.4639  -0.4403  -0.4342  -0.3795
 -0.2608
 -- Virtual --
  0.0253   0.0637   0.0828   0.1037   0.1315   0.1406   0.1598   0.1639
  0.1849   0.1986   0.2474   0.2484   0.2669   0.3049   0.3174   0.3581
  0.3629   0.3870   0.3988   0.4074   0.4325   0.4397   0.4515   0.4582
  0.4793   0.4981   0.5053   0.5112   0.5264   0.5410   0.5520   0.5609
  0.5650   0.5809   0.5952   0.5969   0.6371   0.6439   0.6630   0.6654
  0.6825   0.6904   0.7103   0.7230   0.7428   0.7656   0.7669   0.8088
  0.8220   0.8407   0.8645   0.9042   0.9221   0.9315   0.9526   0.9616
  1.0201   1.0332   1.0654   1.0873   1.0898   1.1186   1.1251   1.1411
  1.1537   1.1610   1.1896   1.2229   1.2410   1.2503   1.2619   1.2959
  1.3116   1.3466   1.3631   1.3771   1.4015   1.4252   1.4561   1.4719
  1.4872   1.4909   1.4980   1.5068   1.5354   1.5794   1.6061   1.6537
  1.6764   1.7644   1.7944   1.7990   1.8330   1.8901   1.9910   2.0209
  2.0618   2.1226   2.1403   2.1754   2.2017   2.2182   2.2494   2.2666
  2.2993   2.3454   2.3608   2.3916   2.4230   2.4416   2.4871   2.5158
  2.5542   2.5678   2.5835   2.6036   2.6702   2.6875   2.7050   2.7246
  2.7283   2.7454   2.7494   2.7706   2.7885   2.8129   2.8287   2.8767
  2.8857   2.9041   2.9217   2.9391   2.9489   2.9685   2.9780   3.0060
  3.0187   3.0274   3.0427   3.0695   3.0857   3.0895   3.0973   3.1122
  3.1252   3.1454   3.1581   3.1755   3.1980   3.2094   3.2378   3.2518
  3.2789   3.2847   3.3155   3.3341   3.3429   3.3661   3.3913   3.4410
  3.4727   3.4800   3.5061   3.5245   3.5501   3.5606   3.5707   3.5924
  3.6223   3.6413   3.6633   3.6856   3.7017   3.7570   3.7823   3.8110
  3.8160   3.8631   3.8925   3.8934   3.9127   3.9266   3.9517   3.9823
  4.0041   4.0149   4.0449   4.0681   4.0733   4.0841   4.0851   4.0959
  4.1128   4.1473   4.1637   4.1854   4.2215   4.2707   4.3448   4.3518
  4.3586   4.4020   4.4926   4.5092   4.5284   4.5605   4.6097   4.6137
  4.6552   4.6636   4.6789   4.6829   4.7253   4.7771   4.8109   4.8372
  4.8943   4.9261   4.9788   4.9871   5.0158   5.0331   5.0820   5.1353
  5.1606   5.1941   5.2232   5.2479   5.2700   5.3072   5.3186   5.3800
  5.3931   5.4349   5.6745   5.6937   5.7173   5.8277   5.8550   5.9011
  5.9592   6.0292   6.1892   6.2016   6.2566   6.3858   6.4652   6.7218
  8.4992   8.6172  10.7217  13.1801  13.5209  15.4215  15.6734
 
 Beta MOs
 -- Occupied --
-14.4583 -14.4190 -10.3560 -10.3551 -10.3308 -10.3288 -10.3172  -1.0723
 -1.0268  -0.9245  -0.8871  -0.7329  -0.6889  -0.6338  -0.6095  -0.5809
 -0.5429  -0.4907  -0.4796  -0.4667  -0.4599  -0.4346  -0.4127  -0.3739
 -- Virtual --
  0.0001   0.0355   0.0737   0.0931   0.1134   0.1362   0.1463   0.1656
  0.1747   0.1857   0.1993   0.2483   0.2493   0.2726   0.3099   0.3184
  0.3633   0.3652   0.3901   0.4029   0.4087   0.4370   0.4431   0.4561
  0.4646   0.4881   0.5008   0.5065   0.5112   0.5297   0.5463   0.5581
  0.5629   0.5708   0.5830   0.6008   0.6016   0.6419   0.6465   0.6666
  0.6696   0.6846   0.6918   0.7141   0.7248   0.7483   0.7690   0.7698
  0.8106   0.8242   0.8450   0.8674   0.9069   0.9268   0.9382   0.9555
  0.9654   1.0224   1.0373   1.0676   1.0907   1.0938   1.1224   1.1298
  1.1447   1.1553   1.1637   1.1916   1.2248   1.2444   1.2529   1.2655
  1.3000   1.3148   1.3527   1.3658   1.3827   1.4063   1.4268   1.4594
  1.4738   1.4909   1.4936   1.5016   1.5092   1.5372   1.5834   1.6114
  1.6575   1.6781   1.7675   1.7950   1.8003   1.8398   1.8909   1.9941
  2.0264   2.0702   2.1250   2.1428   2.1826   2.2092   2.2356   2.2637
  2.2736   2.3099   2.3496   2.3651   2.3954   2.4259   2.4504   2.4944
  2.5194   2.5583   2.5736   2.5896   2.6131   2.6821   2.6943   2.7183
  2.7265   2.7329   2.7506   2.7563   2.7798   2.7983   2.8194   2.8370
  2.8795   2.8955   2.9105   2.9315   2.9466   2.9593   2.9728   2.9881
  3.0192   3.0284   3.0382   3.0474   3.0779   3.0934   3.0970   3.1007
  3.1186   3.1330   3.1513   3.1662   3.1833   3.2041   3.2146   3.2442
  3.2603   3.2844   3.2936   3.3211   3.3448   3.3539   3.3734   3.3949
  3.4506   3.4788   3.4845   3.5119   3.5301   3.5565   3.5674   3.5747
  3.5959   3.6283   3.6468   3.6672   3.6914   3.7088   3.7624   3.7855
  3.8167   3.8225   3.8664   3.8971   3.8984   3.9176   3.9309   3.9583
  3.9859   4.0075   4.0178   4.0476   4.0686   4.0764   4.0852   4.0902
  4.0971   4.1171   4.1504   4.1675   4.1889   4.2249   4.2765   4.3481
  4.3571   4.3633   4.4059   4.4967   4.5138   4.5319   4.5637   4.6126
  4.6230   4.6547   4.6695   4.6835   4.6869   4.7344   4.7786   4.8113
  4.8392   4.8963   4.9310   4.9829   4.9990   5.0191   5.0341   5.0837
  5.1398   5.1643   5.1969   5.2249   5.2480   5.2720   5.3141   5.3224
  5.3833   5.3977   5.4384   5.6798   5.7007   5.7232   5.8343   5.8599
  5.9027   5.9632   6.0398   6.1940   6.2015   6.2570   6.4000   6.4670
  6.7311   8.5009   8.6264  10.7265  13.1802  13.5245  15.4271  15.6734
 --------------------------------------------------------------
 
          Ground-State Mulliken Net Atomic Charges

     Atom                 Charge (a.u.)    Spin (a.u.)
  --------------------------------------------------------
      1 C                    -0.066888       0.019296
      2 N                    -0.065135      -0.010817
      3 C                    -0.204522       0.421210
      4 H                     0.139175       0.007350
      5 C                    -0.126979      -0.047340
      6 H                     0.160293       0.011089
      7 C                    -0.209654      -0.108654
      8 H                     0.154886       0.004908
      9 C                     0.007349       0.513051
     10 H                     0.147417       0.003802
     11 N                    -0.102271       0.103341
     12 H                     0.166328       0.082764
  --------------------------------------------------------
  Sum of atomic charges =    -0.000000
  Sum of spin   charges =     1.000000

 -----------------------------------------------------------------
                    Cartesian Multipole Moments
 -----------------------------------------------------------------
    Charge (ESU x 10^10)
                -0.0000
    Dipole Moment (Debye)
         X       1.0147      Y       0.1279      Z      -3.8301
       Tot       3.9643
    Quadrupole Moments (Debye-Ang)
        XX     -39.6754     XY      -1.3339     YY     -39.6561
        XZ       3.3286     YZ       8.4314     ZZ     -63.5827
    Octopole Moments (Debye-Ang^2)
       XXX      14.4459    XXY       4.2026    XYY       0.2293
       YYY      -7.3466    XXZ     -22.0070    XYZ      -1.9461
       YYZ     -10.7740    XZZ      25.9245    YZZ       1.1416
       ZZZ    -120.9226
    Hexadecapole Moments (Debye-Ang^3)
      XXXX    -103.7981   XXXY      13.4091   XXYY     -57.0884
      XYYY      13.2614   YYYY    -269.8235   XXXZ      51.8490
      XXYZ      51.2544   XYYZ      18.5535   YYYZ     171.9619
      XXZZ    -234.7914   XYZZ      -0.7696   YYZZ    -279.0088
      XZZZ     117.2189   YZZZ     260.2852   ZZZZ   -1612.1876
 -----------------------------------------------------------------
 Calculating analytic gradient of the SCF energy
 Gradient of SCF Energy
            1           2           3           4           5           6
    1  -0.0065785   0.0036661  -0.0056783  -0.0027040   0.0001724   0.0001933
    2  -0.0008339   0.0022808  -0.0115702  -0.0052462   0.0012892  -0.0008000
    3   0.0215929  -0.0106405   0.0202515   0.0048446   0.0030456  -0.0001203
            7           8           9          10          11          12
    1   0.0135741   0.0046922  -0.0296971  -0.0019372   0.0235742   0.0007227
    2   0.0076534   0.0024682   0.0388199  -0.0026043  -0.0300709  -0.0013861
    3  -0.0332077  -0.0002078  -0.0005770  -0.0048986  -0.0002681   0.0001855
 Max gradient component =       3.882E-02
 RMS gradient           =       1.349E-02
 Gradient time:  CPU 184.05 s  wall 3.40 s
rPathMan2.  file_steps = 951
 IRC --- Status = 2.  Assess steepest descent step
 IRC --- Previous SD length =   0.150000
 IRC --- Point 1 E =     -302.860117 |G| =   0.027843 G.D1 =  -0.027843
 IRC --- Point 2 E =     -302.864628 |G| =   0.080922 G.D1 =  -0.031489
 IRC --- Angle(G1/G2) =   67.10 Deg.  Curvature =  -0.0243
 IRC --- Corrector step required
 IRC --- equal length displacement: B_eq =   0.165799
 IRC --- chosen bisector length  : B_len =   0.082899
 Adding empirical dispersion correction 
 ----------------------------------------------------------------
 Doing -D3(0) with
 s6  =   1.00000
 s8  =   1.00000
 rs6 =   1.28100
 rs8 =   1.09400
 -D3 energy without 3body term =     -0.0028106660 hartrees
 ----------------------------------------------------------------
             Standard Nuclear Orientation (Angstroms)
    I     Atom           X                Y                Z
 ----------------------------------------------------------------
    1      C      -0.3273015051    -0.4377104166     2.7283604588
    2      N      -0.7012975566    -0.6567028413     3.8090077244
    3      C       0.0699438443    -0.9677264819     0.3639441069
    4      H      -0.3588690368    -1.9743205122     0.4531232254
    5      C       0.1357787074    -0.1392469684     1.4050395772
    6      H       0.5656906040     0.8520654038     1.2908142309
    7      C       0.6224902704    -0.2848463187    -1.4653923487
    8      H       1.6903642229    -0.1352565717    -1.3061788626
    9      C      -0.0218393538     0.8501022467    -1.8412141854
   10      H       0.3852420495    -1.1361851687    -2.1042374970
   11      N      -0.7009838913     1.8759101495    -2.0241523468
   12      H      -1.3592183753     2.1539179091    -1.3091127718
 ----------------------------------------------------------------
 Nuclear Repulsion Energy =         222.55479654 hartrees
 There are       25 alpha and       24 beta electrons

                       Distance Matrix (Angstroms)
             C (  1)   N (  2)   C (  3)   H (  4)   C (  5)   H (  6)
   N (  2)  1.164315
   C (  3)  2.455440  3.544011
   H (  4)  2.745701  3.621510  1.097755
   C (  5)  1.433423  2.597599  1.332138  2.125633
   H (  6)  2.127791  3.197333  2.101546  3.089497  1.086541
   C (  7)  4.302678  5.450687  2.029311  2.738264  2.915041  2.982024
   H (  8)  4.521057  5.670722  2.471453  3.267515  3.125293  2.997344
   C (  9)  4.757392  5.887031  2.859309  3.654441  3.397325  3.186659
   H ( 10)  4.934530  6.031330  2.493935  2.792179  3.656657  3.938538
   N ( 11)  5.298949  6.359236  3.792572  4.591101  4.064528  3.693471
   H ( 12)  4.907401  5.876020  3.819200  4.598753  3.854899  3.487078
             C (  7)   H (  8)   C (  9)   H ( 10)   N ( 11)
   H (  8)  1.089991
   C (  9)  1.358128  2.046665
   H ( 10)  1.090499  1.828141  2.044562
   N ( 11)  2.594738  3.206060  1.243779  3.202970
   H ( 12)  3.146294  3.813172  1.942074  3.807905  1.010862
 
 Applying Cartesian multipole field
    Component          Value
    ---------          -----
     (2,0,0)        1.00000E-11
     (0,2,0)        2.00000E-11
     (0,0,2)       -3.00000E-11
 Nucleus-field energy     =    -0.0000000206 hartrees
 Requested basis set is cc-pVTZ
 There are 100 shells and 280 basis functions
 A cutoff of  1.0D-11 yielded   4325 shell pairs
 There are     33161 function pairs (     43009 Cartesian)
 Smallest overlap matrix eigenvalue = 2.99E-04
 Guess MOs from SCF MO coefficient file
 Reading MOs from coefficient file
 Reading MOs from coefficient file
 Long-range K will be added via erf
 Coulomb attenuation parameter = 0.25 bohr**(-1)
 An unrestricted hybrid HF-DFT SCF calculation will be
 performed using Pulay DIIS extrapolation
 Exchange:     0.1957 Hartree-Fock + 1.0000 wB97X-D3 + LR-HF
 Correlation:  1.0000 wB97X-D3
 Using SG-2 standard quadrature grid
 Dispersion:   Grimme D3
 SCF converges when DIIS error is below 1.0E-08
 Using Q-Chem read-in guess as SCF_GUESS READ specified.

 using 64 threads for integral computing
 -------------------------------------------------------
 OpenMP Integral computing Module                
 Release: version 1.0, May 2013, Q-Chem Inc. Pittsburgh 
 -------------------------------------------------------
 using 64 threads for integral computing
 -------------------------------------------------------
 OpenMP Integral computing Module                
 Release: version 1.0, May 2013, Q-Chem Inc. Pittsburgh 
 -------------------------------------------------------
 ---------------------------------------
  Cycle       Energy         DIIS Error
 ---------------------------------------
    1    -302.8563213247      1.79E-03
    2    -302.8606723385      3.16E-04
    3    -302.8606711947      3.67E-04
    4    -302.8617857671      5.36E-05
    5    -302.8618273808      1.98E-05
    6    -302.8618456550      1.35E-05
    7    -302.8618552165      7.20E-06
    8    -302.8618610467      3.13E-06
    9    -302.8618642603      1.81E-06
   10    -302.8618650173      7.25E-07
   11    -302.8618651910      3.06E-07
   12    -302.8618653023      1.25E-07
   13    -302.8618653701      6.82E-08
   14    -302.8618654121      3.92E-08
   15    -302.8618654342      2.28E-08
   16    -302.8618654441      1.33E-08
   17    -302.8618654474      6.29E-09 Convergence criterion met
 ---------------------------------------
 <S^2> = 0.7816
 SCF time:  CPU 1354.69 s  wall 23.56 s
 SCF   energy in the final basis set = -302.86186545
 Total energy in the final basis set = -302.86186545
 
 --------------------------------------------------------------
 
                    Orbital Energies (a.u.)
 --------------------------------------------------------------
 
 Alpha MOs
 -- Occupied --
-14.4627 -14.4250 -10.3715 -10.3520 -10.3380 -10.3308 -10.3234  -1.0636
 -1.0214  -0.9349  -0.9043  -0.7494  -0.6997  -0.6415  -0.6221  -0.5884
 -0.5548  -0.5153  -0.4793  -0.4712  -0.4498  -0.4391  -0.4304  -0.3788
 -0.2735
 -- Virtual --
  0.0208   0.0494   0.0823   0.1022   0.1284   0.1381   0.1568   0.1625
  0.1838   0.1946   0.2454   0.2473   0.2712   0.3049   0.3162   0.3588
  0.3613   0.3875   0.4005   0.4071   0.4253   0.4387   0.4508   0.4573
  0.4797   0.4973   0.5046   0.5097   0.5277   0.5400   0.5522   0.5595
  0.5654   0.5785   0.5952   0.5986   0.6395   0.6451   0.6612   0.6639
  0.6812   0.6881   0.7088   0.7210   0.7382   0.7642   0.7658   0.8079
  0.8217   0.8278   0.8613   0.8970   0.9177   0.9306   0.9375   0.9583
  1.0108   1.0315   1.0603   1.0847   1.0861   1.1075   1.1214   1.1393
  1.1490   1.1587   1.1857   1.2228   1.2380   1.2471   1.2643   1.2910
  1.3096   1.3468   1.3660   1.3790   1.3991   1.4239   1.4504   1.4690
  1.4778   1.4832   1.4921   1.5041   1.5317   1.5740   1.5999   1.6522
  1.6783   1.7582   1.7903   1.7969   1.8098   1.8931   1.9798   2.0041
  2.0488   2.1206   2.1300   2.1707   2.2006   2.2238   2.2405   2.2748
  2.2994   2.3435   2.3591   2.3890   2.4241   2.4373   2.4850   2.5116
  2.5523   2.5658   2.5807   2.6002   2.6672   2.6818   2.7086   2.7239
  2.7292   2.7426   2.7488   2.7735   2.7865   2.8115   2.8245   2.8725
  2.8794   2.8983   2.9193   2.9329   2.9458   2.9685   2.9768   3.0096
  3.0142   3.0280   3.0442   3.0656   3.0813   3.0906   3.0974   3.1040
  3.1249   3.1403   3.1500   3.1751   3.1894   3.2068   3.2359   3.2467
  3.2724   3.2798   3.3087   3.3356   3.3381   3.3645   3.3846   3.4404
  3.4678   3.4731   3.5023   3.5140   3.5489   3.5588   3.5612   3.5884
  3.6153   3.6357   3.6608   3.6810   3.6915   3.7518   3.7768   3.8092
  3.8192   3.8536   3.8971   3.8992   3.9132   3.9288   3.9626   3.9749
  4.0021   4.0126   4.0430   4.0641   4.0702   4.0777   4.0828   4.0943
  4.1151   4.1433   4.1608   4.1805   4.2191   4.2659   4.3485   4.3495
  4.3632   4.3877   4.4921   4.5023   4.5332   4.5541   4.5964   4.6221
  4.6476   4.6509   4.6668   4.6778   4.7238   4.7571   4.7938   4.8206
  4.8667   4.9216   4.9841   4.9946   5.0120   5.0244   5.0746   5.1270
  5.1520   5.1885   5.2127   5.2386   5.2439   5.3106   5.3222   5.3711
  5.3888   5.4665   5.5937   5.6694   5.7400   5.8059   5.8327   5.8689
  5.9407   5.9683   6.1123   6.1581   6.1711   6.3334   6.4306   6.7523
  8.5695   8.7168  10.7839  13.5377  13.6510  14.4076  15.2111
 
 Beta MOs
 -- Occupied --
-14.4607 -14.4252 -10.3651 -10.3531 -10.3318 -10.3308 -10.3229  -1.0540
 -1.0214  -0.9277  -0.8976  -0.7361  -0.6859  -0.6365  -0.6136  -0.5853
 -0.5443  -0.4881  -0.4788  -0.4676  -0.4460  -0.4305  -0.4092  -0.3728
 -- Virtual --
 -0.0093   0.0314   0.0595   0.0916   0.1113   0.1333   0.1451   0.1644
  0.1708   0.1845   0.1950   0.2463   0.2482   0.2768   0.3100   0.3176
  0.3621   0.3659   0.3915   0.4049   0.4088   0.4315   0.4405   0.4550
  0.4636   0.4879   0.5005   0.5056   0.5098   0.5308   0.5451   0.5583
  0.5613   0.5706   0.5810   0.6001   0.6047   0.6439   0.6480   0.6651
  0.6687   0.6834   0.6895   0.7127   0.7230   0.7440   0.7676   0.7687
  0.8100   0.8240   0.8322   0.8636   0.8998   0.9228   0.9371   0.9399
  0.9624   1.0130   1.0354   1.0629   1.0880   1.0905   1.1102   1.1257
  1.1440   1.1508   1.1613   1.1876   1.2250   1.2416   1.2496   1.2681
  1.2952   1.3130   1.3524   1.3682   1.3842   1.4036   1.4257   1.4536
  1.4712   1.4809   1.4868   1.4957   1.5065   1.5334   1.5780   1.6046
  1.6560   1.6802   1.7616   1.7947   1.7979   1.8128   1.8939   1.9833
  2.0088   2.0564   2.1234   2.1325   2.1779   2.2075   2.2423   2.2566
  2.2827   2.3105   2.3477   2.3641   2.3935   2.4274   2.4463   2.4913
  2.5154   2.5564   2.5718   2.5872   2.6106   2.6813   2.6886   2.7189
  2.7257   2.7339   2.7501   2.7552   2.7826   2.7977   2.8191   2.8329
  2.8781   2.8869   2.9048   2.9296   2.9417   2.9558   2.9730   2.9870
  3.0217   3.0258   3.0388   3.0496   3.0751   3.0900   3.0984   3.1011
  3.1096   3.1332   3.1468   3.1575   3.1822   3.1964   3.2120   3.2426
  3.2561   3.2787   3.2890   3.3142   3.3473   3.3500   3.3722   3.3880
  3.4493   3.4715   3.4793   3.5083   3.5205   3.5539   3.5621   3.5675
  3.5931   3.6220   3.6406   3.6659   3.6875   3.7002   3.7577   3.7800
  3.8157   3.8234   3.8570   3.9015   3.9035   3.9182   3.9336   3.9678
  3.9786   4.0055   4.0155   4.0456   4.0643   4.0732   4.0781   4.0884
  4.0959   4.1195   4.1465   4.1649   4.1844   4.2225   4.2715   4.3521
  4.3553   4.3681   4.3906   4.4968   4.5075   4.5360   4.5574   4.5985
  4.6317   4.6471   4.6564   4.6723   4.6798   4.7322   4.7586   4.7944
  4.8229   4.8683   4.9278   4.9882   5.0037   5.0167   5.0256   5.0760
  5.1316   5.1555   5.1913   5.2146   5.2386   5.2463   5.3156   5.3258
  5.3755   5.3937   5.4694   5.6008   5.6736   5.7447   5.8123   5.8368
  5.8710   5.9463   5.9776   6.1159   6.1578   6.1714   6.3468   6.4325
  6.7604   8.5713   8.7257  10.7894  13.5415  13.6527  14.4116  15.2112
 --------------------------------------------------------------
 
          Ground-State Mulliken Net Atomic Charges

     Atom                 Charge (a.u.)    Spin (a.u.)
  --------------------------------------------------------
      1 C                    -0.053220       0.023303
      2 N                    -0.081569      -0.015233
      3 C                    -0.203188       0.476752
      4 H                     0.138647       0.008635
      5 C                    -0.121103      -0.055277
      6 H                     0.161803       0.012455
      7 C                    -0.221134      -0.126382
      8 H                     0.159083       0.006459
      9 C                     0.049468       0.518649
     10 H                     0.151628       0.005411
     11 N                    -0.148211       0.081279
     12 H                     0.167795       0.063950
  --------------------------------------------------------
  Sum of atomic charges =    -0.000000
  Sum of spin   charges =     1.000000

 -----------------------------------------------------------------
                    Cartesian Multipole Moments
 -----------------------------------------------------------------
    Charge (ESU x 10^10)
                -0.0000
    Dipole Moment (Debye)
         X       1.1303      Y      -0.0782      Z      -3.7429
       Tot       3.9106
    Quadrupole Moments (Debye-Ang)
        XX     -39.7355     XY      -1.2371     YY     -40.0855
        XZ       3.0426     YZ       8.8780     ZZ     -63.8319
    Octopole Moments (Debye-Ang^2)
       XXX      14.8027    XXY       4.0823    XYY       0.3538
       YYY      -8.7135    XXZ     -21.9404    XYZ      -2.2392
       YYZ      -9.8832    XZZ      26.5937    YZZ      -0.0924
       ZZZ    -120.2507
    Hexadecapole Moments (Debye-Ang^3)
      XXXX    -104.3585   XXXY      13.6294   XXYY     -57.4804
      XYYY      13.6121   YYYY    -274.0372   XXXZ      51.7594
      XXYZ      51.8830   XYYZ      18.1416   YYYZ     175.6982
      XXZZ    -236.4704   XYZZ       0.3629   YYZZ    -283.0029
      XZZZ     115.0095   YZZZ     263.9945   ZZZZ   -1619.0768
 -----------------------------------------------------------------
 Calculating analytic gradient of the SCF energy
 Gradient of SCF Energy
            1           2           3           4           5           6
    1   0.0108281  -0.0111060  -0.0031052  -0.0036084  -0.0029028   0.0005218
    2   0.0096132  -0.0064065  -0.0078211  -0.0071183  -0.0011299  -0.0003223
    3  -0.0288006   0.0320730   0.0154851   0.0050635   0.0106819  -0.0001667
            7           8           9          10          11          12
    1   0.0002154   0.0028836   0.0342031  -0.0019399  -0.0313276   0.0053378
    2   0.0257590   0.0028464  -0.0547674  -0.0009957   0.0414182  -0.0010757
    3  -0.0336178  -0.0007041   0.0129601  -0.0044418  -0.0009674  -0.0075652
 Max gradient component =       5.477E-02
 RMS gradient           =       1.804E-02
 Gradient time:  CPU 185.12 s  wall 3.53 s
rPathMan2.  file_steps = 951
 IRC --- Status = 3.  Assess initial corrector step
 IRC --- bisector search: b =  0.000000 E =     -302.864628 G.B =  -0.044723
 IRC --- bisector search: b =  0.082899 E =     -302.861865 G.B =   0.105772
 IRC --- performed gradient/energy interpolation
 IRC --- bisector search:  estimate b(min) =   2.375073973248759E-002
 Adding empirical dispersion correction 
 ----------------------------------------------------------------
 Doing -D3(0) with
 s6  =   1.00000
 s8  =   1.00000
 rs6 =   1.28100
 rs8 =   1.09400
 -D3 energy without 3body term =     -0.0028076834 hartrees
 ----------------------------------------------------------------
             Standard Nuclear Orientation (Angstroms)
    I     Atom           X                Y                Z
 ----------------------------------------------------------------
    1      C      -0.3296258443    -0.4399691015     2.7341344882
    2      N      -0.6988787141    -0.6553408729     3.8019974152
    3      C       0.0703745072    -0.9669584289     0.3605048201
    4      H      -0.3574383324    -1.9711348280     0.4519636820
    5      C       0.1365800293    -0.1390894233     1.4017870658
    6      H       0.5655032365     0.8520331755     1.2910172223
    7      C       0.6209844060    -0.2902025290    -1.4561726576
    8      H       1.6909309735    -0.1358044148    -1.3061111211
    9      C      -0.0333883891     0.8672908156    -1.8440390108
   10      H       0.3856971723    -1.1367304159    -2.1039561553
   11      N      -0.6913158665     1.8620800890    -2.0225925070
   12      H      -1.3594231989     2.1538263637    -1.3085319308
 ----------------------------------------------------------------
 Nuclear Repulsion Energy =         223.11821625 hartrees
 There are       25 alpha and       24 beta electrons

                       Distance Matrix (Angstroms)
             C (  1)   N (  2)   C (  3)   H (  4)   C (  5)   H (  6)
   N (  2)  1.150245
   C (  3)  2.464110  3.540159
   H (  4)  2.748371  3.615331  1.095335
   C (  5)  1.443269  2.593360  1.331923  2.121935
   H (  6)  2.133803  3.189962  2.102317  3.086440  1.085619
   C (  7)  4.299391  5.433573  2.015313  2.724670  2.902657  2.975707
   H (  8)  4.527555  5.663381  2.468730  3.264212  3.122296  2.997914
   C (  9)  4.770362  5.885492  2.869713  3.665146  3.402510  3.191783
   H ( 10)  4.940069  6.023979  2.490345  2.789482  3.653434  3.938700
   N ( 11)  5.296858  6.345338  3.776610  4.574761  4.051724  3.685078
   H ( 12)  4.912373  5.869008  3.816976  4.595500  3.852443  3.486784
             C (  7)   H (  8)   C (  9)   H ( 10)   N ( 11)
   H (  8)  1.091395
   C (  9)  1.385076  2.066118
   H ( 10)  1.091601  1.828126  2.063805
   N ( 11)  2.583657  3.190609  1.205967  3.187388
   H ( 12)  3.149141  3.814063  1.923619  3.808662  1.020473
 
 Applying Cartesian multipole field
    Component          Value
    ---------          -----
     (2,0,0)        1.00000E-11
     (0,2,0)        2.00000E-11
     (0,0,2)       -3.00000E-11
 Nucleus-field energy     =    -0.0000000206 hartrees
 Requested basis set is cc-pVTZ
 There are 100 shells and 280 basis functions
 A cutoff of  1.0D-11 yielded   4327 shell pairs
 There are     33167 function pairs (     43016 Cartesian)
 Smallest overlap matrix eigenvalue = 3.06E-04
 Guess MOs from SCF MO coefficient file
 Reading MOs from coefficient file
 Reading MOs from coefficient file
 Long-range K will be added via erf
 Coulomb attenuation parameter = 0.25 bohr**(-1)
 An unrestricted hybrid HF-DFT SCF calculation will be
 performed using Pulay DIIS extrapolation
 Exchange:     0.1957 Hartree-Fock + 1.0000 wB97X-D3 + LR-HF
 Correlation:  1.0000 wB97X-D3
 Using SG-2 standard quadrature grid
 Dispersion:   Grimme D3
 SCF converges when DIIS error is below 1.0E-08
 Using Q-Chem read-in guess as SCF_GUESS READ specified.

 using 64 threads for integral computing
 -------------------------------------------------------
 OpenMP Integral computing Module                
 Release: version 1.0, May 2013, Q-Chem Inc. Pittsburgh 
 -------------------------------------------------------
 using 64 threads for integral computing
 -------------------------------------------------------
 OpenMP Integral computing Module                
 Release: version 1.0, May 2013, Q-Chem Inc. Pittsburgh 
 -------------------------------------------------------
 ---------------------------------------
  Cycle       Energy         DIIS Error
 ---------------------------------------
    1    -302.8837268786      1.28E-03
    2    -302.8645456356      2.18E-04
    3    -302.8645931573      2.46E-04
    4    -302.8650914871      3.58E-05
    5    -302.8651112630      1.44E-05
    6    -302.8651207352      9.46E-06
    7    -302.8651256258      4.98E-06
    8    -302.8651285294      2.15E-06
    9    -302.8651301209      1.21E-06
   10    -302.8651304842      4.46E-07
   11    -302.8651305637      2.17E-07
   12    -302.8651306196      8.83E-08
   13    -302.8651306534      4.83E-08
   14    -302.8651306738      2.69E-08
   15    -302.8651306845      1.54E-08
   16    -302.8651306892      8.97E-09 Convergence criterion met
 ---------------------------------------
 <S^2> = 0.7779
 SCF time:  CPU 1231.13 s  wall 20.61 s
 SCF   energy in the final basis set = -302.86513069
 Total energy in the final basis set = -302.86513069
 
 --------------------------------------------------------------
 
                    Orbital Energies (a.u.)
 --------------------------------------------------------------
 
 Alpha MOs
 -- Occupied --
-14.4613 -14.4206 -10.3645 -10.3542 -10.3360 -10.3302 -10.3193  -1.0765
 -1.0252  -0.9321  -0.8971  -0.7460  -0.7027  -0.6392  -0.6198  -0.5852
 -0.5533  -0.5181  -0.4798  -0.4705  -0.4599  -0.4400  -0.4331  -0.3793
 -0.2645
 -- Virtual --
  0.0240   0.0595   0.0827   0.1033   0.1306   0.1399   0.1589   0.1635
  0.1845   0.1975   0.2468   0.2481   0.2683   0.3050   0.3171   0.3583
  0.3625   0.3873   0.3993   0.4073   0.4310   0.4393   0.4513   0.4579
  0.4792   0.4979   0.5051   0.5107   0.5268   0.5407   0.5521   0.5606
  0.5650   0.5802   0.5960   0.5964   0.6377   0.6442   0.6625   0.6650
  0.6821   0.6897   0.7099   0.7224   0.7414   0.7653   0.7664   0.8086
  0.8220   0.8370   0.8635   0.9022   0.9209   0.9313   0.9476   0.9606
  1.0173   1.0327   1.0640   1.0867   1.0884   1.1150   1.1240   1.1403
  1.1523   1.1603   1.1884   1.2229   1.2402   1.2496   1.2624   1.2945
  1.3110   1.3470   1.3640   1.3774   1.4005   1.4247   1.4544   1.4710
  1.4850   1.4883   1.4960   1.5059   1.5343   1.5779   1.6043   1.6529
  1.6769   1.7627   1.7957   1.7990   1.8239   1.8911   1.9882   2.0163
  2.0576   2.1226   2.1369   2.1742   2.2013   2.2198   2.2460   2.2688
  2.2991   2.3448   2.3601   2.3909   2.4233   2.4403   2.4864   2.5145
  2.5537   2.5673   2.5827   2.6026   2.6696   2.6859   2.7058   2.7246
  2.7291   2.7441   2.7492   2.7714   2.7880   2.8123   2.8274   2.8759
  2.8834   2.9024   2.9211   2.9374   2.9480   2.9685   2.9778   3.0075
  3.0172   3.0274   3.0431   3.0685   3.0846   3.0898   3.0974   3.1097
  3.1251   3.1438   3.1558   3.1757   3.1955   3.2082   3.2373   3.2504
  3.2771   3.2833   3.3136   3.3343   3.3415   3.3656   3.3891   3.4406
  3.4724   3.4769   3.5050   3.5216   3.5498   3.5604   3.5680   3.5909
  3.6200   3.6397   3.6624   3.6843   3.6987   3.7556   3.7808   3.8110
  3.8164   3.8602   3.8941   3.8954   3.9126   3.9268   3.9547   3.9801
  4.0036   4.0143   4.0444   4.0670   4.0724   4.0829   4.0835   4.0953
  4.1132   4.1461   4.1628   4.1838   4.2207   4.2692   4.3460   4.3512
  4.3598   4.3979   4.4931   4.5075   4.5297   4.5587   4.6065   4.6148
  4.6530   4.6595   4.6748   4.6812   4.7245   4.7711   4.8059   4.8324
  4.8872   4.9250   4.9809   4.9895   5.0152   5.0308   5.0805   5.1331
  5.1584   5.1925   5.2205   5.2454   5.2631   5.3053   5.3189   5.3777
  5.3911   5.4435   5.6561   5.6821   5.7232   5.8207   5.8482   5.8934
  5.9539   6.0058   6.1646   6.1891   6.2311   6.3703   6.4552   6.7301
  8.5200   8.6455  10.7384  13.3171  13.5263  15.1135  15.5401
 
 Beta MOs
 -- Occupied --
-14.4591 -14.4207 -10.3582 -10.3552 -10.3310 -10.3294 -10.3188  -1.0669
 -1.0252  -0.9254  -0.8902  -0.7338  -0.6881  -0.6346  -0.6108  -0.5821
 -0.5432  -0.4897  -0.4793  -0.4670  -0.4559  -0.4334  -0.4117  -0.3736
 -- Virtual --
 -0.0027   0.0343   0.0695   0.0927   0.1129   0.1353   0.1459   0.1653
  0.1735   0.1854   0.1981   0.2477   0.2490   0.2739   0.3100   0.3181
  0.3630   0.3655   0.3907   0.4035   0.4087   0.4363   0.4421   0.4557
  0.4642   0.4880   0.5008   0.5063   0.5108   0.5301   0.5459   0.5582
  0.5625   0.5707   0.5824   0.6011   0.6018   0.6424   0.6469   0.6661
  0.6693   0.6843   0.6912   0.7137   0.7243   0.7471   0.7689   0.7692
  0.8104   0.8241   0.8415   0.8662   0.9049   0.9258   0.9379   0.9503
  0.9645   1.0196   1.0367   1.0663   1.0900   1.0927   1.1185   1.1286
  1.1442   1.1539   1.1629   1.1904   1.2249   1.2437   1.2522   1.2661
  1.2986   1.3143   1.3530   1.3663   1.3831   1.4052   1.4263   1.4577
  1.4730   1.4885   1.4911   1.4997   1.5083   1.5360   1.5819   1.6094
  1.6567   1.6786   1.7658   1.7958   1.8012   1.8303   1.8919   1.9914
  2.0215   2.0658   2.1251   2.1393   2.1814   2.2087   2.2374   2.2611
  2.2761   2.3098   2.3490   2.3646   2.3949   2.4263   2.4492   2.4935
  2.5182   2.5578   2.5731   2.5889   2.6123   2.6821   2.6927   2.7183
  2.7264   2.7337   2.7500   2.7559   2.7807   2.7983   2.8191   2.8357
  2.8791   2.8929   2.9089   2.9310   2.9452   2.9582   2.9729   2.9878
  3.0211   3.0269   3.0381   3.0481   3.0773   3.0925   3.0974   3.1009
  3.1159   3.1332   3.1498   3.1637   3.1834   3.2019   3.2132   3.2437
  3.2592   3.2827   3.2923   3.3191   3.3453   3.3528   3.3730   3.3925
  3.4500   3.4781   3.4816   3.5109   3.5273   3.5559   3.5664   3.5724
  3.5948   3.6262   3.6450   3.6667   3.6903   3.7062   3.7612   3.7839
  3.8175   3.8217   3.8636   3.8985   3.9001   3.9175   3.9313   3.9609
  3.9837   4.0070   4.0171   4.0471   4.0675   4.0754   4.0832   4.0894
  4.0967   4.1175   4.1492   4.1667   4.1874   4.2241   4.2749   4.3494
  4.3567   4.3645   4.4015   4.4974   4.5123   4.5329   4.5619   4.6086
  4.6249   4.6525   4.6652   4.6808   4.6833   4.7336   4.7726   4.8064
  4.8344   4.8891   4.9303   4.9848   5.0011   5.0187   5.0318   5.0820
  5.1377   5.1620   5.1953   5.2222   5.2454   5.2652   5.3127   5.3217
  5.3813   5.3958   5.4469   5.6632   5.6868   5.7288   5.8273   5.8528
  5.8951   5.9584   6.0161   6.1692   6.1889   6.2314   6.3844   6.4569
  6.7390   8.5216   8.6546  10.7434  13.3174  13.5300  15.1190  15.5401
 --------------------------------------------------------------
 
          Ground-State Mulliken Net Atomic Charges

     Atom                 Charge (a.u.)    Spin (a.u.)
  --------------------------------------------------------
      1 C                    -0.062786       0.020404
      2 N                    -0.069996      -0.012017
      3 C                    -0.204268       0.436579
      4 H                     0.138987       0.007688
      5 C                    -0.125398      -0.049624
      6 H                     0.160699       0.011464
      7 C                    -0.213046      -0.114087
      8 H                     0.156000       0.005337
      9 C                     0.020392       0.515616
     10 H                     0.148541       0.004254
     11 N                    -0.116091       0.097479
     12 H                     0.166967       0.076905
  --------------------------------------------------------
  Sum of atomic charges =    -0.000000
  Sum of spin   charges =     1.000000

 -----------------------------------------------------------------
                    Cartesian Multipole Moments
 -----------------------------------------------------------------
    Charge (ESU x 10^10)
                -0.0000
    Dipole Moment (Debye)
         X       1.0454      Y       0.0728      Z      -3.8070
       Tot       3.9486
    Quadrupole Moments (Debye-Ang)
        XX     -39.6908     XY      -1.3117     YY     -39.7748
        XZ       3.2498     YZ       8.5564     ZZ     -63.6581
    Octopole Moments (Debye-Ang^2)
       XXX      14.5378    XXY       4.1785    XYY       0.2511
       YYY      -7.7171    XXZ     -21.9909    XYZ      -2.0257
       YYZ     -10.5249    XZZ      26.1147    YZZ       0.7928
       ZZZ    -120.7364
    Hexadecapole Moments (Debye-Ang^3)
      XXXX    -103.9387   XXXY      13.4470   XXYY     -57.1746
      XYYY      13.3200   YYYY    -270.9785   XXXZ      51.8366
      XXYZ      51.4260   XYYZ      18.4514   YYYZ     173.0195
      XXZZ    -235.2786   XYZZ      -0.4545   YYZZ    -280.1574
      XZZZ     116.6024   YZZZ     261.3594   ZZZZ   -1614.2623
 -----------------------------------------------------------------
 Calculating analytic gradient of the SCF energy
 Gradient of SCF Energy
            1           2           3           4           5           6
    1  -0.0014231  -0.0007568  -0.0049569  -0.0029673  -0.0006875   0.0002899
    2   0.0022500  -0.0003111  -0.0105416  -0.0057868   0.0006187  -0.0006634
    3   0.0066386   0.0021640   0.0189970   0.0048967   0.0051748  -0.0001337
            7           8           9          10          11          12
    1   0.0100657   0.0041656  -0.0100009  -0.0019497   0.0063062   0.0019148
    2   0.0124408   0.0025734   0.0099355  -0.0021478  -0.0070923  -0.0012754
    3  -0.0333464  -0.0003266   0.0036282  -0.0047487  -0.0010886  -0.0018554
 Max gradient component =       3.335E-02
 RMS gradient           =       8.135E-03
 Gradient time:  CPU 183.98 s  wall 3.46 s
rPathMan2.  file_steps = 951
 IRC --- Status = 4.  Checking bisector search.
 IRC --- Bisector search finished successfully.
 ------------------------------------------------------------------------
 Reaction path following.  The coordinates are cartesian              
 Step   4 E=    -302.865131 |G|=  0.048811 S_lin= 0.4346 S_tot= 0.4370
 ------------------------------------------------------------------------
  IRC -- SD step length =   0.150000000000000     
 Adding empirical dispersion correction 
 ----------------------------------------------------------------
 Doing -D3(0) with
 s6  =   1.00000
 s8  =   1.00000
 rs6 =   1.28100
 rs8 =   1.09400
 -D3 energy without 3body term =     -0.0027556331 hartrees
 ----------------------------------------------------------------
             Standard Nuclear Orientation (Angstroms)
    I     Atom           X                Y                Z
 ----------------------------------------------------------------
    1      C      -0.3273116825    -0.4436279962     2.7233388778
    2      N      -0.6976479553    -0.6548349132     3.7984784158
    3      C       0.0784354398    -0.9498156851     0.3296119976
    4      H      -0.3526129001    -1.9617243091     0.4440006441
    5      C       0.1376979567    -0.1400955927     1.3933718451
    6      H       0.5650317601     0.8531119642     1.2912345776
    7      C       0.6046155782    -0.3104337018    -1.4019450840
    8      H       1.6841569539    -0.1399892346    -1.3055799744
    9      C      -0.0171250191     0.8511337113    -1.8499390876
   10      H       0.3888677595    -1.1332377032    -2.0962339097
   11      N      -0.7015709388     1.8736135313    -2.0208222375
   12      H      -1.3625369730     2.1559003587    -1.3055147537
 ----------------------------------------------------------------
 Nuclear Repulsion Energy =         223.11873396 hartrees
 There are       25 alpha and       24 beta electrons

                       Distance Matrix (Angstroms)
             C (  1)   N (  2)   C (  3)   H (  4)   C (  5)   H (  6)
   N (  2)  1.156582
   C (  3)  2.480078  3.566841
   H (  4)  2.738730  3.616563  1.105824
   C (  5)  1.441242  2.597556  1.338187  2.111881
   H (  6)  2.128082  3.186618  2.100486  3.079477  1.086051
   C (  7)  4.231335  5.372049  1.919366  2.655290  2.839159  2.934045
   H (  8)  4.513357  5.655924  2.430641  3.244716  3.110607  2.997021
   C (  9)  4.763139  5.885208  2.828956  3.645118  3.394933  3.194665
   H ( 10)  4.921052  6.013071  2.452497  2.772900  3.636862  3.930847
   N ( 11)  5.293084  6.344866  3.755623  4.572411  4.051681  3.689909
   H ( 12)  4.905191  5.864559  3.794142  4.586457  3.847894  3.486529
             C (  7)   H (  8)   C (  9)   H ( 10)   N ( 11)
   H (  8)  1.097154
   C (  9)  1.391581  2.042795
   H ( 10)  1.097994  1.813684  2.040397
   N ( 11)  2.619006  3.202790  1.242229  3.199359
   H ( 12)  3.156231  3.814899  1.951652  3.809342  1.014015
 
 Applying Cartesian multipole field
    Component          Value
    ---------          -----
     (2,0,0)        1.00000E-11
     (0,2,0)        2.00000E-11
     (0,0,2)       -3.00000E-11
 Nucleus-field energy     =    -0.0000000204 hartrees
 Requested basis set is cc-pVTZ
 There are 100 shells and 280 basis functions
 A cutoff of  1.0D-11 yielded   4332 shell pairs
 There are     33258 function pairs (     43182 Cartesian)
 Smallest overlap matrix eigenvalue = 2.95E-04
 Guess MOs from SCF MO coefficient file
 Reading MOs from coefficient file
 Reading MOs from coefficient file
 Long-range K will be added via erf
 Coulomb attenuation parameter = 0.25 bohr**(-1)
 An unrestricted hybrid HF-DFT SCF calculation will be
 performed using Pulay DIIS extrapolation
 Exchange:     0.1957 Hartree-Fock + 1.0000 wB97X-D3 + LR-HF
 Correlation:  1.0000 wB97X-D3
 Using SG-2 standard quadrature grid
 Dispersion:   Grimme D3
 SCF converges when DIIS error is below 1.0E-08
 Using Q-Chem read-in guess as SCF_GUESS READ specified.

 using 64 threads for integral computing
 -------------------------------------------------------
 OpenMP Integral computing Module                
 Release: version 1.0, May 2013, Q-Chem Inc. Pittsburgh 
 -------------------------------------------------------
 using 64 threads for integral computing
 -------------------------------------------------------
 OpenMP Integral computing Module                
 Release: version 1.0, May 2013, Q-Chem Inc. Pittsburgh 
 -------------------------------------------------------
 ---------------------------------------
  Cycle       Energy         DIIS Error
 ---------------------------------------
    1    -302.8747354088      1.41E-03
    2    -302.8695946082      3.12E-04
    3    -302.8702846677      2.83E-04
    4    -302.8711632883      5.53E-05
    5    -302.8712831157      3.12E-05
    6    -302.8713603694      1.49E-05
    7    -302.8713916286      9.80E-06
    8    -302.8714027096      3.40E-06
    9    -302.8714063050      1.91E-06
   10    -302.8714072077      8.78E-07
   11    -302.8714077833      3.34E-07
   12    -302.8714082650      1.53E-07
   13    -302.8714085142      9.32E-08
   14    -302.8714086626      5.96E-08
   15    -302.8714087458      3.50E-08
   16    -302.8714087752      1.81E-08
   17    -302.8714087805      6.96E-09 Convergence criterion met
 ---------------------------------------
 <S^2> = 0.7675
 SCF time:  CPU 1341.75 s  wall 22.80 s
 SCF   energy in the final basis set = -302.87140878
 Total energy in the final basis set = -302.87140878
 
 --------------------------------------------------------------
 
                    Orbital Energies (a.u.)
 --------------------------------------------------------------
 
 Alpha MOs
 -- Occupied --
-14.4564 -14.4273 -10.3624 -10.3608 -10.3464 -10.3366 -10.3256  -1.0565
 -1.0276  -0.9382  -0.8997  -0.7523  -0.6962  -0.6437  -0.6157  -0.5838
 -0.5544  -0.5136  -0.4829  -0.4737  -0.4484  -0.4445  -0.4358  -0.3825
 -0.2691
 -- Virtual --
  0.0172   0.0560   0.0845   0.1054   0.1296   0.1396   0.1612   0.1621
  0.1807   0.1929   0.2459   0.2520   0.2656   0.3018   0.3131   0.3584
  0.3618   0.3871   0.4005   0.4057   0.4251   0.4369   0.4522   0.4574
  0.4808   0.4974   0.5010   0.5079   0.5199   0.5368   0.5481   0.5573
  0.5673   0.5792   0.5920   0.6023   0.6376   0.6445   0.6589   0.6637
  0.6824   0.6900   0.7119   0.7211   0.7388   0.7609   0.7672   0.8043
  0.8190   0.8205   0.8610   0.9039   0.9163   0.9280   0.9411   0.9631
  1.0161   1.0296   1.0631   1.0867   1.0884   1.1095   1.1158   1.1391
  1.1501   1.1545   1.1892   1.2250   1.2357   1.2406   1.2581   1.2875
  1.3070   1.3452   1.3622   1.3815   1.3985   1.4278   1.4453   1.4721
  1.4826   1.4881   1.4981   1.5005   1.5314   1.5803   1.6110   1.6611
  1.6775   1.7621   1.7864   1.7931   1.8099   1.8898   1.9735   2.0074
  2.0588   2.1170   2.1360   2.1810   2.1990   2.2220   2.2541   2.2655
  2.3025   2.3432   2.3560   2.3910   2.4351   2.4377   2.4851   2.5155
  2.5508   2.5643   2.5847   2.6046   2.6812   2.6872   2.7049   2.7133
  2.7214   2.7470   2.7540   2.7710   2.8010   2.8171   2.8339   2.8757
  2.8877   2.8972   2.9177   2.9451   2.9531   2.9608   2.9680   2.9980
  3.0147   3.0344   3.0430   3.0719   3.0766   3.0873   3.0953   3.1130
  3.1267   3.1412   3.1531   3.1811   3.1917   3.2165   3.2484   3.2562
  3.2685   3.2901   3.3092   3.3212   3.3422   3.3576   3.3778   3.4423
  3.4604   3.4744   3.5040   3.5255   3.5449   3.5633   3.5681   3.5819
  3.6321   3.6383   3.6689   3.6910   3.6981   3.7529   3.7827   3.7994
  3.8370   3.8554   3.8660   3.8938   3.9173   3.9401   3.9643   3.9789
  4.0031   4.0206   4.0487   4.0537   4.0660   4.0798   4.0883   4.0960
  4.1273   4.1482   4.1638   4.1796   4.2173   4.2748   4.3400   4.3555
  4.3704   4.4033   4.4673   4.4884   4.5133   4.5620   4.5747   4.5963
  4.6210   4.6455   4.6587   4.6752   4.7271   4.7591   4.7964   4.8236
  4.8624   4.9062   4.9261   4.9579   4.9844   5.0242   5.0762   5.1144
  5.1620   5.1826   5.2173   5.2358   5.2506   5.2779   5.3095   5.3187
  5.3727   5.4078   5.5714   5.6540   5.7362   5.7913   5.8366   5.8689
  5.9264   5.9718   6.0829   6.1678   6.2037   6.3079   6.4306   6.7543
  8.5580   8.6105  10.7378  13.1316  13.4306  14.3244  15.3887
 
 Beta MOs
 -- Occupied --
-14.4541 -14.4274 -10.3616 -10.3548 -10.3417 -10.3370 -10.3253  -1.0456
 -1.0275  -0.9328  -0.8922  -0.7427  -0.6795  -0.6402  -0.6056  -0.5802
 -0.5452  -0.4899  -0.4820  -0.4680  -0.4410  -0.4356  -0.4218  -0.3782
 -- Virtual --
 -0.0011   0.0270   0.0678   0.0910   0.1126   0.1329   0.1452   0.1630
  0.1770   0.1821   0.1955   0.2467   0.2535   0.2718   0.3071   0.3140
  0.3619   0.3660   0.3906   0.4043   0.4079   0.4318   0.4384   0.4554
  0.4620   0.4885   0.5008   0.5018   0.5086   0.5240   0.5429   0.5545
  0.5591   0.5736   0.5812   0.5968   0.6067   0.6424   0.6472   0.6617
  0.6666   0.6839   0.6922   0.7161   0.7228   0.7449   0.7643   0.7705
  0.8065   0.8210   0.8258   0.8637   0.9057   0.9207   0.9352   0.9438
  0.9670   1.0183   1.0335   1.0648   1.0906   1.0912   1.1126   1.1214
  1.1441   1.1525   1.1563   1.1907   1.2268   1.2386   1.2430   1.2614
  1.2903   1.3100   1.3517   1.3640   1.3884   1.4018   1.4302   1.4481
  1.4741   1.4850   1.4909   1.5014   1.5041   1.5334   1.5843   1.6168
  1.6651   1.6793   1.7647   1.7899   1.7939   1.8154   1.8905   1.9802
  2.0102   2.0665   2.1191   2.1384   2.1871   2.2034   2.2510   2.2630
  2.2749   2.3119   2.3470   2.3600   2.3949   2.4385   2.4491   2.4904
  2.5189   2.5541   2.5697   2.5900   2.6126   2.6910   2.6960   2.7180
  2.7185   2.7265   2.7512   2.7609   2.7824   2.8123   2.8235   2.8437
  2.8793   2.8964   2.9064   2.9252   2.9525   2.9605   2.9662   2.9766
  3.0066   3.0286   3.0420   3.0498   3.0791   3.0848   3.0926   3.1025
  3.1219   3.1358   3.1472   3.1663   3.1869   3.1966   3.2240   3.2553
  3.2636   3.2761   3.2935   3.3220   3.3276   3.3501   3.3644   3.3821
  3.4504   3.4647   3.4816   3.5078   3.5301   3.5511   3.5664   3.5748
  3.5858   3.6372   3.6426   3.6727   3.6946   3.7057   3.7575   3.7863
  3.8043   3.8435   3.8609   3.8709   3.8977   3.9211   3.9437   3.9704
  3.9824   4.0049   4.0243   4.0524   4.0558   4.0669   4.0808   4.0901
  4.0992   4.1319   4.1515   4.1672   4.1824   4.2212   4.2805   4.3443
  4.3572   4.3759   4.4075   4.4712   4.4928   4.5172   4.5678   4.5807
  4.5981   4.6285   4.6452   4.6631   4.6781   4.7366   4.7605   4.7968
  4.8252   4.8662   4.9087   4.9294   4.9622   4.9952   5.0253   5.0790
  5.1186   5.1662   5.1834   5.2185   5.2358   5.2549   5.2854   5.3132
  5.3222   5.3757   5.4116   5.5795   5.6572   5.7417   5.7985   5.8399
  5.8717   5.9295   5.9824   6.0871   6.1676   6.2040   6.3233   6.4319
  6.7638   8.5633   8.6175  10.7414  13.1331  13.4330  14.3303  15.3887
 --------------------------------------------------------------
 
          Ground-State Mulliken Net Atomic Charges

     Atom                 Charge (a.u.)    Spin (a.u.)
  --------------------------------------------------------
      1 C                    -0.057366       0.013663
      2 N                    -0.071476      -0.008820
      3 C                    -0.187123       0.310848
      4 H                     0.139400       0.006771
      5 C                    -0.120638      -0.033413
      6 H                     0.162482       0.007378
      7 C                    -0.176962      -0.087242
      8 H                     0.153010       0.006154
      9 C                    -0.000069       0.610478
     10 H                     0.146728       0.004881
     11 N                    -0.149121       0.089832
     12 H                     0.161135       0.079472
  --------------------------------------------------------
  Sum of atomic charges =    -0.000000
  Sum of spin   charges =     1.000000

 -----------------------------------------------------------------
                    Cartesian Multipole Moments
 -----------------------------------------------------------------
    Charge (ESU x 10^10)
                -0.0000
    Dipole Moment (Debye)
         X       1.1919      Y      -0.3631      Z      -3.3146
       Tot       3.5410
    Quadrupole Moments (Debye-Ang)
        XX     -39.8563     XY      -1.0952     YY     -40.4689
        XZ       2.8290     YZ       9.1641     ZZ     -63.8378
    Octopole Moments (Debye-Ang^2)
       XXX      14.8136    XXY       3.7860    XYY       0.6456
       YYY      -9.4120    XXZ     -21.3897    XYZ      -2.2913
       YYZ      -8.7363    XZZ      26.4341    YZZ      -1.3419
       ZZZ    -115.8054
    Hexadecapole Moments (Debye-Ang^3)
      XXXX    -104.2453   XXXY      14.5833   XXYY     -57.8948
      XYYY      14.8026   YYYY    -275.5337   XXXZ      49.8643
      XXYZ      51.8363   XYYZ      17.3082   YYYZ     175.4578
      XXZZ    -233.9114   XYZZ       0.8544   YYZZ    -281.8467
      XZZZ     111.3212   YZZZ     263.5461   ZZZZ   -1601.9577
 -----------------------------------------------------------------
 Calculating analytic gradient of the SCF energy
 Gradient of SCF Energy
            1           2           3           4           5           6
    1   0.0035356  -0.0057234  -0.0035749  -0.0058076  -0.0028540   0.0007442
    2   0.0067804  -0.0031805  -0.0109352  -0.0111642  -0.0008511  -0.0006073
    3  -0.0068146   0.0165219   0.0217021   0.0085357   0.0118631  -0.0004053
            7           8           9          10          11          12
    1   0.0058669   0.0057051   0.0257548  -0.0026032  -0.0259602   0.0049168
    2   0.0273367   0.0046383  -0.0459015  -0.0020122   0.0367876  -0.0008910
    3  -0.0457342  -0.0018524   0.0156005  -0.0083026  -0.0039523  -0.0071620
 Max gradient component =       4.590E-02
 RMS gradient           =       1.629E-02
 Gradient time:  CPU 185.72 s  wall 3.45 s
rPathMan2.  file_steps = 951
 IRC --- Status = 2.  Assess steepest descent step
 IRC --- Previous SD length =   0.150000
 IRC --- Point 1 E =     -302.865131 |G| =   0.048811 G.D1 =  -0.048811
 IRC --- Point 2 E =     -302.871409 |G| =   0.097721 G.D1 =  -0.034711
 IRC --- Angle(G1/G2) =   69.19 Deg.  Curvature =   0.0940
 IRC --- Minimum along SD direction =   0.519268
 IRC --- Corrector step required
 IRC --- equal length displacement: B_eq =   0.170340
 IRC --- chosen bisector length  : B_len =   0.085170
 Adding empirical dispersion correction 
 ----------------------------------------------------------------
 Doing -D3(0) with
 s6  =   1.00000
 s8  =   1.00000
 rs6 =   1.28100
 rs8 =   1.09400
 -D3 energy without 3body term =     -0.0027700362 hartrees
 ----------------------------------------------------------------
             Standard Nuclear Orientation (Angstroms)
    I     Atom           X                Y                Z
 ----------------------------------------------------------------
    1      C      -0.3299047167    -0.4445523443     2.7315043557
    2      N      -0.6959388223    -0.6537961519     3.7935277144
    3      C       0.0758568913    -0.9539458246     0.3362443304
    4      H      -0.3526669232    -1.9618953634     0.4445154755
    5      C       0.1382981323    -0.1392468405     1.3927614040
    6      H       0.5649652566     0.8528192030     1.2912905026
    7      C       0.6104172282    -0.3114206237    -1.4104844196
    8      H       1.6852269034    -0.1397806348    -1.3050932150
    9      C      -0.0357167326     0.8778546689    -1.8533250226
   10      H       0.3883397244    -1.1341668273    -2.0967230350
   11      N      -0.6858999679     1.8529059200    -2.0201021973
   12      H      -1.3629769942     2.1552252483    -1.3041145821
 ----------------------------------------------------------------
 Nuclear Repulsion Energy =         223.74143305 hartrees
 There are       25 alpha and       24 beta electrons

                       Distance Matrix (Angstroms)
             C (  1)   N (  2)   C (  3)   H (  4)   C (  5)   H (  6)
   N (  2)  1.142654
   C (  3)  2.482216  3.555076
   H (  4)  2.744661  3.611764  1.100599
   C (  5)  1.450744  2.593143  1.335613  2.112407
   H (  6)  2.134990  3.181346  2.101366  3.079236  1.084683
   C (  7)  4.249471  5.376386  1.936403  2.663198  2.847934  2.942296
   H (  8)  4.521920  5.650672  2.438632  3.245650  3.109889  2.996907
   C (  9)  4.780791  5.888021  2.856949  3.666703  3.406149  3.201570
   H ( 10)  4.929830  6.008450  2.459564  2.773467  3.637154  3.931659
   N ( 11)  5.289878  6.331031  3.743135  4.553910  4.036783  3.678336
   H ( 12)  4.910428  5.858455  3.798416  4.585751  3.845981  3.485592
             C (  7)   H (  8)   C (  9)   H ( 10)   N ( 11)
   H (  8)  1.093519
   C (  9)  1.424069  2.073110
   H ( 10)  1.094145  1.815874  2.070579
   N ( 11)  2.595454  3.178723  1.183756  3.175290
   H ( 12)  3.160687  3.815573  1.922219  3.809913  1.030761
 
 Applying Cartesian multipole field
    Component          Value
    ---------          -----
     (2,0,0)        1.00000E-11
     (0,2,0)        2.00000E-11
     (0,0,2)       -3.00000E-11
 Nucleus-field energy     =    -0.0000000204 hartrees
 Requested basis set is cc-pVTZ
 There are 100 shells and 280 basis functions
 A cutoff of  1.0D-11 yielded   4333 shell pairs
 There are     33299 function pairs (     43233 Cartesian)
 Smallest overlap matrix eigenvalue = 3.04E-04
 Guess MOs from SCF MO coefficient file
 Reading MOs from coefficient file
 Reading MOs from coefficient file
 Long-range K will be added via erf
 Coulomb attenuation parameter = 0.25 bohr**(-1)
 An unrestricted hybrid HF-DFT SCF calculation will be
 performed using Pulay DIIS extrapolation
 Exchange:     0.1957 Hartree-Fock + 1.0000 wB97X-D3 + LR-HF
 Correlation:  1.0000 wB97X-D3
 Using SG-2 standard quadrature grid
 Dispersion:   Grimme D3
 SCF converges when DIIS error is below 1.0E-08
 Using Q-Chem read-in guess as SCF_GUESS READ specified.

 using 64 threads for integral computing
 -------------------------------------------------------
 OpenMP Integral computing Module                
 Release: version 1.0, May 2013, Q-Chem Inc. Pittsburgh 
 -------------------------------------------------------
 using 64 threads for integral computing
 -------------------------------------------------------
 OpenMP Integral computing Module                
 Release: version 1.0, May 2013, Q-Chem Inc. Pittsburgh 
 -------------------------------------------------------
 ---------------------------------------
  Cycle       Energy         DIIS Error
 ---------------------------------------
    1    -302.8880602357      1.82E-03
    2    -302.8683838282      3.18E-04
    3    -302.8685472430      3.33E-04
    4    -302.8694710835      4.90E-05
    5    -302.8694974272      1.82E-05
    6    -302.8695055677      9.19E-06
    7    -302.8695081698      5.64E-06
    8    -302.8695093434      1.88E-06
    9    -302.8695098229      8.69E-07
   10    -302.8695099650      3.70E-07
   11    -302.8695100025      1.35E-07
   12    -302.8695100188      5.04E-08
   13    -302.8695100248      2.33E-08
   14    -302.8695100275      1.15E-08
   15    -302.8695100287      5.52E-09 Convergence criterion met
 ---------------------------------------
 <S^2> = 0.7671
 SCF time:  CPU 1158.01 s  wall 19.51 s
 SCF   energy in the final basis set = -302.86951003
 Total energy in the final basis set = -302.86951003
 
 --------------------------------------------------------------
 
                    Orbital Energies (a.u.)
 --------------------------------------------------------------
 
 Alpha MOs
 -- Occupied --
-14.4557 -14.4213 -10.3606 -10.3534 -10.3415 -10.3341 -10.3200  -1.0783
 -1.0301  -0.9338  -0.8901  -0.7470  -0.7006  -0.6404  -0.6140  -0.5813
 -0.5527  -0.5169  -0.4825  -0.4730  -0.4626  -0.4472  -0.4376  -0.3819
 -0.2561
 -- Virtual --
  0.0221   0.0704   0.0850   0.1063   0.1309   0.1409   0.1624   0.1639
  0.1830   0.1964   0.2472   0.2519   0.2614   0.3024   0.3155   0.3579
  0.3630   0.3861   0.3990   0.4063   0.4323   0.4377   0.4524   0.4571
  0.4805   0.4975   0.5045   0.5105   0.5214   0.5388   0.5495   0.5591
  0.5668   0.5814   0.5910   0.6011   0.6354   0.6433   0.6613   0.6654
  0.6834   0.6916   0.7126   0.7229   0.7442   0.7638   0.7673   0.8067
  0.8201   0.8378   0.8644   0.9083   0.9213   0.9295   0.9577   0.9649
  1.0227   1.0316   1.0675   1.0880   1.0922   1.1186   1.1210   1.1409
  1.1558   1.1566   1.1920   1.2246   1.2394   1.2445   1.2571   1.2936
  1.3096   1.3443   1.3616   1.3769   1.4023   1.4290   1.4531   1.4737
  1.4885   1.4968   1.4997   1.5068   1.5350   1.5834   1.6132   1.6611
  1.6775   1.7671   1.7882   1.7962   1.8407   1.8884   1.9901   2.0185
  2.0710   2.1189   2.1426   2.1810   2.2019   2.2149   2.2599   2.2629
  2.3018   2.3457   2.3602   2.3928   2.4287   2.4432   2.4867   2.5185
  2.5532   2.5650   2.5858   2.6061   2.6793   2.6899   2.7049   2.7148
  2.7232   2.7491   2.7552   2.7691   2.7971   2.8180   2.8360   2.8775
  2.8929   2.9034   2.9190   2.9479   2.9511   2.9631   2.9694   2.9980
  3.0201   3.0329   3.0412   3.0740   3.0817   3.0875   3.0951   3.1178
  3.1254   3.1473   3.1573   3.1808   3.1976   3.2194   3.2465   3.2580
  3.2762   3.2907   3.3150   3.3257   3.3450   3.3606   3.3885   3.4430
  3.4715   3.4773   3.5085   3.5306   3.5465   3.5630   3.5713   3.5900
  3.6344   3.6435   3.6695   3.6900   3.7031   3.7570   3.7850   3.8030
  3.8338   3.8599   3.8703   3.8893   3.9156   3.9373   3.9529   3.9839
  4.0053   4.0200   4.0532   4.0604   4.0674   4.0823   4.0913   4.0954
  4.1239   4.1504   4.1726   4.1788   4.2218   4.2763   4.3443   4.3525
  4.3673   4.4116   4.4727   4.4970   4.5145   4.5711   4.5813   4.6097
  4.6487   4.6528   4.6728   4.6815   4.7279   4.7748   4.8103   4.8369
  4.8836   4.9255   4.9538   4.9663   4.9867   5.0326   5.0854   5.1287
  5.1714   5.1913   5.2248   5.2441   5.2726   5.2959   5.3215   5.3350
  5.3841   5.4086   5.6571   5.6909   5.7054   5.8202   5.8544   5.9056
  5.9514   6.0421   6.1769   6.2001   6.2656   6.3638   6.4598   6.7220
  8.4936   8.5432  10.7023  12.8116  13.4537  15.4969  15.7193
 
 Beta MOs
 -- Occupied --
-14.4532 -14.4214 -10.3612 -10.3464 -10.3369 -10.3345 -10.3197  -1.0680
 -1.0301  -0.9285  -0.8828  -0.7375  -0.6837  -0.6369  -0.6036  -0.5779
 -0.5438  -0.4896  -0.4817  -0.4679  -0.4578  -0.4377  -0.4241  -0.3775
 -- Virtual --
  0.0064   0.0323   0.0812   0.0929   0.1148   0.1353   0.1460   0.1644
  0.1789   0.1843   0.1985   0.2483   0.2531   0.2675   0.3073   0.3163
  0.3628   0.3654   0.3892   0.4028   0.4077   0.4366   0.4412   0.4560
  0.4632   0.4889   0.5003   0.5053   0.5110   0.5251   0.5450   0.5557
  0.5610   0.5732   0.5832   0.5956   0.6055   0.6405   0.6456   0.6642
  0.6681   0.6851   0.6934   0.7165   0.7245   0.7499   0.7674   0.7702
  0.8084   0.8220   0.8428   0.8678   0.9105   0.9256   0.9365   0.9612
  0.9687   1.0250   1.0355   1.0691   1.0919   1.0949   1.1236   1.1253
  1.1450   1.1577   1.1590   1.1938   1.2262   1.2425   1.2471   1.2601
  1.2968   1.3126   1.3508   1.3646   1.3832   1.4063   1.4311   1.4563
  1.4755   1.4914   1.4993   1.5024   1.5105   1.5370   1.5874   1.6193
  1.6651   1.6792   1.7695   1.7899   1.7968   1.8482   1.8892   1.9948
  2.0232   2.0796   2.1208   2.1452   2.1874   2.2063   2.2393   2.2670
  2.2732   2.3113   2.3495   2.3642   2.3963   2.4316   2.4534   2.4939
  2.5217   2.5568   2.5704   2.5911   2.6140   2.6892   2.6963   2.7193
  2.7207   2.7277   2.7529   2.7614   2.7800   2.8068   2.8237   2.8453
  2.8803   2.9024   2.9114   2.9269   2.9538   2.9614   2.9668   2.9796
  3.0070   3.0318   3.0425   3.0468   3.0813   3.0892   3.0937   3.1001
  3.1252   3.1336   3.1530   3.1692   3.1860   3.2023   3.2272   3.2531
  3.2652   3.2838   3.2944   3.3256   3.3320   3.3539   3.3676   3.3925
  3.4521   3.4767   3.4835   3.5127   3.5353   3.5536   3.5724   3.5740
  3.5931   3.6391   3.6473   3.6733   3.6937   3.7099   3.7616   3.7890
  3.8072   3.8422   3.8654   3.8749   3.8934   3.9196   3.9409   3.9607
  3.9873   4.0072   4.0238   4.0559   4.0641   4.0695   4.0833   4.0924
  4.0981   4.1287   4.1538   4.1757   4.1816   4.2252   4.2826   4.3481
  4.3546   4.3728   4.4166   4.4763   4.5014   4.5182   4.5741   4.5904
  4.6113   4.6524   4.6573   4.6756   4.6860   4.7381   4.7761   4.8107
  4.8384   4.8875   4.9279   4.9572   4.9759   4.9931   5.0335   5.0879
  5.1330   5.1754   5.1928   5.2261   5.2443   5.2781   5.3028   5.3239
  5.3392   5.3865   5.4123   5.6613   5.6987   5.7122   5.8273   5.8589
  5.9073   5.9539   6.0534   6.1827   6.2000   6.2658   6.3792   6.4612
  6.7326   8.4988   8.5499  10.7058  12.8118  13.4563  15.5033  15.7193
 --------------------------------------------------------------
 
          Ground-State Mulliken Net Atomic Charges

     Atom                 Charge (a.u.)    Spin (a.u.)
  --------------------------------------------------------
      1 C                    -0.067707       0.013077
      2 N                    -0.060849      -0.007141
      3 C                    -0.192838       0.311014
      4 H                     0.139612       0.006272
      5 C                    -0.125688      -0.032427
      6 H                     0.161317       0.007738
      7 C                    -0.179192      -0.081384
      8 H                     0.151206       0.004342
      9 C                    -0.032541       0.565035
     10 H                     0.144250       0.003058
     11 N                    -0.097440       0.111265
     12 H                     0.159869       0.099150
  --------------------------------------------------------
  Sum of atomic charges =    -0.000000
  Sum of spin   charges =     1.000000

 -----------------------------------------------------------------
                    Cartesian Multipole Moments
 -----------------------------------------------------------------
    Charge (ESU x 10^10)
                -0.0000
    Dipole Moment (Debye)
         X       1.0645      Y      -0.0833      Z      -3.5265
       Tot       3.6846
    Quadrupole Moments (Debye-Ang)
        XX     -39.7765     XY      -1.2117     YY     -39.9194
        XZ       3.1949     YZ       8.6270     ZZ     -63.6025
    Octopole Moments (Debye-Ang^2)
       XXX      14.4927    XXY       3.9392    XYY       0.5066
       YYY      -7.8835    XXZ     -21.6419    XYZ      -1.9803
       YYZ     -10.0457    XZZ      25.7473    YZZ       0.3243
       ZZZ    -117.9087
    Hexadecapole Moments (Debye-Ang^3)
      XXXX    -103.8698   XXXY      14.1517   XXYY     -57.5174
      XYYY      14.2739   YYYY    -270.8796   XXXZ      50.6745
      XXYZ      51.2896   XYYZ      17.9834   YYYZ     171.7954
      XXZZ    -233.1724   XYZZ      -0.4723   YYZZ    -278.2413
      XZZZ     114.9035   YZZZ     259.8368   ZZZZ   -1601.1478
 -----------------------------------------------------------------
 Calculating analytic gradient of the SCF energy
 Gradient of SCF Energy
            1           2           3           4           5           6
    1  -0.0088387   0.0050533  -0.0060654  -0.0043389  -0.0000386   0.0002367
    2  -0.0011278   0.0030496  -0.0125258  -0.0085740   0.0011590  -0.0011333
    3   0.0290292  -0.0147986   0.0246816   0.0071334   0.0045525  -0.0002492
            7           8           9          10          11          12
    1   0.0194807   0.0047047  -0.0432077  -0.0021003   0.0360144  -0.0009002
    2   0.0061219   0.0034686   0.0562386  -0.0019453  -0.0440656  -0.0006660
    3  -0.0411102  -0.0012131  -0.0004834  -0.0064852  -0.0029298   0.0018729
 Max gradient component =       5.624E-02
 RMS gradient           =       1.872E-02
 Gradient time:  CPU 184.58 s  wall 3.53 s
rPathMan2.  file_steps = 951
 IRC --- Status = 3.  Assess initial corrector step
 IRC --- bisector search: b =  0.000000 E =     -302.871409 G.B =  -0.055486
 IRC --- bisector search: b =  0.085170 E =     -302.869510 G.B =   0.107304
 IRC --- performed gradient/energy interpolation
 IRC --- bisector search:  estimate b(min) =   3.037894507295660E-002
 Adding empirical dispersion correction 
 ----------------------------------------------------------------
 Doing -D3(0) with
 s6  =   1.00000
 s8  =   1.00000
 rs6 =   1.28100
 rs8 =   1.09400
 -D3 energy without 3body term =     -0.0027606364 hartrees
 ----------------------------------------------------------------
             Standard Nuclear Orientation (Angstroms)
    I     Atom           X                Y                Z
 ----------------------------------------------------------------
    1      C      -0.3282365830    -0.4439576988     2.7262513942
    2      N      -0.6970383305    -0.6544644010     3.7967125670
    3      C       0.0775157062    -0.9512888504     0.3319776617
    4      H      -0.3526321694    -1.9617853219     0.4441842775
    5      C       0.1379120313    -0.1397928542     1.3931541089
    6      H       0.5650080392     0.8530075402     1.2912545253
    7      C       0.6066849489    -0.3107857236    -1.4049909504
    8      H       1.6845385905    -0.1399148299    -1.3054063539
    9      C      -0.0237564338     0.8606647183    -1.8511468052
   10      H       0.3886794165    -1.1335691093    -2.0964083741
   11      N      -0.6959813138     1.8662274042    -2.0205654089
   12      H      -1.3626939227     2.1556595559    -1.3050153313
 ----------------------------------------------------------------
 Nuclear Repulsion Energy =         223.32836459 hartrees
 There are       25 alpha and       24 beta electrons

                       Distance Matrix (Angstroms)
             C (  1)   N (  2)   C (  3)   H (  4)   C (  5)   H (  6)
   N (  2)  1.151614
   C (  3)  2.480840  3.562643
   H (  4)  2.740844  3.614851  1.103957
   C (  5)  1.444631  2.595982  1.337262  2.112069
   H (  6)  2.130545  3.184737  2.100797  3.079391  1.085563
   C (  7)  4.237803  5.373596  1.925441  2.658108  2.842288  2.936987
   H (  8)  4.516411  5.654051  2.433491  3.245049  3.110351  2.996980
   C (  9)  4.769415  5.886191  2.838920  3.652797  3.398903  3.197091
   H ( 10)  4.924183  6.011422  2.455017  2.773102  3.636966  3.931137
   N ( 11)  5.291924  6.339922  3.751154  4.565803  4.046353  3.685764
   H ( 12)  4.907059  5.862382  3.795666  4.586205  3.847212  3.486195
             C (  7)   H (  8)   C (  9)   H ( 10)   N ( 11)
   H (  8)  1.095848
   C (  9)  1.403142  2.053598
   H ( 10)  1.096612  1.814465  2.051152
   N ( 11)  2.610605  3.194203  1.221370  3.190771
   H ( 12)  3.157816  3.815139  1.941140  3.809545  1.019945
 
 Applying Cartesian multipole field
    Component          Value
    ---------          -----
     (2,0,0)        1.00000E-11
     (0,2,0)        2.00000E-11
     (0,0,2)       -3.00000E-11
 Nucleus-field energy     =    -0.0000000204 hartrees
 Requested basis set is cc-pVTZ
 There are 100 shells and 280 basis functions
 A cutoff of  1.0D-11 yielded   4330 shell pairs
 There are     33252 function pairs (     43176 Cartesian)
 Smallest overlap matrix eigenvalue = 2.98E-04
 Guess MOs from SCF MO coefficient file
 Reading MOs from coefficient file
 Reading MOs from coefficient file
 Long-range K will be added via erf
 Coulomb attenuation parameter = 0.25 bohr**(-1)
 An unrestricted hybrid HF-DFT SCF calculation will be
 performed using Pulay DIIS extrapolation
 Exchange:     0.1957 Hartree-Fock + 1.0000 wB97X-D3 + LR-HF
 Correlation:  1.0000 wB97X-D3
 Using SG-2 standard quadrature grid
 Dispersion:   Grimme D3
 SCF converges when DIIS error is below 1.0E-08
 Using Q-Chem read-in guess as SCF_GUESS READ specified.

 using 64 threads for integral computing
 -------------------------------------------------------
 OpenMP Integral computing Module                
 Release: version 1.0, May 2013, Q-Chem Inc. Pittsburgh 
 -------------------------------------------------------
 using 64 threads for integral computing
 -------------------------------------------------------
 OpenMP Integral computing Module                
 Release: version 1.0, May 2013, Q-Chem Inc. Pittsburgh 
 -------------------------------------------------------
 ---------------------------------------
  Cycle       Energy         DIIS Error
 ---------------------------------------
    1    -302.8737226444      1.18E-03
    2    -302.8718016867      2.13E-04
    3    -302.8718371683      2.31E-04
    4    -302.8722814687      3.42E-05
    5    -302.8722941568      1.17E-05
    6    -302.8722976240      5.94E-06
    7    -302.8722987503      3.78E-06
    8    -302.8722992701      1.30E-06
    9    -302.8722994806      6.49E-07
   10    -302.8722995567      2.66E-07
   11    -302.8722995799      9.55E-08
   12    -302.8722995894      3.45E-08
   13    -302.8722995929      1.54E-08
   14    -302.8722995944      7.73E-09 Convergence criterion met
 ---------------------------------------
 <S^2> = 0.7673
 SCF time:  CPU 1054.90 s  wall 17.76 s
 SCF   energy in the final basis set = -302.87229959
 Total energy in the final basis set = -302.87229959
 
 --------------------------------------------------------------
 
                    Orbital Energies (a.u.)
 --------------------------------------------------------------
 
 Alpha MOs
 -- Occupied --
-14.4563 -14.4252 -10.3608 -10.3592 -10.3447 -10.3357 -10.3236  -1.0640
 -1.0285  -0.9366  -0.8963  -0.7504  -0.6978  -0.6425  -0.6152  -0.5828
 -0.5537  -0.5143  -0.4828  -0.4735  -0.4518  -0.4474  -0.4365  -0.3823
 -0.2646
 -- Virtual --
  0.0189   0.0610   0.0849   0.1058   0.1300   0.1400   0.1617   0.1626
  0.1815   0.1941   0.2464   0.2520   0.2641   0.3021   0.3140   0.3583
  0.3622   0.3869   0.4001   0.4059   0.4282   0.4371   0.4524   0.4572
  0.4805   0.4974   0.5023   0.5088   0.5204   0.5375   0.5487   0.5579
  0.5672   0.5800   0.5916   0.6018   0.6368   0.6440   0.6597   0.6643
  0.6828   0.6906   0.7122   0.7217   0.7407   0.7620   0.7673   0.8054
  0.8195   0.8265   0.8621   0.9055   0.9181   0.9285   0.9462   0.9636
  1.0182   1.0303   1.0648   1.0872   1.0896   1.1126   1.1171   1.1396
  1.1520   1.1552   1.1902   1.2250   1.2371   1.2422   1.2575   1.2896
  1.3079   1.3453   1.3623   1.3795   1.3995   1.4282   1.4480   1.4727
  1.4848   1.4908   1.4986   1.5024   1.5325   1.5814   1.6118   1.6606
  1.6775   1.7641   1.7892   1.7946   1.8190   1.8894   1.9804   2.0109
  2.0627   2.1178   2.1382   2.1812   2.2003   2.2196   2.2556   2.2643
  2.3020   2.3440   2.3573   2.3916   2.4328   2.4396   2.4855   2.5165
  2.5517   2.5645   2.5851   2.6051   2.6810   2.6879   2.7048   2.7141
  2.7220   2.7479   2.7542   2.7704   2.7996   2.8174   2.8345   2.8765
  2.8893   2.8995   2.9182   2.9462   2.9524   2.9615   2.9683   2.9982
  3.0165   3.0340   3.0422   3.0731   3.0781   3.0875   3.0951   3.1144
  3.1263   3.1433   3.1544   3.1809   3.1937   3.2175   3.2477   3.2570
  3.2711   3.2903   3.3111   3.3229   3.3433   3.3586   3.3810   3.4426
  3.4650   3.4745   3.5057   3.5274   3.5455   3.5653   3.5677   3.5845
  3.6330   3.6398   3.6692   3.6905   3.6995   3.7544   3.7834   3.8007
  3.8361   3.8566   3.8673   3.8921   3.9164   3.9391   3.9604   3.9805
  4.0039   4.0204   4.0505   4.0556   4.0666   4.0806   4.0891   4.0956
  4.1261   4.1488   4.1673   4.1790   4.2186   4.2755   4.3416   4.3546
  4.3701   4.4060   4.4695   4.4911   4.5135   4.5663   4.5758   4.6012
  4.6304   4.6481   4.6631   4.6771   4.7272   4.7645   4.8013   4.8283
  4.8700   4.9138   4.9383   4.9621   4.9839   5.0273   5.0796   5.1198
  5.1657   5.1854   5.2201   5.2389   5.2645   5.2757   5.3146   5.3235
  5.3764   5.4081   5.6076   5.6616   5.7240   5.8005   5.8424   5.8854
  5.9358   5.9891   6.1116   6.1793   6.2252   6.3269   6.4409   6.7425
  8.5353   8.5872  10.7247  13.0135  13.4386  14.7277  15.5063
 
 Beta MOs
 -- Occupied --
-14.4539 -14.4253 -10.3615 -10.3518 -10.3400 -10.3361 -10.3233  -1.0533
 -1.0284  -0.9312  -0.8889  -0.7408  -0.6810  -0.6391  -0.6050  -0.5793
 -0.5446  -0.4894  -0.4818  -0.4679  -0.4467  -0.4365  -0.4229  -0.3780
 -- Virtual --
  0.0016   0.0288   0.0725   0.0917   0.1135   0.1336   0.1455   0.1635
  0.1777   0.1828   0.1965   0.2473   0.2533   0.2703   0.3073   0.3148
  0.3623   0.3658   0.3902   0.4039   0.4078   0.4347   0.4389   0.4557
  0.4624   0.4886   0.5006   0.5030   0.5094   0.5244   0.5436   0.5550
  0.5598   0.5735   0.5819   0.5963   0.6061   0.6417   0.6465   0.6626
  0.6671   0.6844   0.6926   0.7163   0.7234   0.7467   0.7654   0.7704
  0.8072   0.8213   0.8321   0.8650   0.9075   0.9225   0.9356   0.9492
  0.9675   1.0205   1.0342   1.0665   1.0911   1.0924   1.1160   1.1226
  1.1442   1.1544   1.1570   1.1918   1.2267   1.2401   1.2446   1.2607
  1.2926   1.3109   1.3518   1.3643   1.3865   1.4031   1.4305   1.4509
  1.4746   1.4874   1.4935   1.5016   1.5061   1.5345   1.5854   1.6177
  1.6647   1.6792   1.7666   1.7911   1.7957   1.8259   1.8901   1.9864
  2.0143   2.0707   2.1198   2.1406   2.1874   2.2045   2.2468   2.2651
  2.2732   2.3114   2.3478   2.3613   2.3954   2.4360   2.4507   2.4915
  2.5198   2.5550   2.5699   2.5904   2.6130   2.6919   2.6946   2.7188
  2.7194   2.7270   2.7519   2.7609   2.7816   2.8104   2.8236   2.8441
  2.8797   2.8984   2.9082   2.9258   2.9533   2.9609   2.9660   2.9774
  3.0069   3.0296   3.0422   3.0488   3.0804   3.0860   3.0930   3.1017
  3.1226   3.1351   3.1491   3.1672   3.1864   3.1985   3.2251   3.2545
  3.2643   3.2787   3.2938   3.3232   3.3291   3.3517   3.3654   3.3851
  3.4510   3.4694   3.4816   3.5096   3.5320   3.5520   3.5691   3.5747
  3.5880   3.6383   3.6435   3.6730   3.6941   3.7069   3.7591   3.7872
  3.8053   3.8433   3.8621   3.8721   3.8960   3.9203   3.9427   3.9672
  3.9838   4.0058   4.0241   4.0539   4.0583   4.0678   4.0817   4.0906
  4.0987   4.1308   4.1522   4.1706   4.1817   4.2223   4.2814   4.3458
  4.3563   4.3757   4.4105   4.4733   4.4955   4.5173   4.5710   4.5831
  4.6029   4.6383   4.6478   4.6673   4.6801   4.7371   4.7659   4.8017
  4.8299   4.8738   4.9160   4.9417   4.9675   4.9940   5.0283   5.0823
  5.1240   5.1698   5.1865   5.2213   5.2389   5.2681   5.2845   5.3174
  5.3274   5.3792   5.4118   5.6154   5.6654   5.7300   5.8078   5.8460
  5.8877   5.9387   6.0001   6.1165   6.1791   6.2254   6.3424   6.4422
  6.7524   8.5405   8.5941  10.7282  13.0144  13.4411  14.7340  15.5063
 --------------------------------------------------------------
 
          Ground-State Mulliken Net Atomic Charges

     Atom                 Charge (a.u.)    Spin (a.u.)
  --------------------------------------------------------
      1 C                    -0.060936       0.013348
      2 N                    -0.067765      -0.008106
      3 C                    -0.189126       0.310537
      4 H                     0.139460       0.006595
      5 C                    -0.122478      -0.032932
      6 H                     0.162070       0.007492
      7 C                    -0.177961      -0.085444
      8 H                     0.152267       0.005456
      9 C                    -0.010560       0.594587
     10 H                     0.145736       0.004184
     11 N                    -0.131564       0.098350
     12 H                     0.160857       0.085934
  --------------------------------------------------------
  Sum of atomic charges =    -0.000000
  Sum of spin   charges =     1.000000

 -----------------------------------------------------------------
                    Cartesian Multipole Moments
 -----------------------------------------------------------------
    Charge (ESU x 10^10)
                -0.0000
    Dipole Moment (Debye)
         X       1.1443      Y      -0.2620      Z      -3.3881
       Tot       3.5857
    Quadrupole Moments (Debye-Ang)
        XX     -39.8255     XY      -1.1421     YY     -40.2693
        XZ       2.9617     YZ       8.9734     ZZ     -63.7619
    Octopole Moments (Debye-Ang^2)
       XXX      14.6892    XXY       3.8496    XYY       0.5820
       YYY      -8.8553    XXZ     -21.4800    XYZ      -2.1756
       YYZ      -9.2001    XZZ      26.1880    YZZ      -0.7560
       ZZZ    -116.5301
    Hexadecapole Moments (Debye-Ang^3)
      XXXX    -104.0849   XXXY      14.4019   XXYY     -57.7320
      XYYY      14.5714   YYYY    -273.8244   XXXZ      50.1626
      XXYZ      51.6353   XYYZ      17.5624   YYYZ     174.1541
      XXZZ    -233.6517   XYZZ       0.3739   YYZZ    -280.5795
      XZZZ     112.6012   YZZZ     262.2609   ZZZZ   -1601.7801
 -----------------------------------------------------------------
 Calculating analytic gradient of the SCF energy
 Gradient of SCF Energy
            1           2           3           4           5           6
    1  -0.0007794  -0.0019908  -0.0044691  -0.0052907  -0.0018429   0.0005668
    2   0.0040246  -0.0010273  -0.0115219  -0.0102487  -0.0001247  -0.0007928
    3   0.0056785   0.0056721   0.0228259   0.0080318   0.0092233  -0.0003481
            7           8           9          10          11          12
    1   0.0109138   0.0053630   0.0031762  -0.0024299  -0.0058663   0.0026494
    2   0.0194016   0.0042252  -0.0124065  -0.0020009   0.0112342  -0.0007627
    3  -0.0439345  -0.0016202   0.0102549  -0.0076637  -0.0044295  -0.0036906
 Max gradient component =       4.393E-02
 RMS gradient           =       1.062E-02
 Gradient time:  CPU 182.84 s  wall 3.46 s
rPathMan2.  file_steps = 951
 IRC --- Status = 4.  Checking bisector search.
 IRC --- Bisector search finished successfully.
 ------------------------------------------------------------------------
 Reaction path following.  The coordinates are cartesian              
 Step   5 E=    -302.872300 |G|=  0.063729 S_lin= 0.5670 S_tot= 0.5721
 ------------------------------------------------------------------------
  IRC -- SD step length =   0.150000000000000     
 Adding empirical dispersion correction 
 ----------------------------------------------------------------
 Doing -D3(0) with
 s6  =   1.00000
 s8  =   1.00000
 rs6 =   1.28100
 rs8 =   1.09400
 -D3 energy without 3body term =     -0.0027403704 hartrees
 ----------------------------------------------------------------
             Standard Nuclear Orientation (Angstroms)
    I     Atom           X                Y                Z
 ----------------------------------------------------------------
    1      C      -0.3272658454    -0.4489704587     2.7191786154
    2      N      -0.6945586861    -0.6531848039     3.7896477965
    3      C       0.0830820938    -0.9369378759     0.3035471822
    4      H      -0.3460423893    -1.9490201345     0.4341803765
    5      C       0.1402074304    -0.1396374834     1.3816661688
    6      H       0.5643020790     0.8539950450     1.2916880771
    7      C       0.5930914443    -0.3349511677    -1.3502689741
    8      H       1.6778587954    -0.1451774748    -1.3033883846
    9      C      -0.0277125046     0.8761174240    -1.8639196183
   10      H       0.3917059382    -1.1310769141    -2.0868629772
   11      N      -0.6886745852     1.8522347623    -2.0150483531
   12      H      -1.3659937908     2.1566095113    -1.3004185984
 ----------------------------------------------------------------
 Nuclear Repulsion Energy =         224.10809338 hartrees
 There are       25 alpha and       24 beta electrons

                       Distance Matrix (Angstroms)
             C (  1)   N (  2)   C (  3)   H (  4)   C (  5)   H (  6)
   N (  2)  1.150005
   C (  3)  2.498354  3.583035
   H (  4)  2.733444  3.613837  1.107034
   C (  5)  1.450227  2.599796  1.342122  2.099532
   H (  6)  2.128460  3.177440  2.101294  3.069355  1.084093
   C (  7)  4.173783  5.308301  1.832377  2.582915  2.776098  2.897302
   H (  8)  4.504871  5.641405  2.398424  3.220119  3.094175  2.995459
   C (  9)  4.780207  5.894597  2.827960  3.655680  3.404964  3.210737
   H ( 10)  4.907161  5.995142  2.418057  2.751175  3.616199  3.922360
   N ( 11)  5.276274  6.322314  3.708231  4.534937  4.023962  3.674362
   H ( 12)  4.901547  5.852738  3.773932  4.572235  3.838616  3.484518
             C (  7)   H (  8)   C (  9)   H ( 10)   N ( 11)
   H (  8)  1.102240
   C (  9)  1.454621  2.065481
   H ( 10)  1.103151  1.800005  2.062631
   N ( 11)  2.620809  3.177514  1.188493  3.173725
   H ( 12)  3.169917  3.816185  1.936024  3.810103  1.030583
 
 Applying Cartesian multipole field
    Component          Value
    ---------          -----
     (2,0,0)        1.00000E-11
     (0,2,0)        2.00000E-11
     (0,0,2)       -3.00000E-11
 Nucleus-field energy     =    -0.0000000202 hartrees
 Requested basis set is cc-pVTZ
 There are 100 shells and 280 basis functions
 A cutoff of  1.0D-11 yielded   4340 shell pairs
 There are     33330 function pairs (     43267 Cartesian)
 Smallest overlap matrix eigenvalue = 2.94E-04
 Guess MOs from SCF MO coefficient file
 Reading MOs from coefficient file
 Reading MOs from coefficient file
 Long-range K will be added via erf
 Coulomb attenuation parameter = 0.25 bohr**(-1)
 An unrestricted hybrid HF-DFT SCF calculation will be
 performed using Pulay DIIS extrapolation
 Exchange:     0.1957 Hartree-Fock + 1.0000 wB97X-D3 + LR-HF
 Correlation:  1.0000 wB97X-D3
 Using SG-2 standard quadrature grid
 Dispersion:   Grimme D3
 SCF converges when DIIS error is below 1.0E-08
 Using Q-Chem read-in guess as SCF_GUESS READ specified.

 using 64 threads for integral computing
 -------------------------------------------------------
 OpenMP Integral computing Module                
 Release: version 1.0, May 2013, Q-Chem Inc. Pittsburgh 
 -------------------------------------------------------
 using 64 threads for integral computing
 -------------------------------------------------------
 OpenMP Integral computing Module                
 Release: version 1.0, May 2013, Q-Chem Inc. Pittsburgh 
 -------------------------------------------------------
 ---------------------------------------
  Cycle       Energy         DIIS Error
 ---------------------------------------
    1    -302.9001996197      1.72E-03
    2    -302.8784114367      2.76E-04
    3    -302.8789869131      2.71E-04
    4    -302.8796939665      4.96E-05
    5    -302.8797933776      2.05E-05
    6    -302.8798453933      1.60E-05
    7    -302.8798633988      5.90E-06
    8    -302.8798701255      3.48E-06
    9    -302.8798723058      1.39E-06
   10    -302.8798732494      4.11E-07
   11    -302.8798738556      2.10E-07
   12    -302.8798742871      1.24E-07
   13    -302.8798745800      7.83E-08
   14    -302.8798747201      4.96E-08
   15    -302.8798747744      2.48E-08
   16    -302.8798747905      9.42E-09 Convergence criterion met
 ---------------------------------------
 <S^2> = 0.7595
 SCF time:  CPU 1281.97 s  wall 21.82 s
 SCF   energy in the final basis set = -302.87987479
 Total energy in the final basis set = -302.87987479
 
 --------------------------------------------------------------
 
                    Orbital Energies (a.u.)
 --------------------------------------------------------------
 
 Alpha MOs
 -- Occupied --
-14.4496 -14.4278 -10.3643 -10.3501 -10.3472 -10.3400 -10.3262  -1.0694
 -1.0316  -0.9393  -0.8867  -0.7526  -0.6971  -0.6446  -0.6074  -0.5772
 -0.5531  -0.5153  -0.4851  -0.4764  -0.4577  -0.4552  -0.4394  -0.3845
 -0.2565
 -- Virtual --
  0.0154   0.0751   0.0870   0.1096   0.1295   0.1407   0.1610   0.1721
  0.1807   0.1927   0.2452   0.2554   0.2591   0.2997   0.3127   0.3572
  0.3628   0.3856   0.3975   0.4069   0.4299   0.4356   0.4520   0.4571
  0.4828   0.4962   0.5010   0.5104   0.5147   0.5352   0.5456   0.5560
  0.5695   0.5793   0.5874   0.6064   0.6341   0.6423   0.6585   0.6637
  0.6829   0.6935   0.7174   0.7231   0.7439   0.7595   0.7694   0.8038
  0.8175   0.8309   0.8633   0.9086   0.9193   0.9265   0.9601   0.9686
  1.0228   1.0294   1.0650   1.0905   1.0948   1.1115   1.1185   1.1404
  1.1485   1.1576   1.1966   1.2255   1.2368   1.2387   1.2524   1.2886
  1.3080   1.3423   1.3599   1.3779   1.4007   1.4318   1.4484   1.4727
  1.4858   1.4900   1.5107   1.5129   1.5383   1.5887   1.6211   1.6711
  1.6786   1.7700   1.7792   1.7928   1.8393   1.8883   1.9756   2.0149
  2.0802   2.1144   2.1416   2.1892   2.2052   2.2149   2.2588   2.2742
  2.3093   2.3441   2.3613   2.3915   2.4425   2.4492   2.4873   2.5250
  2.5504   2.5683   2.5893   2.6093   2.6707   2.6907   2.7010   2.7090
  2.7205   2.7520   2.7595   2.7749   2.8107   2.8194   2.8485   2.8775
  2.8977   2.9024   2.9060   2.9403   2.9503   2.9638   2.9671   2.9932
  3.0227   3.0336   3.0495   3.0742   3.0779   3.0842   3.0957   3.1171
  3.1218   3.1320   3.1568   3.1912   3.2127   3.2207   3.2597   3.2670
  3.2687   3.2977   3.3013   3.3314   3.3490   3.3599   3.3774   3.4413
  3.4631   3.4779   3.5135   3.5329   3.5453   3.5655   3.5702   3.5885
  3.6314   3.6465   3.6725   3.6913   3.7165   3.7566   3.7706   3.7876
  3.8172   3.8368   3.8532   3.9092   3.9309   3.9576   3.9639   3.9883
  3.9998   4.0208   4.0469   4.0518   4.0687   4.0793   4.0986   4.1099
  4.1371   4.1537   4.1645   4.1974   4.2216   4.2869   4.3235   4.3592
  4.3765   4.4142   4.4381   4.4855   4.4893   4.5567   4.6001   4.6196
  4.6325   4.6453   4.6671   4.6849   4.7296   4.7693   4.8006   4.8254
  4.8358   4.8905   4.9308   4.9479   4.9595   5.0297   5.0823   5.1112
  5.1774   5.1965   5.2172   5.2258   5.2403   5.2442   5.2971   5.3358
  5.3728   5.4377   5.6259   5.6728   5.7107   5.8080   5.8487   5.9060
  5.9423   6.0434   6.1366   6.1749   6.2341   6.3196   6.4359   6.7358
  8.4457   8.5658  10.7207  12.3879  13.3652  15.3044  15.5461
 
 Beta MOs
 -- Occupied --
-14.4468 -14.4278 -10.3645 -10.3470 -10.3403 -10.3394 -10.3261  -1.0584
 -1.0315  -0.9354  -0.8790  -0.7454  -0.6783  -0.6423  -0.5960  -0.5732
 -0.5448  -0.4951  -0.4841  -0.4694  -0.4509  -0.4397  -0.4328  -0.3813
 -- Virtual --
  0.0091   0.0299   0.0861   0.0924   0.1150   0.1330   0.1451   0.1631
  0.1798   0.1849   0.2004   0.2474   0.2587   0.2631   0.3044   0.3135
  0.3619   0.3651   0.3887   0.4011   0.4087   0.4364   0.4367   0.4543
  0.4623   0.4896   0.4996   0.5015   0.5109   0.5193   0.5426   0.5517
  0.5578   0.5764   0.5810   0.5914   0.6103   0.6392   0.6444   0.6607
  0.6653   0.6841   0.6958   0.7213   0.7246   0.7498   0.7631   0.7729
  0.8054   0.8193   0.8368   0.8670   0.9103   0.9233   0.9336   0.9640
  0.9725   1.0254   1.0327   1.0663   1.0944   1.0968   1.1173   1.1214
  1.1443   1.1529   1.1589   1.1978   1.2271   1.2394   1.2415   1.2549
  1.2911   1.3104   1.3483   1.3625   1.3858   1.4033   1.4349   1.4512
  1.4750   1.4878   1.4917   1.5142   1.5164   1.5411   1.5925   1.6277
  1.6757   1.6804   1.7716   1.7815   1.7931   1.8472   1.8893   1.9834
  2.0175   2.0890   2.1159   2.1443   2.1957   2.2076   2.2437   2.2660
  2.2812   2.3163   2.3477   2.3660   2.3943   2.4457   2.4616   2.4931
  2.5279   2.5534   2.5730   2.5941   2.6157   2.6792   2.6967   2.7101
  2.7179   2.7303   2.7554   2.7652   2.7881   2.8188   2.8256   2.8584
  2.8809   2.9050   2.9118   2.9161   2.9481   2.9544   2.9700   2.9738
  2.9998   3.0314   3.0404   3.0614   3.0800   3.0837   3.0883   3.1041
  3.1262   3.1302   3.1462   3.1636   3.1952   3.2177   3.2313   3.2669
  3.2727   3.2748   3.3030   3.3080   3.3402   3.3556   3.3653   3.3829
  3.4492   3.4679   3.4844   3.5175   3.5356   3.5526   3.5699   3.5781
  3.5914   3.6352   3.6511   3.6760   3.6941   3.7217   3.7610   3.7756
  3.7921   3.8227   3.8420   3.8607   3.9121   3.9355   3.9624   3.9706
  3.9917   4.0013   4.0252   4.0495   4.0548   4.0691   4.0799   4.1015
  4.1125   4.1412   4.1570   4.1682   4.1998   4.2254   4.2931   4.3279
  4.3610   4.3807   4.4200   4.4428   4.4895   4.4919   4.5622   4.6015
  4.6248   4.6403   4.6453   4.6686   4.6905   4.7402   4.7708   4.8009
  4.8272   4.8381   4.8929   4.9367   4.9510   4.9704   5.0306   5.0847
  5.1149   5.1820   5.1980   5.2201   5.2312   5.2413   5.2527   5.3000
  5.3390   5.3748   5.4402   5.6307   5.6795   5.7177   5.8153   5.8528
  5.9076   5.9443   6.0553   6.1430   6.1748   6.2344   6.3355   6.4370
  6.7477   8.4581   8.5665  10.7230  12.3888  13.3668  15.3118  15.5461
 --------------------------------------------------------------
 
          Ground-State Mulliken Net Atomic Charges

     Atom                 Charge (a.u.)    Spin (a.u.)
  --------------------------------------------------------
      1 C                    -0.062661       0.006638
      2 N                    -0.063514      -0.003182
      3 C                    -0.172773       0.195011
      4 H                     0.142358       0.005193
      5 C                    -0.121986      -0.015811
      6 H                     0.162801       0.004372
      7 C                    -0.151388      -0.045438
      8 H                     0.145789       0.003664
      9 C                    -0.066972       0.624156
     10 H                     0.139974       0.002156
     11 N                    -0.104944       0.114427
     12 H                     0.153317       0.108814
  --------------------------------------------------------
  Sum of atomic charges =    -0.000000
  Sum of spin   charges =     1.000000

 -----------------------------------------------------------------
                    Cartesian Multipole Moments
 -----------------------------------------------------------------
    Charge (ESU x 10^10)
                -0.0000
    Dipole Moment (Debye)
         X       1.1150      Y      -0.3813      Z      -3.0760
       Tot       3.2940
    Quadrupole Moments (Debye-Ang)
        XX     -39.9350     XY      -1.0927     YY     -40.2989
        XZ       3.0209     YZ       8.9227     ZZ     -63.7998
    Octopole Moments (Debye-Ang^2)
       XXX      14.5368    XXY       3.6634    XYY       0.7713
       YYY      -8.6276    XXZ     -21.1570    XYZ      -2.0117
       YYZ      -9.0029    XZZ      25.5188    YZZ      -0.9263
       ZZZ    -113.5609
    Hexadecapole Moments (Debye-Ang^3)
      XXXX    -104.0040   XXXY      14.9236   XXYY     -57.9092
      XYYY      15.2483   YYYY    -272.4703   XXXZ      49.2663
      XXYZ      51.3611   XYYZ      17.3180   YYYZ     172.0662
      XXZZ    -231.4537   XYZZ       0.0842   YYZZ    -277.9454
      XZZZ     111.3721   YZZZ     259.6182   ZZZZ   -1587.9888
 -----------------------------------------------------------------
 Calculating analytic gradient of the SCF energy
 Gradient of SCF Energy
            1           2           3           4           5           6
    1  -0.0030822  -0.0009224  -0.0051504  -0.0060397  -0.0012700   0.0002501
    2   0.0035462  -0.0003235  -0.0139724  -0.0116907   0.0006467  -0.0015883
    3   0.0134751   0.0024624   0.0241649   0.0105499   0.0098480  -0.0002203
            7           8           9          10          11          12
    1   0.0181416   0.0084086  -0.0413811  -0.0021878   0.0335880  -0.0003546
    2   0.0083969   0.0054067   0.0514999  -0.0029691  -0.0387445  -0.0002080
    3  -0.0421779  -0.0035308   0.0025631  -0.0117374  -0.0058312   0.0004342
 Max gradient component =       5.150E-02
 RMS gradient           =       1.738E-02
 Gradient time:  CPU 186.30 s  wall 3.52 s
rPathMan2.  file_steps = 951
 IRC --- Status = 2.  Assess steepest descent step
 IRC --- Previous SD length =   0.150000
 IRC --- Point 1 E =     -302.872300 |G| =   0.063729 G.D1 =  -0.063729
 IRC --- Point 2 E =     -302.879875 |G| =   0.104306 G.D1 =  -0.034708
 IRC --- Angle(G1/G2) =   70.56 Deg.  Curvature =   0.1935
 IRC --- Minimum along SD direction =   0.329393
 IRC --- Corrector step required
 IRC --- equal length displacement: B_eq =   0.173281
 IRC --- chosen bisector length  : B_len =   0.086640
 Adding empirical dispersion correction 
 ----------------------------------------------------------------
 Doing -D3(0) with
 s6  =   1.00000
 s8  =   1.00000
 rs6 =   1.28100
 rs8 =   1.09400
 -D3 energy without 3body term =     -0.0027372699 hartrees
 ----------------------------------------------------------------
             Standard Nuclear Orientation (Angstroms)
    I     Atom           X                Y                Z
 ----------------------------------------------------------------
    1      C      -0.3265784388    -0.4478134034     2.7175877211
    2      N      -0.6954475245    -0.6537015145     3.7922432241
    3      C       0.0822586363    -0.9387968874     0.3085677030
    4      H      -0.3470391938    -1.9509544326     0.4351681110
    5      C       0.1395429730    -0.1399612321     1.3836629927
    6      H       0.5645599114     0.8541056243     1.2915551169
    7      C       0.5929853424    -0.3260634623    -1.3615813056
    8      H       1.6779992140    -0.1446034009    -1.3030538944
    9      C      -0.0099889727     0.8487953769    -1.8585084580
   10      H       0.3910251167    -1.1311932775    -2.0871695891
   11      N      -0.7051081605     1.8739733505    -2.0155881305
   12      H      -1.3642089241     2.1562136886    -1.3028821800
 ----------------------------------------------------------------
 Nuclear Repulsion Energy =         223.45937855 hartrees
 There are       25 alpha and       24 beta electrons

                       Distance Matrix (Angstroms)
             C (  1)   N (  2)   C (  3)   H (  4)   C (  5)   H (  6)
   N (  2)  1.154703
   C (  3)  2.492306  3.580796
   H (  4)  2.733000  3.615827  1.106701
   C (  5)  1.446166  2.600461  1.340615  2.101452
   H (  6)  2.126662  3.180337  2.100804  3.071282  1.085031
   C (  7)  4.183305  5.322529  1.850860  2.598504  2.788657  2.903918
   H (  8)  4.502869  5.643978  2.403010  3.222592  3.096016  2.994856
   C (  9)  4.766768  5.887134  2.810732  3.634990  3.392886  3.202036
   H ( 10)  4.905880  5.997993  2.423202  2.752987  3.618351  3.922666
   N ( 11)  5.285540  6.334046  3.732737  4.556807  4.040331  3.686378
   H ( 12)  4.901205  5.856891  3.777318  4.574307  3.840731  3.485217
             C (  7)   H (  8)   C (  9)   H ( 10)   N ( 11)
   H (  8)  1.101639
   C (  9)  1.410960  2.035847
   H ( 10)  1.102497  1.801249  2.033090
   N ( 11)  2.636842  3.203367  1.248541  3.199634
   H ( 12)  3.161606  3.814288  1.962645  3.808280  1.010952
 
 Applying Cartesian multipole field
    Component          Value
    ---------          -----
     (2,0,0)        1.00000E-11
     (0,2,0)        2.00000E-11
     (0,0,2)       -3.00000E-11
 Nucleus-field energy     =    -0.0000000202 hartrees
 Requested basis set is cc-pVTZ
 There are 100 shells and 280 basis functions
 A cutoff of  1.0D-11 yielded   4338 shell pairs
 There are     33300 function pairs (     43231 Cartesian)
 Smallest overlap matrix eigenvalue = 2.92E-04
 Guess MOs from SCF MO coefficient file
 Reading MOs from coefficient file
 Reading MOs from coefficient file
 Long-range K will be added via erf
 Coulomb attenuation parameter = 0.25 bohr**(-1)
 An unrestricted hybrid HF-DFT SCF calculation will be
 performed using Pulay DIIS extrapolation
 Exchange:     0.1957 Hartree-Fock + 1.0000 wB97X-D3 + LR-HF
 Correlation:  1.0000 wB97X-D3
 Using SG-2 standard quadrature grid
 Dispersion:   Grimme D3
 SCF converges when DIIS error is below 1.0E-08
 Using Q-Chem read-in guess as SCF_GUESS READ specified.

 using 64 threads for integral computing
 -------------------------------------------------------
 OpenMP Integral computing Module                
 Release: version 1.0, May 2013, Q-Chem Inc. Pittsburgh 
 -------------------------------------------------------
 using 64 threads for integral computing
 -------------------------------------------------------
 OpenMP Integral computing Module                
 Release: version 1.0, May 2013, Q-Chem Inc. Pittsburgh 
 -------------------------------------------------------
 ---------------------------------------
  Cycle       Energy         DIIS Error
 ---------------------------------------
    1    -302.8790686589      1.86E-03
    2    -302.8767617414      3.24E-04
    3    -302.8769189360      3.47E-04
    4    -302.8778865934      5.74E-05
    5    -302.8779274522      1.53E-05
    6    -302.8779405326      7.89E-06
    7    -302.8779459099      4.70E-06
    8    -302.8779474152      2.48E-06
    9    -302.8779485136      8.59E-07
   10    -302.8779488272      3.00E-07
   11    -302.8779489457      1.09E-07
   12    -302.8779490073      5.80E-08
   13    -302.8779490432      3.78E-08
   14    -302.8779490648      2.54E-08
   15    -302.8779490752      1.32E-08
   16    -302.8779490806      7.47E-09 Convergence criterion met
 ---------------------------------------
 <S^2> = 0.7619
 SCF time:  CPU 1278.30 s  wall 21.63 s
 SCF   energy in the final basis set = -302.87794908
 Total energy in the final basis set = -302.87794908
 
 --------------------------------------------------------------
 
                    Orbital Energies (a.u.)
 --------------------------------------------------------------
 
 Alpha MOs
 -- Occupied --
-14.4521 -14.4297 -10.3630 -10.3592 -10.3512 -10.3407 -10.3280  -1.0499
 -1.0308  -0.9417  -0.8973  -0.7555  -0.6945  -0.6462  -0.6113  -0.5812
 -0.5552  -0.5146  -0.4852  -0.4748  -0.4514  -0.4410  -0.4378  -0.3851
 -0.2706
 -- Virtual --
  0.0141   0.0586   0.0857   0.1077   0.1296   0.1410   0.1606   0.1680
  0.1791   0.1914   0.2452   0.2552   0.2643   0.2998   0.3115   0.3578
  0.3615   0.3868   0.3987   0.4066   0.4238   0.4361   0.4516   0.4586
  0.4824   0.4971   0.4991   0.5084   0.5153   0.5344   0.5459   0.5558
  0.5684   0.5786   0.5900   0.6062   0.6367   0.6439   0.6578   0.6626
  0.6821   0.6915   0.7155   0.7212   0.7374   0.7583   0.7690   0.8014
  0.8137   0.8186   0.8606   0.9047   0.9151   0.9261   0.9426   0.9663
  1.0191   1.0281   1.0626   1.0885   1.0910   1.1092   1.1129   1.1398
  1.1451   1.1552   1.1930   1.2247   1.2337   1.2394   1.2552   1.2854
  1.3071   1.3441   1.3605   1.3847   1.3990   1.4287   1.4436   1.4724
  1.4846   1.4851   1.5035   1.5072   1.5343   1.5842   1.6177   1.6680
  1.6766   1.7646   1.7788   1.7911   1.8073   1.8878   1.9598   2.0093
  2.0632   2.1138   2.1381   2.1903   2.2005   2.2214   2.2624   2.2636
  2.3074   2.3419   2.3555   2.3901   2.4415   2.4437   2.4850   2.5208
  2.5493   2.5662   2.5875   2.6067   2.6738   2.6922   2.6997   2.7085
  2.7195   2.7501   2.7561   2.7743   2.8099   2.8188   2.8418   2.8760
  2.8929   2.8976   2.9115   2.9453   2.9525   2.9562   2.9660   2.9937
  3.0171   3.0323   3.0497   3.0711   3.0771   3.0844   3.0959   3.1168
  3.1212   3.1345   3.1536   3.1885   3.2044   3.2182   3.2598   3.2623
  3.2657   3.2943   3.2974   3.3232   3.3482   3.3559   3.3722   3.4425
  3.4560   3.4776   3.5088   3.5292   3.5456   3.5617   3.5732   3.5829
  3.6310   3.6450   3.6716   3.6936   3.7108   3.7552   3.7778   3.7898
  3.8261   3.8412   3.8534   3.9071   3.9307   3.9545   3.9711   3.9853
  4.0002   4.0211   4.0456   4.0502   4.0671   4.0786   4.0984   4.1071
  4.1365   4.1536   4.1590   4.1939   4.2190   4.2837   4.3289   4.3556
  4.3712   4.4062   4.4525   4.4863   4.4933   4.5486   4.5908   4.6063
  4.6117   4.6428   4.6578   4.6762   4.7281   4.7628   4.7962   4.8230
  4.8385   4.8898   4.9140   4.9419   4.9695   5.0256   5.0774   5.1051
  5.1607   5.1894   5.2196   5.2275   5.2390   5.2533   5.2719   5.3269
  5.3711   5.4281   5.5423   5.6491   5.7482   5.7858   5.8404   5.8699
  5.9196   5.9788   6.0609   6.1649   6.2127   6.2862   6.4268   6.7649
  8.5336   8.5933  10.7376  12.8394  13.3922  14.1533  15.4348
 
 Beta MOs
 -- Occupied --
-14.4497 -14.4298 -10.3635 -10.3509 -10.3477 -10.3409 -10.3278  -1.0384
 -1.0307  -0.9372  -0.8895  -0.7475  -0.6766  -0.6435  -0.6004  -0.5772
 -0.5466  -0.4950  -0.4845  -0.4693  -0.4398  -0.4345  -0.4241  -0.3817
 -- Virtual --
  0.0022   0.0249   0.0713   0.0903   0.1131   0.1321   0.1453   0.1624
  0.1784   0.1825   0.1972   0.2465   0.2573   0.2702   0.3051   0.3123
  0.3614   0.3654   0.3902   0.4026   0.4091   0.4307   0.4373   0.4543
  0.4623   0.4890   0.4989   0.5016   0.5091   0.5201   0.5412   0.5522
  0.5575   0.5751   0.5805   0.5944   0.6101   0.6415   0.6463   0.6600
  0.6647   0.6833   0.6940   0.7197   0.7230   0.7437   0.7618   0.7728
  0.8039   0.8187   0.8211   0.8635   0.9063   0.9193   0.9333   0.9455
  0.9702   1.0214   1.0318   1.0639   1.0924   1.0935   1.1127   1.1183
  1.1446   1.1483   1.1567   1.1943   1.2266   1.2361   1.2419   1.2582
  1.2878   1.3097   1.3506   1.3620   1.3925   1.4013   1.4316   1.4461
  1.4747   1.4865   1.4871   1.5078   1.5103   1.5366   1.5880   1.6239
  1.6724   1.6784   1.7669   1.7825   1.7918   1.8135   1.8886   1.9683
  2.0111   2.0710   2.1155   2.1405   2.1968   2.2034   2.2521   2.2681
  2.2753   2.3149   2.3457   2.3594   2.3933   2.4465   2.4552   2.4898
  2.5241   2.5522   2.5714   2.5924   2.6137   2.6820   2.6994   2.7108
  2.7171   2.7279   2.7543   2.7617   2.7875   2.8202   2.8253   2.8522
  2.8799   2.8997   2.9098   2.9181   2.9520   2.9604   2.9620   2.9723
  3.0004   3.0292   3.0381   3.0596   3.0778   3.0827   3.0887   3.1055
  3.1277   3.1293   3.1473   3.1638   3.1936   3.2096   3.2279   3.2663
  3.2683   3.2724   3.2996   3.3073   3.3314   3.3545   3.3618   3.3776
  3.4500   3.4604   3.4846   3.5125   3.5326   3.5520   3.5647   3.5795
  3.5870   3.6349   3.6506   3.6750   3.6970   3.7166   3.7593   3.7825
  3.7943   3.8315   3.8475   3.8587   3.9101   3.9349   3.9579   3.9767
  3.9892   4.0018   4.0253   4.0486   4.0523   4.0674   4.0792   4.1013
  4.1098   4.1407   4.1568   4.1624   4.1965   4.2230   4.2892   4.3334
  4.3580   4.3757   4.4109   4.4563   4.4902   4.4977   4.5547   4.5936
  4.6106   4.6177   4.6428   4.6615   4.6798   4.7378   4.7644   4.7965
  4.8245   4.8414   4.8922   4.9179   4.9453   4.9811   5.0266   5.0801
  5.1089   5.1653   5.1906   5.2207   5.2306   5.2417   5.2615   5.2761
  5.3294   5.3738   5.4310   5.5505   5.6519   5.7538   5.7932   5.8434
  5.8730   5.9221   5.9896   6.0650   6.1648   6.2131   6.3020   6.4279
  6.7751   8.5441   8.5961  10.7403  12.8412  13.3941  14.1601  15.4348
 --------------------------------------------------------------
 
          Ground-State Mulliken Net Atomic Charges

     Atom                 Charge (a.u.)    Spin (a.u.)
  --------------------------------------------------------
      1 C                    -0.059150       0.009080
      2 N                    -0.067103      -0.005573
      3 C                    -0.175007       0.229040
      4 H                     0.142228       0.005670
      5 C                    -0.118686      -0.022177
      6 H                     0.163400       0.005049
      7 C                    -0.157668      -0.062593
      8 H                     0.149360       0.005616
      9 C                    -0.022433       0.657798
     10 H                     0.143914       0.004225
     11 N                    -0.156764       0.090532
     12 H                     0.157908       0.083333
  --------------------------------------------------------
  Sum of atomic charges =    -0.000000
  Sum of spin   charges =     1.000000

 -----------------------------------------------------------------
                    Cartesian Multipole Moments
 -----------------------------------------------------------------
    Charge (ESU x 10^10)
                -0.0000
    Dipole Moment (Debye)
         X       1.2203      Y      -0.5634      Z      -2.9966
       Tot       3.2842
    Quadrupole Moments (Debye-Ang)
        XX     -39.9382     XY      -1.0204     YY     -40.6991
        XZ       2.7153     YZ       9.3692     ZZ     -63.9486
    Octopole Moments (Debye-Ang^2)
       XXX      14.7692    XXY       3.6070    XYY       0.7934
       YYY      -9.9735    XXZ     -20.9586    XYZ      -2.3329
       YYZ      -7.9151    XZZ      26.2896    YZZ      -2.1994
       ZZZ    -112.5824
    Hexadecapole Moments (Debye-Ang^3)
      XXXX    -104.2263   XXXY      15.0891   XXYY     -58.0586
      XYYY      15.4250   YYYY    -276.4505   XXXZ      48.8057
      XXYZ      51.8337   XYYZ      16.8076   YYYZ     175.5824
      XXZZ    -232.4803   XYZZ       1.2737   YYZZ    -281.3781
      XZZZ     108.9264   YZZZ     263.3177   ZZZZ   -1591.6040
 -----------------------------------------------------------------
 Calculating analytic gradient of the SCF energy
 Gradient of SCF Energy
            1           2           3           4           5           6
    1   0.0011218  -0.0044549  -0.0039224  -0.0061439  -0.0023893   0.0006307
    2   0.0060509  -0.0023427  -0.0134823  -0.0115112  -0.0007237  -0.0011540
    3   0.0005539   0.0128763   0.0236650   0.0103738   0.0110406  -0.0001922
            7           8           9          10          11          12
    1   0.0068092   0.0072531   0.0281499  -0.0026348  -0.0310071   0.0065880
    2   0.0276255   0.0058275  -0.0500476  -0.0020264   0.0428042  -0.0010202
    3  -0.0478577  -0.0032757   0.0168928  -0.0109813  -0.0034167  -0.0096789
 Max gradient component =       5.005E-02
 RMS gradient           =       1.768E-02
 Gradient time:  CPU 195.95 s  wall 4.02 s
rPathMan2.  file_steps = 951
 IRC --- Status = 3.  Assess initial corrector step
 IRC --- bisector search: b =  0.000000 E =     -302.879875 G.B =  -0.060247
 IRC --- bisector search: b =  0.086640 E =     -302.877949 G.B =   0.097837
 IRC --- performed gradient/energy interpolation
 IRC --- bisector search:  estimate b(min) =   3.164550562530846E-002
 Adding empirical dispersion correction 
 ----------------------------------------------------------------
 Doing -D3(0) with
 s6  =   1.00000
 s8  =   1.00000
 rs6 =   1.28100
 rs8 =   1.09400
 -D3 energy without 3body term =     -0.0027391614 hartrees
 ----------------------------------------------------------------
             Standard Nuclear Orientation (Angstroms)
    I     Atom           X                Y                Z
 ----------------------------------------------------------------
    1      C      -0.3270147693    -0.4485478429     2.7185975393
    2      N      -0.6948833354    -0.6533735331     3.7905957796
    3      C       0.0827813249    -0.9376168821     0.3053809336
    4      H      -0.3464064734    -1.9497266393     0.4345411477
    5      C       0.1399647365    -0.1397557330     1.3823955112
    6      H       0.5643962526     0.8540354342     1.2916395132
    7      C       0.5930526904    -0.3317049224    -1.3544008171
    8      H       1.6779100834    -0.1449677936    -1.3032662116
    9      C      -0.0212389628     0.8661380127    -1.8619431854
   10      H       0.3914572673    -1.1311194160    -2.0869749676
   11      N      -0.6946769687     1.8601748083    -2.0152455075
   12      H      -1.3653418660     2.1564649366    -1.3013184246
 ----------------------------------------------------------------
 Nuclear Repulsion Energy =         223.85736260 hartrees
 There are       25 alpha and       24 beta electrons

                       Distance Matrix (Angstroms)
             C (  1)   N (  2)   C (  3)   H (  4)   C (  5)   H (  6)
   N (  2)  1.151721
   C (  3)  2.496144  3.582217
   H (  4)  2.733281  3.614564  1.106910
   C (  5)  1.448744  2.600039  1.341571  2.100233
   H (  6)  2.127803  3.178498  2.101113  3.070059  1.084435
   C (  7)  4.177259  5.313496  1.839125  2.588608  2.780681  2.899712
   H (  8)  4.504139  5.642345  2.400099  3.221023  3.094848  2.995239
   C (  9)  4.775275  5.891851  2.821639  3.648105  3.400521  3.207522
   H ( 10)  4.906693  5.996183  2.419936  2.751837  3.616985  3.922472
   N ( 11)  5.279644  6.326588  3.717175  4.542917  4.029927  3.678732
   H ( 12)  4.901422  5.854255  3.775167  4.572991  3.839388  3.484773
             C (  7)   H (  8)   C (  9)   H ( 10)   N ( 11)
   H (  8)  1.101999
   C (  9)  1.438673  2.054644
   H ( 10)  1.102891  1.800460  2.051827
   N ( 11)  2.626652  3.186955  1.210425  3.183186
   H ( 12)  3.166878  3.815492  1.945728  3.809437  1.023363
 
 Applying Cartesian multipole field
    Component          Value
    ---------          -----
     (2,0,0)        1.00000E-11
     (0,2,0)        2.00000E-11
     (0,0,2)       -3.00000E-11
 Nucleus-field energy     =    -0.0000000202 hartrees
 Requested basis set is cc-pVTZ
 There are 100 shells and 280 basis functions
 A cutoff of  1.0D-11 yielded   4338 shell pairs
 There are     33300 function pairs (     43231 Cartesian)
 Smallest overlap matrix eigenvalue = 2.93E-04
 Guess MOs from SCF MO coefficient file
 Reading MOs from coefficient file
 Reading MOs from coefficient file
 Long-range K will be added via erf
 Coulomb attenuation parameter = 0.25 bohr**(-1)
 An unrestricted hybrid HF-DFT SCF calculation will be
 performed using Pulay DIIS extrapolation
 Exchange:     0.1957 Hartree-Fock + 1.0000 wB97X-D3 + LR-HF
 Correlation:  1.0000 wB97X-D3
 Using SG-2 standard quadrature grid
 Dispersion:   Grimme D3
 SCF converges when DIIS error is below 1.0E-08
 Using Q-Chem read-in guess as SCF_GUESS READ specified.

 using 64 threads for integral computing
 -------------------------------------------------------
 OpenMP Integral computing Module                
 Release: version 1.0, May 2013, Q-Chem Inc. Pittsburgh 
 -------------------------------------------------------
 using 64 threads for integral computing
 -------------------------------------------------------
 OpenMP Integral computing Module                
 Release: version 1.0, May 2013, Q-Chem Inc. Pittsburgh 
 -------------------------------------------------------
 ---------------------------------------
  Cycle       Energy         DIIS Error
 ---------------------------------------
    1    -302.8941130638      1.17E-03
    2    -302.8803293210      1.96E-04
    3    -302.8804285234      2.02E-04
    4    -302.8807520753      3.33E-05
    5    -302.8807664335      9.91E-06
    6    -302.8807716689      5.21E-06
    7    -302.8807737675      3.19E-06
    8    -302.8807743937      1.50E-06
    9    -302.8807748339      5.08E-07
   10    -302.8807749431      1.69E-07
   11    -302.8807749844      6.49E-08
   12    -302.8807750062      4.01E-08
   13    -302.8807750193      2.69E-08
   14    -302.8807750296      1.57E-08
   15    -302.8807750350      8.48E-09 Convergence criterion met
 ---------------------------------------
 <S^2> = 0.7602
 SCF time:  CPU 1176.42 s  wall 20.05 s
 SCF   energy in the final basis set = -302.88077503
 Total energy in the final basis set = -302.88077503
 
 --------------------------------------------------------------
 
                    Orbital Energies (a.u.)
 --------------------------------------------------------------
 
 Alpha MOs
 -- Occupied --
-14.4506 -14.4285 -10.3638 -10.3517 -10.3505 -10.3403 -10.3269  -1.0620
 -1.0313  -0.9401  -0.8905  -0.7537  -0.6962  -0.6452  -0.6089  -0.5785
 -0.5538  -0.5148  -0.4851  -0.4757  -0.4553  -0.4501  -0.4391  -0.3847
 -0.2618
 -- Virtual --
  0.0149   0.0690   0.0865   0.1089   0.1295   0.1409   0.1609   0.1707
  0.1801   0.1922   0.2455   0.2557   0.2605   0.2998   0.3123   0.3575
  0.3624   0.3862   0.3980   0.4068   0.4283   0.4358   0.4519   0.4578
  0.4824   0.4965   0.5003   0.5097   0.5148   0.5349   0.5457   0.5559
  0.5691   0.5790   0.5882   0.6062   0.6350   0.6428   0.6583   0.6632
  0.6826   0.6927   0.7168   0.7225   0.7415   0.7590   0.7693   0.8031
  0.8173   0.8249   0.8621   0.9072   0.9178   0.9263   0.9528   0.9676
  1.0215   1.0288   1.0641   1.0897   1.0934   1.1109   1.1158   1.1402
  1.1467   1.1567   1.1953   1.2253   1.2357   1.2391   1.2531   1.2874
  1.3077   1.3433   1.3602   1.3804   1.3999   1.4303   1.4466   1.4726
  1.4854   1.4882   1.5080   1.5106   1.5366   1.5871   1.6200   1.6692
  1.6779   1.7685   1.7806   1.7924   1.8263   1.8881   1.9703   2.0129
  2.0733   2.1142   2.1404   2.1902   2.2034   2.2176   2.2603   2.2694
  2.3084   2.3433   2.3587   2.3909   2.4427   2.4465   2.4864   2.5235
  2.5500   2.5675   2.5888   2.6081   2.6720   2.6915   2.7005   2.7087
  2.7201   2.7516   2.7580   2.7747   2.8104   2.8192   2.8460   2.8771
  2.8961   2.9010   2.9076   2.9419   2.9512   2.9606   2.9666   2.9933
  3.0208   3.0330   3.0496   3.0731   3.0777   3.0842   3.0957   3.1178
  3.1204   3.1331   3.1556   3.1903   3.2096   3.2198   3.2597   3.2658
  3.2671   3.2960   3.2999   3.3283   3.3494   3.3579   3.3749   3.4417
  3.4606   3.4776   3.5118   3.5316   3.5455   3.5649   3.5714   3.5859
  3.6315   3.6459   3.6721   3.6921   3.7142   3.7564   3.7732   3.7881
  3.8202   3.8379   3.8529   3.9084   3.9307   3.9572   3.9658   3.9870
  3.9999   4.0207   4.0463   4.0510   4.0681   4.0790   4.0987   4.1089
  4.1369   4.1537   4.1625   4.1962   4.2204   4.2861   4.3254   4.3579
  4.3748   4.4104   4.4439   4.4858   4.4898   4.5535   4.5971   4.6146
  4.6240   4.6444   4.6640   4.6803   4.7289   4.7670   4.7990   4.8248
  4.8365   4.8910   4.9292   4.9436   4.9631   5.0282   5.0804   5.1094
  5.1708   5.1938   5.2189   5.2271   5.2390   5.2478   5.2857   5.3314
  5.3721   5.4340   5.6009   5.6584   5.7233   5.7987   5.8450   5.8986
  5.9324   6.0117   6.1034   6.1712   6.2263   6.3069   6.4325   6.7459
  8.4788   8.5749  10.7267  12.5425  13.3751  14.8702  15.5051
 
 Beta MOs
 -- Occupied --
-14.4480 -14.4285 -10.3641 -10.3472 -10.3437 -10.3405 -10.3267  -1.0508
 -1.0312  -0.9360  -0.8827  -0.7462  -0.6777  -0.6427  -0.5977  -0.5745
 -0.5454  -0.4950  -0.4842  -0.4693  -0.4454  -0.4390  -0.4296  -0.3814
 -- Virtual --
  0.0069   0.0278   0.0810   0.0912   0.1143   0.1326   0.1452   0.1628
  0.1793   0.1841   0.1992   0.2472   0.2582   0.2658   0.3047   0.3131
  0.3618   0.3652   0.3894   0.4017   0.4088   0.4352   0.4368   0.4543
  0.4623   0.4893   0.4998   0.5011   0.5103   0.5195   0.5420   0.5519
  0.5577   0.5759   0.5808   0.5923   0.6101   0.6400   0.6449   0.6605
  0.6650   0.6838   0.6951   0.7207   0.7241   0.7475   0.7626   0.7729
  0.8049   0.8193   0.8309   0.8655   0.9089   0.9219   0.9334   0.9563
  0.9714   1.0239   1.0323   1.0654   1.0937   1.0956   1.1160   1.1196
  1.1444   1.1505   1.1581   1.1966   1.2270   1.2383   1.2418   1.2559
  1.2899   1.3101   1.3495   1.3622   1.3884   1.4024   1.4333   1.4493
  1.4749   1.4875   1.4899   1.5118   1.5140   1.5391   1.5908   1.6265
  1.6737   1.6797   1.7703   1.7831   1.7928   1.8341   1.8890   1.9784
  2.0151   2.0817   2.1158   2.1429   2.1967   2.2058   2.2470   2.2680
  2.2772   2.3156   2.3469   2.3630   2.3938   2.4461   2.4593   2.4917
  2.5266   2.5530   2.5724   2.5936   2.6148   2.6804   2.6975   2.7104
  2.7177   2.7296   2.7553   2.7636   2.7880   2.8194   2.8255   2.8561
  2.8806   2.9032   2.9137   2.9144   2.9497   2.9561   2.9675   2.9726
  2.9998   3.0307   3.0394   3.0609   3.0793   3.0833   3.0883   3.1048
  3.1272   3.1290   3.1470   3.1634   3.1946   3.2147   3.2301   3.2667
  3.2711   3.2738   3.3018   3.3074   3.3370   3.3561   3.3632   3.3803
  3.4494   3.4653   3.4843   3.5157   3.5345   3.5524   3.5682   3.5798
  3.5888   3.6353   3.6508   3.6755   3.6951   3.7197   3.7606   3.7783
  3.7925   3.8256   3.8436   3.8595   3.9114   3.9352   3.9609   3.9727
  3.9906   4.0014   4.0250   4.0491   4.0535   4.0685   4.0796   4.1016
  4.1115   4.1410   4.1570   4.1660   4.1986   4.2243   4.2921   4.3299
  4.3599   4.3793   4.4158   4.4483   4.4901   4.4928   4.5593   4.5989
  4.6195   4.6312   4.6444   4.6662   4.6852   4.7393   4.7686   4.7993
  4.8265   4.8391   4.8932   4.9342   4.9467   4.9744   5.0292   5.0828
  5.1133   5.1756   5.1952   5.2208   5.2321   5.2402   5.2570   5.2887
  5.3340   5.3743   5.4367   5.6080   5.6625   5.7298   5.8063   5.8484
  5.9005   5.9347   6.0233   6.1091   6.1712   6.2266   6.3230   6.4336
  6.7571   8.4910   8.5759  10.7291  12.5437  13.3768  14.8775  15.5051
 --------------------------------------------------------------
 
          Ground-State Mulliken Net Atomic Charges

     Atom                 Charge (a.u.)    Spin (a.u.)
  --------------------------------------------------------
      1 C                    -0.061365       0.007553
      2 N                    -0.064845      -0.004119
      3 C                    -0.173626       0.206894
      4 H                     0.142292       0.005340
      5 C                    -0.120822      -0.018257
      6 H                     0.163013       0.004608
      7 C                    -0.153767      -0.051814
      8 H                     0.146971       0.004316
      9 C                    -0.049713       0.637396
     10 H                     0.141293       0.002852
     11 N                    -0.124813       0.106582
     12 H                     0.155383       0.098647
  --------------------------------------------------------
  Sum of atomic charges =    -0.000000
  Sum of spin   charges =     1.000000

 -----------------------------------------------------------------
                    Cartesian Multipole Moments
 -----------------------------------------------------------------
    Charge (ESU x 10^10)
                -0.0000
    Dipole Moment (Debye)
         X       1.1495      Y      -0.4440      Z      -3.0458
       Tot       3.2856
    Quadrupole Moments (Debye-Ang)
        XX     -39.9322     XY      -1.0750     YY     -40.4378
        XZ       2.9139     YZ       9.0846     ZZ     -63.8644
    Octopole Moments (Debye-Ang^2)
       XXX      14.6038    XXY       3.6584    XYY       0.7569
       YYY      -9.0933    XXZ     -21.0856    XYZ      -2.1219
       YYZ      -8.6062    XZZ      25.7952    YZZ      -1.3957
       ZZZ    -113.1770
    Hexadecapole Moments (Debye-Ang^3)
      XXXX    -104.0484   XXXY      14.9421   XXYY     -57.9198
      XYYY      15.2469   YYYY    -273.8414   XXXZ      49.1174
      XXYZ      51.5215   XYYZ      17.1535   YYYZ     173.3418
      XXZZ    -231.8347   XYZZ       0.5073   YYZZ    -279.2154
      XZZZ     110.4938   YZZZ     261.0019   ZZZZ   -1589.4490
 -----------------------------------------------------------------
 Calculating analytic gradient of the SCF energy
 Gradient of SCF Energy
            1           2           3           4           5           6
    1  -0.0015408  -0.0022235  -0.0047055  -0.0060847  -0.0016777   0.0003916
    2   0.0044668  -0.0010671  -0.0138425  -0.0116240   0.0001614  -0.0014304
    3   0.0087177   0.0063042   0.0240671   0.0104768   0.0102798  -0.0002089
            7           8           9          10          11          12
    1   0.0143603   0.0079846  -0.0139213  -0.0023612   0.0078663   0.0019119
    2   0.0148449   0.0055641   0.0114818  -0.0026300  -0.0054808  -0.0004440
    3  -0.0441100  -0.0034237   0.0080982  -0.0114540  -0.0058451  -0.0029020
 Max gradient component =       4.411E-02
 RMS gradient           =       1.116E-02
 Gradient time:  CPU 187.60 s  wall 3.49 s
rPathMan2.  file_steps = 951
 IRC --- Status = 4.  Checking bisector search.
 IRC --- Bisector search finished successfully.
 ------------------------------------------------------------------------
 Reaction path following.  The coordinates are cartesian              
 Step   6 E=    -302.880775 |G|=  0.066946 S_lin= 0.6989 S_tot= 0.7063
 ------------------------------------------------------------------------
  IRC -- SD step length =   0.150000000000000     
 Adding empirical dispersion correction 
 ----------------------------------------------------------------
 Doing -D3(0) with
 s6  =   1.00000
 s8  =   1.00000
 rs6 =   1.28100
 rs8 =   1.09400
 -D3 energy without 3body term =     -0.0027247088 hartrees
 ----------------------------------------------------------------
             Standard Nuclear Orientation (Angstroms)
    I     Atom           X                Y                Z
 ----------------------------------------------------------------
    1      C      -0.3251878242    -0.4538440242     2.7082611345
    2      N      -0.6922469243    -0.6521082540     3.7831209987
    3      C       0.0883605953    -0.9212040697     0.2768450640
    4      H      -0.3391919382    -1.9359443402     0.4221190493
    5      C       0.1419539311    -0.1399471390     1.3702070082
    6      H       0.5639319880     0.8557314816     1.2918872522
    7      C       0.5760259242    -0.3493061899    -1.3021004440
    8      H       1.6684428424    -0.1515650474    -1.2992068074
    9      C      -0.0047327879     0.8525242863    -1.8715450901
   10      H       0.3942569176    -1.1280010301    -2.0733942281
   11      N      -0.7040039164     1.8666733303    -2.0083150256
   12      H      -1.3676088282     2.1569914257    -1.2978776010
 ----------------------------------------------------------------
 Nuclear Repulsion Energy =         224.18842019 hartrees
 There are       25 alpha and       24 beta electrons

                       Distance Matrix (Angstroms)
             C (  1)   N (  2)   C (  3)   H (  4)   C (  5)   H (  6)
   N (  2)  1.152981
   C (  3)  2.510225  3.602184
   H (  4)  2.724567  3.615137  1.110677
   C (  5)  1.451600  2.603911  1.344870  2.087098
   H (  6)  2.124061  3.171405  2.100947  3.060324  1.084240
   C (  7)  4.111705  5.249732  1.748701  2.515547  2.715415  2.860251
   H (  8)  4.486172  5.626140  2.360708  3.190230  3.075073  2.991381
   C (  9)  4.773250  5.891676  2.787536  3.626061  3.393446  3.214140
   H ( 10)  4.882245  5.975428  2.379068  2.723657  3.591420  3.910128
   N ( 11)  5.270142  6.315468  3.690807  4.527692  4.019525  3.677091
   H ( 12)  4.894104  5.844972  3.751651  4.557209  3.830585  3.482960
             C (  7)   H (  8)   C (  9)   H ( 10)   N ( 11)
   H (  8)  1.110173
   C (  9)  1.451187  2.033540
   H ( 10)  1.110990  1.782230  2.030373
   N ( 11)  2.654766  3.194468  1.239429  3.190374
   H ( 12)  3.171634  3.814059  1.971842  3.807463  1.014582
 
 Applying Cartesian multipole field
    Component          Value
    ---------          -----
     (2,0,0)        1.00000E-11
     (0,2,0)        2.00000E-11
     (0,0,2)       -3.00000E-11
 Nucleus-field energy     =    -0.0000000200 hartrees
 Requested basis set is cc-pVTZ
 There are 100 shells and 280 basis functions
 A cutoff of  1.0D-11 yielded   4341 shell pairs
 There are     33359 function pairs (     43324 Cartesian)
 Smallest overlap matrix eigenvalue = 2.86E-04
 Guess MOs from SCF MO coefficient file
 Reading MOs from coefficient file
 Reading MOs from coefficient file
 Long-range K will be added via erf
 Coulomb attenuation parameter = 0.25 bohr**(-1)
 An unrestricted hybrid HF-DFT SCF calculation will be
 performed using Pulay DIIS extrapolation
 Exchange:     0.1957 Hartree-Fock + 1.0000 wB97X-D3 + LR-HF
 Correlation:  1.0000 wB97X-D3
 Using SG-2 standard quadrature grid
 Dispersion:   Grimme D3
 SCF converges when DIIS error is below 1.0E-08
 Using Q-Chem read-in guess as SCF_GUESS READ specified.

 using 64 threads for integral computing
 -------------------------------------------------------
 OpenMP Integral computing Module                
 Release: version 1.0, May 2013, Q-Chem Inc. Pittsburgh 
 -------------------------------------------------------
 using 64 threads for integral computing
 -------------------------------------------------------
 OpenMP Integral computing Module                
 Release: version 1.0, May 2013, Q-Chem Inc. Pittsburgh 
 -------------------------------------------------------
 ---------------------------------------
  Cycle       Energy         DIIS Error
 ---------------------------------------
    1    -302.9017998594      1.33E-03
    2    -302.8880055571      2.83E-04
    3    -302.8885104564      2.47E-04
    4    -302.8891330771      4.21E-05
    5    -302.8891789047      2.07E-05
    6    -302.8891991581      1.01E-05
    7    -302.8892056368      5.03E-06
    8    -302.8892080099      1.79E-06
    9    -302.8892089455      1.15E-06
   10    -302.8892092985      3.97E-07
   11    -302.8892095477      1.69E-07
   12    -302.8892097379      8.58E-08
   13    -302.8892098382      5.18E-08
   14    -302.8892098995      3.11E-08
   15    -302.8892099323      1.67E-08
   16    -302.8892099396      9.77E-09 Convergence criterion met
 ---------------------------------------
 <S^2> = 0.7575
 SCF time:  CPU 1263.25 s  wall 21.33 s
 SCF   energy in the final basis set = -302.88920994
 Total energy in the final basis set = -302.88920994
 
 --------------------------------------------------------------
 
                    Orbital Energies (a.u.)
 --------------------------------------------------------------
 
 Alpha MOs
 -- Occupied --
-14.4470 -14.4324 -10.3636 -10.3556 -10.3543 -10.3451 -10.3307  -1.0476
 -1.0340  -0.9463  -0.8912  -0.7591  -0.6937  -0.6489  -0.6052  -0.5774
 -0.5544  -0.5178  -0.4874  -0.4762  -0.4561  -0.4428  -0.4378  -0.3873
 -0.2712
 -- Virtual --
  0.0101   0.0660   0.0868   0.1103   0.1287   0.1414   0.1601   0.1747
  0.1815   0.1965   0.2454   0.2549   0.2665   0.2980   0.3102   0.3569
  0.3615   0.3863   0.3959   0.4080   0.4234   0.4361   0.4505   0.4596
  0.4831   0.4943   0.4989   0.5081   0.5116   0.5314   0.5431   0.5540
  0.5697   0.5764   0.5877   0.6103   0.6350   0.6423   0.6572   0.6615
  0.6817   0.6937   0.7219   0.7236   0.7368   0.7547   0.7718   0.7992
  0.8110   0.8183   0.8604   0.9046   0.9153   0.9240   0.9490   0.9713
  1.0218   1.0282   1.0609   1.0921   1.0972   1.1056   1.1140   1.1370
  1.1449   1.1576   1.1995   1.2225   1.2316   1.2424   1.2525   1.2839
  1.3094   1.3432   1.3592   1.3860   1.3997   1.4269   1.4430   1.4681
  1.4836   1.4922   1.5090   1.5189   1.5450   1.5915   1.6254   1.6711
  1.6829   1.7697   1.7720   1.7890   1.8109   1.8861   1.9459   2.0142
  2.0718   2.1102   2.1419   2.1911   2.2146   2.2191   2.2630   2.2764
  2.3182   2.3425   2.3597   2.3884   2.4553   2.4575   2.4869   2.5314
  2.5505   2.5725   2.5942   2.6106   2.6511   2.6937   2.6981   2.7099
  2.7181   2.7530   2.7639   2.7808   2.8154   2.8232   2.8528   2.8765
  2.8955   2.9005   2.9038   2.9306   2.9412   2.9659   2.9769   2.9904
  3.0177   3.0323   3.0583   3.0687   3.0772   3.0803   3.0983   3.1043
  3.1202   3.1326   3.1573   3.1876   3.2088   3.2383   3.2588   3.2596
  3.2770   3.3024   3.3049   3.3254   3.3514   3.3665   3.3702   3.4400
  3.4534   3.4801   3.5152   3.5308   3.5504   3.5669   3.5737   3.5887
  3.6256   3.6519   3.6735   3.6861   3.7337   3.7524   3.7599   3.7656
  3.7992   3.8332   3.8570   3.9152   3.9420   3.9730   3.9768   3.9881
  4.0092   4.0176   4.0435   4.0575   4.0651   4.0748   4.1137   4.1267
  4.1319   4.1581   4.1628   4.2146   4.2243   4.2911   4.2953   4.3507
  4.3797   4.3994   4.4210   4.4775   4.4976   4.5455   4.5927   4.6127
  4.6398   4.6543   4.6593   4.6914   4.7258   4.7650   4.7951   4.8109
  4.8210   4.8597   4.9030   4.9477   4.9490   5.0285   5.0851   5.0936
  5.1455   5.1634   5.1994   5.2130   5.2278   5.2467   5.2997   5.3402
  5.3775   5.4674   5.5302   5.6490   5.7439   5.7815   5.8433   5.8971
  5.9132   5.9943   6.0511   6.1607   6.2226   6.2561   6.4234   6.7720
  8.4740   8.5955  10.7503  12.3356  13.3413  14.2312  15.4782
 
 Beta MOs
 -- Occupied --
-14.4444 -14.4324 -10.3636 -10.3533 -10.3454 -10.3452 -10.3306  -1.0360
 -1.0338  -0.9428  -0.8832  -0.7525  -0.6745  -0.6470  -0.5938  -0.5726
 -0.5457  -0.5051  -0.4867  -0.4724  -0.4424  -0.4330  -0.4253  -0.3846
 -- Virtual --
  0.0041   0.0265   0.0793   0.0898   0.1138   0.1309   0.1446   0.1624
  0.1769   0.1842   0.2085   0.2483   0.2592   0.2698   0.3030   0.3113
  0.3610   0.3642   0.3897   0.4003   0.4104   0.4297   0.4373   0.4526
  0.4626   0.4887   0.4962   0.5007   0.5101   0.5162   0.5390   0.5492
  0.5556   0.5759   0.5793   0.5917   0.6137   0.6397   0.6444   0.6590
  0.6628   0.6827   0.6965   0.7240   0.7270   0.7429   0.7588   0.7762
  0.8018   0.8164   0.8207   0.8638   0.9061   0.9197   0.9305   0.9522
  0.9750   1.0248   1.0310   1.0620   1.0964   1.0996   1.1100   1.1172
  1.1391   1.1508   1.1594   1.2004   1.2243   1.2344   1.2449   1.2552
  1.2862   1.3113   1.3489   1.3608   1.3939   1.4023   1.4302   1.4454
  1.4707   1.4852   1.4935   1.5133   1.5228   1.5474   1.5950   1.6317
  1.6748   1.6862   1.7726   1.7738   1.7894   1.8186   1.8872   1.9558
  2.0155   2.0800   2.1116   2.1447   2.1979   2.2183   2.2465   2.2760
  2.2805   2.3229   2.3462   2.3644   2.3911   2.4613   2.4686   2.4916
  2.5343   2.5534   2.5760   2.6007   2.6166   2.6604   2.7004   2.7077
  2.7162   2.7273   2.7557   2.7721   2.7955   2.8221   2.8310   2.8620
  2.8805   2.9027   2.9108   2.9158   2.9360   2.9480   2.9708   2.9812
  2.9956   3.0242   3.0411   3.0684   3.0759   3.0809   3.0847   3.1065
  3.1158   3.1327   3.1522   3.1646   3.1912   3.2189   3.2419   3.2667
  3.2710   3.2821   3.3068   3.3089   3.3352   3.3576   3.3735   3.3749
  3.4466   3.4578   3.4856   3.5206   3.5322   3.5565   3.5707   3.5817
  3.5916   3.6291   3.6576   3.6770   3.6896   3.7385   3.7595   3.7636
  3.7688   3.8051   3.8355   3.8644   3.9173   3.9464   3.9772   3.9809
  3.9916   4.0117   4.0227   4.0454   4.0600   4.0656   4.0753   4.1167
  4.1288   4.1356   4.1620   4.1673   4.2171   4.2283   4.2962   4.3010
  4.3542   4.3825   4.4027   4.4281   4.4802   4.4998   4.5502   4.5962
  4.6175   4.6400   4.6562   4.6664   4.6938   4.7345   4.7686   4.7956
  4.8142   4.8222   4.8615   4.9076   4.9508   4.9600   5.0294   5.0875
  5.0969   5.1518   5.1717   5.2015   5.2168   5.2304   5.2496   5.3023
  5.3423   5.3801   5.4695   5.5383   5.6514   5.7499   5.7897   5.8462
  5.8995   5.9160   6.0057   6.0555   6.1608   6.2234   6.2716   6.4243
  6.7835   8.4879   8.5960  10.7520  12.3375  13.3425  14.2390  15.4782
 --------------------------------------------------------------
 
          Ground-State Mulliken Net Atomic Charges

     Atom                 Charge (a.u.)    Spin (a.u.)
  --------------------------------------------------------
      1 C                    -0.061134       0.003956
      2 N                    -0.063073      -0.001619
      3 C                    -0.156790       0.138204
      4 H                     0.145719       0.004533
      5 C                    -0.117559      -0.008504
      6 H                     0.163353       0.002731
      7 C                    -0.140218      -0.027570
      8 H                     0.143744       0.004058
      9 C                    -0.054612       0.692510
     10 H                     0.139425       0.002500
     11 N                    -0.153952       0.097138
     12 H                     0.155098       0.092063
  --------------------------------------------------------
  Sum of atomic charges =    -0.000000
  Sum of spin   charges =     1.000000

 -----------------------------------------------------------------
                    Cartesian Multipole Moments
 -----------------------------------------------------------------
    Charge (ESU x 10^10)
                -0.0000
    Dipole Moment (Debye)
         X       1.1960      Y      -0.7056      Z      -2.6612
       Tot       3.0017
    Quadrupole Moments (Debye-Ang)
        XX     -40.0317     XY      -1.0161     YY     -40.8136
        XZ       2.7061     YZ       9.4130     ZZ     -64.0696
    Octopole Moments (Debye-Ang^2)
       XXX      14.5232    XXY       3.4997    XYY       0.8376
       YYY      -9.9467    XXZ     -20.5123    XYZ      -2.2263
       YYZ      -7.3751    XZZ      25.8145    YZZ      -2.7115
       ZZZ    -109.0379
    Hexadecapole Moments (Debye-Ang^3)
      XXXX    -103.9736   XXXY      15.4003   XXYY     -57.9393
      XYYY      15.7054   YYYY    -275.6688   XXXZ      47.7293
      XXYZ      51.5611   XYYZ      16.4934   YYYZ     174.2663
      XXZZ    -230.2992   XYZZ       1.3214   YYZZ    -279.4305
      XZZZ     106.7185   YZZZ     261.4126   ZZZZ   -1577.0745
 -----------------------------------------------------------------
 Calculating analytic gradient of the SCF energy
 Gradient of SCF Energy
            1           2           3           4           5           6
    1  -0.0012508  -0.0032971  -0.0020112  -0.0070326  -0.0021416   0.0004823
    2   0.0054795  -0.0015148  -0.0127116  -0.0132890  -0.0011733  -0.0016748
    3   0.0084282   0.0094838   0.0191637   0.0130651   0.0111916  -0.0001005
            7           8           9          10          11          12
    1   0.0071197   0.0106983   0.0151985  -0.0020720  -0.0205480   0.0048546
    2   0.0188022   0.0074264  -0.0294143  -0.0025642   0.0307220  -0.0000884
    3  -0.0375204  -0.0061943   0.0120497  -0.0162000  -0.0053099  -0.0080569
 Max gradient component =       3.752E-02
 RMS gradient           =       1.322E-02
 Gradient time:  CPU 189.04 s  wall 3.53 s
rPathMan2.  file_steps = 951
 IRC --- Status = 2.  Assess steepest descent step
 IRC --- Previous SD length =   0.150000
 IRC --- Point 1 E =     -302.880775 |G| =   0.066946 G.D1 =  -0.066946
 IRC --- Point 2 E =     -302.889210 |G| =   0.079291 G.D1 =  -0.043826
 IRC --- Angle(G1/G2) =   56.45 Deg.  Curvature =   0.1541
 IRC --- Minimum along SD direction =   0.434335
 IRC --- Corrector step required
 IRC --- equal length displacement: B_eq =   0.141871
 IRC --- chosen bisector length  : B_len =   0.070936
 Adding empirical dispersion correction 
 ----------------------------------------------------------------
 Doing -D3(0) with
 s6  =   1.00000
 s8  =   1.00000
 rs6 =   1.28100
 rs8 =   1.09400
 -D3 energy without 3body term =     -0.0027321590 hartrees
 ----------------------------------------------------------------
             Standard Nuclear Orientation (Angstroms)
    I     Atom           X                Y                Z
 ----------------------------------------------------------------
    1      C      -0.3254752084    -0.4539386584     2.7092106954
    2      N      -0.6919147906    -0.6519826922     3.7821113623
    3      C       0.0865776655    -0.9230478268     0.2815207894
    4      H      -0.3392791164    -1.9361838216     0.4217904817
    5      C       0.1420313041    -0.1392641535     1.3706994246
    6      H       0.5639226848     0.8557217444     1.2918136925
    7      C       0.5809756136    -0.3499168407    -1.3094701431
    8      H       1.6678215483    -0.1519836515    -1.2981360281
    9      C      -0.0205933618     0.8740542080    -1.8727755168
   10      H       0.3938942251    -1.1282767593    -2.0720758360
   11      N      -0.6890553210     1.8480464564    -2.0091224223
   12      H      -1.3689052639     2.1567724249    -1.2955651889
 ----------------------------------------------------------------
 Nuclear Repulsion Energy =         224.68968534 hartrees
 There are       25 alpha and       24 beta electrons

                       Distance Matrix (Angstroms)
             C (  1)   N (  2)   C (  3)   H (  4)   C (  5)   H (  6)
   N (  2)  1.150919
   C (  3)  2.506697  3.596340
   H (  4)  2.725717  3.614593  1.107914
   C (  5)  1.452307  2.602548  1.343020  2.088303
   H (  6)  2.124913  3.170470  2.100612  3.060629  1.083611
   C (  7)  4.120955  5.256966  1.761863  2.521978  2.724033  2.867147
   H (  8)  4.485893  5.623813  2.364358  3.189039  3.074228  2.990301
   C (  9)  4.780284  5.895524  2.807500  3.641982  3.401969  3.218170
   H ( 10)  4.881898  5.973052  2.382431  2.722063  3.590861  3.909081
   N ( 11)  5.262508  6.307816  3.677991  4.511328  4.007905  3.667539
   H ( 12)  4.893137  5.842108  3.753788  4.556504  3.829319  3.481822
             C (  7)   H (  8)   C (  9)   H ( 10)   N ( 11)
   H (  8)  1.104781
   C (  9)  1.475569  2.057598
   H ( 10)  1.105627  1.781859  2.054471
   N ( 11)  2.633161  3.171828  1.189156  3.167845
   H ( 12)  3.175802  3.814718  1.948457  3.808146  1.032798
 
 Applying Cartesian multipole field
    Component          Value
    ---------          -----
     (2,0,0)        1.00000E-11
     (0,2,0)        2.00000E-11
     (0,0,2)       -3.00000E-11
 Nucleus-field energy     =    -0.0000000201 hartrees
 Requested basis set is cc-pVTZ
 There are 100 shells and 280 basis functions
 A cutoff of  1.0D-11 yielded   4348 shell pairs
 There are     33470 function pairs (     43492 Cartesian)
 Smallest overlap matrix eigenvalue = 2.88E-04
 Guess MOs from SCF MO coefficient file
 Reading MOs from coefficient file
 Reading MOs from coefficient file
 Long-range K will be added via erf
 Coulomb attenuation parameter = 0.25 bohr**(-1)
 An unrestricted hybrid HF-DFT SCF calculation will be
 performed using Pulay DIIS extrapolation
 Exchange:     0.1957 Hartree-Fock + 1.0000 wB97X-D3 + LR-HF
 Correlation:  1.0000 wB97X-D3
 Using SG-2 standard quadrature grid
 Dispersion:   Grimme D3
 SCF converges when DIIS error is below 1.0E-08
 Using Q-Chem read-in guess as SCF_GUESS READ specified.

 using 64 threads for integral computing
 -------------------------------------------------------
 OpenMP Integral computing Module                
 Release: version 1.0, May 2013, Q-Chem Inc. Pittsburgh 
 -------------------------------------------------------
 using 64 threads for integral computing
 -------------------------------------------------------
 OpenMP Integral computing Module                
 Release: version 1.0, May 2013, Q-Chem Inc. Pittsburgh 
 -------------------------------------------------------
 ---------------------------------------
  Cycle       Energy         DIIS Error
 ---------------------------------------
    1    -302.8972106153      1.47E-03
    2    -302.8867049441      2.51E-04
    3    -302.8869149767      2.43E-04
    4    -302.8873901476      4.16E-05
    5    -302.8874111472      1.35E-05
    6    -302.8874183163      5.80E-06
    7    -302.8874208112      3.11E-06
    8    -302.8874214464      1.77E-06
    9    -302.8874217608      7.56E-07
   10    -302.8874218413      3.00E-07
   11    -302.8874218677      1.24E-07
   12    -302.8874218791      4.61E-08
   13    -302.8874218845      1.92E-08
   14    -302.8874218865      8.88E-09 Convergence criterion met
 ---------------------------------------
 <S^2> = 0.7571
 SCF time:  CPU 1074.64 s  wall 18.10 s
 SCF   energy in the final basis set = -302.88742189
 Total energy in the final basis set = -302.88742189
 
 --------------------------------------------------------------
 
                    Orbital Energies (a.u.)
 --------------------------------------------------------------
 
 Alpha MOs
 -- Occupied --
-14.4463 -14.4303 -10.3631 -10.3529 -10.3446 -10.3429 -10.3287  -1.0652
 -1.0333  -0.9436  -0.8846  -0.7557  -0.6958  -0.6472  -0.6040  -0.5758
 -0.5532  -0.5166  -0.4867  -0.4773  -0.4610  -0.4533  -0.4408  -0.3863
 -0.2583
 -- Virtual --
  0.0125   0.0784   0.0881   0.1118   0.1289   0.1407   0.1607   0.1761
  0.1825   0.1963   0.2445   0.2543   0.2632   0.2988   0.3118   0.3566
  0.3625   0.3854   0.3960   0.4083   0.4280   0.4357   0.4515   0.4579
  0.4842   0.4953   0.5006   0.5098   0.5132   0.5329   0.5439   0.5550
  0.5707   0.5780   0.5869   0.6094   0.6335   0.6420   0.6585   0.6628
  0.6826   0.6951   0.7224   0.7246   0.7431   0.7577   0.7722   0.8025
  0.8163   0.8284   0.8632   0.9077   0.9192   0.9257   0.9637   0.9720
  1.0232   1.0301   1.0638   1.0930   1.0991   1.1082   1.1183   1.1390
  1.1496   1.1593   1.2015   1.2250   1.2348   1.2416   1.2520   1.2874
  1.3104   1.3427   1.3600   1.3791   1.4020   1.4329   1.4479   1.4714
  1.4869   1.4926   1.5135   1.5217   1.5465   1.5935   1.6251   1.6747
  1.6847   1.7732   1.7740   1.7906   1.8389   1.8870   1.9626   2.0157
  2.0863   2.1119   2.1427   2.1903   2.2124   2.2184   2.2600   2.2825
  2.3172   2.3454   2.3661   2.3906   2.4518   2.4583   2.4888   2.5311
  2.5518   2.5724   2.5950   2.6124   2.6553   2.6922   2.7007   2.7114
  2.7198   2.7532   2.7663   2.7804   2.8173   2.8203   2.8554   2.8771
  2.8930   2.9026   2.9080   2.9339   2.9424   2.9685   2.9772   2.9921
  3.0203   3.0345   3.0569   3.0730   3.0778   3.0823   3.0998   3.1090
  3.1232   3.1298   3.1609   3.1894   3.2139   3.2372   3.2591   3.2623
  3.2807   3.3057   3.3074   3.3343   3.3494   3.3709   3.3740   3.4424
  3.4604   3.4814   3.5180   3.5339   3.5493   3.5679   3.5729   3.5933
  3.6282   3.6494   3.6761   3.6882   3.7316   3.7544   3.7640   3.7714
  3.8031   3.8367   3.8596   3.9158   3.9417   3.9651   3.9777   3.9897
  4.0096   4.0184   4.0466   4.0598   4.0671   4.0770   4.1122   4.1245
  4.1352   4.1583   4.1667   4.2148   4.2254   4.2940   4.3046   4.3623
  4.3819   4.4102   4.4250   4.4829   4.4990   4.5562   4.6024   4.6268
  4.6428   4.6571   4.6684   4.6985   4.7299   4.7745   4.7993   4.8178
  4.8287   4.8727   4.9151   4.9474   4.9622   5.0332   5.0939   5.1057
  5.1684   5.1850   5.2029   5.2137   5.2310   5.2545   5.3171   5.3541
  5.3812   5.4672   5.6107   5.6683   5.7113   5.7999   5.8508   5.9101
  5.9499   6.0489   6.1197   6.1676   6.2329   6.2855   6.4309   6.7501
  8.4199   8.5887  10.7543  12.1887  13.3684  15.2095  15.5291
 
 Beta MOs
 -- Occupied --
-14.4435 -14.4303 -10.3629 -10.3506 -10.3430 -10.3364 -10.3286  -1.0540
 -1.0332  -0.9403  -0.8769  -0.7493  -0.6763  -0.6454  -0.5923  -0.5714
 -0.5448  -0.5019  -0.4857  -0.4711  -0.4481  -0.4410  -0.4337  -0.3835
 -- Virtual --
  0.0081   0.0320   0.0877   0.0942   0.1156   0.1321   0.1447   0.1631
  0.1788   0.1854   0.2084   0.2483   0.2588   0.2652   0.3034   0.3127
  0.3614   0.3644   0.3886   0.3999   0.4101   0.4339   0.4371   0.4538
  0.4623   0.4901   0.4983   0.5014   0.5116   0.5173   0.5409   0.5498
  0.5566   0.5769   0.5806   0.5906   0.6130   0.6385   0.6439   0.6604
  0.6640   0.6836   0.6976   0.7249   0.7273   0.7490   0.7616   0.7760
  0.8041   0.8186   0.8344   0.8672   0.9094   0.9239   0.9318   0.9679
  0.9759   1.0263   1.0328   1.0650   1.0971   1.1015   1.1132   1.1207
  1.1414   1.1555   1.1608   1.2024   1.2266   1.2375   1.2445   1.2543
  1.2898   1.3124   1.3485   1.3625   1.3872   1.4044   1.4363   1.4506
  1.4740   1.4885   1.4942   1.5172   1.5257   1.5493   1.5970   1.6317
  1.6783   1.6883   1.7745   1.7764   1.7909   1.8468   1.8884   1.9718
  2.0173   2.0952   2.1132   2.1456   2.1965   2.2189   2.2425   2.2691
  2.2870   2.3221   2.3489   2.3716   2.3931   2.4554   2.4703   2.4951
  2.5338   2.5550   2.5759   2.6007   2.6182   2.6650   2.6988   2.7092
  2.7173   2.7301   2.7558   2.7745   2.7940   2.8238   2.8272   2.8644
  2.8807   2.9026   2.9105   2.9200   2.9396   2.9477   2.9738   2.9816
  2.9980   3.0263   3.0429   3.0690   3.0787   3.0825   3.0866   3.1077
  3.1207   3.1326   3.1477   3.1661   3.1928   3.2242   3.2414   3.2669
  3.2724   3.2849   3.3083   3.3134   3.3437   3.3558   3.3755   3.3810
  3.4491   3.4651   3.4869   3.5232   3.5354   3.5565   3.5754   3.5779
  3.5963   3.6320   3.6545   3.6796   3.6912   3.7366   3.7614   3.7671
  3.7754   3.8093   3.8391   3.8680   3.9181   3.9466   3.9732   3.9806
  3.9925   4.0118   4.0234   4.0485   4.0625   4.0678   4.0776   4.1151
  4.1268   4.1390   4.1623   4.1710   4.2170   4.2295   4.2997   4.3093
  4.3649   4.3850   4.4141   4.4326   4.4856   4.5013   4.5607   4.6040
  4.6346   4.6429   4.6601   4.6728   4.7027   4.7399   4.7772   4.7998
  4.8210   4.8298   4.8747   4.9226   4.9568   4.9650   5.0340   5.0959
  5.1091   5.1753   5.1931   5.2058   5.2179   5.2334   5.2565   5.3193
  5.3567   5.3836   5.4692   5.6164   5.6738   5.7183   5.8082   5.8540
  5.9113   5.9522   6.0609   6.1264   6.1676   6.2334   6.3013   6.4319
  6.7628   8.4333   8.5891  10.7559  12.1900  13.3696  15.2175  15.5292
 --------------------------------------------------------------
 
          Ground-State Mulliken Net Atomic Charges

     Atom                 Charge (a.u.)    Spin (a.u.)
  --------------------------------------------------------
      1 C                    -0.062631       0.003437
      2 N                    -0.062744      -0.000687
      3 C                    -0.160572       0.138644
      4 H                     0.145202       0.004513
      5 C                    -0.119941      -0.006830
      6 H                     0.163119       0.002926
      7 C                    -0.141248      -0.023455
      8 H                     0.142797       0.002937
      9 C                    -0.083598       0.647827
     10 H                     0.137604       0.001336
     11 N                    -0.109515       0.116028
     12 H                     0.151527       0.113324
  --------------------------------------------------------
  Sum of atomic charges =    -0.000000
  Sum of spin   charges =     1.000000

 -----------------------------------------------------------------
                    Cartesian Multipole Moments
 -----------------------------------------------------------------
    Charge (ESU x 10^10)
                -0.0000
    Dipole Moment (Debye)
         X       1.1127      Y      -0.5102      Z      -2.8242
       Tot       3.0781
    Quadrupole Moments (Debye-Ang)
        XX     -39.9933     XY      -1.0860     YY     -40.4094
        XZ       2.9844     YZ       9.0075     ZZ     -63.9088
    Octopole Moments (Debye-Ang^2)
       XXX      14.3856    XXY       3.5633    XYY       0.8159
       YYY      -8.7685    XXZ     -20.7926    XYZ      -1.9629
       YYZ      -8.5157    XZZ      25.2275    YZZ      -1.4262
       ZZZ    -110.7865
    Hexadecapole Moments (Debye-Ang^3)
      XXXX    -103.7352   XXXY      15.1120   XXYY     -57.7428
      XYYY      15.3866   YYYY    -271.9265   XXXZ      48.4075
      XXYZ      51.1915   XYYZ      17.0466   YYYZ     171.4133
      XXZZ    -229.7740   XYZZ       0.2429   YYZZ    -276.6484
      XZZZ     109.3187   YZZZ     258.3870   ZZZZ   -1576.4324
 -----------------------------------------------------------------
 Calculating analytic gradient of the SCF energy
 Gradient of SCF Energy
            1           2           3           4           5           6
    1  -0.0028036  -0.0017135  -0.0041825  -0.0061484  -0.0013579   0.0001633
    2   0.0040590  -0.0005710  -0.0130018  -0.0120366  -0.0008606  -0.0019270
    3   0.0131083   0.0047925   0.0227394   0.0120497   0.0090154  -0.0000355
            7           8           9          10          11          12
    1   0.0165933   0.0087632  -0.0413645  -0.0014852   0.0352416  -0.0017057
    2   0.0065215   0.0061257   0.0516698  -0.0019210  -0.0390945   0.0010364
    3  -0.0375378  -0.0055169   0.0023251  -0.0138535  -0.0081247   0.0010379
 Max gradient component =       5.167E-02
 RMS gradient           =       1.719E-02
 Gradient time:  CPU 189.08 s  wall 3.41 s
rPathMan2.  file_steps = 951
 IRC --- Status = 3.  Assess initial corrector step
 IRC --- bisector search: b =  0.000000 E =     -302.889210 G.B =  -0.037497
 IRC --- bisector search: b =  0.070936 E =     -302.887422 G.B =   0.093337
 IRC --- performed gradient/energy interpolation
 IRC --- bisector search:  estimate b(min) =   2.120990908944531E-002
 Adding empirical dispersion correction 
 ----------------------------------------------------------------
 Doing -D3(0) with
 s6  =   1.00000
 s8  =   1.00000
 rs6 =   1.28100
 rs8 =   1.09400
 -D3 energy without 3body term =     -0.0027269090 hartrees
 ----------------------------------------------------------------
             Standard Nuclear Orientation (Angstroms)
    I     Atom           X                Y                Z
 ----------------------------------------------------------------
    1      C      -0.3252737526    -0.4538723200     2.7085450549
    2      N      -0.6921476158    -0.6520707108     3.7828191156
    3      C       0.0878274961    -0.9217553564     0.2782431143
    4      H      -0.3392180046    -1.9360159456     0.4220208070
    5      C       0.1419770658    -0.1397429251     1.3703542416
    6      H       0.5639292064     0.8557285702     1.2918652577
    7      C       0.5775058902    -0.3494887756    -1.3043039972
    8      H       1.6682570743    -0.1516902108    -1.2988866424
    9      C      -0.0094751278     0.8589617714    -1.8719129899
   10      H       0.3941484719    -1.1280834736    -2.0730000265
   11      N      -0.6995342596     1.8611038617    -2.0085564387
   12      H      -1.3679964648     2.1569259441    -1.2971861856
 ----------------------------------------------------------------
 Nuclear Repulsion Energy =         224.33079183 hartrees
 There are       25 alpha and       24 beta electrons

                       Distance Matrix (Angstroms)
             C (  1)   N (  2)   C (  3)   H (  4)   C (  5)   H (  6)
   N (  2)  1.152364
   C (  3)  2.509170  3.600437
   H (  4)  2.724911  3.614974  1.109849
   C (  5)  1.451811  2.603504  1.344315  2.087458
   H (  6)  2.124316  3.171126  2.100845  3.060415  1.084051
   C (  7)  4.114470  5.251895  1.752635  2.517469  2.717991  2.862312
   H (  8)  4.486088  5.625444  2.361799  3.189874  3.074820  2.991058
   C (  9)  4.775339  5.892814  2.793491  3.630807  3.395975  3.215322
   H ( 10)  4.882141  5.974717  2.380073  2.723180  3.591253  3.909815
   N ( 11)  5.267849  6.313171  3.686963  4.522793  4.016039  3.674221
   H ( 12)  4.893815  5.844116  3.752290  4.556998  3.830206  3.482620
             C (  7)   H (  8)   C (  9)   H ( 10)   N ( 11)
   H (  8)  1.108554
   C (  9)  1.458451  2.040726
   H ( 10)  1.109380  1.782119  2.037571
   N ( 11)  2.648306  3.187696  1.224394  3.183636
   H ( 12)  3.172876  3.814256  1.964841  3.807667  1.020000
 
 Applying Cartesian multipole field
    Component          Value
    ---------          -----
     (2,0,0)        1.00000E-11
     (0,2,0)        2.00000E-11
     (0,0,2)       -3.00000E-11
 Nucleus-field energy     =    -0.0000000200 hartrees
 Requested basis set is cc-pVTZ
 There are 100 shells and 280 basis functions
 A cutoff of  1.0D-11 yielded   4343 shell pairs
 There are     33365 function pairs (     43330 Cartesian)
 Smallest overlap matrix eigenvalue = 2.87E-04
 Guess MOs from SCF MO coefficient file
 Reading MOs from coefficient file
 Reading MOs from coefficient file
 Long-range K will be added via erf
 Coulomb attenuation parameter = 0.25 bohr**(-1)
 An unrestricted hybrid HF-DFT SCF calculation will be
 performed using Pulay DIIS extrapolation
 Exchange:     0.1957 Hartree-Fock + 1.0000 wB97X-D3 + LR-HF
 Correlation:  1.0000 wB97X-D3
 Using SG-2 standard quadrature grid
 Dispersion:   Grimme D3
 SCF converges when DIIS error is below 1.0E-08
 Using Q-Chem read-in guess as SCF_GUESS READ specified.

 using 64 threads for integral computing
 -------------------------------------------------------
 OpenMP Integral computing Module                
 Release: version 1.0, May 2013, Q-Chem Inc. Pittsburgh 
 -------------------------------------------------------
 using 64 threads for integral computing
 -------------------------------------------------------
 OpenMP Integral computing Module                
 Release: version 1.0, May 2013, Q-Chem Inc. Pittsburgh 
 -------------------------------------------------------
 ---------------------------------------
  Cycle       Energy         DIIS Error
 ---------------------------------------
    1    -302.8918046574      1.04E-03
    2    -302.8892546317      1.83E-04
    3    -302.8893456126      1.82E-04
    4    -302.8896130983      3.25E-05
    5    -302.8896253178      9.43E-06
    6    -302.8896289143      4.08E-06
    7    -302.8896301774      2.23E-06
    8    -302.8896305107      1.21E-06
    9    -302.8896306811      5.76E-07
   10    -302.8896307299      2.47E-07
   11    -302.8896307483      9.86E-08
   12    -302.8896307563      3.55E-08
   13    -302.8896307600      1.49E-08
   14    -302.8896307615      7.22E-09 Convergence criterion met
 ---------------------------------------
 <S^2> = 0.7573
 SCF time:  CPU 1079.13 s  wall 18.04 s
 SCF   energy in the final basis set = -302.88963076
 Total energy in the final basis set = -302.88963076
 
 --------------------------------------------------------------
 
                    Orbital Energies (a.u.)
 --------------------------------------------------------------
 
 Alpha MOs
 -- Occupied --
-14.4469 -14.4317 -10.3635 -10.3548 -10.3514 -10.3444 -10.3301  -1.0527
 -1.0338  -0.9455  -0.8892  -0.7581  -0.6943  -0.6484  -0.6049  -0.5769
 -0.5540  -0.5173  -0.4871  -0.4763  -0.4579  -0.4444  -0.4402  -0.3870
 -0.2674
 -- Virtual --
  0.0108   0.0697   0.0871   0.1108   0.1288   0.1412   0.1603   0.1751
  0.1818   0.1964   0.2453   0.2548   0.2654   0.2983   0.3107   0.3568
  0.3618   0.3861   0.3960   0.4081   0.4250   0.4360   0.4508   0.4592
  0.4833   0.4947   0.4993   0.5085   0.5121   0.5318   0.5434   0.5543
  0.5701   0.5769   0.5874   0.6100   0.6345   0.6422   0.6576   0.6619
  0.6820   0.6941   0.7221   0.7239   0.7387   0.7556   0.7720   0.8005
  0.8138   0.8197   0.8612   0.9056   0.9164   0.9245   0.9528   0.9714
  1.0222   1.0287   1.0617   1.0924   1.0978   1.1063   1.1152   1.1377
  1.1459   1.1581   1.2001   1.2233   1.2328   1.2422   1.2523   1.2849
  1.3097   1.3433   1.3595   1.3839   1.4004   1.4285   1.4445   1.4692
  1.4845   1.4922   1.5102   1.5197   1.5453   1.5921   1.6253   1.6720
  1.6834   1.7721   1.7724   1.7895   1.8185   1.8864   1.9510   2.0147
  2.0758   2.1107   2.1422   2.1911   2.2142   2.2188   2.2622   2.2779
  2.3179   2.3434   2.3613   2.3890   2.4558   2.4561   2.4874   2.5313
  2.5509   2.5725   2.5945   2.6111   2.6525   2.6934   2.6988   2.7105
  2.7186   2.7531   2.7647   2.7807   2.8159   2.8223   2.8535   2.8768
  2.8952   2.9008   2.9046   2.9316   2.9414   2.9667   2.9770   2.9909
  3.0184   3.0330   3.0580   3.0700   3.0774   3.0809   3.0989   3.1057
  3.1209   3.1318   3.1584   3.1881   3.2104   3.2380   3.2591   3.2600
  3.2783   3.3035   3.3055   3.3281   3.3510   3.3679   3.3707   3.4407
  3.4554   3.4805   3.5160   3.5318   3.5502   3.5686   3.5727   3.5899
  3.6264   3.6509   3.6744   3.6866   3.7329   3.7530   3.7611   3.7669
  3.8000   3.8341   3.8578   3.9154   3.9420   3.9711   3.9768   3.9884
  4.0096   4.0172   4.0444   4.0581   4.0657   4.0754   4.1134   4.1261
  4.1330   4.1581   4.1640   4.2147   4.2243   4.2946   4.2956   4.3544
  4.3803   4.4024   4.4218   4.4791   4.4980   4.5487   4.5962   4.6161
  4.6407   4.6554   4.6625   4.6928   4.7270   4.7681   4.7964   4.8129
  4.8235   4.8634   4.9076   4.9477   4.9526   5.0300   5.0878   5.0972
  5.1526   5.1699   5.2004   5.2130   5.2286   5.2489   5.3049   5.3439
  5.3786   5.4675   5.5560   5.6529   5.7336   5.7858   5.8455   5.9035
  5.9245   6.0059   6.0670   6.1628   6.2257   6.2640   6.4256   6.7652
  8.4583   8.5935  10.7515  12.2888  13.3493  14.5141  15.4933
 
 Beta MOs
 -- Occupied --
-14.4442 -14.4317 -10.3634 -10.3525 -10.3445 -10.3428 -10.3300  -1.0411
 -1.0337  -0.9420  -0.8813  -0.7515  -0.6751  -0.6465  -0.5934  -0.5722
 -0.5454  -0.5041  -0.4864  -0.4719  -0.4426  -0.4368  -0.4278  -0.3843
 -- Virtual --
  0.0054   0.0281   0.0823   0.0905   0.1144   0.1312   0.1447   0.1626
  0.1774   0.1845   0.2085   0.2484   0.2592   0.2683   0.3032   0.3117
  0.3612   0.3643   0.3895   0.4002   0.4103   0.4313   0.4372   0.4530
  0.4626   0.4891   0.4970   0.5009   0.5104   0.5165   0.5395   0.5494
  0.5559   0.5763   0.5797   0.5913   0.6135   0.6394   0.6442   0.6595
  0.6631   0.6830   0.6969   0.7243   0.7272   0.7448   0.7596   0.7762
  0.8026   0.8179   0.8241   0.8647   0.9072   0.9209   0.9309   0.9563
  0.9752   1.0252   1.0315   1.0629   1.0966   1.1002   1.1108   1.1182
  1.1398   1.1518   1.1598   1.2010   1.2250   1.2355   1.2448   1.2548
  1.2872   1.3116   1.3489   1.3613   1.3920   1.4029   1.4318   1.4469
  1.4717   1.4862   1.4937   1.5143   1.5237   1.5478   1.5956   1.6317
  1.6757   1.6867   1.7735   1.7752   1.7899   1.8266   1.8875   1.9607
  2.0160   2.0842   2.1121   2.1450   2.1977   2.2185   2.2456   2.2739
  2.2821   2.3226   2.3470   2.3663   2.3916   2.4596   2.4691   2.4925
  2.5342   2.5539   2.5760   2.6008   2.6171   2.6619   2.7000   2.7082
  2.7166   2.7283   2.7558   2.7729   2.7951   2.8225   2.8299   2.8627
  2.8806   2.9031   2.9102   2.9168   2.9371   2.9478   2.9717   2.9812
  2.9962   3.0248   3.0417   3.0688   3.0768   3.0813   3.0852   3.1069
  3.1175   3.1323   3.1511   3.1647   3.1916   3.2205   3.2418   3.2668
  3.2711   3.2831   3.3072   3.3104   3.3378   3.3572   3.3744   3.3759
  3.4473   3.4598   3.4861   3.5214   3.5332   3.5565   3.5722   3.5811
  3.5928   3.6300   3.6565   3.6779   3.6901   3.7378   3.7601   3.7647
  3.7702   3.8061   3.8364   3.8655   3.9176   3.9466   3.9767   3.9804
  3.9915   4.0119   4.0223   4.0463   4.0606   4.0662   4.0760   4.1163
  4.1283   4.1367   4.1620   4.1685   4.2171   4.2283   4.3001   4.3009
  4.3577   4.3832   4.4059   4.4290   4.4819   4.5002   4.5534   4.5991
  4.6218   4.6409   4.6575   4.6689   4.6957   4.7362   4.7715   4.7969
  4.8162   4.8247   4.8651   4.9128   4.9546   4.9593   5.0308   5.0900
  5.1005   5.1591   5.1783   5.2026   5.2170   5.2312   5.2513   5.3074
  5.3461   5.3811   5.4695   5.5639   5.6557   5.7399   5.7941   5.8484
  5.9049   5.9278   6.0175   6.0722   6.1628   6.2264   6.2797   6.4265
  6.7771   8.4720   8.5939  10.7531  12.2906  13.3505  14.5220  15.4934
 --------------------------------------------------------------
 
          Ground-State Mulliken Net Atomic Charges

     Atom                 Charge (a.u.)    Spin (a.u.)
  --------------------------------------------------------
      1 C                    -0.061578       0.003712
      2 N                    -0.062980      -0.001246
      3 C                    -0.157892       0.138112
      4 H                     0.145556       0.004534
      5 C                    -0.118292      -0.007876
      6 H                     0.163285       0.002781
      7 C                    -0.140665      -0.026428
      8 H                     0.143407       0.003687
      9 C                    -0.062697       0.679297
     10 H                     0.138822       0.002119
     11 N                    -0.141221       0.103451
     12 H                     0.154255       0.097856
  --------------------------------------------------------
  Sum of atomic charges =    -0.000000
  Sum of spin   charges =     1.000000

 -----------------------------------------------------------------
                    Cartesian Multipole Moments
 -----------------------------------------------------------------
    Charge (ESU x 10^10)
                -0.0000
    Dipole Moment (Debye)
         X       1.1685      Y      -0.6450      Z      -2.7085
       Tot       3.0195
    Quadrupole Moments (Debye-Ang)
        XX     -40.0173     XY      -1.0429     YY     -40.6873
        XZ       2.7925     YZ       9.2912     ZZ     -64.0286
    Octopole Moments (Debye-Ang^2)
       XXX      14.4712    XXY       3.5286    XYY       0.8162
       YYY      -9.5775    XXZ     -20.5972    XYZ      -2.1419
       YYZ      -7.7174    XZZ      25.6351    YZZ      -2.3310
       ZZZ    -109.5395
    Hexadecapole Moments (Debye-Ang^3)
      XXXX    -103.8768   XXXY      15.2869   XXYY     -57.8516
      XYYY      15.5662   YYYY    -274.4925   XXXZ      47.9430
      XXYZ      51.4426   XYYZ      16.6741   YYYZ     173.4052
      XXZZ    -230.1440   XYZZ       0.9896   YYZZ    -278.6059
      XZZZ     107.5049   YZZZ     260.5304   ZZZZ   -1576.9706
 -----------------------------------------------------------------
 Calculating analytic gradient of the SCF energy
 Gradient of SCF Energy
            1           2           3           4           5           6
    1  -0.0017149  -0.0028253  -0.0026600  -0.0067716  -0.0019089   0.0003885
    2   0.0050580  -0.0012348  -0.0128104  -0.0129150  -0.0010729  -0.0017505
    3   0.0098187   0.0080885   0.0202543   0.0127580   0.0105431  -0.0000802
            7           8           9          10          11          12
    1   0.0100068   0.0101362  -0.0002836  -0.0019010  -0.0051628   0.0026965
    2   0.0149931   0.0070421  -0.0072386  -0.0023840   0.0120122   0.0003009
    3  -0.0374464  -0.0059901   0.0094094  -0.0155105  -0.0067574  -0.0050873
 Max gradient component =       3.745E-02
 RMS gradient           =       1.032E-02
 Gradient time:  CPU 189.59 s  wall 3.59 s
rPathMan2.  file_steps = 951
 IRC --- Status = 4.  Checking bisector search.
 IRC --- Bisector search finished successfully.
 ------------------------------------------------------------------------
 Reaction path following.  The coordinates are cartesian              
 Step   7 E=    -302.889631 |G|=  0.061903 S_lin= 0.8365 S_tot= 0.8475
 ------------------------------------------------------------------------
  IRC -- SD step length =   0.150000000000000     
 Adding empirical dispersion correction 
 ----------------------------------------------------------------
 Doing -D3(0) with
 s6  =   1.00000
 s8  =   1.00000
 rs6 =   1.28100
 rs8 =   1.09400
 -D3 energy without 3body term =     -0.0027252540 hartrees
 ----------------------------------------------------------------
             Standard Nuclear Orientation (Angstroms)
    I     Atom           X                Y                Z
 ----------------------------------------------------------------
    1      C      -0.3230748394    -0.4603580535     2.6959548521
    2      N      -0.6885247722    -0.6504873678     3.7724474351
    3      C       0.0912383634    -0.9053289678     0.2522716298
    4      H      -0.3305349668    -1.9194553429     0.4056615833
    5      C       0.1444248086    -0.1383671674     1.3568351481
    6      H       0.5634309838     0.8579732360     1.2919681465
    7      C       0.5646744699    -0.3687140106    -1.2562875091
    8      H       1.6552596776    -0.1607200748    -1.2912057148
    9      C      -0.0091114485     0.8682436657    -1.8839784609
   10      H       0.3965860258    -1.1250265308    -2.0531113029
   11      N      -0.6929142049     1.8457009544    -1.9998916589
   12      H      -1.3714541177     2.1565400891    -1.2906628376
 ----------------------------------------------------------------
 Nuclear Repulsion Energy =         225.38746770 hartrees
 There are       25 alpha and       24 beta electrons

                       Distance Matrix (Angstroms)
             C (  1)   N (  2)   C (  3)   H (  4)   C (  5)   H (  6)
   N (  2)  1.152623
   C (  3)  2.518182  3.614500
   H (  4)  2.715596  3.615755  1.108997
   C (  5)  1.454467  2.606004  1.345778  2.074269
   H (  6)  2.120158  3.161586  2.100754  3.049397  1.082806
   C (  7)  4.051755  5.190191  1.669685  2.443005  2.656705  2.828139
   H (  8)  4.461058  5.601230  2.320114  3.148950  3.048810  2.983725
   C (  9)  4.779074  5.896041  2.778344  3.621744  3.397015  3.227158
   H ( 10)  4.849054  5.944728  2.335871  2.684285  3.558766  3.892259
   N ( 11)  5.244584  6.288949  3.640783  4.482679  3.988142  3.659283
   H ( 12)  4.882661  5.829312  3.727621  4.535942  3.817556  3.478511
             C (  7)   H (  8)   C (  9)   H ( 10)   N ( 11)
   H (  8)  1.110791
   C (  9)  1.501096  2.044573
   H ( 10)  1.111391  1.759161  2.041157
   N ( 11)  2.652944  3.168893  1.198518  3.164659
   H ( 12)  3.182245  3.811914  1.966649  3.804730  1.029584
 
 Applying Cartesian multipole field
    Component          Value
    ---------          -----
     (2,0,0)        1.00000E-11
     (0,2,0)        2.00000E-11
     (0,0,2)       -3.00000E-11
 Nucleus-field energy     =    -0.0000000199 hartrees
 Requested basis set is cc-pVTZ
 There are 100 shells and 280 basis functions
 A cutoff of  1.0D-11 yielded   4356 shell pairs
 There are     33580 function pairs (     43665 Cartesian)
 Smallest overlap matrix eigenvalue = 2.81E-04
 Guess MOs from SCF MO coefficient file
 Reading MOs from coefficient file
 Reading MOs from coefficient file
 Long-range K will be added via erf
 Coulomb attenuation parameter = 0.25 bohr**(-1)
 An unrestricted hybrid HF-DFT SCF calculation will be
 performed using Pulay DIIS extrapolation
 Exchange:     0.1957 Hartree-Fock + 1.0000 wB97X-D3 + LR-HF
 Correlation:  1.0000 wB97X-D3
 Using SG-2 standard quadrature grid
 Dispersion:   Grimme D3
 SCF converges when DIIS error is below 1.0E-08
 Using Q-Chem read-in guess as SCF_GUESS READ specified.

 using 64 threads for integral computing
 -------------------------------------------------------
 OpenMP Integral computing Module                
 Release: version 1.0, May 2013, Q-Chem Inc. Pittsburgh 
 -------------------------------------------------------
 using 64 threads for integral computing
 -------------------------------------------------------
 OpenMP Integral computing Module                
 Release: version 1.0, May 2013, Q-Chem Inc. Pittsburgh 
 -------------------------------------------------------
 ---------------------------------------
  Cycle       Energy         DIIS Error
 ---------------------------------------
    1    -302.9193028682      1.48E-03
    2    -302.8957952786      2.52E-04
    3    -302.8961356756      2.36E-04
    4    -302.8966389500      3.92E-05
    5    -302.8966702691      1.35E-05
    6    -302.8966816819      1.04E-05
    7    -302.8966858591      2.71E-06
    8    -302.8966872228      1.26E-06
    9    -302.8966878764      3.58E-07
   10    -302.8966881285      1.80E-07
   11    -302.8966882798      1.29E-07
   12    -302.8966883529      8.08E-08
   13    -302.8966884255      4.55E-08
   14    -302.8966884667      2.99E-08
   15    -302.8966884916      1.53E-08
   16    -302.8966884980      6.03E-09 Convergence criterion met
 ---------------------------------------
 <S^2> = 0.7558
 SCF time:  CPU 1269.02 s  wall 21.55 s
 SCF   energy in the final basis set = -302.89668850
 Total energy in the final basis set = -302.89668850
 
 --------------------------------------------------------------
 
                    Orbital Energies (a.u.)
 --------------------------------------------------------------
 
 Alpha MOs
 -- Occupied --
-14.4437 -14.4329 -10.3603 -10.3545 -10.3458 -10.3457 -10.3313  -1.0588
 -1.0347  -0.9494  -0.8832  -0.7596  -0.6958  -0.6502  -0.6022  -0.5755
 -0.5524  -0.5190  -0.4878  -0.4772  -0.4634  -0.4491  -0.4415  -0.3873
 -0.2646
 -- Virtual --
  0.0087   0.0795   0.0885   0.1132   0.1280   0.1401   0.1605   0.1750
  0.1830   0.2123   0.2437   0.2569   0.2692   0.2983   0.3110   0.3560
  0.3624   0.3853   0.3941   0.4094   0.4245   0.4370   0.4506   0.4599
  0.4853   0.4943   0.4996   0.5070   0.5144   0.5298   0.5427   0.5544
  0.5718   0.5759   0.5868   0.6120   0.6333   0.6417   0.6587   0.6620
  0.6824   0.6967   0.7269   0.7297   0.7400   0.7550   0.7758   0.8013
  0.8149   0.8244   0.8627   0.9054   0.9179   0.9260   0.9644   0.9762
  1.0224   1.0312   1.0613   1.0962   1.1005   1.1093   1.1164   1.1360
  1.1547   1.1614   1.2065   1.2237   1.2346   1.2449   1.2532   1.2869
  1.3150   1.3449   1.3604   1.3823   1.4040   1.4318   1.4452   1.4672
  1.4882   1.5001   1.5152   1.5300   1.5609   1.5997   1.6257   1.6760
  1.6947   1.7679   1.7777   1.7882   1.8312   1.8856   1.9431   2.0171
  2.0892   2.1096   2.1442   2.1900   2.2103   2.2301   2.2631   2.2889
  2.3292   2.3486   2.3715   2.3918   2.4659   2.4705   2.4925   2.5391
  2.5586   2.5720   2.6021   2.6236   2.6457   2.6897   2.7017   2.7169
  2.7199   2.7530   2.7756   2.7903   2.8126   2.8302   2.8531   2.8752
  2.8914   2.9025   2.9154   2.9239   2.9374   2.9722   2.9814   3.0027
  3.0161   3.0374   3.0623   3.0701   3.0767   3.0810   3.1030   3.1048
  3.1238   3.1325   3.1596   3.1877   3.2064   3.2437   3.2554   3.2647
  3.2960   3.3113   3.3281   3.3375   3.3519   3.3680   3.3920   3.4427
  3.4603   3.4840   3.5170   3.5374   3.5553   3.5670   3.5860   3.6001
  3.6228   3.6472   3.6756   3.6887   3.7319   3.7476   3.7546   3.7774
  3.7851   3.8461   3.8677   3.9206   3.9463   3.9730   3.9835   3.9949
  4.0102   4.0324   4.0513   4.0643   4.0694   4.0766   4.1124   4.1261
  4.1465   4.1579   4.1819   4.2316   4.2386   4.2775   4.3080   4.3451
  4.3913   4.4121   4.4248   4.4801   4.5114   4.5572   4.6020   4.6258
  4.6395   4.6598   4.6815   4.7118   4.7207   4.7519   4.7947   4.8239
  4.8478   4.8674   4.9115   4.9451   4.9820   5.0380   5.0980   5.1131
  5.1350   5.1524   5.2075   5.2172   5.2270   5.2745   5.3344   5.3671
  5.4137   5.5153   5.5806   5.6642   5.7233   5.7828   5.8519   5.9146
  5.9588   6.0476   6.0871   6.1577   6.2245   6.2458   6.4262   6.7747
  8.4015   8.6208  10.8323  11.9975  13.3701  14.9299  15.4946
 
 Beta MOs
 -- Occupied --
-14.4407 -14.4328 -10.3598 -10.3530 -10.3458 -10.3371 -10.3312  -1.0474
 -1.0345  -0.9465  -0.8757  -0.7534  -0.6762  -0.6487  -0.5906  -0.5698
 -0.5436  -0.5107  -0.4866  -0.4734  -0.4448  -0.4403  -0.4308  -0.3848
 -- Virtual --
  0.0044   0.0333   0.0874   0.0957   0.1158   0.1309   0.1438   0.1633
  0.1769   0.1845   0.2214   0.2507   0.2600   0.2710   0.3030   0.3122
  0.3611   0.3637   0.3887   0.3987   0.4117   0.4298   0.4384   0.4531
  0.4629   0.4905   0.4967   0.5005   0.5116   0.5166   0.5379   0.5486
  0.5558   0.5756   0.5813   0.5904   0.6152   0.6382   0.6435   0.6605
  0.6628   0.6834   0.6995   0.7280   0.7337   0.7459   0.7594   0.7801
  0.8028   0.8185   0.8297   0.8669   0.9070   0.9240   0.9301   0.9689
  0.9799   1.0256   1.0338   1.0627   1.1007   1.1049   1.1111   1.1185
  1.1376   1.1599   1.1642   1.2072   1.2251   1.2376   1.2482   1.2551
  1.2893   1.3165   1.3497   1.3627   1.3902   1.4072   1.4351   1.4478
  1.4697   1.4901   1.5012   1.5196   1.5348   1.5633   1.6031   1.6322
  1.6794   1.6989   1.7707   1.7786   1.7886   1.8389   1.8876   1.9533
  2.0182   2.0978   2.1110   2.1474   2.1964   2.2307   2.2391   2.2729
  2.2918   2.3321   2.3520   2.3779   2.3946   2.4710   2.4787   2.5004
  2.5418   2.5624   2.5749   2.6105   2.6288   2.6546   2.7000   2.7067
  2.7190   2.7301   2.7557   2.7890   2.8010   2.8192   2.8360   2.8620
  2.8777   2.9008   2.9141   2.9247   2.9282   2.9441   2.9749   2.9865
  3.0068   3.0218   3.0452   3.0709   3.0765   3.0821   3.0874   3.1092
  3.1182   3.1366   3.1544   3.1647   3.1910   3.2150   3.2491   3.2637
  3.2744   3.3013   3.3129   3.3313   3.3485   3.3576   3.3754   3.3973
  3.4486   3.4643   3.4888   3.5229   3.5386   3.5630   3.5742   3.5904
  3.6036   3.6267   3.6530   3.6781   3.6933   3.7386   3.7533   3.7583
  3.7804   3.7899   3.8482   3.8754   3.9224   3.9507   3.9796   3.9878
  3.9975   4.0133   4.0372   4.0528   4.0648   4.0720   4.0779   4.1149
  4.1314   4.1489   4.1617   4.1867   4.2346   4.2415   4.2823   4.3130
  4.3486   4.3937   4.4148   4.4327   4.4822   4.5133   4.5611   4.6057
  4.6311   4.6399   4.6606   4.6894   4.7143   4.7258   4.7596   4.7954
  4.8249   4.8528   4.8730   4.9157   4.9527   4.9842   5.0388   5.1002
  5.1169   5.1422   5.1665   5.2091   5.2183   5.2284   5.2770   5.3358
  5.3690   5.4167   5.5169   5.5876   5.6682   5.7297   5.7922   5.8543
  5.9155   5.9621   6.0596   6.0934   6.1579   6.2292   6.2568   6.4271
  6.7882   8.4157   8.6210  10.8334  11.9994  13.3710  14.9385  15.4947
 --------------------------------------------------------------
 
          Ground-State Mulliken Net Atomic Charges

     Atom                 Charge (a.u.)    Spin (a.u.)
  --------------------------------------------------------
      1 C                    -0.062597       0.000234
      2 N                    -0.062904       0.002198
      3 C                    -0.144525       0.086393
      4 H                     0.149034       0.004013
      5 C                    -0.119298       0.002925
      6 H                     0.162689       0.001650
      7 C                    -0.136425       0.001878
      8 H                     0.140019       0.002068
      9 C                    -0.091966       0.673035
     10 H                     0.135531       0.000475
     11 N                    -0.122777       0.115673
     12 H                     0.153218       0.109457
  --------------------------------------------------------
  Sum of atomic charges =    -0.000000
  Sum of spin   charges =     1.000000

 -----------------------------------------------------------------
                    Cartesian Multipole Moments
 -----------------------------------------------------------------
    Charge (ESU x 10^10)
                -0.0000
    Dipole Moment (Debye)
         X       1.0946      Y      -0.6158      Z      -2.5806
       Tot       2.8699
    Quadrupole Moments (Debye-Ang)
        XX     -40.0395     XY      -1.1385     YY     -40.5127
        XZ       2.9442     YZ       9.0727     ZZ     -64.0542
    Octopole Moments (Debye-Ang^2)
       XXX      14.1157    XXY       3.5653    XYY       0.7219
       YYY      -8.7160    XXZ     -20.4008    XYZ      -1.8859
       YYZ      -7.9988    XZZ      24.9545    YZZ      -1.9243
       ZZZ    -107.8199
    Hexadecapole Moments (Debye-Ang^3)
      XXXX    -103.2817   XXXY      15.1253   XXYY     -57.2935
      XYYY      15.1560   YYYY    -271.0908   XXXZ      47.3994
      XXYZ      50.8895   XYYZ      16.8180   YYYZ     170.5635
      XXZZ    -227.7740   XYZZ       0.4646   YYZZ    -275.1101
      XZZZ     106.7023   YZZZ     256.8523   ZZZZ   -1562.5569
 -----------------------------------------------------------------
 Calculating analytic gradient of the SCF energy
 Gradient of SCF Energy
            1           2           3           4           5           6
    1  -0.0020161  -0.0030539  -0.0008897  -0.0061607  -0.0012870  -0.0000520
    2   0.0047303  -0.0009888  -0.0101399  -0.0123198  -0.0017168  -0.0025389
    3   0.0113507   0.0088027   0.0127052   0.0137567   0.0091089   0.0001746
            7           8           9          10          11          12
    1   0.0099707   0.0104036  -0.0296795  -0.0005357   0.0249456  -0.0016451
    2   0.0022923   0.0073292   0.0374587  -0.0011267  -0.0250038   0.0020242
    3  -0.0211597  -0.0086304   0.0010772  -0.0177163  -0.0091237  -0.0003460
 Max gradient component =       3.746E-02
 RMS gradient           =       1.259E-02
 Gradient time:  CPU 193.30 s  wall 3.70 s
rPathMan2.  file_steps = 951
 IRC --- Status = 2.  Assess steepest descent step
 IRC --- Previous SD length =   0.150000
 IRC --- Point 1 E =     -302.889631 |G| =   0.061903 G.D1 =  -0.061903
 IRC --- Point 2 E =     -302.896688 |G| =   0.075553 G.D1 =  -0.030405
 IRC --- Angle(G1/G2) =   66.27 Deg.  Curvature =   0.2100
 IRC --- Minimum along SD direction =   0.294796
 IRC --- Corrector step required
 IRC --- equal length displacement: B_eq =   0.163983
 IRC --- chosen bisector length  : B_len =   0.081991
 Adding empirical dispersion correction 
 ----------------------------------------------------------------
 Doing -D3(0) with
 s6  =   1.00000
 s8  =   1.00000
 rs6 =   1.28100
 rs8 =   1.09400
 -D3 energy without 3body term =     -0.0027219023 hartrees
 ----------------------------------------------------------------
             Standard Nuclear Orientation (Angstroms)
    I     Atom           X                Y                Z
 ----------------------------------------------------------------
    1      C      -0.3231152345    -0.4596000556     2.6962873612
    2      N      -0.6887319665    -0.6507596079     3.7730091618
    3      C       0.0900003097    -0.9082155983     0.2585832370
    4      H      -0.3316402126    -1.9212640006     0.4066147329
    5      C       0.1438769961    -0.1381532178     1.3588097150
    6      H       0.5637074070     0.8581846151     1.2918249773
    7      C       0.5658525169    -0.3603055371    -1.2691804411
    8      H       1.6562933212    -0.1600552020    -1.2905125943
    9      C       0.0062975348     0.8439254561    -1.8785115958
   10      H       0.3956486670    -1.1259631232    -2.0537491964
   11      N      -0.7093282680     1.8665370143    -1.9994313105
   12      H      -1.3688610918     2.1556696866    -1.2937427363
 ----------------------------------------------------------------
 Nuclear Repulsion Energy =         224.77462686 hartrees
 There are       25 alpha and       24 beta electrons

                       Distance Matrix (Angstroms)
             C (  1)   N (  2)   C (  3)   H (  4)   C (  5)   H (  6)
   N (  2)  1.153060
   C (  3)  2.512831  3.608864
   H (  4)  2.716456  3.615841  1.107231
   C (  5)  1.452672  2.604681  1.344023  2.076602
   H (  6)  2.120265  3.162561  2.100513  3.051324  1.083251
   C (  7)  4.065102  5.204039  1.691361  2.459751  2.670908  2.836101
   H (  8)  4.461206  5.601713  2.326524  3.151821  3.050703  2.983123
   C (  9)  4.768278  5.887006  2.764811  3.603093  3.385802  3.218997
   H ( 10)  4.850104  5.945823  2.342587  2.686046  3.561561  3.893322
   N ( 11)  5.254507  6.297482  3.665625  4.503237  4.003064  3.670117
   H ( 12)  4.884011  5.831860  3.731673  4.537448  3.819167  3.479001
             C (  7)   H (  8)   C (  9)   H ( 10)   N ( 11)
   H (  8)  1.108881
   C (  9)  1.461013  2.018962
   H ( 10)  1.109391  1.762025  2.015630
   N ( 11)  2.667992  3.194653  1.253984  3.190452
   H ( 12)  3.173933  3.809744  1.988388  3.802659  1.008255
 
 Applying Cartesian multipole field
    Component          Value
    ---------          -----
     (2,0,0)        1.00000E-11
     (0,2,0)        2.00000E-11
     (0,0,2)       -3.00000E-11
 Nucleus-field energy     =    -0.0000000199 hartrees
 Requested basis set is cc-pVTZ
 There are 100 shells and 280 basis functions
 A cutoff of  1.0D-11 yielded   4353 shell pairs
 There are     33539 function pairs (     43617 Cartesian)
 Smallest overlap matrix eigenvalue = 2.80E-04
 Guess MOs from SCF MO coefficient file
 Reading MOs from coefficient file
 Reading MOs from coefficient file
 Long-range K will be added via erf
 Coulomb attenuation parameter = 0.25 bohr**(-1)
 An unrestricted hybrid HF-DFT SCF calculation will be
 performed using Pulay DIIS extrapolation
 Exchange:     0.1957 Hartree-Fock + 1.0000 wB97X-D3 + LR-HF
 Correlation:  1.0000 wB97X-D3
 Using SG-2 standard quadrature grid
 Dispersion:   Grimme D3
 SCF converges when DIIS error is below 1.0E-08
 Using Q-Chem read-in guess as SCF_GUESS READ specified.

 using 64 threads for integral computing
 -------------------------------------------------------
 OpenMP Integral computing Module                
 Release: version 1.0, May 2013, Q-Chem Inc. Pittsburgh 
 -------------------------------------------------------
 using 64 threads for integral computing
 -------------------------------------------------------
 OpenMP Integral computing Module                
 Release: version 1.0, May 2013, Q-Chem Inc. Pittsburgh 
 -------------------------------------------------------
 ---------------------------------------
  Cycle       Energy         DIIS Error
 ---------------------------------------
    1    -302.8947450283      1.69E-03
    2    -302.8933161000      3.03E-04
    3    -302.8935066232      3.13E-04
    4    -302.8942855201      5.63E-05
    5    -302.8943216454      1.42E-05
    6    -302.8943316122      6.99E-06
    7    -302.8943356236      3.46E-06
    8    -302.8943368160      1.77E-06
    9    -302.8943375094      6.03E-07
   10    -302.8943376794      3.07E-07
   11    -302.8943377468      1.75E-07
   12    -302.8943377812      7.86E-08
   13    -302.8943378092      3.50E-08
   14    -302.8943378268      1.87E-08
   15    -302.8943378336      1.10E-08
   16    -302.8943378372      6.47E-09 Convergence criterion met
 ---------------------------------------
 <S^2> = 0.7568
 SCF time:  CPU 1256.78 s  wall 20.98 s
 SCF   energy in the final basis set = -302.89433784
 Total energy in the final basis set = -302.89433784
 
 --------------------------------------------------------------
 
                    Orbital Energies (a.u.)
 --------------------------------------------------------------
 
 Alpha MOs
 -- Occupied --
-14.4451 -14.4338 -10.3608 -10.3566 -10.3560 -10.3467 -10.3321  -1.0409
 -1.0353  -0.9508  -0.8918  -0.7625  -0.6940  -0.6516  -0.6049  -0.5785
 -0.5550  -0.5206  -0.4885  -0.4765  -0.4546  -0.4434  -0.4333  -0.3885
 -0.2774
 -- Virtual --
  0.0081   0.0647   0.0868   0.1115   0.1282   0.1419   0.1605   0.1744
  0.1824   0.2063   0.2470   0.2555   0.2709   0.2979   0.3100   0.3565
  0.3612   0.3865   0.3951   0.4089   0.4215   0.4371   0.4500   0.4612
  0.4840   0.4946   0.4981   0.5082   0.5121   0.5293   0.5434   0.5541
  0.5695   0.5754   0.5882   0.6124   0.6350   0.6423   0.6580   0.6607
  0.6815   0.6944   0.7248   0.7267   0.7332   0.7536   0.7741   0.7978
  0.8070   0.8194   0.8607   0.9032   0.9146   0.9245   0.9496   0.9749
  1.0225   1.0293   1.0602   1.0938   1.0995   1.1052   1.1138   1.1357
  1.1470   1.1588   1.2039   1.2225   1.2309   1.2454   1.2532   1.2859
  1.3135   1.3456   1.3598   1.3903   1.4029   1.4282   1.4423   1.4680
  1.4861   1.4977   1.5111   1.5228   1.5544   1.5957   1.6279   1.6723
  1.6884   1.7623   1.7753   1.7873   1.8058   1.8834   1.9307   2.0147
  2.0705   2.1084   2.1422   2.1916   2.2167   2.2249   2.2653   2.2835
  2.3248   2.3447   2.3632   2.3891   2.4637   2.4663   2.4884   2.5352
  2.5549   2.5724   2.5992   2.6142   2.6453   2.6921   2.6997   2.7143
  2.7178   2.7524   2.7727   2.7850   2.8146   2.8308   2.8553   2.8758
  2.8940   2.9009   2.9086   2.9246   2.9380   2.9696   2.9812   2.9950
  3.0145   3.0338   3.0623   3.0698   3.0767   3.0805   3.0997   3.1051
  3.1221   3.1357   3.1579   3.1863   3.2057   3.2451   3.2545   3.2640
  3.2861   3.3087   3.3205   3.3272   3.3537   3.3659   3.3825   3.4447
  3.4578   3.4834   3.5151   3.5350   3.5563   3.5749   3.5774   3.5938
  3.6257   3.6564   3.6756   3.6872   3.7422   3.7463   3.7597   3.7744
  3.7901   3.8442   3.8636   3.9198   3.9470   3.9803   3.9848   3.9919
  4.0131   4.0321   4.0490   4.0634   4.0684   4.0755   4.1175   4.1324
  4.1412   4.1624   4.1733   4.2292   4.2377   4.2811   4.3006   4.3441
  4.3869   4.4062   4.4224   4.4811   4.5102   4.5468   4.5903   4.6170
  4.6384   4.6575   4.6665   4.7046   4.7227   4.7567   4.7942   4.8219
  4.8319   4.8660   4.9075   4.9452   4.9712   5.0355   5.0971   5.1048
  5.1228   5.1480   5.2061   5.2147   5.2270   5.2650   5.3263   5.3543
  5.4035   5.4958   5.5012   5.6528   5.7574   5.7745   5.8471   5.9010
  5.9131   5.9986   6.0430   6.1571   6.2199   6.2389   6.4239   6.7938
  8.4894   8.6267  10.8265  12.2887  13.3921  13.9330  15.4841
 
 Beta MOs
 -- Occupied --
-14.4424 -14.4338 -10.3605 -10.3542 -10.3473 -10.3468 -10.3320  -1.0354
 -1.0288  -0.9476  -0.8839  -0.7560  -0.6747  -0.6499  -0.5936  -0.5730
 -0.5461  -0.5112  -0.4878  -0.4740  -0.4435  -0.4281  -0.4210  -0.3860
 -- Virtual --
  0.0023   0.0261   0.0788   0.0891   0.1142   0.1301   0.1447   0.1628
  0.1761   0.1839   0.2169   0.2514   0.2596   0.2738   0.3029   0.3113
  0.3610   0.3633   0.3900   0.4002   0.4114   0.4271   0.4387   0.4521
  0.4637   0.4891   0.4964   0.4998   0.5120   0.5154   0.5369   0.5494
  0.5555   0.5750   0.5794   0.5920   0.6156   0.6396   0.6444   0.6597
  0.6619   0.6826   0.6975   0.7260   0.7315   0.7393   0.7579   0.7791
  0.8008   0.8123   0.8213   0.8642   0.9045   0.9200   0.9297   0.9527
  0.9787   1.0258   1.0319   1.0615   1.0983   1.1040   1.1075   1.1163
  1.1373   1.1533   1.1607   1.2046   1.2241   1.2339   1.2480   1.2556
  1.2882   1.3152   1.3509   1.3613   1.3974   1.4061   1.4315   1.4448
  1.4705   1.4880   1.4987   1.5158   1.5271   1.5566   1.5990   1.6341
  1.6755   1.6924   1.7667   1.7763   1.7878   1.8134   1.8848   1.9411
  2.0159   2.0783   2.1098   2.1450   2.1988   2.2267   2.2450   2.2788
  2.2874   2.3281   2.3483   2.3684   2.3917   2.4689   2.4758   2.4953
  2.5382   2.5582   2.5752   2.6079   2.6197   2.6538   2.7026   2.7059
  2.7177   2.7276   2.7550   2.7831   2.7995   2.8212   2.8382   2.8631
  2.8795   2.9010   2.9166   2.9170   2.9291   2.9457   2.9730   2.9862
  2.9990   3.0205   3.0425   3.0702   3.0770   3.0807   3.0862   3.1102
  3.1137   3.1372   3.1571   3.1664   3.1898   3.2154   3.2488   3.2638
  3.2747   3.2925   3.3104   3.3236   3.3389   3.3595   3.3733   3.3875
  3.4506   3.4617   3.4888   3.5211   3.5360   3.5623   3.5802   3.5843
  3.5966   3.6291   3.6625   3.6783   3.6918   3.7486   3.7515   3.7636
  3.7774   3.7954   3.8462   3.8705   3.9216   3.9510   3.9834   3.9891
  3.9955   4.0162   4.0370   4.0507   4.0637   4.0711   4.0765   4.1200
  4.1370   4.1434   4.1662   4.1780   4.2320   4.2410   4.2864   4.3059
  4.3478   4.3895   4.4086   4.4299   4.4835   4.5123   4.5512   4.5951
  4.6200   4.6388   4.6584   4.6749   4.7063   4.7297   4.7622   4.7948
  4.8234   4.8366   4.8687   4.9115   4.9550   4.9734   5.0363   5.0994
  5.1084   5.1288   5.1596   5.2083   5.2167   5.2291   5.2674   5.3286
  5.3561   5.4062   5.5006   5.5061   5.6552   5.7630   5.7832   5.8499
  5.9054   5.9142   6.0098   6.0466   6.1572   6.2250   6.2498   6.4247
  6.8057   8.5041   8.6271  10.8278  12.2910  13.3931  13.9411  15.4841
 --------------------------------------------------------------
 
          Ground-State Mulliken Net Atomic Charges

     Atom                 Charge (a.u.)    Spin (a.u.)
  --------------------------------------------------------
      1 C                    -0.061737       0.002074
      2 N                    -0.062713      -0.000057
      3 C                    -0.148463       0.105209
      4 H                     0.149038       0.003991
      5 C                    -0.116068      -0.003223
      6 H                     0.163541       0.001949
      7 C                    -0.136070      -0.013403
      8 H                     0.142826       0.003576
      9 C                    -0.056130       0.716982
     10 H                     0.138864       0.002017
     11 N                    -0.169510       0.093536
     12 H                     0.156421       0.087348
  --------------------------------------------------------
  Sum of atomic charges =    -0.000000
  Sum of spin   charges =     1.000000

 -----------------------------------------------------------------
                    Cartesian Multipole Moments
 -----------------------------------------------------------------
    Charge (ESU x 10^10)
                -0.0000
    Dipole Moment (Debye)
         X       1.2078      Y      -0.8159      Z      -2.4794
       Tot       2.8761
    Quadrupole Moments (Debye-Ang)
        XX     -40.0496     XY      -1.0251     YY     -40.9276
        XZ       2.6375     YZ       9.5377     ZZ     -64.1674
    Octopole Moments (Debye-Ang^2)
       XXX      14.3679    XXY       3.4387    XYY       0.8433
       YYY     -10.1925    XXZ     -20.1313    XYZ      -2.2481
       YYZ      -6.8375    XZZ      25.6904    YZZ      -3.2049
       ZZZ    -106.6460
    Hexadecapole Moments (Debye-Ang^3)
      XXXX    -103.6012   XXXY      15.4723   XXYY     -57.6108
      XYYY      15.6712   YYYY    -275.2609   XXXZ      46.8401
      XXYZ      51.3870   XYYZ      16.1633   YYYZ     174.0370
      XXZZ    -228.6301   XYZZ       1.6875   YYZZ    -278.3193
      XZZZ     104.3837   YZZZ     260.4053   ZZZZ   -1565.0013
 -----------------------------------------------------------------
 Calculating analytic gradient of the SCF energy
 Gradient of SCF Energy
            1           2           3           4           5           6
    1  -0.0014658  -0.0033718  -0.0011098  -0.0060435  -0.0017729   0.0002443
    2   0.0050398  -0.0011874  -0.0120744  -0.0115045  -0.0021095  -0.0022984
    3   0.0088464   0.0098891   0.0160205   0.0133466   0.0091619   0.0002400
            7           8           9          10          11          12
    1   0.0048850   0.0087080   0.0292207  -0.0012495  -0.0351976   0.0071530
    2   0.0165669   0.0076727  -0.0470455  -0.0001017   0.0470798  -0.0000378
    3  -0.0309436  -0.0077514   0.0112807  -0.0161466  -0.0020900  -0.0118536
 Max gradient component =       4.708E-02
 RMS gradient           =       1.635E-02
 Gradient time:  CPU 200.32 s  wall 3.71 s
rPathMan2.  file_steps = 951
 IRC --- Status = 3.  Assess initial corrector step
 IRC --- bisector search: b =  0.000000 E =     -302.896688 G.B =  -0.041298
 IRC --- bisector search: b =  0.081991 E =     -302.894338 G.B =   0.093165
 IRC --- performed gradient/energy interpolation
 IRC --- bisector search:  estimate b(min) =   2.419750721436828E-002
 Adding empirical dispersion correction 
 ----------------------------------------------------------------
 Doing -D3(0) with
 s6  =   1.00000
 s8  =   1.00000
 rs6 =   1.28100
 rs8 =   1.09400
 -D3 energy without 3body term =     -0.0027242444 hartrees
 ----------------------------------------------------------------
             Standard Nuclear Orientation (Angstroms)
    I     Atom           X                Y                Z
 ----------------------------------------------------------------
    1      C      -0.3230867609    -0.4601343515     2.6960529829
    2      N      -0.6885859198    -0.6505677119     3.7726132131
    3      C       0.0908729863    -0.9061808765     0.2541343250
    4      H      -0.3308611493    -1.9199891179     0.4059428788
    5      C       0.1442631370    -0.1383040261     1.3574178866
    6      H       0.5635125624     0.8580356187     1.2919258941
    7      C       0.5650221377    -0.3662324836    -1.2600924992
    8      H       1.6555647287    -0.1605238561    -1.2910011596
    9      C      -0.0045639158     0.8610668227    -1.8823650678
   10      H       0.3963093904    -1.1253029400    -2.0532995594
   11      N      -0.6977583589     1.8518501378    -1.9997557999
   12      H      -1.3706888583     2.1562832140    -1.2915717840
 ----------------------------------------------------------------
 Nuclear Repulsion Energy =         225.19623821 hartrees
 There are       25 alpha and       24 beta electrons

                       Distance Matrix (Angstroms)
             C (  1)   N (  2)   C (  3)   H (  4)   C (  5)   H (  6)
   N (  2)  1.152752
   C (  3)  2.516602  3.612837
   H (  4)  2.715850  3.615780  1.108473
   C (  5)  1.453938  2.605613  1.345258  2.074958
   H (  6)  2.120189  3.161874  2.100681  3.049966  1.082937
   C (  7)  4.055693  5.194276  1.676080  2.447946  2.660893  2.830483
   H (  8)  4.461102  5.601373  2.322005  3.149798  3.049369  2.983547
   C (  9)  4.775871  5.893361  2.774329  3.616227  3.393683  3.224724
   H ( 10)  4.849364  5.945051  2.337853  2.684805  3.559591  3.892573
   N ( 11)  5.247501  6.291456  3.648108  4.488738  3.992534  3.662464
   H ( 12)  4.883059  5.830064  3.728814  4.536386  3.818030  3.478655
             C (  7)   H (  8)   C (  9)   H ( 10)   N ( 11)
   H (  8)  1.110205
   C (  9)  1.489267  2.037004
   H ( 10)  1.110779  1.760006  2.033613
   N ( 11)  2.657368  3.176494  1.214887  3.172269
   H ( 12)  3.179788  3.811274  1.973048  3.804119  1.023250
 
 Applying Cartesian multipole field
    Component          Value
    ---------          -----
     (2,0,0)        1.00000E-11
     (0,2,0)        2.00000E-11
     (0,0,2)       -3.00000E-11
 Nucleus-field energy     =    -0.0000000199 hartrees
 Requested basis set is cc-pVTZ
 There are 100 shells and 280 basis functions
 A cutoff of  1.0D-11 yielded   4355 shell pairs
 There are     33571 function pairs (     43656 Cartesian)
 Smallest overlap matrix eigenvalue = 2.81E-04
 Guess MOs from SCF MO coefficient file
 Reading MOs from coefficient file
 Reading MOs from coefficient file
 Long-range K will be added via erf
 Coulomb attenuation parameter = 0.25 bohr**(-1)
 An unrestricted hybrid HF-DFT SCF calculation will be
 performed using Pulay DIIS extrapolation
 Exchange:     0.1957 Hartree-Fock + 1.0000 wB97X-D3 + LR-HF
 Correlation:  1.0000 wB97X-D3
 Using SG-2 standard quadrature grid
 Dispersion:   Grimme D3
 SCF converges when DIIS error is below 1.0E-08
 Using Q-Chem read-in guess as SCF_GUESS READ specified.

 using 64 threads for integral computing
 -------------------------------------------------------
 OpenMP Integral computing Module                
 Release: version 1.0, May 2013, Q-Chem Inc. Pittsburgh 
 -------------------------------------------------------
 using 64 threads for integral computing
 -------------------------------------------------------
 OpenMP Integral computing Module                
 Release: version 1.0, May 2013, Q-Chem Inc. Pittsburgh 
 -------------------------------------------------------
 ---------------------------------------
  Cycle       Energy         DIIS Error
 ---------------------------------------
    1    -302.9091939745      1.18E-03
    2    -302.8966896577      2.03E-04
    3    -302.8968162575      2.02E-04
    4    -302.8971361319      3.59E-05
    5    -302.8971512983      1.01E-05
    6    -302.8971561658      4.97E-06
    7    -302.8971581098      2.31E-06
    8    -302.8971586764      1.20E-06
    9    -302.8971589629      4.24E-07
   10    -302.8971590264      2.39E-07
   11    -302.8971590527      1.14E-07
   12    -302.8971590682      4.68E-08
   13    -302.8971590806      2.28E-08
   14    -302.8971590881      1.25E-08
   15    -302.8971590915      7.91E-09 Convergence criterion met
 ---------------------------------------
 <S^2> = 0.7560
 SCF time:  CPU 1189.63 s  wall 20.38 s
 SCF   energy in the final basis set = -302.89715909
 Total energy in the final basis set = -302.89715909
 
 --------------------------------------------------------------
 
                    Orbital Energies (a.u.)
 --------------------------------------------------------------
 
 Alpha MOs
 -- Occupied --
-14.4442 -14.4332 -10.3605 -10.3550 -10.3490 -10.3461 -10.3315  -1.0532
 -1.0349  -0.9498  -0.8857  -0.7605  -0.6953  -0.6506  -0.6030  -0.5763
 -0.5530  -0.5195  -0.4879  -0.4768  -0.4610  -0.4457  -0.4408  -0.3877
 -0.2685
 -- Virtual --
  0.0086   0.0752   0.0878   0.1127   0.1281   0.1407   0.1605   0.1749
  0.1829   0.2106   0.2451   0.2563   0.2694   0.2982   0.3107   0.3562
  0.3621   0.3857   0.3945   0.4093   0.4240   0.4371   0.4504   0.4603
  0.4848   0.4944   0.4991   0.5072   0.5138   0.5296   0.5429   0.5543
  0.5712   0.5757   0.5872   0.6121   0.6338   0.6418   0.6585   0.6616
  0.6821   0.6961   0.7263   0.7289   0.7380   0.7546   0.7754   0.8006
  0.8133   0.8216   0.8620   0.9048   0.9170   0.9255   0.9593   0.9758
  1.0224   1.0307   1.0609   1.0955   1.1003   1.1080   1.1157   1.1359
  1.1518   1.1606   1.2057   1.2234   1.2338   1.2449   1.2530   1.2866
  1.3145   1.3453   1.3603   1.3848   1.4037   1.4303   1.4443   1.4674
  1.4876   1.4994   1.5138   1.5276   1.5589   1.5986   1.6264   1.6747
  1.6927   1.7674   1.7770   1.7880   1.8229   1.8850   1.9396   2.0165
  2.0831   2.1092   2.1437   2.1907   2.2124   2.2285   2.2638   2.2872
  2.3279   2.3474   2.3688   2.3907   2.4653   2.4692   2.4912   2.5380
  2.5574   2.5722   2.6012   2.6206   2.6456   2.6906   2.7009   2.7163
  2.7192   2.7528   2.7751   2.7885   2.8133   2.8306   2.8542   2.8754
  2.8918   2.9018   2.9132   2.9241   2.9372   2.9715   2.9814   3.0003
  3.0156   3.0363   3.0622   3.0701   3.0766   3.0808   3.1024   3.1044
  3.1231   3.1335   3.1590   3.1873   3.2062   3.2442   3.2549   3.2644
  3.2933   3.3106   3.3260   3.3344   3.3525   3.3672   3.3890   3.4433
  3.4596   3.4838   3.5164   3.5367   3.5561   3.5701   3.5833   3.5979
  3.6235   3.6502   3.6756   3.6880   3.7347   3.7472   3.7557   3.7766
  3.7856   3.8455   3.8663   3.9204   3.9465   3.9755   3.9839   3.9935
  4.0110   4.0322   4.0506   4.0640   4.0690   4.0762   4.1141   4.1282
  4.1450   4.1592   4.1795   4.2310   4.2381   4.2794   4.3048   4.3446
  4.3902   4.4105   4.4228   4.4803   4.5110   4.5541   4.5988   4.6228
  4.6392   4.6592   4.6770   4.7097   4.7214   4.7530   4.7946   4.8236
  4.8441   4.8668   4.9105   4.9451   4.9789   5.0373   5.0980   5.1116
  5.1306   5.1511   5.2061   5.2162   5.2266   5.2715   5.3335   5.3629
  5.4100   5.5106   5.5561   5.6602   5.7327   5.7789   5.8507   5.9141
  5.9436   6.0281   6.0697   6.1575   6.2229   6.2433   6.4254   6.7799
  8.4273   8.6225  10.8302  12.0755  13.3765  14.6246  15.4915
 
 Beta MOs
 -- Occupied --
-14.4413 -14.4331 -10.3600 -10.3533 -10.3461 -10.3402 -10.3315  -1.0417
 -1.0347  -0.9468  -0.8780  -0.7542  -0.6758  -0.6491  -0.5915  -0.5707
 -0.5443  -0.5108  -0.4870  -0.4736  -0.4437  -0.4373  -0.4278  -0.3851
 -- Virtual --
  0.0039   0.0311   0.0861   0.0924   0.1154   0.1306   0.1441   0.1631
  0.1767   0.1844   0.2201   0.2515   0.2596   0.2715   0.3030   0.3120
  0.3611   0.3636   0.3892   0.3992   0.4116   0.4294   0.4386   0.4528
  0.4632   0.4900   0.4967   0.5002   0.5117   0.5162   0.5376   0.5488
  0.5557   0.5755   0.5807   0.5908   0.6152   0.6386   0.6436   0.6603
  0.6625   0.6831   0.6989   0.7275   0.7331   0.7439   0.7589   0.7799
  0.8023   0.8180   0.8257   0.8660   0.9063   0.9228   0.9300   0.9634
  0.9795   1.0257   1.0332   1.0623   1.1000   1.1047   1.1099   1.1179
  1.1375   1.1576   1.1628   1.2064   1.2248   1.2367   1.2480   1.2550
  1.2890   1.3161   1.3502   1.3623   1.3925   1.4071   1.4336   1.4469
  1.4699   1.4894   1.5005   1.5183   1.5324   1.5612   1.6019   1.6328
  1.6781   1.6968   1.7705   1.7779   1.7884   1.8309   1.8867   1.9499
  2.0176   2.0915   2.1106   2.1468   2.1974   2.2297   2.2410   2.2748
  2.2903   2.3309   2.3509   2.3749   2.3933   2.4705   2.4777   2.4988
  2.5408   2.5610   2.5749   2.6098   2.6259   2.6544   2.7007   2.7064
  2.7186   2.7295   2.7554   2.7876   2.8004   2.8198   2.8369   2.8627
  2.8782   2.9008   2.9144   2.9223   2.9284   2.9442   2.9744   2.9865
  3.0044   3.0214   3.0444   3.0707   3.0767   3.0817   3.0871   3.1094
  3.1167   3.1366   3.1558   3.1646   3.1906   3.2152   3.2492   3.2634
  3.2744   3.2989   3.3122   3.3291   3.3458   3.3582   3.3746   3.3942
  3.4492   3.4636   3.4888   3.5223   3.5379   3.5630   3.5776   3.5880
  3.6011   3.6273   3.6561   3.6781   3.6927   3.7413   3.7528   3.7594
  3.7796   3.7907   3.8475   3.8738   3.9222   3.9507   3.9810   3.9886
  3.9961   4.0141   4.0370   4.0522   4.0645   4.0716   4.0774   4.1165
  4.1333   4.1474   4.1630   4.1843   4.2339   4.2412   4.2843   4.3099
  4.3482   4.3927   4.4129   4.4307   4.4825   4.5130   4.5582   4.6028
  4.6273   4.6395   4.6600   4.6852   4.7118   4.7272   4.7601   4.7952
  4.8247   4.8494   4.8712   4.9147   4.9534   4.9811   5.0381   5.1002
  5.1152   5.1377   5.1649   5.2080   5.2173   5.2281   5.2738   5.3350
  5.3649   5.4129   5.5123   5.5636   5.6634   5.7390   5.7882   5.8531
  5.9150   5.9475   6.0399   6.0751   6.1576   6.2279   6.2542   6.4263
  6.7930   8.4417   8.6227  10.8314  12.0775  13.3774  14.6331  15.4916
 --------------------------------------------------------------
 
          Ground-State Mulliken Net Atomic Charges

     Atom                 Charge (a.u.)    Spin (a.u.)
  --------------------------------------------------------
      1 C                    -0.062338       0.000857
      2 N                    -0.062839       0.001404
      3 C                    -0.145699       0.091831
      4 H                     0.149030       0.003986
      5 C                    -0.118328       0.000852
      6 H                     0.162947       0.001738
      7 C                    -0.136330      -0.002863
      8 H                     0.140778       0.002474
      9 C                    -0.080749       0.686553
     10 H                     0.136452       0.000884
     11 N                    -0.137293       0.109897
     12 H                     0.154368       0.102389
  --------------------------------------------------------
  Sum of atomic charges =    -0.000000
  Sum of spin   charges =     1.000000

 -----------------------------------------------------------------
                    Cartesian Multipole Moments
 -----------------------------------------------------------------
    Charge (ESU x 10^10)
                -0.0000
    Dipole Moment (Debye)
         X       1.1257      Y      -0.6738      Z      -2.5479
       Tot       2.8658
    Quadrupole Moments (Debye-Ang)
        XX     -40.0401     XY      -1.1102     YY     -40.6318
        XZ       2.8562     YZ       9.2115     ZZ     -64.0958
    Octopole Moments (Debye-Ang^2)
       XXX      14.1795    XXY       3.5362    XYY       0.7447
       YYY      -9.1414    XXZ     -20.3196    XYZ      -1.9886
       YYZ      -7.6513    XZZ      25.1674    YZZ      -2.3126
       ZZZ    -107.4364
    Hexadecapole Moments (Debye-Ang^3)
      XXXX    -103.3511   XXXY      15.2017   XXYY     -57.3605
      XYYY      15.2684   YYYY    -272.2764   XXXZ      47.2446
      XXYZ      51.0311   XYYZ      16.6364   YYYZ     171.5937
      XXZZ    -228.0312   XYZZ       0.8197   YYZZ    -276.0759
      XZZZ     106.0231   YZZZ     257.9353   ZZZZ   -1563.3723
 -----------------------------------------------------------------
 Calculating analytic gradient of the SCF energy
 Gradient of SCF Energy
            1           2           3           4           5           6
    1  -0.0018551  -0.0031479  -0.0009592  -0.0061338  -0.0014314   0.0000370
    2   0.0048240  -0.0010484  -0.0107476  -0.0120786  -0.0018184  -0.0024688
    3   0.0106043   0.0091270   0.0137323   0.0136313   0.0091367   0.0001950
            7           8           9          10          11          12
    1   0.0086941   0.0099003  -0.0106835  -0.0007513   0.0056057   0.0007252
    2   0.0061144   0.0074347   0.0103424  -0.0008263  -0.0011924   0.0014651
    3  -0.0239196  -0.0083632   0.0041824  -0.0172507  -0.0076395  -0.0034360
 Max gradient component =       2.392E-02
 RMS gradient           =       8.423E-03
 Gradient time:  CPU 183.01 s  wall 3.63 s
rPathMan2.  file_steps = 951
 IRC --- Status = 4.  Checking bisector search.
 IRC --- Bisector search finished successfully.
 ------------------------------------------------------------------------
 Reaction path following.  The coordinates are cartesian              
 Step   8 E=    -302.897159 |G|=  0.050540 S_lin= 0.9677 S_tot= 0.9858
 ------------------------------------------------------------------------
  IRC -- SD step length =   0.150000000000000     
 Adding empirical dispersion correction 
 ----------------------------------------------------------------
 Doing -D3(0) with
 s6  =   1.00000
 s8  =   1.00000
 rs6 =   1.28100
 rs8 =   1.09400
 -D3 energy without 3body term =     -0.0027226891 hartrees
 ----------------------------------------------------------------
             Standard Nuclear Orientation (Angstroms)
    I     Atom           X                Y                Z
 ----------------------------------------------------------------
    1      C      -0.3201731040    -0.4677108573     2.6793979581
    2      N      -0.6836419018    -0.6489211242     3.7582785518
    3      C       0.0923795304    -0.8893008699     0.2325666610
    4      H      -0.3212274682    -1.9010185985     0.3845338017
    5      C       0.1465113192    -0.1354481173     1.3430679506
    6      H       0.5634543819     0.8619131084     1.2916196196
    7      C       0.5513673800    -0.3758356245    -1.2225247946
    8      H       1.6400155173    -0.1722006427    -1.2778661142
    9      C       0.0122153514     0.8448231937    -1.8889338388
   10      H       0.3974893982    -1.1240051068    -2.0262058241
   11      N      -0.7065625807     1.8537228983    -1.9877573797
   12      H      -1.3718278444     2.1539821703    -1.2861752808
 ----------------------------------------------------------------
 Nuclear Repulsion Energy =         225.97299182 hartrees
 There are       25 alpha and       24 beta electrons

                       Distance Matrix (Angstroms)
             C (  1)   N (  2)   C (  3)   H (  4)   C (  5)   H (  6)
   N (  2)  1.152792
   C (  3)  2.516927  3.618098
   H (  4)  2.705693  3.616801  1.103511
   C (  5)  1.453950  2.605005  1.343293  2.062718
   H (  6)  2.115331  3.149964  2.100061  3.039615  1.082228
   C (  7)  3.999128  5.138893  1.609847  2.381227  2.608440  2.802337
   H (  8)  4.426015  5.566812  2.278336  3.098203  3.016820  2.971638
   C (  9)  4.764754  5.882729  2.741236  3.580431  3.380060  3.228014
   H ( 10)  4.805046  5.903796  2.291338  2.632863  3.520261  3.870321
   N ( 11)  5.226920  6.267430  3.618332  4.458064  3.972271  3.653894
   H ( 12)  4.868780  5.811745  3.702979  4.509774  3.802600  3.472720
             C (  7)   H (  8)   C (  9)   H ( 10)   N ( 11)
   H (  8)  1.108911
   C (  9)  1.491574  2.014317
   H ( 10)  1.108756  1.734882  2.010862
   N ( 11)  2.671872  3.180368  1.242693  3.176047
   H ( 12)  3.178476  3.805574  1.998197  3.797806  1.012399
 
 Applying Cartesian multipole field
    Component          Value
    ---------          -----
     (2,0,0)        1.00000E-11
     (0,2,0)        2.00000E-11
     (0,0,2)       -3.00000E-11
 Nucleus-field energy     =    -0.0000000196 hartrees
 Requested basis set is cc-pVTZ
 There are 100 shells and 280 basis functions
 A cutoff of  1.0D-11 yielded   4367 shell pairs
 There are     33751 function pairs (     43915 Cartesian)
 Smallest overlap matrix eigenvalue = 2.72E-04
 Guess MOs from SCF MO coefficient file
 Reading MOs from coefficient file
 Reading MOs from coefficient file
 Long-range K will be added via erf
 Coulomb attenuation parameter = 0.25 bohr**(-1)
 An unrestricted hybrid HF-DFT SCF calculation will be
 performed using Pulay DIIS extrapolation
 Exchange:     0.1957 Hartree-Fock + 1.0000 wB97X-D3 + LR-HF
 Correlation:  1.0000 wB97X-D3
 Using SG-2 standard quadrature grid
 Dispersion:   Grimme D3
 SCF converges when DIIS error is below 1.0E-08
 Using Q-Chem read-in guess as SCF_GUESS READ specified.

 using 64 threads for integral computing
 -------------------------------------------------------
 OpenMP Integral computing Module                
 Release: version 1.0, May 2013, Q-Chem Inc. Pittsburgh 
 -------------------------------------------------------
 using 64 threads for integral computing
 -------------------------------------------------------
 OpenMP Integral computing Module                
 Release: version 1.0, May 2013, Q-Chem Inc. Pittsburgh 
 -------------------------------------------------------
 ---------------------------------------
  Cycle       Energy         DIIS Error
 ---------------------------------------
    1    -302.9190820851      1.14E-03
    2    -302.9017351781      2.29E-04
    3    -302.9019447655      2.17E-04
    4    -302.9023770380      3.35E-05
    5    -302.9023926168      1.57E-05
    6    -302.9023982780      6.47E-06
    7    -302.9023997594      2.50E-06
    8    -302.9024002665      9.26E-07
    9    -302.9024004707      6.43E-07
   10    -302.9024005454      2.61E-07
   11    -302.9024006028      1.26E-07
   12    -302.9024006438      5.20E-08
   13    -302.9024006608      2.34E-08
   14    -302.9024006679      1.28E-08
   15    -302.9024006720      7.85E-09 Convergence criterion met
 ---------------------------------------
 <S^2> = 0.7559
 SCF time:  CPU 1206.23 s  wall 20.66 s
 SCF   energy in the final basis set = -302.90240067
 Total energy in the final basis set = -302.90240067
 
 --------------------------------------------------------------
 
                    Orbital Energies (a.u.)
 --------------------------------------------------------------
 
 Alpha MOs
 -- Occupied --
-14.4432 -14.4344 -10.3560 -10.3551 -10.3537 -10.3472 -10.3325  -1.0427
 -1.0360  -0.9561  -0.8887  -0.7649  -0.6960  -0.6540  -0.6062  -0.5785
 -0.5543  -0.5215  -0.4888  -0.4768  -0.4569  -0.4442  -0.4350  -0.3884
 -0.2793
 -- Virtual --
  0.0066   0.0699   0.0873   0.1134   0.1275   0.1413   0.1612   0.1744
  0.1826   0.2214   0.2483   0.2628   0.2749   0.2990   0.3112   0.3559
  0.3622   0.3863   0.3940   0.4093   0.4226   0.4391   0.4499   0.4630
  0.4852   0.4951   0.4971   0.5080   0.5148   0.5269   0.5442   0.5554
  0.5710   0.5747   0.5883   0.6137   0.6345   0.6430   0.6601   0.6610
  0.6823   0.6964   0.7288   0.7324   0.7340   0.7538   0.7781   0.7998
  0.8085   0.8225   0.8622   0.9024   0.9161   0.9275   0.9569   0.9800
  1.0232   1.0319   1.0606   1.0969   1.0985   1.1105   1.1178   1.1357
  1.1539   1.1620   1.2100   1.2249   1.2345   1.2467   1.2562   1.2906
  1.3202   1.3509   1.3612   1.3922   1.4084   1.4307   1.4420   1.4671
  1.4910   1.5035   1.5160   1.5303   1.5721   1.6031   1.6251   1.6773
  1.6977   1.7592   1.7784   1.7865   1.8148   1.8814   1.9214   2.0169
  2.0755   2.1078   2.1433   2.1929   2.2137   2.2341   2.2688   2.2933
  2.3354   2.3507   2.3727   2.3925   2.4717   2.4808   2.4968   2.5414
  2.5628   2.5693   2.6021   2.6306   2.6540   2.6876   2.7042   2.7191
  2.7250   2.7520   2.7786   2.7998   2.8147   2.8385   2.8523   2.8740
  2.8963   2.8989   2.9165   2.9226   2.9368   2.9766   2.9822   3.0090
  3.0152   3.0372   3.0638   3.0713   3.0769   3.0842   3.1039   3.1091
  3.1266   3.1392   3.1567   3.1868   3.2045   3.2397   3.2573   3.2734
  3.2989   3.3149   3.3361   3.3482   3.3610   3.3694   3.4037   3.4511
  3.4690   3.4856   3.5129   3.5435   3.5639   3.5739   3.5954   3.6045
  3.6245   3.6511   3.6768   3.6979   3.7317   3.7524   3.7611   3.7893
  3.7922   3.8597   3.8754   3.9240   3.9533   3.9816   3.9887   3.9985
  4.0163   4.0435   4.0592   4.0674   4.0741   4.0891   4.1135   4.1258
  4.1566   4.1764   4.1934   4.2492   4.2547   4.2828   4.3055   4.3414
  4.4022   4.4242   4.4342   4.4898   4.5271   4.5518   4.5951   4.6344
  4.6381   4.6599   4.6789   4.7148   4.7164   4.7458   4.7959   4.8285
  4.8494   4.8732   4.9352   4.9555   5.0147   5.0468   5.1008   5.1126
  5.1249   5.1437   5.2175   5.2230   5.2356   5.2982   5.3546   5.3862
  5.4397   5.5064   5.5607   5.6619   5.7548   5.7618   5.8565   5.9210
  5.9374   6.0199   6.0577   6.1548   6.1989   6.2445   6.4289   6.8159
  8.4743   8.6726  10.9628  12.1688  13.4761  14.0726  15.5029
 
 Beta MOs
 -- Occupied --
-14.4403 -14.4343 -10.3553 -10.3525 -10.3472 -10.3457 -10.3325  -1.0361
 -1.0306  -0.9533  -0.8813  -0.7582  -0.6767  -0.6526  -0.5953  -0.5718
 -0.5456  -0.5157  -0.4878  -0.4750  -0.4442  -0.4297  -0.4206  -0.3858
 -- Virtual --
  0.0007   0.0281   0.0835   0.0899   0.1155   0.1296   0.1441   0.1637
  0.1760   0.1840   0.2272   0.2552   0.2663   0.2771   0.3042   0.3128
  0.3610   0.3633   0.3900   0.3996   0.4123   0.4272   0.4407   0.4521
  0.4652   0.4901   0.4973   0.4984   0.5140   0.5160   0.5340   0.5502
  0.5566   0.5748   0.5808   0.5919   0.6165   0.6393   0.6449   0.6615
  0.6621   0.6835   0.6997   0.7304   0.7378   0.7388   0.7583   0.7832
  0.8018   0.8145   0.8247   0.8661   0.9037   0.9228   0.9307   0.9605
  0.9838   1.0264   1.0346   1.0621   1.1008   1.1034   1.1123   1.1194
  1.1370   1.1600   1.1642   1.2107   1.2262   1.2376   1.2499   1.2578
  1.2933   1.3217   1.3553   1.3631   1.3989   1.4124   1.4337   1.4448
  1.4694   1.4934   1.5043   1.5210   1.5351   1.5742   1.6063   1.6316
  1.6801   1.7020   1.7637   1.7795   1.7869   1.8220   1.8838   1.9319
  2.0180   2.0831   2.1093   2.1464   2.2004   2.2356   2.2413   2.2797
  2.2968   2.3376   2.3539   2.3794   2.3953   2.4777   2.4846   2.5069
  2.5446   2.5687   2.5718   2.6110   2.6373   2.6600   2.6999   2.7075
  2.7207   2.7345   2.7550   2.7959   2.8075   2.8210   2.8460   2.8605
  2.8764   2.9001   2.9138   2.9228   2.9303   2.9449   2.9789   2.9882
  3.0118   3.0216   3.0450   3.0694   3.0774   3.0831   3.0920   3.1153
  3.1160   3.1436   3.1596   3.1685   3.1905   3.2118   3.2457   3.2672
  3.2824   3.3045   3.3167   3.3442   3.3567   3.3644   3.3770   3.4089
  3.4567   3.4721   3.4916   3.5187   3.5451   3.5711   3.5813   3.6009
  3.6070   3.6279   3.6576   3.6791   3.7035   3.7380   3.7578   3.7647
  3.7936   3.7954   3.8618   3.8815   3.9256   3.9570   3.9840   3.9957
  4.0015   4.0198   4.0471   4.0599   4.0692   4.0758   4.0915   4.1160
  4.1317   4.1589   4.1799   4.1979   4.2527   4.2564   4.2881   4.3110
  4.3438   4.4052   4.4318   4.4360   4.4922   4.5296   4.5566   4.5991
  4.6371   4.6386   4.6606   4.6871   4.7176   4.7195   4.7548   4.7965
  4.8299   4.8567   4.8796   4.9372   4.9619   5.0169   5.0477   5.1074
  5.1188   5.1349   5.1473   5.2185   5.2236   5.2387   5.3004   5.3557
  5.3885   5.4428   5.5129   5.5629   5.6650   5.7605   5.7712   5.8589
  5.9235   5.9408   6.0313   6.0616   6.1550   6.2123   6.2464   6.4297
  6.8290   8.4894   8.6728  10.9638  12.1712  13.4769  14.0813  15.5030
 --------------------------------------------------------------
 
          Ground-State Mulliken Net Atomic Charges

     Atom                 Charge (a.u.)    Spin (a.u.)
  --------------------------------------------------------
      1 C                    -0.063053      -0.000421
      2 N                    -0.063279       0.002479
      3 C                    -0.136342       0.066863
      4 H                     0.152858       0.003569
      5 C                    -0.117193       0.004883
      6 H                     0.162618       0.001180
      7 C                    -0.136538       0.009421
      8 H                     0.141015       0.002282
      9 C                    -0.069424       0.715228
     10 H                     0.136804       0.000741
     11 N                    -0.165893       0.102966
     12 H                     0.158427       0.090809
  --------------------------------------------------------
  Sum of atomic charges =    -0.000000
  Sum of spin   charges =     1.000000

 -----------------------------------------------------------------
                    Cartesian Multipole Moments
 -----------------------------------------------------------------
    Charge (ESU x 10^10)
                -0.0000
    Dipole Moment (Debye)
         X       1.1513      Y      -0.7938      Z      -2.3787
       Tot       2.7593
    Quadrupole Moments (Debye-Ang)
        XX     -40.0326     XY      -1.1412     YY     -40.7829
        XZ       2.7386     YZ       9.3894     ZZ     -64.2013
    Octopole Moments (Debye-Ang^2)
       XXX      13.9967    XXY       3.4952    XYY       0.7067
       YYY      -9.4937    XXZ     -19.8542    XYZ      -2.0529
       YYZ      -6.9615    XZZ      25.1478    YZZ      -2.9349
       ZZZ    -104.7665
    Hexadecapole Moments (Debye-Ang^3)
      XXXX    -102.7175   XXXY      15.1326   XXYY     -56.7858
      XYYY      14.9993   YYYY    -271.7323   XXXZ      46.0749
      XXYZ      50.7996   XYYZ      16.1999   YYYZ     171.5718
      XXZZ    -225.9300   XYZZ       1.3852   YYZZ    -274.7945
      XZZZ     102.8120   YZZZ     256.8670   ZZZZ   -1547.8573
 -----------------------------------------------------------------
 Calculating analytic gradient of the SCF energy
 Gradient of SCF Energy
            1           2           3           4           5           6
    1  -0.0019766  -0.0031414   0.0019772  -0.0046357  -0.0011284  -0.0001215
    2   0.0040804  -0.0005157  -0.0079678  -0.0094569  -0.0034056  -0.0029809
    3   0.0103841   0.0094129   0.0050505   0.0133422   0.0062868   0.0005909
            7           8           9          10          11          12
    1   0.0015051   0.0074063   0.0202927   0.0002888  -0.0247417   0.0042752
    2   0.0048420   0.0075067  -0.0297420   0.0020658   0.0341307   0.0014432
    3  -0.0102733  -0.0100439   0.0038826  -0.0167392  -0.0027141  -0.0091795
 Max gradient component =       3.413E-02
 RMS gradient           =       1.118E-02
 Gradient time:  CPU 191.14 s  wall 3.59 s
rPathMan2.  file_steps = 951
 IRC --- Status = 2.  Assess steepest descent step
 IRC --- Previous SD length =   0.150000
 IRC --- Point 1 E =     -302.897159 |G| =   0.050540 G.D1 =  -0.050540
 IRC --- Point 2 E =     -302.902401 |G| =   0.067075 G.D1 =  -0.018569
 IRC --- Angle(G1/G2) =   73.93 Deg.  Curvature =   0.2131
 IRC --- Minimum along SD direction =   0.237125
 IRC --- Corrector step required
 IRC --- equal length displacement: B_eq =   0.180394
 IRC --- chosen bisector length  : B_len =   0.090197
 Adding empirical dispersion correction 
 ----------------------------------------------------------------
 Doing -D3(0) with
 s6  =   1.00000
 s8  =   1.00000
 rs6 =   1.28100
 rs8 =   1.09400
 -D3 energy without 3body term =     -0.0027292809 hartrees
 ----------------------------------------------------------------
             Standard Nuclear Orientation (Angstroms)
    I     Atom           X                Y                Z
 ----------------------------------------------------------------
    1      C      -0.3204603606    -0.4663370025     2.6815811581
    2      N      -0.6842551596    -0.6494392691     3.7598762596
    3      C       0.0904563640    -0.8930262910     0.2403621160
    4      H      -0.3233013634    -1.9049081830     0.3873436892
    5      C       0.1460548960    -0.1348609408     1.3465230123
    6      H       0.5635553891     0.8617381770     1.2914231358
    7      C       0.5573042034    -0.3738991097    -1.2352299226
    8      H       1.6434077615    -0.1708040152    -1.2784906435
    9      C      -0.0081815531     0.8705434736    -1.8879468282
   10      H       0.3967285185    -1.1258763944    -2.0298480344
   11      N      -0.6875206857     1.8325912335    -1.9921506192
   12      H      -1.3737880305     2.1542787513    -1.2834420125
 ----------------------------------------------------------------
 Nuclear Repulsion Energy =         226.41762948 hartrees
 There are       25 alpha and       24 beta electrons

                       Distance Matrix (Angstroms)
             C (  1)   N (  2)   C (  3)   H (  4)   C (  5)   H (  6)
   N (  2)  1.152646
   C (  3)  2.512064  3.611993
   H (  4)  2.707955  3.616693  1.103043
   C (  5)  1.452547  2.603551  1.342199  2.067217
   H (  6)  2.116083  3.151817  2.099464  3.042730  1.081921
   C (  7)  4.015025  5.154462  1.632425  2.398374  2.625207  2.812617
   H (  8)  4.430156  5.570660  2.289143  3.106456  3.022260  2.972656
   C (  9)  4.771305  5.887727  2.765792  3.602691  3.390637  3.230380
   H ( 10)  4.811124  5.909012  2.302580  2.639725  3.527723  3.874182
   N ( 11)  5.221453  6.264687  3.608095  4.445622  3.963894  3.645491
   H ( 12)  4.868114  5.811312  3.708377  4.513540  3.803525  3.471871
             C (  7)   H (  8)   C (  9)   H ( 10)   N ( 11)
   H (  8)  1.105776
   C (  9)  1.514744  2.045382
   H ( 10)  1.105745  1.740951  2.042004
   N ( 11)  2.644072  3.155334  1.182327  3.151119
   H ( 12)  3.181686  3.809134  1.969336  3.801482  1.037648
 
 Applying Cartesian multipole field
    Component          Value
    ---------          -----
     (2,0,0)        1.00000E-11
     (0,2,0)        2.00000E-11
     (0,0,2)       -3.00000E-11
 Nucleus-field energy     =    -0.0000000197 hartrees
 Requested basis set is cc-pVTZ
 There are 100 shells and 280 basis functions
 A cutoff of  1.0D-11 yielded   4365 shell pairs
 There are     33657 function pairs (     43760 Cartesian)
 Smallest overlap matrix eigenvalue = 2.74E-04
 Guess MOs from SCF MO coefficient file
 Reading MOs from coefficient file
 Reading MOs from coefficient file
 Long-range K will be added via erf
 Coulomb attenuation parameter = 0.25 bohr**(-1)
 An unrestricted hybrid HF-DFT SCF calculation will be
 performed using Pulay DIIS extrapolation
 Exchange:     0.1957 Hartree-Fock + 1.0000 wB97X-D3 + LR-HF
 Correlation:  1.0000 wB97X-D3
 Using SG-2 standard quadrature grid
 Dispersion:   Grimme D3
 SCF converges when DIIS error is below 1.0E-08
 Using Q-Chem read-in guess as SCF_GUESS READ specified.

 using 64 threads for integral computing
 -------------------------------------------------------
 OpenMP Integral computing Module                
 Release: version 1.0, May 2013, Q-Chem Inc. Pittsburgh 
 -------------------------------------------------------
 using 64 threads for integral computing
 -------------------------------------------------------
 OpenMP Integral computing Module                
 Release: version 1.0, May 2013, Q-Chem Inc. Pittsburgh 
 -------------------------------------------------------
 ---------------------------------------
  Cycle       Energy         DIIS Error
 ---------------------------------------
    1    -302.9086792776      1.76E-03
    2    -302.8985499560      3.00E-04
    3    -302.8988725523      2.86E-04
    4    -302.8995326561      4.92E-05
    5    -302.8995621283      1.69E-05
    6    -302.8995724965      7.29E-06
    7    -302.8995758881      5.04E-06
    8    -302.8995770029      2.11E-06
    9    -302.8995775398      9.61E-07
   10    -302.8995776743      3.44E-07
   11    -302.8995777113      1.51E-07
   12    -302.8995777261      5.52E-08
   13    -302.8995777328      2.20E-08
   14    -302.8995777352      9.53E-09 Convergence criterion met
 ---------------------------------------
 <S^2> = 0.7555
 SCF time:  CPU 1097.61 s  wall 18.55 s
 SCF   energy in the final basis set = -302.89957774
 Total energy in the final basis set = -302.89957774
 
 --------------------------------------------------------------
 
                    Orbital Energies (a.u.)
 --------------------------------------------------------------
 
 Alpha MOs
 -- Occupied --
-14.4426 -14.4326 -10.3560 -10.3519 -10.3448 -10.3421 -10.3308  -1.0636
 -1.0346  -0.9523  -0.8820  -0.7601  -0.6968  -0.6518  -0.6034  -0.5763
 -0.5523  -0.5198  -0.4881  -0.4776  -0.4659  -0.4527  -0.4416  -0.3872
 -0.2622
 -- Virtual --
  0.0089   0.0840   0.0898   0.1150   0.1278   0.1398   0.1615   0.1758
  0.1836   0.2200   0.2445   0.2613   0.2709   0.2995   0.3125   0.3556
  0.3632   0.3850   0.3941   0.4105   0.4259   0.4374   0.4508   0.4621
  0.4867   0.4954   0.4997   0.5083   0.5163   0.5289   0.5435   0.5559
  0.5726   0.5772   0.5876   0.6122   0.6336   0.6429   0.6608   0.6624
  0.6832   0.6985   0.7298   0.7340   0.7410   0.7578   0.7792   0.8030
  0.8166   0.8302   0.8651   0.9052   0.9205   0.9301   0.9728   0.9799
  1.0247   1.0333   1.0632   1.0978   1.1001   1.1142   1.1187   1.1375
  1.1623   1.1635   1.2114   1.2273   1.2361   1.2465   1.2563   1.2914
  1.3199   1.3490   1.3619   1.3831   1.4078   1.4368   1.4471   1.4703
  1.4927   1.5050   1.5194   1.5359   1.5714   1.6040   1.6247   1.6791
  1.7027   1.7692   1.7801   1.7880   1.8398   1.8836   1.9400   2.0176
  2.0978   2.1100   2.1440   2.1919   2.2099   2.2359   2.2658   2.2968
  2.3342   2.3535   2.3799   2.3951   2.4686   2.4777   2.4986   2.5403
  2.5654   2.5713   2.6078   2.6330   2.6496   2.6886   2.7056   2.7203
  2.7242   2.7539   2.7778   2.8010   2.8156   2.8333   2.8534   2.8746
  2.8952   2.9017   2.9213   2.9247   2.9393   2.9784   2.9827   3.0094
  3.0160   3.0392   3.0676   3.0725   3.0782   3.0847   3.1069   3.1128
  3.1267   3.1351   3.1638   3.1884   3.2081   3.2438   3.2582   3.2718
  3.3043   3.3164   3.3438   3.3468   3.3579   3.3715   3.4067   3.4507
  3.4696   3.4894   3.5183   3.5429   3.5539   3.5682   3.5997   3.6062
  3.6255   3.6465   3.6807   3.7001   3.7335   3.7538   3.7646   3.7842
  3.7966   3.8600   3.8764   3.9251   3.9534   3.9732   3.9857   4.0029
  4.0184   4.0406   4.0595   4.0671   4.0738   4.0885   4.1158   4.1265
  4.1556   4.1667   4.1955   4.2425   4.2522   4.2825   4.3225   4.3489
  4.4046   4.4282   4.4396   4.4933   4.5261   4.5667   4.6061   4.6368
  4.6415   4.6644   4.6963   4.7207   4.7249   4.7561   4.7979   4.8332
  4.8576   4.8767   4.9332   4.9609   5.0111   5.0490   5.1132   5.1268
  5.1419   5.1519   5.2198   5.2253   5.2411   5.3013   5.3568   5.3920
  5.4435   5.5439   5.6008   5.6724   5.7244   5.7798   5.8627   5.9277
  5.9801   6.0773   6.1158   6.1588   6.2198   6.2489   6.4331   6.7909
  8.3979   8.6732  10.9347  12.0423  13.4755  15.2052  15.5061
 
 Beta MOs
 -- Occupied --
-14.4395 -14.4326 -10.3552 -10.3506 -10.3448 -10.3335 -10.3308  -1.0524
 -1.0344  -0.9496  -0.8748  -0.7540  -0.6772  -0.6505  -0.5920  -0.5702
 -0.5437  -0.5127  -0.4867  -0.4734  -0.4474  -0.4415  -0.4328  -0.3845
 -- Virtual --
  0.0045   0.0359   0.0881   0.1005   0.1172   0.1313   0.1438   0.1644
  0.1777   0.1851   0.2268   0.2521   0.2646   0.2727   0.3042   0.3138
  0.3607   0.3641   0.3885   0.3987   0.4130   0.4306   0.4388   0.4542
  0.4647   0.4921   0.4977   0.5006   0.5134   0.5178   0.5369   0.5494
  0.5571   0.5759   0.5830   0.5910   0.6152   0.6386   0.6446   0.6625
  0.6632   0.6842   0.7011   0.7309   0.7380   0.7467   0.7621   0.7835
  0.8043   0.8202   0.8355   0.8699   0.9070   0.9277   0.9326   0.9781
  0.9836   1.0278   1.0358   1.0648   1.1017   1.1051   1.1158   1.1203
  1.1390   1.1644   1.1694   1.2122   1.2285   1.2390   1.2503   1.2579
  1.2942   1.3214   1.3545   1.3643   1.3908   1.4106   1.4399   1.4499
  1.4728   1.4949   1.5058   1.5241   1.5409   1.5738   1.6076   1.6312
  1.6823   1.7072   1.7717   1.7813   1.7884   1.8466   1.8865   1.9499
  2.0187   2.1051   2.1127   2.1473   2.1982   2.2351   2.2394   2.2744
  2.2994   2.3367   2.3565   2.3865   2.3983   2.4737   2.4827   2.5089
  2.5429   2.5701   2.5746   2.6162   2.6390   2.6573   2.6999   2.7090
  2.7216   2.7340   2.7569   2.7940   2.8083   2.8223   2.8396   2.8620
  2.8767   2.9028   2.9126   2.9277   2.9328   2.9462   2.9807   2.9883
  3.0133   3.0221   3.0467   3.0744   3.0794   3.0858   3.0905   3.1151
  3.1241   3.1402   3.1556   3.1690   3.1921   3.2157   3.2495   3.2679
  3.2801   3.3092   3.3185   3.3479   3.3570   3.3633   3.3784   3.4122
  3.4565   3.4732   3.4945   3.5240   3.5451   3.5640   3.5737   3.6035
  3.6104   3.6296   3.6519   3.6832   3.7050   3.7402   3.7598   3.7683
  3.7882   3.8000   3.8621   3.8838   3.9268   3.9579   3.9813   3.9896
  4.0056   4.0215   4.0449   4.0604   4.0684   4.0759   4.0910   4.1181
  4.1323   4.1581   4.1706   4.2001   4.2459   4.2542   4.2872   4.3271
  4.3520   4.4078   4.4326   4.4451   4.4954   4.5285   4.5706   4.6105
  4.6403   4.6427   4.6653   4.7039   4.7228   4.7306   4.7641   4.7985
  4.8342   4.8665   4.8830   4.9362   4.9659   5.0131   5.0499   5.1169
  5.1328   5.1543   5.1574   5.2206   5.2259   5.2439   5.3039   5.3580
  5.3938   5.4463   5.5457   5.6073   5.6780   5.7301   5.7900   5.8646
  5.9286   5.9831   6.0892   6.1230   6.1592   6.2286   6.2554   6.4340
  6.8054   8.4120   8.6733  10.9357  12.0443  13.4763  15.2139  15.5062
 --------------------------------------------------------------
 
          Ground-State Mulliken Net Atomic Charges

     Atom                 Charge (a.u.)    Spin (a.u.)
  --------------------------------------------------------
      1 C                    -0.062816      -0.001073
      2 N                    -0.064773       0.003689
      3 C                    -0.140432       0.069905
      4 H                     0.151391       0.003768
      5 C                    -0.119566       0.007309
      6 H                     0.162692       0.001380
      7 C                    -0.137610       0.013358
      8 H                     0.139186       0.001504
      9 C                    -0.103816       0.660113
     10 H                     0.134142      -0.000070
     11 N                    -0.111596       0.123010
     12 H                     0.153197       0.117108
  --------------------------------------------------------
  Sum of atomic charges =    -0.000000
  Sum of spin   charges =     1.000000

 -----------------------------------------------------------------
                    Cartesian Multipole Moments
 -----------------------------------------------------------------
    Charge (ESU x 10^10)
                -0.0000
    Dipole Moment (Debye)
         X       1.0535      Y      -0.5681      Z      -2.5663
       Tot       2.8317
    Quadrupole Moments (Debye-Ang)
        XX     -39.9997     XY      -1.2159     YY     -40.3186
        XZ       3.0643     YZ       8.9219     ZZ     -64.0289
    Octopole Moments (Debye-Ang^2)
       XXX      13.9058    XXY       3.5667    XYY       0.6852
       YYY      -8.1596    XXZ     -20.2508    XYZ      -1.7336
       YYZ      -8.3347    XZZ      24.4808    YZZ      -1.4708
       ZZZ    -106.9567
    Hexadecapole Moments (Debye-Ang^3)
      XXXX    -102.5232   XXXY      14.8041   XXYY     -56.6582
      XYYY      14.6452   YYYY    -267.6795   XXXZ      46.9410
      XXYZ      50.4299   XYYZ      16.8943   YYYZ     168.4449
      XXZZ    -225.6461   XYZZ       0.0820   YYZZ    -271.9582
      XZZZ     105.9792   YZZZ     253.7938   ZZZZ   -1549.2576
 -----------------------------------------------------------------
 Calculating analytic gradient of the SCF energy
 Gradient of SCF Energy
            1           2           3           4           5           6
    1  -0.0017302  -0.0029993  -0.0009359  -0.0043018  -0.0008677  -0.0003434
    2   0.0038079  -0.0004412  -0.0087324  -0.0094180  -0.0030965  -0.0030544
    3   0.0098365   0.0089001   0.0118429   0.0125436   0.0059844   0.0005002
            7           8           9          10          11          12
    1   0.0099546   0.0072474  -0.0477993   0.0006829   0.0463563  -0.0052636
    2  -0.0024392   0.0061124   0.0638419   0.0011316  -0.0514270   0.0037149
    3  -0.0154965  -0.0089630  -0.0025761  -0.0152141  -0.0106471   0.0032891
 Max gradient component =       6.384E-02
 RMS gradient           =       1.887E-02
 Gradient time:  CPU 192.85 s  wall 3.63 s
rPathMan2.  file_steps = 951
 IRC --- Status = 3.  Assess initial corrector step
 IRC --- bisector search: b =  0.000000 E =     -302.902401 G.B =  -0.040333
 IRC --- bisector search: b =  0.090197 E =     -302.899578 G.B =   0.110296
 IRC --- performed gradient/energy interpolation
 IRC --- bisector search:  estimate b(min) =   2.539356589620842E-002
 Adding empirical dispersion correction 
 ----------------------------------------------------------------
 Doing -D3(0) with
 s6  =   1.00000
 s8  =   1.00000
 rs6 =   1.28100
 rs8 =   1.09400
 -D3 energy without 3body term =     -0.0027244983 hartrees
 ----------------------------------------------------------------
             Standard Nuclear Orientation (Angstroms)
    I     Atom           X                Y                Z
 ----------------------------------------------------------------
    1      C      -0.3202539767    -0.4673240696     2.6800126045
    2      N      -0.6838145551    -0.6490669999     3.7587283619
    3      C       0.0918380924    -0.8903497050     0.2347613516
    4      H      -0.3218113415    -1.9021136513     0.3853248824
    5      C       0.1463828203    -0.1352828068     1.3440406702
    6      H       0.5634828189     0.8618638592     1.2915643026
    7      C       0.5530388014    -0.3752904285    -1.2261017282
    8      H       1.6409705516    -0.1718074437    -1.2780419408
    9      C       0.0064729163     0.8520643434    -1.8886559611
   10      H       0.3972751842    -1.1245319391    -2.0272312325
   11      N      -0.7012016276     1.8477736027    -1.9889942288
   12      H      -1.3723797047     2.1540656681    -1.2854057711
 ----------------------------------------------------------------
 Nuclear Repulsion Energy =         226.08803446 hartrees
 There are       25 alpha and       24 beta electrons

                       Distance Matrix (Angstroms)
             C (  1)   N (  2)   C (  3)   H (  4)   C (  5)   H (  6)
   N (  2)  1.152751
   C (  3)  2.515556  3.616379
   H (  4)  2.706329  3.616770  1.103377
   C (  5)  1.453555  2.604596  1.342982  2.063985
   H (  6)  2.115542  3.150486  2.099889  3.040491  1.082140
   C (  7)  4.003603  5.143276  1.616203  2.386053  2.613160  2.805228
   H (  8)  4.427181  5.567895  2.281379  3.100526  3.018351  2.971924
   C (  9)  4.766578  5.884118  2.748126  3.586678  3.383010  3.228646
   H ( 10)  4.806757  5.905265  2.294503  2.634795  3.522362  3.871408
   N ( 11)  5.225363  6.266644  3.615428  4.454546  3.969891  3.651508
   H ( 12)  4.868593  5.811623  3.704498  4.510834  3.802860  3.472481
             C (  7)   H (  8)   C (  9)   H ( 10)   N ( 11)
   H (  8)  1.108016
   C (  9)  1.498036  2.023053
   H ( 10)  1.107896  1.736591  2.019619
   N ( 11)  2.664045  3.173316  1.225687  3.169024
   H ( 12)  3.179370  3.806576  1.990064  3.798840  1.019476
 
 Applying Cartesian multipole field
    Component          Value
    ---------          -----
     (2,0,0)        1.00000E-11
     (0,2,0)        2.00000E-11
     (0,0,2)       -3.00000E-11
 Nucleus-field energy     =    -0.0000000196 hartrees
 Requested basis set is cc-pVTZ
 There are 100 shells and 280 basis functions
 A cutoff of  1.0D-11 yielded   4367 shell pairs
 There are     33751 function pairs (     43915 Cartesian)
 Smallest overlap matrix eigenvalue = 2.72E-04
 Guess MOs from SCF MO coefficient file
 Reading MOs from coefficient file
 Reading MOs from coefficient file
 Long-range K will be added via erf
 Coulomb attenuation parameter = 0.25 bohr**(-1)
 An unrestricted hybrid HF-DFT SCF calculation will be
 performed using Pulay DIIS extrapolation
 Exchange:     0.1957 Hartree-Fock + 1.0000 wB97X-D3 + LR-HF
 Correlation:  1.0000 wB97X-D3
 Using SG-2 standard quadrature grid
 Dispersion:   Grimme D3
 SCF converges when DIIS error is below 1.0E-08
 Using Q-Chem read-in guess as SCF_GUESS READ specified.

 using 64 threads for integral computing
 -------------------------------------------------------
 OpenMP Integral computing Module                
 Release: version 1.0, May 2013, Q-Chem Inc. Pittsburgh 
 -------------------------------------------------------
 using 64 threads for integral computing
 -------------------------------------------------------
 OpenMP Integral computing Module                
 Release: version 1.0, May 2013, Q-Chem Inc. Pittsburgh 
 -------------------------------------------------------
 ---------------------------------------
  Cycle       Energy         DIIS Error
 ---------------------------------------
    1    -302.9087119503      1.27E-03
    2    -302.9023757524      2.26E-04
    3    -302.9025308426      2.20E-04
    4    -302.9029214051      4.08E-05
    5    -302.9029403185      1.20E-05
    6    -302.9029457881      5.19E-06
    7    -302.9029476098      3.47E-06
    8    -302.9029481885      1.60E-06
    9    -302.9029484874      7.91E-07
   10    -302.9029485862      2.96E-07
   11    -302.9029486170      1.28E-07
   12    -302.9029486295      4.47E-08
   13    -302.9029486347      1.80E-08
   14    -302.9029486366      8.44E-09 Convergence criterion met
 ---------------------------------------
 <S^2> = 0.7557
 SCF time:  CPU 1108.60 s  wall 18.76 s
 SCF   energy in the final basis set = -302.90294864
 Total energy in the final basis set = -302.90294864
 
 --------------------------------------------------------------
 
                    Orbital Energies (a.u.)
 --------------------------------------------------------------
 
 Alpha MOs
 -- Occupied --
-14.4431 -14.4339 -10.3560 -10.3532 -10.3514 -10.3466 -10.3321  -1.0482
 -1.0357  -0.9551  -0.8868  -0.7635  -0.6963  -0.6534  -0.6054  -0.5778
 -0.5536  -0.5210  -0.4886  -0.4768  -0.4598  -0.4446  -0.4388  -0.3881
 -0.2745
 -- Virtual --
  0.0073   0.0741   0.0878   0.1139   0.1277   0.1409   0.1612   0.1748
  0.1829   0.2211   0.2474   0.2624   0.2737   0.2991   0.3116   0.3559
  0.3625   0.3860   0.3940   0.4097   0.4237   0.4387   0.4503   0.4629
  0.4857   0.4953   0.4978   0.5079   0.5152   0.5274   0.5440   0.5556
  0.5717   0.5754   0.5881   0.6132   0.6343   0.6429   0.6603   0.6614
  0.6826   0.6971   0.7294   0.7341   0.7347   0.7548   0.7787   0.8009
  0.8116   0.8231   0.8629   0.9032   0.9174   0.9281   0.9606   0.9800
  1.0237   1.0322   1.0613   1.0971   1.0990   1.1115   1.1180   1.1362
  1.1557   1.1624   1.2104   1.2256   1.2354   1.2464   1.2562   1.2908
  1.3202   1.3506   1.3616   1.3898   1.4081   1.4320   1.4433   1.4680
  1.4914   1.5041   1.5167   1.5317   1.5718   1.6034   1.6248   1.6776
  1.6993   1.7637   1.7787   1.7869   1.8206   1.8821   1.9263   2.0172
  2.0814   2.1084   2.1436   2.1929   2.2129   2.2346   2.2681   2.2940
  2.3350   2.3516   2.3745   2.3930   2.4711   2.4798   2.4972   2.5412
  2.5638   2.5697   2.6038   2.6314   2.6528   2.6881   2.7045   2.7195
  2.7247   2.7526   2.7785   2.8002   2.8150   2.8369   2.8524   2.8742
  2.8971   2.8984   2.9177   2.9230   2.9373   2.9771   2.9823   3.0091
  3.0153   3.0377   3.0651   3.0715   3.0773   3.0843   3.1055   3.1097
  3.1268   3.1380   3.1584   3.1873   3.2055   3.2408   3.2576   3.2729
  3.3005   3.3154   3.3384   3.3477   3.3605   3.3694   3.4045   3.4507
  3.4690   3.4869   3.5144   3.5435   3.5622   3.5718   3.5972   3.6045
  3.6248   3.6494   3.6780   3.6987   3.7315   3.7530   3.7621   3.7874
  3.7932   3.8598   3.8756   3.9244   3.9534   3.9808   3.9860   3.9997
  4.0168   4.0426   4.0594   4.0673   4.0738   4.0888   4.1142   4.1262
  4.1563   4.1737   4.1947   4.2472   4.2540   4.2821   4.3109   4.3426
  4.4029   4.4262   4.4345   4.4909   4.5269   4.5564   4.5978   4.6349
  4.6391   4.6611   4.6844   4.7170   4.7181   4.7485   4.7965   4.8302
  4.8521   4.8740   4.9350   4.9580   5.0135   5.0475   5.1060   5.1164
  5.1282   5.1453   5.2183   5.2235   5.2367   5.2990   5.3552   5.3886
  5.4428   5.5281   5.5590   5.6657   5.7455   5.7643   5.8583   5.9256
  5.9483   6.0304   6.0676   6.1558   6.2034   6.2449   6.4299   6.8087
  8.4527   8.6728  10.9544  12.1324  13.4756  14.3763  15.5037
 
 Beta MOs
 -- Occupied --
-14.4402 -14.4339 -10.3552 -10.3519 -10.3465 -10.3423 -10.3320  -1.0369
 -1.0351  -0.9522  -0.8795  -0.7570  -0.6769  -0.6520  -0.5944  -0.5713
 -0.5449  -0.5148  -0.4875  -0.4746  -0.4440  -0.4339  -0.4239  -0.3855
 -- Virtual --
[truncated: 1,596,973 more chars]
