# Supplementary material for: Reactant Discovery with an Ab Initio Nanoreactor: Exploration of Astrophysical N-Heterocycle Precursors and Formation Pathways
Source: ACS Earth Space Chem. 2024 Aug 9;8(9):1771–83. doi: 10.1021/acsearthspacechem.4c00120 (PMC11418024; doi:10.1021/acsearthspacechem.4c00120)
Supplement: Supplementary file 2 — sp4c00120_si_002.zip [file sp4c00120_si_002.zip › nr-si-data/reaction2/TS6/ccsd_sp.out]

Running Job 1 of 1 qchem.in
qchem qchem.in_3753909.0 ./qchem3753909/ 0
/home/leeping/opt/qchem/5.3.2-openmp/exe/qcprog.exe_s qchem.in_3753909.0 ./qchem3753909/
                  Welcome to Q-Chem
     A Quantum Leap Into The Future Of Chemistry


 Q-Chem 5.3, Q-Chem, Inc., Pleasanton, CA (2020)

 Yihan Shao,  Zhengting Gan,  E. Epifanovsky,  A. T. B. Gilbert,  M. Wormit,  
 J. Kussmann,  A. W. Lange,  A. Behn,  Jia Deng,  Xintian Feng,  D. Ghosh,  
 M. Goldey,  P. R. Horn,  L. D. Jacobson,  I. Kaliman,  T. Kus,  A. Landau,  
 Jie Liu,  E. I. Proynov,  R. M. Richard,  R. P. Steele,  E. J. Sundstrom,  
 H. L. Woodcock III,  P. M. Zimmerman,  D. Zuev,  B. Alam,  B. Albrecht,  
 A. Aldossary,  E. Alguire,  S. A. Baeppler,  D. Barton,  Z. Benda,  
 Y. A. Bernard,  E. J. Berquist,  K. B. Bravaya,  H. Burton,  K. Carter-Fenk,  
 D. Casanova,  Chun-Min Chang,  Yunqing Chen,  A. Chien,  K. D. Closser,  
 M. P. Coons,  S. Coriani,  S. Dasgupta,  A. L. Dempwolff,  M. Diedenhofen,  
 Hainam Do,  R. G. Edgar,  Po-Tung Fang,  S. Faraji,  S. Fatehi,  
 Qingguo Feng,  J. Fosso-Tande,  J. Gayvert,  Qinghui Ge,  A. Ghysels,  
 G. Gidofalvi,  J. Gomes,  J. Gonthier,  S. Gulania,  A. Gunina,  D. Hait,  
 M. W. D. Hanson-Heine,  S. Hammes-Schiffer,  P. H. P. Harbach,  
 A. W. Hauser,  M. F. Herbst,  J. E. Herr,  E. G. Hohenstein,  Z. C. Holden,  
 S. Houck,  Kerwin Hui,  B. C. Huynh,  M. Ivanov,  T.-C. Jagau,  Hyunjun Ji,  
 B. Kaduk,  K. Khistyaev,  Jaehoon Kim,  P. Klunzinger,  K. Koh,  
 D. Kosenkov,  L. Koulias,  T. Kowalczyk,  C. M. Krauter,  A. Kunitsa,  
 Ka Un Lao,  A. Laurent,  K. V. Lawler,  Joonho Lee,  D. Lefrancois,  
 S. Lehtola,  D. S. Levine,  Yi-Pei Li,  You-Sheng Lin,  Fenglai Liu,  
 Kuan-Yu Liu,  E. Livshits,  M. Loipersberger,  A. Luenser,  A. Manjanath,  
 P. Manohar,  E. Mansoor,  S. F. Manzer,  Shan-Ping Mao,  Yuezhi Mao,  
 N. Mardirossian,  A. V. Marenich,  T. Markovich,  L. A. Martinez-Martinez,  
 S. A. Maurer,  N. J. Mayhall,  S. C. McKenzie,  J.-M. Mewes,  P. Morgante,  
 A. F. Morrison,  J. W. Mullinax,  K. Nanda,  T. S. Nguyen-Beck,  
 R. Olivares-Amaya,  K. J. Oosterbaan,  J. A. Parkhill,  S. K. Paul,  
 F. Pavosevic,  Zheng Pei,  T. M. Perrine,  F. Plasser,  P. Pokhilko,  
 S. Prager,  A. Prociuk,  E. Ramos,  B. Rana,  D. R. Rehn,  F. Rob,  
 E. Rossomme,  M. Scheurer,  M. Schneider,  N. Sergueev,  S. M. Sharada,  
 S. Sharma,  W. Skomorowski,  D. W. Small,  T. Stauch,  C. J. Stein,  
 T. Stein,  Yu-Chuan Su,  S. P. Veccham,  Zhen Tao,  A. J. W. Thom,  
 A. Tkatchenko,  T. Tsuchimochi,  N. M. Tubman,  L. Vogt,  M. L. Vidal,  
 O. Vydrov,  M. A. Watson,  J. Wenzel,  M. de Wergifosse,  T. A. Wesolowski,  
 A. White,  J. Witte,  A. Yamada,  Jun Yang,  K. Yao,  S. Yeganeh,  
 S. R. Yost,  Zhi-Qiang You,  A. Zech,  Igor Ying Zhang,  Xing Zhang,  
 Yan Zhao,  Ying Zhu,  B. R. Brooks,  G. K. L. Chan,  C. J. Cramer,  
 M. S. Gordon,  W. J. Hehre,  A. Klamt,  M. W. Schmidt,  C. D. Sherrill,  
 D. G. Truhlar,  A. Aspuru-Guzik,  R. Baer,  A. T. Bell,  N. A. Besley,  
 Jeng-Da Chai,  A. E. DePrince, III,  R. A. DiStasio Jr.,  A. Dreuw,  
 B. D. Dunietz,  T. R. Furlani,  Chao-Ping Hsu,  Yousung Jung,  Jing Kong,  
 D. S. Lambrecht,  WanZhen Liang,  C. Ochsenfeld,  V. A. Rassolov,  
 L. V. Slipchenko,  J. E. Subotnik,  T. Van Voorhis,  J. M. Herbert,  
 A. I. Krylov,  P. M. W. Gill,  M. Head-Gordon

 Contributors to earlier versions of Q-Chem not listed above: 
 R. D. Adamson,  B. Austin,  J. Baker,  G. J. O. Beran,  K. Brandhorst,  
 S. T. Brown,  E. F. C. Byrd,  A. K. Chakraborty,  C.-L. Cheng,  
 Siu Hung Chien,  D. M. Chipman,  D. L. Crittenden,  H. Dachsel,  
 R. J. Doerksen,  A. D. Dutoi,  L. Fusti-Molnar,  W. A. Goddard III,  
 A. Golubeva-Zadorozhnaya,  S. R. Gwaltney,  G. Hawkins,  A. Heyden,  
 S. Hirata,  G. Kedziora,  F. J. Keil,  C. Kelley,  Jihan Kim,  R. A. King,  
 R. Z. Khaliullin,  P. P. Korambath,  W. Kurlancheek,  A. M. Lee,  M. S. Lee,  
 S. V. Levchenko,  Ching Yeh Lin,  D. Liotard,  R. C. Lochan,  I. Lotan,  
 P. E. Maslen,  N. Nair,  D. P. O'Neill,  D. Neuhauser,  E. Neuscamman,  
 C. M. Oana,  R. Olson,  B. Peters,  R. Peverati,  P. A. Pieniazek,  
 Y. M. Rhee,  J. Ritchie,  M. A. Rohrdanz,  E. Rosta,  N. J. Russ,  
 H. F. Schaefer III,  N. E. Schultz,  N. Shenvi,  A. C. Simmonett,  A. Sodt,  
 D. Stuck,  K. S. Thanthiriwatte,  V. Vanovschi,  Tao Wang,  A. Warshel,  
 C. F. Williams,  Q. Wu,  X. Xu,  W. Zhang

 Please cite Q-Chem as follows:
 Y. Shao et al., Mol. Phys. 113, 184-215 (2015)
 DOI: 10.1080/00268976.2014.952696

 Q-Chem 5.3.2 for Intel X86 EM64T Linux

 Parts of Q-Chem use Armadillo 9.800.1 (Horizon Scraper).
 http://arma.sourceforge.net/

 Q-Chem begins on Wed Jun 12 18:48:13 2024  

Host: 
0

     Scratch files written to ./qchem3753909//
 Dec820 |scratch|qcdevops|jenkins|workspace|build_RNUM 5633   
Processing $rem in /home/leeping/opt/qchem/5.3.2-openmp/config/preferences:
Processing $rem in /home/hpark21/.qchemrc:
Core orbitals will be frozen

Checking the input file for inconsistencies... 	...done.

--------------------------------------------------------------
User input:
--------------------------------------------------------------
$molecule
0 2
C        -0.3329700732   -0.4261472817    2.7624748715
N        -0.7061660441   -0.6559728236    3.8251556774
C         0.0442817551   -1.0114985128    0.4526930208
H        -0.3748552510   -2.0096758076    0.4770241612
C         0.1312424650   -0.1377191719    1.4356309781
H         0.5661862174    0.8466115227    1.2895917242
C         0.6746295520   -0.2281414092   -1.6257430314
H         1.7024471687   -0.1245792041   -1.3112158947
C        -0.0383283065    0.8689300726   -1.8398775274
H         0.3786087879   -1.1386675749   -2.1243602556
N        -0.6907573721    1.8706986192   -2.0307723451
H        -1.3543189199    2.1461620006   -1.3106000672
$end

$rem
method                ccsd(t)
basis                 cc-pvtz
unrestricted          true
symmetry              False
sym_ignore            true
scf_convergence       8
thresh                14
jobtype               sp
scf_guess             core
scf_algorithm         diis
max_scf_cycles        100
geom_opt_max_cycles   100
mem_total             10000
$end

--------------------------------------------------------------
 ----------------------------------------------------------------
             Standard Nuclear Orientation (Angstroms)
    I     Atom           X                Y                Z
 ----------------------------------------------------------------
    1      C      -0.3329700732    -0.4261472817     2.7624748715
    2      N      -0.7061660441    -0.6559728236     3.8251556774
    3      C       0.0442817551    -1.0114985128     0.4526930208
    4      H      -0.3748552510    -2.0096758076     0.4770241612
    5      C       0.1312424650    -0.1377191719     1.4356309781
    6      H       0.5661862174     0.8466115227     1.2895917242
    7      C       0.6746295520    -0.2281414092    -1.6257430314
    8      H       1.7024471687    -0.1245792041    -1.3112158947
    9      C      -0.0383283065     0.8689300726    -1.8398775274
   10      H       0.3786087879    -1.1386675749    -2.1243602556
   11      N      -0.6907573721     1.8706986192    -2.0307723451
   12      H      -1.3543189199     2.1461620006    -1.3106000672
 ----------------------------------------------------------------
 Nuclear Repulsion Energy =         221.55339173 hartrees
 There are       25 alpha and       24 beta electrons
 Requested basis set is cc-pVTZ
 There are 100 shells and 280 basis functions
 Total memory of 10000 MB is distributed as follows: 
   MEM_STATIC is set to 2000 MB
   QALLOC/CCMAN JOB total memory use is  8000 MB
 Warning: actual memory use might exceed 10000 MB

 Total QAlloc Memory Limit  10000 MB
 Mega-Array Size      1956 MB
 MEM_STATIC part      2000 MB

                       Distance Matrix (Angstroms)
             C (  1)   N (  2)   C (  3)   H (  4)   C (  5)   H (  6)
   N (  2)  1.149515
   C (  3)  2.412477  3.473194
   H (  4)  2.780756  3.626605  1.082878
   C (  5)  1.434991  2.584505  1.318036  2.163165
   H (  6)  2.144244  3.210253  2.103653  3.115157  1.086007
   C (  7)  4.506764  5.639320  2.308871  2.949053  3.110540  3.109024
   H (  8)  4.563861  5.697904  2.578277  3.326647  3.164494  2.999750
   C (  9)  4.790166  5.904569  2.966263  3.710479  3.430897  3.187399
   H ( 10)  4.989508  6.066834  2.601759  2.844919  3.706295  3.953680
   N ( 11)  5.327169  6.377790  3.874912  4.630998  4.089667  3.695061
   H ( 12)  4.924415  5.886259  3.877642  4.628816  3.868435  3.483987
             C (  7)   H (  8)   C (  9)   H ( 10)   N ( 11)
   H (  8)  1.079843
   C (  9)  1.325793  2.072883
   H ( 10)  1.079493  1.855297  2.070076
   N ( 11)  2.536427  3.197862  1.210638  3.195088
   H ( 12)  3.138991  3.807898  1.908740  3.802019  1.017272
 
 A cutoff of  1.0D-14 yielded   4532 shell pairs
 There are     35140 function pairs (     45745 Cartesian)
 Smallest overlap matrix eigenvalue = 3.19E-04

 Scale SEOQF with 1.000000e-01/1.000000e-01/1.000000e-01

 Standard Electronic Orientation quadrupole field applied
 Nucleus-field energy     =    -0.0000000212 hartrees
 Guess MOs from core Hamiltonian diagonalization
 An unrestricted Hartree-Fock SCF calculation will be
 performed using Pulay DIIS extrapolation
 SCF converges when DIIS error is below 1.0E-08
 using 8 threads for integral computing
 -------------------------------------------------------
 OpenMP Integral computing Module                
 Release: version 1.0, May 2013, Q-Chem Inc. Pittsburgh 
 -------------------------------------------------------
 ---------------------------------------
  Cycle       Energy         DIIS Error
 ---------------------------------------
    1    -236.1027882558      8.26E-02
    2    -254.6871175133      4.64E-02
    3    -272.1189148433      3.99E-02
    4    -288.5121895335      2.72E-02
    5    -285.4402131699      2.44E-02
    6    -295.1987600826      1.63E-02
    7    -299.7706942774      8.47E-03
    8    -300.8852016154      3.56E-03
    9    -301.0357195658      9.29E-04
   10    -301.0591314221      5.35E-04
   11    -301.0710195537      3.42E-04
   12    -301.0781210398      1.72E-04
   13    -301.0815009513      9.22E-05
   14    -301.0828224101      3.43E-05
   15    -301.0836714041      1.62E-05
   16    -301.0842004150      1.20E-05
   17    -301.0848587193      1.10E-05
   18    -301.0853364427      1.05E-05
   19    -301.0861519661      9.89E-06
   20    -301.0870574487      7.28E-06
   21    -301.0873943615      4.54E-06
   22    -301.0874388014      2.89E-06
   23    -301.0875074588      3.68E-06
   24    -301.0875684095      2.04E-06
   25    -301.0876065102      1.13E-06
   26    -301.0876280890      1.21E-06
   27    -301.0876359087      8.76E-07
   28    -301.0876391971      3.26E-07
   29    -301.0876408893      1.96E-07
   30    -301.0876420315      1.57E-07
   31    -301.0876422541      1.50E-07
   32    -301.0876423439      7.63E-08
   33    -301.0876423984      3.13E-08
   34    -301.0876424154      1.80E-08
   35    -301.0876424192      8.23E-09 Convergence criterion met
 ---------------------------------------
 <S^2> = 1.2148
 SCF time:  CPU 824.19 s  wall 111.10 s
 SCF   energy in the final basis set = -301.08764242
 Total energy in the final basis set = -301.08764242


 ------------------------------------------------------------------------------

   CCMAN2: suite of methods based on coupled cluster
           and equation of motion theories.

   Components:
   * libvmm-1.3-trunk
     by Evgeny Epifanovsky, Ilya Kaliman.
   * libtensor-2.5-trunk
     by Evgeny Epifanovsky, Michael Wormit, Dmitry Zuev, Sam Manzer, 
        Ilya Kaliman.
   * libcc-2.5-trunk
     by Evgeny Epifanovsky, Arik Landau, Tomasz Kus, Kirill Khistyaev, 
        Dmitry Zuev, Prashant Manohar, Xintian Feng, Anna Krylov, 
        Matthew Goldey, Alec White, Thomas Jagau, Kaushik Nanda, 
        Anastasia Gunina, Alexander Kunitsa, Joonho Lee.

   CCMAN original authors:
   Anna I. Krylov, C. David Sherrill, Steven R. Gwaltney,
   Edward F. C. Byrd (2000)
   Sergey V. Levchenko, Lyudmila V. Slipchenko, Tao Wang,
   Ana-Maria C. Cristian (2003)
   Piotr A. Pieniazek, C. Melania Oana, Evgeny Epifanovsky (2007)
   Prashant Manohar (2009)

 ------------------------------------------------------------------------------


 Allocating and initializing 8000MB of RAM...
 Calculation will run on 8 cores.

 
 Alpha MOs, Unrestricted
 -- Occupied --                  
-15.593 -15.566 -11.328 -11.290 -11.282 -11.279 -11.261  -1.266
  1 A     2 A     3 A     4 A     5 A     6 A     7 A     8 A                  
 -1.219  -1.104  -1.038  -0.876  -0.788  -0.731  -0.697  -0.648
  9 A    10 A    11 A    12 A    13 A    14 A    15 A    16 A                  
 -0.641  -0.588  -0.556  -0.514  -0.484  -0.480  -0.465  -0.417
 17 A    18 A    19 A    20 A    21 A    22 A    23 A    24 A                  
 -0.327
 25 A                                                                          
 -- Virtual --                   
  0.092   0.120   0.133   0.143   0.158   0.177   0.197   0.215
 26 A    27 A    28 A    29 A    30 A    31 A    32 A    33 A                  
  0.218   0.266   0.274   0.288   0.337   0.358   0.376   0.410
 34 A    35 A    36 A    37 A    38 A    39 A    40 A    41 A                  
  0.416   0.444   0.456   0.476   0.493   0.507   0.521   0.530
 42 A    43 A    44 A    45 A    46 A    47 A    48 A    49 A                  
  0.560   0.568   0.574   0.596   0.609   0.619   0.633   0.637
 50 A    51 A    52 A    53 A    54 A    55 A    56 A    57 A                  
  0.647   0.659   0.672   0.695   0.720   0.726   0.744   0.749
 58 A    59 A    60 A    61 A    62 A    63 A    64 A    65 A                  
  0.756   0.764   0.783   0.811   0.823   0.852   0.859   0.893
 66 A    67 A    68 A    69 A    70 A    71 A    72 A    73 A                  
  0.908   0.936   0.953   0.988   1.009   1.032   1.048   1.059
 74 A    75 A    76 A    77 A    78 A    79 A    80 A    81 A                  
  1.118   1.145   1.155   1.176   1.210   1.243   1.253   1.266
 82 A    83 A    84 A    85 A    86 A    87 A    88 A    89 A                  
  1.271   1.281   1.306   1.343   1.363   1.389   1.396   1.428
 90 A    91 A    92 A    93 A    94 A    95 A    96 A    97 A                  
  1.453   1.494   1.503   1.510   1.528   1.571   1.574   1.590
 98 A    99 A   100 A   101 A   102 A   103 A   104 A   105 A                  
  1.609   1.630   1.632   1.677   1.694   1.715   1.737   1.791
106 A   107 A   108 A   109 A   110 A   111 A   112 A   113 A                  
  1.805   1.904   1.962   1.980   1.990   2.047   2.142   2.193
114 A   115 A   116 A   117 A   118 A   119 A   120 A   121 A                  
  2.234   2.309   2.340   2.390   2.409   2.441   2.454   2.519
122 A   123 A   124 A   125 A   126 A   127 A   128 A   129 A                  
  2.529   2.550   2.594   2.608   2.628   2.664   2.722   2.726
130 A   131 A   132 A   133 A   134 A   135 A   136 A   137 A                  
  2.756   2.783   2.786   2.807   2.833   2.864   2.887   2.924
138 A   139 A   140 A   141 A   142 A   143 A   144 A   145 A                  
  2.930   2.936   2.949   2.965   2.990   3.009   3.038   3.074
146 A   147 A   148 A   149 A   150 A   151 A   152 A   153 A                  
  3.085   3.093   3.112   3.143   3.172   3.182   3.205   3.215
154 A   155 A   156 A   157 A   158 A   159 A   160 A   161 A                  
  3.232   3.260   3.274   3.303   3.313   3.317   3.324   3.336
162 A   163 A   164 A   165 A   166 A   167 A   168 A   169 A                  
  3.358   3.367   3.387   3.395   3.430   3.438   3.449   3.480
170 A   171 A   172 A   173 A   174 A   175 A   176 A   177 A                  
  3.514   3.540   3.540   3.563   3.602   3.614   3.619   3.648
178 A   179 A   180 A   181 A   182 A   183 A   184 A   185 A                  
  3.681   3.722   3.752   3.768   3.781   3.804   3.813   3.832
186 A   187 A   188 A   189 A   190 A   191 A   192 A   193 A                  
  3.852   3.865   3.880   3.900   3.959   3.968   3.979   3.995
194 A   195 A   196 A   197 A   198 A   199 A   200 A   201 A                  
  4.058   4.084   4.096   4.110   4.143   4.156   4.160   4.187
202 A   203 A   204 A   205 A   206 A   207 A   208 A   209 A                  
  4.216   4.241   4.264   4.283   4.320   4.330   4.357   4.360
210 A   211 A   212 A   213 A   214 A   215 A   216 A   217 A                  
  4.372   4.403   4.436   4.472   4.487   4.544   4.585   4.609
218 A   219 A   220 A   221 A   222 A   223 A   224 A   225 A                  
  4.614   4.638   4.759   4.799   4.826   4.830   4.896   4.948
226 A   227 A   228 A   229 A   230 A   231 A   232 A   233 A                  
  4.992   5.013   5.030   5.057   5.066   5.072   5.084   5.086
234 A   235 A   236 A   237 A   238 A   239 A   240 A   241 A                  
  5.117   5.233   5.259   5.303   5.320   5.377   5.394   5.412
242 A   243 A   244 A   245 A   246 A   247 A   248 A   249 A                  
  5.474   5.486   5.534   5.537   5.573   5.579   5.647   5.674
250 A   251 A   252 A   253 A   254 A   255 A   256 A   257 A                  
  5.779   5.978   6.024   6.033   6.080   6.141   6.232   6.248
258 A   259 A   260 A   261 A   262 A   263 A   264 A   265 A                  
  6.317   6.353   6.523   6.598   6.657   6.721   6.805   7.096
266 A   267 A   268 A   269 A   270 A   271 A   272 A   273 A                  
  8.869   9.534  11.219  14.382  14.971  15.830  16.217
274 A   275 A   276 A   277 A   278 A   279 A   280 A                          
 
 Beta MOs, Unrestricted
 -- Occupied --                  
-15.594 -15.579 -11.315 -11.293 -11.269 -11.269 -11.251  -1.259
  1 A     2 A     3 A     4 A     5 A     6 A     7 A     8 A                  
 -1.237  -1.086  -1.043  -0.815  -0.775  -0.715  -0.689  -0.643
  9 A    10 A    11 A    12 A    13 A    14 A    15 A    16 A                  
 -0.619  -0.573  -0.547  -0.538  -0.489  -0.480  -0.417  -0.398
 17 A    18 A    19 A    20 A    21 A    22 A    23 A    24 A                  
 -- Virtual --                   
  0.090   0.120   0.125   0.140   0.148   0.167   0.188   0.205
 25 A    26 A    27 A    28 A    29 A    30 A    31 A    32 A                  
  0.221   0.239   0.262   0.273   0.277   0.342   0.363   0.390
 33 A    34 A    35 A    36 A    37 A    38 A    39 A    40 A                  
  0.417   0.427   0.457   0.470   0.481   0.500   0.520   0.537
 41 A    42 A    43 A    44 A    45 A    46 A    47 A    48 A                  
  0.554   0.561   0.572   0.579   0.600   0.609   0.624   0.638
 49 A    50 A    51 A    52 A    53 A    54 A    55 A    56 A                  
  0.645   0.652   0.666   0.680   0.717   0.729   0.739   0.753
 57 A    58 A    59 A    60 A    61 A    62 A    63 A    64 A                  
  0.756   0.762   0.767   0.789   0.809   0.837   0.863   0.864
 65 A    66 A    67 A    68 A    69 A    70 A    71 A    72 A                  
  0.903   0.919   0.943   0.958   0.991   1.023   1.046   1.050
 73 A    74 A    75 A    76 A    77 A    78 A    79 A    80 A                  
  1.067   1.123   1.152   1.165   1.183   1.211   1.249   1.259
 81 A    82 A    83 A    84 A    85 A    86 A    87 A    88 A                  
  1.268   1.271   1.279   1.311   1.345   1.373   1.394   1.404
 89 A    90 A    91 A    92 A    93 A    94 A    95 A    96 A                  
  1.437   1.458   1.494   1.503   1.514   1.524   1.570   1.576
 97 A    98 A    99 A   100 A   101 A   102 A   103 A   104 A                  
  1.592   1.611   1.631   1.641   1.677   1.695   1.717   1.737
105 A   106 A   107 A   108 A   109 A   110 A   111 A   112 A                  
  1.795   1.808   1.914   1.946   1.979   1.995   2.043   2.145
113 A   114 A   115 A   116 A   117 A   118 A   119 A   120 A                  
  2.201   2.237   2.309   2.355   2.404   2.441   2.457   2.484
121 A   122 A   123 A   124 A   125 A   126 A   127 A   128 A                  
  2.534   2.540   2.557   2.595   2.607   2.631   2.670   2.729
129 A   130 A   131 A   132 A   133 A   134 A   135 A   136 A                  
  2.734   2.770   2.789   2.805   2.820   2.846   2.871   2.899
137 A   138 A   139 A   140 A   141 A   142 A   143 A   144 A                  
  2.927   2.941   2.946   2.957   2.977   3.000   3.022   3.044
145 A   146 A   147 A   148 A   149 A   150 A   151 A   152 A                  
  3.080   3.094   3.110   3.122   3.154   3.185   3.195   3.219
153 A   154 A   155 A   156 A   157 A   158 A   159 A   160 A                  
  3.227   3.253   3.272   3.286   3.307   3.317   3.321   3.341
161 A   162 A   163 A   164 A   165 A   166 A   167 A   168 A                  
  3.350   3.362   3.372   3.392   3.408   3.440   3.448   3.459
169 A   170 A   171 A   172 A   173 A   174 A   175 A   176 A                  
  3.488   3.517   3.542   3.543   3.572   3.609   3.619   3.635
177 A   178 A   179 A   180 A   181 A   182 A   183 A   184 A                  
  3.652   3.693   3.723   3.755   3.770   3.791   3.806   3.813
185 A   186 A   187 A   188 A   189 A   190 A   191 A   192 A                  
  3.835   3.855   3.866   3.886   3.908   3.962   3.969   3.982
193 A   194 A   195 A   196 A   197 A   198 A   199 A   200 A                  
  3.999   4.057   4.087   4.098   4.112   4.144   4.158   4.163
201 A   202 A   203 A   204 A   205 A   206 A   207 A   208 A                  
  4.191   4.221   4.243   4.265   4.287   4.318   4.327   4.338
209 A   210 A   211 A   212 A   213 A   214 A   215 A   216 A                  
  4.349   4.375   4.404   4.437   4.475   4.489   4.543   4.582
217 A   218 A   219 A   220 A   221 A   222 A   223 A   224 A                  
  4.614   4.618   4.640   4.760   4.798   4.825   4.834   4.900
225 A   226 A   227 A   228 A   229 A   230 A   231 A   232 A                  
  4.948   4.962   4.986   5.030   5.054   5.064   5.067   5.080
233 A   234 A   235 A   236 A   237 A   238 A   239 A   240 A                  
  5.085   5.115   5.233   5.265   5.301   5.324   5.377   5.395
241 A   242 A   243 A   244 A   245 A   246 A   247 A   248 A                  
  5.419   5.473   5.487   5.533   5.538   5.566   5.579   5.649
249 A   250 A   251 A   252 A   253 A   254 A   255 A   256 A                  
  5.675   5.779   5.978   6.026   6.032   6.081   6.147   6.232
257 A   258 A   259 A   260 A   261 A   262 A   263 A   264 A                  
  6.249   6.321   6.356   6.514   6.596   6.657   6.725   6.804
265 A   266 A   267 A   268 A   269 A   270 A   271 A   272 A                  
  7.099   8.873   9.539  11.231  14.386  14.969  15.830  16.212
273 A   274 A   275 A   276 A   277 A   278 A   279 A   280 A                  

 Occupation and symmetry of molecular orbitals

 Point group: C1 (1 irreducible representation).

                           A     All 
 -------------------------------------
 All molecular orbitals:
  - Alpha                  280   280 
  - Beta                   280   280 
 -------------------------------------
 Alpha orbitals:
  - Frozen occupied        7     7   
  - Active occupied        18    18  
  - Active virtual         255   255 
  - Frozen virtual         0     0   
 -------------------------------------
 Beta orbitals:
  - Frozen occupied        7     7   
  - Active occupied        17    17  
  - Active virtual         256   256 
  - Frozen virtual         0     0   
 -------------------------------------

 Import integrals:   CPU 0.00 s  wall 0.00 s

 Import integrals:   CPU 5616.56 s  wall 3871.42 s

 MP2 amplitudes:   CPU 17.85 s  wall 191.64 s

Running a double precision version
           CCSD T amplitudes will be solved using DIIS.

           Start     Size      MaxIter   EConv     TConv     
           3         7         100       1.00e-06  1.00e-04  
 ------------------------------------------------------------------------------
           Energy (a.u.)   Ediff      Tdiff       Comment
 ------------------------------------------------------------------------------
          -302.20227478                           
     1    -302.20100789   1.27e-03   9.85e-01     Step took 24.45.
     2    -302.24001485   3.90e-02   1.23e-01     
     3    -302.24214762   2.13e-03   4.61e-02     
     4    -302.24849119   6.34e-03   1.79e-02     Switched to DIIS steps.
     5    -302.25430953   5.82e-03   2.28e-02     
     6    -302.25620383   1.89e-03   9.44e-03     
     7    -302.25702293   8.19e-04   6.01e-03     
     8    -302.25727615   2.53e-04   2.10e-03     
     9    -302.25731989   4.37e-05   1.02e-03     
    10    -302.25731625   3.64e-06   4.47e-04     
    11    -302.25731775   1.49e-06   2.99e-04     
    12    -302.25731745   2.92e-07   1.34e-04     
    13    -302.25731756   1.01e-07   4.22e-05     
 ------------------------------------------------------------------------------
          -302.25731756                           CCSD T converged.

End of double precision

WARNING: YOUR (T) CALCULATION MAY RUN OUT OF MEMORY
REDUCE CC_MEMORY OR USE CC_BACKEND=XM IF THIS HAPPENS

----------------------------------------
libpt (c) 2016-2019 Ilya Kaliman
Fast Coupled Cluster Triples Corrections
https://github.com/ilyak/libpt
----------------------------------------

 Starting (T) calculation...
 Using double precision libpt code
 Running unrestricted (T) code
 Using 1 integral batch

 (T) calculation completed in 1573.87 sec
 (T) energy is -0.0618953191

 SCF energy                 = -301.08764242
 MP2 energy                 = -302.20227478
 CCSD correlation energy    =   -1.16967514
 CCSD total energy          = -302.25731756
 CCSD(T) correlation energy =   -0.06189532
 CCSD(T) total energy       = -302.31921287

 CCSD  T1^2 = 0.1048  T2^2 = 0.4390  Leading amplitudes:

 Amplitude    Orbitals with energies
  0.1486       23 (A) B                  ->    27 (A) B                   
              -0.4171                          0.1245                     
  0.1478       24 (A) A                  ->    26 (A) A                   
              -0.4166                          0.0917                     
 -0.0510       24 (A) B                  ->    34 (A) B                   
              -0.3978                          0.2386                     
  0.0491       20 (A) A                  ->    37 (A) A                   
              -0.5144                          0.2885                     

 Amplitude    Orbitals with energies
  0.0852       24 (A) A      23 (A) B    ->    26 (A) A      27 (A) B     
              -0.4166       -0.4171            0.0917        0.1245       
 -0.0852       24 (A) A      23 (A) B    ->    27 (A) B      26 (A) A     
              -0.4166       -0.4171            0.1245        0.0917       
 -0.0852       23 (A) B      24 (A) A    ->    26 (A) A      27 (A) B     
              -0.4171       -0.4166            0.0917        0.1245       
  0.0852       23 (A) B      24 (A) A    ->    27 (A) B      26 (A) A     
              -0.4171       -0.4166            0.1245        0.0917       

 CCSD calculation:   CPU 25722.76 s  wall 26200.93 s

 Total ccman2 time:   CPU 31455.25 s  wall 30305.66 s

 
 --------------------------------------------------------------
 
                    Orbital Energies (a.u.)
 --------------------------------------------------------------
 
 Alpha MOs
 -- Occupied --
-15.5929 -15.5655 -11.3276 -11.2899 -11.2815 -11.2788 -11.2607  -1.2656
 -1.2194  -1.1037  -1.0384  -0.8756  -0.7877  -0.7311  -0.6970  -0.6483
 -0.6413  -0.5878  -0.5560  -0.5144  -0.4845  -0.4798  -0.4649  -0.4166
 -0.3272
 -- Virtual --
  0.0917   0.1197   0.1333   0.1425   0.1583   0.1765   0.1974   0.2149
  0.2185   0.2665   0.2738   0.2885   0.3371   0.3582   0.3755   0.4098
  0.4163   0.4438   0.4565   0.4763   0.4932   0.5074   0.5208   0.5301
  0.5603   0.5681   0.5737   0.5960   0.6088   0.6188   0.6325   0.6375
  0.6468   0.6593   0.6722   0.6950   0.7203   0.7258   0.7440   0.7491
  0.7563   0.7638   0.7828   0.8113   0.8232   0.8519   0.8592   0.8930
  0.9079   0.9360   0.9534   0.9876   1.0087   1.0322   1.0482   1.0588
  1.1179   1.1451   1.1550   1.1756   1.2103   1.2432   1.2532   1.2657
  1.2707   1.2809   1.3062   1.3426   1.3627   1.3890   1.3958   1.4280
  1.4528   1.4940   1.5026   1.5102   1.5280   1.5714   1.5743   1.5900
  1.6091   1.6300   1.6324   1.6774   1.6941   1.7153   1.7374   1.7914
  1.8054   1.9043   1.9619   1.9802   1.9898   2.0466   2.1422   2.1935
  2.2338   2.3090   2.3397   2.3896   2.4091   2.4415   2.4539   2.5189
  2.5292   2.5497   2.5936   2.6075   2.6282   2.6639   2.7224   2.7256
  2.7557   2.7831   2.7862   2.8072   2.8326   2.8635   2.8869   2.9238
  2.9302   2.9361   2.9494   2.9650   2.9895   3.0092   3.0379   3.0742
  3.0845   3.0929   3.1120   3.1434   3.1718   3.1817   3.2054   3.2145
  3.2324   3.2602   3.2739   3.3026   3.3130   3.3172   3.3238   3.3360
  3.3578   3.3667   3.3873   3.3951   3.4303   3.4378   3.4486   3.4801
  3.5135   3.5398   3.5405   3.5634   3.6020   3.6142   3.6190   3.6482
  3.6806   3.7219   3.7518   3.7684   3.7813   3.8043   3.8128   3.8316
  3.8518   3.8651   3.8800   3.9001   3.9595   3.9683   3.9790   3.9951
  4.0575   4.0844   4.0960   4.1095   4.1434   4.1565   4.1601   4.1869
  4.2162   4.2411   4.2640   4.2827   4.3196   4.3304   4.3565   4.3604
  4.3722   4.4026   4.4364   4.4721   4.4869   4.5440   4.5846   4.6086
  4.6141   4.6376   4.7592   4.7987   4.8256   4.8297   4.8961   4.9484
  4.9920   5.0132   5.0300   5.0573   5.0663   5.0716   5.0835   5.0865
  5.1171   5.2327   5.2587   5.3034   5.3203   5.3771   5.3944   5.4123
  5.4736   5.4859   5.5335   5.5369   5.5732   5.5795   5.6472   5.6743
  5.7787   5.9784   6.0236   6.0327   6.0798   6.1413   6.2320   6.2484
  6.3175   6.3528   6.5225   6.5976   6.6574   6.7211   6.8045   7.0963
  8.8690   9.5337  11.2194  14.3819  14.9712  15.8300  16.2171
 
 Beta MOs
 -- Occupied --
-15.5940 -15.5786 -11.3154 -11.2929 -11.2694 -11.2691 -11.2512  -1.2592
 -1.2366  -1.0862  -1.0435  -0.8149  -0.7745  -0.7150  -0.6886  -0.6430
 -0.6185  -0.5735  -0.5471  -0.5380  -0.4886  -0.4795  -0.4171  -0.3978
 -- Virtual --
  0.0899   0.1195   0.1245   0.1404   0.1478   0.1669   0.1877   0.2051
  0.2208   0.2386   0.2621   0.2728   0.2775   0.3422   0.3631   0.3899
  0.4174   0.4270   0.4573   0.4696   0.4812   0.5003   0.5199   0.5375
  0.5543   0.5614   0.5721   0.5789   0.6003   0.6085   0.6244   0.6382
  0.6452   0.6520   0.6659   0.6804   0.7172   0.7292   0.7394   0.7532
  0.7564   0.7622   0.7666   0.7891   0.8089   0.8375   0.8626   0.8642
  0.9034   0.9187   0.9434   0.9575   0.9910   1.0234   1.0462   1.0501
  1.0669   1.1226   1.1515   1.1652   1.1826   1.2109   1.2494   1.2594
  1.2678   1.2706   1.2794   1.3107   1.3452   1.3732   1.3935   1.4043
  1.4367   1.4578   1.4942   1.5032   1.5145   1.5243   1.5695   1.5761
  1.5920   1.6109   1.6306   1.6406   1.6768   1.6953   1.7168   1.7370
  1.7946   1.8081   1.9145   1.9458   1.9788   1.9955   2.0430   2.1455
  2.2009   2.2375   2.3094   2.3554   2.4037   2.4410   2.4567   2.4845
  2.5339   2.5399   2.5571   2.5948   2.6074   2.6311   2.6703   2.7294
  2.7340   2.7699   2.7888   2.8049   2.8200   2.8455   2.8709   2.8992
  2.9273   2.9407   2.9457   2.9572   2.9775   3.0002   3.0225   3.0444
  3.0796   3.0938   3.1099   3.1216   3.1537   3.1853   3.1954   3.2185
  3.2270   3.2525   3.2719   3.2856   3.3068   3.3174   3.3207   3.3412
  3.3502   3.3620   3.3723   3.3924   3.4077   3.4402   3.4483   3.4588
  3.4876   3.5168   3.5415   3.5428   3.5716   3.6092   3.6193   3.6348
  3.6521   3.6927   3.7235   3.7552   3.7697   3.7908   3.8061   3.8129
  3.8354   3.8547   3.8665   3.8856   3.9081   3.9622   3.9689   3.9816
  3.9985   4.0574   4.0870   4.0979   4.1125   4.1443   4.1584   4.1633
  4.1913   4.2210   4.2427   4.2652   4.2869   4.3183   4.3269   4.3376
  4.3485   4.3750   4.4036   4.4366   4.4745   4.4885   4.5430   4.5818
  4.6142   4.6178   4.6398   4.7599   4.7984   4.8253   4.8341   4.9001
  4.9484   4.9616   4.9860   5.0301   5.0542   5.0641   5.0670   5.0804
  5.0846   5.1151   5.2332   5.2653   5.3015   5.3239   5.3765   5.3953
  5.4194   5.4728   5.4874   5.5325   5.5377   5.5662   5.5793   5.6491
  5.6748   5.7794   5.9780   6.0258   6.0323   6.0812   6.1465   6.2317
  6.2491   6.3208   6.3561   6.5144   6.5961   6.6565   6.7245   6.8036
  7.0990   8.8726   9.5390  11.2312  14.3865  14.9689  15.8297  16.2120
 --------------------------------------------------------------
 
          Ground-State Mulliken Net Atomic Charges

     Atom                 Charge (a.u.)    Spin (a.u.)
  --------------------------------------------------------
      1 C                    -0.004975       0.461460
      2 N                    -0.115824      -0.433748
      3 C                    -0.180349       1.459809
      4 H                     0.173995      -0.023660
      5 C                    -0.133089      -0.649726
      6 H                     0.190474       0.063492
      7 C                    -0.420399      -0.437445
      8 H                     0.176998       0.024256
      9 C                     0.158766       0.525875
     10 H                     0.172148       0.023428
     11 N                    -0.214179      -0.065875
     12 H                     0.196434       0.052134
  --------------------------------------------------------
  Sum of atomic charges =     0.000000
  Sum of spin   charges =     1.000000

 -----------------------------------------------------------------
                    Cartesian Multipole Moments
 -----------------------------------------------------------------
    Charge (ESU x 10^10)
                 0.0000
    Dipole Moment (Debye)
         X       0.9817      Y      -0.2835      Z      -3.0454
       Tot       3.2123
    Quadrupole Moments (Debye-Ang)
        XX     -40.2213     XY      -1.1260     YY     -40.3157
        XZ       3.7393     YZ       9.3140     ZZ     -66.3223
    Octopole Moments (Debye-Ang^2)
       XXX      14.3615    XXY       3.8052    XYY       0.4842
       YYY     -11.5082    XXZ     -21.1994    XYZ      -2.7753
       YYZ      -8.7194    XZZ      26.2912    YZZ      -0.5597
       ZZZ    -119.6424
    Hexadecapole Moments (Debye-Ang^3)
      XXXX    -107.7045   XXXY      12.3274   XXYY     -58.1411
      XYYY      13.5600   YYYY    -277.9524   XXXZ      57.7258
      XXYZ      53.7057   XYYZ      18.8105   YYYZ     183.6110
      XXZZ    -247.5733   XYZZ       0.9265   YYZZ    -294.9270
      XZZZ     126.2814   YZZZ     273.3384   ZZZZ   -1691.7748
 -----------------------------------------------------------------
Archival summary:
1\1\cpu-6-90\SP\ProcedureUnspecified\BasisUnspecified\255(2)\hpark21\ThuJun1303:15:182024ThuJun1303:15:182024\0\\#,ProcedureUnspecified,BasisUnspecified,\\0,2\C\H,1,1.08601\C,1,1.31804,2,121.804\H,3,1.08288,1,128.306,2,-179.311,0\C,1,1.43499,2,115.854,3,179.662,0\N,5,1.14952,1,179.909,2,68.478,0\C,3,2.30887,1,115.366,2,-6.02803,0\H,7,1.07949,3,93.139,1,-174.628,0\H,7,1.07984,3,91.7303,1,66.7495,0\C,7,1.32579,3,106.22,1,-53.8098,0\N,10,1.21064,7,179.771,3,11.4477,0\H,11,1.01727,10,117.644,7,-12.6857,0\\HF=-301.087642\\@

 Total job time:  30425.33s(wall), 32292.48s(cpu) 
 Thu Jun 13 03:15:18 2024

        *************************************************************
        *                                                           *
        *  Thank you very much for using Q-Chem.  Have a nice day.  *
        *                                                           *
        *************************************************************
