# Supplementary material for: Reactant Discovery with an Ab Initio Nanoreactor: Exploration of Astrophysical N-Heterocycle Precursors and Formation Pathways
Source: ACS Earth Space Chem. 2024 Aug 9;8(9):1771–83. doi: 10.1021/acsearthspacechem.4c00120 (PMC11418024; doi:10.1021/acsearthspacechem.4c00120)
Supplement: Supplementary file 2 — sp4c00120_si_002.zip [file sp4c00120_si_002.zip › nr-si-data/reaction2/TS6/irc_result.xyz]

12   
36 Energy -302.922142
C       -0.3171852179   -0.3972458495    2.4934480244
N       -0.6634980474   -0.7517217203    3.5847897507
C        0.0220947924   -0.7507214021    0.1387851655
H       -0.4458220276   -1.7030797358    0.2514447530
C        0.1316705460    0.0430008028    1.2497207555
H        0.5998614764    1.0012199027    1.2048570837
C        0.5779244156   -0.3900321869   -1.2063442651
H        1.6609140461   -0.2679352586   -1.1421562025
C        0.0530758230    0.8340200965   -1.9151254074
H        0.4211684022   -1.2282632552   -1.8895694012
N       -0.7183706800    1.7404618012   -1.7963591415
H       -1.3218335502    1.8702972360   -0.9734898096
12   
35 Energy -302.921541
C       -0.3205268521   -0.4121338768    2.5265102822
N       -0.6522532224   -0.7471811432    3.5764047467
C        0.0286814148   -0.7357116538    0.1636240358
H       -0.4358021216   -1.7202689943    0.2547383640
C        0.1282291525    0.0162873914    1.2327216509
H        0.5958753135    1.0019815943    1.2116746483
C        0.5731877362   -0.3901185432   -1.2064793830
H        1.6569266064   -0.2665470434   -1.1420004263
C        0.0588374282    0.8273700985   -1.9166089164
H        0.4160209812   -1.2240340098   -1.8878912204
N       -0.7213989684    1.7542412765   -1.8119231493
H       -1.3277774896    1.8961153343   -1.0007693264
12   
34 Energy -302.921498
C       -0.3146598755   -0.4125452501    2.5140119488
N       -0.6540936264   -0.7487457678    3.5917162139
C        0.0245804294   -0.7666778695    0.1350841746
H       -0.4268666273   -1.7183800182    0.2557825297
C        0.1334937864    0.0385365852    1.2680232248
H        0.5905400438    0.9919002807    1.2138909002
C        0.5709163993   -0.3859217899   -1.2011273624
H        1.6551283847   -0.2656838809   -1.1425739547
C        0.0599846714    0.8251958304   -1.9167768995
H        0.4131072459   -1.2237282415   -1.8874508207
N       -0.7220839410    1.7590871055   -1.8182582527
H       -1.3300469120    1.9069634465   -1.0123203956
12   
33 Energy -302.921284
C       -0.3174962547   -0.4153833312    2.5278106195
N       -0.6510503053   -0.7477263746    3.5850071886
C        0.0303928843   -0.7367968835    0.1684409417
H       -0.4290687660   -1.7269214641    0.2560637551
C        0.1279346443    0.0093573129    1.2341485325
H        0.5930418839    0.9993909479    1.2151507078
C        0.5709974482   -0.3894796573   -1.2052104923
H        1.6547834036   -0.2656508560   -1.1421845217
C        0.0568484115    0.8293472270   -1.9164595585
H        0.4132356368   -1.2221663364   -1.8872070528
N       -0.7186976895    1.7565749571   -1.8209988066
H       -1.3309213186    1.9094548887   -1.0145600068
12   
32 Energy -302.921230
C       -0.3143165710   -0.4175604056    2.5221417946
N       -0.6512299007   -0.7471243402    3.5930176612
C        0.0261302031   -0.7684372203    0.1382946586
H       -0.4209616465   -1.7239917280    0.2569024010
C        0.1336572978    0.0334477849    1.2692534259
H        0.5881279690    0.9893634200    1.2168647626
C        0.5686824537   -0.3849094467   -1.2001030906
H        1.6533008031   -0.2647838074   -1.1427806876
C        0.0619669840    0.8222978490   -1.9169051086
H        0.4106669152   -1.2220225054   -1.8868722841
N       -0.7238257106    1.7652433989   -1.8247286313
H       -1.3321988183    1.9184774310   -1.0250835950
12   
31 Energy -302.921041
C       -0.3155707496   -0.4188951917    2.5308692882
N       -0.6497373142   -0.7471451545    3.5907438524
C        0.0317093100   -0.7394372690    0.1709382429
H       -0.4228957838   -1.7325230653    0.2570882429
C        0.1282409361    0.0047037988    1.2368187058
H        0.5905962160    0.9964717710    1.2181349653
C        0.5691632606   -0.3888173634   -1.2038157914
H        1.6529027619   -0.2647521100   -1.1424525625
C        0.0541088433    0.8321504596   -1.9161925408
H        0.4108048139   -1.2205613741   -1.8867008956
N       -0.7155029712    1.7576303914   -1.8290999712
H       -1.3338193443    1.9211755374   -1.0263302292
12   
30 Energy -302.920983
C       -0.3213590989   -0.4280972904    2.5517951134
N       -0.6429540580   -0.7400464608    3.5745594455
C        0.0282698629   -0.7655028804    0.1452819039
H       -0.4166549488   -1.7297813471    0.2577050179
C        0.1341046607    0.0262832889    1.2628223024
H        0.5867420377    0.9881990635    1.2192384613
C        0.5673501908   -0.3852826680   -1.2000220099
H        1.6516505873   -0.2640057025   -1.1429362033
C        0.0615764053    0.8223685724   -1.9167587267
H        0.4088719127   -1.2201883235   -1.8862345840
N       -0.7239308353    1.7684390917   -1.8299004205
H       -1.3336667375    1.9276150866   -1.0355489931
12   
29 Energy -302.920850
C       -0.3115594145   -0.4192949393    2.5249304227
N       -0.6511042026   -0.7483187042    3.6020515726
C        0.0323851443   -0.7441628809    0.1701519759
H       -0.4178125315   -1.7361942743    0.2578033510
C        0.1286488061    0.0029854124    1.2425122425
H        0.5886063747    0.9934787069    1.2204007939
C        0.5672920401   -0.3872847710   -1.2022799969
H        1.6516057237   -0.2639344186   -1.1427624089
C        0.0548199098    0.8306754684   -1.9161354481
H        0.4088528599   -1.2195741872   -1.8865553444
N       -0.7156859839    1.7613775788   -1.8347491744
H       -1.3360487472    1.9302474392   -1.0353666789
12   
28 Energy -302.920784
C       -0.3212503234   -0.4310373650    2.5577153915
N       -0.6413558434   -0.7387605941    3.5751015151
C        0.0301599961   -0.7607496060    0.1528818411
H       -0.4134494971   -1.7353154962    0.2582460780
C        0.1333135199    0.0179371989    1.2586416311
H        0.5858867918    0.9876129582    1.2211209403
C        0.5685074721   -0.3882730086   -1.2007098551
H        1.6491518948   -0.2635061588   -1.1430838260
C        0.0562111657    0.8287475036   -1.9163907760
H        0.4076513157   -1.2178091977   -1.8850520909
N       -0.7231388902    1.7674408709   -1.8309788346
H       -1.3316876233    1.9337133251   -1.0474907075
12   
27 Energy -302.920669
C       -0.3096627789   -0.4213297199    2.5250227896
N       -0.6511260120   -0.7478055500    3.6081910499
C        0.0332578087   -0.7492104205    0.1700001329
H       -0.4127949627   -1.7392969930    0.2583740291
C        0.1293823339    0.0010981839    1.2459447957
H        0.5869356275    0.9906381575    1.2226457191
C        0.5631676080   -0.3832751627   -1.2003412776
H        1.6518120645   -0.2629274170   -1.1431107843
C        0.0575297139    0.8264307396   -1.9158696907
H        0.4068930475   -1.2195416345   -1.8872628717
N       -0.7127373281    1.7648252951   -1.8451391650
H       -1.3426571434    1.9403949517   -1.0384534200
12   
26 Energy -302.920569
C       -0.3188838984   -0.4324159114    2.5573378788
N       -0.6417162410   -0.7386971812    3.5821022395
C        0.0321797635   -0.7570324671    0.1598594460
H       -0.4094108241   -1.7413812970    0.2587911106
C        0.1325773836    0.0093253789    1.2559987576
H        0.5848463693    0.9863449057    1.2233477679
C        0.5696101351   -0.3907557739   -1.2004856636
H        1.6463646769   -0.2628450751   -1.1433809519
C        0.0511396571    0.8345988806   -1.9161172903
H        0.4061114667   -1.2155938056   -1.8841851281
N       -0.7240531610    1.7678574700   -1.8312038482
H       -1.3287653487    1.9405953062   -1.0620630110
12   
25 Energy -302.920442
C       -0.3144515373   -0.4313833599    2.5496864378
N       -0.6450699320   -0.7403223513    3.5975037798
C        0.0358948956   -0.7538792985    0.1750154444
H       -0.4047424708   -1.7458254612    0.2590049540
C        0.1310116358   -0.0054329065    1.2440329384
H        0.5849841157    0.9863745643    1.2264244212
C        0.5546987737   -0.3751095461   -1.1991545763
H        1.6529871993   -0.2608578713   -1.1437472188
C        0.0664604362    0.8133262921   -1.9149723542
H        0.4037277956   -1.2192456725   -1.8886491361
N       -0.7082374412    1.7735223273   -1.8657607787
H       -1.3572634916    1.9588337137   -1.0393826040
12   
24 Energy -302.920241
C       -0.3148094455   -0.4340582936    2.5540273700
N       -0.6431840477   -0.7385241698    3.5945477864
C        0.0340056874   -0.7598308435    0.1625564325
H       -0.4023025922   -1.7477636329    0.2594492212
C        0.1329387512    0.0028250908    1.2587706246
H        0.5828979925    0.9827321085    1.2266381365
C        0.5682393115   -0.3909802352   -1.1980276241
H        1.6440583661   -0.2615414580   -1.1440246274
C        0.0464869224    0.8394667672   -1.9157509474
H        0.4035766367   -1.2136160152   -1.8839138672
N       -0.7217499916    1.7687161368   -1.8378627927
H       -1.3301576118    1.9525749751   -1.0764084048
12   
23 Energy -302.920091
C       -0.3123336986   -0.4348762176    2.5513761900
N       -0.6445766119   -0.7379509356    3.6032644280
C        0.0370620917   -0.7603188649    0.1737581472
H       -0.3978841016   -1.7521206319    0.2596306311
C        0.1321409863   -0.0068279119    1.2534068686
H        0.5825520095    0.9810591526    1.2292268366
C        0.5538339127   -0.3739492604   -1.1997875040
H        1.6500878570   -0.2595860479   -1.1442549011
C        0.0677927046    0.8100879295   -1.9140274697
H        0.4012690664   -1.2167181558   -1.8876784298
N       -0.7130691903    1.7808461731   -1.8690208303
H       -1.3568750468    1.9703552012   -1.0558926590
12   
22 Energy -302.919893
C       -0.3077210437   -0.4335665598    2.5414999022
N       -0.6479767677   -0.7399052309    3.6167076790
C        0.0356583952   -0.7630434692    0.1653753227
H       -0.3942015659   -1.7542994030    0.2598891362
C        0.1333202615   -0.0056295729    1.2611659413
H        0.5814308079    0.9795023102    1.2302684703
C        0.5660610843   -0.3915890367   -1.1942646732
H        1.6422666395   -0.2597868386   -1.1450262369
C        0.0426641577    0.8430981634   -1.9153327797
H        0.4008532094   -1.2113985962   -1.8839008793
N       -0.7188370162    1.7705750980   -1.8470363418
H       -1.3335181831    1.9660435658   -1.0893442330
12   
21 Energy -302.919724
C       -0.3086782995   -0.4379430018    2.5465407045
N       -0.6452073089   -0.7350757305    3.6126990073
C        0.0371962032   -0.7641554345    0.1786720798
H       -0.3904852901   -1.7615434397    0.2595927771
C        0.1334158656   -0.0103436940    1.2654980785
H        0.5800056275    0.9746051403    1.2318399084
C        0.5523101881   -0.3701046478   -1.2024268725
H        1.6492818364   -0.2578844652   -1.1449348433
C        0.0645736854    0.8113068599   -1.9116025914
H        0.3983384637   -1.2160405705   -1.8886325795
N       -0.7122625618    1.7835151605   -1.8758538118
H       -1.3584884307    1.9836642535   -1.0713905491
12   
20 Energy -302.918636
C       -0.3062749836   -0.4468639045    2.5630945097
N       -0.6468289232   -0.7255221181    3.6261734074
C        0.0441272191   -0.7764660965    0.1740658031
H       -0.3713690119   -1.7748798973    0.2602199000
C        0.1367830948   -0.0250272714    1.2680749637
H        0.5773202578    0.9637614514    1.2407436415
C        0.5551721612   -0.3820636023   -1.1917678544
H        1.6380014232   -0.2541631356   -1.1477645908
C        0.0438444691    0.8361483917   -1.9123331513
H        0.3930179229   -1.2057919790   -1.8845963953
N       -0.7129512452    1.7824290905   -1.8780842684
H       -1.3508424051    2.0084395014   -1.1178246568
12   
19 Energy -302.918556
C       -0.3049107276   -0.4502300283    2.5658917909
N       -0.6481829784   -0.7206933707    3.6323154110
C        0.0458794192   -0.7806643312    0.1756796679
H       -0.3640925037   -1.7812183333    0.2599926771
C        0.1383432612   -0.0308781360    1.2713744829
H        0.5764249359    0.9587183442    1.2440608146
C        0.5555319292   -0.3847573965   -1.1895913041
H        1.6359409794   -0.2525534955   -1.1491738422
C        0.0204178489    0.8643455650   -1.9110662245
H        0.3911223959   -1.2035911152   -1.8846450660
N       -0.6910547179    1.7614909494   -1.8888433704
H       -1.3554198628    2.0200317783   -1.1259937286
12   
18 Energy -302.917352
C       -0.3033634836   -0.4583710482    2.5745655193
N       -0.6499027693   -0.7092556457    3.6418345292
C        0.0507351417   -0.7893556545    0.1812015902
H       -0.3491471374   -1.7959464465    0.2593055665
C        0.1414064693   -0.0436379166    1.2787193411
H        0.5748624948    0.9477783185    1.2509609475
C        0.5480136002   -0.3763751945   -1.1895771734
H        1.6335349333   -0.2477901832   -1.1521608071
C        0.0432540622    0.8302012083   -1.9080091022
H        0.3861067924   -1.1999365254   -1.8864483912
N       -0.7155327092    1.7977763429   -1.8983927796
H       -1.3599674152    2.0449131746   -1.1519979315
12   
17 Energy -302.917229
C       -0.3026809706   -0.4611164205    2.5771107514
N       -0.6510914316   -0.7044970670    3.6463879293
C        0.0524636842   -0.7932924329    0.1829790740
H       -0.3436160509   -1.8011424543    0.2598755063
C        0.1426993465   -0.0486493404    1.2815497751
H        0.5741596815    0.9431611718    1.2540150690
C        0.5478412187   -0.3780436458   -1.1880313170
H        1.6324711247   -0.2460388643   -1.1541243585
C        0.0193426495    0.8595529732   -1.9071155889
H        0.3848911065   -1.1982544100   -1.8876609369
N       -0.6898209299    1.7731495646   -1.9100408244
H       -1.3666594492    2.0551713555   -1.1549437705
12   
16 Energy -302.915771
C       -0.3015687074   -0.4692896920    2.5871560511
N       -0.6545718372   -0.6896408770    3.6591396217
C        0.0598782702   -0.8050823095    0.1864110116
H       -0.3277426631   -1.8168885750    0.2624138794
C        0.1462463383   -0.0648008034    1.2881223374
H        0.5725151142    0.9295367753    1.2638173610
C        0.5428470200   -0.3748388814   -1.1863617242
H        1.6271579797   -0.2390573674   -1.1606901466
C        0.0344202495    0.8347482921   -1.9034429189
H        0.3805805504   -1.1908019260   -1.8912808476
N       -0.7131010251    1.8064495203   -1.9165517436
H       -1.3666613103    2.0796662740   -1.1887315720
12   
15 Energy -302.915593
C       -0.3016746411   -0.4719629062    2.5907854903
N       -0.6560483911   -0.6843115599    3.6644974186
C        0.0618708945   -0.8103020992    0.1879573770
H       -0.3232052124   -1.8223033608    0.2659068950
C        0.1474169450   -0.0699524953    1.2917672040
H        0.5717161892    0.9241309515    1.2671464539
C        0.5436505414   -0.3778570091   -1.1850416834
H        1.6256215005   -0.2362435139   -1.1654253489
C        0.0104529996    0.8645684070   -1.9028674075
H        0.3805522166   -1.1871231466   -1.8949451981
N       -0.6890126834    1.7826377857   -1.9261311526
H       -1.3713403795    2.0887193766   -1.1936487387
12   
14 Energy -302.913750
C       -0.3029728127   -0.4788886331    2.6014378550
N       -0.6596137513   -0.6702905401    3.6777559155
C        0.0688585174   -0.8224269863    0.1938896694
H       -0.3130017688   -1.8371869953    0.2766989939
C        0.1495777539   -0.0855333646    1.2988812023
H        0.5702492693    0.9108442411    1.2758567581
C        0.5381676303   -0.3731903235   -1.1851902272
H        1.6223859112   -0.2270156715   -1.1792718122
C        0.0284109907    0.8348711017   -1.8968303095
H        0.3802590185   -1.1767386445   -1.9070423859
N       -0.7110543619    1.8172252745   -1.9348323022
H       -1.3712664174    2.1083309714   -1.2213520472
12   
13 Energy -302.913393
C       -0.3040214995   -0.4804921560    2.6064190670
N       -0.6612960279   -0.6658832724    3.6839909593
C        0.0708461153   -0.8286424924    0.1961517514
H       -0.3104987317   -1.8421215350    0.2836808776
C        0.1502853172   -0.0902699180    1.3030769587
H        0.5693112561    0.9050948274    1.2784490045
C        0.5391798944   -0.3760312421   -1.1848102837
H        1.6214388014   -0.2233461569   -1.1869459711
C        0.0053446195    0.8642783060   -1.8969844319
H        0.3817879960   -1.1715118095   -1.9141940116
N       -0.6861853552    1.7927737375   -1.9445558579
H       -1.3761924062    2.1161521411   -1.2242767524
12   
12 Energy -302.910857
C       -0.3074307450   -0.4830895978    2.6196874060
N       -0.6653136808   -0.6563433235    3.6991399680
C        0.0780054113   -0.8405600388    0.2026507549
H       -0.3068252783   -1.8544705822    0.3029493767
C        0.1505681013   -0.1046502386    1.3106477077
H        0.5676372428    0.8923586675    1.2839392377
C        0.5359231946   -0.3733527871   -1.1867623152
H        1.6184755157   -0.2130244068   -1.2072962690
C        0.0241463026    0.8351204465   -1.8925946452
H        0.3858895315   -1.1567827455   -1.9337278499
N       -0.7089407138    1.8263176261   -1.9498543364
H       -1.3721349027    2.1284774100   -1.2487777252
12   
11 Energy -302.910060
C       -0.3091676901   -0.4828986009    2.6268414673
N       -0.6674876798   -0.6534394839    3.7068284271
C        0.0798926287   -0.8479211644    0.2059245828
H       -0.3064810763   -1.8595927935    0.3132654860
C        0.1507787210   -0.1089932875    1.3154685082
H        0.5665508060    0.8863966212    1.2857135789
C        0.5386791339   -0.3771076331   -1.1884201822
H        1.6185058226   -0.2083662479   -1.2173717853
C        0.0012039274    0.8653941811   -1.8939142757
H        0.3883879517   -1.1504516547   -1.9443562008
N       -0.6854961699    1.8026304541   -1.9580752679
H       -1.3753663959    2.1343500391   -1.2519030281
12   
10 Energy -302.906906
C       -0.3128552007   -0.4804857809    2.6419344994
N       -0.6719873784   -0.6493469403    3.7223689612
C        0.0863420051   -0.8593159854    0.2126519948
H       -0.3083775985   -1.8709338412    0.3352789307
C        0.1494436437   -0.1205673282    1.3229127514
H        0.5652442866    0.8765384928    1.2884698354
C        0.5372306354   -0.3740910920   -1.1939161870
H        1.6202505858   -0.1975703417   -1.2378826217
C        0.0250836233    0.8313143974   -1.8912432080
H        0.3927040926   -1.1380798231   -1.9679865295
N       -0.7109694125    1.8402909158   -1.9638875063
H       -1.3721093031    2.1422477566   -1.2686996100
12   
9 Energy -302.902949
C       -0.3165196247   -0.4751580645    2.6600178577
N       -0.6777518671   -0.6480972060    3.7406028524
C        0.0896055976   -0.8742815970    0.2210034121
H       -0.3129227479   -1.8836492481    0.3596818508
C        0.1484518379   -0.1288142423    1.3319028027
H        0.5638390010    0.8677359888    1.2904568533
C        0.5453413989   -0.3806178061   -1.2031147743
H        1.6265544535   -0.1857218431   -1.2590006378
C        0.0002401738    0.8645702820   -1.8934901802
H        0.3964962051   -1.1280386106   -1.9953251117
N       -0.6885081879    1.8222831454   -1.9775982137
H       -1.3748262608    2.1497896310   -1.2751354009
12   
8 Energy -302.897159
C       -0.3201731040   -0.4677108573    2.6793979581
N       -0.6836419018   -0.6489211242    3.7582785518
C        0.0923795304   -0.8893008699    0.2325666610
H       -0.3212274682   -1.9010185985    0.3845338017
C        0.1465113192   -0.1354481173    1.3430679506
H        0.5634543819    0.8619131084    1.2916196196
C        0.5513673800   -0.3758356245   -1.2225247946
H        1.6400155173   -0.1722006427   -1.2778661142
C        0.0122153514    0.8448231937   -1.8889338388
H        0.3974893982   -1.1240051068   -2.0262058241
N       -0.7065625807    1.8537228983   -1.9877573797
H       -1.3718278444    2.1539821703   -1.2861752808
12   
7 Energy -302.889631
C       -0.3230748394   -0.4603580535    2.6959548521
N       -0.6885247722   -0.6504873678    3.7724474351
C        0.0912383634   -0.9053289678    0.2522716298
H       -0.3305349668   -1.9194553429    0.4056615833
C        0.1444248086   -0.1383671674    1.3568351481
H        0.5634309838    0.8579732360    1.2919681465
C        0.5646744699   -0.3687140106   -1.2562875091
H        1.6552596776   -0.1607200748   -1.2912057148
C       -0.0091114485    0.8682436657   -1.8839784609
H        0.3965860258   -1.1250265308   -2.0531113029
N       -0.6929142049    1.8457009544   -1.9998916589
H       -1.3714541177    2.1565400891   -1.2906628376
12   
6 Energy -302.880775
C       -0.3251878242   -0.4538440242    2.7082611345
N       -0.6922469243   -0.6521082540    3.7831209987
C        0.0883605953   -0.9212040697    0.2768450640
H       -0.3391919382   -1.9359443402    0.4221190493
C        0.1419539311   -0.1399471390    1.3702070082
H        0.5639319880    0.8557314816    1.2918872522
C        0.5760259242   -0.3493061899   -1.3021004440
H        1.6684428424   -0.1515650474   -1.2992068074
C       -0.0047327879    0.8525242863   -1.8715450901
H        0.3942569176   -1.1280010301   -2.0733942281
N       -0.7040039164    1.8666733303   -2.0083150256
H       -1.3676088282    2.1569914257   -1.2978776010
12   
5 Energy -302.872300
C       -0.3272658454   -0.4489704587    2.7191786154
N       -0.6945586861   -0.6531848039    3.7896477965
C        0.0830820938   -0.9369378759    0.3035471822
H       -0.3460423893   -1.9490201345    0.4341803765
C        0.1402074304   -0.1396374834    1.3816661688
H        0.5643020790    0.8539950450    1.2916880771
C        0.5930914443   -0.3349511677   -1.3502689741
H        1.6778587954   -0.1451774748   -1.3033883846
C       -0.0277125046    0.8761174240   -1.8639196183
H        0.3917059382   -1.1310769141   -2.0868629772
N       -0.6886745852    1.8522347623   -2.0150483531
H       -1.3659937908    2.1566095113   -1.3004185984
12   
4 Energy -302.865131
C       -0.3273116825   -0.4436279962    2.7233388778
N       -0.6976479553   -0.6548349132    3.7984784158
C        0.0784354398   -0.9498156851    0.3296119976
H       -0.3526129001   -1.9617243091    0.4440006441
C        0.1376979567   -0.1400955927    1.3933718451
H        0.5650317601    0.8531119642    1.2912345776
C        0.6046155782   -0.3104337018   -1.4019450840
H        1.6841569539   -0.1399892346   -1.3055799744
C       -0.0171250191    0.8511337113   -1.8499390876
H        0.3888677595   -1.1332377032   -2.0962339097
N       -0.7015709388    1.8736135313   -2.0208222375
H       -1.3625369730    2.1559003587   -1.3055147537
12   
3 Energy -302.860117
C       -0.3305591663   -0.4408760605    2.7364530090
N       -0.6979074449   -0.6547939841    3.7991824749
C        0.0705474369   -0.9666500226    0.3591237988
H       -0.3568638431   -1.9698556390    0.4514980756
C        0.1369017944   -0.1390261622    1.4004810428
H        0.5654280004    0.8520202345    1.2910987321
C        0.6203797367   -0.2923532775   -1.4524705556
H        1.6911585483   -0.1360243973   -1.3060839199
C       -0.0380258228    0.8741927643   -1.8451732995
H        0.3858799236   -1.1369493561   -2.1038431846
N       -0.6874337393    1.8565267258   -2.0219661643
H       -1.3595054444    2.1537896043   -1.3082986982
12   
2 Energy -302.857471
C       -0.3303006273   -0.4352115377    2.7408513879
N       -0.7012556465   -0.6565186656    3.8088351600
C        0.0639690367   -0.9799453122    0.3882908099
H       -0.3635946584   -1.9840267130    0.4594982605
C        0.1347810334   -0.1382313820    1.4126836466
H        0.5661755808    0.8513793819    1.2903958637
C        0.6377299013   -0.2697852785   -1.5106428919
H        1.6940909897   -0.1320547595   -1.3064666867
C       -0.0340254341    0.8629251144   -1.8375334631
H        0.3826946757   -1.1379467094   -2.1093965195
N       -0.6919897563    1.8666060164   -2.0267477048
H       -1.3582751153    2.1528102748   -1.3097665513
12   
1 Energy -302.856855
C       -0.3315673331   -0.4316751230    2.7497703453
N       -0.7030181221   -0.6564186901    3.8145709925
C        0.0541842687   -0.9959559743    0.4214969126
H       -0.3684366568   -1.9951941873    0.4668377140
C        0.1332466836   -0.1372914896    1.4229253086
H        0.5662581295    0.8499059330    1.2900848977
C        0.6550432766   -0.2468113523   -1.5691895855
H        1.6987082805   -0.1286399390   -1.3068874037
C       -0.0388324441    0.8656798825   -1.8343313280
H        0.3798552452   -1.1397094380   -2.1153632072
N       -0.6898479897    1.8667008197   -2.0283953132
H       -1.3555933587    2.1494099880   -1.3115180210
12   
1 Energy -302.856855
C       -0.3343728133   -0.4206194404    2.7751793977
N       -0.7093139661   -0.6555269571    3.8357403623
C        0.0343792415   -1.0270410513    0.4838891290
H       -0.3812738452   -2.0241574279    0.4872106084
C        0.1292382464   -0.1381468542    1.4483366476
H        0.5661143053    0.8433171124    1.2890985507
C        0.6942158274   -0.2094714661   -1.6822964773
H        1.7061860569   -0.1205184692   -1.3155443857
C       -0.0378241689    0.8721802627   -1.8454237268
H        0.3773623306   -1.1376257118   -2.1333573040
N       -0.6916667545    1.8746964187   -2.0331493770
H       -1.3530444811    2.1429140132   -1.3096821134
12   
2 Energy -302.857167
C       -0.3361606998   -0.4116816798    2.7936238814
N       -0.7144271276   -0.6545380679    3.8534411811
C        0.0265020103   -1.0403876933    0.5075370856
H       -0.3902415744   -2.0424244456    0.5022927733
C        0.1261534007   -0.1413772915    1.4643467736
H        0.5659125579    0.8366392749    1.2885315132
C        0.7148816912   -0.2021171529   -1.7260629825
H        1.7045854352   -0.1155661700   -1.3295288656
C       -0.0242556831    0.8721982998   -1.8664010007
H        0.3811299445   -1.1281252845   -2.1472893223
N       -0.6998544928    1.8861145276   -2.0356750956
H       -1.3542254831    2.1412661122   -1.3048146318
12   
3 Energy -302.857342
C       -0.3346473327   -0.4150774724    2.7855437247
N       -0.7146288366   -0.6524067852    3.8560608279
C        0.0200107187   -1.0468759862    0.5177867592
H       -0.3847304682   -2.0298650122    0.5023961861
C        0.1259682597   -0.1447077289    1.4585177646
H        0.5648286410    0.8349966755    1.2905732683
C        0.6849019805   -0.1638284248   -1.7293275501
H        1.7293924550   -0.1158109094   -1.3231209621
C       -0.0405780312    0.8850140118   -1.8587139415
H        0.3774181842   -1.1475578097   -2.1572726774
N       -0.6821257636    1.8624730177   -2.0323453367
H       -1.3458098280    2.1336468527   -1.3100967533
