# Supplementary material for: Reactant Discovery with an Ab Initio Nanoreactor: Exploration of Astrophysical N-Heterocycle Precursors and Formation Pathways
Source: ACS Earth Space Chem. 2024 Aug 9;8(9):1771–83. doi: 10.1021/acsearthspacechem.4c00120 (PMC11418024; doi:10.1021/acsearthspacechem.4c00120)
Supplement: Supplementary file 2 — sp4c00120_si_002.zip [file sp4c00120_si_002.zip › nr-si-data/reaction2/TS6/freq.out]

qchem qchem.in_36526.0 ./qchem36526/ 0
/home/leeping/opt/qchem/5.3.2-openmp/exe/qcprog.exe_s qchem.in_36526.0 ./qchem36526/
                  Welcome to Q-Chem
     A Quantum Leap Into The Future Of Chemistry


 Q-Chem 5.3, Q-Chem, Inc., Pleasanton, CA (2020)

 Yihan Shao,  Zhengting Gan,  E. Epifanovsky,  A. T. B. Gilbert,  M. Wormit,  
 J. Kussmann,  A. W. Lange,  A. Behn,  Jia Deng,  Xintian Feng,  D. Ghosh,  
 M. Goldey,  P. R. Horn,  L. D. Jacobson,  I. Kaliman,  T. Kus,  A. Landau,  
 Jie Liu,  E. I. Proynov,  R. M. Richard,  R. P. Steele,  E. J. Sundstrom,  
 H. L. Woodcock III,  P. M. Zimmerman,  D. Zuev,  B. Alam,  B. Albrecht,  
 A. Aldossary,  E. Alguire,  S. A. Baeppler,  D. Barton,  Z. Benda,  
 Y. A. Bernard,  E. J. Berquist,  K. B. Bravaya,  H. Burton,  K. Carter-Fenk,  
 D. Casanova,  Chun-Min Chang,  Yunqing Chen,  A. Chien,  K. D. Closser,  
 M. P. Coons,  S. Coriani,  S. Dasgupta,  A. L. Dempwolff,  M. Diedenhofen,  
 Hainam Do,  R. G. Edgar,  Po-Tung Fang,  S. Faraji,  S. Fatehi,  
 Qingguo Feng,  J. Fosso-Tande,  J. Gayvert,  Qinghui Ge,  A. Ghysels,  
 G. Gidofalvi,  J. Gomes,  J. Gonthier,  S. Gulania,  A. Gunina,  D. Hait,  
 M. W. D. Hanson-Heine,  S. Hammes-Schiffer,  P. H. P. Harbach,  
 A. W. Hauser,  M. F. Herbst,  J. E. Herr,  E. G. Hohenstein,  Z. C. Holden,  
 S. Houck,  Kerwin Hui,  B. C. Huynh,  M. Ivanov,  T.-C. Jagau,  Hyunjun Ji,  
 B. Kaduk,  K. Khistyaev,  Jaehoon Kim,  P. Klunzinger,  K. Koh,  
 D. Kosenkov,  L. Koulias,  T. Kowalczyk,  C. M. Krauter,  A. Kunitsa,  
 Ka Un Lao,  A. Laurent,  K. V. Lawler,  Joonho Lee,  D. Lefrancois,  
 S. Lehtola,  D. S. Levine,  Yi-Pei Li,  You-Sheng Lin,  Fenglai Liu,  
 Kuan-Yu Liu,  E. Livshits,  M. Loipersberger,  A. Luenser,  A. Manjanath,  
 P. Manohar,  E. Mansoor,  S. F. Manzer,  Shan-Ping Mao,  Yuezhi Mao,  
 N. Mardirossian,  A. V. Marenich,  T. Markovich,  L. A. Martinez-Martinez,  
 S. A. Maurer,  N. J. Mayhall,  S. C. McKenzie,  J.-M. Mewes,  P. Morgante,  
 A. F. Morrison,  J. W. Mullinax,  K. Nanda,  T. S. Nguyen-Beck,  
 R. Olivares-Amaya,  K. J. Oosterbaan,  J. A. Parkhill,  S. K. Paul,  
 F. Pavosevic,  Zheng Pei,  T. M. Perrine,  F. Plasser,  P. Pokhilko,  
 S. Prager,  A. Prociuk,  E. Ramos,  B. Rana,  D. R. Rehn,  F. Rob,  
 E. Rossomme,  M. Scheurer,  M. Schneider,  N. Sergueev,  S. M. Sharada,  
 S. Sharma,  W. Skomorowski,  D. W. Small,  T. Stauch,  C. J. Stein,  
 T. Stein,  Yu-Chuan Su,  S. P. Veccham,  Zhen Tao,  A. J. W. Thom,  
 A. Tkatchenko,  T. Tsuchimochi,  N. M. Tubman,  L. Vogt,  M. L. Vidal,  
 O. Vydrov,  M. A. Watson,  J. Wenzel,  M. de Wergifosse,  T. A. Wesolowski,  
 A. White,  J. Witte,  A. Yamada,  Jun Yang,  K. Yao,  S. Yeganeh,  
 S. R. Yost,  Zhi-Qiang You,  A. Zech,  Igor Ying Zhang,  Xing Zhang,  
 Yan Zhao,  Ying Zhu,  B. R. Brooks,  G. K. L. Chan,  C. J. Cramer,  
 M. S. Gordon,  W. J. Hehre,  A. Klamt,  M. W. Schmidt,  C. D. Sherrill,  
 D. G. Truhlar,  A. Aspuru-Guzik,  R. Baer,  A. T. Bell,  N. A. Besley,  
 Jeng-Da Chai,  A. E. DePrince, III,  R. A. DiStasio Jr.,  A. Dreuw,  
 B. D. Dunietz,  T. R. Furlani,  Chao-Ping Hsu,  Yousung Jung,  Jing Kong,  
 D. S. Lambrecht,  WanZhen Liang,  C. Ochsenfeld,  V. A. Rassolov,  
 L. V. Slipchenko,  J. E. Subotnik,  T. Van Voorhis,  J. M. Herbert,  
 A. I. Krylov,  P. M. W. Gill,  M. Head-Gordon

 Contributors to earlier versions of Q-Chem not listed above: 
 R. D. Adamson,  B. Austin,  J. Baker,  G. J. O. Beran,  K. Brandhorst,  
 S. T. Brown,  E. F. C. Byrd,  A. K. Chakraborty,  C.-L. Cheng,  
 Siu Hung Chien,  D. M. Chipman,  D. L. Crittenden,  H. Dachsel,  
 R. J. Doerksen,  A. D. Dutoi,  L. Fusti-Molnar,  W. A. Goddard III,  
 A. Golubeva-Zadorozhnaya,  S. R. Gwaltney,  G. Hawkins,  A. Heyden,  
 S. Hirata,  G. Kedziora,  F. J. Keil,  C. Kelley,  Jihan Kim,  R. A. King,  
 R. Z. Khaliullin,  P. P. Korambath,  W. Kurlancheek,  A. M. Lee,  M. S. Lee,  
 S. V. Levchenko,  Ching Yeh Lin,  D. Liotard,  R. C. Lochan,  I. Lotan,  
 P. E. Maslen,  N. Nair,  D. P. O'Neill,  D. Neuhauser,  E. Neuscamman,  
 C. M. Oana,  R. Olson,  B. Peters,  R. Peverati,  P. A. Pieniazek,  
 Y. M. Rhee,  J. Ritchie,  M. A. Rohrdanz,  E. Rosta,  N. J. Russ,  
 H. F. Schaefer III,  N. E. Schultz,  N. Shenvi,  A. C. Simmonett,  A. Sodt,  
 D. Stuck,  K. S. Thanthiriwatte,  V. Vanovschi,  Tao Wang,  A. Warshel,  
 C. F. Williams,  Q. Wu,  X. Xu,  W. Zhang

 Please cite Q-Chem as follows:
 Y. Shao et al., Mol. Phys. 113, 184-215 (2015)
 DOI: 10.1080/00268976.2014.952696

 Q-Chem 5.3.2 for Intel X86 EM64T Linux

 Parts of Q-Chem use Armadillo 9.800.1 (Horizon Scraper).
 http://arma.sourceforge.net/

 Q-Chem begins on Mon Feb 13 12:24:50 2023  

Host: 
0

     Scratch files written to ./qchem36526//
 Dec820 |scratch|qcdevops|jenkins|workspace|build_RNUM 5633   
Processing $rem in /home/leeping/opt/qchem/5.3.2-openmp/config/preferences:
Processing $rem in /home/hpark21/.qchemrc:

Checking the input file for inconsistencies... 	...done.

--------------------------------------------------------------
User input:
--------------------------------------------------------------
$molecule
0 2
C        -0.3329700732   -0.4261472817    2.7624748715
N        -0.7061660441   -0.6559728236    3.8251556774
C         0.0442817551   -1.0114985128    0.4526930208
H        -0.3748552510   -2.0096758076    0.4770241612
C         0.1312424650   -0.1377191719    1.4356309781
H         0.5661862174    0.8466115227    1.2895917242
C         0.6746295520   -0.2281414092   -1.6257430314
H         1.7024471687   -0.1245792041   -1.3112158947
C        -0.0383283065    0.8689300726   -1.8398775274
H         0.3786087879   -1.1386675749   -2.1243602556
N        -0.6907573721    1.8706986192   -2.0307723451
H        -1.3543189199    2.1461620006   -1.3106000672
$end

$rem
method                wB97X-D3
basis                 cc-pvtz
unrestricted          true
symmetry              False
sym_ignore            true
scf_convergence       8
thresh                14
jobtype               freq
scf_guess             core
scf_algorithm         diis
max_scf_cycles        100
geom_opt_max_cycles   100
mem_total             200000
$end

--------------------------------------------------------------
 Adding empirical dispersion correction 
 ----------------------------------------------------------------
 Doing -D3(0) with
 s6  =   1.00000
 s8  =   1.00000
 rs6 =   1.28100
 rs8 =   1.09400
 -D3 energy without 3body term =     -0.0029036791 hartrees
 ----------------------------------------------------------------
             Standard Nuclear Orientation (Angstroms)
    I     Atom           X                Y                Z
 ----------------------------------------------------------------
    1      C      -0.3329700732    -0.4261472817     2.7624748715
    2      N      -0.7061660441    -0.6559728236     3.8251556774
    3      C       0.0442817551    -1.0114985128     0.4526930208
    4      H      -0.3748552510    -2.0096758076     0.4770241612
    5      C       0.1312424650    -0.1377191719     1.4356309781
    6      H       0.5661862174     0.8466115227     1.2895917242
    7      C       0.6746295520    -0.2281414092    -1.6257430314
    8      H       1.7024471687    -0.1245792041    -1.3112158947
    9      C      -0.0383283065     0.8689300726    -1.8398775274
   10      H       0.3786087879    -1.1386675749    -2.1243602556
   11      N      -0.6907573721     1.8706986192    -2.0307723451
   12      H      -1.3543189199     2.1461620006    -1.3106000672
 ----------------------------------------------------------------
 Nuclear Repulsion Energy =         221.55048805 hartrees
 There are       25 alpha and       24 beta electrons
 Requested basis set is cc-pVTZ
 There are 100 shells and 280 basis functions

 Total QAlloc Memory Limit 200000 MB
 Mega-Array Size      1956 MB
 MEM_STATIC part      2000 MB

                       Distance Matrix (Angstroms)
             C (  1)   N (  2)   C (  3)   H (  4)   C (  5)   H (  6)
   N (  2)  1.149515
   C (  3)  2.412477  3.473194
   H (  4)  2.780756  3.626605  1.082878
   C (  5)  1.434991  2.584505  1.318036  2.163165
   H (  6)  2.144244  3.210253  2.103653  3.115157  1.086007
   C (  7)  4.506764  5.639320  2.308871  2.949053  3.110540  3.109024
   H (  8)  4.563861  5.697904  2.578277  3.326647  3.164494  2.999750
   C (  9)  4.790166  5.904569  2.966263  3.710479  3.430897  3.187399
   H ( 10)  4.989508  6.066834  2.601759  2.844919  3.706295  3.953680
   N ( 11)  5.327169  6.377790  3.874912  4.630998  4.089667  3.695061
   H ( 12)  4.924415  5.886259  3.877642  4.628816  3.868435  3.483987
             C (  7)   H (  8)   C (  9)   H ( 10)   N ( 11)
   H (  8)  1.079843
   C (  9)  1.325793  2.072883
   H ( 10)  1.079493  1.855297  2.070076
   N ( 11)  2.536427  3.197862  1.210638  3.195088
   H ( 12)  3.138991  3.807898  1.908740  3.802019  1.017272
 
 A cutoff of  1.0D-14 yielded   4532 shell pairs
 There are     35140 function pairs (     45745 Cartesian)
 Smallest overlap matrix eigenvalue = 3.19E-04
 Guess MOs from core Hamiltonian diagonalization
 Long-range K will be added via erf
 Coulomb attenuation parameter = 0.25 bohr**(-1)
 An unrestricted hybrid HF-DFT SCF calculation will be
 performed using Pulay DIIS extrapolation
 Exchange:     0.1957 Hartree-Fock + 1.0000 wB97X-D3 + LR-HF
 Correlation:  1.0000 wB97X-D3
 Using SG-2 standard quadrature grid
 Dispersion:   Grimme D3
 SCF converges when DIIS error is below 1.0E-08
 using 64 threads for integral computing
 -------------------------------------------------------
 OpenMP Integral computing Module                
 Release: version 1.0, May 2013, Q-Chem Inc. Pittsburgh 
 -------------------------------------------------------
 using 64 threads for integral computing
 -------------------------------------------------------
 OpenMP Integral computing Module                
 Release: version 1.0, May 2013, Q-Chem Inc. Pittsburgh 
 -------------------------------------------------------
 ---------------------------------------
  Cycle       Energy         DIIS Error
 ---------------------------------------
    1    -238.5014577649      8.21E-02
    2    -254.5966055772      4.83E-02
    3    -275.0715000661      3.82E-02
    4    -283.9151292984      3.31E-02
    5    -281.2941650900      2.71E-02
    6    -287.6266689969      2.20E-02
    7    -296.3693109368      1.80E-02
    8    -302.1577693021      7.38E-03
    9    -302.7269180452      3.28E-03
   10    -302.8387700512      9.52E-04
   11    -302.8511626427      4.48E-04
   12    -302.8548879839      2.19E-04
   13    -302.8558184827      1.39E-04
   14    -302.8563416780      9.89E-05
   15    -302.8567560076      2.34E-05
   16    -302.8568043144      8.07E-06
   17    -302.8568264260      3.75E-06
   18    -302.8568387012      1.43E-06
   19    -302.8568474407      7.63E-07
   20    -302.8568520387      4.89E-07
   21    -302.8568549292      2.00E-07
   22    -302.8568552864      1.09E-07
   23    -302.8568553725      7.77E-08
   24    -302.8568554234      3.70E-08
   25    -302.8568554324      1.11E-08
   26    -302.8568554324      3.16E-09 Convergence criterion met
 ---------------------------------------
 <S^2> = 0.7866
 SCF time:  CPU 2829.81 s  wall 49.43 s
 SCF   energy in the final basis set = -302.85685543
 Total energy in the final basis set = -302.85685543
 
 --------------------------------------------------------------
 
                    Orbital Energies (a.u.)
 --------------------------------------------------------------
 
 Alpha MOs
 -- Occupied --
-14.4657 -14.4186 -10.3773 -10.3296 -10.3282 -10.3191 -10.3176  -1.0824
 -1.0247  -0.9322  -0.8991  -0.7466  -0.7026  -0.6417  -0.6216  -0.5873
 -0.5638  -0.5212  -0.4808  -0.4682  -0.4613  -0.4355  -0.4126  -0.3815
 -0.2908
 -- Virtual --
  0.0258   0.0537   0.0844   0.1008   0.1299   0.1361   0.1547   0.1640
  0.1936   0.1989   0.2397   0.2458   0.2826   0.3105   0.3249   0.3567
  0.3608   0.3851   0.3938   0.4104   0.4297   0.4426   0.4455   0.4566
  0.4756   0.4923   0.5062   0.5262   0.5406   0.5451   0.5550   0.5591
  0.5656   0.5733   0.5854   0.6096   0.6385   0.6477   0.6574   0.6650
  0.6734   0.6813   0.7051   0.7221   0.7388   0.7641   0.7673   0.8074
  0.8211   0.8514   0.8553   0.8841   0.9180   0.9331   0.9427   0.9535
  1.0106   1.0319   1.0480   1.0708   1.0935   1.1166   1.1349   1.1386
  1.1461   1.1555   1.1912   1.2195   1.2417   1.2619   1.2767   1.2993
  1.3206   1.3540   1.3609   1.3772   1.3941   1.4299   1.4345   1.4464
  1.4660   1.4924   1.4953   1.5366   1.5482   1.5691   1.5880   1.6370
  1.6672   1.7487   1.7943   1.8098   1.8151   1.8892   1.9681   2.0080
  2.0507   2.1252   2.1272   2.1836   2.2015   2.2253   2.2394   2.3034
  2.3111   2.3413   2.3774   2.3870   2.4168   2.4522   2.5022   2.5182
  2.5442   2.5631   2.5789   2.5936   2.6249   2.6438   2.6750   2.7079
  2.7233   2.7243   2.7450   2.7499   2.7729   2.7994   2.8155   2.8528
  2.8621   2.8792   2.8851   2.9283   2.9476   2.9567   2.9761   2.9842
  3.0013   3.0327   3.0370   3.0552   3.0858   3.0867   3.0927   3.1058
  3.1154   3.1342   3.1475   3.1587   3.1894   3.1948   3.2128   3.2337
  3.2736   3.2926   3.3011   3.3226   3.3528   3.3755   3.3820   3.4126
  3.4477   3.4894   3.5134   3.5248   3.5451   3.5530   3.5659   3.5715
  3.6003   3.6159   3.6408   3.6851   3.7112   3.7242   3.7378   3.7495
  3.8063   3.8331   3.8648   3.8791   3.9224   3.9356   3.9395   3.9494
  3.9817   4.0023   4.0337   4.0464   4.0741   4.0828   4.0903   4.1125
  4.1362   4.1714   4.1733   4.2120   4.2461   4.2601   4.3240   4.3508
  4.3596   4.3875   4.4914   4.5283   4.5543   4.5621   4.6227   4.6474
  4.6569   4.6822   4.7252   4.7536   4.7602   4.7841   4.8053   4.8219
  4.8639   4.9752   5.0075   5.0110   5.0444   5.0890   5.1191   5.1412
  5.1762   5.2149   5.2297   5.2403   5.2603   5.3004   5.3575   5.3833
  5.4823   5.6667   5.6744   5.7360   5.7589   5.8402   5.8970   5.9433
  5.9975   6.0110   6.2004   6.2238   6.3400   6.3881   6.4907   6.7406
  8.4345   9.0746  10.7050  13.7358  14.3001  15.1542  15.5485
 
 Beta MOs
 -- Occupied --
-14.4646 -14.4188 -10.3744 -10.3295 -10.3196 -10.3184 -10.3166  -1.0776
 -1.0245  -0.9209  -0.8944  -0.7250  -0.6955  -0.6328  -0.6167  -0.5852
 -0.5512  -0.5032  -0.4809  -0.4663  -0.4595  -0.4325  -0.3762  -0.3670
 -- Virtual --
 -0.0140   0.0402   0.0588   0.0937   0.1100   0.1354   0.1428   0.1611
  0.1672   0.1947   0.1971   0.2412   0.2462   0.2859   0.3152   0.3283
  0.3616   0.3625   0.3908   0.3976   0.4120   0.4347   0.4457   0.4507
  0.4652   0.4814   0.4961   0.5079   0.5270   0.5429   0.5493   0.5577
  0.5620   0.5676   0.5773   0.5898   0.6212   0.6423   0.6507   0.6625
  0.6722   0.6764   0.6848   0.7081   0.7246   0.7438   0.7685   0.7698
  0.8112   0.8265   0.8525   0.8585   0.8868   0.9246   0.9370   0.9459
  0.9585   1.0130   1.0363   1.0528   1.0748   1.0965   1.1197   1.1373
  1.1397   1.1498   1.1592   1.1945   1.2231   1.2471   1.2662   1.2826
  1.3057   1.3246   1.3557   1.3635   1.3817   1.3960   1.4328   1.4390
  1.4495   1.4682   1.4971   1.5001   1.5391   1.5502   1.5717   1.5900
  1.6409   1.6696   1.7553   1.7942   1.8113   1.8184   1.8902   1.9715
  2.0140   2.0544   2.1284   2.1311   2.1945   2.2155   2.2323   2.2514
  2.3091   2.3207   2.3456   2.3805   2.3935   2.4220   2.4584   2.5111
  2.5254   2.5542   2.5677   2.5937   2.6021   2.6341   2.6484   2.6824
  2.7134   2.7261   2.7322   2.7489   2.7595   2.7812   2.8090   2.8222
  2.8574   2.8715   2.8881   2.8973   2.9369   2.9598   2.9699   2.9892
  2.9927   3.0149   3.0393   3.0462   3.0629   3.0911   3.0920   3.0990
  3.1170   3.1209   3.1405   3.1530   3.1682   3.1986   3.1998   3.2223
  3.2465   3.2799   3.2966   3.3065   3.3352   3.3586   3.3839   3.4013
  3.4180   3.4620   3.4926   3.5161   3.5295   3.5531   3.5623   3.5727
  3.5760   3.6048   3.6242   3.6509   3.6931   3.7167   3.7301   3.7448
  3.7594   3.8107   3.8378   3.8700   3.8861   3.9249   3.9393   3.9441
  3.9541   3.9862   4.0066   4.0365   4.0518   4.0736   4.0820   4.0941
  4.1160   4.1399   4.1741   4.1755   4.2189   4.2497   4.2627   4.3267
  4.3540   4.3701   4.3920   4.4956   4.5299   4.5599   4.5714   4.6294
  4.6510   4.6560   4.6822   4.7303   4.7564   4.7650   4.7871   4.8065
  4.8244   4.8641   4.9766   5.0153   5.0167   5.0493   5.0917   5.1264
  5.1471   5.1774   5.2203   5.2377   5.2426   5.2609   5.3072   5.3621
  5.3869   5.4848   5.6704   5.6766   5.7382   5.7655   5.8472   5.9012
  5.9445   6.0037   6.0218   6.1999   6.2245   6.3417   6.3954   6.4946
  6.7450   8.4371   9.0792  10.7153  13.7435  14.3010  15.1563  15.5486
 --------------------------------------------------------------
 
          Ground-State Mulliken Net Atomic Charges

     Atom                 Charge (a.u.)    Spin (a.u.)
  --------------------------------------------------------
      1 C                    -0.063291       0.042786
      2 N                    -0.071913      -0.022492
      3 C                    -0.202567       0.804786
      4 H                     0.147475       0.012052
      5 C                    -0.117000      -0.095158
      6 H                     0.163750       0.024313
      7 C                    -0.345423      -0.110458
      8 H                     0.159476       0.003765
      9 C                     0.128885       0.254393
     10 H                     0.150388       0.003246
     11 N                    -0.126032       0.049880
     12 H                     0.176252       0.032888
  --------------------------------------------------------
  Sum of atomic charges =    -0.000000
  Sum of spin   charges =     1.000000

 -----------------------------------------------------------------
                    Cartesian Multipole Moments
 -----------------------------------------------------------------
    Charge (ESU x 10^10)
                 0.0000
    Dipole Moment (Debye)
         X       0.7747      Y       0.3142      Z      -3.7772
       Tot       3.8686
    Quadrupole Moments (Debye-Ang)
        XX     -39.6068     XY      -1.4528     YY     -38.9022
        XZ       3.9648     YZ       8.1171     ZZ     -64.3256
    Octopole Moments (Debye-Ang^2)
       XXX      13.9078    XXY       4.3798    XYY      -0.3320
       YYY      -8.2982    XXZ     -21.8272    XYZ      -2.0133
       YYZ     -11.3039    XZZ      25.2840    YZZ       2.2463
       ZZZ    -122.7073
    Hexadecapole Moments (Debye-Ang^3)
      XXXX    -105.9063   XXXY      11.6257   XXYY     -56.9102
      XYYY      11.8557   YYYY    -269.2853   XXXZ      57.5915
      XXYZ      52.1279   XYYZ      20.0958   YYYZ     175.4080
      XXZZ    -243.4407   XYZZ      -1.0131   YYZZ    -285.4617
      XZZZ     127.3017   YZZZ     263.5958   ZZZZ   -1662.5501
 -----------------------------------------------------------------
 Calculating MO derivatives via CPSCF
    1     0    39    0.0352545  
    2     0    39    0.0151238  
    3     0    39    0.0063479  
    4     0    39    0.0018061  
    5     0    39    0.0004802  
    6     4    35    0.0000966  
    7    25    14    0.0000151  
    8    37     2    0.0000021  
    9    39     0    0.0000003  Converged
 Time for AOints: 1098.4 s (CPU) 19.5 s (wall)
 ------------------------------------------------------------------------------
                     AOints        : Timing summary (seconds)
 ------------------------------------------------------------------------------
     job step          cpu (% of tot)      sys (% of tot)     wall (% of tot)
 ------------------------------------------------------------------------------
  AOints            0.1098E+04 ( 0.5)   0.8906E-02 ( 6.8)   0.1951E+02 ( 0.4)
 ------------------------------------------------------------------------------
   Grand Totals     0.2117E+06          0.1307E+00          0.5031E+04
 ------------------------------------------------------------------------------
 Polarizability Matrix (a.u.)
            1           2           3
    1 -52.1196179   8.6899647   5.6617968
    2   8.6899647 -75.6110646  16.9140220
    3   5.6617968  16.9140220-110.7947599
 Calculating analytic Hessian of the SCF energy
 
 Direct stationary perturbation theory relativistic correction:
 
 rels  =       0.078646653651
 relv  =      -0.356745599627
 rel2e =       0.000000000000
 E_rel =      -0.278098945976
 
 Hessian of the SCF Energy
            1           2           3           4           5           6
    1   0.2432258   0.1101089  -0.4561831  -0.1664901  -0.0806474   0.3690947
    2   0.1101089   0.1713733  -0.2753918  -0.0805117  -0.0877678   0.2268606
    3  -0.4561831  -0.2753918   1.3860546   0.3689900   0.2271548  -1.0872081
    4  -0.1664901  -0.0805117   0.3689900   0.1522459   0.0813513  -0.3785646
    5  -0.0806474  -0.0877678   0.2271548   0.0813513   0.0687428  -0.2328609
    6   0.3690947   0.2268606  -1.0872081  -0.3785646  -0.2328609   1.0978696
    7   0.0175442   0.0018701   0.0136499  -0.0027433  -0.0006592   0.0003293
    8   0.0005798   0.0095354  -0.0151486  -0.0022298  -0.0023425   0.0074584
    9   0.0105071  -0.0213679  -0.0484025  -0.0016932   0.0022705   0.0066443
   10  -0.0066678   0.0028362  -0.0032801   0.0010904  -0.0004112   0.0003502
   11   0.0032908  -0.0008036   0.0005868  -0.0003600   0.0003015  -0.0004236
   12  -0.0034431   0.0016279   0.0032744   0.0005632  -0.0002209  -0.0002774
   13  -0.0893493  -0.0234936   0.0710363   0.0158568  -0.0004289   0.0087721
   14  -0.0276214  -0.0917030   0.0590494   0.0010843   0.0212797   0.0002001
   15   0.0650624   0.0416617  -0.2450486   0.0110429   0.0060819  -0.0141078
   16  -0.0000164  -0.0105664   0.0058922   0.0003761   0.0007951  -0.0001853
   17  -0.0046210  -0.0021408   0.0040700   0.0005072   0.0001096  -0.0014986
   18   0.0154374   0.0285464  -0.0084177  -0.0005703  -0.0028175  -0.0023196
   19   0.0015061  -0.0009473  -0.0003626  -0.0000682   0.0002087  -0.0003370
   20   0.0000713   0.0017534  -0.0006865  -0.0003115  -0.0003838   0.0010414
   21  -0.0005184  -0.0011683  -0.0003357   0.0002715   0.0002835  -0.0007133
   22   0.0001103  -0.0000257   0.0002344   0.0000271   0.0000294  -0.0001620
   23   0.0000006  -0.0001341   0.0001169   0.0000248   0.0000209  -0.0000548
   24  -0.0003626  -0.0000397   0.0000130  -0.0000059  -0.0000252   0.0001600
   25   0.0002359   0.0021671  -0.0001568  -0.0006841  -0.0006321   0.0017451
   26  -0.0012846  -0.0023634   0.0002010   0.0011402   0.0006967  -0.0023876
   27   0.0000057  -0.0003709   0.0005167  -0.0001487   0.0000215   0.0002563
   28   0.0000430   0.0000132   0.0001508  -0.0000255  -0.0000112  -0.0000259
   29  -0.0000577   0.0000186   0.0001010  -0.0000054  -0.0000320   0.0000230
   30   0.0000716   0.0001855  -0.0003730  -0.0000127  -0.0000308   0.0001118
   31  -0.0000811  -0.0013673   0.0000547   0.0004830   0.0004166  -0.0011213
   32   0.0002132   0.0025001  -0.0003316  -0.0007998  -0.0007022   0.0020243
   33   0.0002037  -0.0008164   0.0001591   0.0002390   0.0002633  -0.0007314
   34  -0.0000606  -0.0000835  -0.0000257  -0.0000681  -0.0000109   0.0001047
   35  -0.0000325  -0.0002681   0.0002784   0.0001105   0.0000768  -0.0003823
   36   0.0001246   0.0002729  -0.0002321  -0.0001112  -0.0001203   0.0003156
            7           8           9          10          11          12
    1   0.0175442   0.0005798   0.0105071  -0.0066678   0.0032908  -0.0034431
    2   0.0018701   0.0095354  -0.0213679   0.0028362  -0.0008036   0.0016279
    3   0.0136499  -0.0151486  -0.0484025  -0.0032801   0.0005868   0.0032744
    4  -0.0027433  -0.0022298  -0.0016932   0.0010904  -0.0003600   0.0005632
    5  -0.0006592  -0.0023425   0.0022705  -0.0004112   0.0003015  -0.0002209
    6   0.0003293   0.0074584   0.0066443   0.0003502  -0.0004236  -0.0002774
    7   0.1186519   0.1568229   0.0271710  -0.0784246  -0.1120814   0.0089382
    8   0.1568229   0.6338535   0.2789656  -0.1206823  -0.3069278   0.0194936
    9   0.0271710   0.2789656   0.3713496  -0.0058552  -0.0092769  -0.0258210
   10  -0.0784246  -0.1206823  -0.0058552   0.0706535   0.1201867  -0.0009961
   11  -0.1120814  -0.3069278  -0.0092769   0.1201867   0.3129653   0.0029572
   12   0.0089382   0.0194936  -0.0258210  -0.0009961   0.0029572   0.0294033
   13  -0.0495892  -0.0357607  -0.0188284   0.0047656  -0.0079551  -0.0100070
   14  -0.0440914  -0.3048913  -0.2378948   0.0032016  -0.0066559  -0.0273123
   15  -0.0290258  -0.2612792  -0.3306190   0.0060730   0.0104434   0.0012090
   16  -0.0020378  -0.0002963  -0.0038171   0.0092076  -0.0036171   0.0031721
   17  -0.0054014  -0.0191876  -0.0027916  -0.0040585   0.0002690  -0.0019411
   18  -0.0116005  -0.0221972   0.0066098   0.0021024  -0.0038574  -0.0021004
   19  -0.0086163  -0.0001917   0.0025985  -0.0000008   0.0001187  -0.0003800
   20   0.0129613   0.0019297  -0.0483877  -0.0011883   0.0013881   0.0081998
   21  -0.0173494  -0.0187083   0.0497745   0.0008089  -0.0014445  -0.0049442
   22  -0.0016750  -0.0015320   0.0024927  -0.0001058   0.0001077  -0.0000195
   23  -0.0017052  -0.0007546   0.0008269  -0.0001059   0.0000299   0.0000544
   24   0.0071226   0.0035132  -0.0072535   0.0001005   0.0000990   0.0000422
   25   0.0085356   0.0012766  -0.0204931  -0.0012171   0.0005865   0.0049574
   26  -0.0100073  -0.0118141   0.0428595   0.0011650  -0.0006407  -0.0069788
   27   0.0019964   0.0115929  -0.0186998   0.0002014   0.0003880   0.0000981
   28  -0.0007050   0.0006057   0.0050217   0.0001376  -0.0002140  -0.0002592
   29   0.0001081   0.0014215   0.0031100  -0.0000457  -0.0000184  -0.0001102
   30   0.0005544  -0.0028296  -0.0089583   0.0001801   0.0006173   0.0002897
   31  -0.0015447   0.0003182   0.0061291   0.0005809  -0.0000651  -0.0027445
   32   0.0034872  -0.0000139  -0.0112071  -0.0010434   0.0001711   0.0047518
   33  -0.0015307   0.0004958   0.0036148   0.0005041  -0.0000017  -0.0017210
   34   0.0006042   0.0010896  -0.0032331  -0.0000193   0.0000022   0.0002183
   35  -0.0013036  -0.0008083   0.0028936   0.0001456  -0.0000784  -0.0005212
   36  -0.0002554  -0.0013565   0.0017613  -0.0001890  -0.0000877   0.0005474
           13          14          15          16          17          18
    1  -0.0893493  -0.0276214   0.0650624  -0.0000164  -0.0046210   0.0154374
    2  -0.0234936  -0.0917030   0.0416617  -0.0105664  -0.0021408   0.0285464
    3   0.0710363   0.0590494  -0.2450486   0.0058922   0.0040700  -0.0084177
    4   0.0158568   0.0010843   0.0110429   0.0003761   0.0005072  -0.0005703
    5  -0.0004289   0.0212797   0.0060819   0.0007951   0.0001096  -0.0028175
    6   0.0087721   0.0002001  -0.0141078  -0.0001853  -0.0014986  -0.0023196
    7  -0.0495892  -0.0440914  -0.0290258  -0.0020378  -0.0054014  -0.0116005
    8  -0.0357607  -0.3048913  -0.2612792  -0.0002963  -0.0191876  -0.0221972
    9  -0.0188284  -0.2378948  -0.3306190  -0.0038171  -0.0027916   0.0066098
   10   0.0047656   0.0032016   0.0060730   0.0092076  -0.0040585   0.0021024
   11  -0.0079551  -0.0066559   0.0104434  -0.0036171   0.0002690  -0.0038574
   12  -0.0100070  -0.0273123   0.0012090   0.0031721  -0.0019411  -0.0021004
   13   0.2002004   0.1749580  -0.0752256  -0.0817463  -0.1064489   0.0198300
   14   0.1749580   0.6568535   0.1667066  -0.1069723  -0.2749957   0.0339955
   15  -0.0752256   0.1667066   0.6524571   0.0200663   0.0365786  -0.0546148
   16  -0.0817463  -0.1069723   0.0200663   0.0753318   0.1194383  -0.0249361
   17  -0.1064489  -0.2749957   0.0365786   0.1194383   0.2953984  -0.0338617
   18   0.0198300   0.0339955  -0.0546148  -0.0249361  -0.0338617   0.0608359
   19   0.0009427   0.0000709  -0.0006437  -0.0008632   0.0004166  -0.0006247
   20  -0.0018261  -0.0013570   0.0028781   0.0006646   0.0005080   0.0002918
   21   0.0034903   0.0029966  -0.0085277   0.0003310   0.0003670   0.0000186
   22   0.0000755   0.0001515  -0.0002594  -0.0001828   0.0001523   0.0002649
   23   0.0002157   0.0003184  -0.0001420  -0.0000397  -0.0000195  -0.0000631
   24  -0.0002130   0.0004620   0.0002152   0.0001097  -0.0005322  -0.0000637
   25  -0.0028821  -0.0016627   0.0052077   0.0010404   0.0002278   0.0005455
   26   0.0038988   0.0028834  -0.0074038  -0.0009078  -0.0000896  -0.0007437
   27   0.0001624   0.0016871   0.0005242  -0.0001994  -0.0009175   0.0002584
   28  -0.0001218  -0.0001996   0.0002669  -0.0000692   0.0000001  -0.0000022
   29  -0.0001671  -0.0001528   0.0003841  -0.0000242  -0.0000804  -0.0000771
   30   0.0002401   0.0003832  -0.0006173   0.0001579   0.0003096   0.0001349
   31   0.0016823   0.0007981  -0.0025687  -0.0008888  -0.0001144  -0.0003990
   32  -0.0031932  -0.0019476   0.0045491   0.0014957   0.0001844   0.0007447
   33   0.0007469   0.0003577  -0.0011760  -0.0003511   0.0000362  -0.0002386
   34   0.0001655   0.0002830   0.0000041  -0.0001514  -0.0000982  -0.0000474
   35   0.0002010   0.0003682  -0.0004587   0.0000301   0.0000442   0.0000392
   36  -0.0000042  -0.0006311   0.0003058  -0.0002402   0.0001813  -0.0001027
           19          20          21          22          23          24
    1   0.0015061   0.0000713  -0.0005184   0.0001103   0.0000006  -0.0003626
    2  -0.0009473   0.0017534  -0.0011683  -0.0000257  -0.0001341  -0.0000397
    3  -0.0003626  -0.0006865  -0.0003357   0.0002344   0.0001169   0.0000130
    4  -0.0000682  -0.0003115   0.0002715   0.0000271   0.0000248  -0.0000059
    5   0.0002087  -0.0003838   0.0002835   0.0000294   0.0000209  -0.0000252
    6  -0.0003370   0.0010414  -0.0007133  -0.0001620  -0.0000548   0.0001600
    7  -0.0086163   0.0129613  -0.0173494  -0.0016750  -0.0017052   0.0071226
    8  -0.0001917   0.0019297  -0.0187083  -0.0015320  -0.0007546   0.0035132
    9   0.0025985  -0.0483877   0.0497745   0.0024927   0.0008269  -0.0072535
   10  -0.0000008  -0.0011883   0.0008089  -0.0001058  -0.0001059   0.0001005
   11   0.0001187   0.0013881  -0.0014445   0.0001077   0.0000299   0.0000990
   12  -0.0003800   0.0081998  -0.0049442  -0.0000195   0.0000544   0.0000422
   13   0.0009427  -0.0018261   0.0034903   0.0000755   0.0002157  -0.0002130
   14   0.0000709  -0.0013570   0.0029966   0.0001515   0.0003184   0.0004620
   15  -0.0006437   0.0028781  -0.0085277  -0.0002594  -0.0001420   0.0002152
   16  -0.0008632   0.0006646   0.0003310  -0.0001828  -0.0000397   0.0001097
   17   0.0004166   0.0005080   0.0003670   0.0001523  -0.0000195  -0.0005322
   18  -0.0006247   0.0002918   0.0000186   0.0002649  -0.0000631  -0.0000637
   19   0.6039633  -0.1285603   0.1909897  -0.3214284  -0.0283352  -0.0865637
   20  -0.1285603   0.6708231   0.1536273  -0.0234099  -0.0464820  -0.0221500
   21   0.1909897   0.1536273   0.1222188  -0.0977636  -0.0166864  -0.0421542
   22  -0.3214284  -0.0234099  -0.0977636   0.3364903   0.0245997   0.0994233
   23  -0.0283352  -0.0464820  -0.0166864   0.0245997   0.0475237   0.0128708
   24  -0.0865637  -0.0221500  -0.0421542   0.0994233   0.0128708   0.0519702
   25  -0.2186986   0.1834946  -0.0343611  -0.0149413   0.0299411  -0.0059300
   26   0.1990513  -0.3515660  -0.0069501   0.0007569  -0.0009524   0.0083618
   27  -0.0542272   0.0197145  -0.0352635  -0.0033629   0.0099639  -0.0051048
   28  -0.0660999  -0.0639456  -0.0509016  -0.0018983  -0.0224534  -0.0114924
   29  -0.0693292  -0.2593247  -0.1248413   0.0010147   0.0019945   0.0006693
   30  -0.0484968  -0.1358087  -0.0857147  -0.0006500  -0.0053724  -0.0010008
   31   0.0051495   0.0277485  -0.0007509   0.0047519  -0.0006846  -0.0065967
   32   0.0288412  -0.0251384   0.0159843  -0.0005354  -0.0003616  -0.0083073
   33  -0.0022019   0.0171371   0.0076199   0.0009098  -0.0008925  -0.0000859
   34   0.0042137  -0.0056986   0.0057537  -0.0012236  -0.0014579   0.0044081
   35  -0.0013437   0.0078496  -0.0034598  -0.0013092  -0.0011832   0.0050784
   36   0.0002494   0.0041428  -0.0019786  -0.0011076  -0.0006217   0.0032624
           25          26          27          28          29          30
    1   0.0002359  -0.0012846   0.0000057   0.0000430  -0.0000577   0.0000716
    2   0.0021671  -0.0023634  -0.0003709   0.0000132   0.0000186   0.0001855
    3  -0.0001568   0.0002010   0.0005167   0.0001508   0.0001010  -0.0003730
    4  -0.0006841   0.0011402  -0.0001487  -0.0000255  -0.0000054  -0.0000127
    5  -0.0006321   0.0006967   0.0000215  -0.0000112  -0.0000320  -0.0000308
    6   0.0017451  -0.0023876   0.0002563  -0.0000259   0.0000230   0.0001118
    7   0.0085356  -0.0100073   0.0019964  -0.0007050   0.0001081   0.0005544
    8   0.0012766  -0.0118141   0.0115929   0.0006057   0.0014215  -0.0028296
    9  -0.0204931   0.0428595  -0.0186998   0.0050217   0.0031100  -0.0089583
   10  -0.0012171   0.0011650   0.0002014   0.0001376  -0.0000457   0.0001801
   11   0.0005865  -0.0006407   0.0003880  -0.0002140  -0.0000184   0.0006173
   12   0.0049574  -0.0069788   0.0000981  -0.0002592  -0.0001102   0.0002897
   13  -0.0028821   0.0038988   0.0001624  -0.0001218  -0.0001671   0.0002401
   14  -0.0016627   0.0028834   0.0016871  -0.0001996  -0.0001528   0.0003832
   15   0.0052077  -0.0074038   0.0005242   0.0002669   0.0003841  -0.0006173
   16   0.0010404  -0.0009078  -0.0001994  -0.0000692  -0.0000242   0.0001579
   17   0.0002278  -0.0000896  -0.0009175   0.0000001  -0.0000804   0.0003096
   18   0.0005455  -0.0007437   0.0002584  -0.0000022  -0.0000771   0.0001349
   19  -0.2186986   0.1990513  -0.0542272  -0.0660999  -0.0693292  -0.0484968
   20   0.1834946  -0.3515660   0.0197145  -0.0639456  -0.2593247  -0.1358087
   21  -0.0343611  -0.0069501  -0.0352635  -0.0509016  -0.1248413  -0.0857147
   22  -0.0149413   0.0007569  -0.0033629  -0.0018983   0.0010147  -0.0006500
   23   0.0299411  -0.0009524   0.0099639  -0.0224534   0.0019945  -0.0053724
   24  -0.0059300   0.0083618  -0.0051048  -0.0114924   0.0006693  -0.0010008
   25   0.5426398  -0.5983581   0.0911629   0.0066243  -0.0023264  -0.0001119
   26  -0.5983581   0.9996431  -0.1062854   0.0152745  -0.0272071   0.0119878
   27   0.0911629  -0.1062854   0.1218947   0.0114366  -0.0086456  -0.0005585
   28   0.0066243   0.0152745   0.0114366   0.0642739   0.0713727   0.0496719
   29  -0.0023264  -0.0272071  -0.0086456   0.0713727   0.2794624   0.1301867
   30  -0.0001119   0.0119878  -0.0005585   0.0496719   0.1301867   0.0933240
   31  -0.2997472   0.3725822  -0.0593953  -0.0048294  -0.0026658   0.0038449
   32   0.3485146  -0.5740148   0.0894516  -0.0015363   0.0028330   0.0032895
   33  -0.0307605   0.0522755  -0.0640681  -0.0050003  -0.0022572   0.0063461
   34  -0.0209056   0.0166890   0.0123683   0.0026702   0.0021259  -0.0054494
   35   0.0367710  -0.0345752  -0.0166002   0.0010939   0.0010855  -0.0029182
   36  -0.0118053   0.0150639   0.0001463   0.0011337   0.0014573  -0.0029838
           31          32          33          34          35          36
    1  -0.0000811   0.0002132   0.0002037  -0.0000606  -0.0000325   0.0001246
    2  -0.0013673   0.0025001  -0.0008164  -0.0000835  -0.0002681   0.0002729
    3   0.0000547  -0.0003316   0.0001591  -0.0000257   0.0002784  -0.0002321
    4   0.0004830  -0.0007998   0.0002390  -0.0000681   0.0001105  -0.0001112
    5   0.0004166  -0.0007022   0.0002633  -0.0000109   0.0000768  -0.0001203
    6  -0.0011213   0.0020243  -0.0007314   0.0001047  -0.0003823   0.0003156
    7  -0.0015447   0.0034872  -0.0015307   0.0006042  -0.0013036  -0.0002554
    8   0.0003182  -0.0000139   0.0004958   0.0010896  -0.0008083  -0.0013565
    9   0.0061291  -0.0112071   0.0036148  -0.0032331   0.0028936   0.0017613
   10   0.0005809  -0.0010434   0.0005041  -0.0000193   0.0001456  -0.0001890
   11  -0.0000651   0.0001711  -0.0000017   0.0000022  -0.0000784  -0.0000877
   12  -0.0027445   0.0047518  -0.0017210   0.0002183  -0.0005212   0.0005474
   13   0.0016823  -0.0031932   0.0007469   0.0001655   0.0002010  -0.0000042
   14   0.0007981  -0.0019476   0.0003577   0.0002830   0.0003682  -0.0006311
   15  -0.0025687   0.0045491  -0.0011760   0.0000041  -0.0004587   0.0003058
   16  -0.0008888   0.0014957  -0.0003511  -0.0001514   0.0000301  -0.0002402
   17  -0.0001144   0.0001844   0.0000362  -0.0000982   0.0000442   0.0001813
   18  -0.0003990   0.0007447  -0.0002386  -0.0000474   0.0000392  -0.0001027
   19   0.0051495   0.0288412  -0.0022019   0.0042137  -0.0013437   0.0002494
   20   0.0277485  -0.0251384   0.0171371  -0.0056986   0.0078496   0.0041428
   21  -0.0007509   0.0159843   0.0076199   0.0057537  -0.0034598  -0.0019786
   22   0.0047519  -0.0005354   0.0009098  -0.0012236  -0.0013092  -0.0011076
   23  -0.0006846  -0.0003616  -0.0008925  -0.0014579  -0.0011832  -0.0006217
   24  -0.0065967  -0.0083073  -0.0000859   0.0044081   0.0050784   0.0032624
   25  -0.2997472   0.3485146  -0.0307605  -0.0209056   0.0367710  -0.0118053
   26   0.3725822  -0.5740148   0.0522755   0.0166890  -0.0345752   0.0150639
   27  -0.0593953   0.0894516  -0.0640681   0.0123683  -0.0166002   0.0001463
   28  -0.0048294  -0.0015363  -0.0050003   0.0026702   0.0010939   0.0011337
   29  -0.0026658   0.0028330  -0.0022572   0.0021259   0.0010855   0.0014573
   30   0.0038449   0.0032895   0.0063461  -0.0054494  -0.0029182  -0.0029838
   31   0.4835898  -0.4505900  -0.1382819  -0.1891462   0.0536236   0.2018296
   32  -0.4505900   0.6332096  -0.0003161   0.0751462  -0.0367198  -0.1006332
   33  -0.1382819  -0.0003161   0.2703680   0.1755227  -0.0662817  -0.2200869
   34  -0.1891462   0.0751462   0.1755227   0.2039212  -0.0879868  -0.1896244
   35   0.0536236  -0.0367198  -0.0662817  -0.0879868   0.0642089   0.0823323
   36   0.2018296  -0.1006332  -0.2200869  -0.1896244   0.0823323   0.2190456
 **********************************************************************
 **                                                                  **
 **                       VIBRATIONAL ANALYSIS                       **
 **                       --------------------                       **
 **                                                                  **
 **        VIBRATIONAL FREQUENCIES (CM**-1) AND NORMAL MODES         **
 **     FORCE CONSTANTS (mDYN/ANGSTROM) AND REDUCED MASSES (AMU)     **
 **                  INFRARED INTENSITIES (KM/MOL)                   **
 **                                                                  **
 **********************************************************************
 

 Mode:                 1                      2                      3
 Frequency:      -314.59                  35.50                  39.78
 Force Cnst:      0.5373                 0.0017                 0.0053
 Red. Mass:       9.2149                 2.2261                 5.6906
 IR Active:          YES                    YES                    YES
 IR Intens:       49.915                  0.126                  3.363
 Raman Active:       YES                    YES                    YES
               X      Y      Z        X      Y      Z        X      Y      Z
 C          0.005 -0.060 -0.118    0.049 -0.039  0.043   -0.008  0.069 -0.111
 N          0.026 -0.006 -0.095   -0.058 -0.009  0.012   -0.233  0.200 -0.162
 C          0.136  0.252 -0.356   -0.140  0.064 -0.014    0.157 -0.073 -0.050
 H          0.100  0.256 -0.280   -0.535  0.227 -0.128   -0.112  0.039 -0.093
 C          0.025  0.033 -0.108    0.183 -0.075  0.082    0.252 -0.080 -0.052
 H          0.007  0.074  0.080    0.559 -0.224  0.198    0.512 -0.189 -0.010
 C         -0.217 -0.190  0.638    0.043  0.067  0.048    0.000 -0.045 -0.087
 H         -0.056 -0.055  0.102    0.001  0.140  0.164    0.041 -0.058 -0.217
 C         -0.005 -0.023  0.051   -0.007  0.017 -0.043   -0.048 -0.038  0.110
 H         -0.015 -0.048  0.237    0.168  0.042  0.019   -0.061 -0.013 -0.109
 N          0.019 -0.029 -0.004   -0.055 -0.029 -0.116   -0.099 -0.033  0.322
 H          0.013  0.110 -0.046   -0.146 -0.073 -0.183    0.011 -0.125  0.461
 TransDip   0.055  0.068 -0.209    0.007  0.008 -0.003    0.048 -0.034  0.005

 Mode:                 4                      5                      6
 Frequency:        83.39                 145.76                 248.78
 Force Cnst:      0.0168                 0.0677                 0.1616
 Red. Mass:       4.0954                 5.4093                 4.4315
 IR Active:          YES                    YES                    YES
 IR Intens:        5.887                  1.116                  6.523
 Raman Active:       YES                    YES                    YES
               X      Y      Z        X      Y      Z        X      Y      Z
 C         -0.005 -0.022  0.078   -0.003  0.092 -0.017   -0.132 -0.209  0.072
 N         -0.156 -0.152 -0.002    0.050 -0.220 -0.066    0.047  0.177  0.222
 C          0.235  0.127  0.108   -0.189  0.303 -0.027    0.078  0.164 -0.193
 H          0.238  0.125  0.064   -0.349  0.370  0.001    0.080  0.156 -0.516
 C          0.140  0.090  0.151   -0.037  0.256  0.006   -0.091 -0.123  0.085
 H          0.130  0.107  0.247    0.111  0.201  0.091   -0.053 -0.093  0.360
 C         -0.174 -0.083 -0.099    0.108 -0.112 -0.122    0.053 -0.014 -0.124
 H         -0.076 -0.179 -0.390    0.117 -0.138 -0.143    0.134 -0.001 -0.387
 C         -0.070 -0.014 -0.097    0.079 -0.119 -0.019    0.058  0.005 -0.137
 H         -0.440 -0.118  0.121    0.050 -0.127 -0.059   -0.029 -0.020 -0.069
 N          0.041  0.053 -0.121   -0.015 -0.140  0.202   -0.037 -0.023  0.058
 H          0.258  0.295 -0.014    0.086 -0.299  0.358    0.151 -0.074  0.255
 TransDip   0.041  0.065  0.013    0.027  0.014  0.015    0.033 -0.045 -0.060

 Mode:                 7                      8                      9
 Frequency:       386.36                 399.94                 442.67
 Force Cnst:      0.1691                 0.3483                 0.2291
 Red. Mass:       1.9232                 3.6958                 1.9844
 IR Active:          YES                    YES                    YES
 IR Intens:       12.736                 15.983                 19.485
 Raman Active:       YES                    YES                    YES
               X      Y      Z        X      Y      Z        X      Y      Z
 C          0.073 -0.036  0.036    0.332 -0.127  0.097   -0.092  0.062 -0.006
 N         -0.049  0.017  0.006   -0.179  0.066 -0.041    0.037 -0.030  0.021
 C          0.009  0.031 -0.007   -0.124  0.044 -0.027    0.057 -0.036  0.033
 H          0.152 -0.027  0.033    0.385 -0.167  0.134   -0.048  0.009  0.023
 C          0.005  0.012  0.016   -0.016  0.004 -0.000    0.022 -0.003  0.014
 H         -0.141  0.077  0.006   -0.514  0.203 -0.146    0.127 -0.047  0.027
 C         -0.037 -0.028 -0.014   -0.014 -0.013  0.007   -0.092 -0.047  0.013
 H         -0.216  0.252  0.490    0.045 -0.301 -0.103   -0.144 -0.389  0.282
 C         -0.111 -0.095 -0.143    0.157  0.100 -0.022    0.170  0.121 -0.094
 H          0.523 -0.034 -0.333   -0.302  0.081 -0.003   -0.146  0.175 -0.378
 N          0.095  0.082  0.082   -0.078 -0.047 -0.003   -0.050  0.002  0.023
 H         -0.236 -0.267 -0.088   -0.039 -0.183  0.088   -0.396 -0.528 -0.088
 TransDip  -0.041 -0.094 -0.049    0.095 -0.068  0.052   -0.073 -0.118 -0.028

 Mode:                10                     11                     12
 Frequency:       451.76                 577.96                 762.51
 Force Cnst:      0.2997                 0.8736                 0.6034
 Red. Mass:       2.4920                 4.4390                 1.7614
 IR Active:          YES                    YES                    YES
 IR Intens:       31.490                 11.500                 68.585
 Raman Active:       YES                    YES                    YES
               X      Y      Z        X      Y      Z        X      Y      Z
 C          0.000 -0.075 -0.013    0.090  0.368  0.239   -0.104  0.048 -0.035
 N         -0.002  0.031  0.009   -0.081 -0.140  0.088    0.031 -0.010 -0.003
 C          0.028  0.092 -0.053    0.034 -0.019 -0.199   -0.094  0.063 -0.038
 H          0.049  0.084 -0.077    0.138 -0.068 -0.659    0.519 -0.189 -0.107
 C          0.004  0.027  0.009   -0.052 -0.152 -0.030    0.166 -0.080  0.046
 H         -0.036  0.062  0.106   -0.017 -0.193 -0.273   -0.377  0.138 -0.112
 C         -0.004 -0.042 -0.123    0.014 -0.018 -0.025    0.007  0.029 -0.038
 H         -0.091 -0.269  0.213    0.063  0.030 -0.193   -0.127 -0.115  0.423
 C         -0.040 -0.012  0.298   -0.019 -0.006  0.042   -0.006 -0.015  0.014
 H         -0.034  0.142 -0.447    0.083  0.066 -0.227   -0.177 -0.144  0.403
 N          0.051 -0.025 -0.057    0.008 -0.003 -0.007    0.003 -0.001 -0.004
 H         -0.445  0.014 -0.538   -0.049  0.086 -0.095    0.056 -0.095  0.086
 TransDip  -0.122  0.045 -0.124    0.000  0.035 -0.103   -0.012 -0.153  0.217

 Mode:                13                     14                     15
 Frequency:       767.48                 873.56                 916.84
 Force Cnst:      0.4509                 0.5315                 1.0106
 Red. Mass:       1.2992                 1.1821                 2.0405
 IR Active:          YES                    YES                    YES
 IR Intens:      159.008                 42.918                 38.494
 Raman Active:       YES                    YES                    YES
               X      Y      Z        X      Y      Z        X      Y      Z
 C          0.068 -0.012  0.006   -0.002 -0.002  0.009   -0.033 -0.024  0.087
 N         -0.010  0.008 -0.023   -0.005 -0.002  0.012   -0.046 -0.027  0.134
 C          0.073 -0.005  0.010    0.012 -0.001 -0.012    0.042 -0.034 -0.143
 H         -0.186  0.104 -0.394   -0.010  0.009  0.051   -0.266  0.087  0.775
 C         -0.105  0.022 -0.019    0.003  0.010 -0.011    0.067  0.059 -0.158
 H          0.207 -0.104  0.048    0.016  0.010  0.013    0.004  0.090 -0.120
 C          0.002  0.037 -0.041   -0.035 -0.028 -0.029    0.038  0.009 -0.037
 H         -0.166 -0.156  0.535   -0.192  0.016  0.470   -0.026 -0.105  0.195
 C         -0.005 -0.014  0.012    0.046  0.036  0.026   -0.010  0.007 -0.018
 H         -0.235 -0.172  0.501    0.289  0.034 -0.332   -0.131 -0.123  0.317
 N          0.007  0.005 -0.007   -0.060 -0.045 -0.034   -0.005  0.012  0.018
 H          0.036 -0.177  0.097    0.511  0.409  0.317   -0.105  0.064 -0.102
 TransDip  -0.032 -0.232  0.329    0.145  0.122  0.089   -0.067  0.166 -0.086

 Mode:                16                     17                     18
 Frequency:       953.67                 971.35                1027.24
 Force Cnst:      0.5836                 0.7514                 1.0316
 Red. Mass:       1.0890                 1.3517                 1.6593
 IR Active:          YES                    YES                    YES
 IR Intens:       46.662                258.939                  1.545
 Raman Active:       YES                    YES                    YES
               X      Y      Z        X      Y      Z        X      Y      Z
 C         -0.000 -0.002  0.006    0.013  0.018 -0.019    0.024  0.051 -0.018
 N         -0.003 -0.002  0.009    0.012  0.005 -0.037    0.016  0.003 -0.056
 C         -0.050  0.017 -0.022    0.002  0.013  0.010    0.024  0.032 -0.042
 H          0.609 -0.256  0.200    0.027  0.001  0.010   -0.077  0.068  0.435
 C         -0.049  0.027 -0.027   -0.030 -0.035  0.046   -0.057 -0.092  0.076
 H          0.650 -0.252  0.172   -0.001 -0.043  0.084   -0.073 -0.063  0.238
 C          0.002  0.003 -0.001    0.028 -0.021 -0.009   -0.074 -0.069 -0.069
 H         -0.001 -0.007  0.011   -0.013 -0.122  0.151   -0.112  0.505 -0.091
 C         -0.005 -0.001  0.002    0.030  0.021 -0.088    0.078  0.071  0.065
 H         -0.014  0.000  0.013   -0.029 -0.080  0.136    0.305 -0.391  0.325
 N          0.002  0.002 -0.003   -0.028 -0.039  0.096   -0.008  0.010 -0.018
 H          0.000 -0.023  0.008   -0.277  0.755 -0.501   -0.092 -0.198 -0.005
 TransDip   0.203 -0.074  0.035   -0.223  0.416 -0.208    0.002  0.027 -0.029

 Mode:                19                     20                     21
 Frequency:      1031.45                1126.93                1297.62
 Force Cnst:      1.0958                 2.4274                 1.1851
 Red. Mass:       1.7482                 3.2441                 1.1946
 IR Active:          YES                    YES                    YES
 IR Intens:        4.463                 38.113                  0.714
 Raman Active:       YES                    YES                    YES
               X      Y      Z        X      Y      Z        X      Y      Z
 C          0.030  0.064 -0.022   -0.003 -0.011 -0.003    0.010  0.032  0.010
 N          0.021  0.004 -0.071    0.000  0.002  0.001   -0.003 -0.005  0.003
 C          0.033  0.038 -0.053   -0.015 -0.012  0.033   -0.029 -0.090 -0.028
 H         -0.110  0.092  0.559    0.031 -0.030 -0.155    0.001 -0.107 -0.180
 C         -0.071 -0.114  0.098    0.007  0.021  0.005    0.034  0.049 -0.050
 H         -0.112 -0.066  0.315    0.022  0.002 -0.073   -0.147  0.282  0.915
 C          0.085  0.048  0.028    0.180 -0.252  0.017    0.001 -0.003  0.003
 H          0.090 -0.451  0.140    0.243 -0.557 -0.013    0.005  0.006 -0.013
 C         -0.086 -0.051 -0.025   -0.051  0.052  0.020    0.001  0.000 -0.001
 H         -0.254  0.275 -0.210    0.445 -0.418  0.117   -0.005 -0.007  0.014
 N          0.003  0.027 -0.022   -0.147  0.242 -0.063   -0.001  0.003  0.000
 H          0.160 -0.093  0.187   -0.096  0.017  0.121   -0.007  0.006 -0.006
 TransDip   0.051  0.040 -0.021    0.086 -0.164  0.070    0.006 -0.003  0.026

 Mode:                22                     23                     24
 Frequency:      1436.03                1655.28                2128.64
 Force Cnst:      1.5767                11.5441                25.0847
 Red. Mass:       1.2977                 7.1510                 9.3962
 IR Active:          YES                    YES                    YES
 IR Intens:        5.029                 24.432                581.642
 Raman Active:       YES                    YES                    YES
               X      Y      Z        X      Y      Z        X      Y      Z
 C         -0.000 -0.001 -0.000   -0.009 -0.029 -0.014    0.002 -0.001 -0.007
 N          0.000  0.000 -0.000    0.019  0.017 -0.046   -0.001 -0.001  0.004
 C         -0.002 -0.002  0.002   -0.023 -0.298 -0.363   -0.007  0.002  0.033
 H         -0.001 -0.002 -0.014   -0.138 -0.405 -0.065    0.014 -0.003 -0.074
 C          0.000  0.003  0.004    0.004  0.324  0.477    0.003 -0.004 -0.014
 H          0.003 -0.000 -0.014    0.176  0.149 -0.443   -0.011  0.010 -0.000
 C          0.089 -0.121  0.006    0.001  0.011 -0.012    0.135 -0.183  0.009
 H         -0.050  0.661  0.217   -0.008 -0.012  0.020    0.132 -0.031  0.110
 C          0.008 -0.007 -0.005   -0.011  0.014  0.000   -0.414  0.599 -0.076
 H         -0.645  0.205 -0.165   -0.010 -0.017  0.053   -0.047 -0.167 -0.000
 N         -0.030  0.045 -0.008    0.010 -0.013  0.000    0.217 -0.313  0.040
 H         -0.028  0.031  0.010    0.012 -0.025  0.008    0.267 -0.355  0.006
 TransDip  -0.055  0.045  0.008    0.004  0.057 -0.148   -0.272  0.574 -0.439

 Mode:                25                     26                     27
 Frequency:      2381.33                3162.43                3191.97
 Force Cnst:     42.1808                 6.4036                 6.3388
 Red. Mass:      12.6248                 1.0868                 1.0559
 IR Active:          YES                    YES                    YES
 IR Intens:       25.662                  0.759                 13.013
 Raman Active:       YES                    YES                    YES
               X      Y      Z        X      Y      Z        X      Y      Z
 C         -0.260 -0.162  0.738   -0.000 -0.000 -0.001   -0.000  0.000  0.000
 N          0.190  0.117 -0.542    0.000 -0.000 -0.000    0.000  0.000 -0.000
 C          0.001 -0.002 -0.006   -0.002 -0.003  0.002    0.000 -0.001 -0.001
 H         -0.001  0.009  0.013    0.020  0.054  0.007    0.001  0.004  0.001
 C          0.035  0.024 -0.096   -0.034 -0.077  0.010    0.000  0.001 -0.000
 H          0.031  0.032 -0.059    0.399  0.900 -0.138   -0.006 -0.014  0.003
 C          0.001 -0.002  0.001   -0.001  0.001  0.000   -0.044  0.049  0.007
 H         -0.000  0.001  0.000    0.012  0.001  0.002    0.678  0.068  0.216
 C         -0.004  0.006 -0.000    0.000 -0.000 -0.000    0.003 -0.004  0.001
 H         -0.000 -0.001 -0.001   -0.003 -0.008 -0.003   -0.196 -0.589 -0.314
 N          0.002 -0.003  0.001   -0.000  0.000  0.000   -0.000 -0.000  0.001
 H          0.001  0.000 -0.002    0.001 -0.001 -0.001    0.004 -0.000 -0.006
 TransDip  -0.032 -0.005  0.159   -0.024 -0.015 -0.001    0.062 -0.095  0.025

 Mode:                28                     29                     30
 Frequency:      3217.04                3286.62                3512.61
 Force Cnst:      6.7024                 7.1077                 7.8331
 Red. Mass:       1.0992                 1.1168                 1.0775
 IR Active:          YES                    YES                    YES
 IR Intens:        0.573                  3.568                 25.087
 Raman Active:       YES                    YES                    YES
               X      Y      Z        X      Y      Z        X      Y      Z
 C          0.000 -0.000 -0.000   -0.000  0.000  0.000    0.000  0.000 -0.000
 N          0.000  0.000 -0.000    0.000  0.000 -0.000    0.000 -0.000 -0.000
 C         -0.032 -0.084 -0.009   -0.000 -0.001  0.000   -0.000 -0.000  0.001
 H          0.380  0.919  0.001    0.003  0.007 -0.001    0.000  0.000 -0.000
 C          0.002  0.010  0.009    0.000  0.000  0.000   -0.000 -0.000 -0.000
 H         -0.020 -0.048  0.004   -0.001 -0.002  0.001    0.000  0.002 -0.000
 C          0.001  0.000  0.000   -0.070 -0.055 -0.044   -0.001  0.002 -0.001
 H         -0.008 -0.001 -0.004    0.660  0.053  0.204    0.004  0.001  0.003
 C         -0.000  0.000 -0.000   -0.001 -0.000 -0.000   -0.002  0.005 -0.003
 H         -0.001 -0.002  0.002    0.187  0.609  0.321   -0.003 -0.004 -0.001
 N          0.000 -0.000  0.000   -0.000 -0.000 -0.000    0.050 -0.026 -0.047
 H          0.000 -0.000 -0.001   -0.001 -0.000 -0.000   -0.659  0.298  0.686
 TransDip  -0.000 -0.024 -0.005    0.048  0.031  0.020   -0.113  0.070  0.090

 STANDARD THERMODYNAMIC QUANTITIES AT   298.15 K  AND     1.00 ATM

   This Molecule has  1 Imaginary Frequencies
   Zero point vibrational energy:       52.197 kcal/mol

   Atom    1 Element C  Has Mass   12.00000
   Atom    2 Element N  Has Mass   14.00307
   Atom    3 Element C  Has Mass   12.00000
   Atom    4 Element H  Has Mass    1.00783
   Atom    5 Element C  Has Mass   12.00000
   Atom    6 Element H  Has Mass    1.00783
   Atom    7 Element C  Has Mass   12.00000
   Atom    8 Element H  Has Mass    1.00783
   Atom    9 Element C  Has Mass   12.00000
   Atom   10 Element H  Has Mass    1.00783
   Atom   11 Element N  Has Mass   14.00307
   Atom   12 Element H  Has Mass    1.00783
   Molecular Mass:    93.045290 amu
   Principal axes and moments of inertia in amu*Bohr^2:
                             1           2           3
    Eigenvalues --      256.59402  1785.31930  1983.32731
          X              -0.06144    -0.50729     0.85958
          Y              -0.29940     0.83092     0.46898
          Z               0.95215     0.22855     0.20293
   Rotational Symmetry Number is   1
   The Molecule is an Asymmetric Top
   Translational Enthalpy:        0.889 kcal/mol
   Rotational Enthalpy:           0.889 kcal/mol
   Vibrational Enthalpy:         55.616 kcal/mol
   gas constant (RT):             0.592 kcal/mol
   Translational Entropy:        39.503  cal/mol.K
   Rotational Entropy:           28.298  cal/mol.K
   Vibrational Entropy:          24.367  cal/mol.K

   Total Enthalpy:               57.986 kcal/mol
   Total Entropy:                92.168  cal/mol.K
Archival summary:
1\1\c8-57\FREQ\ProcedureUnspecified\BasisUnspecified\255(2)\hpark21\MonFeb1313:57:352023MonFeb1313:57:352023\0\\#,FREQ,ProcedureUnspecified,BasisUnspecified,\\0,2\C\H,1,1.08601\C,1,1.31804,2,121.804\H,3,1.08288,1,128.306,2,-179.311,0\C,1,1.43499,2,115.854,3,179.662,0\N,5,1.14952,1,179.909,2,68.478,0\C,3,2.30887,1,115.366,2,-6.02803,0\H,7,1.07949,3,93.139,1,-174.628,0\H,7,1.07984,3,91.7303,1,66.7495,0\C,7,1.32579,3,106.22,1,-53.8098,0\N,10,1.21064,7,179.771,3,11.4477,0\H,11,1.01727,10,117.644,7,-12.6857,0\\\@

 Total job time:  5564.88s(wall), 217531.06s(cpu) 
 Mon Feb 13 13:57:35 2023

        *************************************************************
        *                                                           *
        *  Thank you very much for using Q-Chem.  Have a nice day.  *
        *                                                           *
        *************************************************************
