# Supplementary material for: Reactant Discovery with an Ab Initio Nanoreactor: Exploration of Astrophysical N-Heterocycle Precursors and Formation Pathways
Source: ACS Earth Space Chem. 2024 Aug 9;8(9):1771–83. doi: 10.1021/acsearthspacechem.4c00120 (PMC11418024; doi:10.1021/acsearthspacechem.4c00120)
Supplement: Supplementary file 2 — sp4c00120_si_002.zip [file sp4c00120_si_002.zip › nr-si-data/reaction2/Int9/optimized.xyz]

12

C        -0.5221618215   -0.7190071094    1.7663456202
N        -1.2804047907   -0.9878951000    2.5845887188
C         0.1814424559   -1.0318465941   -0.5975444439
H         0.2299737641   -2.0988120427   -0.7329823794
C         0.4612163140   -0.3550818325    0.7216833022
H         1.4505330613   -0.6060642866    1.1220475172
C        -0.1654808816   -0.0673051779   -1.5149667152
H        -0.4334661401   -0.2434082459   -2.5443798731
C        -0.0971074222    1.1820649186   -0.9199738425
H        -0.3036811452    2.1523571630   -1.3389252837
N         0.3834709343    1.0610375388    0.3731523699
H         0.0956656718    1.7139607687    1.0809550095
