# Supplementary material for: Reactant Discovery with an Ab Initio Nanoreactor: Exploration of Astrophysical N-Heterocycle Precursors and Formation Pathways
Source: ACS Earth Space Chem. 2024 Aug 9;8(9):1771–83. doi: 10.1021/acsearthspacechem.4c00120 (PMC11418024; doi:10.1021/acsearthspacechem.4c00120)
Supplement: Supplementary file 2 — sp4c00120_si_002.zip [file sp4c00120_si_002.zip › nr-si-data/reaction2/Int9/optimize.out]

Running Job 1 of 1 qchem.in
qchem qchem.in_43108.0 ./qchem43108/ 0
/home/leeping/opt/qchem/5.3.2-openmp/exe/qcprog.exe_s qchem.in_43108.0 ./qchem43108/
                  Welcome to Q-Chem
     A Quantum Leap Into The Future Of Chemistry


 Q-Chem 5.3, Q-Chem, Inc., Pleasanton, CA (2020)

 Yihan Shao,  Zhengting Gan,  E. Epifanovsky,  A. T. B. Gilbert,  M. Wormit,  
 J. Kussmann,  A. W. Lange,  A. Behn,  Jia Deng,  Xintian Feng,  D. Ghosh,  
 M. Goldey,  P. R. Horn,  L. D. Jacobson,  I. Kaliman,  T. Kus,  A. Landau,  
 Jie Liu,  E. I. Proynov,  R. M. Richard,  R. P. Steele,  E. J. Sundstrom,  
 H. L. Woodcock III,  P. M. Zimmerman,  D. Zuev,  B. Alam,  B. Albrecht,  
 A. Aldossary,  E. Alguire,  S. A. Baeppler,  D. Barton,  Z. Benda,  
 Y. A. Bernard,  E. J. Berquist,  K. B. Bravaya,  H. Burton,  K. Carter-Fenk,  
 D. Casanova,  Chun-Min Chang,  Yunqing Chen,  A. Chien,  K. D. Closser,  
 M. P. Coons,  S. Coriani,  S. Dasgupta,  A. L. Dempwolff,  M. Diedenhofen,  
 Hainam Do,  R. G. Edgar,  Po-Tung Fang,  S. Faraji,  S. Fatehi,  
 Qingguo Feng,  J. Fosso-Tande,  J. Gayvert,  Qinghui Ge,  A. Ghysels,  
 G. Gidofalvi,  J. Gomes,  J. Gonthier,  S. Gulania,  A. Gunina,  D. Hait,  
 M. W. D. Hanson-Heine,  S. Hammes-Schiffer,  P. H. P. Harbach,  
 A. W. Hauser,  M. F. Herbst,  J. E. Herr,  E. G. Hohenstein,  Z. C. Holden,  
 S. Houck,  Kerwin Hui,  B. C. Huynh,  M. Ivanov,  T.-C. Jagau,  Hyunjun Ji,  
 B. Kaduk,  K. Khistyaev,  Jaehoon Kim,  P. Klunzinger,  K. Koh,  
 D. Kosenkov,  L. Koulias,  T. Kowalczyk,  C. M. Krauter,  A. Kunitsa,  
 Ka Un Lao,  A. Laurent,  K. V. Lawler,  Joonho Lee,  D. Lefrancois,  
 S. Lehtola,  D. S. Levine,  Yi-Pei Li,  You-Sheng Lin,  Fenglai Liu,  
 Kuan-Yu Liu,  E. Livshits,  M. Loipersberger,  A. Luenser,  A. Manjanath,  
 P. Manohar,  E. Mansoor,  S. F. Manzer,  Shan-Ping Mao,  Yuezhi Mao,  
 N. Mardirossian,  A. V. Marenich,  T. Markovich,  L. A. Martinez-Martinez,  
 S. A. Maurer,  N. J. Mayhall,  S. C. McKenzie,  J.-M. Mewes,  P. Morgante,  
 A. F. Morrison,  J. W. Mullinax,  K. Nanda,  T. S. Nguyen-Beck,  
 R. Olivares-Amaya,  K. J. Oosterbaan,  J. A. Parkhill,  S. K. Paul,  
 F. Pavosevic,  Zheng Pei,  T. M. Perrine,  F. Plasser,  P. Pokhilko,  
 S. Prager,  A. Prociuk,  E. Ramos,  B. Rana,  D. R. Rehn,  F. Rob,  
 E. Rossomme,  M. Scheurer,  M. Schneider,  N. Sergueev,  S. M. Sharada,  
 S. Sharma,  W. Skomorowski,  D. W. Small,  T. Stauch,  C. J. Stein,  
 T. Stein,  Yu-Chuan Su,  S. P. Veccham,  Zhen Tao,  A. J. W. Thom,  
 A. Tkatchenko,  T. Tsuchimochi,  N. M. Tubman,  L. Vogt,  M. L. Vidal,  
 O. Vydrov,  M. A. Watson,  J. Wenzel,  M. de Wergifosse,  T. A. Wesolowski,  
 A. White,  J. Witte,  A. Yamada,  Jun Yang,  K. Yao,  S. Yeganeh,  
 S. R. Yost,  Zhi-Qiang You,  A. Zech,  Igor Ying Zhang,  Xing Zhang,  
 Yan Zhao,  Ying Zhu,  B. R. Brooks,  G. K. L. Chan,  C. J. Cramer,  
 M. S. Gordon,  W. J. Hehre,  A. Klamt,  M. W. Schmidt,  C. D. Sherrill,  
 D. G. Truhlar,  A. Aspuru-Guzik,  R. Baer,  A. T. Bell,  N. A. Besley,  
 Jeng-Da Chai,  A. E. DePrince, III,  R. A. DiStasio Jr.,  A. Dreuw,  
 B. D. Dunietz,  T. R. Furlani,  Chao-Ping Hsu,  Yousung Jung,  Jing Kong,  
 D. S. Lambrecht,  WanZhen Liang,  C. Ochsenfeld,  V. A. Rassolov,  
 L. V. Slipchenko,  J. E. Subotnik,  T. Van Voorhis,  J. M. Herbert,  
 A. I. Krylov,  P. M. W. Gill,  M. Head-Gordon

 Contributors to earlier versions of Q-Chem not listed above: 
 R. D. Adamson,  B. Austin,  J. Baker,  G. J. O. Beran,  K. Brandhorst,  
 S. T. Brown,  E. F. C. Byrd,  A. K. Chakraborty,  C.-L. Cheng,  
 Siu Hung Chien,  D. M. Chipman,  D. L. Crittenden,  H. Dachsel,  
 R. J. Doerksen,  A. D. Dutoi,  L. Fusti-Molnar,  W. A. Goddard III,  
 A. Golubeva-Zadorozhnaya,  S. R. Gwaltney,  G. Hawkins,  A. Heyden,  
 S. Hirata,  G. Kedziora,  F. J. Keil,  C. Kelley,  Jihan Kim,  R. A. King,  
 R. Z. Khaliullin,  P. P. Korambath,  W. Kurlancheek,  A. M. Lee,  M. S. Lee,  
 S. V. Levchenko,  Ching Yeh Lin,  D. Liotard,  R. C. Lochan,  I. Lotan,  
 P. E. Maslen,  N. Nair,  D. P. O'Neill,  D. Neuhauser,  E. Neuscamman,  
 C. M. Oana,  R. Olson,  B. Peters,  R. Peverati,  P. A. Pieniazek,  
 Y. M. Rhee,  J. Ritchie,  M. A. Rohrdanz,  E. Rosta,  N. J. Russ,  
 H. F. Schaefer III,  N. E. Schultz,  N. Shenvi,  A. C. Simmonett,  A. Sodt,  
 D. Stuck,  K. S. Thanthiriwatte,  V. Vanovschi,  Tao Wang,  A. Warshel,  
 C. F. Williams,  Q. Wu,  X. Xu,  W. Zhang

 Please cite Q-Chem as follows:
 Y. Shao et al., Mol. Phys. 113, 184-215 (2015)
 DOI: 10.1080/00268976.2014.952696

 Q-Chem 5.3.2 for Intel X86 EM64T Linux

 Parts of Q-Chem use Armadillo 9.800.1 (Horizon Scraper).
 http://arma.sourceforge.net/

 Q-Chem begins on Mon Feb  6 13:32:01 2023  

Host: 
0

     Scratch files written to ./qchem43108//
 Dec820 |scratch|qcdevops|jenkins|workspace|build_RNUM 5633   
Processing $rem in /home/leeping/opt/qchem/5.3.2-openmp/config/preferences:
Processing $rem in /home/hpark21/.qchemrc:

Checking the input file for inconsistencies... 	...done.

--------------------------------------------------------------
User input:
--------------------------------------------------------------
$molecule
0 2
C       -0.5159379985   -0.7230521519    1.7783707321
N       -1.2679093599   -0.9955353424    2.6056427712
C        0.1731897553   -1.0359615651   -0.5999164392
H        0.2174785439   -2.1022347510   -0.7355430105
C        0.4548566267   -0.3603256359    0.7256592314
H        1.4505877980   -0.6058229268    1.1169468546
C       -0.1599260626   -0.0656561973   -1.5208767696
H       -0.4212895179   -0.2393364997   -2.5520271967
C       -0.0923630988    1.1866925949   -0.9266462719
H       -0.2916256469    2.1564710803   -1.3485155770
N        0.3777076742    1.0676965320    0.3745353023
H        0.0752312867    1.7170648629    1.0823703732
$end

$rem
method                wB97X-D3
basis                 cc-pvtz
unrestricted          true
symmetry              False
sym_ignore            true
scf_convergence       8
thresh                14
jobtype               opt
scf_guess             core
scf_algorithm         diis
max_scf_cycles        100
geom_opt_max_cycles   100
$end
--------------------------------------------------------------
 Adding empirical dispersion correction 
 ----------------------------------------------------------------
 Doing -D3(0) with
 s6  =   1.00000
 s8  =   1.00000
 rs6 =   1.28100
 rs8 =   1.09400
 -D3 energy without 3body term =     -0.0027611892 hartrees
 ----------------------------------------------------------------
             Standard Nuclear Orientation (Angstroms)
    I     Atom           X                Y                Z
 ----------------------------------------------------------------
    1      C      -0.5159379985    -0.7230521519     1.7783707321
    2      N      -1.2679093599    -0.9955353424     2.6056427712
    3      C       0.1731897553    -1.0359615651    -0.5999164392
    4      H       0.2174785439    -2.1022347510    -0.7355430105
    5      C       0.4548566267    -0.3603256359     0.7256592314
    6      H       1.4505877980    -0.6058229268     1.1169468546
    7      C      -0.1599260626    -0.0656561973    -1.5208767696
    8      H      -0.4212895179    -0.2393364997    -2.5520271967
    9      C      -0.0923630988     1.1866925949    -0.9266462719
   10      H      -0.2916256469     2.1564710803    -1.3485155770
   11      N       0.3777076742     1.0676965320     0.3745353023
   12      H       0.0752312867     1.7170648629     1.0823703732
 ----------------------------------------------------------------
 Nuclear Repulsion Energy =         260.18811261 hartrees
 There are       25 alpha and       24 beta electrons
 Requested basis set is cc-pVTZ
 There are 100 shells and 280 basis functions

 Total QAlloc Memory Limit   8000 MB
 Mega-Array Size      1956 MB
 MEM_STATIC part      2000 MB
 A cutoff of  1.0D-14 yielded   4813 shell pairs
 There are     38027 function pairs (     49814 Cartesian)
 Smallest overlap matrix eigenvalue = 1.43E-04

 Scale SEOQF with 1.000000e-01/1.000000e-01/1.000000e-01

 Standard Electronic Orientation quadrupole field applied
 Nucleus-field energy     =    -0.0000000071 hartrees
 Guess MOs from core Hamiltonian diagonalization
 Long-range K will be added via erf
 Coulomb attenuation parameter = 0.25 bohr**(-1)
 An unrestricted hybrid HF-DFT SCF calculation will be
 performed using Pulay DIIS extrapolation
 Exchange:     0.1957 Hartree-Fock + 1.0000 wB97X-D3 + LR-HF
 Correlation:  1.0000 wB97X-D3
 Using SG-2 standard quadrature grid
 Dispersion:   Grimme D3
 SCF converges when DIIS error is below 1.0E-08
 using 64 threads for integral computing
 -------------------------------------------------------
 OpenMP Integral computing Module                
 Release: version 1.0, May 2013, Q-Chem Inc. Pittsburgh 
 -------------------------------------------------------
 using 64 threads for integral computing
 -------------------------------------------------------
 OpenMP Integral computing Module                
 Release: version 1.0, May 2013, Q-Chem Inc. Pittsburgh 
 -------------------------------------------------------
 ---------------------------------------
  Cycle       Energy         DIIS Error
 ---------------------------------------
    1    -230.2423679607      8.66E-02
    2    -176.9277223799      8.28E-02
    3    -260.1698652474      4.14E-02
    4    -211.5786948793      7.59E-02
    5    -275.3657213124      3.86E-02
    6    -302.4962298707      6.87E-03
    7    -302.7484040141      5.11E-03
    8    -302.9379421102      1.80E-03
    9    -302.9664773045      3.52E-04
   10    -302.9688462223      1.23E-04
   11    -302.9693307856      5.40E-05
   12    -302.9694935183      2.84E-05
   13    -302.9695950032      1.05E-05
   14    -302.9696222370      6.83E-06
   15    -302.9696284870      2.67E-06
   16    -302.9696302484      1.54E-06
   17    -302.9696307987      5.37E-07
   18    -302.9696308461      2.17E-07
   19    -302.9696308562      1.44E-07
   20    -302.9696308596      5.47E-08
   21    -302.9696308604      2.54E-08
   22    -302.9696308605      9.57E-09 Convergence criterion met
 ---------------------------------------
 <S^2> = 0.7801
 SCF time:  CPU 2938.17 s  wall 52.17 s
 SCF   energy in the final basis set = -302.96963086
 Total energy in the final basis set = -302.96963086
 
 --------------------------------------------------------------
 
                    Orbital Energies (a.u.)
 --------------------------------------------------------------
 
 Alpha MOs
 -- Occupied --
-14.4644 -14.4259 -10.3745 -10.3257 -10.3209 -10.2960 -10.2919  -1.0992
 -1.0261  -0.9141  -0.8909  -0.7480  -0.6953  -0.6825  -0.6312  -0.5575
 -0.5430  -0.5148  -0.5065  -0.4806  -0.4608  -0.4430  -0.4310  -0.3827
 -0.2504
 -- Virtual --
  0.0870   0.1029   0.1174   0.1238   0.1495   0.1535   0.1641   0.1828
  0.2146   0.2581   0.2670   0.2802   0.3138   0.3158   0.3266   0.3617
  0.3869   0.4081   0.4220   0.4361   0.4415   0.4594   0.4639   0.4723
  0.4873   0.4935   0.5048   0.5191   0.5313   0.5541   0.5586   0.5742
  0.5814   0.5973   0.6129   0.6253   0.6505   0.6723   0.6868   0.7056
  0.7231   0.7518   0.7722   0.7820   0.7905   0.8083   0.8100   0.8290
  0.8843   0.9013   0.9388   0.9701   0.9899   1.0360   1.0362   1.0512
  1.0594   1.0822   1.1039   1.1217   1.1253   1.1418   1.1807   1.1915
  1.2075   1.2205   1.2748   1.2873   1.2952   1.3056   1.3281   1.3401
  1.3512   1.3778   1.3829   1.4106   1.4204   1.4326   1.4509   1.4581
  1.5049   1.5312   1.5593   1.5906   1.6139   1.6441   1.6574   1.7466
  1.7815   1.8388   1.8402   1.8948   1.9004   1.9457   1.9577   2.0169
  2.0599   2.1410   2.1520   2.2215   2.2351   2.2722   2.2898   2.3470
  2.3930   2.4222   2.4544   2.4747   2.5293   2.5558   2.5831   2.5982
  2.6558   2.6716   2.6892   2.7258   2.7338   2.7458   2.7723   2.8100
  2.8172   2.8211   2.8371   2.8731   2.8789   2.8973   2.9223   2.9268
  2.9561   2.9798   3.0020   3.0113   3.0248   3.0476   3.0747   3.0856
  3.0955   3.0997   3.1093   3.1592   3.1656   3.1686   3.1894   3.2204
  3.2247   3.2503   3.2798   3.2860   3.3029   3.3295   3.3408   3.3569
  3.3623   3.3727   3.4118   3.4186   3.4560   3.4790   3.4866   3.5243
  3.5486   3.5709   3.6068   3.6370   3.6556   3.7001   3.7166   3.7229
  3.7371   3.7646   3.7877   3.8124   3.8628   3.8707   3.8938   3.9282
  3.9305   3.9594   3.9937   4.0061   4.0140   4.0519   4.0568   4.0738
  4.0770   4.1019   4.1228   4.1675   4.1719   4.1968   4.2243   4.2572
  4.2983   4.3245   4.3443   4.3607   4.3974   4.4066   4.4314   4.4438
  4.4840   4.5154   4.5443   4.5889   4.6120   4.6222   4.6463   4.6649
  4.7017   4.7342   4.7372   4.8119   4.8231   4.8393   4.8908   4.9248
  4.9701   4.9980   5.0569   5.0838   5.0951   5.1344   5.1645   5.1995
  5.2172   5.2532   5.2767   5.3073   5.3610   5.4487   5.4706   5.5084
  5.5629   5.6143   5.7303   5.8146   5.8358   5.8653   5.9393   6.0152
  6.0702   6.1315   6.2104   6.2390   6.2972   6.4180   6.5355   6.6915
  7.9190  10.1070  11.8895  12.5362  12.6785  13.7710  15.7377
 
 Beta MOs
 -- Occupied --
-14.4618 -14.4259 -10.3750 -10.3204 -10.3199 -10.2940 -10.2902  -1.0915
 -1.0253  -0.9049  -0.8829  -0.7299  -0.6932  -0.6740  -0.6229  -0.5505
 -0.5393  -0.5116  -0.5011  -0.4735  -0.4424  -0.4378  -0.4246  -0.3539
 -- Virtual --
  0.0141   0.0920   0.1076   0.1189   0.1421   0.1515   0.1552   0.1669
  0.1857   0.2151   0.2615   0.2691   0.2825   0.3151   0.3201   0.3300
  0.3662   0.3887   0.4149   0.4270   0.4410   0.4448   0.4630   0.4660
  0.4779   0.4922   0.4992   0.5074   0.5223   0.5342   0.5544   0.5638
  0.5762   0.5852   0.6008   0.6156   0.6301   0.6539   0.6778   0.6907
  0.7086   0.7258   0.7542   0.7744   0.7861   0.7940   0.8112   0.8135
  0.8308   0.8864   0.9035   0.9399   0.9719   0.9915   1.0393   1.0398
  1.0551   1.0622   1.0836   1.1080   1.1223   1.1317   1.1430   1.1831
  1.1955   1.2091   1.2240   1.2771   1.2926   1.2973   1.3112   1.3336
  1.3435   1.3542   1.3832   1.3870   1.4121   1.4247   1.4349   1.4548
  1.4612   1.5082   1.5331   1.5652   1.5951   1.6178   1.6481   1.6599
  1.7525   1.7869   1.8422   1.8433   1.8962   1.9030   1.9483   1.9599
  2.0206   2.0645   2.1450   2.1629   2.2241   2.2588   2.2776   2.2960
  2.3526   2.4042   2.4302   2.4641   2.4831   2.5365   2.5604   2.5912
  2.6065   2.6624   2.6761   2.6934   2.7309   2.7395   2.7519   2.7803
  2.8167   2.8201   2.8285   2.8424   2.8780   2.8866   2.9035   2.9310
  2.9343   2.9688   2.9875   3.0072   3.0171   3.0334   3.0522   3.0812
  3.0934   3.1049   3.1065   3.1169   3.1642   3.1694   3.1755   3.1965
  3.2267   3.2340   3.2571   3.2859   3.2957   3.3111   3.3342   3.3451
  3.3627   3.3673   3.3782   3.4178   3.4228   3.4597   3.4844   3.4934
  3.5290   3.5552   3.5774   3.6112   3.6415   3.6616   3.7022   3.7219
  3.7281   3.7423   3.7681   3.7918   3.8181   3.8670   3.8744   3.8994
  3.9325   3.9345   3.9623   3.9953   4.0088   4.0187   4.0559   4.0587
  4.0734   4.0769   4.1053   4.1267   4.1718   4.1755   4.2016   4.2293
  4.2631   4.3016   4.3268   4.3481   4.3645   4.4021   4.4098   4.4410
  4.4471   4.4885   4.5203   4.5486   4.5915   4.6155   4.6273   4.6510
  4.6668   4.7049   4.7357   4.7395   4.8147   4.8275   4.8430   4.8953
  4.9320   4.9795   5.0047   5.0592   5.0868   5.1008   5.1405   5.1703
  5.2032   5.2201   5.2548   5.2814   5.3116   5.3653   5.4525   5.4768
  5.5121   5.5691   5.6185   5.7349   5.8160   5.8391   5.8687   5.9424
  6.0188   6.0740   6.1352   6.2112   6.2402   6.2985   6.4207   6.5386
  6.6957   7.9202  10.1115  11.8968  12.5409  12.6842  13.7754  15.7378
 --------------------------------------------------------------
 
          Ground-State Mulliken Net Atomic Charges

     Atom                 Charge (a.u.)    Spin (a.u.)
  --------------------------------------------------------
      1 C                    -0.130543       0.035326
      2 N                    -0.046289      -0.007502
      3 C                    -0.211254       0.525490
      4 H                     0.145484      -0.008923
      5 C                     0.059789      -0.028112
      6 H                     0.132987       0.035374
      7 C                    -0.137069      -0.158348
      8 H                     0.142906       0.005355
      9 C                    -0.106048       0.482931
     10 H                     0.137081      -0.008185
     11 N                    -0.132589       0.124444
     12 H                     0.145546       0.002149
  --------------------------------------------------------
  Sum of atomic charges =    -0.000000
  Sum of spin   charges =     1.000000

 -----------------------------------------------------------------
                    Cartesian Multipole Moments
 -----------------------------------------------------------------
    Charge (ESU x 10^10)
                -0.0000
    Dipole Moment (Debye)
         X       1.7743      Y       1.7252      Z      -2.2781
       Tot       3.3637
    Quadrupole Moments (Debye-Ang)
        XX     -45.2496     XY      -3.9389     YY     -36.6762
        XZ       7.2160     YZ       4.3110     ZZ     -46.5043
    Octopole Moments (Debye-Ang^2)
       XXX      22.0913    XXY       6.1885    XYY       6.1033
       YYY      21.6203    XXZ     -17.6197    XYZ      -6.5126
       YYZ     -16.5157    XZZ      19.6947    YZZ      18.7620
       ZZZ     -71.1999
    Hexadecapole Moments (Debye-Ang^3)
      XXXX    -139.0840   XXXY     -30.9003   XXYY     -73.0088
      XYYY     -32.4265   YYYY    -229.1850   XXXZ      70.1477
      XXYZ      30.2548   XYYZ      26.3893   YYYZ      75.4418
      XXZZ    -139.9211   XYZZ     -26.3299   YYZZ    -138.9646
      XZZZ     110.2084   YZZZ     105.2733   ZZZZ    -623.3425
 -----------------------------------------------------------------
 Calculating analytic gradient of the SCF energy
 Gradient of SCF Energy
            1           2           3           4           5           6
    1   0.0056584  -0.0051944   0.0004091   0.0000040  -0.0008816   0.0009053
    2   0.0019432  -0.0020209  -0.0045251   0.0005642  -0.0048957  -0.0001075
    3  -0.0051123   0.0055538  -0.0010759   0.0001653   0.0041255   0.0003126
            7           8           9          10          11          12
    1  -0.0006068   0.0000067  -0.0011650   0.0001366   0.0011072  -0.0003795
    2  -0.0001476   0.0002103   0.0035433  -0.0004090   0.0047370   0.0011077
    3  -0.0030432   0.0002977  -0.0028762   0.0002518   0.0001134   0.0012874
 Max gradient component =       5.658E-03
 RMS gradient           =       2.623E-03
 Gradient time:  CPU 325.59 s  wall 6.64 s
 Geometry Optimization Parameters
   NAtoms,    NIC,     NZ,  NCons,   NDum,   NFix, NCnnct, MaxDiis
       12      82       0       0       0       0       0       0


** GEOMETRY OPTIMIZATION IN DELOCALIZED INTERNAL COORDINATES **
   Searching for a Minimum

   Optimization Cycle:   1

                       Coordinates (Angstroms)
     ATOM                X               Y               Z
      1  C        -0.5159379985   -0.7230521519    1.7783707321
      2  N        -1.2679093599   -0.9955353424    2.6056427712
      3  C         0.1731897553   -1.0359615651   -0.5999164392
      4  H         0.2174785439   -2.1022347510   -0.7355430105
      5  C         0.4548566267   -0.3603256359    0.7256592314
      6  H         1.4505877980   -0.6058229268    1.1169468546
      7  C        -0.1599260626   -0.0656561973   -1.5208767696
      8  H        -0.4212895179   -0.2393364997   -2.5520271967
      9  C        -0.0923630988    1.1866925949   -0.9266462719
     10  H        -0.2916256469    2.1564710803   -1.3485155770
     11  N         0.3777076742    1.0676965320    0.3745353023
     12  H         0.0752312867    1.7170648629    1.0823703732
   Point Group: c1    Number of degrees of freedom:    30


   Energy is   -302.969630861


 Attempting to generate delocalized internal coordinates
 Initial Hessian constructed with Jon Baker's OPTIMIZE code

 30 Hessian modes will be used to form the next step
  Hessian Eigenvalues:
     0.008807    0.014551    0.018235    0.020888    0.022264    0.024648
     0.062600    0.077187    0.087715    0.116534    0.146164    0.159582
     0.159935    0.159982    0.200000    0.200000    0.219870    0.224730
     0.299391    0.339343    0.339423    0.348884    0.362561    0.364606
     0.365095    0.442908    0.454319    0.464656    0.484901    1.340853

 Minimum search - taking simple RFO step
 Searching for Lamda that Minimizes Along All modes
 Value Taken    Lamda =  -0.00029791
 Step Taken.  Stepsize is  0.038757

                             Maximum     Tolerance    Cnvgd?
         Gradient           0.005441      0.000300      NO
         Displacement       0.021705      0.001200      NO
         Energy change     *********      0.000001      NO


 New Cartesian Coordinates Obtained by Inverse Iteration

 Displacement from previous Coordinates is:  0.062922
 Adding empirical dispersion correction 
 ----------------------------------------------------------------
 Doing -D3(0) with
 s6  =   1.00000
 s8  =   1.00000
 rs6 =   1.28100
 rs8 =   1.09400
 -D3 energy without 3body term =     -0.0027592839 hartrees
 ----------------------------------------------------------------
             Standard Nuclear Orientation (Angstroms)
    I     Atom           X                Y                Z
 ----------------------------------------------------------------
    1      C      -0.5187802764    -0.7168453650     1.7691983029
    2      N      -1.2737049825    -0.9856366044     2.5906554077
    3      C       0.1776881429    -1.0321656932    -0.5981511898
    4      H       0.2236700171    -2.0992516695    -0.7334585562
    5      C       0.4586897762    -0.3572058033     0.7216885332
    6      H       1.4511517882    -0.6047942160     1.1157827466
    7      C      -0.1622869586    -0.0666661029    -1.5158643792
    8      H      -0.4275458737    -0.2414183270    -2.5463260581
    9      C      -0.0942500200     1.1815278052    -0.9202293513
   10      H      -0.2984207332     2.1521267350    -1.3396883436
   11      N       0.3829432630     1.0619281476     0.3742686943
   12      H       0.0808458571     1.7084010935     1.0821241934
 ----------------------------------------------------------------
 Nuclear Repulsion Energy =         260.98923025 hartrees
 There are       25 alpha and       24 beta electrons
 Applying Cartesian multipole field
    Component          Value
    ---------          -----
     (2,0,0)        1.00000E-11
     (0,2,0)        2.00000E-11
     (0,0,2)       -3.00000E-11
 Nucleus-field energy     =    -0.0000000070 hartrees
 Requested basis set is cc-pVTZ
 There are 100 shells and 280 basis functions
 A cutoff of  1.0D-14 yielded   4814 shell pairs
 There are     38030 function pairs (     49817 Cartesian)
 Smallest overlap matrix eigenvalue = 1.40E-04
 Guess MOs from SCF MO coefficient file
 Reading MOs from coefficient file
 Reading MOs from coefficient file
 Long-range K will be added via erf
 Coulomb attenuation parameter = 0.25 bohr**(-1)
 An unrestricted hybrid HF-DFT SCF calculation will be
 performed using Pulay DIIS extrapolation
 Exchange:     0.1957 Hartree-Fock + 1.0000 wB97X-D3 + LR-HF
 Correlation:  1.0000 wB97X-D3
 Using SG-2 standard quadrature grid
 Dispersion:   Grimme D3
 SCF converges when DIIS error is below 1.0E-08
 Geometry optimization detected.  Setting ReadMinima to 0
 Setting SaveMinima to 0
 using 64 threads for integral computing
 -------------------------------------------------------
 OpenMP Integral computing Module                
 Release: version 1.0, May 2013, Q-Chem Inc. Pittsburgh 
 -------------------------------------------------------
 using 64 threads for integral computing
 -------------------------------------------------------
 OpenMP Integral computing Module                
 Release: version 1.0, May 2013, Q-Chem Inc. Pittsburgh 
 -------------------------------------------------------
 ---------------------------------------
  Cycle       Energy         DIIS Error
 ---------------------------------------
    1    -302.9761172050      2.54E-04
    2    -302.9697531604      4.71E-05
    3    -302.9697650845      4.20E-05
    4    -302.9697794692      6.72E-06
    5    -302.9697799760      3.76E-06
    6    -302.9697801527      1.83E-06
    7    -302.9697802013      5.66E-07
    8    -302.9697802111      1.56E-07
    9    -302.9697802135      6.18E-08
   10    -302.9697802142      2.55E-08
   11    -302.9697802144      1.76E-08
   12    -302.9697802145      7.74E-09 Convergence criterion met
 ---------------------------------------
 <S^2> = 0.7794
 SCF time:  CPU 1508.81 s  wall 25.76 s
 SCF   energy in the final basis set = -302.96978021
 Total energy in the final basis set = -302.96978021
 
 --------------------------------------------------------------
 
                    Orbital Energies (a.u.)
 --------------------------------------------------------------
 
 Alpha MOs
 -- Occupied --
-14.4637 -14.4248 -10.3730 -10.3248 -10.3196 -10.2947 -10.2909  -1.1028
 -1.0271  -0.9154  -0.8917  -0.7474  -0.6964  -0.6838  -0.6327  -0.5578
 -0.5438  -0.5150  -0.5061  -0.4808  -0.4608  -0.4438  -0.4318  -0.3834
 -0.2497
 -- Virtual --
  0.0883   0.1035   0.1178   0.1253   0.1501   0.1536   0.1645   0.1832
  0.2149   0.2593   0.2689   0.2804   0.3143   0.3157   0.3264   0.3613
  0.3872   0.4082   0.4228   0.4381   0.4420   0.4601   0.4647   0.4736
  0.4878   0.4946   0.5054   0.5196   0.5325   0.5550   0.5591   0.5748
  0.5823   0.5994   0.6134   0.6259   0.6523   0.6725   0.6880   0.7068
  0.7243   0.7532   0.7730   0.7835   0.7913   0.8095   0.8116   0.8311
  0.8845   0.9026   0.9398   0.9718   0.9923   1.0361   1.0375   1.0526
  1.0609   1.0839   1.1044   1.1218   1.1261   1.1441   1.1825   1.1924
  1.2088   1.2230   1.2751   1.2881   1.2959   1.3076   1.3305   1.3417
  1.3525   1.3805   1.3846   1.4122   1.4219   1.4349   1.4523   1.4594
  1.5056   1.5327   1.5592   1.5912   1.6179   1.6450   1.6596   1.7476
  1.7831   1.8418   1.8423   1.8943   1.9010   1.9458   1.9605   2.0194
  2.0622   2.1443   2.1553   2.2233   2.2376   2.2742   2.2910   2.3505
  2.3957   2.4219   2.4569   2.4788   2.5294   2.5588   2.5845   2.6001
  2.6587   2.6745   2.6903   2.7289   2.7357   2.7474   2.7740   2.8128
  2.8194   2.8251   2.8388   2.8761   2.8812   2.8999   2.9254   2.9278
  2.9588   2.9819   3.0031   3.0132   3.0276   3.0502   3.0768   3.0872
  3.0960   3.1001   3.1105   3.1615   3.1671   3.1703   3.1903   3.2228
  3.2258   3.2515   3.2798   3.2870   3.3060   3.3330   3.3449   3.3619
  3.3662   3.3770   3.4184   3.4207   3.4613   3.4813   3.4911   3.5280
  3.5526   3.5758   3.6124   3.6411   3.6590   3.7035   3.7205   3.7263
  3.7409   3.7681   3.7923   3.8172   3.8656   3.8742   3.8978   3.9321
  3.9366   3.9636   3.9971   4.0090   4.0188   4.0559   4.0599   4.0752
  4.0788   4.1061   4.1273   4.1696   4.1755   4.2018   4.2275   4.2635
  4.3021   4.3286   4.3501   4.3670   4.4023   4.4114   4.4387   4.4505
  4.4899   4.5213   4.5495   4.5932   4.6186   4.6304   4.6502   4.6678
  4.7055   4.7377   4.7429   4.8177   4.8246   4.8434   4.8957   4.9306
  4.9754   5.0064   5.0618   5.0882   5.1010   5.1387   5.1732   5.2049
  5.2228   5.2571   5.2838   5.3153   5.3687   5.4560   5.4793   5.5180
  5.5712   5.6242   5.7303   5.8209   5.8451   5.8764   5.9555   6.0288
  6.0793   6.1422   6.2244   6.2508   6.3097   6.4291   6.5465   6.7027
  7.9274  10.1122  11.9501  12.5941  12.7839  13.8382  15.8271
 
 Beta MOs
 -- Occupied --
-14.4611 -14.4248 -10.3735 -10.3195 -10.3186 -10.2930 -10.2890  -1.0951
 -1.0262  -0.9063  -0.8836  -0.7294  -0.6943  -0.6752  -0.6244  -0.5507
 -0.5400  -0.5118  -0.5007  -0.4733  -0.4431  -0.4383  -0.4253  -0.3546
 -- Virtual --
  0.0147   0.0935   0.1081   0.1194   0.1430   0.1520   0.1557   0.1673
  0.1862   0.2154   0.2627   0.2709   0.2829   0.3157   0.3197   0.3299
  0.3658   0.3891   0.4151   0.4273   0.4432   0.4452   0.4637   0.4670
  0.4790   0.4927   0.5005   0.5081   0.5228   0.5355   0.5551   0.5643
  0.5766   0.5862   0.6030   0.6161   0.6308   0.6558   0.6781   0.6919
  0.7097   0.7271   0.7556   0.7750   0.7874   0.7951   0.8125   0.8151
  0.8330   0.8865   0.9049   0.9409   0.9737   0.9939   1.0396   1.0408
  1.0566   1.0638   1.0854   1.1086   1.1224   1.1325   1.1453   1.1848
  1.1963   1.2104   1.2264   1.2774   1.2935   1.2979   1.3132   1.3359
  1.3449   1.3555   1.3854   1.3891   1.4137   1.4264   1.4373   1.4564
  1.4623   1.5089   1.5347   1.5650   1.5957   1.6217   1.6491   1.6621
  1.7535   1.7885   1.8443   1.8462   1.8957   1.9038   1.9483   1.9629
  2.0231   2.0668   2.1486   2.1660   2.2261   2.2602   2.2803   2.2970
  2.3564   2.4069   2.4299   2.4666   2.4870   2.5368   2.5636   2.5921
  2.6083   2.6653   2.6790   2.6945   2.7334   2.7422   2.7535   2.7818
  2.8189   2.8231   2.8326   2.8442   2.8808   2.8890   2.9060   2.9331
  2.9362   2.9714   2.9897   3.0081   3.0190   3.0357   3.0554   3.0834
  3.0950   3.1044   3.1078   3.1178   3.1667   3.1706   3.1773   3.1974
  3.2294   3.2349   3.2580   3.2864   3.2962   3.3141   3.3378   3.3491
  3.3677   3.3712   3.3822   3.4244   3.4251   3.4650   3.4868   3.4978
  3.5327   3.5588   3.5824   3.6167   3.6458   3.6647   3.7057   3.7259
  3.7315   3.7460   3.7716   3.7964   3.8230   3.8696   3.8781   3.9030
  3.9367   3.9404   3.9667   3.9987   4.0119   4.0234   4.0598   4.0617
  4.0748   4.0787   4.1096   4.1313   4.1740   4.1791   4.2066   4.2325
  4.2695   4.3055   4.3308   4.3540   4.3708   4.4070   4.4146   4.4484
  4.4538   4.4942   4.5262   4.5539   4.5958   4.6220   4.6353   4.6552
  4.6696   4.7089   4.7391   4.7453   4.8204   4.8292   4.8470   4.9002
  4.9378   4.9856   5.0123   5.0644   5.0912   5.1067   5.1446   5.1789
  5.2086   5.2255   5.2587   5.2888   5.3196   5.3729   5.4596   5.4856
  5.5217   5.5775   5.6283   5.7349   5.8223   5.8484   5.8798   5.9586
  6.0324   6.0832   6.1458   6.2252   6.2520   6.3111   6.4318   6.5496
  6.7069   7.9286  10.1167  11.9574  12.5993  12.7888  13.8426  15.8272
 --------------------------------------------------------------
 
          Ground-State Mulliken Net Atomic Charges

     Atom                 Charge (a.u.)    Spin (a.u.)
  --------------------------------------------------------
      1 C                    -0.133289       0.036315
      2 N                    -0.044496      -0.007485
      3 C                    -0.210926       0.522740
      4 H                     0.144397      -0.009080
      5 C                     0.059718      -0.027510
      6 H                     0.132691       0.035536
      7 C                    -0.136643      -0.155686
      8 H                     0.142526       0.005380
      9 C                    -0.107223       0.481952
     10 H                     0.135962      -0.008299
     11 N                    -0.126814       0.124020
     12 H                     0.144098       0.002116
  --------------------------------------------------------
  Sum of atomic charges =     0.000000
  Sum of spin   charges =     1.000000

 -----------------------------------------------------------------
                    Cartesian Multipole Moments
 -----------------------------------------------------------------
    Charge (ESU x 10^10)
                 0.0000
    Dipole Moment (Debye)
         X       1.7855      Y       1.7186      Z      -2.2598
       Tot       3.3538
    Quadrupole Moments (Debye-Ang)
        XX     -45.2409     XY      -3.9244     YY     -36.6814
        XZ       7.2455     YZ       4.2892     ZZ     -46.4225
    Octopole Moments (Debye-Ang^2)
       XXX      22.1663    XXY       6.1597    XYY       6.0885
       YYY      21.3099    XXZ     -17.6454    XYZ      -6.4475
       YYZ     -16.2782    XZZ      19.6458    YZZ      18.4473
       ZZZ     -70.4564
    Hexadecapole Moments (Debye-Ang^3)
      XXXX    -140.1638   XXXY     -30.6930   XXYY     -72.6895
      XYYY     -32.1495   YYYY    -227.2423   XXXZ      70.1312
      XXYZ      29.8481   XYYZ      26.2479   YYYZ      74.1108
      XXZZ    -139.2012   XYZZ     -26.0171   YYZZ    -137.4956
      XZZZ     109.7367   YZZZ     103.4054   ZZZZ    -616.5563
 -----------------------------------------------------------------
 Calculating analytic gradient of the SCF energy
 Gradient of SCF Energy
            1           2           3           4           5           6
    1   0.0007507  -0.0001563  -0.0001024   0.0000020  -0.0010508   0.0000752
    2   0.0008728  -0.0002780   0.0006802   0.0000244  -0.0015649   0.0004129
    3  -0.0007124   0.0001556  -0.0005821   0.0000518   0.0008910  -0.0003084
            7           8           9          10          11          12
    1   0.0003183  -0.0000154  -0.0000690   0.0000316   0.0003641  -0.0001479
    2   0.0000284   0.0000079  -0.0009516  -0.0000094   0.0010440  -0.0002667
    3   0.0005881  -0.0000475   0.0000305   0.0000722  -0.0001733   0.0000345
 Max gradient component =       1.565E-03
 RMS gradient           =       5.299E-04
 Gradient time:  CPU 329.75 s  wall 6.34 s
 Geometry Optimization Parameters
   NAtoms,    NIC,     NZ,  NCons,   NDum,   NFix, NCnnct, MaxDiis
       12      82       0       0       0       0       0       0

 Cartesian Hessian Update
 Hessian updated using BFGS update


** GEOMETRY OPTIMIZATION IN DELOCALIZED INTERNAL COORDINATES **
   Searching for a Minimum

   Optimization Cycle:   2

                       Coordinates (Angstroms)
     ATOM                X               Y               Z
      1  C        -0.5187802764   -0.7168453650    1.7691983029
      2  N        -1.2737049825   -0.9856366044    2.5906554077
      3  C         0.1776881429   -1.0321656932   -0.5981511898
      4  H         0.2236700171   -2.0992516695   -0.7334585562
      5  C         0.4586897762   -0.3572058033    0.7216885332
      6  H         1.4511517882   -0.6047942160    1.1157827466
      7  C        -0.1622869586   -0.0666661029   -1.5158643792
      8  H        -0.4275458737   -0.2414183270   -2.5463260581
      9  C        -0.0942500200    1.1815278052   -0.9202293513
     10  H        -0.2984207332    2.1521267350   -1.3396883436
     11  N         0.3829432630    1.0619281476    0.3742686943
     12  H         0.0808458571    1.7084010935    1.0821241934
   Point Group: c1    Number of degrees of freedom:    30


   Energy is   -302.969780215

 Hessian updated using BFGS update

 30 Hessian modes will be used to form the next step
  Hessian Eigenvalues:
     0.008663    0.014557    0.018296    0.020884    0.022496    0.024645
     0.061453    0.077719    0.087208    0.116485    0.145365    0.159445
     0.159891    0.159992    0.199475    0.200020    0.220732    0.225317
     0.294927    0.318386    0.339720    0.356428    0.362762    0.364588
     0.365145    0.443005    0.463189    0.470273    0.515950    1.327121

 Minimum search - taking simple RFO step
 Searching for Lamda that Minimizes Along All modes
 Value Taken    Lamda =  -0.00001495
 Step Taken.  Stepsize is  0.018707

                             Maximum     Tolerance    Cnvgd?
         Gradient           0.000769      0.000300      NO
         Displacement       0.008783      0.001200      NO
         Energy change     -0.000149      0.000001      NO


 New Cartesian Coordinates Obtained by Inverse Iteration

 Displacement from previous Coordinates is:  0.017285
 Adding empirical dispersion correction 
 ----------------------------------------------------------------
 Doing -D3(0) with
 s6  =   1.00000
 s8  =   1.00000
 rs6 =   1.28100
 rs8 =   1.09400
 -D3 energy without 3body term =     -0.0027601286 hartrees
 ----------------------------------------------------------------
             Standard Nuclear Orientation (Angstroms)
    I     Atom           X                Y                Z
 ----------------------------------------------------------------
    1      C      -0.5198526227    -0.7179460704     1.7681196720
    2      N      -1.2758747553    -0.9873654909     2.5879886685
    3      C       0.1792188358    -1.0318840642    -0.5974328273
    4      H       0.2262478617    -2.0990163587    -0.7326724266
    5      C       0.4600476584    -0.3560150592     0.7216926669
    6      H       1.4509084346    -0.6064093293     1.1184223381
    7      C      -0.1642213449    -0.0667368282    -1.5151482903
    8      H      -0.4306014359    -0.2423309056    -2.5451279080
    9      C      -0.0948037022     1.1823739782    -0.9204617343
   10      H      -0.2992846143     2.1528586928    -1.3402914883
   11      N       0.3831896923     1.0618600028     0.3737170710
   12      H       0.0850259926     1.7106114325     1.0811942583
 ----------------------------------------------------------------
 Nuclear Repulsion Energy =         260.97732039 hartrees
 There are       25 alpha and       24 beta electrons
 Applying Cartesian multipole field
    Component          Value
    ---------          -----
     (2,0,0)        1.00000E-11
     (0,2,0)        2.00000E-11
     (0,0,2)       -3.00000E-11
 Nucleus-field energy     =    -0.0000000070 hartrees
 Requested basis set is cc-pVTZ
 There are 100 shells and 280 basis functions
 A cutoff of  1.0D-14 yielded   4815 shell pairs
 There are     38031 function pairs (     49818 Cartesian)
 Smallest overlap matrix eigenvalue = 1.41E-04
 Guess MOs from SCF MO coefficient file
 Reading MOs from coefficient file
 Reading MOs from coefficient file
 Long-range K will be added via erf
 Coulomb attenuation parameter = 0.25 bohr**(-1)
 An unrestricted hybrid HF-DFT SCF calculation will be
 performed using Pulay DIIS extrapolation
 Exchange:     0.1957 Hartree-Fock + 1.0000 wB97X-D3 + LR-HF
 Correlation:  1.0000 wB97X-D3
 Using SG-2 standard quadrature grid
 Dispersion:   Grimme D3
 SCF converges when DIIS error is below 1.0E-08
 Geometry optimization detected.  Setting ReadMinima to 0
 Setting SaveMinima to 0
 using 64 threads for integral computing
 -------------------------------------------------------
 OpenMP Integral computing Module                
 Release: version 1.0, May 2013, Q-Chem Inc. Pittsburgh 
 -------------------------------------------------------
 using 64 threads for integral computing
 -------------------------------------------------------
 OpenMP Integral computing Module                
 Release: version 1.0, May 2013, Q-Chem Inc. Pittsburgh 
 -------------------------------------------------------
 ---------------------------------------
  Cycle       Energy         DIIS Error
 ---------------------------------------
    1    -302.9698990527      7.06E-05
    2    -302.9697887292      9.51E-06
    3    -302.9697894642      8.72E-06
    4    -302.9697900952      2.25E-06
    5    -302.9697901579      1.22E-06
    6    -302.9697901788      4.37E-07
    7    -302.9697901832      1.13E-07
    8    -302.9697901840      4.86E-08
    9    -302.9697901842      1.53E-08
   10    -302.9697901843      7.74E-09 Convergence criterion met
 ---------------------------------------
 <S^2> = 0.7795
 SCF time:  CPU 1245.29 s  wall 22.12 s
 SCF   energy in the final basis set = -302.96979018
 Total energy in the final basis set = -302.96979018
 
 --------------------------------------------------------------
 
                    Orbital Energies (a.u.)
 --------------------------------------------------------------
 
 Alpha MOs
 -- Occupied --
-14.4638 -14.4245 -10.3731 -10.3249 -10.3195 -10.2947 -10.2910  -1.1029
 -1.0270  -0.9153  -0.8916  -0.7472  -0.6963  -0.6839  -0.6326  -0.5578
 -0.5439  -0.5149  -0.5061  -0.4808  -0.4607  -0.4438  -0.4318  -0.3832
 -0.2497
 -- Virtual --
  0.0884   0.1037   0.1179   0.1254   0.1500   0.1536   0.1645   0.1832
  0.2147   0.2591   0.2691   0.2804   0.3144   0.3154   0.3262   0.3613
  0.3873   0.4082   0.4227   0.4381   0.4419   0.4599   0.4646   0.4738
  0.4875   0.4945   0.5054   0.5196   0.5327   0.5550   0.5593   0.5749
  0.5825   0.5993   0.6133   0.6260   0.6521   0.6727   0.6879   0.7070
  0.7244   0.7534   0.7727   0.7835   0.7912   0.8098   0.8117   0.8311
  0.8846   0.9023   0.9396   0.9717   0.9926   1.0362   1.0375   1.0526
  1.0607   1.0838   1.1042   1.1216   1.1258   1.1437   1.1824   1.1924
  1.2085   1.2227   1.2755   1.2881   1.2957   1.3074   1.3303   1.3415
  1.3525   1.3804   1.3845   1.4125   1.4219   1.4349   1.4518   1.4595
  1.5058   1.5330   1.5595   1.5911   1.6185   1.6447   1.6590   1.7472
  1.7832   1.8417   1.8424   1.8949   1.9013   1.9458   1.9606   2.0192
  2.0622   2.1445   2.1555   2.2230   2.2375   2.2746   2.2905   2.3503
  2.3956   2.4219   2.4566   2.4790   2.5290   2.5586   2.5839   2.6000
  2.6590   2.6743   2.6903   2.7287   2.7361   2.7477   2.7739   2.8124
  2.8200   2.8254   2.8389   2.8757   2.8811   2.8994   2.9258   2.9273
  2.9584   2.9818   3.0030   3.0131   3.0275   3.0501   3.0767   3.0873
  3.0954   3.1004   3.1104   3.1618   3.1672   3.1709   3.1906   3.2222
  3.2260   3.2517   3.2797   3.2868   3.3064   3.3326   3.3444   3.3620
  3.3661   3.3769   3.4188   3.4205   3.4613   3.4812   3.4908   3.5283
  3.5522   3.5752   3.6126   3.6411   3.6585   3.7033   3.7203   3.7262
  3.7404   3.7680   3.7919   3.8167   3.8647   3.8739   3.8981   3.9322
  3.9359   3.9636   3.9964   4.0084   4.0180   4.0554   4.0598   4.0755
  4.0788   4.1061   4.1272   4.1688   4.1756   4.2023   4.2272   4.2626
  4.3017   4.3284   4.3503   4.3661   4.4014   4.4111   4.4381   4.4489
  4.4899   4.5204   4.5489   4.5926   4.6182   4.6311   4.6493   4.6676
  4.7053   4.7378   4.7425   4.8181   4.8248   4.8432   4.8949   4.9302
  4.9752   5.0045   5.0618   5.0873   5.1009   5.1385   5.1731   5.2047
  5.2222   5.2569   5.2832   5.3154   5.3689   5.4563   5.4792   5.5176
  5.5702   5.6242   5.7312   5.8209   5.8448   5.8754   5.9558   6.0299
  6.0784   6.1413   6.2254   6.2501   6.3097   6.4282   6.5468   6.7044
  7.9195  10.1110  11.9483  12.5864  12.7860  13.8296  15.8338
 
 Beta MOs
 -- Occupied --
-14.4612 -14.4246 -10.3737 -10.3196 -10.3184 -10.2931 -10.2890  -1.0952
 -1.0261  -0.9061  -0.8835  -0.7292  -0.6942  -0.6754  -0.6242  -0.5507
 -0.5401  -0.5117  -0.5007  -0.4732  -0.4431  -0.4382  -0.4254  -0.3545
 -- Virtual --
  0.0146   0.0937   0.1083   0.1195   0.1429   0.1520   0.1558   0.1672
  0.1862   0.2153   0.2624   0.2710   0.2829   0.3158   0.3194   0.3296
  0.3658   0.3892   0.4151   0.4272   0.4431   0.4450   0.4635   0.4669
  0.4792   0.4924   0.5004   0.5082   0.5227   0.5356   0.5551   0.5645
  0.5767   0.5865   0.6029   0.6160   0.6309   0.6556   0.6782   0.6918
  0.7099   0.7272   0.7558   0.7747   0.7875   0.7950   0.8129   0.8150
  0.8330   0.8867   0.9045   0.9408   0.9735   0.9942   1.0398   1.0408
  1.0565   1.0635   1.0852   1.1084   1.1221   1.1322   1.1450   1.1848
  1.1963   1.2101   1.2262   1.2777   1.2936   1.2977   1.3130   1.3358
  1.3448   1.3556   1.3853   1.3890   1.4140   1.4264   1.4372   1.4560
  1.4623   1.5091   1.5349   1.5654   1.5956   1.6224   1.6489   1.6615
  1.7530   1.7885   1.8446   1.8459   1.8963   1.9040   1.9483   1.9629
  2.0229   2.0669   2.1488   2.1662   2.2257   2.2601   2.2805   2.2968
  2.3562   2.4068   2.4299   2.4665   2.4871   2.5363   2.5633   2.5916
  2.6082   2.6656   2.6788   2.6945   2.7331   2.7425   2.7537   2.7817
  2.8186   2.8236   2.8329   2.8443   2.8805   2.8889   2.9055   2.9330
  2.9364   2.9710   2.9897   3.0080   3.0189   3.0356   3.0552   3.0834
  3.0951   3.1038   3.1080   3.1178   3.1668   3.1708   3.1779   3.1977
  3.2289   3.2350   3.2582   3.2859   3.2963   3.3145   3.3374   3.3487
  3.3679   3.3711   3.3819   3.4244   3.4255   3.4649   3.4867   3.4976
  3.5330   3.5584   3.5818   3.6169   3.6458   3.6643   3.7055   3.7257
  3.7313   3.7455   3.7717   3.7959   3.8225   3.8687   3.8779   3.9033
  3.9370   3.9397   3.9666   3.9980   4.0111   4.0226   4.0593   4.0616
  4.0751   4.0788   4.1095   4.1313   4.1732   4.1792   4.2070   4.2321
  4.2685   4.3051   4.3306   4.3542   4.3699   4.4062   4.4143   4.4479
  4.4522   4.4941   4.5253   4.5532   4.5951   4.6217   4.6359   4.6543
  4.6694   4.7086   4.7393   4.7447   4.8208   4.8294   4.8469   4.8994
  4.9374   4.9853   5.0105   5.0643   5.0903   5.1065   5.1444   5.1789
  5.2085   5.2250   5.2584   5.2883   5.3198   5.3731   5.4600   5.4854
  5.5214   5.5765   5.6283   5.7358   5.8223   5.8480   5.8788   5.9590
  6.0336   6.0822   6.1449   6.2262   6.2513   6.3111   6.4309   6.5500
  6.7086   7.9207  10.1155  11.9556  12.5915  12.7910  13.8341  15.8339
 --------------------------------------------------------------
 
          Ground-State Mulliken Net Atomic Charges

     Atom                 Charge (a.u.)    Spin (a.u.)
  --------------------------------------------------------
      1 C                    -0.133968       0.036756
      2 N                    -0.044134      -0.007490
      3 C                    -0.210920       0.522659
      4 H                     0.144434      -0.009075
      5 C                     0.059958      -0.027524
      6 H                     0.132559       0.035573
      7 C                    -0.136765      -0.155984
      8 H                     0.142496       0.005371
      9 C                    -0.107484       0.481984
     10 H                     0.136078      -0.008311
     11 N                    -0.126535       0.124029
     12 H                     0.144280       0.002011
  --------------------------------------------------------
  Sum of atomic charges =    -0.000000
  Sum of spin   charges =     1.000000

 -----------------------------------------------------------------
                    Cartesian Multipole Moments
 -----------------------------------------------------------------
    Charge (ESU x 10^10)
                -0.0000
    Dipole Moment (Debye)
         X       1.7953      Y       1.7285      Z      -2.2559
       Tot       3.3615
    Quadrupole Moments (Debye-Ang)
        XX     -45.2547     XY      -3.9265     YY     -36.6651
        XZ       7.2692     YZ       4.2965     ZZ     -46.4122
    Octopole Moments (Debye-Ang^2)
       XXX      22.2268    XXY       6.1817    XYY       6.1487
       YYY      21.3892    XXZ     -17.6521    XYZ      -6.4539
       YYZ     -16.2732    XZZ      19.6626    YZZ      18.4648
       ZZZ     -70.3091
    Hexadecapole Moments (Debye-Ang^3)
      XXXX    -140.5781   XXXY     -30.7901   XXYY     -72.7938
      XYYY     -32.2226   YYYY    -227.3517   XXXZ      70.1708
      XXYZ      29.9204   XYYZ      26.3129   YYYZ      74.2392
      XXZZ    -139.1627   XYZZ     -26.0684   YYZZ    -137.4133
      XZZZ     109.7292   YZZZ     103.4715   ZZZZ    -615.6311
 -----------------------------------------------------------------
 Calculating analytic gradient of the SCF energy
 Gradient of SCF Energy
            1           2           3           4           5           6
    1   0.0000004   0.0002827   0.0000989   0.0000264  -0.0004305   0.0000216
    2   0.0003199  -0.0000652   0.0002352  -0.0000405  -0.0007480   0.0000569
    3   0.0000865  -0.0003218  -0.0000360   0.0000247   0.0003408  -0.0001343
            7           8           9          10          11          12
    1  -0.0000227   0.0000032   0.0000321   0.0000083   0.0001793  -0.0001997
    2   0.0000615   0.0000048  -0.0001948   0.0000575   0.0004306  -0.0001179
    3   0.0002723  -0.0000177   0.0000193  -0.0000347  -0.0002036   0.0000045
 Max gradient component =       7.480E-04
 RMS gradient           =       2.163E-04
 Gradient time:  CPU 338.87 s  wall 6.59 s
 Geometry Optimization Parameters
   NAtoms,    NIC,     NZ,  NCons,   NDum,   NFix, NCnnct, MaxDiis
       12      82       0       0       0       0       0       0

 Cartesian Hessian Update
 Hessian updated using BFGS update


** GEOMETRY OPTIMIZATION IN DELOCALIZED INTERNAL COORDINATES **
   Searching for a Minimum

   Optimization Cycle:   3

                       Coordinates (Angstroms)
     ATOM                X               Y               Z
      1  C        -0.5198526227   -0.7179460704    1.7681196720
      2  N        -1.2758747553   -0.9873654909    2.5879886685
      3  C         0.1792188358   -1.0318840642   -0.5974328273
      4  H         0.2262478617   -2.0990163587   -0.7326724266
      5  C         0.4600476584   -0.3560150592    0.7216926669
      6  H         1.4509084346   -0.6064093293    1.1184223381
      7  C        -0.1642213449   -0.0667368282   -1.5151482903
      8  H        -0.4306014359   -0.2423309056   -2.5451279080
      9  C        -0.0948037022    1.1823739782   -0.9204617343
     10  H        -0.2992846143    2.1528586928   -1.3402914883
     11  N         0.3831896923    1.0618600028    0.3737170710
     12  H         0.0850259926    1.7106114325    1.0811942583
   Point Group: c1    Number of degrees of freedom:    30


   Energy is   -302.969790184

 Hessian updated using BFGS update

 30 Hessian modes will be used to form the next step
  Hessian Eigenvalues:
     0.006989    0.014359    0.017027    0.020865    0.023127    0.024653
     0.057947    0.077170    0.088620    0.116332    0.139848    0.159320
     0.159984    0.160095    0.194649    0.200004    0.222346    0.234498
     0.283870    0.302708    0.339723    0.352403    0.362639    0.364937
     0.366122    0.444036    0.463226    0.469721    0.515260    1.367817

 Minimum search - taking simple RFO step
 Searching for Lamda that Minimizes Along All modes
 Value Taken    Lamda =  -0.00000703
 Step Taken.  Stepsize is  0.024089

                             Maximum     Tolerance    Cnvgd?
         Gradient           0.000472      0.000300      NO
         Displacement       0.009928      0.001200      NO
         Energy change     -0.000010      0.000001      NO


 New Cartesian Coordinates Obtained by Inverse Iteration

 Displacement from previous Coordinates is:  0.020829
 Adding empirical dispersion correction 
 ----------------------------------------------------------------
 Doing -D3(0) with
 s6  =   1.00000
 s8  =   1.00000
 rs6 =   1.28100
 rs8 =   1.09400
 -D3 energy without 3body term =     -0.0027608081 hartrees
 ----------------------------------------------------------------
             Standard Nuclear Orientation (Angstroms)
    I     Atom           X                Y                Z
 ----------------------------------------------------------------
    1      C      -0.5214393048    -0.7185171849     1.7670044519
    2      N      -1.2789360223    -0.9877195795     2.5856925744
    3      C       0.1804758965    -1.0318739255    -0.5974174359
    4      H       0.2286490732    -2.0988897344    -0.7328375695
    5      C       0.4610271253    -0.3550892886     0.7215814856
    6      H       1.4505764483    -0.6067277558     1.1210817293
    7      C      -0.1649631629    -0.0671193903    -1.5152663989
    8      H      -0.4318879072    -0.2431065109    -2.5449984520
    9      C      -0.0969828165     1.1821666310    -0.9199403153
   10      H      -0.3028744853     2.1524790668    -1.3392560634
   11      N       0.3837495878     1.0613793863     0.3733079192
   12      H       0.0926055681     1.7130182859     1.0810480745
 ----------------------------------------------------------------
 Nuclear Repulsion Energy =         260.96320096 hartrees
 There are       25 alpha and       24 beta electrons
 Applying Cartesian multipole field
    Component          Value
    ---------          -----
     (2,0,0)        1.00000E-11
     (0,2,0)        2.00000E-11
     (0,0,2)       -3.00000E-11
 Nucleus-field energy     =    -0.0000000070 hartrees
 Requested basis set is cc-pVTZ
 There are 100 shells and 280 basis functions
 A cutoff of  1.0D-14 yielded   4815 shell pairs
 There are     38031 function pairs (     49818 Cartesian)
 Smallest overlap matrix eigenvalue = 1.40E-04
 Guess MOs from SCF MO coefficient file
 Reading MOs from coefficient file
 Reading MOs from coefficient file
 Long-range K will be added via erf
 Coulomb attenuation parameter = 0.25 bohr**(-1)
 An unrestricted hybrid HF-DFT SCF calculation will be
 performed using Pulay DIIS extrapolation
 Exchange:     0.1957 Hartree-Fock + 1.0000 wB97X-D3 + LR-HF
 Correlation:  1.0000 wB97X-D3
 Using SG-2 standard quadrature grid
 Dispersion:   Grimme D3
 SCF converges when DIIS error is below 1.0E-08
 Geometry optimization detected.  Setting ReadMinima to 0
 Setting SaveMinima to 0
 using 64 threads for integral computing
 -------------------------------------------------------
 OpenMP Integral computing Module                
 Release: version 1.0, May 2013, Q-Chem Inc. Pittsburgh 
 -------------------------------------------------------
 using 64 threads for integral computing
 -------------------------------------------------------
 OpenMP Integral computing Module                
 Release: version 1.0, May 2013, Q-Chem Inc. Pittsburgh 
 -------------------------------------------------------
 ---------------------------------------
  Cycle       Energy         DIIS Error
 ---------------------------------------
    1    -302.9699117486      6.77E-05
    2    -302.9697924381      1.01E-05
    3    -302.9697934985      7.44E-06
    4    -302.9697939651      2.66E-06
    5    -302.9697940441      1.15E-06
    6    -302.9697940623      5.14E-07
    7    -302.9697940669      1.23E-07
    8    -302.9697940677      4.16E-08
    9    -302.9697940679      1.47E-08
   10    -302.9697940679      5.48E-09 Convergence criterion met
 ---------------------------------------
 <S^2> = 0.7795
 SCF time:  CPU 1239.57 s  wall 20.83 s
 SCF   energy in the final basis set = -302.96979407
 Total energy in the final basis set = -302.96979407
 
 --------------------------------------------------------------
 
                    Orbital Energies (a.u.)
 --------------------------------------------------------------
 
 Alpha MOs
 -- Occupied --
-14.4639 -14.4244 -10.3733 -10.3250 -10.3194 -10.2947 -10.2910  -1.1030
 -1.0268  -0.9152  -0.8915  -0.7471  -0.6963  -0.6841  -0.6326  -0.5578
 -0.5440  -0.5148  -0.5061  -0.4808  -0.4605  -0.4437  -0.4317  -0.3831
 -0.2497
 -- Virtual --
  0.0885   0.1037   0.1179   0.1255   0.1500   0.1536   0.1645   0.1832
  0.2144   0.2589   0.2692   0.2803   0.3145   0.3151   0.3260   0.3614
  0.3872   0.4083   0.4228   0.4379   0.4414   0.4598   0.4646   0.4740
  0.4873   0.4945   0.5055   0.5195   0.5327   0.5550   0.5594   0.5752
  0.5826   0.5993   0.6132   0.6260   0.6520   0.6730   0.6877   0.7073
  0.7245   0.7538   0.7725   0.7835   0.7913   0.8100   0.8119   0.8311
  0.8845   0.9017   0.9394   0.9717   0.9930   1.0363   1.0376   1.0524
  1.0605   1.0836   1.1042   1.1213   1.1257   1.1431   1.1824   1.1923
  1.2080   1.2223   1.2755   1.2880   1.2956   1.3076   1.3306   1.3414
  1.3525   1.3802   1.3842   1.4128   1.4222   1.4349   1.4511   1.4594
  1.5060   1.5333   1.5598   1.5909   1.6189   1.6447   1.6588   1.7468
  1.7832   1.8413   1.8428   1.8954   1.9014   1.9458   1.9606   2.0189
  2.0624   2.1445   2.1558   2.2225   2.2373   2.2751   2.2902   2.3506
  2.3955   2.4217   2.4565   2.4794   2.5282   2.5581   2.5835   2.5999
  2.6591   2.6742   2.6904   2.7287   2.7363   2.7478   2.7735   2.8121
  2.8206   2.8260   2.8388   2.8755   2.8813   2.8991   2.9261   2.9269
  2.9581   2.9813   3.0030   3.0131   3.0275   3.0500   3.0768   3.0872
  3.0949   3.1005   3.1104   3.1618   3.1670   3.1718   3.1912   3.2213
  3.2264   3.2518   3.2799   3.2868   3.3067   3.3322   3.3441   3.3622
  3.3661   3.3766   3.4190   3.4206   3.4615   3.4811   3.4908   3.5281
  3.5520   3.5750   3.6126   3.6410   3.6581   3.7030   3.7207   3.7262
  3.7397   3.7678   3.7918   3.8161   3.8640   3.8742   3.8985   3.9321
  3.9354   3.9634   3.9956   4.0079   4.0174   4.0548   4.0596   4.0756
  4.0788   4.1061   4.1269   4.1683   4.1754   4.2025   4.2272   4.2620
  4.3015   4.3282   4.3502   4.3648   4.4009   4.4110   4.4379   4.4477
  4.4899   4.5201   4.5481   4.5925   4.6181   4.6320   4.6488   4.6675
  4.7052   4.7378   4.7421   4.8185   4.8247   4.8432   4.8939   4.9305
  4.9755   5.0024   5.0615   5.0872   5.1010   5.1387   5.1731   5.2047
  5.2219   5.2564   5.2821   5.3154   5.3687   5.4563   5.4795   5.5157
  5.5683   5.6237   5.7321   5.8204   5.8447   5.8753   5.9568   6.0315
  6.0771   6.1413   6.2250   6.2486   6.3088   6.4274   6.5478   6.7068
  7.9117  10.1102  11.9480  12.5814  12.7882  13.8244  15.8322
 
 Beta MOs
 -- Occupied --
-14.4613 -14.4245 -10.3738 -10.3197 -10.3183 -10.2931 -10.2890  -1.0953
 -1.0259  -0.9061  -0.8834  -0.7291  -0.6942  -0.6755  -0.6241  -0.5507
 -0.5403  -0.5116  -0.5006  -0.4731  -0.4429  -0.4381  -0.4254  -0.3543
 -- Virtual --
  0.0146   0.0938   0.1084   0.1195   0.1429   0.1520   0.1559   0.1673
  0.1863   0.2150   0.2623   0.2711   0.2828   0.3158   0.3191   0.3294
  0.3658   0.3892   0.4152   0.4273   0.4428   0.4448   0.4634   0.4669
  0.4794   0.4922   0.5004   0.5082   0.5227   0.5356   0.5551   0.5647
  0.5768   0.5867   0.6028   0.6160   0.6309   0.6555   0.6784   0.6917
  0.7102   0.7273   0.7563   0.7744   0.7874   0.7952   0.8133   0.8150
  0.8331   0.8866   0.9039   0.9405   0.9735   0.9946   1.0398   1.0409
  1.0563   1.0634   1.0851   1.1084   1.1219   1.1320   1.1444   1.1847
  1.1962   1.2096   1.2258   1.2777   1.2934   1.2976   1.3131   1.3361
  1.3446   1.3555   1.3852   1.3887   1.4142   1.4267   1.4372   1.4554
  1.4622   1.5093   1.5352   1.5658   1.5954   1.6227   1.6489   1.6613
  1.7527   1.7884   1.8447   1.8458   1.8968   1.9042   1.9483   1.9629
  2.0226   2.0670   2.1488   2.1666   2.2252   2.2600   2.2808   2.2966
  2.3565   2.4067   2.4297   2.4664   2.4874   2.5356   2.5629   2.5913
  2.6081   2.6658   2.6787   2.6947   2.7331   2.7426   2.7539   2.7813
  2.8184   2.8241   2.8334   2.8442   2.8804   2.8890   2.9052   2.9327
  2.9365   2.9706   2.9893   3.0081   3.0189   3.0356   3.0551   3.0836
  3.0950   3.1032   3.1081   3.1178   3.1666   3.1709   3.1787   3.1984
  3.2284   3.2351   3.2583   3.2859   3.2965   3.3149   3.3369   3.3483
  3.3681   3.3710   3.3817   3.4245   3.4256   3.4651   3.4867   3.4976
  3.5328   3.5582   3.5815   3.6169   3.6458   3.6638   3.7053   3.7260
  3.7313   3.7448   3.7716   3.7957   3.8218   3.8679   3.8782   3.9037
  3.9366   3.9393   3.9665   3.9972   4.0107   4.0221   4.0585   4.0616
  4.0753   4.0787   4.1095   4.1311   4.1727   4.1789   4.2073   4.2321
  4.2679   4.3048   4.3305   4.3540   4.3686   4.4056   4.4142   4.4476
  4.4511   4.4941   4.5250   4.5524   4.5950   4.6217   4.6368   4.6538
  4.6694   4.7085   4.7393   4.7443   4.8212   4.8294   4.8468   4.8983
  4.9378   4.9854   5.0086   5.0641   5.0902   5.1066   5.1444   5.1788
  5.2084   5.2248   5.2579   5.2872   5.3198   5.3729   5.4600   5.4858
  5.5195   5.5746   5.6277   5.7366   5.8219   5.8480   5.8786   5.9600
  6.0353   6.0809   6.1448   6.2258   6.2498   6.3102   6.4301   6.5509
  6.7109   7.9129  10.1147  11.9554  12.5863  12.7932  13.8288  15.8323
 --------------------------------------------------------------
 
          Ground-State Mulliken Net Atomic Charges

     Atom                 Charge (a.u.)    Spin (a.u.)
  --------------------------------------------------------
      1 C                    -0.134342       0.037234
      2 N                    -0.044086      -0.007540
      3 C                    -0.210877       0.522392
      4 H                     0.144466      -0.009067
      5 C                     0.059992      -0.027478
      6 H                     0.132517       0.035504
      7 C                    -0.136940      -0.156048
      8 H                     0.142517       0.005364
      9 C                    -0.107591       0.481925
     10 H                     0.136076      -0.008285
     11 N                    -0.126316       0.124139
     12 H                     0.144584       0.001861
  --------------------------------------------------------
  Sum of atomic charges =    -0.000000
  Sum of spin   charges =     1.000000

 -----------------------------------------------------------------
                    Cartesian Multipole Moments
 -----------------------------------------------------------------
    Charge (ESU x 10^10)
                -0.0000
    Dipole Moment (Debye)
         X       1.8093      Y       1.7389      Z      -2.2513
       Tot       3.3713
    Quadrupole Moments (Debye-Ang)
        XX     -45.2721     XY      -3.9170     YY     -36.6483
        XZ       7.3022     YZ       4.3105     ZZ     -46.3979
    Octopole Moments (Debye-Ang^2)
       XXX      22.3307    XXY       6.2148    XYY       6.2221
       YYY      21.4693    XXZ     -17.6654    XYZ      -6.4314
       YYZ     -16.2355    XZZ      19.7150    YZZ      18.4652
       ZZZ     -70.1892
    Hexadecapole Moments (Debye-Ang^3)
      XXXX    -141.1022   XXXY     -30.8434   XXYY     -72.8651
      XYYY     -32.2252   YYYY    -227.2578   XXXZ      70.3036
      XXYZ      29.9431   XYYZ      26.4133   YYYZ      74.2806
      XXZZ    -139.1948   XYZZ     -26.0798   YYZZ    -137.2985
      XZZZ     109.8215   YZZZ     103.4028   ZZZZ    -614.8237
 -----------------------------------------------------------------
 Calculating analytic gradient of the SCF energy
 Gradient of SCF Energy
            1           2           3           4           5           6
    1  -0.0001925   0.0001648   0.0000048   0.0000199   0.0000374   0.0000180
    2   0.0000613  -0.0000563  -0.0001044  -0.0000117   0.0001186  -0.0000676
    3   0.0002739  -0.0001931   0.0001599  -0.0000232  -0.0001675   0.0000298
            7           8           9          10          11          12
    1  -0.0000416   0.0000390  -0.0001612   0.0000058   0.0002495  -0.0001439
    2   0.0000130  -0.0000125   0.0000758   0.0000017  -0.0000322   0.0000143
    3  -0.0001926  -0.0000158   0.0000438  -0.0000333   0.0000862   0.0000320
 Max gradient component =       2.739E-04
 RMS gradient           =       1.104E-04
 Gradient time:  CPU 332.28 s  wall 6.25 s
 Geometry Optimization Parameters
   NAtoms,    NIC,     NZ,  NCons,   NDum,   NFix, NCnnct, MaxDiis
       12      82       0       0       0       0       0       0

 Cartesian Hessian Update
 Hessian updated using BFGS update


** GEOMETRY OPTIMIZATION IN DELOCALIZED INTERNAL COORDINATES **
   Searching for a Minimum

   Optimization Cycle:   4

                       Coordinates (Angstroms)
     ATOM                X               Y               Z
      1  C        -0.5214393048   -0.7185171849    1.7670044519
      2  N        -1.2789360223   -0.9877195795    2.5856925744
      3  C         0.1804758965   -1.0318739255   -0.5974174359
      4  H         0.2286490732   -2.0988897344   -0.7328375695
      5  C         0.4610271253   -0.3550892886    0.7215814856
      6  H         1.4505764483   -0.6067277558    1.1210817293
      7  C        -0.1649631629   -0.0671193903   -1.5152663989
      8  H        -0.4318879072   -0.2431065109   -2.5449984520
      9  C        -0.0969828165    1.1821666310   -0.9199403153
     10  H        -0.3028744853    2.1524790668   -1.3392560634
     11  N         0.3837495878    1.0613793863    0.3733079192
     12  H         0.0926055681    1.7130182859    1.0810480745
   Point Group: c1    Number of degrees of freedom:    30


   Energy is   -302.969794068

 Hessian updated using BFGS update

 30 Hessian modes will be used to form the next step
  Hessian Eigenvalues:
     0.005507    0.013493    0.016083    0.021002    0.024128    0.024855
     0.061131    0.078228    0.090577    0.116248    0.141313    0.159939
     0.159976    0.160233    0.189784    0.200008    0.222570    0.234950
     0.296645    0.311334    0.340023    0.352683    0.362607    0.364960
     0.365986    0.448851    0.463202    0.471059    0.533608    1.349280

 Minimum search - taking simple RFO step
 Searching for Lamda that Minimizes Along All modes
 Value Taken    Lamda =  -0.00000136
 Step Taken.  Stepsize is  0.011307

                             Maximum     Tolerance    Cnvgd?
         Gradient           0.000176      0.000300     YES
         Displacement       0.005452      0.001200      NO
         Energy change     -0.000004      0.000001      NO


 New Cartesian Coordinates Obtained by Inverse Iteration

 Displacement from previous Coordinates is:  0.009140
 Adding empirical dispersion correction 
 ----------------------------------------------------------------
 Doing -D3(0) with
 s6  =   1.00000
 s8  =   1.00000
 rs6 =   1.28100
 rs8 =   1.09400
 -D3 energy without 3body term =     -0.0027610105 hartrees
 ----------------------------------------------------------------
             Standard Nuclear Orientation (Angstroms)
    I     Atom           X                Y                Z
 ----------------------------------------------------------------
    1      C      -0.5221618215    -0.7190071094     1.7663456202
    2      N      -1.2804047907    -0.9878951000     2.5845887188
    3      C       0.1814424559    -1.0318465941    -0.5975444439
    4      H       0.2299737641    -2.0988120427    -0.7329823794
    5      C       0.4612163140    -0.3550818325     0.7216833022
    6      H       1.4505330613    -0.6060642866     1.1220475172
    7      C      -0.1654808816    -0.0673051779    -1.5149667152
    8      H      -0.4334661401    -0.2434082459    -2.5443798731
    9      C      -0.0971074222     1.1820649186    -0.9199738425
   10      H      -0.3036811452     2.1523571630    -1.3389252837
   11      N       0.3834709343     1.0610375388     0.3731523699
   12      H       0.0956656718     1.7139607687     1.0809550095
 ----------------------------------------------------------------
 Nuclear Repulsion Energy =         260.96976907 hartrees
 There are       25 alpha and       24 beta electrons
 Applying Cartesian multipole field
    Component          Value
    ---------          -----
     (2,0,0)        1.00000E-11
     (0,2,0)        2.00000E-11
     (0,0,2)       -3.00000E-11
 Nucleus-field energy     =    -0.0000000070 hartrees
 Requested basis set is cc-pVTZ
 There are 100 shells and 280 basis functions
 A cutoff of  1.0D-14 yielded   4816 shell pairs
 There are     38056 function pairs (     49854 Cartesian)
 Smallest overlap matrix eigenvalue = 1.40E-04
 Guess MOs from SCF MO coefficient file
 Reading MOs from coefficient file
 Reading MOs from coefficient file
 Long-range K will be added via erf
 Coulomb attenuation parameter = 0.25 bohr**(-1)
 An unrestricted hybrid HF-DFT SCF calculation will be
 performed using Pulay DIIS extrapolation
 Exchange:     0.1957 Hartree-Fock + 1.0000 wB97X-D3 + LR-HF
 Correlation:  1.0000 wB97X-D3
 Using SG-2 standard quadrature grid
 Dispersion:   Grimme D3
 SCF converges when DIIS error is below 1.0E-08
 Geometry optimization detected.  Setting ReadMinima to 0
 Setting SaveMinima to 0
 using 64 threads for integral computing
 -------------------------------------------------------
 OpenMP Integral computing Module                
 Release: version 1.0, May 2013, Q-Chem Inc. Pittsburgh 
 -------------------------------------------------------
 using 64 threads for integral computing
 -------------------------------------------------------
 OpenMP Integral computing Module                
 Release: version 1.0, May 2013, Q-Chem Inc. Pittsburgh 
 -------------------------------------------------------
 ---------------------------------------
  Cycle       Energy         DIIS Error
 ---------------------------------------
    1    -302.9698872152      2.94E-05
    2    -302.9697946773      4.06E-06
    3    -302.9697948917      2.16E-06
    4    -302.9697949401      1.07E-06
    5    -302.9697949542      3.10E-07
    6    -302.9697949567      1.89E-07
    7    -302.9697949573      8.00E-08
    8    -302.9697949575      2.55E-08
    9    -302.9697949576      1.13E-08
   10    -302.9697949576      5.74E-09 Convergence criterion met
 ---------------------------------------
 <S^2> = 0.7795
 SCF time:  CPU 1224.81 s  wall 20.91 s
 SCF   energy in the final basis set = -302.96979496
 Total energy in the final basis set = -302.96979496
 
 --------------------------------------------------------------
 
                    Orbital Energies (a.u.)
 --------------------------------------------------------------
 
 Alpha MOs
 -- Occupied --
-14.4639 -14.4244 -10.3733 -10.3250 -10.3193 -10.2947 -10.2910  -1.1030
 -1.0267  -0.9152  -0.8915  -0.7471  -0.6963  -0.6841  -0.6326  -0.5578
 -0.5441  -0.5147  -0.5060  -0.4809  -0.4605  -0.4436  -0.4317  -0.3830
 -0.2496
 -- Virtual --
  0.0885   0.1038   0.1179   0.1255   0.1500   0.1536   0.1645   0.1832
  0.2143   0.2589   0.2693   0.2803   0.3146   0.3150   0.3259   0.3613
  0.3873   0.4083   0.4228   0.4379   0.4413   0.4598   0.4646   0.4741
  0.4873   0.4946   0.5055   0.5196   0.5327   0.5550   0.5596   0.5752
  0.5827   0.5993   0.6132   0.6259   0.6521   0.6731   0.6878   0.7074
  0.7246   0.7540   0.7725   0.7836   0.7913   0.8101   0.8121   0.8312
  0.8844   0.9015   0.9393   0.9718   0.9931   1.0363   1.0376   1.0524
  1.0604   1.0836   1.1042   1.1213   1.1256   1.1429   1.1825   1.1923
  1.2078   1.2222   1.2756   1.2880   1.2956   1.3079   1.3308   1.3415
  1.3527   1.3802   1.3841   1.4130   1.4223   1.4349   1.4509   1.4596
  1.5061   1.5335   1.5600   1.5908   1.6188   1.6447   1.6589   1.7467
  1.7831   1.8411   1.8432   1.8957   1.9015   1.9458   1.9607   2.0189
  2.0626   2.1446   2.1559   2.2225   2.2373   2.2753   2.2902   2.3507
  2.3954   2.4217   2.4566   2.4796   2.5280   2.5580   2.5832   2.5999
  2.6592   2.6740   2.6905   2.7286   2.7364   2.7479   2.7732   2.8120
  2.8208   2.8263   2.8387   2.8755   2.8817   2.8990   2.9263   2.9268
  2.9580   2.9810   3.0030   3.0130   3.0275   3.0499   3.0769   3.0874
  3.0947   3.1006   3.1103   3.1618   3.1672   3.1724   3.1915   3.2212
  3.2266   3.2519   3.2802   3.2869   3.3068   3.3319   3.3441   3.3624
  3.3660   3.3766   3.4190   3.4210   3.4618   3.4811   3.4909   3.5282
  3.5518   3.5750   3.6128   3.6410   3.6581   3.7031   3.7212   3.7263
  3.7396   3.7679   3.7921   3.8160   3.8636   3.8742   3.8987   3.9326
  3.9353   3.9636   3.9952   4.0079   4.0173   4.0545   4.0597   4.0756
  4.0788   4.1061   4.1269   4.1685   4.1754   4.2029   4.2272   4.2620
  4.3015   4.3281   4.3504   4.3645   4.4009   4.4112   4.4380   4.4476
  4.4904   4.5203   4.5481   4.5925   4.6183   4.6326   4.6486   4.6675
  4.7054   4.7377   4.7420   4.8189   4.8249   4.8432   4.8936   4.9312
  4.9756   5.0016   5.0615   5.0872   5.1008   5.1388   5.1730   5.2049
  5.2220   5.2562   5.2819   5.3153   5.3688   5.4563   5.4799   5.5150
  5.5672   5.6235   5.7327   5.8202   5.8450   5.8753   5.9575   6.0327
  6.0767   6.1415   6.2246   6.2480   6.3086   6.4273   6.5488   6.7088
  7.9099  10.1116  11.9504  12.5826  12.7900  13.8261  15.8297
 
 Beta MOs
 -- Occupied --
-14.4613 -14.4245 -10.3738 -10.3197 -10.3183 -10.2930 -10.2890  -1.0953
 -1.0259  -0.9061  -0.8834  -0.7291  -0.6942  -0.6755  -0.6242  -0.5507
 -0.5404  -0.5115  -0.5006  -0.4731  -0.4428  -0.4380  -0.4254  -0.3543
 -- Virtual --
  0.0147   0.0938   0.1084   0.1195   0.1430   0.1520   0.1559   0.1673
  0.1863   0.2149   0.2623   0.2712   0.2828   0.3159   0.3191   0.3294
  0.3658   0.3892   0.4152   0.4273   0.4427   0.4448   0.4633   0.4669
  0.4795   0.4922   0.5004   0.5082   0.5227   0.5356   0.5551   0.5648
  0.5769   0.5868   0.6028   0.6159   0.6309   0.6556   0.6785   0.6918
  0.7104   0.7274   0.7565   0.7744   0.7876   0.7952   0.8134   0.8150
  0.8331   0.8865   0.9037   0.9405   0.9736   0.9947   1.0399   1.0409
  1.0563   1.0633   1.0851   1.1084   1.1218   1.1319   1.1442   1.1848
  1.1962   1.2093   1.2257   1.2777   1.2934   1.2976   1.3133   1.3364
  1.3447   1.3557   1.3852   1.3885   1.4145   1.4268   1.4372   1.4551
  1.4624   1.5094   1.5355   1.5659   1.5952   1.6227   1.6489   1.6613
  1.7525   1.7884   1.8448   1.8459   1.8971   1.9043   1.9483   1.9630
  2.0226   2.0672   2.1488   2.1668   2.2252   2.2600   2.2810   2.2967
  2.3566   2.4066   2.4298   2.4664   2.4875   2.5353   2.5627   2.5910
  2.6081   2.6659   2.6785   2.6947   2.7330   2.7427   2.7539   2.7810
  2.8184   2.8243   2.8337   2.8441   2.8804   2.8894   2.9051   2.9325
  2.9368   2.9705   2.9891   3.0081   3.0188   3.0356   3.0550   3.0837
  3.0952   3.1030   3.1081   3.1177   3.1665   3.1711   3.1792   3.1987
  3.2284   3.2351   3.2584   3.2862   3.2967   3.3150   3.3366   3.3483
  3.3683   3.3708   3.3817   3.4248   3.4257   3.4654   3.4867   3.4976
  3.5330   3.5581   3.5816   3.6171   3.6458   3.6638   3.7054   3.7265
  3.7314   3.7447   3.7718   3.7960   3.8216   3.8675   3.8783   3.9040
  3.9370   3.9394   3.9666   3.9968   4.0106   4.0220   4.0583   4.0617
  4.0753   4.0787   4.1094   4.1311   4.1729   4.1789   4.2077   4.2321
  4.2679   4.3049   4.3305   4.3543   4.3682   4.4056   4.4144   4.4477
  4.4511   4.4946   4.5252   4.5524   4.5950   4.6219   4.6374   4.6535
  4.6695   4.7088   4.7392   4.7442   4.8216   4.8296   4.8468   4.8981
  4.9384   4.9855   5.0078   5.0641   5.0902   5.1064   5.1446   5.1788
  5.2085   5.2249   5.2576   5.2871   5.3197   5.3730   5.4600   5.4861
  5.5188   5.5735   5.6275   5.7373   5.8216   5.8483   5.8787   5.9607
  6.0364   6.0805   6.1451   6.2254   6.2492   6.3100   6.4300   6.5519
  6.7130   7.9111  10.1161  11.9578  12.5875  12.7950  13.8305  15.8298
 --------------------------------------------------------------
 
          Ground-State Mulliken Net Atomic Charges

     Atom                 Charge (a.u.)    Spin (a.u.)
  --------------------------------------------------------
      1 C                    -0.134287       0.037372
      2 N                    -0.044147      -0.007558
      3 C                    -0.210988       0.522188
      4 H                     0.144440      -0.009064
      5 C                     0.060010      -0.027472
      6 H                     0.132536       0.035485
      7 C                    -0.136888      -0.155842
      8 H                     0.142494       0.005360
      9 C                    -0.107718       0.481635
     10 H                     0.136084      -0.008290
     11 N                    -0.126299       0.124393
     12 H                     0.144764       0.001792
  --------------------------------------------------------
  Sum of atomic charges =     0.000000
  Sum of spin   charges =     1.000000

 -----------------------------------------------------------------
                    Cartesian Multipole Moments
 -----------------------------------------------------------------
    Charge (ESU x 10^10)
                 0.0000
    Dipole Moment (Debye)
         X       1.8149      Y       1.7441      Z      -2.2475
       Tot       3.3745
    Quadrupole Moments (Debye-Ang)
        XX     -45.2766     XY      -3.9099     YY     -36.6399
        XZ       7.3175     YZ       4.3141     ZZ     -46.3928
    Octopole Moments (Debye-Ang^2)
       XXX      22.3747    XXY       6.2356    XYY       6.2551
       YYY      21.5198    XXZ     -17.6721    XYZ      -6.4216
       YYZ     -16.2182    XZZ      19.7283    YZZ      18.4682
       ZZZ     -70.1115
    Hexadecapole Moments (Debye-Ang^3)
      XXXX    -141.3200   XXXY     -30.8700   XXYY     -72.8960
      XYYY     -32.2272   YYYY    -227.2147   XXXZ      70.3872
      XXYZ      29.9598   XYYZ      26.4576   YYYZ      74.3004
      XXZZ    -139.1948   XYZZ     -26.0801   YYZZ    -137.2364
      XZZZ     109.8837   YZZZ     103.3670   ZZZZ    -614.4309
 -----------------------------------------------------------------
 Calculating analytic gradient of the SCF energy
 Gradient of SCF Energy
            1           2           3           4           5           6
    1  -0.0000756   0.0000015   0.0000451   0.0000317   0.0000724   0.0000053
    2   0.0000558  -0.0000907  -0.0000779   0.0000089   0.0001510  -0.0000267
    3   0.0001089  -0.0000101   0.0000741  -0.0000210  -0.0001636   0.0000337
            7           8           9          10          11          12
    1  -0.0000846   0.0000109  -0.0000659   0.0000055   0.0001486  -0.0000950
    2   0.0000125  -0.0000062   0.0000717  -0.0000039  -0.0001098   0.0000153
    3  -0.0000659   0.0000070  -0.0000750  -0.0000163   0.0001068   0.0000214
 Max gradient component =       1.636E-04
 RMS gradient           =       7.137E-05
 Gradient time:  CPU 324.42 s  wall 6.28 s
 Geometry Optimization Parameters
   NAtoms,    NIC,     NZ,  NCons,   NDum,   NFix, NCnnct, MaxDiis
       12      82       0       0       0       0       0       0

 Cartesian Hessian Update
 Hessian updated using BFGS update


** GEOMETRY OPTIMIZATION IN DELOCALIZED INTERNAL COORDINATES **
   Searching for a Minimum

   Optimization Cycle:   5

                       Coordinates (Angstroms)
     ATOM                X               Y               Z
      1  C        -0.5221618215   -0.7190071094    1.7663456202
      2  N        -1.2804047907   -0.9878951000    2.5845887188
      3  C         0.1814424559   -1.0318465941   -0.5975444439
      4  H         0.2299737641   -2.0988120427   -0.7329823794
      5  C         0.4612163140   -0.3550818325    0.7216833022
      6  H         1.4505330613   -0.6060642866    1.1220475172
      7  C        -0.1654808816   -0.0673051779   -1.5149667152
      8  H        -0.4334661401   -0.2434082459   -2.5443798731
      9  C        -0.0971074222    1.1820649186   -0.9199738425
     10  H        -0.3036811452    2.1523571630   -1.3389252837
     11  N         0.3834709343    1.0610375388    0.3731523699
     12  H         0.0956656718    1.7139607687    1.0809550095
   Point Group: c1    Number of degrees of freedom:    30


   Energy is   -302.969794958

 Hessian updated using BFGS update

 30 Hessian modes will be used to form the next step
  Hessian Eigenvalues:
     0.004222    0.011208    0.015662    0.020941    0.024549    0.031115
     0.059509    0.076846    0.089088    0.116200    0.144209    0.158889
     0.159976    0.160117    0.181662    0.200011    0.222649    0.238726
     0.291205    0.308043    0.339834    0.354431    0.362959    0.365098
     0.366023    0.444405    0.463144    0.472920    0.508880    1.376324

 Minimum search - taking simple RFO step
 Searching for Lamda that Minimizes Along All modes
 Value Taken    Lamda =  -0.00000084
 Step Taken.  Stepsize is  0.010249

                             Maximum     Tolerance    Cnvgd?
         Gradient           0.000119      0.000300     YES
         Displacement       0.005067      0.001200      NO
         Energy change     -0.000001      0.000001     YES


                       Distance Matrix (Angstroms)
             C (  1)   N (  2)   C (  3)   H (  4)   C (  5)   H (  6)
   N (  2)  1.147499
   C (  3)  2.486142  3.502128
   H (  4)  2.952323  3.810729  1.076622
   C (  5)  1.480133  2.627568  1.508856  2.282569
   H (  6)  2.078317  3.121353  2.179192  2.675668  1.096372
   C (  7)  3.364364  4.347056  1.375631  2.212443  2.340549  3.139364
   H (  8)  4.337789  5.251465  2.188588  2.676534  3.388229  4.138075
   C (  9)  3.318291  4.288459  2.254541  3.302439  2.317236  3.124492
   H ( 10)  4.234994  5.119486  3.305169  4.327169  3.334430  4.091765
   N ( 11)  2.435101  3.443408  2.315865  3.351380  1.460449  2.116293
   H ( 12)  2.602077  3.384451  3.219344  4.224410  2.131582  2.686982
             C (  7)   H (  8)   C (  9)   H ( 10)   N ( 11)
   H (  8)  1.078202
   C (  9)  1.385502  2.187191
   H ( 10)  2.230917  2.685080  1.076875
   N ( 11)  2.267046  3.298630  1.384839  2.143447
   H ( 12)  3.159100  4.153833  2.079373  2.491483  1.005050
 
 Final energy is   -302.969794957639     


 ******************************
 **  OPTIMIZATION CONVERGED  **
 ******************************

                       Coordinates (Angstroms)
     ATOM                X               Y               Z
      1  C        -0.5221618215   -0.7190071094    1.7663456202
      2  N        -1.2804047907   -0.9878951000    2.5845887188
      3  C         0.1814424559   -1.0318465941   -0.5975444439
      4  H         0.2299737641   -2.0988120427   -0.7329823794
      5  C         0.4612163140   -0.3550818325    0.7216833022
      6  H         1.4505330613   -0.6060642866    1.1220475172
      7  C        -0.1654808816   -0.0673051779   -1.5149667152
      8  H        -0.4334661401   -0.2434082459   -2.5443798731
      9  C        -0.0971074222    1.1820649186   -0.9199738425
     10  H        -0.3036811452    2.1523571630   -1.3389252837
     11  N         0.3834709343    1.0610375388    0.3731523699
     12  H         0.0956656718    1.7139607687    1.0809550095

Z-matrix Print:
$molecule
0 2
N 
H  1 1.005050
C  1 1.384839 2 120.096425
H  3 1.076875 1 120.570151 2 33.479691 0
C  3 1.385502 1 109.835425 2 -149.879470 0
H  5 1.078202 3 124.719376 1 -174.994479 0
C  5 1.375631 3 109.476831 1 4.004916 0
H  7 1.076622 5 128.487650 3 179.916844 0
C  1 1.460449 2 118.496287 3 -138.027312 0
H  9 1.096372 1 110.925586 2 -88.572080 0
C  9 1.480133 1 111.806708 2 30.257006 0
N  11 1.147499 9 179.191090 1 -45.223689 0
$end

 
 --------------------------------------------------------------
 
                    Orbital Energies (a.u.)
 --------------------------------------------------------------
 
 Alpha MOs
 -- Occupied --
-14.4639 -14.4244 -10.3733 -10.3250 -10.3193 -10.2947 -10.2910  -1.1030
 -1.0267  -0.9152  -0.8915  -0.7471  -0.6963  -0.6841  -0.6326  -0.5578
 -0.5441  -0.5147  -0.5060  -0.4809  -0.4605  -0.4436  -0.4317  -0.3830
 -0.2496
 -- Virtual --
  0.0885   0.1038   0.1179   0.1255   0.1500   0.1536   0.1645   0.1832
  0.2143   0.2589   0.2693   0.2803   0.3146   0.3150   0.3259   0.3613
  0.3873   0.4083   0.4228   0.4379   0.4413   0.4598   0.4646   0.4741
  0.4873   0.4946   0.5055   0.5196   0.5327   0.5550   0.5596   0.5752
  0.5827   0.5993   0.6132   0.6259   0.6521   0.6731   0.6878   0.7074
  0.7246   0.7540   0.7725   0.7836   0.7913   0.8101   0.8121   0.8312
  0.8844   0.9015   0.9393   0.9718   0.9931   1.0363   1.0376   1.0524
  1.0604   1.0836   1.1042   1.1213   1.1256   1.1429   1.1825   1.1923
  1.2078   1.2222   1.2756   1.2880   1.2956   1.3079   1.3308   1.3415
  1.3527   1.3802   1.3841   1.4130   1.4223   1.4349   1.4509   1.4596
  1.5061   1.5335   1.5600   1.5908   1.6188   1.6447   1.6589   1.7467
  1.7831   1.8411   1.8432   1.8957   1.9015   1.9458   1.9607   2.0189
  2.0626   2.1446   2.1559   2.2225   2.2373   2.2753   2.2902   2.3507
  2.3954   2.4217   2.4566   2.4796   2.5280   2.5580   2.5832   2.5999
  2.6592   2.6740   2.6905   2.7286   2.7364   2.7479   2.7732   2.8120
  2.8208   2.8263   2.8387   2.8755   2.8817   2.8990   2.9263   2.9268
  2.9580   2.9810   3.0030   3.0130   3.0275   3.0499   3.0769   3.0874
  3.0947   3.1006   3.1103   3.1618   3.1672   3.1724   3.1915   3.2212
  3.2266   3.2519   3.2802   3.2869   3.3068   3.3319   3.3441   3.3624
  3.3660   3.3766   3.4190   3.4210   3.4618   3.4811   3.4909   3.5282
  3.5518   3.5750   3.6128   3.6410   3.6581   3.7031   3.7212   3.7263
  3.7396   3.7679   3.7921   3.8160   3.8636   3.8742   3.8987   3.9326
  3.9353   3.9636   3.9952   4.0079   4.0173   4.0545   4.0597   4.0756
  4.0788   4.1061   4.1269   4.1685   4.1754   4.2029   4.2272   4.2620
  4.3015   4.3281   4.3504   4.3645   4.4009   4.4112   4.4380   4.4476
  4.4904   4.5203   4.5481   4.5925   4.6183   4.6326   4.6486   4.6675
  4.7054   4.7377   4.7420   4.8189   4.8249   4.8432   4.8936   4.9312
  4.9756   5.0016   5.0615   5.0872   5.1008   5.1388   5.1730   5.2049
  5.2220   5.2562   5.2819   5.3153   5.3688   5.4563   5.4799   5.5150
  5.5672   5.6235   5.7327   5.8202   5.8450   5.8753   5.9575   6.0327
  6.0767   6.1415   6.2246   6.2480   6.3086   6.4273   6.5488   6.7088
  7.9099  10.1116  11.9504  12.5826  12.7900  13.8261  15.8297
 
 Beta MOs
 -- Occupied --
-14.4613 -14.4245 -10.3738 -10.3197 -10.3183 -10.2930 -10.2890  -1.0953
 -1.0259  -0.9061  -0.8834  -0.7291  -0.6942  -0.6755  -0.6242  -0.5507
 -0.5404  -0.5115  -0.5006  -0.4731  -0.4428  -0.4380  -0.4254  -0.3543
 -- Virtual --
  0.0147   0.0938   0.1084   0.1195   0.1430   0.1520   0.1559   0.1673
  0.1863   0.2149   0.2623   0.2712   0.2828   0.3159   0.3191   0.3294
  0.3658   0.3892   0.4152   0.4273   0.4427   0.4448   0.4633   0.4669
  0.4795   0.4922   0.5004   0.5082   0.5227   0.5356   0.5551   0.5648
  0.5769   0.5868   0.6028   0.6159   0.6309   0.6556   0.6785   0.6918
  0.7104   0.7274   0.7565   0.7744   0.7876   0.7952   0.8134   0.8150
  0.8331   0.8865   0.9037   0.9405   0.9736   0.9947   1.0399   1.0409
  1.0563   1.0633   1.0851   1.1084   1.1218   1.1319   1.1442   1.1848
  1.1962   1.2093   1.2257   1.2777   1.2934   1.2976   1.3133   1.3364
  1.3447   1.3557   1.3852   1.3885   1.4145   1.4268   1.4372   1.4551
  1.4624   1.5094   1.5355   1.5659   1.5952   1.6227   1.6489   1.6613
  1.7525   1.7884   1.8448   1.8459   1.8971   1.9043   1.9483   1.9630
  2.0226   2.0672   2.1488   2.1668   2.2252   2.2600   2.2810   2.2967
  2.3566   2.4066   2.4298   2.4664   2.4875   2.5353   2.5627   2.5910
  2.6081   2.6659   2.6785   2.6947   2.7330   2.7427   2.7539   2.7810
  2.8184   2.8243   2.8337   2.8441   2.8804   2.8894   2.9051   2.9325
  2.9368   2.9705   2.9891   3.0081   3.0188   3.0356   3.0550   3.0837
  3.0952   3.1030   3.1081   3.1177   3.1665   3.1711   3.1792   3.1987
  3.2284   3.2351   3.2584   3.2862   3.2967   3.3150   3.3366   3.3483
  3.3683   3.3708   3.3817   3.4248   3.4257   3.4654   3.4867   3.4976
  3.5330   3.5581   3.5816   3.6171   3.6458   3.6638   3.7054   3.7265
  3.7314   3.7447   3.7718   3.7960   3.8216   3.8675   3.8783   3.9040
  3.9370   3.9394   3.9666   3.9968   4.0106   4.0220   4.0583   4.0617
  4.0753   4.0787   4.1094   4.1311   4.1729   4.1789   4.2077   4.2321
  4.2679   4.3049   4.3305   4.3543   4.3682   4.4056   4.4144   4.4477
  4.4511   4.4946   4.5252   4.5524   4.5950   4.6219   4.6374   4.6535
  4.6695   4.7088   4.7392   4.7442   4.8216   4.8296   4.8468   4.8981
  4.9384   4.9855   5.0078   5.0641   5.0902   5.1064   5.1446   5.1788
  5.2085   5.2249   5.2576   5.2871   5.3197   5.3730   5.4600   5.4861
  5.5188   5.5735   5.6275   5.7373   5.8216   5.8483   5.8787   5.9607
  6.0364   6.0805   6.1451   6.2254   6.2492   6.3100   6.4300   6.5519
  6.7130   7.9111  10.1161  11.9578  12.5875  12.7950  13.8305  15.8298
 --------------------------------------------------------------
 
          Ground-State Mulliken Net Atomic Charges

     Atom                 Charge (a.u.)    Spin (a.u.)
  --------------------------------------------------------
      1 C                    -0.134287       0.037372
      2 N                    -0.044147      -0.007558
      3 C                    -0.210988       0.522188
      4 H                     0.144440      -0.009064
      5 C                     0.060010      -0.027472
      6 H                     0.132536       0.035485
      7 C                    -0.136888      -0.155842
      8 H                     0.142494       0.005360
      9 C                    -0.107718       0.481635
     10 H                     0.136084      -0.008290
     11 N                    -0.126299       0.124393
     12 H                     0.144764       0.001792
  --------------------------------------------------------
  Sum of atomic charges =     0.000000
  Sum of spin   charges =     1.000000

 -----------------------------------------------------------------
                    Cartesian Multipole Moments
 -----------------------------------------------------------------
    Charge (ESU x 10^10)
                 0.0000
    Dipole Moment (Debye)
         X       1.8149      Y       1.7441      Z      -2.2475
       Tot       3.3745
    Quadrupole Moments (Debye-Ang)
        XX     -45.2766     XY      -3.9099     YY     -36.6399
        XZ       7.3175     YZ       4.3141     ZZ     -46.3928
    Octopole Moments (Debye-Ang^2)
       XXX      22.3747    XXY       6.2356    XYY       6.2551
       YYY      21.5198    XXZ     -17.6721    XYZ      -6.4216
       YYZ     -16.2182    XZZ      19.7283    YZZ      18.4682
       ZZZ     -70.1115
    Hexadecapole Moments (Debye-Ang^3)
      XXXX    -141.3200   XXXY     -30.8700   XXYY     -72.8960
      XYYY     -32.2272   YYYY    -227.2147   XXXZ      70.3872
      XXYZ      29.9598   XYYZ      26.4576   YYYZ      74.3004
      XXZZ    -139.1948   XYZZ     -26.0801   YYZZ    -137.2364
      XZZZ     109.8837   YZZZ     103.3670   ZZZZ    -614.4309
 -----------------------------------------------------------------
Archival summary:
1\1\c8-58\OPT\ProcedureUnspecified\BasisUnspecified\255(2)\hpark21\MonFeb613:35:002023MonFeb613:35:002023\0\\#,OPT,ProcedureUnspecified,BasisUnspecified,\\0,2\N\H,1,1.00505\C,1,1.38484,2,120.096\H,3,1.07688,1,120.57,2,33.4797,0\C,3,1.3855,1,109.835,2,-149.879,0\H,5,1.0782,3,124.719,1,-174.994,0\C,5,1.37563,3,109.477,1,4.00492,0\H,7,1.07662,5,128.488,3,179.917,0\C,1,1.46045,2,118.496,3,-138.027,0\H,9,1.09637,1,110.926,2,-88.5721,0\C,9,1.48013,1,111.807,2,30.257,0\N,11,1.1475,9,179.191,1,-45.2237,0\\\@

 Total job time:  178.97s(wall), 10035.75s(cpu) 
 Mon Feb  6 13:35:00 2023

        *************************************************************
        *                                                           *
        *  Thank you very much for using Q-Chem.  Have a nice day.  *
        *                                                           *
        *************************************************************
