# Supplementary material for: Reactant Discovery with an Ab Initio Nanoreactor: Exploration of Astrophysical N-Heterocycle Precursors and Formation Pathways
Source: ACS Earth Space Chem. 2024 Aug 9;8(9):1771–83. doi: 10.1021/acsearthspacechem.4c00120 (PMC11418024; doi:10.1021/acsearthspacechem.4c00120)
Supplement: Supplementary file 2 — sp4c00120_si_002.zip [file sp4c00120_si_002.zip › nr-si-data/reaction2/Int9/ccsd_sp.out]

Running Job 1 of 1 qchem.in
qchem qchem.in_3768394.0 ./qchem3768394/ 0
/home/leeping/opt/qchem/5.3.2-openmp/exe/qcprog.exe_s qchem.in_3768394.0 ./qchem3768394/
                  Welcome to Q-Chem
     A Quantum Leap Into The Future Of Chemistry


 Q-Chem 5.3, Q-Chem, Inc., Pleasanton, CA (2020)

 Yihan Shao,  Zhengting Gan,  E. Epifanovsky,  A. T. B. Gilbert,  M. Wormit,  
 J. Kussmann,  A. W. Lange,  A. Behn,  Jia Deng,  Xintian Feng,  D. Ghosh,  
 M. Goldey,  P. R. Horn,  L. D. Jacobson,  I. Kaliman,  T. Kus,  A. Landau,  
 Jie Liu,  E. I. Proynov,  R. M. Richard,  R. P. Steele,  E. J. Sundstrom,  
 H. L. Woodcock III,  P. M. Zimmerman,  D. Zuev,  B. Alam,  B. Albrecht,  
 A. Aldossary,  E. Alguire,  S. A. Baeppler,  D. Barton,  Z. Benda,  
 Y. A. Bernard,  E. J. Berquist,  K. B. Bravaya,  H. Burton,  K. Carter-Fenk,  
 D. Casanova,  Chun-Min Chang,  Yunqing Chen,  A. Chien,  K. D. Closser,  
 M. P. Coons,  S. Coriani,  S. Dasgupta,  A. L. Dempwolff,  M. Diedenhofen,  
 Hainam Do,  R. G. Edgar,  Po-Tung Fang,  S. Faraji,  S. Fatehi,  
 Qingguo Feng,  J. Fosso-Tande,  J. Gayvert,  Qinghui Ge,  A. Ghysels,  
 G. Gidofalvi,  J. Gomes,  J. Gonthier,  S. Gulania,  A. Gunina,  D. Hait,  
 M. W. D. Hanson-Heine,  S. Hammes-Schiffer,  P. H. P. Harbach,  
 A. W. Hauser,  M. F. Herbst,  J. E. Herr,  E. G. Hohenstein,  Z. C. Holden,  
 S. Houck,  Kerwin Hui,  B. C. Huynh,  M. Ivanov,  T.-C. Jagau,  Hyunjun Ji,  
 B. Kaduk,  K. Khistyaev,  Jaehoon Kim,  P. Klunzinger,  K. Koh,  
 D. Kosenkov,  L. Koulias,  T. Kowalczyk,  C. M. Krauter,  A. Kunitsa,  
 Ka Un Lao,  A. Laurent,  K. V. Lawler,  Joonho Lee,  D. Lefrancois,  
 S. Lehtola,  D. S. Levine,  Yi-Pei Li,  You-Sheng Lin,  Fenglai Liu,  
 Kuan-Yu Liu,  E. Livshits,  M. Loipersberger,  A. Luenser,  A. Manjanath,  
 P. Manohar,  E. Mansoor,  S. F. Manzer,  Shan-Ping Mao,  Yuezhi Mao,  
 N. Mardirossian,  A. V. Marenich,  T. Markovich,  L. A. Martinez-Martinez,  
 S. A. Maurer,  N. J. Mayhall,  S. C. McKenzie,  J.-M. Mewes,  P. Morgante,  
 A. F. Morrison,  J. W. Mullinax,  K. Nanda,  T. S. Nguyen-Beck,  
 R. Olivares-Amaya,  K. J. Oosterbaan,  J. A. Parkhill,  S. K. Paul,  
 F. Pavosevic,  Zheng Pei,  T. M. Perrine,  F. Plasser,  P. Pokhilko,  
 S. Prager,  A. Prociuk,  E. Ramos,  B. Rana,  D. R. Rehn,  F. Rob,  
 E. Rossomme,  M. Scheurer,  M. Schneider,  N. Sergueev,  S. M. Sharada,  
 S. Sharma,  W. Skomorowski,  D. W. Small,  T. Stauch,  C. J. Stein,  
 T. Stein,  Yu-Chuan Su,  S. P. Veccham,  Zhen Tao,  A. J. W. Thom,  
 A. Tkatchenko,  T. Tsuchimochi,  N. M. Tubman,  L. Vogt,  M. L. Vidal,  
 O. Vydrov,  M. A. Watson,  J. Wenzel,  M. de Wergifosse,  T. A. Wesolowski,  
 A. White,  J. Witte,  A. Yamada,  Jun Yang,  K. Yao,  S. Yeganeh,  
 S. R. Yost,  Zhi-Qiang You,  A. Zech,  Igor Ying Zhang,  Xing Zhang,  
 Yan Zhao,  Ying Zhu,  B. R. Brooks,  G. K. L. Chan,  C. J. Cramer,  
 M. S. Gordon,  W. J. Hehre,  A. Klamt,  M. W. Schmidt,  C. D. Sherrill,  
 D. G. Truhlar,  A. Aspuru-Guzik,  R. Baer,  A. T. Bell,  N. A. Besley,  
 Jeng-Da Chai,  A. E. DePrince, III,  R. A. DiStasio Jr.,  A. Dreuw,  
 B. D. Dunietz,  T. R. Furlani,  Chao-Ping Hsu,  Yousung Jung,  Jing Kong,  
 D. S. Lambrecht,  WanZhen Liang,  C. Ochsenfeld,  V. A. Rassolov,  
 L. V. Slipchenko,  J. E. Subotnik,  T. Van Voorhis,  J. M. Herbert,  
 A. I. Krylov,  P. M. W. Gill,  M. Head-Gordon

 Contributors to earlier versions of Q-Chem not listed above: 
 R. D. Adamson,  B. Austin,  J. Baker,  G. J. O. Beran,  K. Brandhorst,  
 S. T. Brown,  E. F. C. Byrd,  A. K. Chakraborty,  C.-L. Cheng,  
 Siu Hung Chien,  D. M. Chipman,  D. L. Crittenden,  H. Dachsel,  
 R. J. Doerksen,  A. D. Dutoi,  L. Fusti-Molnar,  W. A. Goddard III,  
 A. Golubeva-Zadorozhnaya,  S. R. Gwaltney,  G. Hawkins,  A. Heyden,  
 S. Hirata,  G. Kedziora,  F. J. Keil,  C. Kelley,  Jihan Kim,  R. A. King,  
 R. Z. Khaliullin,  P. P. Korambath,  W. Kurlancheek,  A. M. Lee,  M. S. Lee,  
 S. V. Levchenko,  Ching Yeh Lin,  D. Liotard,  R. C. Lochan,  I. Lotan,  
 P. E. Maslen,  N. Nair,  D. P. O'Neill,  D. Neuhauser,  E. Neuscamman,  
 C. M. Oana,  R. Olson,  B. Peters,  R. Peverati,  P. A. Pieniazek,  
 Y. M. Rhee,  J. Ritchie,  M. A. Rohrdanz,  E. Rosta,  N. J. Russ,  
 H. F. Schaefer III,  N. E. Schultz,  N. Shenvi,  A. C. Simmonett,  A. Sodt,  
 D. Stuck,  K. S. Thanthiriwatte,  V. Vanovschi,  Tao Wang,  A. Warshel,  
 C. F. Williams,  Q. Wu,  X. Xu,  W. Zhang

 Please cite Q-Chem as follows:
 Y. Shao et al., Mol. Phys. 113, 184-215 (2015)
 DOI: 10.1080/00268976.2014.952696

 Q-Chem 5.3.2 for Intel X86 EM64T Linux

 Parts of Q-Chem use Armadillo 9.800.1 (Horizon Scraper).
 http://arma.sourceforge.net/

 Q-Chem begins on Thu Jun 13 13:33:12 2024  

Host: 
0

     Scratch files written to ./qchem3768394//
 Dec820 |scratch|qcdevops|jenkins|workspace|build_RNUM 5633   
Processing $rem in /home/leeping/opt/qchem/5.3.2-openmp/config/preferences:
Processing $rem in /home/hpark21/.qchemrc:
Core orbitals will be frozen

Checking the input file for inconsistencies... 	...done.

--------------------------------------------------------------
User input:
--------------------------------------------------------------
$molecule
0 2
C        -0.5221618215   -0.7190071094    1.7663456202
N        -1.2804047907   -0.9878951000    2.5845887188
C         0.1814424559   -1.0318465941   -0.5975444439
H         0.2299737641   -2.0988120427   -0.7329823794
C         0.4612163140   -0.3550818325    0.7216833022
H         1.4505330613   -0.6060642866    1.1220475172
C        -0.1654808816   -0.0673051779   -1.5149667152
H        -0.4334661401   -0.2434082459   -2.5443798731
C        -0.0971074222    1.1820649186   -0.9199738425
H        -0.3036811452    2.1523571630   -1.3389252837
N         0.3834709343    1.0610375388    0.3731523699
H         0.0956656718    1.7139607687    1.0809550095
$end

$rem
method                ccsd(t)
basis                 cc-pvtz
unrestricted          true
symmetry              False
sym_ignore            true
scf_convergence       8
thresh                14
jobtype               sp
scf_guess             core
scf_algorithm         diis
max_scf_cycles        100
geom_opt_max_cycles   100
mem_total             10000
$end
--------------------------------------------------------------
 ----------------------------------------------------------------
             Standard Nuclear Orientation (Angstroms)
    I     Atom           X                Y                Z
 ----------------------------------------------------------------
    1      C      -0.5221618215    -0.7190071094     1.7663456202
    2      N      -1.2804047907    -0.9878951000     2.5845887188
    3      C       0.1814424559    -1.0318465941    -0.5975444439
    4      H       0.2299737641    -2.0988120427    -0.7329823794
    5      C       0.4612163140    -0.3550818325     0.7216833022
    6      H       1.4505330613    -0.6060642866     1.1220475172
    7      C      -0.1654808816    -0.0673051779    -1.5149667152
    8      H      -0.4334661401    -0.2434082459    -2.5443798731
    9      C      -0.0971074222     1.1820649186    -0.9199738425
   10      H      -0.3036811452     2.1523571630    -1.3389252837
   11      N       0.3834709343     1.0610375388     0.3731523699
   12      H       0.0956656718     1.7139607687     1.0809550095
 ----------------------------------------------------------------
 Nuclear Repulsion Energy =         260.97253008 hartrees
 There are       25 alpha and       24 beta electrons
 Requested basis set is cc-pVTZ
 There are 100 shells and 280 basis functions
 Total memory of 10000 MB is distributed as follows: 
   MEM_STATIC is set to 2000 MB
   QALLOC/CCMAN JOB total memory use is  8000 MB
 Warning: actual memory use might exceed 10000 MB

 Total QAlloc Memory Limit  10000 MB
 Mega-Array Size      1956 MB
 MEM_STATIC part      2000 MB

                       Distance Matrix (Angstroms)
             C (  1)   N (  2)   C (  3)   H (  4)   C (  5)   H (  6)
   N (  2)  1.147499
   C (  3)  2.486142  3.502128
   H (  4)  2.952323  3.810729  1.076622
   C (  5)  1.480133  2.627568  1.508856  2.282569
   H (  6)  2.078317  3.121353  2.179192  2.675668  1.096372
   C (  7)  3.364364  4.347056  1.375631  2.212443  2.340549  3.139364
   H (  8)  4.337789  5.251465  2.188588  2.676534  3.388229  4.138075
   C (  9)  3.318291  4.288459  2.254541  3.302439  2.317236  3.124492
   H ( 10)  4.234994  5.119486  3.305169  4.327169  3.334430  4.091765
   N ( 11)  2.435101  3.443408  2.315865  3.351380  1.460449  2.116293
   H ( 12)  2.602077  3.384451  3.219344  4.224410  2.131582  2.686982
             C (  7)   H (  8)   C (  9)   H ( 10)   N ( 11)
   H (  8)  1.078202
   C (  9)  1.385502  2.187191
   H ( 10)  2.230917  2.685080  1.076875
   N ( 11)  2.267046  3.298630  1.384839  2.143447
   H ( 12)  3.159100  4.153833  2.079373  2.491483  1.005050
 
 A cutoff of  1.0D-14 yielded   4816 shell pairs
 There are     38056 function pairs (     49854 Cartesian)
 Smallest overlap matrix eigenvalue = 1.40E-04

 Scale SEOQF with 1.000000e-01/1.000000e-01/1.000000e-01

 Standard Electronic Orientation quadrupole field applied
 Nucleus-field energy     =    -0.0000000070 hartrees
 Guess MOs from core Hamiltonian diagonalization
 An unrestricted Hartree-Fock SCF calculation will be
 performed using Pulay DIIS extrapolation
 SCF converges when DIIS error is below 1.0E-08
 using 8 threads for integral computing
 -------------------------------------------------------
 OpenMP Integral computing Module                
 Release: version 1.0, May 2013, Q-Chem Inc. Pittsburgh 
 -------------------------------------------------------
 ---------------------------------------
  Cycle       Energy         DIIS Error
 ---------------------------------------
    1    -227.6369524350      8.72E-02
    2    -177.3138163447      7.94E-02
    3    -259.7141549004      3.93E-02
    4    -213.6137226129      7.52E-02
    5    -277.3802133880      3.49E-02
    6    -300.7220217035      6.65E-03
    7    -301.0913243511      3.07E-03
    8    -301.1730806138      9.14E-04
    9    -301.1855707025      3.11E-04
   10    -301.1893746542      1.04E-04
   11    -301.1913245684      5.65E-05
   12    -301.1925212533      3.61E-05
   13    -301.1933392007      1.84E-05
   14    -301.1935004731      6.34E-06
   15    -301.1935166386      1.99E-06
   16    -301.1935174443      9.81E-07
   17    -301.1935181104      5.84E-07
   18    -301.1935185097      2.43E-07
   19    -301.1935188739      9.13E-08
   20    -301.1935190769      6.14E-08
   21    -301.1935192721      5.17E-08
   22    -301.1935195288      4.37E-08
   23    -301.1935198661      3.42E-08
   24    -301.1935202331      2.01E-08
   25    -301.1935203230      1.24E-08
   26    -301.1935203496      6.43E-09 Convergence criterion met
 ---------------------------------------
 <S^2> = 0.9309
 SCF time:  CPU 826.45 s  wall 182.53 s
 SCF   energy in the final basis set = -301.19352035
 Total energy in the final basis set = -301.19352035


 ------------------------------------------------------------------------------

   CCMAN2: suite of methods based on coupled cluster
           and equation of motion theories.

   Components:
   * libvmm-1.3-trunk
     by Evgeny Epifanovsky, Ilya Kaliman.
   * libtensor-2.5-trunk
     by Evgeny Epifanovsky, Michael Wormit, Dmitry Zuev, Sam Manzer, 
        Ilya Kaliman.
   * libcc-2.5-trunk
     by Evgeny Epifanovsky, Arik Landau, Tomasz Kus, Kirill Khistyaev, 
        Dmitry Zuev, Prashant Manohar, Xintian Feng, Anna Krylov, 
        Matthew Goldey, Alec White, Thomas Jagau, Kaushik Nanda, 
        Anastasia Gunina, Alexander Kunitsa, Joonho Lee.

   CCMAN original authors:
   Anna I. Krylov, C. David Sherrill, Steven R. Gwaltney,
   Edward F. C. Byrd (2000)
   Sergey V. Levchenko, Lyudmila V. Slipchenko, Tao Wang,
   Ana-Maria C. Cristian (2003)
   Piotr A. Pieniazek, C. Melania Oana, Evgeny Epifanovsky (2007)
   Prashant Manohar (2009)

 ------------------------------------------------------------------------------


 Allocating and initializing 8000MB of RAM...
 Calculation will run on 8 cores.

 
 Alpha MOs, Unrestricted
 -- Occupied --                  
-15.587 -15.569 -11.323 -11.274 -11.272 -11.253 -11.233  -1.294
  1 A     2 A     3 A     4 A     5 A     6 A     7 A     8 A                  
 -1.220  -1.075  -1.037  -0.869  -0.784  -0.767  -0.712  -0.620
  9 A    10 A    11 A    12 A    13 A    14 A    15 A    16 A                  
 -0.603  -0.575  -0.570  -0.558  -0.526  -0.476  -0.465  -0.426
 17 A    18 A    19 A    20 A    21 A    22 A    23 A    24 A                  
 -0.289
 25 A                                                                          
 -- Virtual --                   
  0.131   0.155   0.161   0.173   0.181   0.186   0.201   0.223
 26 A    27 A    28 A    29 A    30 A    31 A    32 A    33 A                  
  0.258   0.317   0.326   0.341   0.360   0.365   0.389   0.412
 34 A    35 A    36 A    37 A    38 A    39 A    40 A    41 A                  
  0.452   0.463   0.489   0.501   0.517   0.543   0.547   0.553
 42 A    43 A    44 A    45 A    46 A    47 A    48 A    49 A                  
  0.561   0.585   0.593   0.599   0.608   0.616   0.638   0.647
 50 A    51 A    52 A    53 A    54 A    55 A    56 A    57 A                  
  0.650   0.695   0.707   0.719   0.736   0.755   0.784   0.811
 58 A    59 A    60 A    61 A    62 A    63 A    64 A    65 A                  
  0.822   0.838   0.858   0.877   0.883   0.899   0.907   0.939
 66 A    67 A    68 A    69 A    70 A    71 A    72 A    73 A                  
  0.974   0.996   1.037   1.083   1.104   1.138   1.151   1.160
 74 A    75 A    76 A    77 A    78 A    79 A    80 A    81 A                  
  1.172   1.204   1.213   1.235   1.249   1.276   1.312   1.320
 82 A    83 A    84 A    85 A    86 A    87 A    88 A    89 A                  
  1.338   1.351   1.395   1.415   1.425   1.430   1.462   1.466
 90 A    91 A    92 A    93 A    94 A    95 A    96 A    97 A                  
  1.482   1.517   1.524   1.543   1.553   1.582   1.589   1.598
 98 A    99 A   100 A   101 A   102 A   103 A   104 A   105 A                  
  1.649   1.683   1.696   1.732   1.768   1.788   1.818   1.905
106 A   107 A   108 A   109 A   110 A   111 A   112 A   113 A                  
  1.943   2.008   2.013   2.055   2.067   2.121   2.136   2.203
114 A   115 A   116 A   117 A   118 A   119 A   120 A   121 A                  
  2.240   2.347   2.386   2.437   2.458   2.494   2.509   2.573
122 A   123 A   124 A   125 A   126 A   127 A   128 A   129 A                  
  2.615   2.637   2.683   2.708   2.745   2.789   2.806   2.823
130 A   131 A   132 A   133 A   134 A   135 A   136 A   137 A                  
  2.880   2.902   2.905   2.951   2.962   2.969   2.998   3.033
138 A   139 A   140 A   141 A   142 A   143 A   144 A   145 A                  
  3.044   3.057   3.070   3.106   3.118   3.143   3.160   3.169
146 A   147 A   148 A   149 A   150 A   151 A   152 A   153 A                  
  3.194   3.215   3.237   3.245   3.259   3.289   3.315   3.320
154 A   155 A   156 A   157 A   158 A   159 A   160 A   161 A                  
  3.327   3.336   3.350   3.399   3.401   3.417   3.424   3.454
162 A   163 A   164 A   165 A   166 A   167 A   168 A   169 A                  
  3.474   3.486   3.506   3.526   3.541   3.563   3.587   3.608
170 A   171 A   172 A   173 A   174 A   175 A   176 A   177 A                  
  3.616   3.627   3.668   3.673   3.711   3.738   3.748   3.777
178 A   179 A   180 A   181 A   182 A   183 A   184 A   185 A                  
  3.793   3.820   3.850   3.886   3.905   3.945   3.958   3.972
186 A   187 A   188 A   189 A   190 A   191 A   192 A   193 A                  
  3.983   4.022   4.032   4.072   4.111   4.116   4.132   4.177
194 A   195 A   196 A   197 A   198 A   199 A   200 A   201 A                  
  4.180   4.201   4.229   4.242   4.255   4.298   4.300   4.337
202 A   203 A   204 A   205 A   206 A   207 A   208 A   209 A                  
  4.348   4.351   4.371   4.409   4.428   4.457   4.479   4.517
210 A   211 A   212 A   213 A   214 A   215 A   216 A   217 A                  
  4.547   4.568   4.603   4.634   4.663   4.682   4.698   4.725
218 A   219 A   220 A   221 A   222 A   223 A   224 A   225 A                  
  4.764   4.779   4.821   4.847   4.904   4.907   4.938   4.957
226 A   227 A   228 A   229 A   230 A   231 A   232 A   233 A                  
  4.989   5.027   5.045   5.082   5.098   5.143   5.177   5.216
234 A   235 A   236 A   237 A   238 A   239 A   240 A   241 A                  
  5.240   5.277   5.343   5.358   5.411   5.418   5.467   5.509
242 A   243 A   244 A   245 A   246 A   247 A   248 A   249 A                  
  5.535   5.562   5.587   5.628   5.666   5.744   5.754   5.817
250 A   251 A   252 A   253 A   254 A   255 A   256 A   257 A                  
  5.893   5.932   6.045   6.147   6.168   6.173   6.289   6.364
258 A   259 A   260 A   261 A   262 A   263 A   264 A   265 A                  
  6.401   6.462   6.567   6.605   6.644   6.740   6.870   7.062
266 A   267 A   268 A   269 A   270 A   271 A   272 A   273 A                  
  8.342  10.605  12.532  13.190  13.423  14.481  16.514
274 A   275 A   276 A   277 A   278 A   279 A   280 A                          
 
 Beta MOs, Unrestricted
 -- Occupied --                  
-15.582 -15.570 -11.325 -11.269 -11.257 -11.246 -11.235  -1.280
  1 A     2 A     3 A     4 A     5 A     6 A     7 A     8 A                  
 -1.220  -1.062  -1.021  -0.828  -0.785  -0.752  -0.695  -0.609
  9 A    10 A    11 A    12 A    13 A    14 A    15 A    16 A                  
 -0.600  -0.570  -0.566  -0.555  -0.479  -0.470  -0.457  -0.381
 17 A    18 A    19 A    20 A    21 A    22 A    23 A    24 A                  
 -- Virtual --                   
  0.110   0.133   0.158   0.162   0.178   0.185   0.200   0.203
 25 A    26 A    27 A    28 A    29 A    30 A    31 A    32 A                  
  0.240   0.262   0.319   0.331   0.347   0.365   0.376   0.405
 33 A    34 A    35 A    36 A    37 A    38 A    39 A    40 A                  
  0.427   0.457   0.488   0.498   0.516   0.525   0.545   0.551
 41 A    42 A    43 A    44 A    45 A    46 A    47 A    48 A                  
  0.560   0.567   0.594   0.601   0.607   0.614   0.622   0.640
 49 A    50 A    51 A    52 A    53 A    54 A    55 A    56 A                  
  0.651   0.672   0.705   0.714   0.731   0.743   0.764   0.792
 57 A    58 A    59 A    60 A    61 A    62 A    63 A    64 A                  
  0.817   0.825   0.844   0.861   0.883   0.890   0.911   0.913
 65 A    66 A    67 A    68 A    69 A    70 A    71 A    72 A                  
  0.945   0.980   1.000   1.039   1.088   1.107   1.145   1.158
 73 A    74 A    75 A    76 A    77 A    78 A    79 A    80 A                  
  1.167   1.178   1.208   1.222   1.238   1.256   1.278   1.320
 81 A    82 A    83 A    84 A    85 A    86 A    87 A    88 A                  
  1.323   1.340   1.357   1.398   1.427   1.434   1.435   1.468
 89 A    90 A    91 A    92 A    93 A    94 A    95 A    96 A                  
  1.473   1.486   1.522   1.530   1.543   1.561   1.586   1.594
 97 A    98 A    99 A   100 A   101 A   102 A   103 A   104 A                  
  1.602   1.651   1.686   1.706   1.739   1.772   1.793   1.820
105 A   106 A   107 A   108 A   109 A   110 A   111 A   112 A                  
  1.914   1.952   2.010   2.018   2.057   2.070   2.124   2.138
113 A   114 A   115 A   116 A   117 A   118 A   119 A   120 A                  
  2.209   2.245   2.351   2.396   2.440   2.488   2.509   2.523
121 A   122 A   123 A   124 A   125 A   126 A   127 A   128 A                  
  2.581   2.624   2.642   2.694   2.715   2.754   2.793   2.814
129 A   130 A   131 A   132 A   133 A   134 A   135 A   136 A                  
  2.831   2.889   2.905   2.910   2.955   2.968   2.974   3.007
137 A   138 A   139 A   140 A   141 A   142 A   143 A   144 A                  
  3.037   3.053   3.064   3.074   3.110   3.125   3.149   3.166
145 A   146 A   147 A   148 A   149 A   150 A   151 A   152 A                  
  3.180   3.204   3.225   3.241   3.253   3.269   3.294   3.321
153 A   154 A   155 A   156 A   157 A   158 A   159 A   160 A                  
  3.331   3.335   3.347   3.357   3.402   3.404   3.421   3.434
161 A   162 A   163 A   164 A   165 A   166 A   167 A   168 A                  
  3.466   3.479   3.492   3.510   3.536   3.551   3.569   3.590
169 A   170 A   171 A   172 A   173 A   174 A   175 A   176 A                  
  3.611   3.621   3.632   3.672   3.678   3.713   3.741   3.755
177 A   178 A   179 A   180 A   181 A   182 A   183 A   184 A                  
  3.782   3.799   3.825   3.853   3.891   3.908   3.946   3.961
185 A   186 A   187 A   188 A   189 A   190 A   191 A   192 A                  
  3.975   3.987   4.025   4.035   4.076   4.113   4.118   4.135
193 A   194 A   195 A   196 A   197 A   198 A   199 A   200 A                  
  4.179   4.184   4.203   4.231   4.244   4.258   4.300   4.302
201 A   202 A   203 A   204 A   205 A   206 A   207 A   208 A                  
  4.339   4.346   4.349   4.373   4.412   4.430   4.460   4.483
209 A   210 A   211 A   212 A   213 A   214 A   215 A   216 A                  
  4.522   4.549   4.569   4.607   4.636   4.664   4.684   4.706
217 A   218 A   219 A   220 A   221 A   222 A   223 A   224 A                  
  4.727   4.765   4.781   4.824   4.849   4.907   4.910   4.940
225 A   226 A   227 A   228 A   229 A   230 A   231 A   232 A                  
  4.960   4.988   5.026   5.044   5.082   5.100   5.145   5.180
233 A   234 A   235 A   236 A   237 A   238 A   239 A   240 A                  
  5.221   5.250   5.280   5.345   5.360   5.414   5.421   5.471
241 A   242 A   243 A   244 A   245 A   246 A   247 A   248 A                  
  5.513   5.537   5.563   5.589   5.630   5.669   5.747   5.757
249 A   250 A   251 A   252 A   253 A   254 A   255 A   256 A                  
  5.819   5.897   5.935   6.048   6.149   6.169   6.173   6.291
257 A   258 A   259 A   260 A   261 A   262 A   263 A   264 A                  
  6.366   6.404   6.464   6.568   6.605   6.645   6.741   6.872
265 A   266 A   267 A   268 A   269 A   270 A   271 A   272 A                  
  7.064   8.344  10.608  12.540  13.194  13.427  14.482  16.514
273 A   274 A   275 A   276 A   277 A   278 A   279 A   280 A                  

 Occupation and symmetry of molecular orbitals

 Point group: C1 (1 irreducible representation).

                           A     All 
 -------------------------------------
 All molecular orbitals:
  - Alpha                  280   280 
  - Beta                   280   280 
 -------------------------------------
 Alpha orbitals:
  - Frozen occupied        7     7   
  - Active occupied        18    18  
  - Active virtual         255   255 
  - Frozen virtual         0     0   
 -------------------------------------
 Beta orbitals:
  - Frozen occupied        7     7   
  - Active occupied        17    17  
  - Active virtual         256   256 
  - Frozen virtual         0     0   
 -------------------------------------

 Import integrals:   CPU 0.00 s  wall 0.00 s

 Import integrals:   CPU 19053.96 s  wall 6815.04 s

 MP2 amplitudes:   CPU 17.93 s  wall 257.24 s

Running a double precision version
           CCSD T amplitudes will be solved using DIIS.

           Start     Size      MaxIter   EConv     TConv     
           3         7         100       1.00e-06  1.00e-04  
 ------------------------------------------------------------------------------
           Energy (a.u.)   Ediff      Tdiff       Comment
 ------------------------------------------------------------------------------
          -302.33257355                           
     1    -302.32611441   6.46e-03   9.88e-01     Step took 24.17.
     2    -302.36139609   3.53e-02   1.27e-01     
     3    -302.36208864   6.93e-04   4.31e-02     
     4    -302.36639213   4.30e-03   1.54e-02     Switched to DIIS steps.
     5    -302.36915171   2.76e-03   1.65e-02     
     6    -302.36975841   6.07e-04   6.26e-03     
     7    -302.36994701   1.89e-04   3.29e-03     
     8    -302.37000194   5.49e-05   1.00e-03     
     9    -302.37001354   1.16e-05   3.91e-04     
    10    -302.37001641   2.87e-06   1.85e-04     
    11    -302.37001814   1.74e-06   1.81e-04     
    12    -302.37001937   1.23e-06   7.30e-05     
    13    -302.37001926   1.18e-07   3.39e-05     
 ------------------------------------------------------------------------------
          -302.37001926                           CCSD T converged.

End of double precision

WARNING: YOUR (T) CALCULATION MAY RUN OUT OF MEMORY
REDUCE CC_MEMORY OR USE CC_BACKEND=XM IF THIS HAPPENS

----------------------------------------
libpt (c) 2016-2019 Ilya Kaliman
Fast Coupled Cluster Triples Corrections
https://github.com/ilyak/libpt
----------------------------------------

 Starting (T) calculation...
 Using double precision libpt code
 Running unrestricted (T) code
 Using 1 integral batch

 (T) calculation completed in 1591.86 sec
 (T) energy is -0.0592963639

 SCF energy                 = -301.19352035
 MP2 energy                 = -302.33257355
 CCSD correlation energy    =   -1.17649891
 CCSD total energy          = -302.37001926
 CCSD(T) correlation energy =   -0.05929636
 CCSD(T) total energy       = -302.42931562

 CCSD  T1^2 = 0.0439  T2^2 = 0.4043  Leading amplitudes:

 Amplitude    Orbitals with energies
  0.0826       24 (A) B                  ->    25 (A) B                   
              -0.3813                          0.1101                     
  0.0580       24 (A) A                  ->    31 (A) A                   
              -0.4261                          0.1859                     
 -0.0548       24 (A) A                  ->    29 (A) A                   
              -0.4261                          0.1731                     
  0.0409       24 (A) B                  ->    33 (A) B                   
              -0.3813                          0.2397                     

 Amplitude    Orbitals with energies
 -0.0323       25 (A) A      24 (A) B    ->    31 (A) A      25 (A) B     
              -0.2895       -0.3813            0.1859        0.1101       
  0.0323       25 (A) A      24 (A) B    ->    25 (A) B      31 (A) A     
              -0.2895       -0.3813            0.1101        0.1859       
  0.0323       24 (A) B      25 (A) A    ->    31 (A) A      25 (A) B     
              -0.3813       -0.2895            0.1859        0.1101       
 -0.0323       24 (A) B      25 (A) A    ->    25 (A) B      31 (A) A     
              -0.3813       -0.2895            0.1101        0.1859       

 CCSD calculation:   CPU 25692.98 s  wall 17313.86 s

 Total ccman2 time:   CPU 44856.77 s  wall 24404.64 s

 
 --------------------------------------------------------------
 
                    Orbital Energies (a.u.)
 --------------------------------------------------------------
 
 Alpha MOs
 -- Occupied --
-15.5865 -15.5690 -11.3225 -11.2739 -11.2721 -11.2530 -11.2334  -1.2942
 -1.2200  -1.0754  -1.0372  -0.8694  -0.7845  -0.7674  -0.7121  -0.6195
 -0.6035  -0.5750  -0.5703  -0.5580  -0.5259  -0.4764  -0.4648  -0.4261
 -0.2895
 -- Virtual --
  0.1312   0.1547   0.1607   0.1731   0.1811   0.1859   0.2007   0.2231
  0.2579   0.3166   0.3260   0.3407   0.3605   0.3646   0.3894   0.4123
  0.4522   0.4626   0.4890   0.5011   0.5167   0.5432   0.5473   0.5532
  0.5609   0.5851   0.5927   0.5995   0.6080   0.6158   0.6383   0.6467
  0.6502   0.6951   0.7068   0.7187   0.7362   0.7548   0.7842   0.8105
  0.8215   0.8382   0.8577   0.8768   0.8828   0.8993   0.9070   0.9395
  0.9744   0.9956   1.0365   1.0826   1.1043   1.1377   1.1509   1.1604
  1.1716   1.2044   1.2133   1.2354   1.2489   1.2761   1.3122   1.3198
  1.3379   1.3511   1.3953   1.4147   1.4252   1.4297   1.4623   1.4661
  1.4820   1.5173   1.5239   1.5428   1.5531   1.5824   1.5886   1.5978
  1.6489   1.6835   1.6961   1.7316   1.7678   1.7883   1.8176   1.9053
  1.9435   2.0077   2.0133   2.0551   2.0667   2.1211   2.1355   2.2034
  2.2398   2.3472   2.3860   2.4368   2.4583   2.4944   2.5090   2.5726
  2.6151   2.6370   2.6829   2.7080   2.7448   2.7887   2.8062   2.8230
  2.8801   2.9017   2.9049   2.9510   2.9624   2.9686   2.9984   3.0330
  3.0441   3.0574   3.0697   3.1057   3.1181   3.1430   3.1597   3.1690
  3.1938   3.2153   3.2373   3.2446   3.2589   3.2894   3.3152   3.3199
  3.3270   3.3364   3.3497   3.3993   3.4007   3.4175   3.4241   3.4536
  3.4744   3.4864   3.5057   3.5259   3.5410   3.5631   3.5868   3.6082
  3.6164   3.6274   3.6683   3.6733   3.7106   3.7376   3.7480   3.7772
  3.7934   3.8199   3.8502   3.8864   3.9055   3.9449   3.9578   3.9724
  3.9827   4.0220   4.0319   4.0719   4.1109   4.1163   4.1320   4.1773
  4.1802   4.2007   4.2291   4.2419   4.2547   4.2977   4.3000   4.3368
  4.3478   4.3509   4.3709   4.4094   4.4279   4.4569   4.4794   4.5175
  4.5466   4.5677   4.6030   4.6339   4.6627   4.6816   4.6983   4.7254
  4.7636   4.7788   4.8213   4.8466   4.9037   4.9073   4.9382   4.9572
  4.9890   5.0268   5.0454   5.0816   5.0980   5.1428   5.1773   5.2161
  5.2398   5.2775   5.3434   5.3578   5.4114   5.4178   5.4673   5.5089
  5.5351   5.5616   5.5869   5.6275   5.6661   5.7442   5.7543   5.8167
  5.8926   5.9319   6.0448   6.1470   6.1676   6.1729   6.2891   6.3635
  6.4013   6.4622   6.5674   6.6049   6.6442   6.7400   6.8705   7.0619
  8.3424  10.6047  12.5324  13.1896  13.4228  14.4805  16.5141
 
 Beta MOs
 -- Occupied --
-15.5822 -15.5705 -11.3253 -11.2688 -11.2571 -11.2462 -11.2345  -1.2799
 -1.2201  -1.0616  -1.0213  -0.8279  -0.7850  -0.7523  -0.6950  -0.6089
 -0.6004  -0.5704  -0.5656  -0.5549  -0.4788  -0.4699  -0.4575  -0.3813
 -- Virtual --
  0.1101   0.1326   0.1577   0.1620   0.1785   0.1851   0.1995   0.2030
  0.2397   0.2624   0.3185   0.3311   0.3473   0.3655   0.3755   0.4045
  0.4271   0.4571   0.4880   0.4984   0.5162   0.5253   0.5447   0.5514
  0.5600   0.5671   0.5945   0.6015   0.6073   0.6136   0.6220   0.6401
  0.6514   0.6718   0.7045   0.7138   0.7305   0.7432   0.7641   0.7922
  0.8167   0.8250   0.8445   0.8614   0.8834   0.8899   0.9109   0.9129
  0.9447   0.9802   1.0004   1.0394   1.0877   1.1074   1.1451   1.1579
  1.1665   1.1776   1.2075   1.2224   1.2381   1.2565   1.2780   1.3204
  1.3228   1.3396   1.3568   1.3979   1.4266   1.4338   1.4352   1.4680
  1.4734   1.4859   1.5222   1.5297   1.5426   1.5609   1.5865   1.5937
  1.6019   1.6512   1.6863   1.7056   1.7387   1.7716   1.7930   1.8205
  1.9142   1.9515   2.0103   2.0179   2.0566   2.0703   2.1236   2.1376
  2.2086   2.2453   2.3513   2.3962   2.4397   2.4879   2.5086   2.5230
  2.5810   2.6244   2.6422   2.6939   2.7150   2.7538   2.7934   2.8141
  2.8313   2.8887   2.9053   2.9101   2.9550   2.9678   2.9743   3.0068
  3.0366   3.0529   3.0637   3.0739   3.1097   3.1251   3.1492   3.1655
  3.1800   3.2041   3.2248   3.2413   3.2532   3.2688   3.2940   3.3214
  3.3311   3.3355   3.3465   3.3573   3.4020   3.4035   3.4207   3.4339
  3.4662   3.4794   3.4925   3.5098   3.5355   3.5511   3.5690   3.5903
  3.6113   3.6212   3.6322   3.6724   3.6780   3.7133   3.7407   3.7549
  3.7815   3.7985   3.8248   3.8533   3.8914   3.9079   3.9464   3.9607
  3.9750   3.9873   4.0247   4.0354   4.0761   4.1135   4.1185   4.1351
  4.1789   4.1841   4.2030   4.2306   4.2436   4.2576   4.2996   4.3020
  4.3392   4.3464   4.3488   4.3733   4.4121   4.4298   4.4595   4.4826
  4.5217   4.5489   4.5691   4.6068   4.6361   4.6643   4.6839   4.7057
  4.7272   4.7654   4.7809   4.8236   4.8489   4.9073   4.9104   4.9403
  4.9596   4.9878   5.0262   5.0439   5.0819   5.1000   5.1453   5.1805
  5.2214   5.2495   5.2804   5.3448   5.3602   5.4145   5.4208   5.4714
  5.5128   5.5369   5.5632   5.5893   5.6303   5.6689   5.7467   5.7573
  5.8187   5.8969   5.9348   6.0482   6.1492   6.1688   6.1733   6.2909
  6.3655   6.4035   6.4644   6.5675   6.6053   6.6446   6.7412   6.8716
  7.0644   8.3442  10.6084  12.5398  13.1941  13.4270  14.4823  16.5138
 --------------------------------------------------------------
 
          Ground-State Mulliken Net Atomic Charges

     Atom                 Charge (a.u.)    Spin (a.u.)
  --------------------------------------------------------
      1 C                    -0.085286       0.084046
      2 N                    -0.102873      -0.050982
      3 C                    -0.201397       0.841051
      4 H                     0.176616      -0.055916
      5 C                     0.070376      -0.095835
      6 H                     0.148753       0.035411
      7 C                    -0.175269      -0.572616
      8 H                     0.177892       0.037076
      9 C                    -0.118909       0.766887
     10 H                     0.169834      -0.054725
     11 N                    -0.227005       0.064150
     12 H                     0.167268       0.001454
  --------------------------------------------------------
  Sum of atomic charges =     0.000000
  Sum of spin   charges =     1.000000

 -----------------------------------------------------------------
                    Cartesian Multipole Moments
 -----------------------------------------------------------------
    Charge (ESU x 10^10)
                 0.0000
    Dipole Moment (Debye)
         X       1.8674      Y       1.4353      Z      -2.6598
       Tot       3.5527
    Quadrupole Moments (Debye-Ang)
        XX     -45.9509     XY      -4.2832     YY     -37.1647
        XZ       7.5659     YZ       4.5856     ZZ     -47.3896
    Octopole Moments (Debye-Ang^2)
       XXX      22.9383    XXY       6.0810    XYY       6.3394
       YYY      21.2822    XXZ     -18.5487    XYZ      -6.7826
       YYZ     -17.2520    XZZ      20.7498    YZZ      19.1287
       ZZZ     -72.8898
    Hexadecapole Moments (Debye-Ang^3)
      XXXX    -143.4509   XXXY     -31.8896   XXYY     -73.8552
      XYYY     -33.4778   YYYY    -228.7572   XXXZ      71.5053
      XXYZ      30.6958   XYYZ      26.9744   YYYZ      76.0877
      XXZZ    -141.3419   XYZZ     -26.9828   YYZZ    -139.6287
      XZZZ     112.7129   YZZZ     106.5196   ZZZZ    -625.5758
 -----------------------------------------------------------------
Archival summary:
1\1\cpu-6-90\SP\ProcedureUnspecified\BasisUnspecified\255(2)\hpark21\ThuJun1320:23:192024ThuJun1320:23:192024\0\\#,ProcedureUnspecified,BasisUnspecified,\\0,2\N\H,1,1.00505\C,1,1.38484,2,120.096\H,3,1.07688,1,120.57,2,33.4797,0\C,3,1.3855,1,109.835,2,-149.879,0\H,5,1.0782,3,124.719,1,-174.994,0\C,5,1.37563,3,109.477,1,4.00492,0\H,7,1.07662,5,128.488,3,179.917,0\C,1,1.46045,2,118.496,3,-138.027,0\H,9,1.09637,1,110.926,2,-88.5721,0\C,9,1.48013,1,111.807,2,30.257,0\N,11,1.1475,9,179.191,1,-45.2237,0\\HF=-301.19352\\@

 Total job time:  24606.94s(wall), 45696.51s(cpu) 
 Thu Jun 13 20:23:19 2024

        *************************************************************
        *                                                           *
        *  Thank you very much for using Q-Chem.  Have a nice day.  *
        *                                                           *
        *************************************************************
