# Supplementary material for: Reactant Discovery with an Ab Initio Nanoreactor: Exploration of Astrophysical N-Heterocycle Precursors and Formation Pathways
Source: ACS Earth Space Chem. 2024 Aug 9;8(9):1771–83. doi: 10.1021/acsearthspacechem.4c00120 (PMC11418024; doi:10.1021/acsearthspacechem.4c00120)
Supplement: Supplementary file 2 — sp4c00120_si_002.zip [file sp4c00120_si_002.zip › nr-si-data/reaction2/Int9/freq.out]

Running Job 1 of 1 qchem.in
qchem qchem.in_38031.0 ./qchem38031/ 0
/home/leeping/opt/qchem/5.3.2-openmp/exe/qcprog.exe_s qchem.in_38031.0 ./qchem38031/
                  Welcome to Q-Chem
     A Quantum Leap Into The Future Of Chemistry


 Q-Chem 5.3, Q-Chem, Inc., Pleasanton, CA (2020)

 Yihan Shao,  Zhengting Gan,  E. Epifanovsky,  A. T. B. Gilbert,  M. Wormit,  
 J. Kussmann,  A. W. Lange,  A. Behn,  Jia Deng,  Xintian Feng,  D. Ghosh,  
 M. Goldey,  P. R. Horn,  L. D. Jacobson,  I. Kaliman,  T. Kus,  A. Landau,  
 Jie Liu,  E. I. Proynov,  R. M. Richard,  R. P. Steele,  E. J. Sundstrom,  
 H. L. Woodcock III,  P. M. Zimmerman,  D. Zuev,  B. Alam,  B. Albrecht,  
 A. Aldossary,  E. Alguire,  S. A. Baeppler,  D. Barton,  Z. Benda,  
 Y. A. Bernard,  E. J. Berquist,  K. B. Bravaya,  H. Burton,  K. Carter-Fenk,  
 D. Casanova,  Chun-Min Chang,  Yunqing Chen,  A. Chien,  K. D. Closser,  
 M. P. Coons,  S. Coriani,  S. Dasgupta,  A. L. Dempwolff,  M. Diedenhofen,  
 Hainam Do,  R. G. Edgar,  Po-Tung Fang,  S. Faraji,  S. Fatehi,  
 Qingguo Feng,  J. Fosso-Tande,  J. Gayvert,  Qinghui Ge,  A. Ghysels,  
 G. Gidofalvi,  J. Gomes,  J. Gonthier,  S. Gulania,  A. Gunina,  D. Hait,  
 M. W. D. Hanson-Heine,  S. Hammes-Schiffer,  P. H. P. Harbach,  
 A. W. Hauser,  M. F. Herbst,  J. E. Herr,  E. G. Hohenstein,  Z. C. Holden,  
 S. Houck,  Kerwin Hui,  B. C. Huynh,  M. Ivanov,  T.-C. Jagau,  Hyunjun Ji,  
 B. Kaduk,  K. Khistyaev,  Jaehoon Kim,  P. Klunzinger,  K. Koh,  
 D. Kosenkov,  L. Koulias,  T. Kowalczyk,  C. M. Krauter,  A. Kunitsa,  
 Ka Un Lao,  A. Laurent,  K. V. Lawler,  Joonho Lee,  D. Lefrancois,  
 S. Lehtola,  D. S. Levine,  Yi-Pei Li,  You-Sheng Lin,  Fenglai Liu,  
 Kuan-Yu Liu,  E. Livshits,  M. Loipersberger,  A. Luenser,  A. Manjanath,  
 P. Manohar,  E. Mansoor,  S. F. Manzer,  Shan-Ping Mao,  Yuezhi Mao,  
 N. Mardirossian,  A. V. Marenich,  T. Markovich,  L. A. Martinez-Martinez,  
 S. A. Maurer,  N. J. Mayhall,  S. C. McKenzie,  J.-M. Mewes,  P. Morgante,  
 A. F. Morrison,  J. W. Mullinax,  K. Nanda,  T. S. Nguyen-Beck,  
 R. Olivares-Amaya,  K. J. Oosterbaan,  J. A. Parkhill,  S. K. Paul,  
 F. Pavosevic,  Zheng Pei,  T. M. Perrine,  F. Plasser,  P. Pokhilko,  
 S. Prager,  A. Prociuk,  E. Ramos,  B. Rana,  D. R. Rehn,  F. Rob,  
 E. Rossomme,  M. Scheurer,  M. Schneider,  N. Sergueev,  S. M. Sharada,  
 S. Sharma,  W. Skomorowski,  D. W. Small,  T. Stauch,  C. J. Stein,  
 T. Stein,  Yu-Chuan Su,  S. P. Veccham,  Zhen Tao,  A. J. W. Thom,  
 A. Tkatchenko,  T. Tsuchimochi,  N. M. Tubman,  L. Vogt,  M. L. Vidal,  
 O. Vydrov,  M. A. Watson,  J. Wenzel,  M. de Wergifosse,  T. A. Wesolowski,  
 A. White,  J. Witte,  A. Yamada,  Jun Yang,  K. Yao,  S. Yeganeh,  
 S. R. Yost,  Zhi-Qiang You,  A. Zech,  Igor Ying Zhang,  Xing Zhang,  
 Yan Zhao,  Ying Zhu,  B. R. Brooks,  G. K. L. Chan,  C. J. Cramer,  
 M. S. Gordon,  W. J. Hehre,  A. Klamt,  M. W. Schmidt,  C. D. Sherrill,  
 D. G. Truhlar,  A. Aspuru-Guzik,  R. Baer,  A. T. Bell,  N. A. Besley,  
 Jeng-Da Chai,  A. E. DePrince, III,  R. A. DiStasio Jr.,  A. Dreuw,  
 B. D. Dunietz,  T. R. Furlani,  Chao-Ping Hsu,  Yousung Jung,  Jing Kong,  
 D. S. Lambrecht,  WanZhen Liang,  C. Ochsenfeld,  V. A. Rassolov,  
 L. V. Slipchenko,  J. E. Subotnik,  T. Van Voorhis,  J. M. Herbert,  
 A. I. Krylov,  P. M. W. Gill,  M. Head-Gordon

 Contributors to earlier versions of Q-Chem not listed above: 
 R. D. Adamson,  B. Austin,  J. Baker,  G. J. O. Beran,  K. Brandhorst,  
 S. T. Brown,  E. F. C. Byrd,  A. K. Chakraborty,  C.-L. Cheng,  
 Siu Hung Chien,  D. M. Chipman,  D. L. Crittenden,  H. Dachsel,  
 R. J. Doerksen,  A. D. Dutoi,  L. Fusti-Molnar,  W. A. Goddard III,  
 A. Golubeva-Zadorozhnaya,  S. R. Gwaltney,  G. Hawkins,  A. Heyden,  
 S. Hirata,  G. Kedziora,  F. J. Keil,  C. Kelley,  Jihan Kim,  R. A. King,  
 R. Z. Khaliullin,  P. P. Korambath,  W. Kurlancheek,  A. M. Lee,  M. S. Lee,  
 S. V. Levchenko,  Ching Yeh Lin,  D. Liotard,  R. C. Lochan,  I. Lotan,  
 P. E. Maslen,  N. Nair,  D. P. O'Neill,  D. Neuhauser,  E. Neuscamman,  
 C. M. Oana,  R. Olson,  B. Peters,  R. Peverati,  P. A. Pieniazek,  
 Y. M. Rhee,  J. Ritchie,  M. A. Rohrdanz,  E. Rosta,  N. J. Russ,  
 H. F. Schaefer III,  N. E. Schultz,  N. Shenvi,  A. C. Simmonett,  A. Sodt,  
 D. Stuck,  K. S. Thanthiriwatte,  V. Vanovschi,  Tao Wang,  A. Warshel,  
 C. F. Williams,  Q. Wu,  X. Xu,  W. Zhang

 Please cite Q-Chem as follows:
 Y. Shao et al., Mol. Phys. 113, 184-215 (2015)
 DOI: 10.1080/00268976.2014.952696

 Q-Chem 5.3.2 for Intel X86 EM64T Linux

 Parts of Q-Chem use Armadillo 9.800.1 (Horizon Scraper).
 http://arma.sourceforge.net/

 Q-Chem begins on Mon Feb  6 13:47:53 2023  

Host: 
0

     Scratch files written to ./qchem38031//
 Dec820 |scratch|qcdevops|jenkins|workspace|build_RNUM 5633   
Processing $rem in /home/leeping/opt/qchem/5.3.2-openmp/config/preferences:
Processing $rem in /home/hpark21/.qchemrc:

Checking the input file for inconsistencies... 	...done.

--------------------------------------------------------------
User input:
--------------------------------------------------------------
$molecule
0 2
C        -0.5221618215   -0.7190071094    1.7663456202
N        -1.2804047907   -0.9878951000    2.5845887188
C         0.1814424559   -1.0318465941   -0.5975444439
H         0.2299737641   -2.0988120427   -0.7329823794
C         0.4612163140   -0.3550818325    0.7216833022
H         1.4505330613   -0.6060642866    1.1220475172
C        -0.1654808816   -0.0673051779   -1.5149667152
H        -0.4334661401   -0.2434082459   -2.5443798731
C        -0.0971074222    1.1820649186   -0.9199738425
H        -0.3036811452    2.1523571630   -1.3389252837
N         0.3834709343    1.0610375388    0.3731523699
H         0.0956656718    1.7139607687    1.0809550095
$end

$rem
method                wB97X-D3
basis                 cc-pvtz
unrestricted          true
symmetry              False
sym_ignore            true
scf_convergence       8
thresh                14
jobtype               freq
scf_guess             core
scf_algorithm         diis
max_scf_cycles        100
geom_opt_max_cycles   100
mem_total             200000
$end
--------------------------------------------------------------
 Adding empirical dispersion correction 
 ----------------------------------------------------------------
 Doing -D3(0) with
 s6  =   1.00000
 s8  =   1.00000
 rs6 =   1.28100
 rs8 =   1.09400
 -D3 energy without 3body term =     -0.0027610105 hartrees
 ----------------------------------------------------------------
             Standard Nuclear Orientation (Angstroms)
    I     Atom           X                Y                Z
 ----------------------------------------------------------------
    1      C      -0.5221618215    -0.7190071094     1.7663456202
    2      N      -1.2804047907    -0.9878951000     2.5845887188
    3      C       0.1814424559    -1.0318465941    -0.5975444439
    4      H       0.2299737641    -2.0988120427    -0.7329823794
    5      C       0.4612163140    -0.3550818325     0.7216833022
    6      H       1.4505330613    -0.6060642866     1.1220475172
    7      C      -0.1654808816    -0.0673051779    -1.5149667152
    8      H      -0.4334661401    -0.2434082459    -2.5443798731
    9      C      -0.0971074222     1.1820649186    -0.9199738425
   10      H      -0.3036811452     2.1523571630    -1.3389252837
   11      N       0.3834709343     1.0610375388     0.3731523699
   12      H       0.0956656718     1.7139607687     1.0809550095
 ----------------------------------------------------------------
 Nuclear Repulsion Energy =         260.96976907 hartrees
 There are       25 alpha and       24 beta electrons
 Requested basis set is cc-pVTZ
 There are 100 shells and 280 basis functions

 Total QAlloc Memory Limit 200000 MB
 Mega-Array Size      1956 MB
 MEM_STATIC part      2000 MB

                       Distance Matrix (Angstroms)
             C (  1)   N (  2)   C (  3)   H (  4)   C (  5)   H (  6)
   N (  2)  1.147499
   C (  3)  2.486142  3.502128
   H (  4)  2.952323  3.810729  1.076622
   C (  5)  1.480133  2.627568  1.508856  2.282569
   H (  6)  2.078317  3.121353  2.179192  2.675668  1.096372
   C (  7)  3.364364  4.347056  1.375631  2.212443  2.340549  3.139364
   H (  8)  4.337789  5.251465  2.188588  2.676534  3.388229  4.138075
   C (  9)  3.318291  4.288459  2.254541  3.302439  2.317236  3.124492
   H ( 10)  4.234994  5.119486  3.305169  4.327169  3.334430  4.091765
   N ( 11)  2.435101  3.443408  2.315865  3.351380  1.460449  2.116293
   H ( 12)  2.602077  3.384451  3.219344  4.224410  2.131582  2.686982
             C (  7)   H (  8)   C (  9)   H ( 10)   N ( 11)
   H (  8)  1.078202
   C (  9)  1.385502  2.187191
   H ( 10)  2.230917  2.685080  1.076875
   N ( 11)  2.267046  3.298630  1.384839  2.143447
   H ( 12)  3.159100  4.153833  2.079373  2.491483  1.005050
 
 A cutoff of  1.0D-14 yielded   4816 shell pairs
 There are     38056 function pairs (     49854 Cartesian)
 Smallest overlap matrix eigenvalue = 1.40E-04
 Guess MOs from core Hamiltonian diagonalization
 Long-range K will be added via erf
 Coulomb attenuation parameter = 0.25 bohr**(-1)
 An unrestricted hybrid HF-DFT SCF calculation will be
 performed using Pulay DIIS extrapolation
 Exchange:     0.1957 Hartree-Fock + 1.0000 wB97X-D3 + LR-HF
 Correlation:  1.0000 wB97X-D3
 Using SG-2 standard quadrature grid
 Dispersion:   Grimme D3
 SCF converges when DIIS error is below 1.0E-08
 using 64 threads for integral computing
 -------------------------------------------------------
 OpenMP Integral computing Module                
 Release: version 1.0, May 2013, Q-Chem Inc. Pittsburgh 
 -------------------------------------------------------
 using 64 threads for integral computing
 -------------------------------------------------------
 OpenMP Integral computing Module                
 Release: version 1.0, May 2013, Q-Chem Inc. Pittsburgh 
 -------------------------------------------------------
 ---------------------------------------
  Cycle       Energy         DIIS Error
 ---------------------------------------
    1    -229.8901037687      8.68E-02
    2    -176.8879445034      8.28E-02
    3    -260.2279347835      4.14E-02
    4    -211.8814695309      7.59E-02
    5    -275.6606243945      3.84E-02
    6    -302.4950007708      6.90E-03
    7    -302.7443680774      5.16E-03
    8    -302.9387893752      1.79E-03
    9    -302.9667192203      3.54E-04
   10    -302.9690500605      1.18E-04
   11    -302.9695198637      5.32E-05
   12    -302.9696666762      2.63E-05
   13    -302.9697608922      1.03E-05
   14    -302.9697872266      6.47E-06
   15    -302.9697929175      2.49E-06
   16    -302.9697944093      1.51E-06
   17    -302.9697949011      5.27E-07
   18    -302.9697949444      2.11E-07
   19    -302.9697949539      1.38E-07
   20    -302.9697949569      5.21E-08
   21    -302.9697949576      2.44E-08
   22    -302.9697949578      9.45E-09 Convergence criterion met
 ---------------------------------------
 <S^2> = 0.7795
 SCF time:  CPU 2953.87 s  wall 51.70 s
 SCF   energy in the final basis set = -302.96979496
 Total energy in the final basis set = -302.96979496
 
 --------------------------------------------------------------
 
                    Orbital Energies (a.u.)
 --------------------------------------------------------------
 
 Alpha MOs
 -- Occupied --
-14.4639 -14.4244 -10.3733 -10.3250 -10.3193 -10.2947 -10.2910  -1.1030
 -1.0267  -0.9152  -0.8915  -0.7471  -0.6963  -0.6841  -0.6326  -0.5578
 -0.5441  -0.5147  -0.5060  -0.4809  -0.4605  -0.4436  -0.4317  -0.3830
 -0.2496
 -- Virtual --
  0.0885   0.1038   0.1179   0.1255   0.1500   0.1536   0.1645   0.1832
  0.2143   0.2589   0.2693   0.2803   0.3146   0.3150   0.3259   0.3613
  0.3873   0.4083   0.4228   0.4379   0.4413   0.4598   0.4646   0.4741
  0.4873   0.4946   0.5055   0.5196   0.5327   0.5550   0.5596   0.5752
  0.5827   0.5993   0.6132   0.6259   0.6521   0.6731   0.6878   0.7074
  0.7246   0.7540   0.7725   0.7836   0.7913   0.8101   0.8121   0.8312
  0.8844   0.9015   0.9393   0.9718   0.9931   1.0363   1.0376   1.0524
  1.0604   1.0836   1.1042   1.1213   1.1256   1.1429   1.1825   1.1923
  1.2078   1.2222   1.2756   1.2880   1.2956   1.3079   1.3308   1.3415
  1.3527   1.3802   1.3841   1.4130   1.4223   1.4349   1.4509   1.4596
  1.5061   1.5335   1.5600   1.5908   1.6188   1.6447   1.6589   1.7467
  1.7831   1.8411   1.8432   1.8957   1.9015   1.9458   1.9607   2.0189
  2.0626   2.1446   2.1559   2.2225   2.2373   2.2753   2.2902   2.3507
  2.3954   2.4217   2.4566   2.4796   2.5280   2.5580   2.5832   2.5999
  2.6592   2.6740   2.6905   2.7286   2.7364   2.7479   2.7732   2.8120
  2.8208   2.8263   2.8387   2.8755   2.8817   2.8990   2.9263   2.9268
  2.9580   2.9810   3.0030   3.0130   3.0275   3.0499   3.0769   3.0874
  3.0947   3.1006   3.1103   3.1618   3.1672   3.1724   3.1915   3.2212
  3.2266   3.2519   3.2802   3.2869   3.3068   3.3319   3.3441   3.3624
  3.3660   3.3766   3.4190   3.4210   3.4618   3.4811   3.4909   3.5282
  3.5518   3.5750   3.6128   3.6410   3.6581   3.7031   3.7212   3.7263
  3.7396   3.7679   3.7921   3.8160   3.8636   3.8742   3.8987   3.9326
  3.9353   3.9636   3.9952   4.0079   4.0173   4.0545   4.0597   4.0756
  4.0788   4.1061   4.1269   4.1685   4.1754   4.2029   4.2272   4.2620
  4.3015   4.3281   4.3504   4.3645   4.4009   4.4112   4.4380   4.4476
  4.4904   4.5203   4.5481   4.5925   4.6183   4.6326   4.6486   4.6675
  4.7054   4.7377   4.7420   4.8189   4.8249   4.8432   4.8936   4.9312
  4.9756   5.0016   5.0615   5.0872   5.1008   5.1388   5.1730   5.2049
  5.2220   5.2562   5.2819   5.3153   5.3688   5.4563   5.4799   5.5150
  5.5672   5.6235   5.7327   5.8202   5.8450   5.8753   5.9575   6.0327
  6.0767   6.1415   6.2246   6.2480   6.3086   6.4273   6.5488   6.7088
  7.9099  10.1116  11.9504  12.5826  12.7900  13.8261  15.8297
 
 Beta MOs
 -- Occupied --
-14.4613 -14.4245 -10.3738 -10.3197 -10.3183 -10.2930 -10.2890  -1.0953
 -1.0259  -0.9061  -0.8834  -0.7291  -0.6942  -0.6755  -0.6242  -0.5507
 -0.5404  -0.5115  -0.5006  -0.4731  -0.4428  -0.4380  -0.4254  -0.3543
 -- Virtual --
  0.0147   0.0938   0.1084   0.1195   0.1430   0.1520   0.1559   0.1673
  0.1863   0.2149   0.2623   0.2712   0.2828   0.3159   0.3191   0.3294
  0.3658   0.3892   0.4152   0.4273   0.4427   0.4448   0.4633   0.4669
  0.4795   0.4922   0.5004   0.5082   0.5227   0.5356   0.5551   0.5648
  0.5769   0.5868   0.6028   0.6159   0.6309   0.6556   0.6785   0.6918
  0.7104   0.7274   0.7565   0.7744   0.7876   0.7952   0.8134   0.8150
  0.8331   0.8865   0.9037   0.9405   0.9736   0.9947   1.0399   1.0409
  1.0563   1.0633   1.0851   1.1084   1.1218   1.1319   1.1442   1.1848
  1.1962   1.2093   1.2257   1.2777   1.2934   1.2976   1.3133   1.3364
  1.3447   1.3557   1.3852   1.3885   1.4145   1.4268   1.4372   1.4551
  1.4624   1.5094   1.5355   1.5659   1.5952   1.6227   1.6489   1.6613
  1.7525   1.7884   1.8448   1.8459   1.8971   1.9043   1.9483   1.9630
  2.0226   2.0672   2.1488   2.1668   2.2252   2.2600   2.2810   2.2967
  2.3566   2.4066   2.4298   2.4664   2.4875   2.5353   2.5627   2.5910
  2.6081   2.6659   2.6785   2.6947   2.7330   2.7427   2.7539   2.7810
  2.8184   2.8243   2.8337   2.8441   2.8804   2.8894   2.9051   2.9325
  2.9368   2.9705   2.9891   3.0081   3.0188   3.0356   3.0550   3.0837
  3.0952   3.1030   3.1081   3.1177   3.1665   3.1711   3.1792   3.1987
  3.2284   3.2351   3.2584   3.2862   3.2967   3.3150   3.3366   3.3483
  3.3683   3.3708   3.3817   3.4248   3.4257   3.4654   3.4867   3.4976
  3.5330   3.5581   3.5816   3.6171   3.6458   3.6638   3.7054   3.7265
  3.7314   3.7447   3.7718   3.7960   3.8216   3.8675   3.8783   3.9040
  3.9370   3.9394   3.9666   3.9968   4.0106   4.0220   4.0583   4.0617
  4.0753   4.0787   4.1094   4.1311   4.1729   4.1789   4.2077   4.2321
  4.2679   4.3049   4.3305   4.3543   4.3682   4.4056   4.4144   4.4477
  4.4511   4.4946   4.5252   4.5524   4.5950   4.6219   4.6374   4.6535
  4.6695   4.7088   4.7392   4.7442   4.8216   4.8296   4.8468   4.8981
  4.9384   4.9855   5.0078   5.0641   5.0902   5.1064   5.1446   5.1788
  5.2085   5.2249   5.2576   5.2871   5.3197   5.3730   5.4600   5.4861
  5.5188   5.5735   5.6275   5.7373   5.8217   5.8483   5.8787   5.9607
  6.0364   6.0805   6.1451   6.2254   6.2492   6.3100   6.4300   6.5519
  6.7130   7.9111  10.1161  11.9578  12.5875  12.7950  13.8305  15.8298
 --------------------------------------------------------------
 
          Ground-State Mulliken Net Atomic Charges

     Atom                 Charge (a.u.)    Spin (a.u.)
  --------------------------------------------------------
      1 C                    -0.134287       0.037374
      2 N                    -0.044147      -0.007560
      3 C                    -0.210989       0.522181
      4 H                     0.144440      -0.009064
      5 C                     0.060010      -0.027472
      6 H                     0.132536       0.035485
      7 C                    -0.136888      -0.155834
      8 H                     0.142494       0.005360
      9 C                    -0.107718       0.481635
     10 H                     0.136084      -0.008290
     11 N                    -0.126299       0.124393
     12 H                     0.144764       0.001792
  --------------------------------------------------------
  Sum of atomic charges =    -0.000000
  Sum of spin   charges =     1.000000

 -----------------------------------------------------------------
                    Cartesian Multipole Moments
 -----------------------------------------------------------------
    Charge (ESU x 10^10)
                -0.0000
    Dipole Moment (Debye)
         X       1.8149      Y       1.7441      Z      -2.2475
       Tot       3.3745
    Quadrupole Moments (Debye-Ang)
        XX     -45.2766     XY      -3.9099     YY     -36.6399
        XZ       7.3176     YZ       4.3141     ZZ     -46.3928
    Octopole Moments (Debye-Ang^2)
       XXX      22.3747    XXY       6.2356    XYY       6.2551
       YYY      21.5198    XXZ     -17.6721    XYZ      -6.4216
       YYZ     -16.2182    XZZ      19.7283    YZZ      18.4683
       ZZZ     -70.1115
    Hexadecapole Moments (Debye-Ang^3)
      XXXX    -141.3200   XXXY     -30.8700   XXYY     -72.8960
      XYYY     -32.2272   YYYY    -227.2147   XXXZ      70.3872
      XXYZ      29.9598   XYYZ      26.4576   YYYZ      74.3004
      XXZZ    -139.1948   XYZZ     -26.0801   YYZZ    -137.2364
      XZZZ     109.8837   YZZZ     103.3670   ZZZZ    -614.4309
 -----------------------------------------------------------------
 Calculating MO derivatives via CPSCF
    1     0    39    0.0267675  
    2     0    39    0.0088837  
    3     0    39    0.0035121  
    4     0    39    0.0010675  
    5     0    39    0.0002468  
    6    13    26    0.0000424  
    7    34     5    0.0000062  
    8    39     0    0.0000009  Converged
 Time for AOints: 1232.1 s (CPU) 21.5 s (wall)
 ------------------------------------------------------------------------------
                     AOints        : Timing summary (seconds)
 ------------------------------------------------------------------------------
     job step          cpu (% of tot)      sys (% of tot)     wall (% of tot)
 ------------------------------------------------------------------------------
  AOints            0.1232E+04 ( 2.8)   0.8078E-02 ( 7.4)   0.2146E+02 ( 0.8)
 ------------------------------------------------------------------------------
   Grand Totals     0.4378E+05          0.1095E+00          0.2534E+04
 ------------------------------------------------------------------------------
 Polarizability Matrix (a.u.)
            1           2           3
    1 -47.2434156  -0.4228672   2.9830058
    2  -0.4228672 -68.1566866   5.6856761
    3   2.9830058   5.6856761 -73.3001333
 Calculating analytic Hessian of the SCF energy
 
 Direct stationary perturbation theory relativistic correction:
 
 rels  =       0.078585337099
 relv  =      -0.370162751542
 rel2e =       0.000000000000
 E_rel =      -0.291577414443
 
 Hessian of the SCF Energy
            1           2           3           4           5           6
    1   0.7594519   0.2316561  -0.6962843  -0.5899654  -0.1964734   0.5958440
    2   0.2316561   0.1899611  -0.2511257  -0.1974703  -0.1042587   0.2125843
    3  -0.6962843  -0.2511257   0.8522641   0.5960802   0.2115367  -0.6789513
    4  -0.5899654  -0.1974703   0.5960802   0.5775599   0.1993777  -0.6043573
    5  -0.1964734  -0.1042587   0.2115367   0.1993777   0.0869631  -0.2147399
    6   0.5958440   0.2125843  -0.6789513  -0.6043573  -0.2147399   0.6697418
    7   0.0088605   0.0092589   0.0149218  -0.0022594  -0.0012871  -0.0005278
    8   0.0081194   0.0105855   0.0001837  -0.0021406  -0.0018037   0.0007905
    9   0.0047629  -0.0094374  -0.0346648   0.0005737   0.0014299   0.0025935
   10   0.0003918  -0.0002247  -0.0004319  -0.0001106   0.0000026  -0.0000990
   11  -0.0002602  -0.0004090  -0.0001349   0.0002210   0.0001671  -0.0001206
   12  -0.0009076  -0.0007736   0.0013637   0.0005470   0.0005578  -0.0003458
   13  -0.1499137  -0.0214705   0.0799090   0.0139186  -0.0029530   0.0068155
   14  -0.0248955  -0.0710381   0.0293488  -0.0003204   0.0158716  -0.0006063
   15   0.0718519   0.0203296  -0.1370452   0.0059318   0.0026546   0.0111610
   16  -0.0321087   0.0018398  -0.0004676   0.0023310  -0.0007376   0.0018006
   17  -0.0069439   0.0048750  -0.0026935   0.0002199  -0.0007805   0.0014377
   18   0.0278184  -0.0035681   0.0069946  -0.0013432   0.0014451  -0.0037340
   19  -0.0009875   0.0010767   0.0005320  -0.0000527  -0.0004455   0.0002877
   20  -0.0012268  -0.0041902  -0.0004861   0.0010964   0.0012425  -0.0006111
   21  -0.0028965  -0.0025884  -0.0005341   0.0009132   0.0006920  -0.0000929
   22  -0.0004021  -0.0007810  -0.0010076   0.0001466   0.0002144  -0.0000570
   23   0.0005838   0.0003521  -0.0001001  -0.0002182  -0.0001113   0.0000816
   24  -0.0001724   0.0000604   0.0000391   0.0001371   0.0000050  -0.0000140
   25  -0.0018818  -0.0036010  -0.0009679   0.0003290   0.0002138   0.0004610
   26   0.0014224  -0.0020683   0.0002584  -0.0010849   0.0001446   0.0005854
   27   0.0004081  -0.0029669  -0.0044404   0.0000983   0.0002265   0.0007464
   28  -0.0000255   0.0002491   0.0002237  -0.0002295   0.0000564   0.0000061
   29  -0.0000217   0.0000513   0.0000272  -0.0000085   0.0000097  -0.0000259
   30  -0.0004554   0.0007321  -0.0001096   0.0003070  -0.0001463  -0.0001202
   31   0.0041464  -0.0205494   0.0096436  -0.0014303   0.0017401  -0.0000214
   32  -0.0124107  -0.0249659   0.0146077   0.0004488   0.0024966   0.0003570
   33   0.0012028   0.0360337  -0.0073669   0.0006483  -0.0032459   0.0000113
   34   0.0024342   0.0000164  -0.0021510  -0.0002372   0.0002916  -0.0001524
   35   0.0004505   0.0011051  -0.0014220  -0.0001210   0.0000590   0.0002673
   36  -0.0011717   0.0007201   0.0024508   0.0004639  -0.0004155  -0.0009958
            7           8           9          10          11          12
    1   0.0088605   0.0081194   0.0047629   0.0003918  -0.0002602  -0.0009076
    2   0.0092589   0.0105855  -0.0094374  -0.0002247  -0.0004090  -0.0007736
    3   0.0149218   0.0001837  -0.0346648  -0.0004319  -0.0001349   0.0013637
    4  -0.0022594  -0.0021406   0.0005737  -0.0001106   0.0002210   0.0005470
    5  -0.0012871  -0.0018037   0.0014299   0.0000026   0.0001671   0.0005578
    6  -0.0005278   0.0007905   0.0025935  -0.0000990  -0.0001206  -0.0003458
    7   0.1280485  -0.0676200   0.1008591  -0.0197238   0.0173507  -0.0083557
    8  -0.0676200   0.7844065  -0.0308176   0.0163072  -0.3580888  -0.0383134
    9   0.1008591  -0.0308176   0.4770186  -0.0086811  -0.0397457  -0.0599496
   10  -0.0197238   0.0163072  -0.0086811   0.0156401  -0.0178206   0.0074118
   11   0.0173507  -0.3580888  -0.0397457  -0.0178206   0.3717541   0.0422070
   12  -0.0083557  -0.0383134  -0.0599496   0.0074118   0.0422070   0.0529775
   13  -0.0677747  -0.0070887  -0.0251803  -0.0013402   0.0008927   0.0030260
   14  -0.0102151  -0.1106476  -0.0555450  -0.0055535  -0.0026668  -0.0220295
   15  -0.0224574  -0.0307903  -0.1559414   0.0009203   0.0037133   0.0016462
   16   0.0005694  -0.0014401  -0.0065039   0.0001992  -0.0001433  -0.0004935
   17  -0.0126947   0.0070792  -0.0055812   0.0005258  -0.0001337   0.0003419
   18  -0.0225298   0.0040103  -0.0135543   0.0006151  -0.0003766   0.0003543
   19  -0.0641982   0.0478134  -0.0557103   0.0022856  -0.0012752   0.0008134
   20   0.0343308  -0.1957621   0.0831463   0.0063568  -0.0086703   0.0191013
   21  -0.0592437   0.1252021  -0.2264563   0.0027984  -0.0071615   0.0103659
   22   0.0011939  -0.0027677  -0.0054432  -0.0030681  -0.0001329   0.0010721
   23   0.0041961   0.0111062   0.0194345  -0.0005829   0.0002555  -0.0009911
   24  -0.0025987  -0.0066439  -0.0096916   0.0009822   0.0003987   0.0001621
   25   0.0132438   0.0149565  -0.0040958   0.0036416   0.0006254  -0.0030552
   26   0.0295132  -0.1049243   0.0563977   0.0014804  -0.0012676   0.0037251
   27  -0.0004800   0.0041420   0.0262985  -0.0017343   0.0013932  -0.0050327
   28   0.0027872  -0.0010181  -0.0011059   0.0010120   0.0000298  -0.0000203
   29  -0.0004160  -0.0025949  -0.0029139   0.0003965  -0.0004643   0.0007688
   30  -0.0009914  -0.0038963  -0.0017091  -0.0000529  -0.0004817   0.0010276
   31  -0.0005129  -0.0030467   0.0012125   0.0005867   0.0007547   0.0005805
   32  -0.0029169  -0.0341875  -0.0175665  -0.0007423  -0.0003099  -0.0032365
   33   0.0012016  -0.0272532  -0.0028624  -0.0021244   0.0001537  -0.0033165
   34  -0.0002344  -0.0020745  -0.0006877   0.0004857  -0.0002420  -0.0006184
   35   0.0005001  -0.0051685   0.0011989  -0.0001453  -0.0001664  -0.0013578
   36   0.0002021   0.0033861  -0.0010810   0.0003957   0.0001551   0.0007472
           13          14          15          16          17          18
    1  -0.1499137  -0.0248955   0.0718519  -0.0321087  -0.0069439   0.0278184
    2  -0.0214705  -0.0710381   0.0203296   0.0018398   0.0048750  -0.0035681
    3   0.0799090   0.0293488  -0.1370452  -0.0004676  -0.0026935   0.0069946
    4   0.0139186  -0.0003204   0.0059318   0.0023310   0.0002199  -0.0013432
    5  -0.0029530   0.0158716   0.0026546  -0.0007376  -0.0007805   0.0014451
    6   0.0068155  -0.0006063   0.0111610   0.0018006   0.0014377  -0.0037340
    7  -0.0677747  -0.0102151  -0.0224574   0.0005694  -0.0126947  -0.0225298
    8  -0.0070887  -0.1106476  -0.0307903  -0.0014401   0.0070792   0.0040103
    9  -0.0251803  -0.0555450  -0.1559414  -0.0065039  -0.0055812  -0.0135543
   10  -0.0013402  -0.0055535   0.0009203   0.0001992   0.0005258   0.0006151
   11   0.0008927  -0.0026668   0.0037133  -0.0001433  -0.0001337  -0.0003766
   12   0.0030260  -0.0220295   0.0016462  -0.0004935   0.0003419   0.0003543
   13   0.5226522  -0.0388942   0.0496589  -0.2546269   0.0425321  -0.0825786
   14  -0.0388942   0.4399670  -0.0412311   0.0495383  -0.0524144   0.0179532
   15   0.0496589  -0.0412311   0.5147429  -0.0794365   0.0149308  -0.0737343
   16  -0.2546269   0.0495383  -0.0794365   0.2774293  -0.0526503   0.0843834
   17   0.0425321  -0.0524144   0.0149308  -0.0526503   0.0665691  -0.0249863
   18  -0.0825786   0.0179532  -0.0737343   0.0843834  -0.0249863   0.0883225
   19   0.0017438   0.0008347  -0.0123092  -0.0007008  -0.0010545  -0.0011837
   20   0.0026432   0.0101802   0.0053602  -0.0014551  -0.0015854  -0.0015670
   21  -0.0128791   0.0057689  -0.0394457   0.0003449  -0.0016451  -0.0018423
   22   0.0066129   0.0020013  -0.0021720  -0.0000873   0.0005135   0.0005600
   23   0.0018793  -0.0033520   0.0035472  -0.0000106   0.0004623   0.0005349
   24  -0.0026089   0.0010175  -0.0008072   0.0000075  -0.0003298  -0.0006016
   25  -0.0058274   0.0110403  -0.0033949  -0.0012185   0.0012088  -0.0017761
   26   0.0137913  -0.0206907   0.0310690  -0.0002547  -0.0042391   0.0012808
   27  -0.0147487   0.0362315  -0.0174472   0.0009791  -0.0027463  -0.0029545
   28   0.0026768  -0.0011273  -0.0014565  -0.0002798   0.0003994  -0.0001704
   29  -0.0002724   0.0005412  -0.0012510  -0.0000388   0.0001158  -0.0000004
   30  -0.0026614  -0.0004113  -0.0041376   0.0001620   0.0009002  -0.0002075
   31  -0.0613104   0.0237206  -0.0090897   0.0089035   0.0265129  -0.0033330
   32   0.0016657  -0.1936306   0.0132052   0.0053778  -0.0183720   0.0055594
   33   0.0036605   0.0186855  -0.1100513  -0.0001454   0.0200105   0.0011404
   34  -0.0068109  -0.0061291   0.0019534  -0.0004105   0.0014310  -0.0004621
   35   0.0072745  -0.0121197  -0.0215376  -0.0000254  -0.0015763  -0.0002853
   36  -0.0024129   0.0108180   0.0110597  -0.0006306   0.0003612  -0.0001831
           19          20          21          22          23          24
    1  -0.0009875  -0.0012268  -0.0028965  -0.0004021   0.0005838  -0.0001724
    2   0.0010767  -0.0041902  -0.0025884  -0.0007810   0.0003521   0.0000604
    3   0.0005320  -0.0004861  -0.0005341  -0.0010076  -0.0001001   0.0000391
    4  -0.0000527   0.0010964   0.0009132   0.0001466  -0.0002182   0.0001371
    5  -0.0004455   0.0012425   0.0006920   0.0002144  -0.0001113   0.0000050
    6   0.0002877  -0.0006111  -0.0000929  -0.0000570   0.0000816  -0.0000140
    7  -0.0641982   0.0343308  -0.0592437   0.0011939   0.0041961  -0.0025987
    8   0.0478134  -0.1957621   0.1252021  -0.0027677   0.0111062  -0.0066439
    9  -0.0557103   0.0831463  -0.2264563  -0.0054432   0.0194345  -0.0096916
   10   0.0022856   0.0063568   0.0027984  -0.0030681  -0.0005829   0.0009822
   11  -0.0012752  -0.0086703  -0.0071615  -0.0001329   0.0002555   0.0003987
   12   0.0008134   0.0191013   0.0103659   0.0010721  -0.0009911   0.0001621
   13   0.0017438   0.0026432  -0.0128791   0.0066129   0.0018793  -0.0026089
   14   0.0008347   0.0101802   0.0057689   0.0020013  -0.0033520   0.0010175
   15  -0.0123092   0.0053602  -0.0394457  -0.0021720   0.0035472  -0.0008072
   16  -0.0007008  -0.0014551   0.0003449  -0.0000873  -0.0000106   0.0000075
   17  -0.0010545  -0.0015854  -0.0016451   0.0005135   0.0004623  -0.0003298
   18  -0.0011837  -0.0015670  -0.0018423   0.0005600   0.0005349  -0.0006016
   19   0.1654393  -0.0098148   0.1832113  -0.0560561  -0.0098994  -0.0770481
   20  -0.0098148   0.5368540   0.0753877  -0.0101456  -0.0693968  -0.0492453
   21   0.1832113   0.0753877   0.7900942  -0.0766883  -0.0460142  -0.3290178
   22  -0.0560561  -0.0101456  -0.0766883   0.0474002   0.0116553   0.0834448
   23  -0.0098994  -0.0693968  -0.0460142   0.0116553   0.0593130   0.0514220
   24  -0.0770481  -0.0492453  -0.3290178   0.0834448   0.0514220   0.3436690
   25  -0.0572894  -0.0172347  -0.0185235   0.0003715  -0.0079939  -0.0015492
   26  -0.0243169  -0.2424795  -0.1343570  -0.0003018   0.0062338   0.0040519
   27  -0.0216213  -0.0989078  -0.1611419   0.0004637  -0.0249568  -0.0040762
   28   0.0027045  -0.0017274   0.0012237  -0.0022369   0.0000581   0.0006594
   29   0.0048730  -0.0105929   0.0137978  -0.0003405   0.0001520  -0.0004028
   30   0.0039420  -0.0110113   0.0120958   0.0006011   0.0009259  -0.0001864
   31   0.0066452  -0.0039203  -0.0151744   0.0053635   0.0012266  -0.0006555
   32  -0.0093487  -0.0157037  -0.0311181  -0.0002595  -0.0053617  -0.0002579
   33  -0.0193508  -0.0230478  -0.0485200   0.0002982  -0.0027528   0.0002698
   34   0.0004662   0.0010975  -0.0030859   0.0007619  -0.0008943  -0.0005981
   35   0.0015573   0.0001043   0.0020359   0.0003446   0.0003469  -0.0000757
   36  -0.0015630   0.0018809  -0.0055049  -0.0010717  -0.0011311   0.0002548
           25          26          27          28          29          30
    1  -0.0018818   0.0014224   0.0004081  -0.0000255  -0.0000217  -0.0004554
    2  -0.0036010  -0.0020683  -0.0029669   0.0002491   0.0000513   0.0007321
    3  -0.0009679   0.0002584  -0.0044404   0.0002237   0.0000272  -0.0001096
    4   0.0003290  -0.0010849   0.0000983  -0.0002295  -0.0000085   0.0003070
    5   0.0002138   0.0001446   0.0002265   0.0000564   0.0000097  -0.0001463
    6   0.0004610   0.0005854   0.0007464   0.0000061  -0.0000259  -0.0001202
    7   0.0132438   0.0295132  -0.0004800   0.0027872  -0.0004160  -0.0009914
    8   0.0149565  -0.1049243   0.0041420  -0.0010181  -0.0025949  -0.0038963
    9  -0.0040958   0.0563977   0.0262985  -0.0011059  -0.0029139  -0.0017091
   10   0.0036416   0.0014804  -0.0017343   0.0010120   0.0003965  -0.0000529
   11   0.0006254  -0.0012676   0.0013932   0.0000298  -0.0004643  -0.0004817
   12  -0.0030552   0.0037251  -0.0050327  -0.0000203   0.0007688   0.0010276
   13  -0.0058274   0.0137913  -0.0147487   0.0026768  -0.0002724  -0.0026614
   14   0.0110403  -0.0206907   0.0362315  -0.0011273   0.0005412  -0.0004113
   15  -0.0033949   0.0310690  -0.0174472  -0.0014565  -0.0012510  -0.0041376
   16  -0.0012185  -0.0002547   0.0009791  -0.0002798  -0.0000388   0.0001620
   17   0.0012088  -0.0042391  -0.0027463   0.0003994   0.0001158   0.0009002
   18  -0.0017761   0.0012808  -0.0029545  -0.0001704  -0.0000004  -0.0002075
   19  -0.0572894  -0.0243169  -0.0216213   0.0027045   0.0048730   0.0039420
   20  -0.0172347  -0.2424795  -0.0989078  -0.0017274  -0.0105929  -0.0110113
   21  -0.0185235  -0.1343570  -0.1611419   0.0012237   0.0137978   0.0120958
   22   0.0003715  -0.0003018   0.0004637  -0.0022369  -0.0003405   0.0006011
   23  -0.0079939   0.0062338  -0.0249568   0.0000581   0.0001520   0.0009259
   24  -0.0015492   0.0040519  -0.0040762   0.0006594  -0.0004028  -0.0001864
   25   0.1425378  -0.0766614   0.1564507  -0.0326068   0.0570330  -0.0348317
   26  -0.0766614   0.7780677  -0.0416583   0.0527269  -0.3079429   0.0982255
   27   0.1564507  -0.0416583   0.5757911  -0.0327050   0.1051066  -0.0993265
   28  -0.0326068   0.0527269  -0.0327050   0.0294803  -0.0596575   0.0372133
   29   0.0570330  -0.3079429   0.1051066  -0.0596575   0.3159186  -0.1129164
   30  -0.0348317   0.0982255  -0.0993265   0.0372133  -0.1129164   0.0988414
   31  -0.0590664   0.0183614  -0.0726292  -0.0029287  -0.0018490  -0.0038939
   32   0.0259967  -0.1081627   0.0225448   0.0104211   0.0048564   0.0281129
   33  -0.1005026   0.0026701  -0.2932853  -0.0035131  -0.0028382  -0.0067223
   34  -0.0022333  -0.0146759  -0.0144815  -0.0003534   0.0003018   0.0006613
   35  -0.0055834   0.0073289   0.0015915  -0.0004105  -0.0000500  -0.0000332
   36   0.0117852  -0.0222486  -0.0151315  -0.0003549   0.0006482   0.0005546
           31          32          33          34          35          36
    1   0.0041464  -0.0124107   0.0012028   0.0024342   0.0004505  -0.0011717
    2  -0.0205494  -0.0249659   0.0360337   0.0000164   0.0011051   0.0007201
    3   0.0096436   0.0146077  -0.0073669  -0.0021510  -0.0014220   0.0024508
    4  -0.0014303   0.0004488   0.0006483  -0.0002372  -0.0001210   0.0004639
    5   0.0017401   0.0024966  -0.0032459   0.0002916   0.0000590  -0.0004155
    6  -0.0000214   0.0003570   0.0000113  -0.0001524   0.0002673  -0.0009958
    7  -0.0005129  -0.0029169   0.0012016  -0.0002344   0.0005001   0.0002021
    8  -0.0030467  -0.0341875  -0.0272532  -0.0020745  -0.0051685   0.0033861
    9   0.0012125  -0.0175665  -0.0028624  -0.0006877   0.0011989  -0.0010810
   10   0.0005867  -0.0007423  -0.0021244   0.0004857  -0.0001453   0.0003957
   11   0.0007547  -0.0003099   0.0001537  -0.0002420  -0.0001664   0.0001551
   12   0.0005805  -0.0032365  -0.0033165  -0.0006184  -0.0013578   0.0007472
   13  -0.0613104   0.0016657   0.0036605  -0.0068109   0.0072745  -0.0024129
   14   0.0237206  -0.1936306   0.0186855  -0.0061291  -0.0121197   0.0108180
   15  -0.0090897   0.0132052  -0.1100513   0.0019534  -0.0215376   0.0110597
   16   0.0089035   0.0053778  -0.0001454  -0.0004105  -0.0000254  -0.0006306
   17   0.0265129  -0.0183720   0.0200105   0.0014310  -0.0015763   0.0003612
   18  -0.0033330   0.0055594   0.0011404  -0.0004621  -0.0002853  -0.0001831
   19   0.0066452  -0.0093487  -0.0193508   0.0004662   0.0015573  -0.0015630
   20  -0.0039203  -0.0157037  -0.0230478   0.0010975   0.0001043   0.0018809
   21  -0.0151744  -0.0311181  -0.0485200  -0.0030859   0.0020359  -0.0055049
   22   0.0053635  -0.0002595   0.0002982   0.0007619   0.0003446  -0.0010717
   23   0.0012266  -0.0053617  -0.0027528  -0.0008943   0.0003469  -0.0011311
   24  -0.0006555  -0.0002579   0.0002698  -0.0005981  -0.0000757   0.0002548
   25  -0.0590664   0.0259967  -0.1005026  -0.0022333  -0.0055834   0.0117852
   26   0.0183614  -0.1081627   0.0026701  -0.0146759   0.0073289  -0.0222486
   27  -0.0726292   0.0225448  -0.2932853  -0.0144815   0.0015915  -0.0151315
   28  -0.0029287   0.0104211  -0.0035131  -0.0003534  -0.0004105  -0.0003549
   29  -0.0018490   0.0048564  -0.0028382   0.0003018  -0.0000500   0.0006482
   30  -0.0038939   0.0281129  -0.0067223   0.0006613  -0.0000332   0.0005546
   31   0.1410961  -0.1303837   0.0186674  -0.0414926   0.0874329   0.0746929
   32  -0.1303837   0.6193927   0.1531995   0.1121518  -0.2260517  -0.1854076
   33   0.0186674   0.1531995   0.7336615   0.0999574  -0.1716151  -0.2629584
   34  -0.0414926   0.1121518   0.0999574   0.0476243  -0.0912742  -0.0803350
   35   0.0874329  -0.2260517  -0.1716151  -0.0912742   0.2361883   0.1912332
   36   0.0746929  -0.1854076  -0.2629584  -0.0803350   0.1912332   0.2707878
 **********************************************************************
 **                                                                  **
 **                       VIBRATIONAL ANALYSIS                       **
 **                       --------------------                       **
 **                                                                  **
 **        VIBRATIONAL FREQUENCIES (CM**-1) AND NORMAL MODES         **
 **     FORCE CONSTANTS (mDYN/ANGSTROM) AND REDUCED MASSES (AMU)     **
 **                  INFRARED INTENSITIES (KM/MOL)                   **
 **                                                                  **
 **********************************************************************
 

 Mode:                 1                      2                      3
 Frequency:       110.75                 170.19                 314.19
 Force Cnst:      0.0376                 0.0840                 0.2676
 Red. Mass:       5.2051                 4.9210                 4.6006
 IR Active:          YES                    YES                    YES
 IR Intens:        3.145                  7.063                  2.165
 Raman Active:       YES                    YES                    YES
               X      Y      Z        X      Y      Z        X      Y      Z
 C         -0.065 -0.027  0.085    0.003 -0.117 -0.045    0.329 -0.084  0.106
 N          0.165 -0.116  0.268    0.024  0.345  0.125   -0.076  0.098 -0.216
 C         -0.157  0.019 -0.034    0.139 -0.023 -0.178   -0.208 -0.031  0.072
 H         -0.230  0.013 -0.017    0.345  0.009 -0.352   -0.378 -0.045  0.120
 C         -0.201  0.011 -0.021   -0.009 -0.165 -0.072    0.102 -0.005 -0.004
 H         -0.172  0.011 -0.070   -0.001 -0.124 -0.065    0.265  0.113 -0.319
 C          0.210  0.050 -0.139    0.103  0.068 -0.074    0.032 -0.007  0.012
 H          0.437  0.064 -0.201    0.207  0.181 -0.120    0.092 -0.008 -0.003
 C          0.209  0.052 -0.143   -0.105 -0.008  0.108    0.095  0.003 -0.019
 H          0.436  0.071 -0.213   -0.245  0.021  0.246    0.218  0.006 -0.074
 N         -0.175  0.013 -0.010   -0.137 -0.122  0.106   -0.200  0.012  0.088
 H         -0.272  0.031 -0.070   -0.302 -0.279  0.186   -0.518 -0.116  0.077
 TransDip  -0.024  0.026 -0.044   -0.016 -0.081 -0.020    0.019 -0.041  0.014

 Mode:                 4                      5                      6
 Frequency:       449.94                 494.29                 534.76
 Force Cnst:      0.1920                 0.4795                 0.4076
 Red. Mass:       1.6099                 3.3312                 2.4194
 IR Active:          YES                    YES                    YES
 IR Intens:      132.618                  4.419                 14.011
 Raman Active:       YES                    YES                    YES
               X      Y      Z        X      Y      Z        X      Y      Z
 C          0.058 -0.062  0.116    0.075  0.214  0.205    0.048 -0.084  0.179
 N         -0.077  0.003  0.019   -0.069 -0.086 -0.020   -0.121 -0.018  0.066
 C          0.029  0.039 -0.014   -0.123 -0.029 -0.044    0.079  0.044 -0.064
 H          0.017  0.040 -0.023    0.227  0.005 -0.190    0.656  0.095 -0.261
 C          0.015  0.002  0.022   -0.024 -0.045 -0.019   -0.007 -0.010  0.010
 H          0.054  0.064 -0.025   -0.001 -0.173 -0.164    0.015  0.004 -0.047
 C          0.024  0.028 -0.035    0.162  0.030 -0.099   -0.165  0.016 -0.024
 H          0.033  0.013 -0.034    0.368  0.088 -0.163   -0.172 -0.002 -0.021
 C         -0.027  0.032 -0.024   -0.144 -0.027  0.044    0.087  0.014 -0.089
 H          0.003  0.050  0.009   -0.602 -0.045  0.229    0.263  0.034 -0.135
 N         -0.080 -0.071 -0.066    0.130 -0.015 -0.034    0.065  0.035 -0.035
 H          0.913  0.314 -0.042   -0.187 -0.170 -0.008   -0.473 -0.116 -0.102
 TransDip   0.266  0.235  0.099   -0.040 -0.050 -0.020   -0.025 -0.089 -0.076

 Mode:                 7                      8                      9
 Frequency:       571.26                 616.66                 642.62
 Force Cnst:      0.5014                 0.4370                 0.3633
 Red. Mass:       2.6075                 1.9505                 1.4932
 IR Active:          YES                    YES                    YES
 IR Intens:       55.628                 57.194                  9.312
 Raman Active:       YES                    YES                    YES
               X      Y      Z        X      Y      Z        X      Y      Z
 C         -0.002  0.272 -0.011    0.003 -0.130 -0.084    0.015  0.005  0.043
 N          0.063 -0.043 -0.071    0.027  0.041 -0.014   -0.023 -0.007  0.010
 C          0.009 -0.051 -0.032   -0.162  0.002  0.096    0.066  0.003 -0.038
 H          0.607  0.001 -0.214    0.755  0.069 -0.089   -0.440 -0.035  0.072
 C         -0.003 -0.039 -0.021   -0.029  0.031  0.000    0.002 -0.008 -0.006
 H         -0.006 -0.066 -0.015   -0.018 -0.037 -0.073    0.000 -0.000  0.003
 C         -0.088 -0.006  0.043    0.041 -0.023  0.032    0.026  0.006 -0.018
 H          0.074  0.076 -0.013    0.413 -0.042 -0.062    0.135  0.022 -0.050
 C          0.046 -0.013  0.052   -0.097  0.007  0.019   -0.171 -0.011  0.041
 H          0.603  0.046 -0.085    0.292  0.012 -0.165    0.793  0.054 -0.294
 N         -0.138 -0.100  0.060    0.066  0.050 -0.013    0.049  0.014 -0.012
 H          0.217 -0.009  0.107    0.175  0.078  0.008   -0.102 -0.082  0.025
 TransDip   0.219  0.096  0.002    0.230 -0.033 -0.069    0.026 -0.077 -0.054

 Mode:                10                     11                     12
 Frequency:       811.72                 855.25                 901.94
 Force Cnst:      1.8062                 2.2344                 1.4603
 Red. Mass:       4.6526                 5.1848                 3.0467
 IR Active:          YES                    YES                    YES
 IR Intens:        2.922                  2.538                  8.203
 Raman Active:       YES                    YES                    YES
               X      Y      Z        X      Y      Z        X      Y      Z
 C         -0.090  0.033 -0.065   -0.019  0.020  0.014   -0.124  0.005 -0.008
 N          0.017 -0.010  0.023   -0.016 -0.015  0.017   -0.059 -0.032  0.095
 C         -0.073  0.278  0.168    0.046 -0.127  0.095   -0.126 -0.135 -0.073
 H          0.014  0.299  0.075   -0.108 -0.082 -0.297    0.153 -0.098 -0.309
 C          0.245 -0.059  0.162    0.023 -0.195 -0.096    0.289  0.006 -0.001
 H          0.194 -0.116  0.275    0.038 -0.013 -0.024    0.296  0.195  0.067
 C         -0.022  0.074 -0.132    0.071  0.066  0.340    0.117  0.020 -0.031
 H          0.097 -0.276 -0.101    0.215 -0.252  0.361   -0.660  0.186  0.141
 C         -0.059 -0.002 -0.101   -0.047  0.332 -0.135   -0.025 -0.006  0.015
 H          0.129  0.164  0.189   -0.144  0.298 -0.181    0.129 -0.060 -0.191
 N         -0.023 -0.247 -0.074   -0.034 -0.041 -0.194   -0.049  0.102  0.008
 H         -0.372 -0.365 -0.109   -0.179 -0.322  0.011    0.020  0.110  0.028
 TransDip   0.008 -0.036 -0.040   -0.015 -0.048  0.009    0.077  0.041 -0.028

 Mode:                13                     14                     15
 Frequency:       923.14                1008.57                1030.56
 Force Cnst:      0.7503                 1.2951                 1.2337
 Red. Mass:       1.4943                 2.1609                 1.9716
 IR Active:          YES                    YES                    YES
 IR Intens:       21.760                 18.179                 25.436
 Raman Active:       YES                    YES                    YES
               X      Y      Z        X      Y      Z        X      Y      Z
 C         -0.045 -0.001 -0.005    0.056 -0.016 -0.022   -0.019 -0.022  0.010
 N         -0.021 -0.011  0.035    0.053  0.025 -0.061   -0.030 -0.007  0.033
 C          0.000 -0.047 -0.046   -0.017 -0.099 -0.023    0.010 -0.060  0.067
 H         -0.194 -0.057 -0.058   -0.040 -0.067 -0.339    0.156 -0.113  0.532
 C          0.120  0.004  0.011   -0.075 -0.025  0.224    0.008  0.130 -0.139
 H          0.122  0.078  0.042   -0.118  0.310  0.542    0.055  0.327 -0.125
 C         -0.129 -0.007  0.020    0.001  0.106  0.014    0.003  0.070  0.026
 H          0.869  0.176 -0.273   -0.056  0.478 -0.033   -0.020  0.565 -0.049
 C          0.034 -0.011 -0.001   -0.008 -0.041  0.003    0.022 -0.035  0.075
 H         -0.144 -0.046  0.007    0.024 -0.026  0.025    0.098  0.054  0.258
 N         -0.012  0.047  0.003    0.007 -0.020 -0.099   -0.001 -0.109 -0.104
 H          0.033  0.067  0.004   -0.144  0.146 -0.311   -0.144 -0.204 -0.086
 TransDip   0.138  0.049 -0.028   -0.057  0.102  0.071    0.018  0.157  0.031

 Mode:                16                     17                     18
 Frequency:      1083.69                1134.90                1174.93
 Force Cnst:      1.0657                 1.4828                 1.2558
 Red. Mass:       1.5402                 1.9540                 1.5440
 IR Active:          YES                    YES                    YES
 IR Intens:        0.256                  3.304                 16.346
 Raman Active:       YES                    YES                    YES
               X      Y      Z        X      Y      Z        X      Y      Z
 C         -0.006  0.013 -0.003    0.010  0.004 -0.002   -0.012  0.006 -0.005
 N          0.003 -0.003 -0.002    0.012  0.004 -0.013   -0.001 -0.003  0.004
 C          0.030  0.061  0.074    0.018 -0.130  0.011    0.013  0.022  0.025
 H          0.045  0.044  0.253    0.219 -0.233  0.749   -0.000  0.023  0.028
 C          0.008 -0.130 -0.015    0.012 -0.076  0.079    0.011 -0.108 -0.018
 H          0.006 -0.410 -0.179   -0.045 -0.223  0.144    0.052 -0.200 -0.193
 C          0.003  0.088  0.032   -0.039 -0.009 -0.139    0.003 -0.007 -0.002
 H         -0.059  0.526 -0.021   -0.072  0.115 -0.172    0.011 -0.175  0.029
 C         -0.000 -0.085 -0.033   -0.036  0.154 -0.071    0.021 -0.044  0.100
 H         -0.144 -0.326 -0.510    0.032  0.294  0.167    0.219  0.209  0.597
 N         -0.024  0.052 -0.008    0.005  0.049  0.045   -0.040  0.095 -0.091
 H          0.027  0.118 -0.049    0.043 -0.001  0.117   -0.143  0.427 -0.437
 TransDip  -0.010  0.005 -0.011    0.005 -0.039  0.043    0.040  0.051  0.112

 Mode:                19                     20                     21
 Frequency:      1255.66                1328.81                1344.12
 Force Cnst:      1.5066                 1.2989                 1.6162
 Red. Mass:       1.6219                 1.2486                 1.5183
 IR Active:          YES                    YES                    YES
 IR Intens:        3.869                  3.725                  0.636
 Raman Active:       YES                    YES                    YES
               X      Y      Z        X      Y      Z        X      Y      Z
 C          0.014  0.016  0.017    0.037 -0.016  0.028   -0.011  0.006 -0.008
 N         -0.002 -0.004 -0.004   -0.009  0.001 -0.001    0.002 -0.001 -0.001
 C         -0.021  0.050  0.043   -0.011  0.009  0.027    0.046 -0.005  0.150
 H          0.061  0.045  0.163   -0.038  0.033 -0.139   -0.138  0.070 -0.498
 C         -0.015 -0.163 -0.114    0.043  0.051 -0.101   -0.031 -0.038 -0.010
 H         -0.039  0.747  0.516   -0.396 -0.510  0.692    0.112  0.180 -0.243
 C         -0.017  0.017 -0.054    0.006 -0.030  0.009   -0.010 -0.067 -0.055
 H          0.019 -0.194 -0.029   -0.006  0.139 -0.015   -0.090  0.462 -0.135
 C          0.021 -0.018  0.051    0.002 -0.018 -0.005   -0.017 -0.019 -0.082
 H         -0.027 -0.101 -0.114    0.047  0.054  0.145    0.096  0.200  0.351
 N          0.010  0.054  0.004   -0.031  0.029 -0.019    0.008  0.056  0.020
 H          0.077 -0.041  0.126    0.023 -0.074  0.094    0.142 -0.205  0.322
 TransDip   0.012  0.022  0.058    0.028  0.038 -0.040   -0.017 -0.010  0.016

 Mode:                22                     23                     24
 Frequency:      1417.25                1468.85                1527.62
 Force Cnst:      4.4685                 2.3259                 4.0513
 Red. Mass:       3.7759                 1.8298                 2.9466
 IR Active:          YES                    YES                    YES
 IR Intens:        9.331                 54.483                  7.630
 Raman Active:       YES                    YES                    YES
               X      Y      Z        X      Y      Z        X      Y      Z
 C          0.001 -0.006 -0.001    0.001  0.009  0.006   -0.001 -0.007 -0.002
 N         -0.006 -0.001  0.006   -0.005 -0.003  0.004    0.000  0.001 -0.000
 C          0.062 -0.198  0.169   -0.002  0.010  0.025    0.052 -0.063  0.168
 H         -0.057 -0.176 -0.268   -0.029  0.027 -0.075   -0.111 -0.012 -0.420
 C         -0.002  0.064 -0.078    0.013 -0.007 -0.098    0.001  0.036 -0.021
 H         -0.056 -0.137 -0.057   -0.026  0.176  0.120   -0.028 -0.163 -0.070
 C         -0.051  0.353 -0.090    0.012 -0.051  0.027   -0.046 -0.073 -0.186
 H          0.084 -0.759  0.062    0.001  0.262 -0.025   -0.067 -0.024 -0.235
 C         -0.024 -0.128 -0.092   -0.056  0.046 -0.106    0.051  0.185  0.235
 H          0.033 -0.051  0.075   -0.015  0.121  0.002   -0.175 -0.201 -0.598
 N          0.014 -0.001  0.087    0.049 -0.092  0.163   -0.011 -0.048 -0.050
 H          0.061  0.134 -0.019   -0.172  0.640 -0.596   -0.141  0.131 -0.278
 TransDip   0.006  0.038 -0.090   -0.035  0.075 -0.222   -0.000  0.070  0.055

 Mode:                25                     26                     27
 Frequency:      2390.53                3017.71                3258.69
 Force Cnst:     42.6110                 5.8100                 6.8198
 Red. Mass:      12.6556                 1.0829                 1.0900
 IR Active:          YES                    YES                    YES
 IR Intens:        4.357                 13.055                  0.430
 Raman Active:       YES                    YES                    YES
               X      Y      Z        X      Y      Z        X      Y      Z
 C         -0.527 -0.187  0.563   -0.004 -0.001  0.002    0.000  0.000 -0.000
 N          0.396  0.140 -0.426    0.001  0.000 -0.001   -0.000 -0.000  0.000
 C         -0.001 -0.003 -0.007    0.000 -0.001 -0.001   -0.001  0.023  0.005
 H         -0.002 -0.011  0.010    0.000  0.005 -0.003    0.013 -0.285 -0.040
 C          0.063  0.020 -0.054   -0.075  0.018 -0.029   -0.000  0.000 -0.000
 H          0.013  0.016 -0.068    0.907 -0.218  0.350    0.000  0.000  0.000
 C          0.001  0.001  0.002   -0.000 -0.001  0.000   -0.019 -0.014 -0.074
 H          0.004 -0.005  0.005   -0.000 -0.000  0.003    0.220  0.145  0.842
 C          0.001 -0.002 -0.001   -0.000 -0.000  0.001    0.007 -0.026  0.014
 H          0.002 -0.000  0.004   -0.001 -0.003  0.002   -0.072  0.326 -0.145
 N          0.001  0.007 -0.002    0.001  0.001 -0.000   -0.000  0.000  0.000
 H         -0.010 -0.011  0.002   -0.003  0.003  0.001    0.001 -0.004 -0.001
 TransDip  -0.028 -0.016  0.059   -0.077  0.051 -0.070   -0.009  0.006 -0.018

 Mode:                28                     29                     30
 Frequency:      3276.59                3288.72                3669.86
 Force Cnst:      6.9028                 7.0372                 8.5558
 Red. Mass:       1.0913                 1.1043                 1.0782
 IR Active:          YES                    YES                    YES
 IR Intens:        0.718                  1.329                 45.079
 Raman Active:       YES                    YES                    YES
               X      Y      Z        X      Y      Z        X      Y      Z
 C         -0.000 -0.000  0.000   -0.000 -0.000  0.000   -0.000 -0.000  0.000
 N          0.000  0.000 -0.000    0.000  0.000 -0.000    0.000 -0.000 -0.000
 C          0.003 -0.061 -0.008    0.004 -0.059 -0.004    0.000  0.001  0.000
 H         -0.032  0.703  0.090   -0.030  0.633  0.080    0.000 -0.001  0.000
 C          0.000  0.001  0.001    0.001  0.000  0.002    0.001  0.002 -0.000
 H         -0.001 -0.002 -0.002   -0.005 -0.000 -0.003   -0.002 -0.002 -0.002
 C          0.001  0.004  0.004   -0.011 -0.007 -0.043    0.000  0.001  0.000
 H         -0.013 -0.015 -0.053    0.114  0.076  0.435   -0.002 -0.000 -0.000
 C          0.012 -0.055  0.024   -0.011  0.052 -0.020    0.002 -0.001  0.002
 H         -0.136  0.628 -0.271    0.119 -0.553  0.235   -0.003  0.008 -0.005
 N         -0.001  0.001 -0.001    0.001 -0.000  0.001    0.018 -0.049 -0.052
 H          0.004 -0.007 -0.002   -0.005  0.008  0.004   -0.274  0.652  0.703
 TransDip   0.012  0.005  0.024    0.001  0.001 -0.037   -0.041  0.161  0.136

 STANDARD THERMODYNAMIC QUANTITIES AT   298.15 K  AND     1.00 ATM

   This Molecule has  0 Imaginary Frequencies
   Zero point vibrational energy:       57.288 kcal/mol

   Atom    1 Element C  Has Mass   12.00000
   Atom    2 Element N  Has Mass   14.00307
   Atom    3 Element C  Has Mass   12.00000
   Atom    4 Element H  Has Mass    1.00783
   Atom    5 Element C  Has Mass   12.00000
   Atom    6 Element H  Has Mass    1.00783
   Atom    7 Element C  Has Mass   12.00000
   Atom    8 Element H  Has Mass    1.00783
   Atom    9 Element C  Has Mass   12.00000
   Atom   10 Element H  Has Mass    1.00783
   Atom   11 Element N  Has Mass   14.00307
   Atom   12 Element H  Has Mass    1.00783
   Molecular Mass:    93.045290 amu
   Principal axes and moments of inertia in amu*Bohr^2:
                             1           2           3
    Eigenvalues --      283.87663   831.56015   967.29148
          X              -0.24360     0.06620     0.96761
          Y              -0.36416     0.91843    -0.15451
          Z               0.89892     0.39000     0.19962
   Rotational Symmetry Number is   1
   The Molecule is an Asymmetric Top
   Translational Enthalpy:        0.889 kcal/mol
   Rotational Enthalpy:           0.889 kcal/mol
   Vibrational Enthalpy:         59.365 kcal/mol
   gas constant (RT):             0.592 kcal/mol
   Translational Entropy:        39.503  cal/mol.K
   Rotational Entropy:           26.926  cal/mol.K
   Vibrational Entropy:          11.471  cal/mol.K

   Total Enthalpy:               61.735 kcal/mol
   Total Entropy:                77.900  cal/mol.K
Archival summary:
1\1\c8-60\FREQ\ProcedureUnspecified\BasisUnspecified\255(2)\hpark21\MonFeb614:41:112023MonFeb614:41:112023\0\\#,FREQ,ProcedureUnspecified,BasisUnspecified,\\0,2\N\H,1,1.00505\C,1,1.38484,2,120.096\H,3,1.07688,1,120.57,2,33.4797,0\C,3,1.3855,1,109.835,2,-149.879,0\H,5,1.0782,3,124.719,1,-174.994,0\C,5,1.37563,3,109.477,1,4.00492,0\H,7,1.07662,5,128.488,3,179.917,0\C,1,1.46045,2,118.496,3,-138.027,0\H,9,1.09637,1,110.926,2,-88.5721,0\C,9,1.48013,1,111.807,2,30.257,0\N,11,1.1475,9,179.191,1,-45.2237,0\\\@

 Total job time:  3197.61s(wall), 50488.56s(cpu) 
 Mon Feb  6 14:41:11 2023

        *************************************************************
        *                                                           *
        *  Thank you very much for using Q-Chem.  Have a nice day.  *
        *                                                           *
        *************************************************************
