# Supplementary material for: Reactant Discovery with an Ab Initio Nanoreactor: Exploration of Astrophysical N-Heterocycle Precursors and Formation Pathways
Source: ACS Earth Space Chem. 2024 Aug 9;8(9):1771–83. doi: 10.1021/acsearthspacechem.4c00120 (PMC11418024; doi:10.1021/acsearthspacechem.4c00120)
Supplement: Supplementary file 2 — sp4c00120_si_002.zip [file sp4c00120_si_002.zip › nr-si-data/reaction2/TS8/optimized.xyz]

12

C        -0.2296041915   -1.6982790407    2.0520861550
N        -0.3413489376   -2.5198491720    2.8533935119
C        -0.0671378635   -0.9667254094   -0.2653852405
H        -0.1505049342   -2.0106729202   -0.5467073388
C        -0.0936460407   -0.6791732834    1.0829680322
H        -0.0104687049    0.3370697693    1.4344898470
C         0.0558640698   -0.0490073633   -1.2997884807
H         0.0670776739   -0.4512073790   -2.3064601477
C         0.1716545815    1.4081086022   -1.2215372853
H         0.2663911705    1.8704929186   -2.2198873603
N         0.1694990837    2.1147361125   -0.1979301523
H         0.1622240893    2.6445071627    0.6347584541
