# Supplementary material for: Reactant Discovery with an Ab Initio Nanoreactor: Exploration of Astrophysical N-Heterocycle Precursors and Formation Pathways
Source: ACS Earth Space Chem. 2024 Aug 9;8(9):1771–83. doi: 10.1021/acsearthspacechem.4c00120 (PMC11418024; doi:10.1021/acsearthspacechem.4c00120)
Supplement: Supplementary file 2 — sp4c00120_si_002.zip [file sp4c00120_si_002.zip › nr-si-data/reaction2/TS8/optimize.out]

Running Job 1 of 1 qchem.in
qchem qchem.in_127879.0 ./qchem127879/ 0
/home/leeping/opt/qchem/5.3.2-openmp/exe/qcprog.exe_s qchem.in_127879.0 ./qchem127879/
                  Welcome to Q-Chem
     A Quantum Leap Into The Future Of Chemistry


 Q-Chem 5.3, Q-Chem, Inc., Pleasanton, CA (2020)

 Yihan Shao,  Zhengting Gan,  E. Epifanovsky,  A. T. B. Gilbert,  M. Wormit,  
 J. Kussmann,  A. W. Lange,  A. Behn,  Jia Deng,  Xintian Feng,  D. Ghosh,  
 M. Goldey,  P. R. Horn,  L. D. Jacobson,  I. Kaliman,  T. Kus,  A. Landau,  
 Jie Liu,  E. I. Proynov,  R. M. Richard,  R. P. Steele,  E. J. Sundstrom,  
 H. L. Woodcock III,  P. M. Zimmerman,  D. Zuev,  B. Alam,  B. Albrecht,  
 A. Aldossary,  E. Alguire,  S. A. Baeppler,  D. Barton,  Z. Benda,  
 Y. A. Bernard,  E. J. Berquist,  K. B. Bravaya,  H. Burton,  K. Carter-Fenk,  
 D. Casanova,  Chun-Min Chang,  Yunqing Chen,  A. Chien,  K. D. Closser,  
 M. P. Coons,  S. Coriani,  S. Dasgupta,  A. L. Dempwolff,  M. Diedenhofen,  
 Hainam Do,  R. G. Edgar,  Po-Tung Fang,  S. Faraji,  S. Fatehi,  
 Qingguo Feng,  J. Fosso-Tande,  J. Gayvert,  Qinghui Ge,  A. Ghysels,  
 G. Gidofalvi,  J. Gomes,  J. Gonthier,  S. Gulania,  A. Gunina,  D. Hait,  
 M. W. D. Hanson-Heine,  S. Hammes-Schiffer,  P. H. P. Harbach,  
 A. W. Hauser,  M. F. Herbst,  J. E. Herr,  E. G. Hohenstein,  Z. C. Holden,  
 S. Houck,  Kerwin Hui,  B. C. Huynh,  M. Ivanov,  T.-C. Jagau,  Hyunjun Ji,  
 B. Kaduk,  K. Khistyaev,  Jaehoon Kim,  P. Klunzinger,  K. Koh,  
 D. Kosenkov,  L. Koulias,  T. Kowalczyk,  C. M. Krauter,  A. Kunitsa,  
 Ka Un Lao,  A. Laurent,  K. V. Lawler,  Joonho Lee,  D. Lefrancois,  
 S. Lehtola,  D. S. Levine,  Yi-Pei Li,  You-Sheng Lin,  Fenglai Liu,  
 Kuan-Yu Liu,  E. Livshits,  M. Loipersberger,  A. Luenser,  A. Manjanath,  
 P. Manohar,  E. Mansoor,  S. F. Manzer,  Shan-Ping Mao,  Yuezhi Mao,  
 N. Mardirossian,  A. V. Marenich,  T. Markovich,  L. A. Martinez-Martinez,  
 S. A. Maurer,  N. J. Mayhall,  S. C. McKenzie,  J.-M. Mewes,  P. Morgante,  
 A. F. Morrison,  J. W. Mullinax,  K. Nanda,  T. S. Nguyen-Beck,  
 R. Olivares-Amaya,  K. J. Oosterbaan,  J. A. Parkhill,  S. K. Paul,  
 F. Pavosevic,  Zheng Pei,  T. M. Perrine,  F. Plasser,  P. Pokhilko,  
 S. Prager,  A. Prociuk,  E. Ramos,  B. Rana,  D. R. Rehn,  F. Rob,  
 E. Rossomme,  M. Scheurer,  M. Schneider,  N. Sergueev,  S. M. Sharada,  
 S. Sharma,  W. Skomorowski,  D. W. Small,  T. Stauch,  C. J. Stein,  
 T. Stein,  Yu-Chuan Su,  S. P. Veccham,  Zhen Tao,  A. J. W. Thom,  
 A. Tkatchenko,  T. Tsuchimochi,  N. M. Tubman,  L. Vogt,  M. L. Vidal,  
 O. Vydrov,  M. A. Watson,  J. Wenzel,  M. de Wergifosse,  T. A. Wesolowski,  
 A. White,  J. Witte,  A. Yamada,  Jun Yang,  K. Yao,  S. Yeganeh,  
 S. R. Yost,  Zhi-Qiang You,  A. Zech,  Igor Ying Zhang,  Xing Zhang,  
 Yan Zhao,  Ying Zhu,  B. R. Brooks,  G. K. L. Chan,  C. J. Cramer,  
 M. S. Gordon,  W. J. Hehre,  A. Klamt,  M. W. Schmidt,  C. D. Sherrill,  
 D. G. Truhlar,  A. Aspuru-Guzik,  R. Baer,  A. T. Bell,  N. A. Besley,  
 Jeng-Da Chai,  A. E. DePrince, III,  R. A. DiStasio Jr.,  A. Dreuw,  
 B. D. Dunietz,  T. R. Furlani,  Chao-Ping Hsu,  Yousung Jung,  Jing Kong,  
 D. S. Lambrecht,  WanZhen Liang,  C. Ochsenfeld,  V. A. Rassolov,  
 L. V. Slipchenko,  J. E. Subotnik,  T. Van Voorhis,  J. M. Herbert,  
 A. I. Krylov,  P. M. W. Gill,  M. Head-Gordon

 Contributors to earlier versions of Q-Chem not listed above: 
 R. D. Adamson,  B. Austin,  J. Baker,  G. J. O. Beran,  K. Brandhorst,  
 S. T. Brown,  E. F. C. Byrd,  A. K. Chakraborty,  C.-L. Cheng,  
 Siu Hung Chien,  D. M. Chipman,  D. L. Crittenden,  H. Dachsel,  
 R. J. Doerksen,  A. D. Dutoi,  L. Fusti-Molnar,  W. A. Goddard III,  
 A. Golubeva-Zadorozhnaya,  S. R. Gwaltney,  G. Hawkins,  A. Heyden,  
 S. Hirata,  G. Kedziora,  F. J. Keil,  C. Kelley,  Jihan Kim,  R. A. King,  
 R. Z. Khaliullin,  P. P. Korambath,  W. Kurlancheek,  A. M. Lee,  M. S. Lee,  
 S. V. Levchenko,  Ching Yeh Lin,  D. Liotard,  R. C. Lochan,  I. Lotan,  
 P. E. Maslen,  N. Nair,  D. P. O'Neill,  D. Neuhauser,  E. Neuscamman,  
 C. M. Oana,  R. Olson,  B. Peters,  R. Peverati,  P. A. Pieniazek,  
 Y. M. Rhee,  J. Ritchie,  M. A. Rohrdanz,  E. Rosta,  N. J. Russ,  
 H. F. Schaefer III,  N. E. Schultz,  N. Shenvi,  A. C. Simmonett,  A. Sodt,  
 D. Stuck,  K. S. Thanthiriwatte,  V. Vanovschi,  Tao Wang,  A. Warshel,  
 C. F. Williams,  Q. Wu,  X. Xu,  W. Zhang

 Please cite Q-Chem as follows:
 Y. Shao et al., Mol. Phys. 113, 184-215 (2015)
 DOI: 10.1080/00268976.2014.952696

 Q-Chem 5.3.2 for Intel X86 EM64T Linux

 Parts of Q-Chem use Armadillo 9.800.1 (Horizon Scraper).
 http://arma.sourceforge.net/

 Q-Chem begins on Thu Feb  9 11:52:17 2023  

Host: 
0

     Scratch files written to ./qchem127879//
 Dec820 |scratch|qcdevops|jenkins|workspace|build_RNUM 5633   
Processing $rem in /home/leeping/opt/qchem/5.3.2-openmp/config/preferences:
Processing $rem in /home/hpark21/.qchemrc:

Checking the input file for inconsistencies... 	...done.

--------------------------------------------------------------
User input:
--------------------------------------------------------------
$molecule
0 2
C       -0.2801691854   -1.6932568924    2.0433917316
N       -0.3399304305   -2.5211292310    2.8439589826
C        0.0176238050   -0.9667553074   -0.2597322758
H        0.1096517781   -2.0148234052   -0.5225832146
C       -0.2068029803   -0.6727807386    1.0699906201
H       -0.3657425583    0.3424176152    1.3993755188
C        0.0924851328   -0.0500843314   -1.2970266633
H        0.1383687769   -0.4491940212   -2.3044176345
C        0.0929428739    1.4124021232   -1.2066620496
H       -0.1144357204    1.8911248859   -2.1803443525
N        0.3035348543    2.0995884902   -0.1927066819
H        0.5524736503    2.6224908099    0.6067560137
$end

$rem
method                wB97X-D3
basis                 cc-pvtz
unrestricted          true
symmetry              False
sym_ignore            true
scf_convergence       8
thresh                14
jobtype               ts
scf_guess             core
scf_algorithm         diis
max_scf_cycles        100
geom_opt_max_cycles   100
$end
--------------------------------------------------------------
 Adding empirical dispersion correction 
 ----------------------------------------------------------------
 Doing -D3(0) with
 s6  =   1.00000
 s8  =   1.00000
 rs6 =   1.28100
 rs8 =   1.09400
 -D3 energy without 3body term =     -0.0026257918 hartrees
 ----------------------------------------------------------------
             Standard Nuclear Orientation (Angstroms)
    I     Atom           X                Y                Z
 ----------------------------------------------------------------
    1      C      -0.2801691854    -1.6932568924     2.0433917316
    2      N      -0.3399304305    -2.5211292310     2.8439589826
    3      C       0.0176238050    -0.9667553074    -0.2597322758
    4      H       0.1096517781    -2.0148234052    -0.5225832146
    5      C      -0.2068029803    -0.6727807386     1.0699906201
    6      H      -0.3657425583     0.3424176152     1.3993755188
    7      C       0.0924851328    -0.0500843314    -1.2970266633
    8      H       0.1383687769    -0.4491940212    -2.3044176345
    9      C       0.0929428739     1.4124021232    -1.2066620496
   10      H      -0.1144357204     1.8911248859    -2.1803443525
   11      N       0.3035348543     2.0995884902    -0.1927066819
   12      H       0.5524736503     2.6224908099     0.6067560137
 ----------------------------------------------------------------
 Nuclear Repulsion Energy =         236.47451954 hartrees
 There are       25 alpha and       24 beta electrons
 Requested basis set is cc-pVTZ
 There are 100 shells and 280 basis functions

 Total QAlloc Memory Limit   8000 MB
 Mega-Array Size      1956 MB
 MEM_STATIC part      2000 MB
 A cutoff of  1.0D-14 yielded   4612 shell pairs
 There are     36036 function pairs (     47009 Cartesian)
 Smallest overlap matrix eigenvalue = 1.58E-04

 Scale SEOQF with 1.000000e+00/1.000000e-01/1.000000e-01

 Standard Electronic Orientation quadrupole field applied
 Nucleus-field energy     =    -0.0000000028 hartrees
 Guess MOs from core Hamiltonian diagonalization
 Long-range K will be added via erf
 Coulomb attenuation parameter = 0.25 bohr**(-1)
 An unrestricted hybrid HF-DFT SCF calculation will be
 performed using Pulay DIIS extrapolation
 Exchange:     0.1957 Hartree-Fock + 1.0000 wB97X-D3 + LR-HF
 Correlation:  1.0000 wB97X-D3
 Using SG-2 standard quadrature grid
 Dispersion:   Grimme D3
 SCF converges when DIIS error is below 1.0E-08
 using 64 threads for integral computing
 -------------------------------------------------------
 OpenMP Integral computing Module                
 Release: version 1.0, May 2013, Q-Chem Inc. Pittsburgh 
 -------------------------------------------------------
 using 64 threads for integral computing
 -------------------------------------------------------
 OpenMP Integral computing Module                
 Release: version 1.0, May 2013, Q-Chem Inc. Pittsburgh 
 -------------------------------------------------------
 ---------------------------------------
  Cycle       Energy         DIIS Error
 ---------------------------------------
    1    -233.8512394384      8.23E-02
    2    -158.9397660857      8.59E-02
    3    -229.3675206308      5.16E-02
    4    -228.5879541301      5.54E-02
    5    -298.3431740972      1.76E-02
    6    -295.2033897586      2.26E-02
    7    -302.6975989346      3.93E-03
    8    -302.8086731346      3.34E-03
    9    -302.9059567349      6.45E-04
   10    -302.9114148462      3.58E-04
   11    -302.9135021539      1.26E-04
   12    -302.9142901246      7.30E-05
   13    -302.9147844842      3.49E-05
   14    -302.9151155615      1.52E-05
   15    -302.9152238174      8.09E-06
   16    -302.9152496944      4.54E-06
   17    -302.9152611789      1.67E-06
   18    -302.9152621907      1.05E-06
   19    -302.9152626480      5.91E-07
   20    -302.9152628643      1.63E-07
   21    -302.9152628915      9.16E-08
   22    -302.9152629046      5.75E-08
   23    -302.9152629104      2.37E-08
   24    -302.9152629109      1.12E-08
   25    -302.9152629110      4.76E-09 Convergence criterion met
 ---------------------------------------
 <S^2> = 0.8155
 SCF time:  CPU 2932.79 s  wall 51.79 s
 SCF   energy in the final basis set = -302.91526291
 Total energy in the final basis set = -302.91526291
 
 --------------------------------------------------------------
 
                    Orbital Energies (a.u.)
 --------------------------------------------------------------
 
 Alpha MOs
 -- Occupied --
-14.4293 -14.4156 -10.3597 -10.3413 -10.3239 -10.3216 -10.3210  -1.0379
 -1.0332  -0.9575  -0.8766  -0.7784  -0.7090  -0.6602  -0.6294  -0.5823
 -0.5306  -0.5141  -0.5088  -0.4799  -0.4739  -0.4388  -0.4136  -0.3262
 -0.3185
 -- Virtual --
  0.0207   0.1082   0.1165   0.1225   0.1289   0.1562   0.1690   0.1851
  0.1957   0.2440   0.2803   0.2984   0.3273   0.3368   0.3512   0.3795
  0.3838   0.3900   0.4157   0.4178   0.4241   0.4378   0.4485   0.4617
  0.4813   0.4948   0.5130   0.5232   0.5438   0.5524   0.5604   0.5735
  0.5886   0.5952   0.6139   0.6426   0.6483   0.6667   0.6696   0.7059
  0.7123   0.7271   0.7396   0.7536   0.7763   0.7989   0.8055   0.8291
  0.8420   0.8725   0.8887   0.9062   0.9432   0.9898   1.0069   1.0198
  1.0238   1.0355   1.0634   1.0708   1.1009   1.1178   1.1320   1.1451
  1.1769   1.1807   1.2231   1.2508   1.2602   1.2686   1.3037   1.3306
  1.3492   1.3784   1.4002   1.4127   1.4219   1.4562   1.4667   1.4902
  1.5063   1.5471   1.5557   1.5710   1.5821   1.5862   1.6472   1.6940
  1.7635   1.7844   1.8079   1.8692   1.8877   1.9407   1.9847   2.0590
  2.1045   2.1345   2.1509   2.2015   2.2168   2.2398   2.2622   2.2983
  2.3469   2.3678   2.3998   2.4198   2.4477   2.4921   2.5046   2.5403
  2.5888   2.6105   2.6489   2.6677   2.7020   2.7085   2.7182   2.7591
  2.7681   2.7938   2.8115   2.8376   2.8562   2.8691   2.9005   2.9115
  2.9218   2.9466   2.9541   2.9595   2.9837   2.9989   3.0313   3.0422
  3.0496   3.0747   3.0902   3.1041   3.1259   3.1417   3.1586   3.1732
  3.2066   3.2148   3.2214   3.2433   3.2798   3.3076   3.3152   3.3270
  3.3459   3.3733   3.3795   3.3999   3.4293   3.4400   3.4568   3.4921
  3.5210   3.5472   3.5667   3.5834   3.6076   3.6410   3.6656   3.7078
  3.7183   3.7486   3.7870   3.8052   3.8375   3.8430   3.8460   3.8694
  3.9117   3.9225   3.9403   3.9613   3.9779   3.9897   4.0052   4.0241
  4.0367   4.0625   4.0646   4.0892   4.0985   4.1424   4.1502   4.1763
  4.1904   4.2205   4.2692   4.2973   4.3225   4.3493   4.3586   4.3943
  4.4595   4.4748   4.5040   4.5419   4.5729   4.5950   4.6083   4.6183
  4.6415   4.6650   4.7035   4.7159   4.7577   4.7741   4.7917   4.7919
  4.8056   4.8286   4.8503   4.8876   4.9919   5.0266   5.0913   5.1172
  5.1243   5.1928   5.2243   5.2471   5.2772   5.3253   5.3661   5.4231
  5.4372   5.4896   5.5576   5.7029   5.8143   5.9373   5.9655   6.0353
  6.1956   6.2144   6.2868   6.3717   6.4701   6.5909   6.9326   7.4858
  8.8781  10.4071  11.8963  12.7107  13.7249  14.7918  15.4657
 
 Beta MOs
 -- Occupied --
-14.4260 -14.4125 -10.3611 -10.3360 -10.3266 -10.3225 -10.3162  -1.0307
 -1.0262  -0.9478  -0.8552  -0.7755  -0.7030  -0.6567  -0.6260  -0.5781
 -0.5258  -0.5113  -0.4844  -0.4669  -0.4575  -0.4355  -0.3881  -0.3191
 -- Virtual --
 -0.0653   0.0390   0.1098   0.1178   0.1291   0.1438   0.1558   0.1748
  0.1917   0.2090   0.2455   0.2813   0.3011   0.3298   0.3406   0.3534
  0.3801   0.3869   0.3910   0.4184   0.4250   0.4300   0.4407   0.4555
  0.4633   0.4836   0.5009   0.5142   0.5240   0.5458   0.5540   0.5624
  0.5774   0.5902   0.5960   0.6186   0.6455   0.6520   0.6693   0.6719
  0.7089   0.7143   0.7280   0.7431   0.7555   0.7785   0.8021   0.8087
  0.8322   0.8435   0.8751   0.8955   0.9081   0.9440   0.9928   1.0087
  1.0211   1.0266   1.0375   1.0659   1.0742   1.1058   1.1218   1.1376
  1.1470   1.1792   1.1838   1.2277   1.2548   1.2635   1.2694   1.3082
  1.3370   1.3538   1.3830   1.4062   1.4164   1.4264   1.4612   1.4711
  1.4927   1.5086   1.5541   1.5577   1.5757   1.5857   1.5895   1.6495
  1.6968   1.7703   1.7935   1.8106   1.8711   1.8894   1.9437   1.9884
  2.0631   2.1090   2.1388   2.1558   2.2024   2.2187   2.2423   2.2656
  2.3083   2.3596   2.3811   2.4129   2.4246   2.4539   2.4986   2.5123
  2.5443   2.5968   2.6186   2.6508   2.6745   2.7048   2.7095   2.7181
  2.7652   2.7741   2.7955   2.8195   2.8400   2.8641   2.8698   2.8998
  2.9171   2.9290   2.9527   2.9598   2.9645   2.9886   3.0058   3.0362
  3.0468   3.0519   3.0797   3.0982   3.1098   3.1244   3.1482   3.1635
  3.1781   3.2149   3.2171   3.2292   3.2531   3.2850   3.3102   3.3233
  3.3324   3.3543   3.3785   3.3824   3.4036   3.4341   3.4435   3.4590
  3.4994   3.5249   3.5507   3.5706   3.5889   3.6136   3.6514   3.6673
  3.7111   3.7244   3.7527   3.7897   3.8087   3.8399   3.8474   3.8517
  3.8756   3.9141   3.9271   3.9452   3.9646   3.9834   3.9944   4.0103
  4.0278   4.0407   4.0747   4.0773   4.0954   4.1057   4.1488   4.1550
  4.1785   4.1973   4.2278   4.2716   4.2999   4.3264   4.3579   4.3626
  4.3988   4.4633   4.4830   4.5078   4.5460   4.5764   4.6002   4.6158
  4.6262   4.6573   4.6768   4.7111   4.7243   4.7626   4.7812   4.7972
  4.7981   4.8098   4.8356   4.8592   4.8910   4.9968   5.0284   5.1001
  5.1217   5.1299   5.1981   5.2310   5.2546   5.2828   5.3307   5.3706
  5.4262   5.4401   5.4913   5.5605   5.7047   5.8179   5.9397   5.9691
  6.0374   6.2040   6.2172   6.2898   6.3788   6.4744   6.5937   6.9348
  7.4882   8.8789  10.4102  11.8984  12.7203  13.7301  14.7941  15.4701
 --------------------------------------------------------------
 
          Ground-State Mulliken Net Atomic Charges

     Atom                 Charge (a.u.)    Spin (a.u.)
  --------------------------------------------------------
      1 C                    -0.074245      -0.116188
      2 N                    -0.074520       0.215603
      3 C                    -0.096356      -0.226229
      4 H                     0.148668       0.006367
      5 C                    -0.090273       0.497636
      6 H                     0.155962      -0.006981
      7 C                    -0.102988       0.538458
      8 H                     0.133099      -0.010891
      9 C                     0.060586      -0.107011
     10 H                     0.086636       0.002902
     11 N                    -0.363552       0.208304
     12 H                     0.216983      -0.001972
  --------------------------------------------------------
  Sum of atomic charges =    -0.000000
  Sum of spin   charges =     1.000000

 -----------------------------------------------------------------
                    Cartesian Multipole Moments
 -----------------------------------------------------------------
    Charge (ESU x 10^10)
                -0.0000
    Dipole Moment (Debye)
         X       0.4177      Y       2.5749      Z      -2.9624
       Tot       3.9472
    Quadrupole Moments (Debye-Ang)
        XX     -42.1902     XY      -0.5407     YY     -46.6046
        XZ       1.3230     YZ      13.0080     ZZ     -46.6074
    Octopole Moments (Debye-Ang^2)
       XXX       5.0583    XXY      13.4195    XYY       8.4621
       YYY      61.8077    XXZ     -14.1275    XYZ      -1.5980
       YYZ     -37.7682    XZZ       5.6711    YZZ      48.0630
       ZZZ     -85.5485
    Hexadecapole Moments (Debye-Ang^3)
      XXXX     -57.4718   XXXY     -37.6461   XXYY    -120.8849
      XYYY     -38.6519   YYYY    -720.5747   XXXZ      35.3910
      XXYZ      76.5228   XYYZ      27.5802   YYYZ     332.2005
      XXZZ    -120.3790   XYZZ     -24.4499   YYZZ    -300.0418
      XZZZ      46.7198   YZZZ     323.6773   ZZZZ    -740.5787
 -----------------------------------------------------------------
 Calculating analytic gradient of the SCF energy
 Gradient of SCF Energy
            1           2           3           4           5           6
    1  -0.0001597   0.0000237   0.0001800   0.0002754  -0.0000803  -0.0007062
    2   0.0001996  -0.0001111   0.0000039  -0.0000121   0.0000221  -0.0001074
    3  -0.0002817  -0.0000869   0.0002627  -0.0000342   0.0001194   0.0001296
            7           8           9          10          11          12
    1   0.0004629  -0.0000763  -0.0001359  -0.0007496   0.0003315   0.0006344
    2  -0.0000760  -0.0001416  -0.0001555  -0.0000653   0.0003931   0.0000501
    3  -0.0000933  -0.0002228  -0.0000784   0.0003714  -0.0000485  -0.0000373
 Max gradient component =       7.496E-04
 RMS gradient           =       2.699E-04
 Gradient time:  CPU 271.04 s  wall 6.20 s
 Geometry Optimization Parameters
   NAtoms,    NIC,     NZ,  NCons,   NDum,   NFix, NCnnct, MaxDiis
       12      65       0       0       0       0       0       0


** GEOMETRY OPTIMIZATION IN DELOCALIZED INTERNAL COORDINATES **
   Searching for a Transition State

   Optimization Cycle:   1

                       Coordinates (Angstroms)
     ATOM                X               Y               Z
      1  C        -0.2801691854   -1.6932568924    2.0433917316
      2  N        -0.3399304305   -2.5211292310    2.8439589826
      3  C         0.0176238050   -0.9667553074   -0.2597322758
      4  H         0.1096517781   -2.0148234052   -0.5225832146
      5  C        -0.2068029803   -0.6727807386    1.0699906201
      6  H        -0.3657425583    0.3424176152    1.3993755188
      7  C         0.0924851328   -0.0500843314   -1.2970266633
      8  H         0.1383687769   -0.4491940212   -2.3044176345
      9  C         0.0929428739    1.4124021232   -1.2066620496
     10  H        -0.1144357204    1.8911248859   -2.1803443525
     11  N         0.3035348543    2.0995884902   -0.1927066819
     12  H         0.5524736503    2.6224908099    0.6067560137
   Point Group: c1    Number of degrees of freedom:    30


   Energy is   -302.915262911


 Attempting to generate delocalized internal coordinates
 Initial Hessian constructed with Jon Baker's OPTIMIZE code

 30 Hessian modes will be used to form the next step
  Hessian Eigenvalues:
     0.013772    0.014552    0.019086    0.024217    0.024648    0.025026
     0.025076    0.159945    0.159984    0.160000    0.160001    0.200000
     0.200000    0.200000    0.200000    0.220001    0.220006    0.220015
     0.220020    0.331737    0.354511    0.354634    0.361074    0.363117
     0.436595    0.479657    0.490658    0.500139    0.859346    1.323544
**WARNING** Hessian does not have the desired local structure
**WARNING** Hessian does not have the desired local structure

 Transition state search - taking P-RFO step
 Searching for Lamda that Maximizes Along the Lowest mode
 Value Taken    Lamda =   0.01409198
 Searching for Lamda that Minimizes Along All other modes
 Value Taken    Lamda =  -0.00024613
 Calculated Step too Large.  Step scaled by  0.045191
 Step Taken.  Stepsize is  0.300000

                             Maximum     Tolerance    Cnvgd?
         Gradient           0.002542      0.000300      NO
         Displacement       0.199615      0.001200      NO
         Energy change     *********      0.000001      NO


 New Cartesian Coordinates Obtained by Inverse Iteration

 Displacement from previous Coordinates is:  0.503355
 Adding empirical dispersion correction 
 ----------------------------------------------------------------
 Doing -D3(0) with
 s6  =   1.00000
 s8  =   1.00000
 rs6 =   1.28100
 rs8 =   1.09400
 -D3 energy without 3body term =     -0.0026456868 hartrees
 ----------------------------------------------------------------
             Standard Nuclear Orientation (Angstroms)
    I     Atom           X                Y                Z
 ----------------------------------------------------------------
    1      C      -0.3086558439    -1.7056294399     2.0392479133
    2      N      -0.3661948869    -2.5360690100     2.8373147361
    3      C       0.0361172096    -0.9665544058    -0.2534056303
    4      H       0.1700469846    -2.0106861899    -0.5138892781
    5      C      -0.2384351029    -0.6819744449     1.0689323964
    6      H      -0.4387463384     0.3272987854     1.3939243987
    7      C       0.1141285591    -0.0461580974    -1.2871555003
    8      H       0.2059808708    -0.4417448446    -2.2927732251
    9      C       0.0633695839     1.4153695862    -1.1957731017
   10      H      -0.2772635425     1.8812481002    -2.1376853411
   11      N       0.3610106979     2.1145055073    -0.2122712319
   12      H       0.6786418050     2.6503944508     0.5535338585
 ----------------------------------------------------------------
 Nuclear Repulsion Energy =         236.16827466 hartrees
 There are       25 alpha and       24 beta electrons
 Applying Cartesian multipole field
    Component          Value
    ---------          -----
     (2,0,0)        1.00000E-10
     (0,2,0)        2.00000E-11
     (0,0,2)       -3.00000E-11
 Nucleus-field energy     =    -0.0000000023 hartrees
 Requested basis set is cc-pVTZ
 There are 100 shells and 280 basis functions
 A cutoff of  1.0D-14 yielded   4611 shell pairs
 There are     36039 function pairs (     47012 Cartesian)
 Smallest overlap matrix eigenvalue = 1.63E-04
 Guess MOs from SCF MO coefficient file
 Reading MOs from coefficient file
 Reading MOs from coefficient file
 Long-range K will be added via erf
 Coulomb attenuation parameter = 0.25 bohr**(-1)
 An unrestricted hybrid HF-DFT SCF calculation will be
 performed using Pulay DIIS extrapolation
 Exchange:     0.1957 Hartree-Fock + 1.0000 wB97X-D3 + LR-HF
 Correlation:  1.0000 wB97X-D3
 Using SG-2 standard quadrature grid
 Dispersion:   Grimme D3
 SCF converges when DIIS error is below 1.0E-08
 Geometry optimization detected.  Setting ReadMinima to 0
 Setting SaveMinima to 0
 using 64 threads for integral computing
 -------------------------------------------------------
 OpenMP Integral computing Module                
 Release: version 1.0, May 2013, Q-Chem Inc. Pittsburgh 
 -------------------------------------------------------
 using 64 threads for integral computing
 -------------------------------------------------------
 OpenMP Integral computing Module                
 Release: version 1.0, May 2013, Q-Chem Inc. Pittsburgh 
 -------------------------------------------------------
 ---------------------------------------
  Cycle       Energy         DIIS Error
 ---------------------------------------
    1    -302.9037042739      1.25E-03
    2    -302.9134306484      1.76E-04
    3    -302.9141386502      1.14E-04
    4    -302.9143063503      4.85E-05
    5    -302.9143737071      2.59E-05
    6    -302.9143970235      1.29E-05
    7    -302.9144061303      6.99E-06
    8    -302.9144102552      4.48E-06
    9    -302.9144130211      1.76E-06
   10    -302.9144142591      1.16E-06
   11    -302.9144148587      6.38E-07
   12    -302.9144152699      3.26E-07
   13    -302.9144154102      1.08E-07
   14    -302.9144154319      5.36E-08
   15    -302.9144154377      3.57E-08
   16    -302.9144154397      2.36E-08
   17    -302.9144154403      1.38E-08
   18    -302.9144154404      5.25E-09 Convergence criterion met
 ---------------------------------------
 <S^2> = 0.8138
 SCF time:  CPU 2043.77 s  wall 35.14 s
 SCF   energy in the final basis set = -302.91441544
 Total energy in the final basis set = -302.91441544
 
 --------------------------------------------------------------
 
                    Orbital Energies (a.u.)
 --------------------------------------------------------------
 
 Alpha MOs
 -- Occupied --
-14.4290 -14.4152 -10.3603 -10.3413 -10.3239 -10.3215 -10.3208  -1.0375
 -1.0329  -0.9577  -0.8765  -0.7784  -0.7084  -0.6599  -0.6298  -0.5834
 -0.5344  -0.5135  -0.5068  -0.4771  -0.4737  -0.4385  -0.4144  -0.3259
 -0.3172
 -- Virtual --
  0.0219   0.1081   0.1139   0.1207   0.1297   0.1559   0.1669   0.1843
  0.1945   0.2430   0.2812   0.2982   0.3262   0.3370   0.3525   0.3768
  0.3824   0.3930   0.4144   0.4191   0.4259   0.4363   0.4499   0.4630
  0.4815   0.4941   0.5108   0.5213   0.5422   0.5510   0.5608   0.5642
  0.5879   0.5944   0.6185   0.6368   0.6489   0.6632   0.6686   0.7036
  0.7047   0.7196   0.7346   0.7524   0.7795   0.8004   0.8045   0.8326
  0.8539   0.8702   0.8914   0.9138   0.9372   0.9871   1.0128   1.0190
  1.0218   1.0331   1.0545   1.0730   1.0996   1.1195   1.1307   1.1487
  1.1784   1.1848   1.2199   1.2507   1.2591   1.2677   1.3013   1.3341
  1.3520   1.3774   1.3947   1.4122   1.4233   1.4548   1.4663   1.4848
  1.5050   1.5454   1.5549   1.5708   1.5805   1.5850   1.6443   1.6862
  1.7591   1.7829   1.8040   1.8507   1.8872   1.9414   1.9636   2.0542
  2.1027   2.1308   2.1604   2.2040   2.2144   2.2359   2.2642   2.3020
  2.3441   2.3687   2.3997   2.4186   2.4457   2.4818   2.5099   2.5464
  2.5885   2.6109   2.6310   2.6673   2.6983   2.7080   2.7197   2.7610
  2.7666   2.7918   2.8178   2.8330   2.8562   2.8638   2.8949   2.9022
  2.9237   2.9458   2.9504   2.9603   2.9860   3.0057   3.0329   3.0505
  3.0525   3.0749   3.0920   3.1043   3.1270   3.1435   3.1535   3.1680
  3.2047   3.2109   3.2185   3.2447   3.2878   3.3072   3.3118   3.3298
  3.3397   3.3792   3.3815   3.4008   3.4265   3.4489   3.4562   3.4884
  3.5177   3.5519   3.5752   3.5824   3.6056   3.6418   3.6569   3.7093
  3.7188   3.7466   3.7724   3.7996   3.8255   3.8375   3.8509   3.8763
  3.9147   3.9303   3.9374   3.9644   3.9806   3.9890   4.0137   4.0206
  4.0352   4.0622   4.0640   4.0865   4.0922   4.1388   4.1552   4.1736
  4.1922   4.2185   4.2649   4.3115   4.3287   4.3493   4.3568   4.3911
  4.4525   4.4719   4.4961   4.5375   4.5679   4.5899   4.6035   4.6166
  4.6420   4.6639   4.7011   4.7215   4.7594   4.7690   4.7884   4.7972
  4.8002   4.8220   4.8414   4.8798   4.9810   5.0374   5.0926   5.1144
  5.1259   5.1880   5.2214   5.2433   5.2687   5.3292   5.3754   5.3979
  5.4433   5.4832   5.5559   5.6948   5.8132   5.9339   5.9667   6.0139
  6.1959   6.2060   6.2805   6.3727   6.4692   6.5926   6.9056   7.4838
  8.8474  10.4194  11.8585  12.7082  13.7614  14.6932  15.4598
 
 Beta MOs
 -- Occupied --
-14.4256 -14.4124 -10.3617 -10.3359 -10.3266 -10.3224 -10.3160  -1.0305
 -1.0260  -0.9479  -0.8550  -0.7756  -0.7025  -0.6564  -0.6262  -0.5791
 -0.5289  -0.5109  -0.4826  -0.4666  -0.4561  -0.4348  -0.3889  -0.3191
 -- Virtual --
 -0.0634   0.0390   0.1098   0.1182   0.1294   0.1391   0.1555   0.1725
  0.1900   0.2094   0.2445   0.2828   0.3007   0.3308   0.3393   0.3549
  0.3795   0.3821   0.3951   0.4170   0.4258   0.4321   0.4394   0.4580
  0.4645   0.4835   0.4998   0.5119   0.5231   0.5441   0.5527   0.5633
  0.5669   0.5896   0.5953   0.6220   0.6417   0.6506   0.6676   0.6700
  0.7055   0.7064   0.7218   0.7385   0.7543   0.7811   0.8045   0.8071
  0.8357   0.8557   0.8725   0.8990   0.9157   0.9386   0.9893   1.0142
  1.0226   1.0233   1.0353   1.0568   1.0764   1.1041   1.1232   1.1368
  1.1504   1.1813   1.1882   1.2237   1.2548   1.2622   1.2699   1.3061
  1.3410   1.3548   1.3821   1.4002   1.4177   1.4277   1.4599   1.4691
  1.4881   1.5075   1.5514   1.5565   1.5768   1.5833   1.5890   1.6466
  1.6892   1.7656   1.7919   1.8070   1.8527   1.8890   1.9445   1.9681
  2.0577   2.1064   2.1336   2.1659   2.2057   2.2173   2.2373   2.2670
  2.3119   2.3540   2.3854   2.4131   2.4246   2.4519   2.4878   2.5174
  2.5505   2.5973   2.6188   2.6347   2.6731   2.7011   2.7101   2.7196
  2.7644   2.7740   2.7938   2.8262   2.8349   2.8639   2.8650   2.8958
  2.9085   2.9305   2.9513   2.9568   2.9653   2.9910   3.0117   3.0368
  3.0539   3.0585   3.0794   3.0996   3.1095   3.1258   3.1494   3.1587
  3.1731   3.2127   3.2149   3.2250   3.2537   3.2928   3.3125   3.3176
  3.3349   3.3494   3.3817   3.3874   3.4042   3.4306   3.4524   3.4593
  3.4957   3.5213   3.5543   3.5809   3.5879   3.6115   3.6515   3.6603
  3.7136   3.7239   3.7501   3.7753   3.8033   3.8290   3.8413   3.8558
  3.8834   3.9167   3.9338   3.9419   3.9692   3.9861   3.9932   4.0178
  4.0256   4.0388   4.0741   4.0767   4.0932   4.0997   4.1442   4.1603
  4.1763   4.1986   4.2251   4.2672   4.3134   4.3331   4.3574   4.3616
  4.3957   4.4577   4.4783   4.4999   4.5419   4.5715   4.5948   4.6108
  4.6242   4.6579   4.6761   4.7076   4.7309   4.7645   4.7755   4.7945
  4.8040   4.8048   4.8279   4.8501   4.8823   4.9856   5.0401   5.1019
  5.1206   5.1288   5.1934   5.2269   5.2509   5.2748   5.3339   5.3800
  5.4015   5.4460   5.4849   5.5589   5.6967   5.8168   5.9366   5.9700
  6.0160   6.2028   6.2103   6.2836   6.3791   6.4733   6.5955   6.9079
  7.4861   8.8482  10.4225  11.8605  12.7182  13.7665  14.6955  15.4643
 --------------------------------------------------------------
 
          Ground-State Mulliken Net Atomic Charges

     Atom                 Charge (a.u.)    Spin (a.u.)
  --------------------------------------------------------
      1 C                    -0.073796      -0.117414
      2 N                    -0.074821       0.218734
      3 C                    -0.096553      -0.225063
      4 H                     0.148713       0.006455
      5 C                    -0.090952       0.503198
      6 H                     0.156957      -0.007250
      7 C                    -0.097377       0.541423
      8 H                     0.133581      -0.011393
      9 C                     0.057571      -0.100283
     10 H                     0.085145       0.004239
     11 N                    -0.367973       0.189177
     12 H                     0.219504      -0.001823
  --------------------------------------------------------
  Sum of atomic charges =    -0.000000
  Sum of spin   charges =     1.000000

 -----------------------------------------------------------------
                    Cartesian Multipole Moments
 -----------------------------------------------------------------
    Charge (ESU x 10^10)
                -0.0000
    Dipole Moment (Debye)
         X       0.4622      Y       2.6152      Z      -2.9993
       Tot       4.0061
    Quadrupole Moments (Debye-Ang)
        XX     -41.9698     XY      -0.5469     YY     -46.6419
        XZ       1.4099     YZ      12.9362     ZZ     -46.7436
    Octopole Moments (Debye-Ang^2)
       XXX       5.5165    XXY      14.1639    XYY      10.0007
       YYY      63.0538    XXZ     -14.1134    XYZ      -1.2538
       YYZ     -38.1442    XZZ       5.9235    YZZ      47.7755
       ZZZ     -85.2291
    Hexadecapole Moments (Debye-Ang^3)
      XXXX     -61.4685   XXXY     -40.1867   XXYY    -120.9311
      XYYY     -39.6315   YYYY    -727.2790   XXXZ      38.1810
      XXYZ      77.6151   XYYZ      30.5304   YYYZ     335.0054
      XXZZ    -120.0451   XYZZ     -27.0841   YYZZ    -302.4401
      XZZZ      49.8341   YZZZ     325.3714   ZZZZ    -735.5919
 -----------------------------------------------------------------
 Calculating analytic gradient of the SCF energy
 Gradient of SCF Energy
            1           2           3           4           5           6
    1  -0.0000053   0.0000034  -0.0009292   0.0003871  -0.0001305  -0.0006678
    2  -0.0004956   0.0000837  -0.0005819  -0.0000296  -0.0002131  -0.0005977
    3  -0.0000200  -0.0001900   0.0021350  -0.0000152  -0.0004402  -0.0001744
            7           8           9          10          11          12
    1  -0.0001473   0.0008931  -0.0002900  -0.0012261   0.0015958   0.0005169
    2   0.0026364  -0.0001380  -0.0028943  -0.0001029   0.0017484   0.0005845
    3  -0.0011491   0.0000610  -0.0021628   0.0010173   0.0014249  -0.0004865
 Max gradient component =       2.894E-03
 RMS gradient           =       1.062E-03
 Gradient time:  CPU 268.42 s  wall 5.33 s
 Geometry Optimization Parameters
   NAtoms,    NIC,     NZ,  NCons,   NDum,   NFix, NCnnct, MaxDiis
       12      65       0       0       0       0       0       0

 Cartesian Hessian Update
 Hessian updated using Powell/Murtagh-Sargent update
  Mixing factors:     0.000135 Powell                      0.999865 Murtagh-Sargent


** GEOMETRY OPTIMIZATION IN DELOCALIZED INTERNAL COORDINATES **
   Searching for a Transition State

   Optimization Cycle:   2

                       Coordinates (Angstroms)
     ATOM                X               Y               Z
      1  C        -0.3086558439   -1.7056294399    2.0392479133
      2  N        -0.3661948869   -2.5360690100    2.8373147361
      3  C         0.0361172096   -0.9665544058   -0.2534056303
      4  H         0.1700469846   -2.0106861899   -0.5138892781
      5  C        -0.2384351029   -0.6819744449    1.0689323964
      6  H        -0.4387463384    0.3272987854    1.3939243987
      7  C         0.1141285591   -0.0461580974   -1.2871555003
      8  H         0.2059808708   -0.4417448446   -2.2927732251
      9  C         0.0633695839    1.4153695862   -1.1957731017
     10  H        -0.2772635425    1.8812481002   -2.1376853411
     11  N         0.3610106979    2.1145055073   -0.2122712319
     12  H         0.6786418050    2.6503944508    0.5535338585
   Point Group: c1    Number of degrees of freedom:    30


   Energy is   -302.914415440

 Hessian updated using Powell/Murtagh-Sargent update
  Mixing factors:     0.834477 Powell                      0.165523 Murtagh-Sargent

 28 Hessian modes will be used to form the next step
  Hessian Eigenvalues:
     0.003496    0.014569    0.019165    0.024241    0.024653    0.025041
     0.025081    0.159945    0.159976    0.159992    0.160000    0.199859
     0.200000    0.216647    0.220003    0.220015    0.220016    0.331719
     0.354506    0.354633    0.361021    0.362968    0.436557    0.478780
     0.490517    0.500139    0.858372    1.323536
**WARNING** Hessian does not have the desired local structure
**WARNING** Hessian does not have the desired local structure

 Transition state search - taking P-RFO step
 Searching for Lamda that Maximizes Along the Lowest mode
 Value Taken    Lamda =   0.00516673
 Searching for Lamda that Minimizes Along All other modes
 Value Taken    Lamda =  -0.00054012
 Calculated Step too Large.  Step scaled by  0.170145
 Step Taken.  Stepsize is  0.300000

                             Maximum     Tolerance    Cnvgd?
         Gradient           0.005911      0.000300      NO
         Displacement       0.217076      0.001200      NO
         Energy change      0.000847      0.000001      NO


 New Cartesian Coordinates Obtained by Inverse Iteration

 Displacement from previous Coordinates is:  0.469431
 Adding empirical dispersion correction 
 ----------------------------------------------------------------
 Doing -D3(0) with
 s6  =   1.00000
 s8  =   1.00000
 rs6 =   1.28100
 rs8 =   1.09400
 -D3 energy without 3body term =     -0.0026549059 hartrees
 ----------------------------------------------------------------
             Standard Nuclear Orientation (Angstroms)
    I     Atom           X                Y                Z
 ----------------------------------------------------------------
    1      C      -0.3380421296    -1.6940796239     2.0311138284
    2      N      -0.4097613562    -2.5181244431     2.8347839050
    3      C       0.0608064228    -0.9708251892    -0.2597349464
    4      H       0.2175731134    -2.0133580981    -0.5134587359
    5      C      -0.2505990930    -0.6790281793     1.0540480849
    6      H      -0.4657297467     0.3320575092     1.3667484608
    7      C       0.1467866034    -0.0485938859    -1.2873400038
    8      H       0.2754510647    -0.4316699777    -2.2940336673
    9      C       0.0346087833     1.4097370848    -1.1764547457
   10      H      -0.4463664434     1.8642202425    -2.0618175319
   11      N       0.4015296164     2.1065500366    -0.2171146131
   12      H       0.7737431613     2.6431145214     0.5232599597
 ----------------------------------------------------------------
 Nuclear Repulsion Energy =         236.46053361 hartrees
 There are       25 alpha and       24 beta electrons
 Applying Cartesian multipole field
    Component          Value
    ---------          -----
     (2,0,0)        1.00000E-10
     (0,2,0)        2.00000E-11
     (0,0,2)       -3.00000E-11
 Nucleus-field energy     =    -0.0000000019 hartrees
 Requested basis set is cc-pVTZ
 There are 100 shells and 280 basis functions
 A cutoff of  1.0D-14 yielded   4616 shell pairs
 There are     36064 function pairs (     47026 Cartesian)
 Smallest overlap matrix eigenvalue = 1.66E-04
 Guess MOs from SCF MO coefficient file
 Reading MOs from coefficient file
 Reading MOs from coefficient file
 Long-range K will be added via erf
 Coulomb attenuation parameter = 0.25 bohr**(-1)
 An unrestricted hybrid HF-DFT SCF calculation will be
 performed using Pulay DIIS extrapolation
 Exchange:     0.1957 Hartree-Fock + 1.0000 wB97X-D3 + LR-HF
 Correlation:  1.0000 wB97X-D3
 Using SG-2 standard quadrature grid
 Dispersion:   Grimme D3
 SCF converges when DIIS error is below 1.0E-08
 Geometry optimization detected.  Setting ReadMinima to 0
 Setting SaveMinima to 0
 using 64 threads for integral computing
 -------------------------------------------------------
 OpenMP Integral computing Module                
 Release: version 1.0, May 2013, Q-Chem Inc. Pittsburgh 
 -------------------------------------------------------
 using 64 threads for integral computing
 -------------------------------------------------------
 OpenMP Integral computing Module                
 Release: version 1.0, May 2013, Q-Chem Inc. Pittsburgh 
 -------------------------------------------------------
 ---------------------------------------
  Cycle       Energy         DIIS Error
 ---------------------------------------
    1    -302.9054408270      1.09E-03
    2    -302.9124574730      1.50E-04
    3    -302.9131200309      8.10E-05
    4    -302.9132652025      4.05E-05
    5    -302.9133364493      2.47E-05
    6    -302.9133598971      1.40E-05
    7    -302.9133716470      5.81E-06
    8    -302.9133775443      3.47E-06
    9    -302.9133793064      1.78E-06
   10    -302.9133804453      1.08E-06
   11    -302.9133810161      6.02E-07
   12    -302.9133813735      2.74E-07
   13    -302.9133814653      8.52E-08
   14    -302.9133814803      4.86E-08
   15    -302.9133814859      3.48E-08
   16    -302.9133814889      2.06E-08
   17    -302.9133814892      8.33E-09 Convergence criterion met
 ---------------------------------------
 <S^2> = 0.8108
 SCF time:  CPU 1879.46 s  wall 31.96 s
 SCF   energy in the final basis set = -302.91338149
 Total energy in the final basis set = -302.91338149
 
 --------------------------------------------------------------
 
                    Orbital Energies (a.u.)
 --------------------------------------------------------------
 
 Alpha MOs
 -- Occupied --
-14.4283 -14.4149 -10.3611 -10.3407 -10.3234 -10.3207 -10.3202  -1.0377
 -1.0327  -0.9578  -0.8758  -0.7781  -0.7080  -0.6598  -0.6300  -0.5839
 -0.5391  -0.5135  -0.5052  -0.4739  -0.4729  -0.4378  -0.4154  -0.3255
 -0.3159
 -- Virtual --
  0.0242   0.1060   0.1110   0.1211   0.1303   0.1551   0.1660   0.1828
  0.1934   0.2429   0.2818   0.2972   0.3258   0.3383   0.3532   0.3736
  0.3834   0.3968   0.4119   0.4195   0.4268   0.4367   0.4511   0.4651
  0.4828   0.4932   0.5083   0.5194   0.5393   0.5479   0.5573   0.5636
  0.5885   0.5929   0.6208   0.6303   0.6525   0.6618   0.6703   0.6965
  0.7037   0.7184   0.7295   0.7530   0.7819   0.8008   0.8072   0.8371
  0.8644   0.8728   0.8922   0.9182   0.9343   0.9871   1.0137   1.0194
  1.0241   1.0325   1.0469   1.0751   1.0984   1.1217   1.1305   1.1561
  1.1757   1.1923   1.2162   1.2490   1.2563   1.2738   1.3009   1.3329
  1.3556   1.3737   1.3907   1.4080   1.4259   1.4531   1.4699   1.4820
  1.5058   1.5395   1.5552   1.5715   1.5803   1.5870   1.6439   1.6827
  1.7573   1.7817   1.8030   1.8327   1.8877   1.9389   1.9416   2.0531
  2.0949   2.1284   2.1704   2.2075   2.2109   2.2340   2.2632   2.3094
  2.3404   2.3739   2.4007   2.4234   2.4462   2.4748   2.5149   2.5514
  2.5954   2.6094   2.6225   2.6635   2.6990   2.7106   2.7226   2.7611
  2.7704   2.7856   2.8213   2.8306   2.8554   2.8592   2.8872   2.8968
  2.9277   2.9483   2.9504   2.9651   2.9880   3.0138   3.0337   3.0556
  3.0583   3.0757   3.0942   3.1079   3.1305   3.1428   3.1482   3.1649
  3.2007   3.2065   3.2222   3.2439   3.2941   3.3006   3.3127   3.3311
  3.3367   3.3769   3.3945   3.4056   3.4236   3.4497   3.4646   3.4874
  3.5142   3.5522   3.5818   3.5834   3.6102   3.6419   3.6554   3.7099
  3.7247   3.7444   3.7514   3.7959   3.8181   3.8405   3.8593   3.8790
  3.9138   3.9315   3.9354   3.9651   3.9781   3.9918   4.0133   4.0210
  4.0393   4.0617   4.0638   4.0847   4.0923   4.1359   4.1594   4.1802
  4.1948   4.2175   4.2596   4.3185   4.3385   4.3502   4.3595   4.3899
  4.4416   4.4720   4.4921   4.5315   4.5653   4.5869   4.6016   4.6149
  4.6424   4.6637   4.6984   4.7284   4.7563   4.7641   4.7810   4.7933
  4.7995   4.8168   4.8506   4.8709   4.9802   5.0483   5.0922   5.1125
  5.1382   5.1876   5.2170   5.2442   5.2637   5.3299   5.3654   5.3880
  5.4466   5.4770   5.5601   5.6849   5.8146   5.9259   5.9709   6.0006
  6.1935   6.2008   6.2745   6.3762   6.4680   6.5949   6.8773   7.4793
  8.8311  10.4518  11.8093  12.7227  13.8120  14.5989  15.4548
 
 Beta MOs
 -- Occupied --
-14.4248 -14.4124 -10.3623 -10.3352 -10.3261 -10.3218 -10.3153  -1.0313
 -1.0258  -0.9478  -0.8543  -0.7753  -0.7022  -0.6562  -0.6262  -0.5793
 -0.5330  -0.5111  -0.4806  -0.4659  -0.4549  -0.4335  -0.3901  -0.3193
 -- Virtual --
 -0.0608   0.0396   0.1102   0.1183   0.1285   0.1354   0.1549   0.1708
  0.1881   0.2095   0.2445   0.2837   0.2998   0.3315   0.3398   0.3559
  0.3763   0.3820   0.3996   0.4146   0.4260   0.4336   0.4395   0.4595
  0.4673   0.4843   0.4988   0.5094   0.5217   0.5418   0.5501   0.5591
  0.5658   0.5901   0.5940   0.6233   0.6347   0.6547   0.6661   0.6717
  0.6976   0.7053   0.7212   0.7338   0.7549   0.7832   0.8055   0.8091
  0.8400   0.8659   0.8759   0.9002   0.9201   0.9356   0.9892   1.0152
  1.0216   1.0266   1.0356   1.0487   1.0788   1.1028   1.1254   1.1366
  1.1578   1.1788   1.1964   1.2194   1.2533   1.2591   1.2768   1.3056
  1.3388   1.3579   1.3777   1.3973   1.4138   1.4306   1.4581   1.4718
  1.4859   1.5088   1.5451   1.5566   1.5771   1.5835   1.5912   1.6459
  1.6861   1.7631   1.7908   1.8060   1.8350   1.8896   1.9430   1.9454
  2.0562   2.0986   2.1304   2.1754   2.2098   2.2147   2.2341   2.2668
  2.3183   2.3509   2.3932   2.4134   2.4293   2.4528   2.4807   2.5223
  2.5555   2.6057   2.6152   2.6290   2.6680   2.7027   2.7130   2.7228
  2.7646   2.7777   2.7880   2.8269   2.8354   2.8594   2.8644   2.8893
  2.9028   2.9344   2.9537   2.9563   2.9702   2.9936   3.0190   3.0376
  3.0581   3.0674   3.0800   3.1017   3.1127   3.1296   3.1473   3.1545
  3.1701   3.2067   3.2136   3.2283   3.2518   3.2973   3.3095   3.3173
  3.3367   3.3457   3.3787   3.4002   3.4091   3.4279   3.4543   3.4680
  3.4939   3.5180   3.5554   3.5873   3.5895   3.6156   3.6484   3.6632
  3.7151   3.7284   3.7473   3.7545   3.7992   3.8219   3.8447   3.8638
  3.8865   3.9154   3.9343   3.9396   3.9706   3.9829   3.9961   4.0168
  4.0272   4.0424   4.0738   4.0763   4.0927   4.0993   4.1406   4.1642
  4.1847   4.2001   4.2223   4.2618   4.3203   4.3431   4.3586   4.3637
  4.3947   4.4477   4.4774   4.4961   4.5358   4.5691   4.5913   4.6078
  4.6224   4.6586   4.6763   4.7045   4.7374   4.7613   4.7702   4.7863
  4.7994   4.8067   4.8230   4.8575   4.8732   4.9844   5.0522   5.1026
  5.1169   5.1408   5.1933   5.2219   5.2517   5.2702   5.3339   5.3684
  5.3934   5.4489   5.4787   5.5632   5.6869   5.8182   5.9292   5.9739
  6.0027   6.1965   6.2092   6.2779   6.3817   6.4715   6.5977   6.8795
  7.4812   8.8320  10.4547  11.8112  12.7333  13.8167  14.6011  15.4594
 --------------------------------------------------------------
 
          Ground-State Mulliken Net Atomic Charges

     Atom                 Charge (a.u.)    Spin (a.u.)
  --------------------------------------------------------
      1 C                    -0.073673      -0.119967
      2 N                    -0.075538       0.224994
      3 C                    -0.097121      -0.222408
      4 H                     0.149473       0.006309
      5 C                    -0.093567       0.514769
      6 H                     0.158065      -0.007387
      7 C                    -0.092469       0.539739
      8 H                     0.134237      -0.011655
      9 C                     0.055116      -0.087473
     10 H                     0.084068       0.005586
     11 N                    -0.369997       0.158949
     12 H                     0.221407      -0.001457
  --------------------------------------------------------
  Sum of atomic charges =     0.000000
  Sum of spin   charges =     1.000000

 -----------------------------------------------------------------
                    Cartesian Multipole Moments
 -----------------------------------------------------------------
    Charge (ESU x 10^10)
                -0.0000
    Dipole Moment (Debye)
         X       0.5376      Y       2.6375      Z      -3.0733
       Tot       4.0854
    Quadrupole Moments (Debye-Ang)
        XX     -41.7950     XY      -0.6387     YY     -46.5466
        XZ       1.6353     YZ      12.7839     ZZ     -46.9267
    Octopole Moments (Debye-Ang^2)
       XXX       5.9295    XXY      14.8161    XYY      11.3614
       YYY      62.3207    XXZ     -14.2728    XYZ      -1.2767
       YYZ     -38.0525    XZZ       6.6276    YZZ      47.3495
       ZZZ     -85.2281
    Hexadecapole Moments (Debye-Ang^3)
      XXXX     -65.9585   XXXY     -42.0752   XXYY    -119.1652
      XYYY     -41.0326   YYYY    -719.1813   XXXZ      41.7158
      XXYZ      77.2468   XYYZ      33.6881   YYYZ     329.8023
      XXZZ    -119.8510   XYZZ     -29.9823   YYZZ    -300.4333
      XZZZ      54.5967   YZZZ     322.8043   ZZZZ    -731.1771
 -----------------------------------------------------------------
 Calculating analytic gradient of the SCF energy
 Gradient of SCF Energy
            1           2           3           4           5           6
    1  -0.0001119   0.0000373  -0.0017078   0.0004531   0.0001465  -0.0005350
    2  -0.0008623   0.0003170  -0.0010347  -0.0000728   0.0001078   0.0000046
    3   0.0003600  -0.0004162   0.0033028  -0.0001926  -0.0021719  -0.0000390
            7           8           9          10          11          12
    1  -0.0003830   0.0013607   0.0010448  -0.0025791   0.0020893   0.0001852
    2   0.0043548  -0.0000158  -0.0032170  -0.0006388   0.0000399   0.0010173
    3  -0.0002732   0.0000258  -0.0041734   0.0016516   0.0025919  -0.0006658
 Max gradient component =       4.355E-03
 RMS gradient           =       1.613E-03
 Gradient time:  CPU 266.90 s  wall 5.23 s
 Geometry Optimization Parameters
   NAtoms,    NIC,     NZ,  NCons,   NDum,   NFix, NCnnct, MaxDiis
       12      65       0       0       0       0       0       0

 Cartesian Hessian Update
 Hessian updated using Powell/Murtagh-Sargent update
  Mixing factors:     0.835319 Powell                      0.164681 Murtagh-Sargent


** GEOMETRY OPTIMIZATION IN DELOCALIZED INTERNAL COORDINATES **
   Searching for a Transition State

   Optimization Cycle:   3

                       Coordinates (Angstroms)
     ATOM                X               Y               Z
      1  C        -0.3380421296   -1.6940796239    2.0311138284
      2  N        -0.4097613562   -2.5181244431    2.8347839050
      3  C         0.0608064228   -0.9708251892   -0.2597349464
      4  H         0.2175731134   -2.0133580981   -0.5134587359
      5  C        -0.2505990930   -0.6790281793    1.0540480849
      6  H        -0.4657297467    0.3320575092    1.3667484608
      7  C         0.1467866034   -0.0485938859   -1.2873400038
      8  H         0.2754510647   -0.4316699777   -2.2940336673
      9  C         0.0346087833    1.4097370848   -1.1764547457
     10  H        -0.4463664434    1.8642202425   -2.0618175319
     11  N         0.4015296164    2.1065500366   -0.2171146131
     12  H         0.7737431613    2.6431145214    0.5232599597
   Point Group: c1    Number of degrees of freedom:    30


   Energy is   -302.913381489

 Hessian updated using Powell/Murtagh-Sargent update
  Mixing factors:     0.988837 Powell                      0.011163 Murtagh-Sargent

 29 Hessian modes will be used to form the next step
  Hessian Eigenvalues:
     0.001204    0.017706    0.019239    0.024187    0.024653    0.025075
     0.025089    0.159950    0.159980    0.159995    0.160037    0.199897
     0.200000    0.200005    0.217936    0.220011    0.220015    0.220133
     0.331719    0.354506    0.354635    0.361035    0.363555    0.436563
     0.478781    0.490710    0.500139    0.858403    1.323546
**WARNING** Hessian does not have the desired local structure
**WARNING** Hessian does not have the desired local structure

 Transition state search - taking P-RFO step
 Searching for Lamda that Maximizes Along the Lowest mode
 Value Taken    Lamda =   0.00412768
 Searching for Lamda that Minimizes Along All other modes
 Value Taken    Lamda =  -0.00075492
 Calculated Step too Large.  Step scaled by  0.249613
 Step Taken.  Stepsize is  0.300000

                             Maximum     Tolerance    Cnvgd?
         Gradient           0.003665      0.000300      NO
         Displacement       0.173252      0.001200      NO
         Energy change      0.001034      0.000001      NO


 New Cartesian Coordinates Obtained by Inverse Iteration

 Displacement from previous Coordinates is:  0.474328
 Adding empirical dispersion correction 
 ----------------------------------------------------------------
 Doing -D3(0) with
 s6  =   1.00000
 s8  =   1.00000
 rs6 =   1.28100
 rs8 =   1.09400
 -D3 energy without 3body term =     -0.0026679473 hartrees
 ----------------------------------------------------------------
             Standard Nuclear Orientation (Angstroms)
    I     Atom           X                Y                Z
 ----------------------------------------------------------------
    1      C      -0.3655278377    -1.7166916166     2.0276884042
    2      N      -0.4378081294    -2.5455476232     2.8266987747
    3      C       0.0726702662    -0.9741411520    -0.2530625500
    4      H       0.2631473935    -2.0104718896    -0.5080066448
    5      C      -0.2775048464    -0.6968074771     1.0569336589
    6      H      -0.5177057210     0.3082550696     1.3710021840
    7      C       0.1626700330    -0.0423149837    -1.2681546679
    8      H       0.3436079328    -0.4073006019    -2.2736157906
    9      C      -0.0264146541     1.4119804307    -1.1423226669
   10      H      -0.5505246642     1.8463867198    -2.0140448201
   11      N       0.4411372062     2.1364326276    -0.2522848752
   12      H       0.8922530176     2.6902204934     0.4291689881
 ----------------------------------------------------------------
 Nuclear Repulsion Energy =         235.99384794 hartrees
 There are       25 alpha and       24 beta electrons
 Applying Cartesian multipole field
    Component          Value
    ---------          -----
     (2,0,0)        1.00000E-10
     (0,2,0)        2.00000E-11
     (0,0,2)       -3.00000E-11
 Nucleus-field energy     =    -0.0000000012 hartrees
 Requested basis set is cc-pVTZ
 There are 100 shells and 280 basis functions
 A cutoff of  1.0D-14 yielded   4616 shell pairs
 There are     36028 function pairs (     46950 Cartesian)
 Smallest overlap matrix eigenvalue = 1.70E-04
 Guess MOs from SCF MO coefficient file
 Reading MOs from coefficient file
 Reading MOs from coefficient file
 Long-range K will be added via erf
 Coulomb attenuation parameter = 0.25 bohr**(-1)
 An unrestricted hybrid HF-DFT SCF calculation will be
 performed using Pulay DIIS extrapolation
 Exchange:     0.1957 Hartree-Fock + 1.0000 wB97X-D3 + LR-HF
 Correlation:  1.0000 wB97X-D3
 Using SG-2 standard quadrature grid
 Dispersion:   Grimme D3
 SCF converges when DIIS error is below 1.0E-08
 Geometry optimization detected.  Setting ReadMinima to 0
 Setting SaveMinima to 0
 using 64 threads for integral computing
 -------------------------------------------------------
 OpenMP Integral computing Module                
 Release: version 1.0, May 2013, Q-Chem Inc. Pittsburgh 
 -------------------------------------------------------
 using 64 threads for integral computing
 -------------------------------------------------------
 OpenMP Integral computing Module                
 Release: version 1.0, May 2013, Q-Chem Inc. Pittsburgh 
 -------------------------------------------------------
 ---------------------------------------
  Cycle       Energy         DIIS Error
 ---------------------------------------
    1    -302.8972001660      1.62E-03
    2    -302.9106550208      2.20E-04
    3    -302.9114188857      1.65E-04
    4    -302.9116818399      5.02E-05
    5    -302.9117429067      2.78E-05
    6    -302.9117647407      1.13E-05
    7    -302.9117717926      6.31E-06
    8    -302.9117745463      3.26E-06
    9    -302.9117764501      1.12E-06
   10    -302.9117770302      6.79E-07
   11    -302.9117773270      3.64E-07
   12    -302.9117774726      2.32E-07
   13    -302.9117775470      8.80E-08
   14    -302.9117775514      3.72E-08
   15    -302.9117775518      1.92E-08
   16    -302.9117775519      1.07E-08
   17    -302.9117775520      5.28E-09 Convergence criterion met
 ---------------------------------------
 <S^2> = 0.8087
 SCF time:  CPU 1865.72 s  wall 31.73 s
 SCF   energy in the final basis set = -302.91177755
 Total energy in the final basis set = -302.91177755
 
 --------------------------------------------------------------
 
                    Orbital Energies (a.u.)
 --------------------------------------------------------------
 
 Alpha MOs
 -- Occupied --
-14.4277 -14.4151 -10.3622 -10.3403 -10.3227 -10.3207 -10.3197  -1.0377
 -1.0325  -0.9577  -0.8751  -0.7778  -0.7075  -0.6593  -0.6301  -0.5844
 -0.5428  -0.5127  -0.5042  -0.4730  -0.4700  -0.4370  -0.4165  -0.3246
 -0.3153
 -- Virtual --
  0.0276   0.0985   0.1114   0.1208   0.1315   0.1547   0.1643   0.1823
  0.1904   0.2433   0.2825   0.2985   0.3243   0.3388   0.3539   0.3669
  0.3863   0.3994   0.4067   0.4170   0.4276   0.4349   0.4512   0.4731
  0.4855   0.4930   0.5094   0.5185   0.5395   0.5481   0.5556   0.5656
  0.5882   0.5904   0.6191   0.6253   0.6500   0.6576   0.6705   0.6924
  0.6957   0.7201   0.7240   0.7511   0.7836   0.7991   0.8100   0.8406
  0.8638   0.8861   0.8900   0.9235   0.9304   0.9855   1.0116   1.0178
  1.0264   1.0414   1.0473   1.0754   1.0989   1.1208   1.1277   1.1579
  1.1699   1.1980   1.2099   1.2489   1.2535   1.2686   1.3052   1.3342
  1.3579   1.3667   1.3896   1.4025   1.4291   1.4479   1.4726   1.4778
  1.5053   1.5342   1.5569   1.5678   1.5775   1.5929   1.6441   1.6757
  1.7420   1.7817   1.8003   1.8202   1.8862   1.9339   1.9412   2.0514
  2.0839   2.1271   2.1740   2.2037   2.2083   2.2366   2.2678   2.3166
  2.3349   2.3751   2.4001   2.4280   2.4450   2.4734   2.5165   2.5572
  2.5947   2.6141   2.6315   2.6488   2.7031   2.7123   2.7243   2.7593
  2.7754   2.7851   2.8161   2.8322   2.8537   2.8563   2.8858   2.8963
  2.9240   2.9470   2.9533   2.9638   2.9882   3.0190   3.0341   3.0567
  3.0617   3.0762   3.0936   3.1093   3.1259   3.1394   3.1479   3.1625
  3.1962   3.2068   3.2261   3.2377   3.2890   3.3013   3.3129   3.3287
  3.3444   3.3715   3.3995   3.4048   3.4304   3.4509   3.4688   3.4856
  3.5096   3.5586   3.5762   3.5847   3.6141   3.6509   3.6535   3.7084
  3.7285   3.7307   3.7454   3.7851   3.8117   3.8463   3.8669   3.8801
  3.8983   3.9269   3.9336   3.9632   3.9794   3.9885   4.0169   4.0279
  4.0464   4.0534   4.0637   4.0731   4.0954   4.1247   4.1587   4.1838
  4.1955   4.2214   4.2546   4.3215   4.3369   4.3496   4.3649   4.4005
  4.4359   4.4677   4.4911   4.5367   4.5592   4.5833   4.5938   4.6163
  4.6422   4.6603   4.6919   4.7324   4.7461   4.7571   4.7752   4.7888
  4.7917   4.8167   4.8465   4.8648   4.9622   5.0476   5.0908   5.1041
  5.1466   5.1952   5.2210   5.2447   5.2643   5.3383   5.3493   5.3933
  5.4298   5.4761   5.5604   5.6839   5.8171   5.9158   5.9696   5.9869
  6.1828   6.1993   6.2732   6.3791   6.4693   6.5935   6.8358   7.4736
  8.8369  10.4500  11.7038  12.7337  13.8637  14.4907  15.4433
 
 Beta MOs
 -- Occupied --
-14.4242 -14.4131 -10.3632 -10.3346 -10.3253 -10.3213 -10.3153  -1.0320
 -1.0254  -0.9476  -0.8535  -0.7751  -0.7018  -0.6555  -0.6262  -0.5795
 -0.5365  -0.5105  -0.4789  -0.4653  -0.4539  -0.4324  -0.3910  -0.3195
 -- Virtual --
 -0.0582   0.0410   0.1085   0.1175   0.1252   0.1351   0.1549   0.1682
  0.1862   0.2088   0.2449   0.2852   0.3012   0.3305   0.3402   0.3568
  0.3686   0.3854   0.4008   0.4094   0.4240   0.4357   0.4376   0.4587
  0.4771   0.4864   0.4985   0.5104   0.5206   0.5419   0.5510   0.5571
  0.5682   0.5897   0.5920   0.6214   0.6290   0.6529   0.6610   0.6723
  0.6937   0.6967   0.7227   0.7289   0.7526   0.7847   0.8041   0.8123
  0.8433   0.8651   0.8888   0.8982   0.9257   0.9319   0.9878   1.0134
  1.0188   1.0295   1.0449   1.0495   1.0789   1.1028   1.1251   1.1339
  1.1595   1.1738   1.2025   1.2121   1.2526   1.2564   1.2723   1.3101
  1.3389   1.3607   1.3691   1.3968   1.4085   1.4340   1.4516   1.4751
  1.4826   1.5092   1.5392   1.5582   1.5733   1.5812   1.5968   1.6461
  1.6793   1.7466   1.7914   1.8027   1.8233   1.8882   1.9384   1.9442
  2.0544   2.0878   2.1284   2.1781   2.2070   2.2134   2.2366   2.2705
  2.3242   2.3466   2.3963   2.4124   2.4327   2.4520   2.4791   2.5237
  2.5622   2.6045   2.6233   2.6361   2.6523   2.7069   2.7142   2.7258
  2.7643   2.7827   2.7884   2.8220   2.8360   2.8567   2.8626   2.8907
  2.8979   2.9308   2.9540   2.9578   2.9698   2.9948   3.0225   3.0389
  3.0605   3.0731   3.0792   3.1014   3.1142   3.1284   3.1422   3.1512
  3.1685   3.2022   3.2142   3.2316   3.2452   3.2966   3.3039   3.3192
  3.3409   3.3469   3.3731   3.4046   3.4089   3.4348   3.4562   3.4722
  3.4920   3.5135   3.5623   3.5810   3.5906   3.6203   3.6546   3.6638
  3.7139   3.7312   3.7350   3.7481   3.7884   3.8157   3.8515   3.8713
  3.8862   3.9012   3.9296   3.9372   3.9691   3.9843   3.9921   4.0206
  4.0330   4.0504   4.0621   4.0763   4.0847   4.1021   4.1293   4.1634
  4.1892   4.1997   4.2252   4.2569   4.3234   4.3412   4.3585   4.3688
  4.4054   4.4418   4.4723   4.4952   4.5413   4.5636   4.5881   4.5983
  4.6234   4.6586   4.6731   4.6984   4.7407   4.7505   4.7638   4.7806
  4.7957   4.7971   4.8243   4.8523   4.8670   4.9654   5.0516   5.1017
  5.1081   5.1497   5.1996   5.2279   5.2498   5.2716   5.3415   5.3531
  5.3982   5.4319   5.4777   5.5636   5.6860   5.8207   5.9192   5.9726
  5.9889   6.1850   6.2088   6.2766   6.3836   6.4723   6.5963   6.8380
  7.4753   8.8379  10.4528  11.7056  12.7450  13.8683  14.4928  15.4481
 --------------------------------------------------------------
 
          Ground-State Mulliken Net Atomic Charges

     Atom                 Charge (a.u.)    Spin (a.u.)
  --------------------------------------------------------
      1 C                    -0.072006      -0.122836
      2 N                    -0.076787       0.231783
      3 C                    -0.101568      -0.220871
      4 H                     0.149297       0.005933
      5 C                    -0.095399       0.528041
      6 H                     0.157632      -0.007823
      7 C                    -0.085322       0.538691
      8 H                     0.135948      -0.011417
      9 C                     0.049689      -0.075283
     10 H                     0.083609       0.006101
     11 N                    -0.368183       0.128620
     12 H                     0.223091      -0.000939
  --------------------------------------------------------
  Sum of atomic charges =     0.000000
  Sum of spin   charges =     1.000000

 -----------------------------------------------------------------
                    Cartesian Multipole Moments
 -----------------------------------------------------------------
    Charge (ESU x 10^10)
                 0.0000
    Dipole Moment (Debye)
         X       0.6398      Y       2.7231      Z      -3.1438
       Tot       4.2081
    Quadrupole Moments (Debye-Ang)
        XX     -41.4897     XY      -0.5021     YY     -46.6562
        XZ       1.6372     YZ      12.6769     ZZ     -47.1147
    Octopole Moments (Debye-Ang^2)
       XXX       7.4115    XXY      15.9479    XYY      13.5501
       YYY      64.5723    XXZ     -14.4535    XYZ      -1.3587
       YYZ     -39.0115    XZZ       7.2896    YZZ      47.1257
       ZZZ     -85.3341
    Hexadecapole Moments (Debye-Ang^3)
      XXXX     -70.3218   XXXY     -43.5783   XXYY    -119.5731
      XYYY     -40.5518   YYYY    -732.3390   XXXZ      44.2469
      XXYZ      78.8522   XYYZ      35.8592   YYYZ     334.6776
      XXZZ    -119.4229   XYZZ     -32.4079   YYZZ    -304.8939
      XZZZ      57.0162   YZZZ     325.9088   ZZZZ    -723.2836
 -----------------------------------------------------------------
 Calculating analytic gradient of the SCF energy
 Gradient of SCF Energy
            1           2           3           4           5           6
    1  -0.0000753   0.0000476  -0.0022904   0.0000419   0.0002805  -0.0004798
    2  -0.0009925   0.0003453  -0.0010806   0.0000549   0.0001073  -0.0003093
    3   0.0005394  -0.0004049   0.0036934  -0.0002887  -0.0019126  -0.0002209
            7           8           9          10          11          12
    1   0.0036705   0.0016023  -0.0107488   0.0017214   0.0055505   0.0006796
    2   0.0057801  -0.0005131  -0.0049710  -0.0001820  -0.0001243   0.0018852
    3  -0.0039009   0.0002254   0.0035447  -0.0006064   0.0012428  -0.0019113
 Max gradient component =       1.075E-02
 RMS gradient           =       2.824E-03
 Gradient time:  CPU 268.79 s  wall 5.08 s
 Geometry Optimization Parameters
   NAtoms,    NIC,     NZ,  NCons,   NDum,   NFix, NCnnct, MaxDiis
       12      65       0       0       0       0       0       0

 Cartesian Hessian Update
 Hessian updated using Powell/Murtagh-Sargent update
  Mixing factors:     0.648422 Powell                      0.351578 Murtagh-Sargent


** GEOMETRY OPTIMIZATION IN DELOCALIZED INTERNAL COORDINATES **
   Searching for a Transition State

   Optimization Cycle:   4

                       Coordinates (Angstroms)
     ATOM                X               Y               Z
      1  C        -0.3655278377   -1.7166916166    2.0276884042
      2  N        -0.4378081294   -2.5455476232    2.8266987747
      3  C         0.0726702662   -0.9741411520   -0.2530625500
      4  H         0.2631473935   -2.0104718896   -0.5080066448
      5  C        -0.2775048464   -0.6968074771    1.0569336589
      6  H        -0.5177057210    0.3082550696    1.3710021840
      7  C         0.1626700330   -0.0423149837   -1.2681546679
      8  H         0.3436079328   -0.4073006019   -2.2736157906
      9  C        -0.0264146541    1.4119804307   -1.1423226669
     10  H        -0.5505246642    1.8463867198   -2.0140448201
     11  N         0.4411372062    2.1364326276   -0.2522848752
     12  H         0.8922530176    2.6902204934    0.4291689881
   Point Group: c1    Number of degrees of freedom:    30


   Energy is   -302.911777552

 Hessian updated using Powell/Murtagh-Sargent update
  Mixing factors:     0.786137 Powell                      0.213863 Murtagh-Sargent

 30 Hessian modes will be used to form the next step
  Hessian Eigenvalues:
    -0.006705    0.019211    0.024078    0.024643    0.025047    0.025079
     0.049934    0.159951    0.159994    0.160031    0.160218    0.199972
     0.200000    0.200003    0.201341    0.218063    0.220011    0.220019
     0.220543    0.331719    0.354509    0.354637    0.361062    0.363608
     0.436579    0.479014    0.490728    0.500139    0.858515    1.323550

 Transition state search - taking P-RFO step
 Searching for Lamda that Maximizes Along the Lowest mode
 Value Taken    Lamda =   0.00090031
 Searching for Lamda that Minimizes Along All other modes
 Value Taken    Lamda =  -0.00195827
 Calculated Step too Large.  Step scaled by  0.755249
 Step Taken.  Stepsize is  0.300000

                             Maximum     Tolerance    Cnvgd?
         Gradient           0.006007      0.000300      NO
         Displacement       0.220613      0.001200      NO
         Energy change      0.001604      0.000001      NO


 New Cartesian Coordinates Obtained by Inverse Iteration

 Displacement from previous Coordinates is:  0.370871
 Adding empirical dispersion correction 
 ----------------------------------------------------------------
 Doing -D3(0) with
 s6  =   1.00000
 s8  =   1.00000
 rs6 =   1.28100
 rs8 =   1.09400
 -D3 energy without 3body term =     -0.0026808662 hartrees
 ----------------------------------------------------------------
             Standard Nuclear Orientation (Angstroms)
    I     Atom           X                Y                Z
 ----------------------------------------------------------------
    1      C      -0.3799666870    -1.6925826568     2.0204177183
    2      N      -0.4730893634    -2.5122521695     2.8272109720
    3      C       0.0703927677    -0.9806510599    -0.2723727269
    4      H       0.2364684709    -2.0223873015    -0.5213844660
    5      C      -0.2659912875    -0.6851303093     1.0411691880
    6      H      -0.4543919883     0.3312721766     1.3550647426
    7      C       0.1960915196    -0.0522006048    -1.2814176288
    8      H       0.4147097665    -0.4094244727    -2.2819808230
    9      C      -0.0025587812     1.4077423116    -1.1518385361
   10      H      -0.6662557815     1.8216135906    -1.9351762801
   11      N       0.4440716427     2.1246102061    -0.2488571966
   12      H       0.8805197179     2.6693902867     0.4491650311
 ----------------------------------------------------------------
 Nuclear Repulsion Energy =         236.26457041 hartrees
 There are       25 alpha and       24 beta electrons
 Applying Cartesian multipole field
    Component          Value
    ---------          -----
     (2,0,0)        1.00000E-10
     (0,2,0)        2.00000E-11
     (0,0,2)       -3.00000E-11
 Nucleus-field energy     =    -0.0000000012 hartrees
 Requested basis set is cc-pVTZ
 There are 100 shells and 280 basis functions
 A cutoff of  1.0D-14 yielded   4622 shell pairs
 There are     36054 function pairs (     46979 Cartesian)
 Smallest overlap matrix eigenvalue = 1.71E-04
 Guess MOs from SCF MO coefficient file
 Reading MOs from coefficient file
 Reading MOs from coefficient file
 Long-range K will be added via erf
 Coulomb attenuation parameter = 0.25 bohr**(-1)
 An unrestricted hybrid HF-DFT SCF calculation will be
 performed using Pulay DIIS extrapolation
 Exchange:     0.1957 Hartree-Fock + 1.0000 wB97X-D3 + LR-HF
 Correlation:  1.0000 wB97X-D3
 Using SG-2 standard quadrature grid
 Dispersion:   Grimme D3
 SCF converges when DIIS error is below 1.0E-08
 Geometry optimization detected.  Setting ReadMinima to 0
 Setting SaveMinima to 0
 using 64 threads for integral computing
 -------------------------------------------------------
 OpenMP Integral computing Module                
 Release: version 1.0, May 2013, Q-Chem Inc. Pittsburgh 
 -------------------------------------------------------
 using 64 threads for integral computing
 -------------------------------------------------------
 OpenMP Integral computing Module                
 Release: version 1.0, May 2013, Q-Chem Inc. Pittsburgh 
 -------------------------------------------------------
 ---------------------------------------
  Cycle       Energy         DIIS Error
 ---------------------------------------
    1    -302.9082983744      8.62E-04
    2    -302.9107203875      9.94E-05
    3    -302.9111108358      5.42E-05
    4    -302.9112062422      4.06E-05
    5    -302.9112659216      1.63E-05
    6    -302.9112879207      9.87E-06
    7    -302.9112970753      5.77E-06
    8    -302.9113007063      2.70E-06
    9    -302.9113021892      1.20E-06
   10    -302.9113029574      6.68E-07
   11    -302.9113033420      3.72E-07
   12    -302.9113034863      1.47E-07
   13    -302.9113035139      5.31E-08
   14    -302.9113035199      2.17E-08
   15    -302.9113035217      1.13E-08
   16    -302.9113035223      7.87E-09 Convergence criterion met
 ---------------------------------------
 <S^2> = 0.8063
 SCF time:  CPU 1770.09 s  wall 30.14 s
 SCF   energy in the final basis set = -302.91130352
 Total energy in the final basis set = -302.91130352
 
 --------------------------------------------------------------
 
                    Orbital Energies (a.u.)
 --------------------------------------------------------------
 
 Alpha MOs
 -- Occupied --
-14.4277 -14.4149 -10.3631 -10.3402 -10.3227 -10.3205 -10.3195  -1.0383
 -1.0325  -0.9576  -0.8746  -0.7774  -0.7079  -0.6589  -0.6301  -0.5846
 -0.5468  -0.5126  -0.5037  -0.4730  -0.4663  -0.4365  -0.4181  -0.3244
 -0.3154
 -- Virtual --
  0.0302   0.0949   0.1107   0.1228   0.1307   0.1536   0.1655   0.1801
  0.1905   0.2436   0.2808   0.2946   0.3247   0.3412   0.3528   0.3717
  0.3855   0.4007   0.4098   0.4162   0.4261   0.4366   0.4529   0.4696
  0.4844   0.4933   0.5055   0.5165   0.5276   0.5487   0.5562   0.5646
  0.5887   0.5892   0.6191   0.6253   0.6522   0.6638   0.6733   0.6846
  0.6990   0.7194   0.7272   0.7525   0.7827   0.8041   0.8132   0.8453
  0.8569   0.8862   0.8944   0.9253   0.9354   0.9874   1.0108   1.0126
  1.0236   1.0371   1.0487   1.0772   1.0966   1.1214   1.1284   1.1659
  1.1697   1.1988   1.2120   1.2413   1.2536   1.2765   1.3038   1.3361
  1.3555   1.3613   1.3868   1.4018   1.4319   1.4441   1.4767   1.4786
  1.5088   1.5276   1.5577   1.5682   1.5801   1.5901   1.6457   1.6801
  1.7594   1.7772   1.7967   1.8122   1.8855   1.9060   1.9405   2.0532
  2.0827   2.1263   2.1759   2.2023   2.2128   2.2344   2.2595   2.3134
  2.3427   2.3781   2.4022   2.4349   2.4498   2.4742   2.5226   2.5538
  2.5935   2.6122   2.6246   2.6514   2.7060   2.7145   2.7273   2.7609
  2.7684   2.7807   2.8157   2.8237   2.8551   2.8555   2.8839   2.8921
  2.9289   2.9448   2.9566   2.9689   2.9925   3.0148   3.0363   3.0619
  3.0668   3.0733   3.0932   3.1052   3.1272   3.1412   3.1442   3.1651
  3.1851   3.2070   3.2288   3.2366   3.2869   3.2959   3.3168   3.3260
  3.3348   3.3696   3.4014   3.4217   3.4357   3.4556   3.4788   3.4861
  3.5062   3.5503   3.5763   3.5859   3.6190   3.6446   3.6625   3.7090
  3.7144   3.7274   3.7449   3.7802   3.8134   3.8431   3.8604   3.8760
  3.9090   3.9219   3.9312   3.9640   3.9673   3.9920   4.0126   4.0234
  4.0386   4.0558   4.0648   4.0791   4.0963   4.1230   4.1574   4.1852
  4.1901   4.2211   4.2608   4.3166   4.3437   4.3519   4.3660   4.3886
  4.4336   4.4765   4.4936   4.5141   4.5629   4.5818   4.6005   4.6201
  4.6431   4.6602   4.6912   4.7342   4.7389   4.7510   4.7741   4.7895
  4.7946   4.8148   4.8534   4.8711   4.9817   5.0527   5.0878   5.1204
  5.1633   5.1814   5.2080   5.2411   5.2629   5.3164   5.3344   5.3994
  5.4443   5.4772   5.5677   5.6632   5.8202   5.9030   5.9720   5.9800
  6.1741   6.1995   6.2667   6.3886   6.4652   6.5955   6.8205   7.4801
  8.8228  10.5198  11.6555  12.7545  13.8914  14.4665  15.4314
 
 Beta MOs
 -- Occupied --
-14.4240 -14.4133 -10.3640 -10.3344 -10.3254 -10.3211 -10.3150  -1.0334
 -1.0251  -0.9474  -0.8529  -0.7748  -0.7022  -0.6550  -0.6260  -0.5795
 -0.5403  -0.5106  -0.4775  -0.4651  -0.4532  -0.4314  -0.3925  -0.3198
 -- Virtual --
 -0.0569   0.0421   0.1079   0.1157   0.1264   0.1335   0.1536   0.1687
  0.1851   0.2086   0.2453   0.2833   0.2975   0.3314   0.3425   0.3564
  0.3729   0.3842   0.4038   0.4121   0.4231   0.4337   0.4388   0.4616
  0.4727   0.4857   0.4986   0.5073   0.5187   0.5314   0.5502   0.5573
  0.5670   0.5897   0.5909   0.6208   0.6289   0.6552   0.6675   0.6748
  0.6856   0.7011   0.7222   0.7313   0.7542   0.7839   0.8088   0.8150
  0.8482   0.8587   0.8934   0.8984   0.9276   0.9360   0.9901   1.0119
  1.0139   1.0273   1.0398   1.0503   1.0810   1.1012   1.1261   1.1339
  1.1698   1.1706   1.2044   1.2136   1.2465   1.2556   1.2800   1.3086
  1.3402   1.3599   1.3621   1.3945   1.4082   1.4359   1.4487   1.4799
  1.4826   1.5130   1.5325   1.5588   1.5733   1.5843   1.5936   1.6473
  1.6839   1.7639   1.7858   1.8012   1.8149   1.8879   1.9096   1.9439
  2.0561   2.0857   2.1275   2.1796   2.2076   2.2164   2.2339   2.2639
  2.3202   2.3555   2.4009   2.4142   2.4390   2.4562   2.4804   2.5294
  2.5587   2.6015   2.6207   2.6338   2.6543   2.7091   2.7170   2.7297
  2.7646   2.7743   2.7860   2.8221   2.8282   2.8570   2.8638   2.8850
  2.8986   2.9357   2.9514   2.9607   2.9737   2.9995   3.0200   3.0408
  3.0657   3.0767   3.0778   3.1003   3.1103   3.1297   3.1407   3.1514
  3.1709   3.1906   3.2159   3.2353   3.2429   3.2959   3.2982   3.3222
  3.3365   3.3370   3.3710   3.4048   3.4285   3.4389   3.4637   3.4822
  3.4895   3.5111   3.5542   3.5829   3.5922   3.6253   3.6481   3.6739
  3.7107   3.7210   3.7309   3.7468   3.7840   3.8169   3.8477   3.8660
  3.8818   3.9111   3.9246   3.9349   3.9687   3.9726   3.9955   4.0167
  4.0284   4.0416   4.0670   4.0781   4.0888   4.1031   4.1275   4.1618
  4.1901   4.1941   4.2240   4.2627   4.3188   4.3519   4.3578   4.3691
  4.3939   4.4392   4.4802   4.4998   4.5180   4.5667   4.5853   4.6052
  4.6274   4.6595   4.6734   4.6975   4.7404   4.7461   4.7555   4.7791
  4.7964   4.8001   4.8225   4.8580   4.8734   4.9850   5.0571   5.0976
  5.1241   5.1671   5.1873   5.2121   5.2482   5.2690   5.3208   5.3376
  5.4038   5.4460   5.4788   5.5710   5.6654   5.8239   5.9064   5.9756
  5.9817   6.1763   6.2094   6.2703   6.3923   6.4675   6.5984   6.8226
  7.4815   8.8238  10.5223  11.6573  12.7659  13.8961  14.4682  15.4364
 --------------------------------------------------------------
 
          Ground-State Mulliken Net Atomic Charges

     Atom                 Charge (a.u.)    Spin (a.u.)
  --------------------------------------------------------
      1 C                    -0.072347      -0.125823
      2 N                    -0.076922       0.238951
      3 C                    -0.100146      -0.218074
      4 H                     0.151142       0.005637
      5 C                    -0.099223       0.540863
      6 H                     0.158835      -0.007532
      7 C                    -0.090340       0.532327
      8 H                     0.135710      -0.011217
      9 C                     0.053031      -0.060655
     10 H                     0.085626       0.006982
     11 N                    -0.368572       0.099130
     12 H                     0.223205      -0.000591
  --------------------------------------------------------
  Sum of atomic charges =    -0.000000
  Sum of spin   charges =     1.000000

 -----------------------------------------------------------------
                    Cartesian Multipole Moments
 -----------------------------------------------------------------
    Charge (ESU x 10^10)
                -0.0000
    Dipole Moment (Debye)
         X       0.6846      Y       2.7056      Z      -3.1425
       Tot       4.2029
    Quadrupole Moments (Debye-Ang)
        XX     -41.5880     XY      -0.6907     YY     -46.4885
        XZ       1.8693     YZ      12.6319     ZZ     -47.1917
    Octopole Moments (Debye-Ang^2)
       XXX       6.9959    XXY      15.8665    XYY      13.4128
       YYY      62.4403    XXZ     -14.6697    XYZ      -1.5774
       YYZ     -37.9578    XZZ       8.0662    YZZ      46.7493
       ZZZ     -84.4635
    Hexadecapole Moments (Debye-Ang^3)
      XXXX     -72.8689   XXXY     -45.6203   XXYY    -118.6591
      XYYY     -43.2322   YYYY    -718.5911   XXXZ      47.3871
      XXYZ      77.4581   XYYZ      37.9421   YYYZ     327.5131
      XXZZ    -119.6419   XYZZ     -34.2755   YYZZ    -300.8737
      XZZZ      61.0748   YZZZ     321.6778   ZZZZ    -723.9637
 -----------------------------------------------------------------
 Calculating analytic gradient of the SCF energy
 Gradient of SCF Energy
            1           2           3           4           5           6
    1   0.0000527   0.0000413  -0.0029325   0.0002565   0.0000560   0.0001284
    2  -0.0004451   0.0002021  -0.0018598   0.0000142   0.0003012   0.0000641
    3   0.0007054  -0.0003399   0.0016060  -0.0000058  -0.0018993   0.0002333
            7           8           9          10          11          12
    1  -0.0006807   0.0024579   0.0030085  -0.0037117   0.0023106  -0.0009869
    2   0.0023878   0.0005634   0.0007906  -0.0002366  -0.0042757   0.0024938
    3   0.0012575   0.0003833  -0.0064782   0.0029710   0.0029085  -0.0013417
 Max gradient component =       6.478E-03
 RMS gradient           =       2.034E-03
 Gradient time:  CPU 264.05 s  wall 5.18 s
 Geometry Optimization Parameters
   NAtoms,    NIC,     NZ,  NCons,   NDum,   NFix, NCnnct, MaxDiis
       12      65       0       0       0       0       0       0

 Cartesian Hessian Update
 Hessian updated using Powell/Murtagh-Sargent update
  Mixing factors:     0.282590 Powell                      0.717410 Murtagh-Sargent


** GEOMETRY OPTIMIZATION IN DELOCALIZED INTERNAL COORDINATES **
   Searching for a Transition State

   Optimization Cycle:   5

                       Coordinates (Angstroms)
     ATOM                X               Y               Z
      1  C        -0.3799666870   -1.6925826568    2.0204177183
      2  N        -0.4730893634   -2.5122521695    2.8272109720
      3  C         0.0703927677   -0.9806510599   -0.2723727269
      4  H         0.2364684709   -2.0223873015   -0.5213844660
      5  C        -0.2659912875   -0.6851303093    1.0411691880
      6  H        -0.4543919883    0.3312721766    1.3550647426
      7  C         0.1960915196   -0.0522006048   -1.2814176288
      8  H         0.4147097665   -0.4094244727   -2.2819808230
      9  C        -0.0025587812    1.4077423116   -1.1518385361
     10  H        -0.6662557815    1.8216135906   -1.9351762801
     11  N         0.4440716427    2.1246102061   -0.2488571966
     12  H         0.8805197179    2.6693902867    0.4491650311
   Point Group: c1    Number of degrees of freedom:    30


   Energy is   -302.911303522

 Hessian updated using Powell/Murtagh-Sargent update
  Mixing factors:     0.447334 Powell                      0.552666 Murtagh-Sargent

 30 Hessian modes will be used to form the next step
  Hessian Eigenvalues:
    -0.000121    0.019211    0.023560    0.024653    0.025041    0.025142
     0.068476    0.159956    0.159994    0.160066    0.160778    0.199997
     0.200000    0.200666    0.203820    0.218189    0.220014    0.220024
     0.221953    0.331726    0.354514    0.354638    0.361068    0.363826
     0.436604    0.479314    0.490912    0.500139    0.858520    1.323569

 Transition state search - taking P-RFO step
 Searching for Lamda that Maximizes Along the Lowest mode
 Value Taken    Lamda =   0.00420915
 Searching for Lamda that Minimizes Along All other modes
 Value Taken    Lamda =  -0.00042836
 Calculated Step too Large.  Step scaled by  0.303376
 Step Taken.  Stepsize is  0.300000

                             Maximum     Tolerance    Cnvgd?
         Gradient           0.004012      0.000300      NO
         Displacement       0.213417      0.001200      NO
         Energy change      0.000474      0.000001      NO


 New Cartesian Coordinates Obtained by Inverse Iteration

 Displacement from previous Coordinates is:  0.462246
 Adding empirical dispersion correction 
 ----------------------------------------------------------------
 Doing -D3(0) with
 s6  =   1.00000
 s8  =   1.00000
 rs6 =   1.28100
 rs8 =   1.09400
 -D3 energy without 3body term =     -0.0027007436 hartrees
 ----------------------------------------------------------------
             Standard Nuclear Orientation (Angstroms)
    I     Atom           X                Y                Z
 ----------------------------------------------------------------
    1      C      -0.4104274712    -1.7069651458     2.0117523734
    2      N      -0.5203078412    -2.5309827347     2.8125163168
    3      C       0.0850677807    -0.9832260415    -0.2713750293
    4      H       0.2641431904    -2.0223546181    -0.5216740026
    5      C      -0.2760509232    -0.6955749029     1.0413024432
    6      H      -0.4732218778     0.3187685116     1.3573413377
    7      C       0.2215812256    -0.0488182313    -1.2673200897
    8      H       0.4856129787    -0.3880705405    -2.2632866290
    9      C      -0.0340582225     1.4082651000    -1.1271094579
   10      H      -0.7895125451     1.7821472197    -1.8455059492
   11      N       0.4768874534     2.1558980650    -0.2885694717
   12      H       0.9702862485     2.7109133158     0.3619281529
 ----------------------------------------------------------------
 Nuclear Repulsion Energy =         235.89207064 hartrees
 There are       25 alpha and       24 beta electrons
 Applying Cartesian multipole field
    Component          Value
    ---------          -----
     (2,0,0)        1.00000E-10
     (0,2,0)        2.00000E-11
     (0,0,2)       -3.00000E-11
 Nucleus-field energy     =    -0.0000000004 hartrees
 Requested basis set is cc-pVTZ
 There are 100 shells and 280 basis functions
 A cutoff of  1.0D-14 yielded   4620 shell pairs
 There are     36022 function pairs (     46921 Cartesian)
 Smallest overlap matrix eigenvalue = 1.73E-04
 Guess MOs from SCF MO coefficient file
 Reading MOs from coefficient file
 Reading MOs from coefficient file
 Long-range K will be added via erf
 Coulomb attenuation parameter = 0.25 bohr**(-1)
 An unrestricted hybrid HF-DFT SCF calculation will be
 performed using Pulay DIIS extrapolation
 Exchange:     0.1957 Hartree-Fock + 1.0000 wB97X-D3 + LR-HF
 Correlation:  1.0000 wB97X-D3
 Using SG-2 standard quadrature grid
 Dispersion:   Grimme D3
 SCF converges when DIIS error is below 1.0E-08
 Geometry optimization detected.  Setting ReadMinima to 0
 Setting SaveMinima to 0
 using 64 threads for integral computing
 -------------------------------------------------------
 OpenMP Integral computing Module                
 Release: version 1.0, May 2013, Q-Chem Inc. Pittsburgh 
 -------------------------------------------------------
 using 64 threads for integral computing
 -------------------------------------------------------
 OpenMP Integral computing Module                
 Release: version 1.0, May 2013, Q-Chem Inc. Pittsburgh 
 -------------------------------------------------------
 ---------------------------------------
  Cycle       Energy         DIIS Error
 ---------------------------------------
    1    -302.8993365695      1.31E-03
    2    -302.9092273380      1.75E-04
    3    -302.9098952963      1.14E-04
    4    -302.9100630023      4.57E-05
    5    -302.9101300320      2.53E-05
    6    -302.9101538348      1.20E-05
    7    -302.9101625228      6.21E-06
    8    -302.9101655896      4.07E-06
    9    -302.9101669658      1.09E-06
   10    -302.9101673604      6.53E-07
   11    -302.9101675319      3.08E-07
   12    -302.9101676287      1.82E-07
   13    -302.9101676773      6.97E-08
   14    -302.9101676828      3.06E-08
   15    -302.9101676835      1.28E-08
   16    -302.9101676836      4.32E-09 Convergence criterion met
 ---------------------------------------
 <S^2> = 0.8044
 SCF time:  CPU 1766.29 s  wall 30.52 s
 SCF   energy in the final basis set = -302.91016768
 Total energy in the final basis set = -302.91016768
 
 --------------------------------------------------------------
 
                    Orbital Energies (a.u.)
 --------------------------------------------------------------
 
 Alpha MOs
 -- Occupied --
-14.4274 -14.4152 -10.3641 -10.3401 -10.3221 -10.3203 -10.3191  -1.0386
 -1.0323  -0.9578  -0.8740  -0.7771  -0.7076  -0.6585  -0.6303  -0.5854
 -0.5505  -0.5119  -0.5032  -0.4728  -0.4620  -0.4356  -0.4201  -0.3239
 -0.3154
 -- Virtual --
  0.0352   0.0870   0.1109   0.1234   0.1314   0.1520   0.1650   0.1785
  0.1884   0.2436   0.2797   0.2945   0.3240   0.3407   0.3528   0.3721
  0.3875   0.3998   0.4090   0.4129   0.4260   0.4366   0.4529   0.4744
  0.4861   0.4931   0.5061   0.5137   0.5238   0.5507   0.5560   0.5653
  0.5863   0.5892   0.6168   0.6241   0.6463   0.6637   0.6735   0.6802
  0.6953   0.7164   0.7326   0.7521   0.7838   0.8054   0.8152   0.8485
  0.8570   0.8813   0.9004   0.9260   0.9419   0.9856   1.0059   1.0103
  1.0276   1.0423   1.0515   1.0778   1.0973   1.1210   1.1269   1.1616
  1.1746   1.1965   1.2136   1.2386   1.2524   1.2713   1.3082   1.3349
  1.3554   1.3607   1.3862   1.3977   1.4326   1.4379   1.4733   1.4833
  1.5089   1.5224   1.5577   1.5664   1.5770   1.5929   1.6464   1.6752
  1.7575   1.7709   1.7932   1.8083   1.8825   1.8962   1.9385   2.0513
  2.0766   2.1259   2.1744   2.2018   2.2085   2.2356   2.2598   2.3103
  2.3496   2.3791   2.4036   2.4418   2.4564   2.4767   2.5244   2.5536
  2.5972   2.6107   2.6310   2.6451   2.7104   2.7158   2.7290   2.7593
  2.7618   2.7851   2.8086   2.8237   2.8540   2.8553   2.8891   2.8914
  2.9256   2.9449   2.9575   2.9678   2.9940   3.0161   3.0406   3.0611
  3.0696   3.0710   3.0902   3.1023   3.1239   3.1383   3.1438   3.1688
  3.1799   3.2049   3.2264   3.2350   3.2798   3.2997   3.3162   3.3253
  3.3329   3.3672   3.4039   3.4249   3.4470   3.4580   3.4810   3.4846
  3.5074   3.5494   3.5667   3.5870   3.6213   3.6481   3.6710   3.6941
  3.7140   3.7255   3.7377   3.7710   3.8176   3.8433   3.8533   3.8784
  3.9041   3.9172   3.9302   3.9613   3.9655   3.9904   4.0181   4.0284
  4.0358   4.0517   4.0650   4.0749   4.0986   4.1120   4.1495   4.1846
  4.1925   4.2201   4.2632   4.3176   4.3408   4.3588   4.3669   4.3885
  4.4332   4.4789   4.4976   4.5063   4.5594   4.5830   4.6006   4.6230
  4.6436   4.6565   4.6884   4.7199   4.7393   4.7413   4.7729   4.7876
  4.7945   4.8136   4.8477   4.8766   4.9779   5.0520   5.0855   5.1215
  5.1705   5.1853   5.2028   5.2362   5.2617   5.3089   5.3340   5.4003
  5.4391   5.4787   5.5696   5.6574   5.8230   5.8906   5.9616   5.9803
  6.1616   6.1992   6.2642   6.3946   6.4614   6.5944   6.7865   7.4792
  8.8258  10.5435  11.5677  12.7723  13.9323  14.4067  15.4170
 
 Beta MOs
 -- Occupied --
-14.4236 -14.4140 -10.3648 -10.3341 -10.3247 -10.3208 -10.3149  -1.0344
 -1.0247  -0.9474  -0.8522  -0.7747  -0.7020  -0.6544  -0.6260  -0.5801
 -0.5440  -0.5101  -0.4760  -0.4647  -0.4522  -0.4304  -0.3938  -0.3202
 -- Virtual --
 -0.0546   0.0444   0.1033   0.1147   0.1259   0.1336   0.1523   0.1676
  0.1827   0.2079   0.2453   0.2825   0.2978   0.3307   0.3422   0.3568
  0.3720   0.3866   0.4033   0.4101   0.4207   0.4337   0.4390   0.4618
  0.4780   0.4869   0.4978   0.5083   0.5162   0.5276   0.5522   0.5573
  0.5676   0.5874   0.5909   0.6183   0.6273   0.6488   0.6678   0.6753
  0.6815   0.6970   0.7207   0.7353   0.7535   0.7849   0.8104   0.8169
  0.8510   0.8594   0.8885   0.9031   0.9283   0.9433   0.9886   1.0071
  1.0116   1.0312   1.0440   1.0543   1.0814   1.1024   1.1258   1.1325
  1.1656   1.1758   1.2011   1.2156   1.2436   1.2546   1.2749   1.3131
  1.3386   1.3587   1.3622   1.3942   1.4039   1.4362   1.4421   1.4782
  1.4869   1.5141   1.5267   1.5590   1.5708   1.5817   1.5955   1.6480
  1.6791   1.7623   1.7777   1.7992   1.8114   1.8853   1.8988   1.9418
  2.0541   2.0793   2.1269   2.1775   2.2081   2.2127   2.2354   2.2636
  2.3185   2.3620   2.4022   2.4156   2.4456   2.4615   2.4832   2.5310
  2.5592   2.6053   2.6200   2.6400   2.6477   2.7130   2.7185   2.7329
  2.7618   2.7701   2.7907   2.8163   2.8263   2.8570   2.8632   2.8893
  2.8981   2.9323   2.9514   2.9612   2.9734   3.0012   3.0209   3.0461
  3.0703   3.0705   3.0805   3.0968   3.1085   3.1268   3.1404   3.1477
  3.1751   3.1849   3.2142   3.2336   3.2411   3.2874   3.3022   3.3228
  3.3322   3.3378   3.3681   3.4073   3.4311   3.4503   3.4678   3.4835
  3.4867   3.5130   3.5531   3.5741   3.5933   3.6281   3.6518   3.6821
  3.6958   3.7212   3.7285   3.7395   3.7752   3.8208   3.8485   3.8587
  3.8831   3.9071   3.9202   3.9336   3.9671   3.9694   3.9937   4.0221
  4.0325   4.0392   4.0610   4.0787   4.0865   4.1053   4.1164   4.1532
  4.1892   4.1963   4.2229   4.2647   4.3198   4.3509   4.3633   4.3696
  4.3938   4.4385   4.4815   4.5054   4.5101   4.5635   4.5865   4.6041
  4.6301   4.6590   4.6700   4.6954   4.7251   4.7437   4.7489   4.7782
  4.7927   4.8006   4.8215   4.8521   4.8787   4.9810   5.0554   5.0957
  5.1249   5.1783   5.1880   5.2069   5.2421   5.2680   5.3142   5.3370
  5.4039   5.4408   5.4803   5.5728   5.6597   5.8266   5.8939   5.9650
  5.9824   6.1638   6.2094   6.2680   6.3974   6.4631   6.5974   6.7885
  7.4803   8.8269  10.5458  11.5696  12.7841  13.9372  14.4080  15.4221
 --------------------------------------------------------------
 
          Ground-State Mulliken Net Atomic Charges

     Atom                 Charge (a.u.)    Spin (a.u.)
  --------------------------------------------------------
      1 C                    -0.070962      -0.128615
      2 N                    -0.077864       0.245969
      3 C                    -0.103247      -0.214696
      4 H                     0.151665       0.005441
      5 C                    -0.102461       0.553562
      6 H                     0.159063      -0.007997
      7 C                    -0.088452       0.527550
      8 H                     0.137002      -0.010946
      9 C                     0.049859      -0.045874
     10 H                     0.086959       0.007397
     11 N                    -0.365321       0.068260
     12 H                     0.223759      -0.000051
  --------------------------------------------------------
  Sum of atomic charges =    -0.000000
  Sum of spin   charges =     1.000000

 -----------------------------------------------------------------
                    Cartesian Multipole Moments
 -----------------------------------------------------------------
    Charge (ESU x 10^10)
                -0.0000
    Dipole Moment (Debye)
         X       0.7940      Y       2.7572      Z      -3.1730
       Tot       4.2779
    Quadrupole Moments (Debye-Ang)
        XX     -41.3667     XY      -0.6726     YY     -46.6437
        XZ       1.9875     YZ      12.5320     ZZ     -47.3282
    Octopole Moments (Debye-Ang^2)
       XXX       7.9440    XXY      16.8977    XYY      15.3722
       YYY      63.6196    XXZ     -14.9602    XYZ      -2.0506
       YYZ     -38.3634    XZZ       8.9052    YZZ      46.1807
       ZZZ     -83.5331
    Hexadecapole Moments (Debye-Ang^3)
      XXXX     -78.3515   XXXY     -48.5653   XXYY    -119.3674
      XYYY     -44.8599   YYYY    -728.8806   XXXZ      51.5770
      XXYZ      78.6020   XYYZ      40.8741   YYYZ     330.0980
      XXZZ    -119.4137   XYZZ     -37.5831   YYZZ    -303.5081
      XZZZ      65.7658   YZZZ     322.7067   ZZZZ    -714.0922
 -----------------------------------------------------------------
 Calculating analytic gradient of the SCF energy
 Gradient of SCF Energy
            1           2           3           4           5           6
    1  -0.0001589   0.0000459  -0.0026489  -0.0002496   0.0006694   0.0000042
    2  -0.0000986   0.0000702  -0.0011232   0.0000445   0.0002205  -0.0000945
    3   0.0003000  -0.0001664   0.0001398  -0.0001223  -0.0008037   0.0002028
            7           8           9          10          11          12
    1  -0.0000511   0.0025886   0.0003291  -0.0029271   0.0044614  -0.0020632
    2   0.0008343   0.0006478   0.0028479  -0.0002987  -0.0071038   0.0040535
    3   0.0015348   0.0004562  -0.0054225   0.0025680   0.0033297  -0.0020164
 Max gradient component =       7.104E-03
 RMS gradient           =       2.231E-03
 Gradient time:  CPU 265.12 s  wall 5.11 s
 Geometry Optimization Parameters
   NAtoms,    NIC,     NZ,  NCons,   NDum,   NFix, NCnnct, MaxDiis
       12      65       0       0       0       0       0       0

 Cartesian Hessian Update
 Hessian updated using Powell/Murtagh-Sargent update
  Mixing factors:     0.960561 Powell                      0.039439 Murtagh-Sargent


** GEOMETRY OPTIMIZATION IN DELOCALIZED INTERNAL COORDINATES **
   Searching for a Transition State

   Optimization Cycle:   6

                       Coordinates (Angstroms)
     ATOM                X               Y               Z
      1  C        -0.4104274712   -1.7069651458    2.0117523734
      2  N        -0.5203078412   -2.5309827347    2.8125163168
      3  C         0.0850677807   -0.9832260415   -0.2713750293
      4  H         0.2641431904   -2.0223546181   -0.5216740026
      5  C        -0.2760509232   -0.6955749029    1.0413024432
      6  H        -0.4732218778    0.3187685116    1.3573413377
      7  C         0.2215812256   -0.0488182313   -1.2673200897
      8  H         0.4856129787   -0.3880705405   -2.2632866290
      9  C        -0.0340582225    1.4082651000   -1.1271094579
     10  H        -0.7895125451    1.7821472197   -1.8455059492
     11  N         0.4768874534    2.1558980650   -0.2885694717
     12  H         0.9702862485    2.7109133158    0.3619281529
   Point Group: c1    Number of degrees of freedom:    30


   Energy is   -302.910167684

 Hessian updated using Powell/Murtagh-Sargent update
  Mixing factors:     0.997462 Powell                      0.002538 Murtagh-Sargent

 30 Hessian modes will be used to form the next step
  Hessian Eigenvalues:
    -0.001512    0.019225    0.023785    0.024670    0.025042    0.025213
     0.068507    0.159955    0.159994    0.160067    0.160777    0.199997
     0.200000    0.200666    0.203467    0.218189    0.220014    0.220024
     0.221940    0.331725    0.354514    0.354638    0.361068    0.363836
     0.436605    0.479322    0.490916    0.500139    0.858518    1.323569

 Transition state search - taking P-RFO step
 Searching for Lamda that Maximizes Along the Lowest mode
 Value Taken    Lamda =   0.00293293
 Searching for Lamda that Minimizes Along All other modes
 Value Taken    Lamda =  -0.00040741
 Calculated Step too Large.  Step scaled by  0.368280
 Step Taken.  Stepsize is  0.300000

                             Maximum     Tolerance    Cnvgd?
         Gradient           0.003973      0.000300      NO
         Displacement       0.202419      0.001200      NO
         Energy change      0.001136      0.000001      NO


 New Cartesian Coordinates Obtained by Inverse Iteration

 Displacement from previous Coordinates is:  0.474839
 Adding empirical dispersion correction 
 ----------------------------------------------------------------
 Doing -D3(0) with
 s6  =   1.00000
 s8  =   1.00000
 rs6 =   1.28100
 rs8 =   1.09400
 -D3 energy without 3body term =     -0.0027208509 hartrees
 ----------------------------------------------------------------
             Standard Nuclear Orientation (Angstroms)
    I     Atom           X                Y                Z
 ----------------------------------------------------------------
    1      C      -0.4395917643    -1.7208480219     2.0024514252
    2      N      -0.5529199408    -2.5481005507     2.7998348989
    3      C       0.0966977904    -0.9848663142    -0.2702695300
    4      H       0.3042723232    -2.0194040705    -0.5176095983
    5      C      -0.3013171191    -0.7066896371     1.0371312666
    6      H      -0.5154999361     0.3049341112     1.3524313357
    7      C       0.2419014606    -0.0430356561    -1.2529676398
    8      H       0.5517766266    -0.3620410712    -2.2424199148
    9      C      -0.0619492908     1.4095138032    -1.0990842074
   10      H      -0.9003057430     1.7429318197    -1.7415699130
   11      N       0.5094881025     2.1883205837    -0.3340066866
   12      H       1.0674474871     2.7392850010     0.2660785581
 ----------------------------------------------------------------
 Nuclear Repulsion Energy =         235.54850881 hartrees
 There are       25 alpha and       24 beta electrons
 Applying Cartesian multipole field
    Component          Value
    ---------          -----
     (2,0,0)        1.00000E-10
     (0,2,0)        2.00000E-11
     (0,0,2)       -3.00000E-11
 Nucleus-field energy     =     0.0000000004 hartrees
 Requested basis set is cc-pVTZ
 There are 100 shells and 280 basis functions
 A cutoff of  1.0D-14 yielded   4620 shell pairs
 There are     36042 function pairs (     46945 Cartesian)
 Smallest overlap matrix eigenvalue = 1.75E-04
 Guess MOs from SCF MO coefficient file
 Reading MOs from coefficient file
 Reading MOs from coefficient file
 Long-range K will be added via erf
 Coulomb attenuation parameter = 0.25 bohr**(-1)
 An unrestricted hybrid HF-DFT SCF calculation will be
 performed using Pulay DIIS extrapolation
 Exchange:     0.1957 Hartree-Fock + 1.0000 wB97X-D3 + LR-HF
 Correlation:  1.0000 wB97X-D3
 Using SG-2 standard quadrature grid
 Dispersion:   Grimme D3
 SCF converges when DIIS error is below 1.0E-08
 Geometry optimization detected.  Setting ReadMinima to 0
 Setting SaveMinima to 0
 using 64 threads for integral computing
 -------------------------------------------------------
 OpenMP Integral computing Module                
 Release: version 1.0, May 2013, Q-Chem Inc. Pittsburgh 
 -------------------------------------------------------
 using 64 threads for integral computing
 -------------------------------------------------------
 OpenMP Integral computing Module                
 Release: version 1.0, May 2013, Q-Chem Inc. Pittsburgh 
 -------------------------------------------------------
 ---------------------------------------
  Cycle       Energy         DIIS Error
 ---------------------------------------
    1    -302.8964223044      1.33E-03
    2    -302.9084073423      1.90E-04
    3    -302.9091189504      1.28E-04
    4    -302.9093096146      4.79E-05
    5    -302.9093753851      2.77E-05
    6    -302.9093991958      1.25E-05
    7    -302.9094070997      6.68E-06
    8    -302.9094097409      3.90E-06
    9    -302.9094109348      1.04E-06
   10    -302.9094111900      5.87E-07
   11    -302.9094112914      2.22E-07
   12    -302.9094113408      1.35E-07
   13    -302.9094113733      6.61E-08
   14    -302.9094113812      3.19E-08
   15    -302.9094113825      1.27E-08
   16    -302.9094113826      4.53E-09 Convergence criterion met
 ---------------------------------------
 <S^2> = 0.8032
 SCF time:  CPU 1779.73 s  wall 31.13 s
 SCF   energy in the final basis set = -302.90941138
 Total energy in the final basis set = -302.90941138
 
 --------------------------------------------------------------
 
                    Orbital Energies (a.u.)
 --------------------------------------------------------------
 
 Alpha MOs
 -- Occupied --
-14.4272 -14.4158 -10.3646 -10.3402 -10.3215 -10.3201 -10.3189  -1.0390
 -1.0323  -0.9581  -0.8734  -0.7767  -0.7074  -0.6585  -0.6302  -0.5864
 -0.5534  -0.5118  -0.5027  -0.4727  -0.4579  -0.4348  -0.4224  -0.3241
 -0.3155
 -- Virtual --
  0.0405   0.0794   0.1109   0.1242   0.1320   0.1497   0.1651   0.1770
  0.1861   0.2435   0.2786   0.2948   0.3227   0.3383   0.3542   0.3733
  0.3898   0.3960   0.4067   0.4128   0.4257   0.4371   0.4520   0.4783
  0.4874   0.4929   0.5067   0.5126   0.5225   0.5524   0.5568   0.5661
  0.5842   0.5907   0.6139   0.6244   0.6377   0.6606   0.6715   0.6794
  0.6941   0.7157   0.7387   0.7521   0.7851   0.8063   0.8147   0.8486
  0.8615   0.8755   0.9038   0.9220   0.9499   0.9835   1.0027   1.0073
  1.0355   1.0443   1.0553   1.0779   1.0977   1.1227   1.1258   1.1561
  1.1787   1.1921   1.2144   1.2396   1.2508   1.2670   1.3133   1.3291
  1.3590   1.3628   1.3844   1.3934   1.4311   1.4351   1.4683   1.4901
  1.5074   1.5215   1.5559   1.5643   1.5722   1.5946   1.6467   1.6702
  1.7542   1.7672   1.7921   1.8085   1.8776   1.8907   1.9363   2.0498
  2.0704   2.1257   2.1692   2.1998   2.2071   2.2379   2.2598   2.3070
  2.3560   2.3798   2.4055   2.4434   2.4687   2.4828   2.5262   2.5481
  2.6000   2.6094   2.6344   2.6506   2.7135   2.7169   2.7292   2.7570
  2.7576   2.7898   2.8044   2.8266   2.8530   2.8568   2.8910   2.8950
  2.9223   2.9460   2.9542   2.9674   2.9901   3.0160   3.0471   3.0549
  3.0706   3.0742   3.0870   3.1003   3.1193   3.1380   3.1447   3.1720
  3.1777   3.2019   3.2202   3.2361   3.2745   3.3031   3.3158   3.3178
  3.3347   3.3689   3.4019   3.4287   3.4447   3.4632   3.4758   3.4836
  3.5165   3.5448   3.5601   3.5852   3.6225   3.6435   3.6798   3.6834
  3.7102   3.7193   3.7322   3.7691   3.8217   3.8365   3.8563   3.8760
  3.9027   3.9168   3.9309   3.9555   3.9688   3.9881   4.0186   4.0330
  4.0382   4.0488   4.0654   4.0725   4.0953   4.1062   4.1436   4.1815
  4.1946   4.2158   4.2628   4.3198   4.3376   4.3593   4.3713   4.3838
  4.4355   4.4768   4.4918   4.5052   4.5543   4.5875   4.6079   4.6274
  4.6437   4.6539   4.6851   4.7032   4.7274   4.7455   4.7751   4.7916
  4.7970   4.8159   4.8439   4.8851   4.9703   5.0550   5.0833   5.1223
  5.1568   5.1873   5.2063   5.2319   5.2621   5.3089   5.3318   5.3965
  5.4365   5.4791   5.5696   5.6569   5.8222   5.8822   5.9516   5.9817
  6.1509   6.1990   6.2624   6.3973   6.4527   6.5934   6.7489   7.4795
  8.8294  10.5525  11.4915  12.7752  13.9483  14.3857  15.4055
 
 Beta MOs
 -- Occupied --
-14.4233 -14.4149 -10.3652 -10.3341 -10.3241 -10.3206 -10.3148  -1.0355
 -1.0244  -0.9476  -0.8515  -0.7745  -0.7019  -0.6541  -0.6257  -0.5808
 -0.5469  -0.5099  -0.4749  -0.4645  -0.4513  -0.4296  -0.3950  -0.3208
 -- Virtual --
 -0.0528   0.0470   0.0981   0.1142   0.1261   0.1340   0.1503   0.1673
  0.1803   0.2070   0.2452   0.2817   0.2982   0.3297   0.3396   0.3585
  0.3725   0.3891   0.4003   0.4082   0.4196   0.4333   0.4397   0.4611
  0.4822   0.4881   0.4967   0.5096   0.5151   0.5261   0.5538   0.5586
  0.5681   0.5854   0.5925   0.6153   0.6273   0.6396   0.6646   0.6738
  0.6815   0.6953   0.7207   0.7408   0.7532   0.7860   0.8113   0.8165
  0.8507   0.8648   0.8818   0.9056   0.9241   0.9527   0.9863   1.0043
  1.0084   1.0392   1.0456   1.0589   1.0813   1.1037   1.1269   1.1314
  1.1603   1.1805   1.1958   1.2165   1.2441   1.2533   1.2708   1.3183
  1.3324   1.3601   1.3662   1.3927   1.3991   1.4351   1.4383   1.4730
  1.4952   1.5133   1.5251   1.5573   1.5679   1.5773   1.5966   1.6482
  1.6743   1.7603   1.7717   1.7995   1.8114   1.8806   1.8927   1.9396
  2.0527   2.0730   2.1267   2.1723   2.2058   2.2124   2.2380   2.2631
  2.3173   2.3681   2.4014   2.4181   2.4476   2.4724   2.4893   2.5327
  2.5541   2.6081   2.6194   2.6409   2.6546   2.7151   2.7212   2.7345
  2.7593   2.7667   2.7956   2.8118   2.8296   2.8574   2.8636   2.8938
  2.8987   2.9286   2.9520   2.9582   2.9734   2.9982   3.0203   3.0528
  3.0631   3.0741   3.0841   3.0931   3.1069   3.1232   3.1398   3.1475
  3.1790   3.1818   3.2113   3.2279   3.2427   3.2804   3.3057   3.3218
  3.3248   3.3399   3.3701   3.4055   3.4342   3.4507   3.4707   3.4778
  3.4854   3.5223   3.5486   3.5683   3.5911   3.6296   3.6478   3.6848
  3.6915   3.7148   3.7246   3.7345   3.7733   3.8258   3.8409   3.8609
  3.8805   3.9060   3.9208   3.9341   3.9606   3.9728   3.9916   4.0223
  4.0371   4.0416   4.0565   4.0794   4.0854   4.1003   4.1115   4.1467
  4.1859   4.1986   4.2187   4.2640   4.3220   4.3477   4.3620   4.3751
  4.3891   4.4405   4.4785   4.4979   4.5124   4.5583   4.5916   4.6116
  4.6342   4.6564   4.6678   4.6930   4.7085   4.7312   4.7537   4.7803
  4.7963   4.8036   4.8225   4.8482   4.8869   4.9735   5.0574   5.0944
  5.1255   5.1642   5.1906   5.2110   5.2371   5.2682   5.3145   5.3347
  5.3992   5.4383   5.4807   5.5729   5.6594   5.8257   5.8854   5.9552
  5.9839   6.1532   6.2095   6.2663   6.3993   6.4538   6.5964   6.7507
  7.4804   8.8306  10.5547  11.4933  12.7872  13.9535  14.3866  15.4106
 --------------------------------------------------------------
 
          Ground-State Mulliken Net Atomic Charges

     Atom                 Charge (a.u.)    Spin (a.u.)
  --------------------------------------------------------
      1 C                    -0.069624      -0.130618
      2 N                    -0.078649       0.250979
      3 C                    -0.105980      -0.211696
      4 H                     0.152016       0.005381
      5 C                    -0.105244       0.562530
      6 H                     0.158924      -0.008344
      7 C                    -0.088288       0.524356
      8 H                     0.138293      -0.010734
      9 C                     0.044702      -0.033312
     10 H                     0.090209       0.007411
     11 N                    -0.359998       0.043651
     12 H                     0.223637       0.000397
  --------------------------------------------------------
  Sum of atomic charges =     0.000000
  Sum of spin   charges =     1.000000

 -----------------------------------------------------------------
                    Cartesian Multipole Moments
 -----------------------------------------------------------------
    Charge (ESU x 10^10)
                 0.0000
    Dipole Moment (Debye)
         X       0.9003      Y       2.7724      Z      -3.1993
       Tot       4.3281
    Quadrupole Moments (Debye-Ang)
        XX     -41.0268     XY      -0.5847     YY     -46.9782
        XZ       1.9915     YZ      12.3959     ZZ     -47.5098
    Octopole Moments (Debye-Ang^2)
       XXX       9.0541    XXY      17.9740    XYY      17.1967
       YYY      63.8826    XXZ     -15.1527    XYZ      -2.4182
       YYZ     -38.8373    XZZ       9.4869    YZZ      45.6142
       ZZZ     -82.6007
    Hexadecapole Moments (Debye-Ang^3)
      XXXX     -83.7896   XXXY     -50.9296   XXYY    -119.4877
      XYYY     -45.9723   YYYY    -741.5702   XXXZ      55.4017
      XXYZ      79.5797   XYYZ      42.7441   YYYZ     332.1472
      XXZZ    -118.9889   XYZZ     -40.1169   YYZZ    -306.0859
      XZZZ      69.4982   YZZZ     324.1337   ZZZZ    -704.4899
 -----------------------------------------------------------------
 Calculating analytic gradient of the SCF energy
 Gradient of SCF Energy
            1           2           3           4           5           6
    1  -0.0000580   0.0000394  -0.0022809  -0.0002715   0.0003139   0.0001878
    2   0.0002152  -0.0000795  -0.0004483   0.0000163   0.0001034   0.0000334
    3  -0.0000982   0.0000253  -0.0012607  -0.0001121   0.0001327   0.0001921
            7           8           9          10          11          12
    1   0.0001799   0.0024011  -0.0023588  -0.0021579   0.0080030  -0.0039979
    2  -0.0004304   0.0007474   0.0062019  -0.0007419  -0.0122103   0.0065928
    3   0.0016805   0.0004666  -0.0040768   0.0017546   0.0039613  -0.0026651
 Max gradient component =       1.221E-02
 RMS gradient           =       3.254E-03
 Gradient time:  CPU 260.03 s  wall 5.06 s
 Geometry Optimization Parameters
   NAtoms,    NIC,     NZ,  NCons,   NDum,   NFix, NCnnct, MaxDiis
       12      65       0       0       0       0       0       0

 Cartesian Hessian Update
 Hessian updated using Powell/Murtagh-Sargent update
  Mixing factors:     0.972853 Powell                      0.027147 Murtagh-Sargent


** GEOMETRY OPTIMIZATION IN DELOCALIZED INTERNAL COORDINATES **
   Searching for a Transition State

   Optimization Cycle:   7

                       Coordinates (Angstroms)
     ATOM                X               Y               Z
      1  C        -0.4395917643   -1.7208480219    2.0024514252
      2  N        -0.5529199408   -2.5481005507    2.7998348989
      3  C         0.0966977904   -0.9848663142   -0.2702695300
      4  H         0.3042723232   -2.0194040705   -0.5176095983
      5  C        -0.3013171191   -0.7066896371    1.0371312666
      6  H        -0.5154999361    0.3049341112    1.3524313357
      7  C         0.2419014606   -0.0430356561   -1.2529676398
      8  H         0.5517766266   -0.3620410712   -2.2424199148
      9  C        -0.0619492908    1.4095138032   -1.0990842074
     10  H        -0.9003057430    1.7429318197   -1.7415699130
     11  N         0.5094881025    2.1883205837   -0.3340066866
     12  H         1.0674474871    2.7392850010    0.2660785581
   Point Group: c1    Number of degrees of freedom:    30


   Energy is   -302.909411383

 Hessian updated using Powell/Murtagh-Sargent update
  Mixing factors:     0.981825 Powell                      0.018175 Murtagh-Sargent

 30 Hessian modes will be used to form the next step
  Hessian Eigenvalues:
    -0.005414    0.019217    0.023839    0.024674    0.025050    0.025232
     0.068557    0.159956    0.159993    0.160074    0.160795    0.199989
     0.200000    0.200659    0.201123    0.218182    0.220014    0.220024
     0.221889    0.331721    0.354514    0.354638    0.361067    0.363837
     0.436604    0.479306    0.490912    0.500138    0.858477    1.323567

 Transition state search - taking P-RFO step
 Searching for Lamda that Maximizes Along the Lowest mode
 Value Taken    Lamda =   0.00025701
 Searching for Lamda that Minimizes Along All other modes
 Value Taken    Lamda =  -0.00073437
 Step Taken.  Stepsize is  0.223981

                             Maximum     Tolerance    Cnvgd?
         Gradient           0.005529      0.000300      NO
         Displacement       0.110962      0.001200      NO
         Energy change      0.000756      0.000001      NO


 New Cartesian Coordinates Obtained by Inverse Iteration

 Displacement from previous Coordinates is:  0.373830
 Adding empirical dispersion correction 
 ----------------------------------------------------------------
 Doing -D3(0) with
 s6  =   1.00000
 s8  =   1.00000
 rs6 =   1.28100
 rs8 =   1.09400
 -D3 energy without 3body term =     -0.0027362219 hartrees
 ----------------------------------------------------------------
             Standard Nuclear Orientation (Angstroms)
    I     Atom           X                Y                Z
 ----------------------------------------------------------------
    1      C      -0.4585839021    -1.7325867504     1.9966476547
    2      N      -0.5690064245    -2.5628862034     2.7914021532
    3      C       0.1106003833    -0.9818614140    -0.2646312244
    4      H       0.3526229724    -2.0102997329    -0.5063269374
    5      C      -0.3245372606    -0.7151588886     1.0346594802
    6      H      -0.5747614079     0.2902841015     1.3438609944
    7      C       0.2497393677    -0.0347148210    -1.2417125587
    8      H       0.5894154048    -0.3406070757    -2.2253976304
    9      C      -0.0856906882     1.4135796643    -1.0775935484
   10      H      -0.9707600411     1.7232054431    -1.6657426715
   11      N       0.5269295399     2.2195397765    -0.3756333091
   12      H       1.1540320527     2.7315058979     0.1904675919
 ----------------------------------------------------------------
 Nuclear Repulsion Energy =         235.23002242 hartrees
 There are       25 alpha and       24 beta electrons
 Applying Cartesian multipole field
    Component          Value
    ---------          -----
     (2,0,0)        1.00000E-10
     (0,2,0)        2.00000E-11
     (0,0,2)       -3.00000E-11
 Nucleus-field energy     =     0.0000000010 hartrees
 Requested basis set is cc-pVTZ
 There are 100 shells and 280 basis functions
 A cutoff of  1.0D-14 yielded   4619 shell pairs
 There are     36053 function pairs (     46958 Cartesian)
 Smallest overlap matrix eigenvalue = 1.76E-04
 Guess MOs from SCF MO coefficient file
 Reading MOs from coefficient file
 Reading MOs from coefficient file
 Long-range K will be added via erf
 Coulomb attenuation parameter = 0.25 bohr**(-1)
 An unrestricted hybrid HF-DFT SCF calculation will be
 performed using Pulay DIIS extrapolation
 Exchange:     0.1957 Hartree-Fock + 1.0000 wB97X-D3 + LR-HF
 Correlation:  1.0000 wB97X-D3
 Using SG-2 standard quadrature grid
 Dispersion:   Grimme D3
 SCF converges when DIIS error is below 1.0E-08
 Geometry optimization detected.  Setting ReadMinima to 0
 Setting SaveMinima to 0
 using 64 threads for integral computing
 -------------------------------------------------------
 OpenMP Integral computing Module                
 Release: version 1.0, May 2013, Q-Chem Inc. Pittsburgh 
 -------------------------------------------------------
 using 64 threads for integral computing
 -------------------------------------------------------
 OpenMP Integral computing Module                
 Release: version 1.0, May 2013, Q-Chem Inc. Pittsburgh 
 -------------------------------------------------------
 ---------------------------------------
  Cycle       Energy         DIIS Error
 ---------------------------------------
    1    -302.8997573448      1.11E-03
    2    -302.9096635240      1.67E-04
    3    -302.9101141797      1.20E-04
    4    -302.9102525185      4.33E-05
    5    -302.9102925112      2.08E-05
    6    -302.9103051787      9.43E-06
    7    -302.9103087656      5.21E-06
    8    -302.9103099604      2.72E-06
    9    -302.9103105074      7.57E-07
   10    -302.9103105990      3.91E-07
   11    -302.9103106246      1.09E-07
   12    -302.9103106348      4.89E-08
   13    -302.9103106409      2.82E-08
   14    -302.9103106438      1.79E-08
   15    -302.9103106452      8.43E-09 Convergence criterion met
 ---------------------------------------
 <S^2> = 0.8027
 SCF time:  CPU 1660.35 s  wall 28.28 s
 SCF   energy in the final basis set = -302.91031065
 Total energy in the final basis set = -302.91031065
 
 --------------------------------------------------------------
 
                    Orbital Energies (a.u.)
 --------------------------------------------------------------
 
 Alpha MOs
 -- Occupied --
-14.4274 -14.4165 -10.3646 -10.3406 -10.3216 -10.3206 -10.3191  -1.0395
 -1.0325  -0.9586  -0.8732  -0.7764  -0.7075  -0.6590  -0.6293  -0.5873
 -0.5550  -0.5124  -0.5027  -0.4729  -0.4554  -0.4347  -0.4242  -0.3255
 -0.3157
 -- Virtual --
  0.0439   0.0744   0.1109   0.1244   0.1324   0.1475   0.1656   0.1758
  0.1846   0.2431   0.2789   0.2946   0.3219   0.3357   0.3560   0.3742
  0.3900   0.3928   0.4049   0.4128   0.4252   0.4375   0.4504   0.4792
  0.4879   0.4940   0.5080   0.5142   0.5221   0.5524   0.5572   0.5669
  0.5839   0.5934   0.6109   0.6254   0.6302   0.6580   0.6672   0.6801
  0.6931   0.7160   0.7417   0.7528   0.7856   0.8060   0.8138   0.8468
  0.8672   0.8727   0.9050   0.9172   0.9524   0.9817   0.9960   1.0045
  1.0413   1.0455   1.0615   1.0771   1.0970   1.1228   1.1256   1.1517
  1.1763   1.1896   1.2140   1.2390   1.2493   1.2645   1.3159   1.3288
  1.3577   1.3665   1.3827   1.3913   1.4322   1.4341   1.4640   1.4950
  1.5060   1.5251   1.5529   1.5623   1.5683   1.5950   1.6469   1.6666
  1.7516   1.7660   1.7947   1.8102   1.8735   1.8891   1.9350   2.0494
  2.0680   2.1253   2.1648   2.1932   2.2116   2.2410   2.2597   2.3069
  2.3580   2.3798   2.4058   2.4409   2.4741   2.4858   2.5267   2.5422
  2.5994   2.6101   2.6380   2.6567   2.7139   2.7158   2.7300   2.7563
  2.7578   2.7926   2.8038   2.8302   2.8523   2.8612   2.8905   2.8992
  2.9178   2.9472   2.9495   2.9666   2.9838   3.0165   3.0460   3.0550
  3.0696   3.0733   3.0872   3.1006   3.1138   3.1363   3.1496   3.1703
  3.1791   3.2011   3.2147   3.2361   3.2708   3.3039   3.3081   3.3151
  3.3397   3.3712   3.3993   3.4256   3.4337   3.4658   3.4747   3.4816
  3.5223   3.5360   3.5565   3.5817   3.6230   3.6398   3.6739   3.6822
  3.6985   3.7200   3.7307   3.7693   3.8200   3.8322   3.8653   3.8751
  3.9026   3.9194   3.9325   3.9504   3.9721   3.9852   4.0145   4.0368
  4.0443   4.0478   4.0666   4.0702   4.0888   4.1058   4.1410   4.1779
  4.1937   4.2168   4.2612   4.3120   4.3311   4.3434   4.3726   4.3798
  4.4374   4.4673   4.4848   4.5032   4.5463   4.5938   4.6118   4.6366
  4.6407   4.6611   4.6815   4.6974   4.7157   4.7516   4.7767   4.7984
  4.8066   4.8325   4.8470   4.8947   4.9623   5.0601   5.0832   5.1236
  5.1391   5.1896   5.2064   5.2372   5.2629   5.3103   5.3272   5.3952
  5.4331   5.4764   5.5674   5.6608   5.8191   5.8803   5.9444   5.9810
  6.1444   6.1985   6.2612   6.3853   6.4276   6.5917   6.7015   7.4837
  8.8292  10.5348  11.4339  12.7635  13.9409  14.3890  15.4016
 
 Beta MOs
 -- Occupied --
-14.4235 -14.4158 -10.3651 -10.3345 -10.3241 -10.3209 -10.3152  -1.0363
 -1.0246  -0.9481  -0.8512  -0.7743  -0.7020  -0.6546  -0.6248  -0.5816
 -0.5486  -0.5103  -0.4747  -0.4647  -0.4507  -0.4296  -0.3959  -0.3221
 -- Virtual --
 -0.0523   0.0485   0.0946   0.1139   0.1260   0.1343   0.1483   0.1675
  0.1786   0.2061   0.2449   0.2820   0.2982   0.3291   0.3365   0.3601
  0.3735   0.3905   0.3966   0.4070   0.4189   0.4329   0.4399   0.4592
  0.4831   0.4898   0.4965   0.5109   0.5168   0.5260   0.5537   0.5596
  0.5686   0.5853   0.5955   0.6123   0.6281   0.6318   0.6620   0.6696
  0.6827   0.6940   0.7213   0.7435   0.7537   0.7864   0.8104   0.8163
  0.8488   0.8707   0.8787   0.9058   0.9194   0.9559   0.9848   0.9979
  1.0054   1.0441   1.0480   1.0653   1.0800   1.1032   1.1277   1.1298
  1.1563   1.1792   1.1924   1.2161   1.2434   1.2516   1.2685   1.3215
  1.3313   1.3593   1.3701   1.3911   1.3965   1.4362   1.4368   1.4688
  1.5018   1.5112   1.5281   1.5543   1.5658   1.5732   1.5970   1.6486
  1.6707   1.7578   1.7703   1.8030   1.8122   1.8765   1.8910   1.9383
  2.0525   2.0705   2.1263   2.1679   2.1993   2.2168   2.2415   2.2628
  2.3190   2.3697   2.4003   2.4179   2.4450   2.4776   2.4921   2.5335
  2.5480   2.6080   2.6201   2.6437   2.6601   2.7152   2.7215   2.7368
  2.7593   2.7654   2.7982   2.8115   2.8333   2.8593   2.8657   2.8969
  2.8993   2.9239   2.9522   2.9546   2.9723   2.9930   3.0204   3.0517
  3.0632   3.0726   3.0852   3.0941   3.1058   3.1183   3.1371   3.1522
  3.1788   3.1828   3.2102   3.2222   3.2433   3.2756   3.3067   3.3129
  3.3231   3.3444   3.3734   3.4035   3.4311   3.4392   3.4709   3.4777
  3.4842   3.5280   3.5400   3.5647   3.5871   3.6302   3.6443   3.6766
  3.6933   3.7015   3.7263   3.7333   3.7735   3.8251   3.8363   3.8687
  3.8804   3.9061   3.9230   3.9360   3.9548   3.9764   3.9886   4.0182
  4.0417   4.0491   4.0531   4.0803   4.0836   4.0929   4.1112   4.1441
  4.1823   4.1979   4.2195   4.2624   4.3141   4.3366   4.3496   4.3756
  4.3863   4.4415   4.4697   4.4908   4.5113   4.5502   4.5983   4.6169
  4.6433   4.6539   4.6712   4.6900   4.7029   4.7197   4.7602   4.7821
  4.8080   4.8102   4.8363   4.8506   4.8964   4.9657   5.0625   5.0946
  5.1266   5.1458   5.1933   5.2125   5.2408   5.2692   5.3154   5.3300
  5.3976   5.4350   5.4780   5.5707   5.6634   5.8226   5.8834   5.9481
  5.9830   6.1467   6.2090   6.2651   6.3870   6.4284   6.5948   6.7033
  7.4846   8.8304  10.5369  11.4358  12.7756  13.9463  14.3898  15.4068
 --------------------------------------------------------------
 
          Ground-State Mulliken Net Atomic Charges

     Atom                 Charge (a.u.)    Spin (a.u.)
  --------------------------------------------------------
      1 C                    -0.069033      -0.131297
      2 N                    -0.078670       0.252514
      3 C                    -0.107139      -0.210290
      4 H                     0.152165       0.005376
      5 C                    -0.107477       0.565634
      6 H                     0.159265      -0.008534
      7 C                    -0.091330       0.524499
      8 H                     0.139364      -0.010613
      9 C                     0.036741      -0.027099
     10 H                     0.096885       0.007161
     11 N                    -0.353402       0.032097
     12 H                     0.222632       0.000553
  --------------------------------------------------------
  Sum of atomic charges =    -0.000000
  Sum of spin   charges =     1.000000

 -----------------------------------------------------------------
                    Cartesian Multipole Moments
 -----------------------------------------------------------------
    Charge (ESU x 10^10)
                -0.0000
    Dipole Moment (Debye)
         X       0.9944      Y       2.6826      Z      -3.2074
       Tot       4.2979
    Quadrupole Moments (Debye-Ang)
        XX     -40.5906     XY      -0.4933     YY     -47.7456
        XZ       1.9458     YZ      12.2702     ZZ     -47.6313
    Octopole Moments (Debye-Ang^2)
       XXX      10.1268    XXY      18.8753    XYY      18.3559
       YYY      61.8481    XXZ     -15.2275    XYZ      -2.6076
       YYZ     -39.2326    XZZ       9.6816    YZZ      45.1390
       ZZZ     -81.9438
    Hexadecapole Moments (Debye-Ang^3)
      XXXX     -87.1403   XXXY     -51.5825   XXYY    -119.2399
      XYYY     -47.1522   YYYY    -760.2788   XXXZ      57.7749
      XXYZ      80.4116   XYYZ      43.5669   YYYZ     334.4366
      XXZZ    -118.5534   XYZZ     -41.5338   YYZZ    -308.3153
      XZZZ      71.6826   YZZZ     326.0347   ZZZZ    -697.6780
 -----------------------------------------------------------------
 Calculating analytic gradient of the SCF energy
 Gradient of SCF Energy
            1           2           3           4           5           6
    1  -0.0000898   0.0000307  -0.0017770  -0.0001507   0.0002150   0.0001202
    2   0.0002249  -0.0001277  -0.0002099  -0.0000320   0.0000899  -0.0000138
    3  -0.0002601   0.0001031  -0.0014537   0.0000138   0.0006751   0.0000435
            7           8           9          10          11          12
    1   0.0002726   0.0020380  -0.0065127  -0.0015159   0.0145624  -0.0071927
    2  -0.0007276   0.0005855   0.0102531  -0.0009462  -0.0202789   0.0111826
    3   0.0006775   0.0004734  -0.0024504   0.0005144   0.0051352  -0.0034716
 Max gradient component =       2.028E-02
 RMS gradient           =       5.290E-03
 Gradient time:  CPU 270.55 s  wall 5.17 s
 Geometry Optimization Parameters
   NAtoms,    NIC,     NZ,  NCons,   NDum,   NFix, NCnnct, MaxDiis
       12      65       0       0       0       0       0       0

 Cartesian Hessian Update
 Hessian updated using Powell/Murtagh-Sargent update
  Mixing factors:     0.948579 Powell                      0.051421 Murtagh-Sargent


** GEOMETRY OPTIMIZATION IN DELOCALIZED INTERNAL COORDINATES **
   Searching for a Transition State

   Optimization Cycle:   8

                       Coordinates (Angstroms)
     ATOM                X               Y               Z
      1  C        -0.4585839021   -1.7325867504    1.9966476547
      2  N        -0.5690064245   -2.5628862034    2.7914021532
      3  C         0.1106003833   -0.9818614140   -0.2646312244
      4  H         0.3526229724   -2.0102997329   -0.5063269374
      5  C        -0.3245372606   -0.7151588886    1.0346594802
      6  H        -0.5747614079    0.2902841015    1.3438609944
      7  C         0.2497393677   -0.0347148210   -1.2417125587
      8  H         0.5894154048   -0.3406070757   -2.2253976304
      9  C        -0.0856906882    1.4135796643   -1.0775935484
     10  H        -0.9707600411    1.7232054431   -1.6657426715
     11  N         0.5269295399    2.2195397765   -0.3756333091
     12  H         1.1540320527    2.7315058979    0.1904675919
   Point Group: c1    Number of degrees of freedom:    30


   Energy is   -302.910310645

 Hessian updated using Powell/Murtagh-Sargent update
  Mixing factors:     0.900718 Powell                      0.099282 Murtagh-Sargent

 30 Hessian modes will be used to form the next step
  Hessian Eigenvalues:
    -0.022168    0.019125    0.023745    0.024672    0.025050    0.025234
     0.068361    0.159359    0.159959    0.160006    0.160790    0.169504
     0.200000    0.200003    0.200684    0.218139    0.220013    0.220023
     0.221709    0.331690    0.354514    0.354638    0.361067    0.363840
     0.436603    0.479298    0.490906    0.500108    0.858346    1.323566

 Transition state search - taking P-RFO step
 Searching for Lamda that Maximizes Along the Lowest mode
 Value Taken    Lamda =   0.00278405
 Searching for Lamda that Minimizes Along All other modes
 Value Taken    Lamda =  -0.00166932
 Calculated Step too Large.  Step scaled by  0.856612
 Step Taken.  Stepsize is  0.300000

                             Maximum     Tolerance    Cnvgd?
         Gradient           0.009143      0.000300      NO
         Displacement       0.195470      0.001200      NO
         Energy change     -0.000899      0.000001      NO


 New Cartesian Coordinates Obtained by Inverse Iteration

 Displacement from previous Coordinates is:  0.463522
 Adding empirical dispersion correction 
 ----------------------------------------------------------------
 Doing -D3(0) with
 s6  =   1.00000
 s8  =   1.00000
 rs6 =   1.28100
 rs8 =   1.09400
 -D3 energy without 3body term =     -0.0027165125 hartrees
 ----------------------------------------------------------------
             Standard Nuclear Orientation (Angstroms)
    I     Atom           X                Y                Z
 ----------------------------------------------------------------
    1      C      -0.4300619847    -1.7198815936     2.0063065438
    2      N      -0.5333599935    -2.5464573376     2.8056350958
    3      C       0.0955859158    -0.9830432940    -0.2678893873
    4      H       0.3143205297    -2.0160970046    -0.5121738322
    5      C      -0.3042589116    -0.7061021011     1.0383508443
    6      H      -0.5353100959     0.3031216001     1.3490514421
    7      C       0.2259880715    -0.0432124032    -1.2560920311
    8      H       0.5277626022    -0.3658510305    -2.2467980144
    9      C      -0.0630626500     1.4109498928    -1.1007139318
   10      H      -0.8670632748     1.7626041774    -1.7762620984
   11      N       0.5073124611     2.1813362750    -0.3254065731
   12      H       1.0621473266     2.7226328166     0.2859919370
 ----------------------------------------------------------------
 Nuclear Repulsion Energy =         235.58572525 hartrees
 There are       25 alpha and       24 beta electrons
 Applying Cartesian multipole field
    Component          Value
    ---------          -----
     (2,0,0)        1.00000E-10
     (0,2,0)        2.00000E-11
     (0,0,2)       -3.00000E-11
 Nucleus-field energy     =     0.0000000002 hartrees
 Requested basis set is cc-pVTZ
 There are 100 shells and 280 basis functions
 A cutoff of  1.0D-14 yielded   4621 shell pairs
 There are     36045 function pairs (     46948 Cartesian)
 Smallest overlap matrix eigenvalue = 1.74E-04
 Guess MOs from SCF MO coefficient file
 Reading MOs from coefficient file
 Reading MOs from coefficient file
 Long-range K will be added via erf
 Coulomb attenuation parameter = 0.25 bohr**(-1)
 An unrestricted hybrid HF-DFT SCF calculation will be
 performed using Pulay DIIS extrapolation
 Exchange:     0.1957 Hartree-Fock + 1.0000 wB97X-D3 + LR-HF
 Correlation:  1.0000 wB97X-D3
 Using SG-2 standard quadrature grid
 Dispersion:   Grimme D3
 SCF converges when DIIS error is below 1.0E-08
 Geometry optimization detected.  Setting ReadMinima to 0
 Setting SaveMinima to 0
 using 64 threads for integral computing
 -------------------------------------------------------
 OpenMP Integral computing Module                
 Release: version 1.0, May 2013, Q-Chem Inc. Pittsburgh 
 -------------------------------------------------------
 using 64 threads for integral computing
 -------------------------------------------------------
 OpenMP Integral computing Module                
 Release: version 1.0, May 2013, Q-Chem Inc. Pittsburgh 
 -------------------------------------------------------
 ---------------------------------------
  Cycle       Energy         DIIS Error
 ---------------------------------------
    1    -302.9005248992      1.27E-03
    2    -302.9089736864      1.67E-04
    3    -302.9096339611      7.68E-05
    4    -302.9097592152      4.42E-05
    5    -302.9098114007      2.20E-05
    6    -302.9098291183      1.06E-05
    7    -302.9098347491      5.20E-06
    8    -302.9098368146      3.57E-06
    9    -302.9098373602      1.05E-06
   10    -302.9098375326      4.60E-07
   11    -302.9098375951      2.03E-07
   12    -302.9098376265      1.14E-07
   13    -302.9098376493      5.69E-08
   14    -302.9098376552      2.60E-08
   15    -302.9098376561      1.09E-08
   16    -302.9098376562      4.29E-09 Convergence criterion met
 ---------------------------------------
 <S^2> = 0.8035
 SCF time:  CPU 1761.14 s  wall 30.24 s
 SCF   energy in the final basis set = -302.90983766
 Total energy in the final basis set = -302.90983766
 
 --------------------------------------------------------------
 
                    Orbital Energies (a.u.)
 --------------------------------------------------------------
 
 Alpha MOs
 -- Occupied --
-14.4273 -14.4158 -10.3645 -10.3402 -10.3216 -10.3202 -10.3190  -1.0389
 -1.0323  -0.9580  -0.8735  -0.7768  -0.7074  -0.6586  -0.6302  -0.5859
 -0.5526  -0.5120  -0.5027  -0.4727  -0.4591  -0.4351  -0.4217  -0.3242
 -0.3154
 -- Virtual --
  0.0389   0.0816   0.1110   0.1238   0.1319   0.1502   0.1648   0.1774
  0.1864   0.2434   0.2792   0.2953   0.3225   0.3387   0.3545   0.3723
  0.3899   0.3964   0.4073   0.4123   0.4251   0.4372   0.4516   0.4769
  0.4887   0.4928   0.5068   0.5133   0.5237   0.5516   0.5564   0.5660
  0.5851   0.5910   0.6144   0.6241   0.6380   0.6609   0.6716   0.6806
  0.6932   0.7154   0.7367   0.7517   0.7853   0.8055   0.8146   0.8497
  0.8613   0.8767   0.9059   0.9218   0.9452   0.9835   1.0031   1.0074
  1.0333   1.0434   1.0553   1.0776   1.0983   1.1219   1.1247   1.1574
  1.1778   1.1938   1.2146   1.2378   1.2507   1.2669   1.3129   1.3310
  1.3596   1.3602   1.3849   1.3946   1.4308   1.4356   1.4694   1.4893
  1.5070   1.5232   1.5560   1.5650   1.5726   1.5930   1.6463   1.6704
  1.7540   1.7711   1.7930   1.8079   1.8805   1.8934   1.9368   2.0506
  2.0704   2.1258   2.1698   2.1999   2.2064   2.2383   2.2613   2.3059
  2.3541   2.3795   2.4041   2.4421   2.4620   2.4816   2.5257   2.5514
  2.6014   2.6096   2.6345   2.6475   2.7118   2.7153   2.7285   2.7567
  2.7596   2.7901   2.8058   2.8270   2.8529   2.8561   2.8896   2.8958
  2.9217   2.9465   2.9551   2.9683   2.9898   3.0177   3.0440   3.0577
  3.0694   3.0738   3.0867   3.1013   3.1194   3.1372   3.1450   3.1690
  3.1805   3.2038   3.2213   3.2357   3.2753   3.3023   3.3151   3.3219
  3.3385   3.3679   3.4025   3.4282   3.4414   3.4602   3.4761   3.4843
  3.5130   3.5450   3.5617   3.5847   3.6211   3.6478   3.6776   3.6875
  3.7115   3.7208   3.7318   3.7694   3.8218   3.8404   3.8532   3.8767
  3.9042   3.9139   3.9288   3.9580   3.9672   3.9886   4.0168   4.0341
  4.0405   4.0489   4.0654   4.0725   4.0945   4.1061   4.1473   4.1820
  4.1954   4.2172   4.2620   4.3198   4.3381   4.3594   4.3669   4.3873
  4.4360   4.4765   4.4952   4.5027   4.5535   4.5870   4.6053   4.6253
  4.6427   4.6540   4.6858   4.7098   4.7265   4.7449   4.7737   4.7915
  4.7971   4.8167   4.8450   4.8813   4.9722   5.0528   5.0836   5.1229
  5.1625   5.1852   5.2042   5.2344   5.2616   5.3114   5.3328   5.3945
  5.4338   5.4794   5.5685   5.6585   5.8224   5.8846   5.9548   5.9816
  6.1538   6.1989   6.2632   6.3965   6.4528   6.5932   6.7553   7.4813
  8.8301  10.5451  11.5028  12.7695  13.9427  14.3956  15.4082
 
 Beta MOs
 -- Occupied --
-14.4234 -14.4149 -10.3651 -10.3341 -10.3241 -10.3207 -10.3148  -1.0352
 -1.0245  -0.9475  -0.8516  -0.7746  -0.7019  -0.6543  -0.6259  -0.5805
 -0.5461  -0.5100  -0.4751  -0.4646  -0.4516  -0.4299  -0.3946  -0.3208
 -- Virtual --
 -0.0532   0.0461   0.0996   0.1145   0.1257   0.1341   0.1508   0.1671
  0.1806   0.2072   0.2451   0.2823   0.2986   0.3294   0.3399   0.3586
  0.3719   0.3891   0.4007   0.4081   0.4197   0.4328   0.4398   0.4602
  0.4808   0.4894   0.4971   0.5093   0.5157   0.5276   0.5530   0.5581
  0.5682   0.5863   0.5929   0.6159   0.6271   0.6401   0.6650   0.6737
  0.6823   0.6946   0.7202   0.7390   0.7528   0.7863   0.8105   0.8164
  0.8518   0.8645   0.8833   0.9079   0.9238   0.9477   0.9862   1.0047
  1.0083   1.0373   1.0445   1.0589   1.0811   1.1040   1.1264   1.1301
  1.1618   1.1794   1.1975   1.2168   1.2425   1.2532   1.2708   1.3176
  1.3345   1.3606   1.3637   1.3933   1.4003   1.4341   1.4395   1.4741
  1.4945   1.5127   1.5268   1.5574   1.5686   1.5777   1.5952   1.6480
  1.6744   1.7592   1.7770   1.7991   1.8113   1.8835   1.8956   1.9401
  2.0536   2.0731   2.1268   2.1728   2.2060   2.2115   2.2383   2.2646
  2.3160   2.3655   2.4022   2.4163   2.4463   2.4661   2.4879   2.5322
  2.5572   2.6096   2.6197   2.6410   2.6516   2.7144   2.7186   2.7334
  2.7605   2.7669   2.7960   2.8129   2.8299   2.8568   2.8634   2.8933
  2.8986   2.9282   2.9527   2.9588   2.9741   2.9977   3.0223   3.0495
  3.0659   3.0726   3.0840   3.0932   3.1078   3.1233   3.1390   3.1477
  3.1761   3.1846   3.2132   3.2287   3.2423   3.2814   3.3050   3.3222
  3.3289   3.3430   3.3690   3.4060   3.4338   3.4470   3.4679   3.4783
  3.4860   3.5187   3.5489   3.5697   3.5906   3.6282   3.6518   3.6881
  3.6900   3.7168   3.7252   3.7341   3.7736   3.8257   3.8452   3.8579
  3.8813   3.9075   3.9177   3.9319   3.9631   3.9716   3.9920   4.0207
  4.0383   4.0436   4.0569   4.0794   4.0852   4.0997   4.1112   4.1508
  4.1866   4.1992   4.2199   4.2634   4.3219   4.3481   4.3621   4.3709
  4.3927   4.4410   4.4784   4.5023   4.5085   4.5576   4.5912   4.6093
  4.6310   4.6566   4.6677   4.6935   4.7155   4.7301   4.7534   4.7789
  4.7961   4.8040   4.8233   4.8492   4.8832   4.9752   5.0553   5.0948
  5.1261   5.1701   5.1883   5.2083   5.2398   5.2681   5.3167   5.3357
  5.3973   5.4356   5.4810   5.5718   5.6610   5.8259   5.8879   5.9582
  5.9837   6.1560   6.2093   6.2670   6.3988   6.4541   6.5962   6.7572
  7.4823   8.8312  10.5474  11.5047  12.7815  13.9479  14.3967  15.4134
 --------------------------------------------------------------
 
          Ground-State Mulliken Net Atomic Charges

     Atom                 Charge (a.u.)    Spin (a.u.)
  --------------------------------------------------------
      1 C                    -0.069886      -0.130088
      2 N                    -0.078509       0.249577
      3 C                    -0.105083      -0.212549
      4 H                     0.151516       0.005411
      5 C                    -0.104435       0.560010
      6 H                     0.158790      -0.008332
      7 C                    -0.088943       0.525743
      8 H                     0.138576      -0.010772
      9 C                     0.044657      -0.037220
     10 H                     0.089772       0.007154
     11 N                    -0.360187       0.050772
     12 H                     0.223730       0.000295
  --------------------------------------------------------
  Sum of atomic charges =     0.000000
  Sum of spin   charges =     1.000000

 -----------------------------------------------------------------
                    Cartesian Multipole Moments
 -----------------------------------------------------------------
    Charge (ESU x 10^10)
                 0.0000
    Dipole Moment (Debye)
         X       0.8706      Y       2.7548      Z      -3.1984
       Tot       4.3100
    Quadrupole Moments (Debye-Ang)
        XX     -41.0016     XY      -0.5683     YY     -47.0467
        XZ       1.9232     YZ      12.4201     ZZ     -47.4931
    Octopole Moments (Debye-Ang^2)
       XXX       8.9821    XXY      17.7968    XYY      16.7400
       YYY      63.4375    XXZ     -15.0126    XYZ      -2.1218
       YYZ     -38.8719    XZZ       9.1365    YZZ      45.8486
       ZZZ     -83.1755
    Hexadecapole Moments (Debye-Ang^3)
      XXXX     -82.1505   XXXY     -49.5628   XXYY    -119.0183
      XYYY     -45.1411   YYYY    -741.8503   XXXZ      53.6728
      XXYZ      79.4824   XYYZ      41.7272   YYYZ     332.3605
      XXZZ    -118.9103   XYZZ     -39.0041   YYZZ    -306.0715
      XZZZ      67.4248   YZZZ     324.6470   ZZZZ    -707.4804
 -----------------------------------------------------------------
 Calculating analytic gradient of the SCF energy
 Gradient of SCF Energy
            1           2           3           4           5           6
    1  -0.0001121   0.0000421  -0.0022579   0.0000196   0.0002867   0.0000996
    2   0.0000105  -0.0000380  -0.0004087   0.0000204   0.0000979   0.0000113
    3  -0.0000258  -0.0000024  -0.0006490  -0.0000106   0.0000385   0.0000450
            7           8           9          10          11          12
    1   0.0000009   0.0024837  -0.0038398  -0.0015725   0.0086426  -0.0037929
    2   0.0001509   0.0004609   0.0052887  -0.0006547  -0.0115363   0.0065969
    3  -0.0001452   0.0005568  -0.0016694   0.0009029   0.0039763  -0.0030171
 Max gradient component =       1.154E-02
 RMS gradient           =       3.129E-03
 Gradient time:  CPU 267.09 s  wall 5.21 s
 Geometry Optimization Parameters
   NAtoms,    NIC,     NZ,  NCons,   NDum,   NFix, NCnnct, MaxDiis
       12      65       0       0       0       0       0       0

 Cartesian Hessian Update
 Hessian updated using Powell/Murtagh-Sargent update
  Mixing factors:     0.971009 Powell                      0.028991 Murtagh-Sargent


** GEOMETRY OPTIMIZATION IN DELOCALIZED INTERNAL COORDINATES **
   Searching for a Transition State

   Optimization Cycle:   9

                       Coordinates (Angstroms)
     ATOM                X               Y               Z
      1  C        -0.4300619847   -1.7198815936    2.0063065438
      2  N        -0.5333599935   -2.5464573376    2.8056350958
      3  C         0.0955859158   -0.9830432940   -0.2678893873
      4  H         0.3143205297   -2.0160970046   -0.5121738322
      5  C        -0.3042589116   -0.7061021011    1.0383508443
      6  H        -0.5353100959    0.3031216001    1.3490514421
      7  C         0.2259880715   -0.0432124032   -1.2560920311
      8  H         0.5277626022   -0.3658510305   -2.2467980144
      9  C        -0.0630626500    1.4109498928   -1.1007139318
     10  H        -0.8670632748    1.7626041774   -1.7762620984
     11  N         0.5073124611    2.1813362750   -0.3254065731
     12  H         1.0621473266    2.7226328166    0.2859919370
   Point Group: c1    Number of degrees of freedom:    30


   Energy is   -302.909837656

 Hessian updated using Powell/Murtagh-Sargent update
  Mixing factors:     0.979851 Powell                      0.020149 Murtagh-Sargent

 30 Hessian modes will be used to form the next step
  Hessian Eigenvalues:
    -0.014297    0.019053    0.023609    0.024676    0.025050    0.025233
     0.068233    0.151689    0.159959    0.160004    0.160570    0.161611
     0.200000    0.200003    0.200697    0.218131    0.220015    0.220024
     0.221709    0.331682    0.354513    0.354638    0.361067    0.363838
     0.436603    0.479299    0.490908    0.500100    0.858347    1.323566

 Transition state search - taking P-RFO step
 Searching for Lamda that Maximizes Along the Lowest mode
 Value Taken    Lamda =   0.00016708
 Searching for Lamda that Minimizes Along All other modes
 Value Taken    Lamda =  -0.00089996
 Step Taken.  Stepsize is  0.135663

                             Maximum     Tolerance    Cnvgd?
         Gradient           0.004960      0.000300      NO
         Displacement       0.099933      0.001200      NO
         Energy change      0.000473      0.000001      NO


 New Cartesian Coordinates Obtained by Inverse Iteration

 Displacement from previous Coordinates is:  0.218828
 Adding empirical dispersion correction 
 ----------------------------------------------------------------
 Doing -D3(0) with
 s6  =   1.00000
 s8  =   1.00000
 rs6 =   1.28100
 rs8 =   1.09400
 -D3 energy without 3body term =     -0.0027125446 hartrees
 ----------------------------------------------------------------
             Standard Nuclear Orientation (Angstroms)
    I     Atom           X                Y                Z
 ----------------------------------------------------------------
    1      C      -0.4151462287    -1.7113250489     2.0110726055
    2      N      -0.5101928791    -2.5354933607     2.8137743887
    3      C       0.0917130180    -0.9803067202    -0.2683476222
    4      H       0.3074552233    -2.0143848677    -0.5111255751
    5      C      -0.2995671338    -0.7000381408     1.0388202687
    6      H      -0.5326335067     0.3092874491     1.3471891360
    7      C       0.2120608404    -0.0448070882    -1.2632845732
    8      H       0.4981058668    -0.3751057896    -2.2560421548
    9      C      -0.0565492937     1.4121243424    -1.1134106352
   10      H      -0.8179080429     1.7837160953    -1.8260316832
   11      N       0.4916158531     2.1685443218    -0.3081438559
   12      H       1.0310462798     2.6877888046     0.3355296952
 ----------------------------------------------------------------
 Nuclear Repulsion Energy =         235.74886514 hartrees
 There are       25 alpha and       24 beta electrons
 Applying Cartesian multipole field
    Component          Value
    ---------          -----
     (2,0,0)        1.00000E-10
     (0,2,0)        2.00000E-11
     (0,0,2)       -3.00000E-11
 Nucleus-field energy     =    -0.0000000002 hartrees
 Requested basis set is cc-pVTZ
 There are 100 shells and 280 basis functions
 A cutoff of  1.0D-14 yielded   4620 shell pairs
 There are     36036 function pairs (     46939 Cartesian)
 Smallest overlap matrix eigenvalue = 1.74E-04
 Guess MOs from SCF MO coefficient file
 Reading MOs from coefficient file
 Reading MOs from coefficient file
 Long-range K will be added via erf
 Coulomb attenuation parameter = 0.25 bohr**(-1)
 An unrestricted hybrid HF-DFT SCF calculation will be
 performed using Pulay DIIS extrapolation
 Exchange:     0.1957 Hartree-Fock + 1.0000 wB97X-D3 + LR-HF
 Correlation:  1.0000 wB97X-D3
 Using SG-2 standard quadrature grid
 Dispersion:   Grimme D3
 SCF converges when DIIS error is below 1.0E-08
 Geometry optimization detected.  Setting ReadMinima to 0
 Setting SaveMinima to 0
 using 64 threads for integral computing
 -------------------------------------------------------
 OpenMP Integral computing Module                
 Release: version 1.0, May 2013, Q-Chem Inc. Pittsburgh 
 -------------------------------------------------------
 using 64 threads for integral computing
 -------------------------------------------------------
 OpenMP Integral computing Module                
 Release: version 1.0, May 2013, Q-Chem Inc. Pittsburgh 
 -------------------------------------------------------
 ---------------------------------------
  Cycle       Energy         DIIS Error
 ---------------------------------------
    1    -302.9086406823      5.67E-04
    2    -302.9104207580      6.86E-05
    3    -302.9105479596      2.68E-05
    4    -302.9105708853      1.70E-05
    5    -302.9105793437      9.54E-06
    6    -302.9105830132      3.64E-06
    7    -302.9105841194      2.20E-06
    8    -302.9105845308      1.10E-06
    9    -302.9105846222      5.38E-07
   10    -302.9105846665      1.93E-07
   11    -302.9105846871      1.15E-07
   12    -302.9105846981      6.75E-08
   13    -302.9105847049      2.71E-08
   14    -302.9105847059      1.07E-08
   15    -302.9105847061      3.74E-09 Convergence criterion met
 ---------------------------------------
 <S^2> = 0.8041
 SCF time:  CPU 1647.74 s  wall 28.43 s
 SCF   energy in the final basis set = -302.91058471
 Total energy in the final basis set = -302.91058471
 
 --------------------------------------------------------------
 
                    Orbital Energies (a.u.)
 --------------------------------------------------------------
 
 Alpha MOs
 -- Occupied --
-14.4275 -14.4157 -10.3641 -10.3404 -10.3219 -10.3203 -10.3192  -1.0390
 -1.0325  -0.9580  -0.8737  -0.7770  -0.7077  -0.6588  -0.6301  -0.5856
 -0.5514  -0.5123  -0.5030  -0.4729  -0.4611  -0.4356  -0.4209  -0.3244
 -0.3156
 -- Virtual --
  0.0365   0.0851   0.1107   0.1233   0.1316   0.1509   0.1649   0.1780
  0.1872   0.2433   0.2802   0.2951   0.3227   0.3392   0.3542   0.3713
  0.3895   0.3972   0.4080   0.4123   0.4248   0.4370   0.4519   0.4748
  0.4882   0.4928   0.5069   0.5139   0.5248   0.5505   0.5561   0.5658
  0.5861   0.5910   0.6150   0.6239   0.6409   0.6620   0.6718   0.6817
  0.6933   0.7152   0.7343   0.7512   0.7847   0.8039   0.8142   0.8499
  0.8598   0.8800   0.9054   0.9225   0.9400   0.9842   1.0040   1.0079
  1.0289   1.0433   1.0537   1.0774   1.0983   1.1202   1.1254   1.1598
  1.1759   1.1949   1.2137   1.2379   1.2506   1.2675   1.3102   1.3346
  1.3574   1.3609   1.3853   1.3970   1.4303   1.4383   1.4712   1.4869
  1.5067   1.5231   1.5569   1.5672   1.5738   1.5918   1.6459   1.6720
  1.7544   1.7740   1.7931   1.8081   1.8823   1.8968   1.9387   2.0514
  2.0746   2.1258   2.1717   2.2003   2.2054   2.2375   2.2618   2.3070
  2.3515   2.3789   2.4030   2.4399   2.4545   2.4797   2.5250   2.5524
  2.6012   2.6097   2.6341   2.6448   2.7099   2.7150   2.7286   2.7570
  2.7622   2.7875   2.8080   2.8273   2.8536   2.8554   2.8890   2.8939
  2.9220   2.9467   2.9563   2.9688   2.9912   3.0188   3.0407   3.0591
  3.0692   3.0736   3.0872   3.1028   3.1203   3.1356   3.1456   3.1658
  3.1832   3.2056   3.2232   3.2352   3.2779   3.2997   3.3148   3.3245
  3.3395   3.3676   3.4039   3.4261   3.4420   3.4570   3.4759   3.4869
  3.5080   3.5436   3.5640   3.5849   3.6191   3.6516   3.6733   3.6928
  3.7139   3.7226   3.7330   3.7694   3.8196   3.8429   3.8536   3.8773
  3.9031   3.9152   3.9278   3.9606   3.9663   3.9894   4.0171   4.0318
  4.0402   4.0507   4.0652   4.0733   4.0973   4.1059   4.1503   4.1828
  4.1953   4.2185   4.2639   4.3164   4.3385   4.3562   4.3643   4.3905
  4.4354   4.4758   4.4946   4.5019   4.5520   4.5897   4.6049   4.6242
  4.6426   4.6547   4.6871   4.7194   4.7293   4.7451   4.7726   4.7912
  4.7980   4.8200   4.8464   4.8775   4.9771   5.0519   5.0843   5.1231
  5.1673   5.1839   5.2018   5.2373   5.2616   5.3115   5.3333   5.3962
  5.4304   5.4793   5.5673   5.6610   5.8226   5.8900   5.9589   5.9810
  6.1578   6.1991   6.2638   6.3942   6.4508   6.5921   6.7628   7.4879
  8.8299  10.5344  11.5269  12.7709  13.9359  14.4186  15.4112
 
 Beta MOs
 -- Occupied --
-14.4237 -14.4146 -10.3648 -10.3344 -10.3245 -10.3209 -10.3149  -1.0350
 -1.0248  -0.9475  -0.8519  -0.7747  -0.7021  -0.6546  -0.6258  -0.5802
 -0.5449  -0.5102  -0.4757  -0.4648  -0.4521  -0.4304  -0.3943  -0.3208
 -- Virtual --
 -0.0541   0.0450   0.1019   0.1146   0.1253   0.1339   0.1514   0.1674
  0.1814   0.2076   0.2451   0.2832   0.2982   0.3297   0.3404   0.3580
  0.3713   0.3885   0.4012   0.4087   0.4201   0.4325   0.4395   0.4602
  0.4787   0.4888   0.4976   0.5089   0.5163   0.5290   0.5519   0.5576
  0.5681   0.5873   0.5928   0.6165   0.6269   0.6433   0.6662   0.6737
  0.6830   0.6949   0.7196   0.7370   0.7524   0.7857   0.8086   0.8160
  0.8523   0.8627   0.8868   0.9079   0.9246   0.9418   0.9870   1.0057
  1.0087   1.0330   1.0443   1.0573   1.0809   1.1035   1.1252   1.1304
  1.1640   1.1774   1.1991   1.2159   1.2427   1.2529   1.2714   1.3149
  1.3383   1.3606   1.3623   1.3937   1.4029   1.4334   1.4424   1.4757
  1.4919   1.5120   1.5268   1.5582   1.5709   1.5789   1.5944   1.6476
  1.6758   1.7593   1.7809   1.7981   1.8117   1.8851   1.8995   1.9420
  2.0544   2.0773   2.1268   2.1747   2.2076   2.2092   2.2374   2.2651
  2.3161   2.3627   2.4024   2.4150   2.4441   2.4593   2.4860   2.5315
  2.5579   2.6097   2.6196   2.6414   2.6481   2.7129   2.7175   2.7330
  2.7616   2.7685   2.7934   2.8151   2.8300   2.8567   2.8631   2.8913
  2.8982   2.9285   2.9530   2.9602   2.9744   2.9988   3.0235   3.0461
  3.0666   3.0735   3.0824   3.0940   3.1089   3.1242   3.1372   3.1486
  3.1729   3.1874   3.2149   3.2305   3.2416   3.2842   3.3025   3.3219
  3.3322   3.3438   3.3686   3.4074   3.4321   3.4465   3.4655   3.4785
  3.4887   3.5136   3.5474   3.5716   3.5909   3.6261   3.6553   3.6845
  3.6949   3.7202   3.7260   3.7351   3.7737   3.8232   3.8486   3.8579
  3.8823   3.9063   3.9184   3.9308   3.9661   3.9707   3.9928   4.0212
  4.0362   4.0431   4.0595   4.0790   4.0854   4.1032   4.1106   4.1541
  4.1875   4.1989   4.2211   4.2653   4.3185   4.3477   4.3596   4.3683
  4.3959   4.4406   4.4777   4.5019   4.5071   4.5562   4.5943   4.6093
  4.6290   4.6576   4.6682   4.6946   4.7251   4.7329   4.7538   4.7779
  4.7958   4.8057   4.8263   4.8505   4.8794   4.9802   5.0548   5.0952
  5.1263   5.1753   5.1867   5.2058   5.2427   5.2684   5.3165   5.3363
  5.3994   5.4323   5.4809   5.5705   5.6634   5.8262   5.8933   5.9622
  5.9831   6.1600   6.2094   6.2676   6.3968   6.4523   6.5951   6.7647
  7.4890   8.8310  10.5366  11.5287  12.7828  13.9409  14.4198  15.4164
 --------------------------------------------------------------
 
          Ground-State Mulliken Net Atomic Charges

     Atom                 Charge (a.u.)    Spin (a.u.)
  --------------------------------------------------------
      1 C                    -0.070419      -0.129451
      2 N                    -0.078161       0.247931
      3 C                    -0.103172      -0.213678
      4 H                     0.151291       0.005459
      5 C                    -0.104169       0.556732
      6 H                     0.158923      -0.008257
      7 C                    -0.091243       0.526232
      8 H                     0.138046      -0.010825
      9 C                     0.045965      -0.042893
     10 H                     0.090376       0.006912
     11 N                    -0.361360       0.061759
     12 H                     0.223922       0.000079
  --------------------------------------------------------
  Sum of atomic charges =    -0.000000
  Sum of spin   charges =     1.000000

 -----------------------------------------------------------------
                    Cartesian Multipole Moments
 -----------------------------------------------------------------
    Charge (ESU x 10^10)
                 0.0000
    Dipole Moment (Debye)
         X       0.8332      Y       2.6961      Z      -3.1766
       Tot       4.2490
    Quadrupole Moments (Debye-Ang)
        XX     -41.0547     XY      -0.5711     YY     -47.1737
        XZ       1.9038     YZ      12.4869     ZZ     -47.4132
    Octopole Moments (Debye-Ang^2)
       XXX       8.6558    XXY      17.3116    XYY      15.7722
       YYY      61.7932    XXZ     -14.8255    XYZ      -1.7417
       YYZ     -38.5502    XZZ       8.7570    YZZ      46.1225
       ZZZ     -83.7417
    Hexadecapole Moments (Debye-Ang^3)
      XXXX     -79.3866   XXXY     -47.6849   XXYY    -118.5022
      XYYY     -44.3580   YYYY    -739.4244   XXXZ      51.4620
      XXYZ      79.0316   XYYZ      40.5033   YYYZ     331.1800
      XXZZ    -118.9628   XYZZ     -37.3331   YYZZ    -304.6965
      XZZZ      64.9224   YZZZ     324.0619   ZZZZ    -712.6313
 -----------------------------------------------------------------
 Calculating analytic gradient of the SCF energy
 Gradient of SCF Energy
            1           2           3           4           5           6
    1  -0.0000664   0.0000353  -0.0020410   0.0000909   0.0000638   0.0001162
    2  -0.0000456  -0.0000077  -0.0003774   0.0000172   0.0000539   0.0000088
    3   0.0000383  -0.0000373  -0.0004457   0.0000146  -0.0001066   0.0000248
            7           8           9          10          11          12
    1  -0.0001510   0.0025595  -0.0041853  -0.0016241   0.0090432  -0.0038410
    2   0.0001274   0.0004844   0.0061838  -0.0006340  -0.0130849   0.0072741
    3  -0.0001754   0.0006070  -0.0017250   0.0007947   0.0041917  -0.0031811
 Max gradient component =       1.308E-02
 RMS gradient           =       3.426E-03
 Gradient time:  CPU 264.72 s  wall 5.59 s
 Geometry Optimization Parameters
   NAtoms,    NIC,     NZ,  NCons,   NDum,   NFix, NCnnct, MaxDiis
       12      65       0       0       0       0       0       0

 Cartesian Hessian Update
 Hessian updated using Powell/Murtagh-Sargent update
  Mixing factors:     0.883719 Powell                      0.116281 Murtagh-Sargent


** GEOMETRY OPTIMIZATION IN DELOCALIZED INTERNAL COORDINATES **
   Searching for a Transition State

   Optimization Cycle:  10

                       Coordinates (Angstroms)
     ATOM                X               Y               Z
      1  C        -0.4151462287   -1.7113250489    2.0110726055
      2  N        -0.5101928791   -2.5354933607    2.8137743887
      3  C         0.0917130180   -0.9803067202   -0.2683476222
      4  H         0.3074552233   -2.0143848677   -0.5111255751
      5  C        -0.2995671338   -0.7000381408    1.0388202687
      6  H        -0.5326335067    0.3092874491    1.3471891360
      7  C         0.2120608404   -0.0448070882   -1.2632845732
      8  H         0.4981058668   -0.3751057896   -2.2560421548
      9  C        -0.0565492937    1.4121243424   -1.1134106352
     10  H        -0.8179080429    1.7837160953   -1.8260316832
     11  N         0.4916158531    2.1685443218   -0.3081438559
     12  H         1.0310462798    2.6877888046    0.3355296952
   Point Group: c1    Number of degrees of freedom:    30


   Energy is   -302.910584706

 Hessian updated using Powell/Murtagh-Sargent update
  Mixing factors:     0.802661 Powell                      0.197339 Murtagh-Sargent

 30 Hessian modes will be used to form the next step
  Hessian Eigenvalues:
    -0.002189    0.016170    0.021885    0.024678    0.025049    0.025227
     0.062928    0.076766    0.159959    0.160000    0.160225    0.160994
     0.200000    0.200003    0.200691    0.218118    0.220022    0.220026
     0.221707    0.331659    0.354514    0.354638    0.361067    0.363800
     0.436601    0.479291    0.490897    0.500073    0.858289    1.323566

 Transition state search - taking P-RFO step
 Searching for Lamda that Maximizes Along the Lowest mode
 Value Taken    Lamda =   0.00547626
 Searching for Lamda that Minimizes Along All other modes
 Value Taken    Lamda =  -0.00193240
 Calculated Step too Large.  Step scaled by  0.344311
 Step Taken.  Stepsize is  0.300000

                             Maximum     Tolerance    Cnvgd?
         Gradient           0.005521      0.000300      NO
         Displacement       0.205313      0.001200      NO
         Energy change     -0.000747      0.000001      NO


 New Cartesian Coordinates Obtained by Inverse Iteration

 Displacement from previous Coordinates is:  0.511006
 Adding empirical dispersion correction 
 ----------------------------------------------------------------
 Doing -D3(0) with
 s6  =   1.00000
 s8  =   1.00000
 rs6 =   1.28100
 rs8 =   1.09400
 -D3 energy without 3body term =     -0.0027260183 hartrees
 ----------------------------------------------------------------
             Standard Nuclear Orientation (Angstroms)
    I     Atom           X                Y                Z
 ----------------------------------------------------------------
    1      C      -0.4475814718    -1.7302348001     2.0010744897
    2      N      -0.5488538186    -2.5587808728     2.7986966136
    3      C       0.1051670171    -0.9828200275    -0.2641835248
    4      H       0.3479354131    -2.0112441824    -0.5052813374
    5      C      -0.3245698197    -0.7144822481     1.0351648774
    6      H      -0.5777852045     0.2906288821     1.3425683634
    7      C       0.2338779648    -0.0386838074    -1.2471843312
    8      H       0.5609233761    -0.3502911576    -2.2332245506
    9      C      -0.0762096310     1.4126030983    -1.0841625370
   10      H      -0.9285187793     1.7451590915    -1.7081410581
   11      N       0.5311772639     2.1984577253    -0.3550297858
   12      H       1.1244376862     2.7396882960     0.2197027754
 ----------------------------------------------------------------
 Nuclear Repulsion Energy =         235.37369727 hartrees
 There are       25 alpha and       24 beta electrons
 Applying Cartesian multipole field
    Component          Value
    ---------          -----
     (2,0,0)        1.00000E-10
     (0,2,0)        2.00000E-11
     (0,0,2)       -3.00000E-11
 Nucleus-field energy     =     0.0000000007 hartrees
 Requested basis set is cc-pVTZ
 There are 100 shells and 280 basis functions
 A cutoff of  1.0D-14 yielded   4616 shell pairs
 There are     36020 function pairs (     46919 Cartesian)
 Smallest overlap matrix eigenvalue = 1.75E-04
 Guess MOs from SCF MO coefficient file
 Reading MOs from coefficient file
 Reading MOs from coefficient file
 Long-range K will be added via erf
 Coulomb attenuation parameter = 0.25 bohr**(-1)
 An unrestricted hybrid HF-DFT SCF calculation will be
 performed using Pulay DIIS extrapolation
 Exchange:     0.1957 Hartree-Fock + 1.0000 wB97X-D3 + LR-HF
 Correlation:  1.0000 wB97X-D3
 Using SG-2 standard quadrature grid
 Dispersion:   Grimme D3
 SCF converges when DIIS error is below 1.0E-08
 Geometry optimization detected.  Setting ReadMinima to 0
 Setting SaveMinima to 0
 using 64 threads for integral computing
 -------------------------------------------------------
 OpenMP Integral computing Module                
 Release: version 1.0, May 2013, Q-Chem Inc. Pittsburgh 
 -------------------------------------------------------
 using 64 threads for integral computing
 -------------------------------------------------------
 OpenMP Integral computing Module                
 Release: version 1.0, May 2013, Q-Chem Inc. Pittsburgh 
 -------------------------------------------------------
 ---------------------------------------
  Cycle       Energy         DIIS Error
 ---------------------------------------
    1    -302.8962220346      1.34E-03
    2    -302.9084042012      1.97E-04
    3    -302.9091437108      1.34E-04
    4    -302.9093453474      4.90E-05
    5    -302.9094116099      2.87E-05
    6    -302.9094359105      1.28E-05
    7    -302.9094438305      6.92E-06
    8    -302.9094464157      3.97E-06
    9    -302.9094475634      1.06E-06
   10    -302.9094477748      5.71E-07
   11    -302.9094478562      1.90E-07
   12    -302.9094478933      1.13E-07
   13    -302.9094479185      5.91E-08
   14    -302.9094479268      3.10E-08
   15    -302.9094479287      1.28E-08
   16    -302.9094479289      4.74E-09 Convergence criterion met
 ---------------------------------------
 <S^2> = 0.8030
 SCF time:  CPU 1779.43 s  wall 30.70 s
 SCF   energy in the final basis set = -302.90944793
 Total energy in the final basis set = -302.90944793
 
 --------------------------------------------------------------
 
                    Orbital Energies (a.u.)
 --------------------------------------------------------------
 
 Alpha MOs
 -- Occupied --
-14.4271 -14.4161 -10.3647 -10.3401 -10.3213 -10.3202 -10.3188  -1.0392
 -1.0322  -0.9582  -0.8731  -0.7766  -0.7073  -0.6586  -0.6301  -0.5867
 -0.5539  -0.5121  -0.5023  -0.4726  -0.4567  -0.4347  -0.4230  -0.3245
 -0.3153
 -- Virtual --
  0.0418   0.0774   0.1112   0.1242   0.1324   0.1485   0.1651   0.1765
  0.1853   0.2433   0.2785   0.2957   0.3214   0.3377   0.3563   0.3736
  0.3906   0.3945   0.4061   0.4125   0.4251   0.4375   0.4499   0.4785
  0.4891   0.4935   0.5070   0.5136   0.5232   0.5522   0.5571   0.5667
  0.5841   0.5923   0.6131   0.6247   0.6320   0.6584   0.6701   0.6807
  0.6929   0.7161   0.7395   0.7524   0.7862   0.8064   0.8147   0.8483
  0.8652   0.8734   0.9079   0.9189   0.9494   0.9819   0.9999   1.0059
  1.0384   1.0441   1.0598   1.0770   1.0984   1.1234   1.1241   1.1541
  1.1790   1.1920   1.2153   1.2377   1.2504   1.2658   1.3162   1.3268
  1.3588   1.3638   1.3842   1.3919   1.4298   1.4347   1.4664   1.4944
  1.5057   1.5249   1.5539   1.5622   1.5706   1.5939   1.6464   1.6679
  1.7524   1.7695   1.7950   1.8091   1.8771   1.8908   1.9347   2.0495
  2.0655   2.1257   2.1665   2.1952   2.2102   2.2402   2.2610   2.3053
  2.3562   2.3804   2.4050   2.4415   2.4696   2.4854   2.5270   2.5482
  2.5994   2.6114   2.6367   2.6545   2.7132   2.7160   2.7281   2.7553
  2.7580   2.7938   2.8045   2.8286   2.8522   2.8577   2.8899   2.8984
  2.9202   2.9471   2.9523   2.9679   2.9860   3.0178   3.0466   3.0554
  3.0692   3.0742   3.0865   3.1005   3.1159   3.1387   3.1454   3.1693
  3.1798   3.2028   3.2180   3.2358   3.2724   3.3045   3.3148   3.3166
  3.3402   3.3694   3.4008   3.4313   3.4334   3.4653   3.4743   3.4826
  3.5184   3.5426   3.5585   3.5825   3.6219   3.6440   3.6804   3.6820
  3.7050   3.7217   3.7298   3.7711   3.8230   3.8355   3.8574   3.8753
  3.9047   3.9152   3.9298   3.9548   3.9690   3.9875   4.0149   4.0372
  4.0425   4.0483   4.0660   4.0714   4.0888   4.1061   4.1460   4.1793
  4.1952   4.2169   4.2605   4.3216   4.3365   4.3542   4.3733   4.3826
  4.4374   4.4731   4.4912   4.5045   4.5526   4.5861   4.6097   4.6299
  4.6415   4.6546   4.6820   4.7013   4.7203   4.7472   4.7762   4.7956
  4.7991   4.8188   4.8435   4.8874   4.9662   5.0550   5.0834   5.1246
  5.1514   5.1850   5.2066   5.2317   5.2615   5.3109   5.3313   5.3927
  5.4352   5.4790   5.5691   5.6595   5.8205   5.8804   5.9494   5.9822
  6.1492   6.1988   6.2628   6.3951   6.4467   6.5936   6.7350   7.4784
  8.8294  10.5467  11.4640  12.7618  13.9442  14.3932  15.4059
 
 Beta MOs
 -- Occupied --
-14.4232 -14.4154 -10.3652 -10.3341 -10.3238 -10.3206 -10.3148  -1.0357
 -1.0244  -0.9476  -0.8512  -0.7744  -0.7017  -0.6542  -0.6257  -0.5811
 -0.5474  -0.5099  -0.4746  -0.4644  -0.4509  -0.4296  -0.3951  -0.3211
 -- Virtual --
 -0.0523   0.0475   0.0968   0.1145   0.1259   0.1344   0.1493   0.1671
  0.1793   0.2067   0.2450   0.2816   0.2991   0.3285   0.3387   0.3603
  0.3731   0.3901   0.3993   0.4073   0.4192   0.4327   0.4402   0.4586
  0.4824   0.4904   0.4968   0.5098   0.5161   0.5271   0.5536   0.5592
  0.5685   0.5855   0.5943   0.6145   0.6276   0.6338   0.6625   0.6723
  0.6830   0.6939   0.7213   0.7414   0.7534   0.7870   0.8111   0.8170
  0.8502   0.8683   0.8799   0.9093   0.9210   0.9526   0.9845   1.0016
  1.0068   1.0417   1.0464   1.0634   1.0803   1.1045   1.1279   1.1291
  1.1587   1.1810   1.1953   1.2173   1.2423   1.2529   1.2698   1.3209
  1.3302   1.3601   1.3673   1.3925   1.3974   1.4332   1.4382   1.4711
  1.5002   1.5115   1.5281   1.5553   1.5657   1.5755   1.5960   1.6480
  1.6720   1.7580   1.7747   1.8021   1.8118   1.8801   1.8928   1.9380
  2.0526   2.0681   2.1268   2.1696   2.2013   2.2155   2.2405   2.2642
  2.3169   2.3674   2.4022   2.4171   2.4458   2.4733   2.4916   2.5335
  2.5542   2.6078   2.6215   2.6427   2.6584   2.7151   2.7207   2.7341
  2.7594   2.7647   2.7997   2.8116   2.8318   2.8571   2.8641   2.8955
  2.8993   2.9264   2.9529   2.9562   2.9737   2.9948   3.0220   3.0519
  3.0640   3.0719   3.0862   3.0926   3.1065   3.1200   3.1397   3.1481
  3.1771   3.1834   3.2120   3.2257   3.2428   3.2778   3.3072   3.3203
  3.3248   3.3445   3.3710   3.4045   3.4368   3.4397   3.4716   3.4764
  3.4848   3.5242   3.5465   3.5668   3.5882   3.6290   3.6483   3.6829
  3.6929   3.7087   3.7270   3.7327   3.7754   3.8275   3.8399   3.8616
  3.8798   3.9082   3.9193   3.9330   3.9596   3.9733   3.9909   4.0184
  4.0413   4.0465   4.0550   4.0800   4.0846   4.0934   4.1114   4.1493
  4.1838   4.1993   4.2195   4.2618   4.3236   4.3459   4.3573   4.3766
  4.3886   4.4419   4.4753   4.4973   4.5116   4.5566   4.5902   4.6142
  4.6358   4.6538   4.6676   4.6904   4.7074   4.7238   4.7556   4.7813
  4.8011   4.8053   4.8246   4.8477   4.8892   4.9694   5.0573   5.0948
  5.1278   5.1586   5.1884   5.2114   5.2365   5.2679   5.3163   5.3342
  5.3952   5.4370   5.4806   5.5724   5.6620   5.8240   5.8835   5.9529
  5.9843   6.1515   6.2093   6.2667   6.3970   6.4477   6.5967   6.7369
  7.4793   8.8305  10.5489  11.4658  12.7739  13.9494  14.3941  15.4111
 --------------------------------------------------------------
 
          Ground-State Mulliken Net Atomic Charges

     Atom                 Charge (a.u.)    Spin (a.u.)
  --------------------------------------------------------
      1 C                    -0.069492      -0.130610
      2 N                    -0.078749       0.250847
      3 C                    -0.106310      -0.211269
      4 H                     0.151656       0.005399
      5 C                    -0.105422       0.562768
      6 H                     0.158758      -0.008488
      7 C                    -0.088633       0.526268
      8 H                     0.139444      -0.010679
      9 C                     0.040149      -0.031128
     10 H                     0.091676       0.007015
     11 N                    -0.356636       0.039359
     12 H                     0.223558       0.000516
  --------------------------------------------------------
  Sum of atomic charges =     0.000000
  Sum of spin   charges =     1.000000

 -----------------------------------------------------------------
                    Cartesian Multipole Moments
 -----------------------------------------------------------------
    Charge (ESU x 10^10)
                 0.0000
    Dipole Moment (Debye)
         X       0.9184      Y       2.7714      Z      -3.2190
       Tot       4.3458
    Quadrupole Moments (Debye-Ang)
        XX     -40.7516     XY      -0.5234     YY     -47.2278
        XZ       1.8703     YZ      12.3073     ZZ     -47.6372
    Octopole Moments (Debye-Ang^2)
       XXX       9.6056    XXY      18.4994    XYY      17.7811
       YYY      63.8893    XXZ     -15.0959    XYZ      -2.3605
       YYZ     -39.3107    XZZ       9.3516    YZZ      45.5387
       ZZZ     -82.6160
    Hexadecapole Moments (Debye-Ang^3)
      XXXX     -85.5499   XXXY     -50.9465   XXYY    -118.9020
      XYYY     -45.9078   YYYY    -749.7856   XXXZ      55.9110
      XXYZ      80.1052   XYYZ      42.5294   YYYZ     333.8833
      XXZZ    -118.6674   XYZZ     -40.4090   YYZZ    -307.9239
      XZZZ      69.5228   YZZZ     326.1796   ZZZZ    -702.0576
 -----------------------------------------------------------------
 Calculating analytic gradient of the SCF energy
 Gradient of SCF Energy
            1           2           3           4           5           6
    1  -0.0000803   0.0000572  -0.0017010   0.0000981  -0.0000239   0.0001288
    2  -0.0000146  -0.0000285  -0.0003277   0.0000147   0.0000658   0.0000098
    3  -0.0000509   0.0000066  -0.0005497   0.0000352   0.0000712   0.0000078
            7           8           9          10          11          12
    1  -0.0004968   0.0022369  -0.0043465  -0.0013179   0.0100653  -0.0046200
    2   0.0001379   0.0005184   0.0064415  -0.0007647  -0.0138778   0.0078253
    3  -0.0004125   0.0006336  -0.0011901   0.0005609   0.0039757  -0.0030877
 Max gradient component =       1.388E-02
 RMS gradient           =       3.635E-03
 Gradient time:  CPU 264.20 s  wall 5.19 s
 Geometry Optimization Parameters
   NAtoms,    NIC,     NZ,  NCons,   NDum,   NFix, NCnnct, MaxDiis
       12      65       0       0       0       0       0       0

 Cartesian Hessian Update
 Hessian updated using Powell/Murtagh-Sargent update
  Mixing factors:     0.957670 Powell                      0.042330 Murtagh-Sargent


** GEOMETRY OPTIMIZATION IN DELOCALIZED INTERNAL COORDINATES **
   Searching for a Transition State

   Optimization Cycle:  11

                       Coordinates (Angstroms)
     ATOM                X               Y               Z
      1  C        -0.4475814718   -1.7302348001    2.0010744897
      2  N        -0.5488538186   -2.5587808728    2.7986966136
      3  C         0.1051670171   -0.9828200275   -0.2641835248
      4  H         0.3479354131   -2.0112441824   -0.5052813374
      5  C        -0.3245698197   -0.7144822481    1.0351648774
      6  H        -0.5777852045    0.2906288821    1.3425683634
      7  C         0.2338779648   -0.0386838074   -1.2471843312
      8  H         0.5609233761   -0.3502911576   -2.2332245506
      9  C        -0.0762096310    1.4126030983   -1.0841625370
     10  H        -0.9285187793    1.7451590915   -1.7081410581
     11  N         0.5311772639    2.1984577253   -0.3550297858
     12  H         1.1244376862    2.7396882960    0.2197027754
   Point Group: c1    Number of degrees of freedom:    30


   Energy is   -302.909447929

 Hessian updated using Powell/Murtagh-Sargent update
  Mixing factors:     0.976679 Powell                      0.023321 Murtagh-Sargent

 30 Hessian modes will be used to form the next step
  Hessian Eigenvalues:
    -0.002297    0.015523    0.021752    0.024678    0.025049    0.025227
     0.061105    0.074716    0.159959    0.160000    0.160225    0.160994
     0.200000    0.200003    0.200688    0.218118    0.220021    0.220025
     0.221704    0.331657    0.354514    0.354638    0.361067    0.363795
     0.436601    0.479291    0.490897    0.500073    0.858285    1.323566

 Transition state search - taking P-RFO step
 Searching for Lamda that Maximizes Along the Lowest mode
 Value Taken    Lamda =   0.00167414
 Searching for Lamda that Minimizes Along All other modes
 Value Taken    Lamda =  -0.00332721
 Calculated Step too Large.  Step scaled by  0.418183
 Step Taken.  Stepsize is  0.300000

                             Maximum     Tolerance    Cnvgd?
         Gradient           0.005863      0.000300      NO
         Displacement       0.143709      0.001200      NO
         Energy change      0.001137      0.000001      NO


 New Cartesian Coordinates Obtained by Inverse Iteration

 Displacement from previous Coordinates is:  0.520043
 Adding empirical dispersion correction 
 ----------------------------------------------------------------
 Doing -D3(0) with
 s6  =   1.00000
 s8  =   1.00000
 rs6 =   1.28100
 rs8 =   1.09400
 -D3 energy without 3body term =     -0.0027428129 hartrees
 ----------------------------------------------------------------
             Standard Nuclear Orientation (Angstroms)
    I     Atom           X                Y                Z
 ----------------------------------------------------------------
    1      C      -0.4715500647    -1.7421119595     1.9932790314
    2      N      -0.5615277305    -2.5713624501     2.7915939608
    3      C       0.1246967146    -0.9774420661    -0.2568084219
    4      H       0.4215500285    -1.9941497082    -0.4867514838
    5      C      -0.3632454053    -0.7260869348     1.0262678829
    6      H      -0.6736166595     0.2673710601     1.3202594370
    7      C       0.2382165955    -0.0286847416    -1.2355391970
    8      H       0.6101103920    -0.3212130541    -2.2114339025
    9      C      -0.1015181804     1.4179409706    -1.0574569290
   10      H      -1.0195767590     1.7262568261    -1.5923616031
   11      N       0.5575468978     2.2309581984    -0.4076318550
   12      H       1.2389141675     2.7185238564     0.1165830748
 ----------------------------------------------------------------
 Nuclear Repulsion Energy =         235.07011237 hartrees
 There are       25 alpha and       24 beta electrons
 Applying Cartesian multipole field
    Component          Value
    ---------          -----
     (2,0,0)        1.00000E-10
     (0,2,0)        2.00000E-11
     (0,0,2)       -3.00000E-11
 Nucleus-field energy     =     0.0000000015 hartrees
 Requested basis set is cc-pVTZ
 There are 100 shells and 280 basis functions
 A cutoff of  1.0D-14 yielded   4620 shell pairs
 There are     36066 function pairs (     46983 Cartesian)
 Smallest overlap matrix eigenvalue = 1.77E-04
 Guess MOs from SCF MO coefficient file
 Reading MOs from coefficient file
 Reading MOs from coefficient file
 Long-range K will be added via erf
 Coulomb attenuation parameter = 0.25 bohr**(-1)
 An unrestricted hybrid HF-DFT SCF calculation will be
 performed using Pulay DIIS extrapolation
 Exchange:     0.1957 Hartree-Fock + 1.0000 wB97X-D3 + LR-HF
 Correlation:  1.0000 wB97X-D3
 Using SG-2 standard quadrature grid
 Dispersion:   Grimme D3
 SCF converges when DIIS error is below 1.0E-08
 Geometry optimization detected.  Setting ReadMinima to 0
 Setting SaveMinima to 0
 using 64 threads for integral computing
 -------------------------------------------------------
 OpenMP Integral computing Module                
 Release: version 1.0, May 2013, Q-Chem Inc. Pittsburgh 
 -------------------------------------------------------
 using 64 threads for integral computing
 -------------------------------------------------------
 OpenMP Integral computing Module                
 Release: version 1.0, May 2013, Q-Chem Inc. Pittsburgh 
 -------------------------------------------------------
 ---------------------------------------
  Cycle       Energy         DIIS Error
 ---------------------------------------
    1    -302.8930629522      1.43E-03
    2    -302.9095690392      2.28E-04
    3    -302.9104126894      1.64E-04
    4    -302.9106769892      5.79E-05
    5    -302.9107501488      3.11E-05
    6    -302.9107755602      1.34E-05
    7    -302.9107825860      7.36E-06
    8    -302.9107848837      3.54E-06
    9    -302.9107858800      1.03E-06
   10    -302.9107860238      5.19E-07
   11    -302.9107860598      1.44E-07
   12    -302.9107860729      5.43E-08
   13    -302.9107860802      2.83E-08
   14    -302.9107860836      1.83E-08
   15    -302.9107860855      1.01E-08
   16    -302.9107860861      4.18E-09 Convergence criterion met
 ---------------------------------------
 <S^2> = 0.8025
 SCF time:  CPU 1740.44 s  wall 29.81 s
 SCF   energy in the final basis set = -302.91078609
 Total energy in the final basis set = -302.91078609
 
 --------------------------------------------------------------
 
                    Orbital Energies (a.u.)
 --------------------------------------------------------------
 
 Alpha MOs
 -- Occupied --
-14.4274 -14.4171 -10.3643 -10.3407 -10.3214 -10.3206 -10.3191  -1.0400
 -1.0326  -0.9589  -0.8728  -0.7761  -0.7074  -0.6594  -0.6287  -0.5880
 -0.5557  -0.5131  -0.5023  -0.4729  -0.4534  -0.4344  -0.4254  -0.3269
 -0.3153
 -- Virtual --
  0.0460   0.0712   0.1114   0.1248   0.1331   0.1452   0.1661   0.1749
  0.1833   0.2429   0.2788   0.2953   0.3200   0.3360   0.3596   0.3753
  0.3863   0.3957   0.4035   0.4120   0.4250   0.4381   0.4470   0.4790
  0.4886   0.4959   0.5081   0.5162   0.5230   0.5519   0.5569   0.5681
  0.5846   0.5964   0.6097   0.6221   0.6267   0.6551   0.6654   0.6811
  0.6923   0.7177   0.7434   0.7543   0.7868   0.8025   0.8182   0.8449
  0.8693   0.8721   0.9086   0.9162   0.9521   0.9794   0.9889   1.0021
  1.0423   1.0455   1.0697   1.0780   1.0973   1.1211   1.1268   1.1482
  1.1724   1.1914   1.2155   1.2345   1.2497   1.2683   1.3185   1.3253
  1.3566   1.3649   1.3829   1.3914   1.4320   1.4361   1.4616   1.4952
  1.5112   1.5291   1.5487   1.5569   1.5669   1.5956   1.6471   1.6656
  1.7497   1.7683   1.7998   1.8141   1.8700   1.8890   1.9317   2.0462
  2.0646   2.1251   2.1613   2.1859   2.2181   2.2446   2.2597   2.3089
  2.3588   2.3806   2.4060   2.4378   2.4787   2.4877   2.5272   2.5438
  2.5951   2.6130   2.6420   2.6654   2.7121   2.7147   2.7341   2.7535
  2.7587   2.7996   2.8046   2.8315   2.8513   2.8651   2.8889   2.9025
  2.9154   2.9458   2.9488   2.9650   2.9804   3.0183   3.0411   3.0582
  3.0652   3.0729   3.0885   3.0995   3.1095   3.1382   3.1485   3.1668
  3.1810   3.2040   3.2120   3.2354   3.2673   3.3033   3.3061   3.3135
  3.3431   3.3726   3.3958   3.4107   3.4381   3.4663   3.4710   3.4859
  3.5244   3.5320   3.5563   3.5773   3.6215   3.6390   3.6660   3.6813
  3.6926   3.7247   3.7316   3.7746   3.8158   3.8274   3.8711   3.8739
  3.9039   3.9209   3.9389   3.9493   3.9701   3.9857   4.0102   4.0402
  4.0451   4.0515   4.0686   4.0693   4.0824   4.1073   4.1457   4.1733
  4.1901   4.2246   4.2585   4.3092   4.3239   4.3390   4.3641   4.3820
  4.4332   4.4630   4.4877   4.5027   4.5443   4.5922   4.6155   4.6329
  4.6407   4.6703   4.6779   4.6959   4.7101   4.7547   4.7800   4.7996
  4.8146   4.8357   4.8577   4.8989   4.9597   5.0611   5.0826   5.1281
  5.1299   5.1903   5.2011   5.2397   5.2621   5.3116   5.3245   5.3945
  5.4350   5.4736   5.5690   5.6658   5.8154   5.8776   5.9390   5.9821
  6.1425   6.1984   6.2618   6.3738   6.4103   6.5930   6.6759   7.4779
  8.8240  10.5165  11.3932  12.7435  13.9381  14.4065  15.4037
 
 Beta MOs
 -- Occupied --
-14.4235 -14.4165 -10.3648 -10.3346 -10.3239 -10.3209 -10.3153  -1.0369
 -1.0246  -0.9483  -0.8507  -0.7741  -0.7018  -0.6550  -0.6242  -0.5823
 -0.5494  -0.5106  -0.4744  -0.4647  -0.4500  -0.4296  -0.3963  -0.3229
 -- Virtual --
 -0.0517   0.0493   0.0928   0.1142   0.1262   0.1349   0.1460   0.1679
  0.1773   0.2053   0.2447   0.2820   0.2990   0.3272   0.3364   0.3626
  0.3757   0.3890   0.3981   0.4059   0.4178   0.4326   0.4408   0.4548
  0.4829   0.4915   0.4974   0.5108   0.5188   0.5271   0.5532   0.5596
  0.5694   0.5863   0.5987   0.6112   0.6234   0.6296   0.6592   0.6676
  0.6839   0.6930   0.7233   0.7447   0.7552   0.7875   0.8067   0.8216
  0.8464   0.8718   0.8790   0.9091   0.9181   0.9557   0.9829   0.9904
  1.0032   1.0436   1.0500   1.0744   1.0800   1.1034   1.1260   1.1301
  1.1534   1.1756   1.1940   1.2176   1.2391   1.2521   1.2720   1.3240
  1.3274   1.3586   1.3692   1.3901   1.3971   1.4356   1.4386   1.4667
  1.5029   1.5163   1.5317   1.5500   1.5607   1.5714   1.5977   1.6486
  1.6699   1.7553   1.7733   1.8084   1.8153   1.8730   1.8908   1.9349
  2.0495   2.0671   2.1261   2.1644   2.1922   2.2231   2.2455   2.2631
  2.3230   2.3689   2.4015   2.4167   2.4421   2.4822   2.4939   2.5343
  2.5491   2.6043   2.6229   2.6474   2.6679   2.7149   2.7197   2.7422
  2.7584   2.7631   2.8038   2.8134   2.8346   2.8591   2.8693   2.8966
  2.9019   2.9216   2.9494   2.9546   2.9708   2.9900   3.0224   3.0472
  3.0666   3.0675   3.0855   3.0960   3.1045   3.1135   3.1383   3.1509
  3.1773   3.1839   3.2139   3.2177   3.2430   3.2718   3.3082   3.3089
  3.3217   3.3470   3.3760   3.4002   3.4166   3.4428   3.4699   3.4724
  3.4913   3.5298   3.5362   3.5644   3.5826   3.6282   3.6437   3.6689
  3.6922   3.6960   3.7276   3.7378   3.7790   3.8219   3.8310   3.8744
  3.8792   3.9078   3.9235   3.9432   3.9530   3.9748   3.9887   4.0138
  4.0454   4.0516   4.0553   4.0820   4.0821   4.0865   4.1124   4.1492
  4.1777   4.1946   4.2269   4.2598   4.3110   4.3268   4.3473   4.3679
  4.3882   4.4363   4.4667   4.4929   4.5116   4.5482   4.5973   4.6198
  4.6390   4.6564   4.6789   4.6854   4.7014   4.7145   4.7634   4.7852
  4.8094   4.8190   4.8390   4.8604   4.9007   4.9631   5.0637   5.0940
  5.1327   5.1349   5.1940   5.2078   5.2424   5.2690   5.3166   5.3272
  5.3968   5.4369   5.4752   5.5724   5.6685   5.8188   5.8805   5.9429
  5.9842   6.1448   6.2089   6.2657   6.3753   6.4110   6.5961   6.6776
  7.4787   8.8252  10.5186  11.3952  12.7556  13.9435  14.4073  15.4089
 --------------------------------------------------------------
 
          Ground-State Mulliken Net Atomic Charges

     Atom                 Charge (a.u.)    Spin (a.u.)
  --------------------------------------------------------
      1 C                    -0.069286      -0.131180
      2 N                    -0.078501       0.252091
      3 C                    -0.106879      -0.209575
      4 H                     0.152104       0.005396
      5 C                    -0.107579       0.565498
      6 H                     0.159271      -0.008696
      7 C                    -0.093513       0.526983
      8 H                     0.140661      -0.010542
      9 C                     0.028141      -0.023872
     10 H                     0.100873       0.006539
     11 N                    -0.347057       0.026730
     12 H                     0.221765       0.000627
  --------------------------------------------------------
  Sum of atomic charges =     0.000000
  Sum of spin   charges =     1.000000

 -----------------------------------------------------------------
                    Cartesian Multipole Moments
 -----------------------------------------------------------------
    Charge (ESU x 10^10)
                 0.0000
    Dipole Moment (Debye)
         X       1.0184      Y       2.6467      Z      -3.2407
       Tot       4.3063
    Quadrupole Moments (Debye-Ang)
        XX     -40.0934     XY      -0.4304     YY     -48.1946
        XZ       1.7215     YZ      12.0810     ZZ     -47.8840
    Octopole Moments (Debye-Ang^2)
       XXX      10.9580    XXY      19.6362    XYY      18.9413
       YYY      60.9179    XXZ     -15.1387    XYZ      -2.5756
       YYZ     -39.8046    XZZ       9.5064    YZZ      44.9441
       ZZZ     -81.8185
    Hexadecapole Moments (Debye-Ang^3)
      XXXX     -89.8847   XXXY     -51.4043   XXYY    -117.8851
      XYYY     -47.6229   YYYY    -770.9895   XXXZ      58.7054
      XXYZ      80.7882   XYYZ      42.8986   YYYZ     335.4601
      XXZZ    -118.0719   XYZZ     -41.7507   YYZZ    -310.1953
      XZZZ      71.9061   YZZZ     328.6426   ZZZZ    -694.8167
 -----------------------------------------------------------------
 Calculating analytic gradient of the SCF energy
 Gradient of SCF Energy
            1           2           3           4           5           6
    1  -0.0000510   0.0000644  -0.0003500   0.0004158  -0.0005198   0.0000362
    2   0.0000134  -0.0000307   0.0000230   0.0000556  -0.0000129   0.0000408
    3  -0.0000794   0.0000270  -0.0003795   0.0001687   0.0000510  -0.0001046
            7           8           9          10          11          12
    1  -0.0021819   0.0018696  -0.0068984  -0.0011647   0.0172192  -0.0084394
    2  -0.0004790   0.0004627   0.0114663  -0.0010133  -0.0240516   0.0135257
    3  -0.0009098   0.0005722  -0.0004587  -0.0002830   0.0047350  -0.0033390
 Max gradient component =       2.405E-02
 RMS gradient           =       6.135E-03
 Gradient time:  CPU 265.57 s  wall 5.28 s
 Geometry Optimization Parameters
   NAtoms,    NIC,     NZ,  NCons,   NDum,   NFix, NCnnct, MaxDiis
       12      65       0       0       0       0       0       0

 Cartesian Hessian Update
 Hessian updated using Powell/Murtagh-Sargent update
  Mixing factors:     0.866344 Powell                      0.133656 Murtagh-Sargent


** GEOMETRY OPTIMIZATION IN DELOCALIZED INTERNAL COORDINATES **
   Searching for a Transition State

   Optimization Cycle:  12

                       Coordinates (Angstroms)
     ATOM                X               Y               Z
      1  C        -0.4715500647   -1.7421119595    1.9932790314
      2  N        -0.5615277305   -2.5713624501    2.7915939608
      3  C         0.1246967146   -0.9774420661   -0.2568084219
      4  H         0.4215500285   -1.9941497082   -0.4867514838
      5  C        -0.3632454053   -0.7260869348    1.0262678829
      6  H        -0.6736166595    0.2673710601    1.3202594370
      7  C         0.2382165955   -0.0286847416   -1.2355391970
      8  H         0.6101103920   -0.3212130541   -2.2114339025
      9  C        -0.1015181804    1.4179409706   -1.0574569290
     10  H        -1.0195767590    1.7262568261   -1.5923616031
     11  N         0.5575468978    2.2309581984   -0.4076318550
     12  H         1.2389141675    2.7185238564    0.1165830748
   Point Group: c1    Number of degrees of freedom:    30


   Energy is   -302.910786086

 Hessian updated using Powell/Murtagh-Sargent update
  Mixing factors:     0.849393 Powell                      0.150607 Murtagh-Sargent

 30 Hessian modes will be used to form the next step
  Hessian Eigenvalues:
    -0.024533    0.013189    0.021477    0.024678    0.025049    0.025228
     0.055528    0.071638    0.159959    0.159999    0.160221    0.160994
     0.200000    0.200003    0.200664    0.218113    0.220020    0.220023
     0.221704    0.331649    0.354514    0.354638    0.361067    0.363795
     0.436601    0.479289    0.490897    0.500046    0.858205    1.323566

 Transition state search - taking P-RFO step
 Searching for Lamda that Maximizes Along the Lowest mode
 Value Taken    Lamda =   0.00625020
 Searching for Lamda that Minimizes Along All other modes
 Value Taken    Lamda =  -0.00573291
 Calculated Step too Large.  Step scaled by  0.501447
 Step Taken.  Stepsize is  0.300000

                             Maximum     Tolerance    Cnvgd?
         Gradient           0.010150      0.000300      NO
         Displacement       0.199627      0.001200      NO
         Energy change     -0.001338      0.000001      NO


 New Cartesian Coordinates Obtained by Inverse Iteration

 Displacement from previous Coordinates is:  0.513114
 Adding empirical dispersion correction 
 ----------------------------------------------------------------
 Doing -D3(0) with
 s6  =   1.00000
 s8  =   1.00000
 rs6 =   1.28100
 rs8 =   1.09400
 -D3 energy without 3body term =     -0.0027352540 hartrees
 ----------------------------------------------------------------
             Standard Nuclear Orientation (Angstroms)
    I     Atom           X                Y                Z
 ----------------------------------------------------------------
    1      C      -0.4390864022    -1.7232335158     2.0034970367
    2      N      -0.5230766590    -2.5480997867     2.8068389647
    3      C       0.1103551880    -0.9772101525    -0.2628488922
    4      H       0.3787183446    -2.0011342938    -0.4959733618
    5      C      -0.3377131751    -0.7117607574     1.0303930832
    6      H      -0.6253491811     0.2874163986     1.3268251182
    7      C       0.2167811524    -0.0372299921    -1.2530310014
    8      H       0.5482916288    -0.3494670686    -2.2374326218
    9      C      -0.0816253073     1.4159892881    -1.0876282741
   10      H      -0.9223945049     1.7626036769    -1.7180116412
   11      N       0.5284690282     2.1966894511    -0.3541704900
   12      H       1.1466298841     2.6854367493     0.2415420741
 ----------------------------------------------------------------
 Nuclear Repulsion Energy =         235.43868004 hartrees
 There are       25 alpha and       24 beta electrons
 Applying Cartesian multipole field
    Component          Value
    ---------          -----
     (2,0,0)        1.00000E-10
     (0,2,0)        2.00000E-11
     (0,0,2)       -3.00000E-11
 Nucleus-field energy     =     0.0000000006 hartrees
 Requested basis set is cc-pVTZ
 There are 100 shells and 280 basis functions
 A cutoff of  1.0D-14 yielded   4618 shell pairs
 There are     36034 function pairs (     46934 Cartesian)
 Smallest overlap matrix eigenvalue = 1.76E-04
 Guess MOs from SCF MO coefficient file
 Reading MOs from coefficient file
 Reading MOs from coefficient file
 Long-range K will be added via erf
 Coulomb attenuation parameter = 0.25 bohr**(-1)
 An unrestricted hybrid HF-DFT SCF calculation will be
 performed using Pulay DIIS extrapolation
 Exchange:     0.1957 Hartree-Fock + 1.0000 wB97X-D3 + LR-HF
 Correlation:  1.0000 wB97X-D3
 Using SG-2 standard quadrature grid
 Dispersion:   Grimme D3
 SCF converges when DIIS error is below 1.0E-08
 Geometry optimization detected.  Setting ReadMinima to 0
 Setting SaveMinima to 0
 using 64 threads for integral computing
 -------------------------------------------------------
 OpenMP Integral computing Module                
 Release: version 1.0, May 2013, Q-Chem Inc. Pittsburgh 
 -------------------------------------------------------
 using 64 threads for integral computing
 -------------------------------------------------------
 OpenMP Integral computing Module                
 Release: version 1.0, May 2013, Q-Chem Inc. Pittsburgh 
 -------------------------------------------------------
 ---------------------------------------
  Cycle       Energy         DIIS Error
 ---------------------------------------
    1    -302.8991538133      1.37E-03
    2    -302.9097963165      1.78E-04
    3    -302.9105358081      8.44E-05
    4    -302.9106741555      4.13E-05
    5    -302.9107272147      2.18E-05
    6    -302.9107421427      1.24E-05
    7    -302.9107476071      5.22E-06
    8    -302.9107497686      3.19E-06
    9    -302.9107502731      1.07E-06
   10    -302.9107504185      4.87E-07
   11    -302.9107504711      1.75E-07
   12    -302.9107504958      9.47E-08
   13    -302.9107505139      5.24E-08
   14    -302.9107505202      2.62E-08
   15    -302.9107505215      1.19E-08
   16    -302.9107505217      4.28E-09 Convergence criterion met
 ---------------------------------------
 <S^2> = 0.8032
 SCF time:  CPU 1772.39 s  wall 30.77 s
 SCF   energy in the final basis set = -302.91075052
 Total energy in the final basis set = -302.91075052
 
 --------------------------------------------------------------
 
                    Orbital Energies (a.u.)
 --------------------------------------------------------------
 
 Alpha MOs
 -- Occupied --
-14.4275 -14.4165 -10.3642 -10.3406 -10.3217 -10.3205 -10.3192  -1.0395
 -1.0326  -0.9585  -0.8733  -0.7766  -0.7076  -0.6591  -0.6295  -0.5868
 -0.5538  -0.5129  -0.5025  -0.4729  -0.4571  -0.4352  -0.4231  -0.3255
 -0.3156
 -- Virtual --
  0.0406   0.0784   0.1110   0.1238   0.1324   0.1478   0.1653   0.1763
  0.1850   0.2429   0.2799   0.2956   0.3207   0.3375   0.3576   0.3730
  0.3903   0.3941   0.4065   0.4120   0.4239   0.4375   0.4492   0.4761
  0.4903   0.4929   0.5075   0.5137   0.5240   0.5516   0.5570   0.5666
  0.5845   0.5936   0.6120   0.6244   0.6306   0.6584   0.6690   0.6818
  0.6918   0.7158   0.7389   0.7520   0.7864   0.8049   0.8155   0.8474
  0.8665   0.8746   0.9102   0.9168   0.9459   0.9803   0.9959   1.0059
  1.0397   1.0431   1.0607   1.0766   1.0987   1.1197   1.1248   1.1542
  1.1772   1.1919   1.2151   1.2341   1.2490   1.2642   1.3157   1.3292
  1.3574   1.3636   1.3836   1.3944   1.4309   1.4346   1.4663   1.4947
  1.5057   1.5260   1.5530   1.5637   1.5690   1.5936   1.6464   1.6676
  1.7519   1.7721   1.7966   1.8105   1.8768   1.8913   1.9354   2.0485
  2.0694   2.1255   2.1661   2.1927   2.2099   2.2404   2.2612   2.3052
  2.3550   2.3805   2.4044   2.4365   2.4647   2.4864   2.5267   2.5465
  2.5955   2.6126   2.6381   2.6569   2.7115   2.7162   2.7270   2.7538
  2.7601   2.7926   2.8058   2.8297   2.8522   2.8594   2.8892   2.8975
  2.9180   2.9475   2.9515   2.9696   2.9857   3.0211   3.0430   3.0561
  3.0697   3.0735   3.0864   3.1014   3.1123   3.1352   3.1468   3.1651
  3.1841   3.2049   3.2172   3.2362   3.2723   3.3021   3.3125   3.3179
  3.3409   3.3696   3.3995   3.4260   3.4355   3.4657   3.4743   3.4838
  3.5174   3.5362   3.5582   3.5818   3.6197   3.6486   3.6783   3.6799
  3.7031   3.7252   3.7287   3.7697   3.8211   3.8363   3.8560   3.8753
  3.9078   3.9144   3.9290   3.9545   3.9670   3.9883   4.0134   4.0373
  4.0452   4.0493   4.0667   4.0711   4.0904   4.1048   4.1490   4.1780
  4.1954   4.2185   4.2623   4.3112   4.3329   4.3444   4.3710   4.3837
  4.4375   4.4695   4.4904   4.4962   4.5464   4.5898   4.6095   4.6352
  4.6409   4.6585   4.6814   4.7081   4.7175   4.7504   4.7758   4.7999
  4.8029   4.8349   4.8481   4.8862   4.9685   5.0554   5.0825   5.1272
  5.1457   5.1892   5.2038   5.2369   5.2637   5.3098   5.3298   5.3920
  5.4320   5.4778   5.5669   5.6639   5.8191   5.8832   5.9499   5.9820
  6.1491   6.1989   6.2627   6.3848   6.4275   6.5914   6.7136   7.4874
  8.8259  10.5363  11.4553  12.7557  13.9405  14.4096  15.4069
 
 Beta MOs
 -- Occupied --
-14.4236 -14.4157 -10.3647 -10.3345 -10.3242 -10.3209 -10.3152  -1.0360
 -1.0247  -0.9480  -0.8513  -0.7745  -0.7020  -0.6548  -0.6251  -0.5812
 -0.5474  -0.5106  -0.4750  -0.4648  -0.4510  -0.4300  -0.3954  -0.3220
 -- Virtual --
 -0.0528   0.0469   0.0973   0.1143   0.1255   0.1344   0.1486   0.1673
  0.1790   0.2065   0.2447   0.2830   0.2989   0.3279   0.3383   0.3610
  0.3732   0.3903   0.3984   0.4079   0.4188   0.4314   0.4403   0.4571
  0.4799   0.4914   0.4968   0.5098   0.5164   0.5282   0.5529   0.5591
  0.5685   0.5860   0.5956   0.6135   0.6271   0.6325   0.6627   0.6711
  0.6839   0.6927   0.7208   0.7410   0.7530   0.7873   0.8093   0.8179
  0.8494   0.8703   0.8807   0.9112   0.9192   0.9491   0.9831   0.9976
  1.0067   1.0433   1.0449   1.0647   1.0796   1.1046   1.1246   1.1288
  1.1588   1.1799   1.1949   1.2171   1.2388   1.2515   1.2682   1.3200
  1.3331   1.3593   1.3669   1.3920   1.3997   1.4334   1.4388   1.4710
  1.5020   1.5108   1.5286   1.5544   1.5671   1.5740   1.5959   1.6481
  1.6716   1.7570   1.7782   1.8032   1.8130   1.8799   1.8933   1.9386
  2.0516   2.0720   2.1265   2.1691   2.1991   2.2150   2.2409   2.2645
  2.3165   2.3654   2.4033   2.4162   2.4406   2.4685   2.4924   2.5334
  2.5521   2.6043   2.6227   2.6440   2.6602   2.7142   2.7200   2.7334
  2.7594   2.7648   2.7990   2.8125   2.8327   2.8584   2.8645   2.8955
  2.8977   2.9245   2.9525   2.9562   2.9752   2.9943   3.0255   3.0485
  3.0650   3.0711   3.0864   3.0928   3.1068   3.1170   3.1360   3.1493
  3.1741   3.1871   3.2142   3.2244   3.2433   3.2769   3.3052   3.3194
  3.3247   3.3458   3.3714   3.4035   3.4319   3.4407   3.4713   3.4768
  3.4861   3.5231   3.5402   3.5661   3.5874   3.6268   3.6528   3.6808
  3.6910   3.7064   3.7295   3.7327   3.7740   3.8264   3.8406   3.8596
  3.8801   3.9111   3.9183   3.9322   3.9589   3.9719   3.9915   4.0174
  4.0419   4.0484   4.0566   4.0805   4.0841   4.0944   4.1104   4.1526
  4.1825   4.1994   4.2211   4.2637   4.3132   4.3383   4.3509   4.3742
  4.3901   4.4419   4.4714   4.4978   4.5026   4.5505   4.5943   4.6150
  4.6406   4.6545   4.6694   4.6900   4.7138   4.7216   4.7592   4.7810
  4.8066   4.8099   4.8390   4.8515   4.8879   4.9719   5.0577   5.0938
  5.1302   5.1527   5.1931   5.2093   5.2409   5.2703   5.3149   5.3326
  5.3946   5.4340   5.4795   5.5702   5.6665   5.8226   5.8864   5.9533
  5.9842   6.1514   6.2093   6.2666   6.3868   6.4285   6.5944   6.7156
  7.4884   8.8270  10.5385  11.4572  12.7678  13.9457  14.4106  15.4120
 --------------------------------------------------------------
 
          Ground-State Mulliken Net Atomic Charges

     Atom                 Charge (a.u.)    Spin (a.u.)
  --------------------------------------------------------
      1 C                    -0.069947      -0.130401
      2 N                    -0.078334       0.250131
      3 C                    -0.104263      -0.211539
      4 H                     0.151630       0.005461
      5 C                    -0.106453       0.561136
      6 H                     0.159282      -0.008527
      7 C                    -0.093753       0.527351
      8 H                     0.139778      -0.010684
      9 C                     0.036252      -0.033181
     10 H                     0.096232       0.006783
     11 N                    -0.353322       0.043083
     12 H                     0.222896       0.000388
  --------------------------------------------------------
  Sum of atomic charges =    -0.000000
  Sum of spin   charges =     1.000000

 -----------------------------------------------------------------
                    Cartesian Multipole Moments
 -----------------------------------------------------------------
    Charge (ESU x 10^10)
                -0.0000
    Dipole Moment (Debye)
         X       0.9145      Y       2.6409      Z      -3.2076
       Tot       4.2543
    Quadrupole Moments (Debye-Ang)
        XX     -40.5042     XY      -0.4820     YY     -47.8150
        XZ       1.7936     YZ      12.3058     ZZ     -47.6709
    Octopole Moments (Debye-Ang^2)
       XXX       9.7314    XXY      18.3962    XYY      17.0822
       YYY      60.3752    XXZ     -14.8194    XYZ      -1.8156
       YYZ     -39.0159    XZZ       8.9077    YZZ      45.5704
       ZZZ     -83.0918
    Hexadecapole Moments (Debye-Ang^3)
      XXXX     -84.1599   XXXY     -48.6711   XXYY    -117.5587
      XYYY     -45.3669   YYYY    -755.1151   XXXZ      54.2149
      XXYZ      79.8281   XYYZ      41.2729   YYYZ     332.7875
      XXZZ    -118.3454   XYZZ     -38.8389   YYZZ    -307.1693
      XZZZ      67.0283   YZZZ     326.2635   ZZZZ    -705.4797
 -----------------------------------------------------------------
 Calculating analytic gradient of the SCF energy
 Gradient of SCF Energy
            1           2           3           4           5           6
    1  -0.0000556   0.0000559  -0.0008967   0.0004383  -0.0004224   0.0000623
    2  -0.0000873   0.0000029  -0.0001477   0.0000621  -0.0000101   0.0000237
    3  -0.0000045  -0.0000150  -0.0001422   0.0001450  -0.0001208  -0.0001198
            7           8           9          10          11          12
    1  -0.0022272   0.0023776  -0.0054662  -0.0013346   0.0139942  -0.0065256
    2  -0.0000354   0.0004939   0.0091480  -0.0009079  -0.0198581   0.0113159
    3  -0.0010568   0.0006665  -0.0012716   0.0002607   0.0053704  -0.0037119
 Max gradient component =       1.986E-02
 RMS gradient           =       5.096E-03
 Gradient time:  CPU 264.13 s  wall 5.82 s
 Geometry Optimization Parameters
   NAtoms,    NIC,     NZ,  NCons,   NDum,   NFix, NCnnct, MaxDiis
       12      65       0       0       0       0       0       0

 Cartesian Hessian Update
 Hessian updated using Powell/Murtagh-Sargent update
  Mixing factors:     0.903792 Powell                      0.096208 Murtagh-Sargent


** GEOMETRY OPTIMIZATION IN DELOCALIZED INTERNAL COORDINATES **
   Searching for a Transition State

   Optimization Cycle:  13

                       Coordinates (Angstroms)
     ATOM                X               Y               Z
      1  C        -0.4390864022   -1.7232335158    2.0034970367
      2  N        -0.5230766590   -2.5480997867    2.8068389647
      3  C         0.1103551880   -0.9772101525   -0.2628488922
      4  H         0.3787183446   -2.0011342938   -0.4959733618
      5  C        -0.3377131751   -0.7117607574    1.0303930832
      6  H        -0.6253491811    0.2874163986    1.3268251182
      7  C         0.2167811524   -0.0372299921   -1.2530310014
      8  H         0.5482916288   -0.3494670686   -2.2374326218
      9  C        -0.0816253073    1.4159892881   -1.0876282741
     10  H        -0.9223945049    1.7626036769   -1.7180116412
     11  N         0.5284690282    2.1966894511   -0.3541704900
     12  H         1.1466298841    2.6854367493    0.2415420741
   Point Group: c1    Number of degrees of freedom:    30


   Energy is   -302.910750522

 Hessian updated using Powell/Murtagh-Sargent update
  Mixing factors:     0.953588 Powell                      0.046412 Murtagh-Sargent

 30 Hessian modes will be used to form the next step
  Hessian Eigenvalues:
    -0.012508    0.005428    0.021093    0.024677    0.025049    0.025228
     0.044465    0.070151    0.159959    0.159997    0.160215    0.160993
     0.200000    0.200003    0.200662    0.218113    0.220017    0.220023
     0.221703    0.331649    0.354514    0.354638    0.361067    0.363784
     0.436600    0.479286    0.490892    0.500041    0.858205    1.323565

 Transition state search - taking P-RFO step
 Searching for Lamda that Maximizes Along the Lowest mode
 Value Taken    Lamda =   0.00462636
 Searching for Lamda that Minimizes Along All other modes
 Value Taken    Lamda =  -0.00930472
 Calculated Step too Large.  Step scaled by  0.347629
 Step Taken.  Stepsize is  0.300000

                             Maximum     Tolerance    Cnvgd?
         Gradient           0.008222      0.000300      NO
         Displacement       0.207500      0.001200      NO
         Energy change      0.000036      0.000001      NO


 New Cartesian Coordinates Obtained by Inverse Iteration

 Displacement from previous Coordinates is:  0.514541
 Adding empirical dispersion correction 
 ----------------------------------------------------------------
 Doing -D3(0) with
 s6  =   1.00000
 s8  =   1.00000
 rs6 =   1.28100
 rs8 =   1.09400
 -D3 energy without 3body term =     -0.0027266347 hartrees
 ----------------------------------------------------------------
             Standard Nuclear Orientation (Angstroms)
    I     Atom           X                Y                Z
 ----------------------------------------------------------------
    1      C      -0.4053566416    -1.7023427559     2.0131613566
    2      N      -0.4804897146    -2.5225610457     2.8219573980
    3      C       0.0990565253    -0.9731775297    -0.2673618578
    4      H       0.3435381321    -2.0028369549    -0.5017204910
    5      C      -0.3146780894    -0.6957924923     1.0333614604
    6      H      -0.5868124728     0.3072492321     1.3304515755
    7      C       0.1940153791    -0.0421996795    -1.2693943318
    8      H       0.4847206656    -0.3730569745    -2.2606877788
    9      C      -0.0641453613     1.4166668919    -1.1168709563
   10      H      -0.8132492373     1.8006166183    -1.8343358004
   11      N       0.4867601561     2.1707263376    -0.3105983369
   12      H       1.0566406553     2.6167083499     0.3620377572
 ----------------------------------------------------------------
 Nuclear Repulsion Energy =         235.81617201 hartrees
 There are       25 alpha and       24 beta electrons
 Applying Cartesian multipole field
    Component          Value
    ---------          -----
     (2,0,0)        1.00000E-10
     (0,2,0)        2.00000E-11
     (0,0,2)       -3.00000E-11
 Nucleus-field energy     =    -0.0000000004 hartrees
 Requested basis set is cc-pVTZ
 There are 100 shells and 280 basis functions
 A cutoff of  1.0D-14 yielded   4621 shell pairs
 There are     36037 function pairs (     46940 Cartesian)
 Smallest overlap matrix eigenvalue = 1.74E-04
 Guess MOs from SCF MO coefficient file
 Reading MOs from coefficient file
 Reading MOs from coefficient file
 Long-range K will be added via erf
 Coulomb attenuation parameter = 0.25 bohr**(-1)
 An unrestricted hybrid HF-DFT SCF calculation will be
 performed using Pulay DIIS extrapolation
 Exchange:     0.1957 Hartree-Fock + 1.0000 wB97X-D3 + LR-HF
 Correlation:  1.0000 wB97X-D3
 Using SG-2 standard quadrature grid
 Dispersion:   Grimme D3
 SCF converges when DIIS error is below 1.0E-08
 Geometry optimization detected.  Setting ReadMinima to 0
 Setting SaveMinima to 0
 using 64 threads for integral computing
 -------------------------------------------------------
 OpenMP Integral computing Module                
 Release: version 1.0, May 2013, Q-Chem Inc. Pittsburgh 
 -------------------------------------------------------
 using 64 threads for integral computing
 -------------------------------------------------------
 OpenMP Integral computing Module                
 Release: version 1.0, May 2013, Q-Chem Inc. Pittsburgh 
 -------------------------------------------------------
 ---------------------------------------
  Cycle       Energy         DIIS Error
 ---------------------------------------
    1    -302.9011347245      1.31E-03
    2    -302.9115658890      1.75E-04
    3    -302.9122747298      8.13E-05
    4    -302.9124070565      3.82E-05
    5    -302.9124583845      1.75E-05
    6    -302.9124724360      1.16E-05
    7    -302.9124770412      5.37E-06
    8    -302.9124795680      2.37E-06
    9    -302.9124801169      8.90E-07
   10    -302.9124803345      4.54E-07
   11    -302.9124804032      2.62E-07
   12    -302.9124804474      1.39E-07
   13    -302.9124804823      6.39E-08
   14    -302.9124804891      2.76E-08
   15    -302.9124804898      1.29E-08
   16    -302.9124804900      4.83E-09 Convergence criterion met
 ---------------------------------------
 <S^2> = 0.8042
 SCF time:  CPU 1771.02 s  wall 30.47 s
 SCF   energy in the final basis set = -302.91248049
 Total energy in the final basis set = -302.91248049
 
 --------------------------------------------------------------
 
                    Orbital Energies (a.u.)
 --------------------------------------------------------------
 
 Alpha MOs
 -- Occupied --
-14.4281 -14.4163 -10.3634 -10.3412 -10.3225 -10.3208 -10.3198  -1.0396
 -1.0331  -0.9586  -0.8741  -0.7770  -0.7080  -0.6597  -0.6293  -0.5859
 -0.5514  -0.5135  -0.5033  -0.4735  -0.4617  -0.4363  -0.4213  -0.3258
 -0.3161
 -- Virtual --
  0.0353   0.0861   0.1102   0.1227   0.1315   0.1500   0.1652   0.1776
  0.1869   0.2428   0.2819   0.2947   0.3221   0.3383   0.3553   0.3703
  0.3907   0.3949   0.4085   0.4118   0.4234   0.4368   0.4514   0.4718
  0.4882   0.4926   0.5074   0.5140   0.5262   0.5495   0.5558   0.5655
  0.5864   0.5925   0.6132   0.6239   0.6389   0.6610   0.6699   0.6842
  0.6926   0.7141   0.7344   0.7505   0.7846   0.8009   0.8129   0.8492
  0.8609   0.8825   0.9091   0.9184   0.9350   0.9822   0.9996   1.0082
  1.0259   1.0456   1.0547   1.0766   1.0981   1.1171   1.1259   1.1597
  1.1756   1.1922   1.2123   1.2368   1.2478   1.2647   1.3093   1.3379
  1.3548   1.3641   1.3845   1.3991   1.4278   1.4426   1.4699   1.4885
  1.5055   1.5230   1.5558   1.5694   1.5727   1.5909   1.6452   1.6709
  1.7529   1.7768   1.7935   1.8103   1.8826   1.8979   1.9404   2.0501
  2.0800   2.1255   2.1711   2.1962   2.2048   2.2377   2.2621   2.3072
  2.3493   2.3789   2.4023   2.4350   2.4481   2.4812   2.5248   2.5487
  2.5969   2.6117   2.6360   2.6460   2.7084   2.7153   2.7261   2.7552
  2.7644   2.7850   2.8099   2.8298   2.8537   2.8566   2.8896   2.8911
  2.9199   2.9472   2.9561   2.9706   2.9900   3.0233   3.0378   3.0554
  3.0702   3.0764   3.0853   3.1042   3.1159   3.1309   3.1481   3.1613
  3.1878   3.2072   3.2222   3.2357   3.2774   3.2960   3.3121   3.3252
  3.3392   3.3688   3.4040   3.4256   3.4373   3.4576   3.4723   3.4912
  3.5062   3.5336   3.5621   3.5839   3.6160   3.6537   3.6713   3.6914
  3.7135   3.7246   3.7306   3.7674   3.8169   3.8382   3.8580   3.8790
  3.9045   3.9162   3.9260   3.9611   3.9645   3.9898   4.0147   4.0306
  4.0410   4.0540   4.0656   4.0744   4.1012   4.1041   4.1521   4.1806
  4.1962   4.2188   4.2658   4.3026   4.3270   4.3431   4.3698   4.3907
  4.4350   4.4694   4.4834   4.4998   4.5438   4.5939   4.6054   4.6359
  4.6425   4.6561   4.6855   4.7259   4.7293   4.7494   4.7725   4.7977
  4.8029   4.8422   4.8522   4.8760   4.9835   5.0531   5.0836   5.1248
  5.1562   5.1866   5.1995   5.2426   5.2634   5.3088   5.3345   5.3988
  5.4256   5.4788   5.5646   5.6669   5.8212   5.8941   5.9592   5.9803
  6.1559   6.1991   6.2630   6.3790   6.4231   6.5868   6.7316   7.5023
  8.8270  10.5161  11.5119  12.7658  13.9273  14.4507  15.4106
 
 Beta MOs
 -- Occupied --
-14.4243 -14.4151 -10.3641 -10.3352 -10.3251 -10.3215 -10.3154  -1.0355
 -1.0254  -0.9481  -0.8522  -0.7747  -0.7025  -0.6554  -0.6251  -0.5805
 -0.5449  -0.5112  -0.4763  -0.4653  -0.4524  -0.4310  -0.3947  -0.3221
 -- Virtual --
 -0.0549   0.0443   0.1023   0.1144   0.1247   0.1337   0.1506   0.1677
  0.1810   0.2074   0.2445   0.2849   0.2977   0.3291   0.3393   0.3588
  0.3710   0.3895   0.3991   0.4094   0.4195   0.4310   0.4394   0.4589
  0.4755   0.4889   0.4978   0.5090   0.5165   0.5307   0.5509   0.5574
  0.5680   0.5878   0.5945   0.6149   0.6268   0.6414   0.6651   0.6716
  0.6854   0.6941   0.7185   0.7372   0.7517   0.7856   0.8051   0.8151
  0.8517   0.8646   0.8888   0.9113   0.9207   0.9369   0.9847   1.0015
  1.0089   1.0301   1.0465   1.0587   1.0800   1.1030   1.1225   1.1301
  1.1637   1.1776   1.1966   1.2145   1.2416   1.2501   1.2687   1.3138
  1.3418   1.3574   1.3664   1.3931   1.4047   1.4304   1.4466   1.4742
  1.4953   1.5103   1.5258   1.5575   1.5728   1.5776   1.5939   1.6471
  1.6746   1.7577   1.7845   1.7976   1.8138   1.8853   1.9009   1.9437
  2.0532   2.0828   2.1265   2.1741   2.2040   2.2085   2.2380   2.2654
  2.3159   2.3598   2.4027   2.4144   2.4395   2.4527   2.4874   2.5315
  2.5538   2.6058   2.6214   2.6429   2.6491   2.7115   2.7176   2.7307
  2.7611   2.7693   2.7909   2.8168   2.8325   2.8581   2.8628   2.8891
  2.8986   2.9263   2.9530   2.9608   2.9759   2.9975   3.0280   3.0431
  3.0627   3.0758   3.0837   3.0923   3.1096   3.1210   3.1315   3.1512
  3.1701   3.1911   3.2164   3.2293   3.2423   3.2819   3.2997   3.3192
  3.3329   3.3443   3.3699   3.4083   3.4303   3.4429   3.4647   3.4752
  3.4930   3.5118   3.5375   3.5695   3.5897   3.6232   3.6572   3.6824
  3.6940   3.7182   3.7291   3.7329   3.7718   3.8215   3.8437   3.8609
  3.8850   3.9077   3.9191   3.9288   3.9658   3.9700   3.9931   4.0192
  4.0360   4.0436   4.0635   4.0795   4.0853   4.1068   4.1087   4.1560
  4.1853   4.1997   4.2215   4.2674   4.3048   4.3301   4.3522   4.3737
  4.3962   4.4401   4.4709   4.4902   4.5061   4.5481   4.5988   4.6117
  4.6398   4.6571   4.6684   4.6933   4.7305   4.7345   4.7584   4.7778
  4.8028   4.8122   4.8466   4.8555   4.8779   4.9870   5.0559   5.0943
  5.1275   5.1632   5.1911   5.2036   5.2473   5.2710   5.3130   5.3375
  5.4019   5.4279   5.4804   5.5678   5.6695   5.8248   5.8974   5.9624
  5.9824   6.1582   6.2094   6.2668   6.3817   6.4245   6.5897   6.7337
  7.5035   8.8282  10.5183  11.5139  12.7777  13.9323  14.4520  15.4157
 --------------------------------------------------------------
 
          Ground-State Mulliken Net Atomic Charges

     Atom                 Charge (a.u.)    Spin (a.u.)
  --------------------------------------------------------
      1 C                    -0.070806      -0.129342
      2 N                    -0.077626       0.247423
      3 C                    -0.100493      -0.213837
      4 H                     0.151300       0.005583
      5 C                    -0.106391       0.555148
      6 H                     0.159666      -0.008321
      7 C                    -0.098184       0.526889
      8 H                     0.138409      -0.010829
      9 C                     0.040666      -0.045252
     10 H                     0.096705       0.006640
     11 N                    -0.356258       0.065971
     12 H                     0.223011      -0.000073
  --------------------------------------------------------
  Sum of atomic charges =     0.000000
  Sum of spin   charges =     1.000000

 -----------------------------------------------------------------
                    Cartesian Multipole Moments
 -----------------------------------------------------------------
    Charge (ESU x 10^10)
                 0.0000
    Dipole Moment (Debye)
         X       0.8311      Y       2.5094      Z      -3.1543
       Tot       4.1155
    Quadrupole Moments (Debye-Ang)
        XX     -40.7847     XY      -0.5324     YY     -47.9990
        XZ       1.8271     YZ      12.4756     ZZ     -47.4066
    Octopole Moments (Debye-Ang^2)
       XXX       8.7753    XXY      17.1284    XYY      14.9230
       YYY      57.0249    XXZ     -14.4926    XYZ      -1.1022
       YYZ     -38.2226    XZZ       8.2269    YZZ      46.1029
       ZZZ     -84.1949
    Hexadecapole Moments (Debye-Ang^3)
      XXXX     -77.9665   XXXY     -45.0893   XXYY    -117.1567
      XYYY     -43.8257   YYYY    -747.4187   XXXZ      49.5608
      XXYZ      78.7380   XYYZ      38.9969   YYYZ     329.4649
      XXZZ    -118.5511   XYZZ     -35.4609   YYZZ    -303.5805
      XZZZ      62.0175   YZZZ     323.8819   ZZZZ    -715.8321
 -----------------------------------------------------------------
 Calculating analytic gradient of the SCF energy
 Gradient of SCF Energy
            1           2           3           4           5           6
    1  -0.0000131   0.0000302  -0.0008790   0.0003998  -0.0005830   0.0001083
    2  -0.0000265  -0.0000171  -0.0000497   0.0000576  -0.0000428   0.0000623
    3  -0.0000208  -0.0000165  -0.0003423   0.0000911  -0.0000952  -0.0000723
            7           8           9          10          11          12
    1  -0.0019457   0.0026419  -0.0057224  -0.0016458   0.0138821  -0.0062732
    2  -0.0004335   0.0004509   0.0109090  -0.0008733  -0.0225288   0.0124919
    3  -0.0006434   0.0005983  -0.0017922   0.0002222   0.0063157  -0.0042446
 Max gradient component =       2.253E-02
 RMS gradient           =       5.591E-03
 Gradient time:  CPU 267.96 s  wall 5.14 s
 Geometry Optimization Parameters
   NAtoms,    NIC,     NZ,  NCons,   NDum,   NFix, NCnnct, MaxDiis
       12      65       0       0       0       0       0       0

 Cartesian Hessian Update
 Hessian updated using Powell/Murtagh-Sargent update
  Mixing factors:     0.979153 Powell                      0.020847 Murtagh-Sargent


** GEOMETRY OPTIMIZATION IN DELOCALIZED INTERNAL COORDINATES **
   Searching for a Transition State

   Optimization Cycle:  14

                       Coordinates (Angstroms)
     ATOM                X               Y               Z
      1  C        -0.4053566416   -1.7023427559    2.0131613566
      2  N        -0.4804897146   -2.5225610457    2.8219573980
      3  C         0.0990565253   -0.9731775297   -0.2673618578
      4  H         0.3435381321   -2.0028369549   -0.5017204910
      5  C        -0.3146780894   -0.6957924923    1.0333614604
      6  H        -0.5868124728    0.3072492321    1.3304515755
      7  C         0.1940153791   -0.0421996795   -1.2693943318
      8  H         0.4847206656   -0.3730569745   -2.2606877788
      9  C        -0.0641453613    1.4166668919   -1.1168709563
     10  H        -0.8132492373    1.8006166183   -1.8343358004
     11  N         0.4867601561    2.1707263376   -0.3105983369
     12  H         1.0566406553    2.6167083499    0.3620377572
   Point Group: c1    Number of degrees of freedom:    30


   Energy is   -302.912480490

 Hessian updated using Powell/Murtagh-Sargent update
  Mixing factors:     0.960548 Powell                      0.039452 Murtagh-Sargent

 30 Hessian modes will be used to form the next step
  Hessian Eigenvalues:
    -0.009173   -0.000222    0.020938    0.024679    0.025050    0.025227
     0.039558    0.069787    0.159959    0.159996    0.160211    0.160993
     0.200000    0.200003    0.200632    0.218108    0.220015    0.220023
     0.221693    0.331646    0.354513    0.354638    0.361067    0.363783
     0.436600    0.479284    0.490892    0.500030    0.858139    1.323565
**WARNING** Hessian does not have the desired local structure
**WARNING** Hessian does not have the desired local structure

 Transition state search - taking P-RFO step
 Searching for Lamda that Maximizes Along the Lowest mode
 Value Taken    Lamda =   0.01242805
 Searching for Lamda that Minimizes Along All other modes
 Value Taken    Lamda =  -0.00334935
 Calculated Step too Large.  Step scaled by  0.341796
 Step Taken.  Stepsize is  0.300000

                             Maximum     Tolerance    Cnvgd?
         Gradient           0.009252      0.000300      NO
         Displacement       0.208291      0.001200      NO
         Energy change     -0.001730      0.000001      NO


 New Cartesian Coordinates Obtained by Inverse Iteration

 Displacement from previous Coordinates is:  0.465970
 Adding empirical dispersion correction 
 ----------------------------------------------------------------
 Doing -D3(0) with
 s6  =   1.00000
 s8  =   1.00000
 rs6 =   1.28100
 rs8 =   1.09400
 -D3 energy without 3body term =     -0.0027180787 hartrees
 ----------------------------------------------------------------
             Standard Nuclear Orientation (Angstroms)
    I     Atom           X                Y                Z
 ----------------------------------------------------------------
    1      C      -0.4362510911    -1.7228548738     2.0029993999
    2      N      -0.5515610135    -2.5513594596     2.7987321198
    3      C       0.0995588060    -0.9838012976    -0.2686503580
    4      H       0.3051186469    -2.0185173270    -0.5174032267
    5      C      -0.2960486316    -0.7070229418     1.0394871153
    6      H      -0.5094409980     0.3045490631     1.3554868175
    7      C       0.2419905017    -0.0411633965    -1.2514034796
    8      H       0.5383593766    -0.3626600718    -2.2441251387
    9      C      -0.0675798155     1.4107929939    -1.0971561029
   10      H      -0.8895503873     1.7476499053    -1.7585439001
   11      N       0.5044032896     2.1895571407    -0.3327546351
   12      H       1.0610013124     2.7348302623     0.2733313831
 ----------------------------------------------------------------
 Nuclear Repulsion Energy =         235.54342415 hartrees
 There are       25 alpha and       24 beta electrons
 Applying Cartesian multipole field
    Component          Value
    ---------          -----
     (2,0,0)        1.00000E-10
     (0,2,0)        2.00000E-11
     (0,0,2)       -3.00000E-11
 Nucleus-field energy     =     0.0000000004 hartrees
 Requested basis set is cc-pVTZ
 There are 100 shells and 280 basis functions
 A cutoff of  1.0D-14 yielded   4620 shell pairs
 There are     36042 function pairs (     46945 Cartesian)
 Smallest overlap matrix eigenvalue = 1.75E-04
 Guess MOs from SCF MO coefficient file
 Reading MOs from coefficient file
 Reading MOs from coefficient file
 Long-range K will be added via erf
 Coulomb attenuation parameter = 0.25 bohr**(-1)
 An unrestricted hybrid HF-DFT SCF calculation will be
 performed using Pulay DIIS extrapolation
 Exchange:     0.1957 Hartree-Fock + 1.0000 wB97X-D3 + LR-HF
 Correlation:  1.0000 wB97X-D3
 Using SG-2 standard quadrature grid
 Dispersion:   Grimme D3
 SCF converges when DIIS error is below 1.0E-08
 Geometry optimization detected.  Setting ReadMinima to 0
 Setting SaveMinima to 0
 using 64 threads for integral computing
 -------------------------------------------------------
 OpenMP Integral computing Module                
 Release: version 1.0, May 2013, Q-Chem Inc. Pittsburgh 
 -------------------------------------------------------
 using 64 threads for integral computing
 -------------------------------------------------------
 OpenMP Integral computing Module                
 Release: version 1.0, May 2013, Q-Chem Inc. Pittsburgh 
 -------------------------------------------------------
 ---------------------------------------
  Cycle       Energy         DIIS Error
 ---------------------------------------
    1    -302.9014456475      1.32E-03
    2    -302.9088548548      1.88E-04
    3    -302.9094205917      1.27E-04
    4    -302.9095828714      5.59E-05
    5    -302.9096419186      2.14E-05
    6    -302.9096596562      1.16E-05
    7    -302.9096654177      6.41E-06
    8    -302.9096678824      2.99E-06
    9    -302.9096688534      1.02E-06
   10    -302.9096690973      4.68E-07
   11    -302.9096691755      2.22E-07
   12    -302.9096692120      1.39E-07
   13    -302.9096692366      6.70E-08
   14    -302.9096692442      2.58E-08
   15    -302.9096692452      9.93E-09 Convergence criterion met
 ---------------------------------------
 <S^2> = 0.8033
 SCF time:  CPU 1673.03 s  wall 28.60 s
 SCF   energy in the final basis set = -302.90966925
 Total energy in the final basis set = -302.90966925
 
 --------------------------------------------------------------
 
                    Orbital Energies (a.u.)
 --------------------------------------------------------------
 
 Alpha MOs
 -- Occupied --
-14.4272 -14.4158 -10.3646 -10.3402 -10.3215 -10.3201 -10.3189  -1.0391
 -1.0323  -0.9581  -0.8733  -0.7767  -0.7074  -0.6586  -0.6302  -0.5862
 -0.5529  -0.5119  -0.5028  -0.4727  -0.4586  -0.4350  -0.4221  -0.3242
 -0.3155
 -- Virtual --
  0.0401   0.0802   0.1110   0.1239   0.1319   0.1501   0.1650   0.1773
  0.1862   0.2435   0.2788   0.2948   0.3232   0.3375   0.3530   0.3722
  0.3900   0.3955   0.4069   0.4121   0.4259   0.4372   0.4522   0.4783
  0.4885   0.4930   0.5071   0.5135   0.5228   0.5523   0.5563   0.5662
  0.5848   0.5908   0.6139   0.6243   0.6382   0.6614   0.6714   0.6798
  0.6938   0.7151   0.7376   0.7520   0.7849   0.8059   0.8140   0.8495
  0.8610   0.8767   0.9036   0.9221   0.9482   0.9841   1.0027   1.0071
  1.0340   1.0440   1.0550   1.0781   1.0976   1.1225   1.1264   1.1568
  1.1774   1.1928   1.2141   1.2387   1.2503   1.2666   1.3128   1.3311
  1.3589   1.3623   1.3849   1.3938   1.4312   1.4350   1.4685   1.4892
  1.5075   1.5226   1.5568   1.5645   1.5726   1.5928   1.6467   1.6702
  1.7540   1.7692   1.7917   1.8072   1.8794   1.8918   1.9370   2.0499
  2.0713   2.1257   2.1694   2.2004   2.2074   2.2383   2.2608   2.3073
  2.3564   2.3794   2.4051   2.4426   2.4662   2.4819   2.5255   2.5490
  2.6030   2.6087   2.6342   2.6461   2.7124   2.7150   2.7297   2.7576
  2.7600   2.7889   2.8051   2.8278   2.8532   2.8562   2.8903   2.8958
  2.9224   2.9457   2.9544   2.9684   2.9908   3.0162   3.0462   3.0557
  3.0688   3.0741   3.0875   3.1013   3.1198   3.1384   3.1456   3.1722
  3.1781   3.2022   3.2207   3.2351   3.2752   3.3026   3.3163   3.3188
  3.3382   3.3681   3.4025   3.4259   3.4438   3.4583   3.4750   3.4847
  3.5163   3.5443   3.5599   3.5852   3.6215   3.6447   3.6786   3.6853
  3.7103   3.7170   3.7332   3.7694   3.8216   3.8393   3.8583   3.8772
  3.9030   3.9162   3.9300   3.9569   3.9672   3.9877   4.0181   4.0331
  4.0397   4.0488   4.0652   4.0725   4.0945   4.1059   4.1428   4.1822
  4.1965   4.2172   4.2611   4.3208   4.3373   4.3597   4.3686   4.3854
  4.4351   4.4762   4.4917   4.5042   4.5523   4.5900   4.6066   4.6273
  4.6422   4.6539   4.6861   4.7057   4.7248   4.7460   4.7728   4.7921
  4.7979   4.8168   4.8443   4.8843   4.9711   5.0536   5.0838   5.1213
  5.1586   5.1856   5.2067   5.2346   5.2626   5.3131   5.3321   5.3953
  5.4331   5.4791   5.5686   5.6558   5.8228   5.8840   5.9528   5.9808
  6.1510   6.1989   6.2625   6.3986   6.4521   6.5927   6.7499   7.4814
  8.8306  10.5460  11.4910  12.7729  13.9460  14.3919  15.4071
 
 Beta MOs
 -- Occupied --
-14.4233 -14.4149 -10.3652 -10.3341 -10.3241 -10.3207 -10.3148  -1.0356
 -1.0245  -0.9476  -0.8514  -0.7745  -0.7019  -0.6543  -0.6258  -0.5807
 -0.5464  -0.5099  -0.4751  -0.4645  -0.4516  -0.4298  -0.3948  -0.3208
 -- Virtual --
 -0.0530   0.0469   0.0986   0.1144   0.1258   0.1339   0.1507   0.1672
  0.1806   0.2070   0.2453   0.2819   0.2983   0.3301   0.3389   0.3574
  0.3715   0.3893   0.3996   0.4079   0.4194   0.4336   0.4397   0.4611
  0.4824   0.4893   0.4966   0.5098   0.5159   0.5266   0.5537   0.5581
  0.5683   0.5860   0.5927   0.6153   0.6272   0.6402   0.6653   0.6738
  0.6816   0.6950   0.7201   0.7399   0.7531   0.7858   0.8110   0.8157
  0.8515   0.8644   0.8828   0.9056   0.9242   0.9508   0.9869   1.0043
  1.0082   1.0379   1.0450   1.0586   1.0815   1.1034   1.1267   1.1321
  1.1610   1.1791   1.1965   1.2163   1.2432   1.2527   1.2704   1.3178
  1.3343   1.3598   1.3657   1.3935   1.3996   1.4346   1.4387   1.4733
  1.4942   1.5133   1.5263   1.5581   1.5682   1.5777   1.5948   1.6483
  1.6743   1.7596   1.7742   1.7984   1.8105   1.8824   1.8940   1.9404
  2.0528   2.0740   2.1267   2.1725   2.2059   2.2130   2.2383   2.2641
  2.3174   2.3684   2.4014   2.4174   2.4467   2.4701   2.4883   2.5320
  2.5550   2.6111   2.6186   2.6402   2.6509   2.7149   2.7185   2.7348
  2.7601   2.7685   2.7948   2.8124   2.8308   2.8572   2.8633   2.8944
  2.8981   2.9287   2.9518   2.9582   2.9745   2.9987   3.0207   3.0515
  3.0637   3.0731   3.0838   3.0939   3.1076   3.1235   3.1402   3.1486
  3.1793   3.1821   3.2118   3.2283   3.2417   3.2813   3.3050   3.3228
  3.3257   3.3433   3.3693   3.4061   3.4318   3.4484   3.4670   3.4773
  3.4862   3.5219   3.5481   3.5680   3.5911   3.6287   3.6489   3.6871
  3.6897   3.7153   3.7217   3.7356   3.7735   3.8254   3.8441   3.8626
  3.8820   3.9062   3.9202   3.9331   3.9619   3.9713   3.9912   4.0217
  4.0376   4.0431   4.0562   4.0792   4.0853   4.0997   4.1111   4.1461
  4.1866   4.2005   4.2200   4.2623   4.3229   4.3472   4.3626   4.3726
  4.3906   4.4401   4.4779   4.4984   4.5107   4.5563   4.5942   4.6107
  4.6331   4.6558   4.6677   4.6939   4.7110   4.7285   4.7543   4.7781
  4.7974   4.8041   4.8231   4.8486   4.8862   4.9742   5.0559   5.0950
  5.1245   5.1660   5.1890   5.2110   5.2399   5.2689   5.3183   5.3350
  5.3981   5.4349   5.4807   5.5719   5.6582   5.8264   5.8872   5.9563
  5.9829   6.1533   6.2094   6.2663   6.4008   6.4533   6.5958   6.7518
  7.4823   8.8318  10.5482  11.4928  12.7849  13.9512  14.3928  15.4123
 --------------------------------------------------------------
 
          Ground-State Mulliken Net Atomic Charges

     Atom                 Charge (a.u.)    Spin (a.u.)
  --------------------------------------------------------
      1 C                    -0.069503      -0.130399
      2 N                    -0.078648       0.250438
      3 C                    -0.106376      -0.211898
      4 H                     0.151879       0.005392
      5 C                    -0.105352       0.561741
      6 H                     0.158918      -0.008317
      7 C                    -0.088109       0.524681
      8 H                     0.137981      -0.010727
      9 C                     0.045359      -0.034706
     10 H                     0.090368       0.007184
     11 N                    -0.360184       0.046259
     12 H                     0.223665       0.000352
  --------------------------------------------------------
  Sum of atomic charges =     0.000000
  Sum of spin   charges =     1.000000

 -----------------------------------------------------------------
                    Cartesian Multipole Moments
 -----------------------------------------------------------------
    Charge (ESU x 10^10)
                 0.0000
    Dipole Moment (Debye)
         X       0.8955      Y       2.7653      Z      -3.1945
       Tot       4.3190
    Quadrupole Moments (Debye-Ang)
        XX     -41.0496     XY      -0.5925     YY     -47.0609
        XZ       2.0297     YZ      12.4174     ZZ     -47.4522
    Octopole Moments (Debye-Ang^2)
       XXX       9.0140    XXY      17.9295    XYY      17.1030
       YYY      63.7294    XXZ     -15.1542    XYZ      -2.3927
       YYZ     -38.8988    XZZ       9.3841    YZZ      45.6784
       ZZZ     -82.7252
    Hexadecapole Moments (Debye-Ang^3)
      XXXX     -83.2182   XXXY     -50.4382   XXYY    -119.7527
      XYYY     -45.8891   YYYY    -744.1017   XXXZ      54.9537
      XXYZ      79.6727   XYYZ      42.7001   YYYZ     332.8479
      XXZZ    -118.9528   XYZZ     -39.9509   YYZZ    -306.1765
      XZZZ      69.2298   YZZZ     324.2512   ZZZZ    -703.9629
 -----------------------------------------------------------------
 Calculating analytic gradient of the SCF energy
 Gradient of SCF Energy
            1           2           3           4           5           6
    1  -0.0001017   0.0000340  -0.0024005  -0.0003453   0.0003244   0.0001864
    2   0.0000584  -0.0000355  -0.0002861  -0.0000550   0.0000904   0.0000731
    3  -0.0000541  -0.0000087  -0.0012157  -0.0001131   0.0001136   0.0000957
            7           8           9          10          11          12
    1   0.0019881   0.0020402  -0.0049624  -0.0016319   0.0090628  -0.0041942
    2  -0.0003251   0.0004398   0.0068939  -0.0006146  -0.0129231   0.0066839
    3   0.0012203   0.0004463  -0.0019622   0.0009170   0.0035263  -0.0029653
 Max gradient component =       1.292E-02
 RMS gradient           =       3.457E-03
 Gradient time:  CPU 267.20 s  wall 5.39 s
 Geometry Optimization Parameters
   NAtoms,    NIC,     NZ,  NCons,   NDum,   NFix, NCnnct, MaxDiis
       12      65       0       0       0       0       0       0

 Cartesian Hessian Update
 Hessian updated using Powell/Murtagh-Sargent update
  Mixing factors:     0.711779 Powell                      0.288221 Murtagh-Sargent


** GEOMETRY OPTIMIZATION IN DELOCALIZED INTERNAL COORDINATES **
   Searching for a Transition State

   Optimization Cycle:  15

                       Coordinates (Angstroms)
     ATOM                X               Y               Z
      1  C        -0.4362510911   -1.7228548738    2.0029993999
      2  N        -0.5515610135   -2.5513594596    2.7987321198
      3  C         0.0995588060   -0.9838012976   -0.2686503580
      4  H         0.3051186469   -2.0185173270   -0.5174032267
      5  C        -0.2960486316   -0.7070229418    1.0394871153
      6  H        -0.5094409980    0.3045490631    1.3554868175
      7  C         0.2419905017   -0.0411633965   -1.2514034796
      8  H         0.5383593766   -0.3626600718   -2.2441251387
      9  C        -0.0675798155    1.4107929939   -1.0971561029
     10  H        -0.8895503873    1.7476499053   -1.7585439001
     11  N         0.5044032896    2.1895571407   -0.3327546351
     12  H         1.0610013124    2.7348302623    0.2733313831
   Point Group: c1    Number of degrees of freedom:    30


   Energy is   -302.909669245

 Hessian updated using Powell/Murtagh-Sargent update
  Mixing factors:     0.954340 Powell                      0.045660 Murtagh-Sargent

 30 Hessian modes will be used to form the next step
  Hessian Eigenvalues:
    -0.025051    0.003027    0.021211    0.024686    0.025051    0.025228
     0.045264    0.070090    0.159959    0.159996    0.160211    0.160989
     0.200000    0.200002    0.200590    0.218097    0.219988    0.220023
     0.221645    0.331645    0.354513    0.354638    0.361066    0.363774
     0.436600    0.479271    0.490891    0.500031    0.858108    1.323565

 Transition state search - taking P-RFO step
 Searching for Lamda that Maximizes Along the Lowest mode
 Value Taken    Lamda =   0.00447827
 Searching for Lamda that Minimizes Along All other modes
 Value Taken    Lamda =  -0.00064223
 Calculated Step too Large.  Step scaled by  0.581758
 Step Taken.  Stepsize is  0.300000

                             Maximum     Tolerance    Cnvgd?
         Gradient           0.005968      0.000300      NO
         Displacement       0.121255      0.001200      NO
         Energy change      0.002811      0.000001      NO


 New Cartesian Coordinates Obtained by Inverse Iteration

 Displacement from previous Coordinates is:  0.524531
 Adding empirical dispersion correction 
 ----------------------------------------------------------------
 Doing -D3(0) with
 s6  =   1.00000
 s8  =   1.00000
 rs6 =   1.28100
 rs8 =   1.09400
 -D3 energy without 3body term =     -0.0026883021 hartrees
 ----------------------------------------------------------------
             Standard Nuclear Orientation (Angstroms)
    I     Atom           X                Y                Z
 ----------------------------------------------------------------
    1      C      -0.4360727299    -1.7298007825     2.0028467295
    2      N      -0.5932711834    -2.5621405671     2.7874276195
    3      C       0.0780975969    -0.9924746645    -0.2739010342
    4      H       0.2017668092    -2.0351202226    -0.5428494534
    5      C      -0.2436307536    -0.7095133216     1.0533513557
    6      H      -0.3565055874     0.3098471120     1.3940280381
    7      C       0.2720396933    -0.0477473567    -1.2457747731
    8      H       0.5253172201    -0.3783190003    -2.2475066656
    9      C      -0.0376574540     1.4040237398    -1.1024952773
   10      H      -0.8350566811     1.7275743901    -1.8026642270
   11      N       0.4903856839     2.1783305631    -0.3039246749
   12      H       0.9345873824     2.8353401076     0.2814623574
 ----------------------------------------------------------------
 Nuclear Repulsion Energy =         235.59250133 hartrees
 There are       25 alpha and       24 beta electrons
 Applying Cartesian multipole field
    Component          Value
    ---------          -----
     (2,0,0)        1.00000E-10
     (0,2,0)        2.00000E-11
     (0,0,2)       -3.00000E-11
 Nucleus-field energy     =     0.0000000003 hartrees
 Requested basis set is cc-pVTZ
 There are 100 shells and 280 basis functions
 A cutoff of  1.0D-14 yielded   4614 shell pairs
 There are     35996 function pairs (     46894 Cartesian)
 Smallest overlap matrix eigenvalue = 1.82E-04
 Guess MOs from SCF MO coefficient file
 Reading MOs from coefficient file
 Reading MOs from coefficient file
 Long-range K will be added via erf
 Coulomb attenuation parameter = 0.25 bohr**(-1)
 An unrestricted hybrid HF-DFT SCF calculation will be
 performed using Pulay DIIS extrapolation
 Exchange:     0.1957 Hartree-Fock + 1.0000 wB97X-D3 + LR-HF
 Correlation:  1.0000 wB97X-D3
 Using SG-2 standard quadrature grid
 Dispersion:   Grimme D3
 SCF converges when DIIS error is below 1.0E-08
 Geometry optimization detected.  Setting ReadMinima to 0
 Setting SaveMinima to 0
 using 64 threads for integral computing
 -------------------------------------------------------
 OpenMP Integral computing Module                
 Release: version 1.0, May 2013, Q-Chem Inc. Pittsburgh 
 -------------------------------------------------------
 using 64 threads for integral computing
 -------------------------------------------------------
 OpenMP Integral computing Module                
 Release: version 1.0, May 2013, Q-Chem Inc. Pittsburgh 
 -------------------------------------------------------
 ---------------------------------------
  Cycle       Energy         DIIS Error
 ---------------------------------------
    1    -302.8969610739      1.57E-03
    2    -302.9076927126      2.24E-04
    3    -302.9085748317      1.07E-04
    4    -302.9087174663      7.59E-05
    5    -302.9087902562      2.62E-05
    6    -302.9088081531      1.10E-05
    7    -302.9088120808      4.91E-06
    8    -302.9088134765      2.09E-06
    9    -302.9088139936      7.74E-07
   10    -302.9088141569      3.14E-07
   11    -302.9088142010      1.15E-07
   12    -302.9088142101      5.65E-08
   13    -302.9088142140      2.95E-08
   14    -302.9088142160      1.82E-08
   15    -302.9088142170      9.68E-09 Convergence criterion met
 ---------------------------------------
 <S^2> = 0.8039
 SCF time:  CPU 1655.84 s  wall 28.48 s
 SCF   energy in the final basis set = -302.90881422
 Total energy in the final basis set = -302.90881422
 
 --------------------------------------------------------------
 
                    Orbital Energies (a.u.)
 --------------------------------------------------------------
 
 Alpha MOs
 -- Occupied --
-14.4268 -14.4153 -10.3650 -10.3394 -10.3212 -10.3198 -10.3184  -1.0388
 -1.0318  -0.9576  -0.8736  -0.7767  -0.7067  -0.6575  -0.6316  -0.5849
 -0.5520  -0.5105  -0.5027  -0.4723  -0.4602  -0.4344  -0.4204  -0.3239
 -0.3151
 -- Virtual --
  0.0397   0.0815   0.1114   0.1241   0.1317   0.1533   0.1642   0.1791
  0.1869   0.2445   0.2765   0.2946   0.3263   0.3402   0.3463   0.3704
  0.3886   0.4000   0.4067   0.4123   0.4301   0.4364   0.4552   0.4816
  0.4871   0.4935   0.5033   0.5132   0.5236   0.5533   0.5551   0.5658
  0.5821   0.5875   0.6171   0.6246   0.6467   0.6657   0.6746   0.6784
  0.6968   0.7155   0.7347   0.7536   0.7829   0.8065   0.8170   0.8437
  0.8579   0.8790   0.8990   0.9298   0.9491   0.9878   1.0044   1.0134
  1.0334   1.0435   1.0506   1.0812   1.0956   1.1187   1.1334   1.1590
  1.1720   1.1980   1.2139   1.2395   1.2511   1.2719   1.3082   1.3271
  1.3534   1.3657   1.3870   1.3963   1.4261   1.4418   1.4703   1.4827
  1.5128   1.5268   1.5575   1.5601   1.5778   1.5979   1.6465   1.6763
  1.7511   1.7648   1.7908   1.8041   1.8831   1.8927   1.9359   2.0419
  2.0763   2.1259   2.1743   2.2055   2.2094   2.2386   2.2627   2.3119
  2.3552   2.3774   2.4118   2.4493   2.4741   2.4758   2.5234   2.5584
  2.5983   2.6111   2.6283   2.6346   2.7109   2.7144   2.7256   2.7583
  2.7652   2.7898   2.8035   2.8215   2.8525   2.8548   2.8871   2.8936
  2.9307   2.9440   2.9578   2.9691   2.9973   3.0141   3.0417   3.0581
  3.0696   3.0717   3.0923   3.1008   3.1287   3.1378   3.1478   3.1684
  3.1865   3.2020   3.2299   3.2314   3.2725   3.3063   3.3185   3.3252
  3.3318   3.3650   3.4019   3.4160   3.4377   3.4640   3.4749   3.4870
  3.5219   3.5586   3.5659   3.5898   3.6168   3.6433   3.6746   3.6908
  3.7027   3.7302   3.7339   3.7792   3.8132   3.8349   3.8697   3.8806
  3.9033   3.9178   3.9391   3.9567   3.9628   3.9905   4.0175   4.0215
  4.0311   4.0513   4.0645   4.0753   4.0989   4.1164   4.1409   4.1868
  4.1917   4.2227   4.2515   4.3282   4.3398   4.3559   4.3778   4.3869
  4.4270   4.4842   4.4924   4.5276   4.5566   4.5763   4.5942   4.6305
  4.6434   4.6560   4.6913   4.6995   4.7283   4.7419   4.7703   4.7795
  4.7933   4.8029   4.8507   4.8768   4.9749   5.0466   5.0850   5.1114
  5.1723   5.1917   5.2077   5.2339   5.2662   5.3219   5.3409   5.4026
  5.4488   5.4791   5.5715   5.6483   5.8251   5.8888   5.9572   5.9784
  6.1500   6.1989   6.2610   6.4016   6.4671   6.5948   6.7969   7.4513
  8.8305  10.5557  11.5244  12.7839  13.9492  14.3678  15.4066
 
 Beta MOs
 -- Occupied --
-14.4229 -14.4144 -10.3656 -10.3333 -10.3238 -10.3202 -10.3144  -1.0352
 -1.0240  -0.9471  -0.8519  -0.7744  -0.7011  -0.6533  -0.6271  -0.5794
 -0.5454  -0.5089  -0.4750  -0.4641  -0.4521  -0.4295  -0.3936  -0.3204
 -- Virtual --
 -0.0532   0.0472   0.0994   0.1146   0.1267   0.1337   0.1536   0.1667
  0.1829   0.2068   0.2462   0.2793   0.2983   0.3320   0.3430   0.3511
  0.3695   0.3882   0.4031   0.4073   0.4199   0.4377   0.4390   0.4647
  0.4861   0.4875   0.4968   0.5066   0.5156   0.5266   0.5548   0.5566
  0.5678   0.5832   0.5889   0.6186   0.6277   0.6488   0.6688   0.6780
  0.6796   0.6983   0.7204   0.7370   0.7549   0.7840   0.8107   0.8197
  0.8450   0.8614   0.8850   0.9017   0.9323   0.9511   0.9909   1.0055
  1.0151   1.0362   1.0455   1.0534   1.0849   1.1011   1.1240   1.1395
  1.1619   1.1738   1.2022   1.2160   1.2438   1.2538   1.2751   1.3134
  1.3300   1.3543   1.3693   1.3946   1.4033   1.4306   1.4446   1.4764
  1.4851   1.5178   1.5319   1.5603   1.5633   1.5822   1.5998   1.6481
  1.6806   1.7571   1.7692   1.7969   1.8086   1.8858   1.8952   1.9394
  2.0446   2.0790   2.1270   2.1782   2.2093   2.2139   2.2390   2.2667
  2.3208   2.3687   2.3987   2.4245   2.4533   2.4786   2.4829   2.5299
  2.5654   2.6071   2.6157   2.6357   2.6423   2.7149   2.7157   2.7289
  2.7604   2.7744   2.7956   2.8115   2.8244   2.8561   2.8628   2.8925
  2.8949   2.9372   2.9498   2.9610   2.9756   3.0039   3.0197   3.0470
  3.0634   3.0747   3.0810   3.0979   3.1085   3.1287   3.1420   3.1533
  3.1739   3.1914   3.2122   3.2365   3.2381   3.2802   3.3083   3.3255
  3.3282   3.3395   3.3660   3.4045   3.4223   3.4415   3.4748   3.4766
  3.4893   3.5273   3.5630   3.5728   3.5964   3.6228   3.6490   3.6849
  3.6927   3.7091   3.7337   3.7365   3.7828   3.8160   3.8406   3.8739
  3.8846   3.9066   3.9214   3.9434   3.9606   3.9683   3.9934   4.0211
  4.0260   4.0351   4.0593   4.0788   4.0874   4.1049   4.1205   4.1445
  4.1907   4.1961   4.2260   4.2529   4.3302   4.3498   4.3607   4.3822
  4.3901   4.4318   4.4878   4.4997   4.5328   4.5591   4.5802   4.5973
  4.6389   4.6578   4.6699   4.6987   4.7038   4.7343   4.7455   4.7759
  4.7857   4.7971   4.8123   4.8558   4.8791   4.9777   5.0492   5.0960
  5.1154   5.1795   5.1952   5.2114   5.2401   5.2730   5.3260   5.3445
  5.4056   5.4504   5.4806   5.5749   5.6503   5.8288   5.8922   5.9608
  5.9804   6.1523   6.2094   6.2649   6.4039   6.4686   6.5980   6.7987
  7.4521   8.8317  10.5579  11.5262  12.7959  13.9545  14.3687  15.4118
 --------------------------------------------------------------
 
          Ground-State Mulliken Net Atomic Charges

     Atom                 Charge (a.u.)    Spin (a.u.)
  --------------------------------------------------------
      1 C                    -0.069172      -0.130141
      2 N                    -0.078894       0.250140
      3 C                    -0.111497      -0.213197
      4 H                     0.152403       0.005487
      5 C                    -0.100891       0.560761
      6 H                     0.159106      -0.007831
      7 C                    -0.078110       0.523198
      8 H                     0.135811      -0.010787
      9 C                     0.053888      -0.036334
     10 H                     0.078316       0.007930
     11 N                    -0.362680       0.050502
     12 H                     0.221720       0.000272
  --------------------------------------------------------
  Sum of atomic charges =     0.000000
  Sum of spin   charges =     1.000000

 -----------------------------------------------------------------
                    Cartesian Multipole Moments
 -----------------------------------------------------------------
    Charge (ESU x 10^10)
                 0.0000
    Dipole Moment (Debye)
         X       0.8001      Y       3.0071      Z      -3.2249
       Tot       4.4814
    Quadrupole Moments (Debye-Ang)
        XX     -41.8390     XY      -0.9198     YY     -45.6389
        XZ       2.2436     YZ      12.4124     ZZ     -47.2507
    Octopole Moments (Debye-Ang^2)
       XXX       7.8847    XXY      17.2368    XYY      16.8354
       YYY      71.0362    XXZ     -15.7413    XYZ      -3.4791
       YYZ     -39.2589    XZZ      10.0365    YZZ      45.7410
       ZZZ     -82.2671
    Hexadecapole Moments (Debye-Ang^3)
      XXXX     -83.2554   XXXY     -54.5657   XXYY    -123.8271
      XYYY     -48.6788   YYYY    -724.3152   XXXZ      56.3347
      XXYZ      79.6387   XYYZ      44.4009   YYYZ     333.2730
      XXZZ    -120.0032   XYZZ     -42.1009   YYZZ    -305.9521
      XZZZ      72.7208   YZZZ     322.5038   ZZZZ    -701.2566
 -----------------------------------------------------------------
 Calculating analytic gradient of the SCF energy
 Gradient of SCF Energy
            1           2           3           4           5           6
    1  -0.0001664  -0.0000208  -0.0050020  -0.0008857   0.0016700   0.0000830
    2   0.0003552  -0.0001745   0.0000988  -0.0000051   0.0000559  -0.0000580
    3  -0.0002484   0.0000918  -0.0031976  -0.0001972   0.0011063   0.0001399
            7           8           9          10          11          12
    1   0.0061220   0.0017719  -0.0001965  -0.0021622  -0.0031355   0.0019223
    2  -0.0009346   0.0002460   0.0000663  -0.0006398   0.0041217  -0.0031317
    3   0.0027162   0.0002928   0.0002580   0.0018385  -0.0025641  -0.0002361
 Max gradient component =       6.122E-03
 RMS gradient           =       2.006E-03
 Gradient time:  CPU 264.94 s  wall 5.10 s
 Geometry Optimization Parameters
   NAtoms,    NIC,     NZ,  NCons,   NDum,   NFix, NCnnct, MaxDiis
       12      65       0       0       0       0       0       0

 Cartesian Hessian Update
 Hessian updated using Powell/Murtagh-Sargent update
  Mixing factors:     0.663217 Powell                      0.336783 Murtagh-Sargent


** GEOMETRY OPTIMIZATION IN DELOCALIZED INTERNAL COORDINATES **
   Searching for a Transition State

   Optimization Cycle:  16

                       Coordinates (Angstroms)
     ATOM                X               Y               Z
      1  C        -0.4360727299   -1.7298007825    2.0028467295
      2  N        -0.5932711834   -2.5621405671    2.7874276195
      3  C         0.0780975969   -0.9924746645   -0.2739010342
      4  H         0.2017668092   -2.0351202226   -0.5428494534
      5  C        -0.2436307536   -0.7095133216    1.0533513557
      6  H        -0.3565055874    0.3098471120    1.3940280381
      7  C         0.2720396933   -0.0477473567   -1.2457747731
      8  H         0.5253172201   -0.3783190003   -2.2475066656
      9  C        -0.0376574540    1.4040237398   -1.1024952773
     10  H        -0.8350566811    1.7275743901   -1.8026642270
     11  N         0.4903856839    2.1783305631   -0.3039246749
     12  H         0.9345873824    2.8353401076    0.2814623574
   Point Group: c1    Number of degrees of freedom:    30


   Energy is   -302.908814217

 Hessian updated using Powell/Murtagh-Sargent update
  Mixing factors:     0.735960 Powell                      0.264040 Murtagh-Sargent

 30 Hessian modes will be used to form the next step
  Hessian Eigenvalues:
    -0.056587   -0.001281    0.021299    0.024696    0.025052    0.025228
     0.049269    0.070211    0.159959    0.159990    0.160197    0.160975
     0.199999    0.200001    0.200393    0.218089    0.219988    0.220023
     0.221640    0.331641    0.354513    0.354637    0.361066    0.363683
     0.436595    0.479122    0.490826    0.499812    0.857872    1.323560
**WARNING** Hessian does not have the desired local structure
**WARNING** Hessian does not have the desired local structure

 Transition state search - taking P-RFO step
 Searching for Lamda that Maximizes Along the Lowest mode
 Value Taken    Lamda =   0.00018193
 Searching for Lamda that Minimizes Along All other modes
 Value Taken    Lamda =  -0.00536103
 Calculated Step too Large.  Step scaled by  0.273847
 Step Taken.  Stepsize is  0.300000

                             Maximum     Tolerance    Cnvgd?
         Gradient           0.005040      0.000300      NO
         Displacement       0.207310      0.001200      NO
         Energy change      0.000855      0.000001      NO


 New Cartesian Coordinates Obtained by Inverse Iteration

 Displacement from previous Coordinates is:  0.490053
 Adding empirical dispersion correction 
 ----------------------------------------------------------------
 Doing -D3(0) with
 s6  =   1.00000
 s8  =   1.00000
 rs6 =   1.28100
 rs8 =   1.09400
 -D3 energy without 3body term =     -0.0026702222 hartrees
 ----------------------------------------------------------------
             Standard Nuclear Orientation (Angstroms)
    I     Atom           X                Y                Z
 ----------------------------------------------------------------
    1      C      -0.4061911353    -1.7122534664     2.0128264724
    2      N      -0.5543805597    -2.5395766056     2.8042124092
    3      C       0.0647441978    -0.9895845915    -0.2759348775
    4      H       0.1637718825    -2.0354360306    -0.5430202510
    5      C      -0.2241662013    -0.6971605686     1.0549864602
    6      H      -0.3193604309     0.3245995811     1.3931319026
    7      C       0.2488509158    -0.0533245397    -1.2610028713
    8      H       0.4634363633    -0.3984328167    -2.2668370454
    9      C      -0.0168774572     1.4036945557    -1.1278582850
   10      H      -0.7131991865     1.7673937320    -1.9103492821
   11      N       0.4448184146     2.1513749093    -0.2629905600
   12      H       0.8485531934     2.7787058383     0.3828359226
 ----------------------------------------------------------------
 Nuclear Repulsion Energy =         235.93850854 hartrees
 There are       25 alpha and       24 beta electrons
 Applying Cartesian multipole field
    Component          Value
    ---------          -----
     (2,0,0)        1.00000E-10
     (0,2,0)        2.00000E-11
     (0,0,2)       -3.00000E-11
 Nucleus-field energy     =    -0.0000000006 hartrees
 Requested basis set is cc-pVTZ
 There are 100 shells and 280 basis functions
 A cutoff of  1.0D-14 yielded   4621 shell pairs
 There are     36027 function pairs (     46927 Cartesian)
 Smallest overlap matrix eigenvalue = 1.79E-04
 Guess MOs from SCF MO coefficient file
 Reading MOs from coefficient file
 Reading MOs from coefficient file
 Long-range K will be added via erf
 Coulomb attenuation parameter = 0.25 bohr**(-1)
 An unrestricted hybrid HF-DFT SCF calculation will be
 performed using Pulay DIIS extrapolation
 Exchange:     0.1957 Hartree-Fock + 1.0000 wB97X-D3 + LR-HF
 Correlation:  1.0000 wB97X-D3
 Using SG-2 standard quadrature grid
 Dispersion:   Grimme D3
 SCF converges when DIIS error is below 1.0E-08
 Geometry optimization detected.  Setting ReadMinima to 0
 Setting SaveMinima to 0
 using 64 threads for integral computing
 -------------------------------------------------------
 OpenMP Integral computing Module                
 Release: version 1.0, May 2013, Q-Chem Inc. Pittsburgh 
 -------------------------------------------------------
 using 64 threads for integral computing
 -------------------------------------------------------
 OpenMP Integral computing Module                
 Release: version 1.0, May 2013, Q-Chem Inc. Pittsburgh 
 -------------------------------------------------------
 ---------------------------------------
  Cycle       Energy         DIIS Error
 ---------------------------------------
    1    -302.8996842382      1.31E-03
    2    -302.9093491260      1.70E-04
    3    -302.9100434634      8.55E-05
    4    -302.9101824293      4.09E-05
    5    -302.9102413159      2.04E-05
    6    -302.9102592025      1.26E-05
    7    -302.9102658739      5.74E-06
    8    -302.9102689713      3.31E-06
    9    -302.9102697231      1.14E-06
   10    -302.9102700105      6.32E-07
   11    -302.9102701379      3.10E-07
   12    -302.9102702149      1.75E-07
   13    -302.9102702564      6.58E-08
   14    -302.9102702620      2.82E-08
   15    -302.9102702627      1.26E-08
   16    -302.9102702629      4.55E-09 Convergence criterion met
 ---------------------------------------
 <S^2> = 0.8051
 SCF time:  CPU 1774.58 s  wall 30.40 s
 SCF   energy in the final basis set = -302.91027026
 Total energy in the final basis set = -302.91027026
 
 --------------------------------------------------------------
 
                    Orbital Energies (a.u.)
 --------------------------------------------------------------
 
 Alpha MOs
 -- Occupied --
-14.4273 -14.4152 -10.3642 -10.3397 -10.3218 -10.3199 -10.3188  -1.0386
 -1.0322  -0.9574  -0.8742  -0.7770  -0.7072  -0.6581  -0.6310  -0.5836
 -0.5490  -0.5110  -0.5036  -0.4727  -0.4646  -0.4353  -0.4184  -0.3243
 -0.3153
 -- Virtual --
  0.0346   0.0894   0.1111   0.1233   0.1308   0.1549   0.1651   0.1804
  0.1889   0.2448   0.2789   0.2935   0.3278   0.3415   0.3462   0.3701
  0.3861   0.4026   0.4061   0.4144   0.4283   0.4365   0.4553   0.4785
  0.4860   0.4931   0.5046   0.5165   0.5248   0.5510   0.5556   0.5649
  0.5855   0.5876   0.6179   0.6241   0.6524   0.6685   0.6748   0.6827
  0.6972   0.7176   0.7283   0.7543   0.7819   0.8058   0.8176   0.8412
  0.8586   0.8822   0.8952   0.9281   0.9414   0.9893   1.0091   1.0137
  1.0295   1.0385   1.0489   1.0805   1.0946   1.1179   1.1335   1.1629
  1.1672   1.1998   1.2100   1.2380   1.2529   1.2758   1.3072   1.3302
  1.3540   1.3625   1.3865   1.4001   1.4318   1.4453   1.4721   1.4771
  1.5103   1.5319   1.5595   1.5629   1.5797   1.5970   1.6472   1.6824
  1.7543   1.7692   1.7940   1.8063   1.8849   1.9033   1.9390   2.0454
  2.0829   2.1258   2.1777   2.2046   2.2106   2.2392   2.2643   2.3155
  2.3503   2.3754   2.4085   2.4377   2.4663   2.4708   2.5213   2.5540
  2.5996   2.6125   2.6256   2.6392   2.7087   2.7137   2.7261   2.7603
  2.7684   2.7860   2.8084   2.8226   2.8523   2.8566   2.8839   2.8933
  2.9313   2.9427   2.9607   2.9663   2.9968   3.0129   3.0397   3.0564
  3.0644   3.0734   3.0947   3.1044   3.1287   3.1428   3.1474   3.1705
  3.1840   3.2036   3.2271   3.2377   3.2793   3.3027   3.3201   3.3289
  3.3323   3.3666   3.4016   3.4124   3.4258   3.4648   3.4800   3.4855
  3.5168   3.5583   3.5697   3.5873   3.6175   3.6465   3.6641   3.7030
  3.7054   3.7351   3.7427   3.7819   3.8072   3.8464   3.8676   3.8833
  3.9060   3.9161   3.9392   3.9560   3.9679   3.9896   4.0168   4.0184
  4.0307   4.0517   4.0644   4.0754   4.0967   4.1186   4.1483   4.1872
  4.1920   4.2267   4.2522   4.3222   4.3407   4.3539   4.3769   4.3846
  4.4272   4.4796   4.4952   4.5227   4.5586   4.5758   4.5953   4.6284
  4.6429   4.6585   4.6951   4.7200   4.7258   4.7489   4.7728   4.7787
  4.7941   4.8057   4.8551   4.8722   4.9768   5.0445   5.0861   5.1086
  5.1727   5.1985   5.2090   5.2403   5.2702   5.3237   5.3404   5.3955
  5.4499   5.4775   5.5673   5.6511   5.8229   5.8975   5.9661   5.9801
  6.1630   6.1987   6.2632   6.3959   6.4677   6.5956   6.8193   7.4567
  8.8328  10.5239  11.5812  12.7836  13.9381  14.4036  15.4139
 
 Beta MOs
 -- Occupied --
-14.4234 -14.4139 -10.3650 -10.3337 -10.3245 -10.3206 -10.3146  -1.0344
 -1.0245  -0.9471  -0.8525  -0.7746  -0.7016  -0.6541  -0.6267  -0.5783
 -0.5424  -0.5094  -0.4765  -0.4646  -0.4532  -0.4304  -0.3926  -0.3201
 -- Virtual --
 -0.0555   0.0450   0.1046   0.1148   0.1267   0.1333   0.1548   0.1680
  0.1856   0.2072   0.2465   0.2815   0.2971   0.3332   0.3441   0.3506
  0.3703   0.3855   0.4056   0.4068   0.4216   0.4359   0.4395   0.4639
  0.4830   0.4867   0.4972   0.5070   0.5187   0.5283   0.5524   0.5569
  0.5672   0.5867   0.5887   0.6196   0.6275   0.6551   0.6715   0.6773
  0.6839   0.6991   0.7215   0.7316   0.7559   0.7831   0.8100   0.8204
  0.8429   0.8606   0.8901   0.8982   0.9303   0.9426   0.9925   1.0102
  1.0149   1.0325   1.0411   1.0510   1.0842   1.0993   1.1235   1.1391
  1.1640   1.1707   1.2049   1.2119   1.2429   1.2551   1.2788   1.3124
  1.3332   1.3560   1.3659   1.3937   1.4075   1.4364   1.4489   1.4765
  1.4800   1.5147   1.5371   1.5610   1.5675   1.5843   1.5993   1.6488
  1.6865   1.7586   1.7762   1.8007   1.8093   1.8872   1.9065   1.9425
  2.0481   2.0858   2.1271   2.1822   2.2088   2.2128   2.2395   2.2691
  2.3227   2.3639   2.3988   2.4200   2.4412   2.4719   2.4776   2.5280
  2.5610   2.6081   2.6166   2.6362   2.6437   2.7121   2.7154   2.7290
  2.7629   2.7751   2.7923   2.8155   2.8261   2.8568   2.8636   2.8909
  2.8930   2.9380   2.9488   2.9639   2.9727   3.0035   3.0185   3.0436
  3.0606   3.0746   3.0789   3.1019   3.1096   3.1293   3.1450   3.1533
  3.1760   3.1895   3.2134   3.2341   3.2439   3.2879   3.3048   3.3271
  3.3336   3.3385   3.3679   3.4043   3.4202   3.4285   3.4724   3.4842
  3.4887   3.5218   3.5619   3.5766   3.5936   3.6236   3.6509   3.6758
  3.7052   3.7114   3.7384   3.7454   3.7852   3.8099   3.8522   3.8732
  3.8868   3.9090   3.9189   3.9436   3.9599   3.9739   3.9923   4.0208
  4.0233   4.0347   4.0600   4.0782   4.0869   4.1032   4.1227   4.1531
  4.1914   4.1964   4.2295   4.2538   4.3241   4.3501   4.3591   4.3803
  4.3893   4.4323   4.4836   4.5026   4.5264   4.5607   4.5801   4.5992
  4.6363   4.6589   4.6724   4.7013   4.7241   4.7327   4.7529   4.7781
  4.7856   4.7990   4.8144   4.8601   4.8746   4.9798   5.0479   5.0964
  5.1127   5.1782   5.2022   5.2136   5.2475   5.2763   5.3275   5.3441
  5.3993   5.4514   5.4791   5.5706   5.6530   5.8266   5.9010   5.9698
  5.9818   6.1653   6.2090   6.2670   6.3989   6.4696   6.5986   6.8212
  7.4578   8.8340  10.5261  11.5830  12.7952  13.9431  14.4048  15.4190
 --------------------------------------------------------------
 
          Ground-State Mulliken Net Atomic Charges

     Atom                 Charge (a.u.)    Spin (a.u.)
  --------------------------------------------------------
      1 C                    -0.070291      -0.128734
      2 N                    -0.078039       0.246583
      3 C                    -0.108240      -0.215773
      4 H                     0.152044       0.005437
      5 C                    -0.099026       0.553692
      6 H                     0.158897      -0.007389
      7 C                    -0.081677       0.522422
      8 H                     0.134074      -0.010891
      9 C                     0.058320      -0.048923
     10 H                     0.078769       0.007358
     11 N                    -0.366767       0.076451
     12 H                     0.221937      -0.000234
  --------------------------------------------------------
  Sum of atomic charges =    -0.000000
  Sum of spin   charges =     1.000000

 -----------------------------------------------------------------
                    Cartesian Multipole Moments
 -----------------------------------------------------------------
    Charge (ESU x 10^10)
                 0.0000
    Dipole Moment (Debye)
         X       0.7507      Y       2.9069      Z      -3.1797
       Tot       4.3731
    Quadrupole Moments (Debye-Ang)
        XX     -41.9767     XY      -0.8766     YY     -45.7428
        XZ       2.2224     YZ      12.5703     ZZ     -47.1011
    Octopole Moments (Debye-Ang^2)
       XXX       7.3516    XXY      16.2969    XYY      14.9933
       YYY      68.2587    XXZ     -15.4786    XYZ      -3.0023
       YYZ     -38.4935    XZZ       9.4751    YZZ      46.3054
       ZZZ     -83.4044
    Hexadecapole Moments (Debye-Ang^3)
      XXXX     -76.9354   XXXY     -50.7295   XXYY    -122.7308
      XYYY     -47.0537   YYYY    -717.6658   XXXZ      52.2101
      XXYZ      78.4999   XYYZ      42.0784   YYYZ     331.0936
      XXZZ    -120.3145   XYZZ     -39.0518   YYZZ    -303.1293
      XZZZ      68.6467   YZZZ     321.0609   ZZZZ    -712.1462
 -----------------------------------------------------------------
 Calculating analytic gradient of the SCF energy
 Gradient of SCF Energy
            1           2           3           4           5           6
    1  -0.0000830  -0.0000246  -0.0049694  -0.0007968   0.0014310   0.0000635
    2   0.0004419  -0.0001654   0.0000168  -0.0000359   0.0000562   0.0000392
    3  -0.0002127   0.0000625  -0.0029963  -0.0001118   0.0008966   0.0002314
            7           8           9          10          11          12
    1   0.0060976   0.0018652  -0.0012505  -0.0022347  -0.0019950   0.0018968
    2  -0.0010985   0.0003094   0.0000812  -0.0006803   0.0031988  -0.0021635
    3   0.0023328   0.0001849   0.0008348   0.0014668  -0.0032203   0.0005310
 Max gradient component =       6.098E-03
 RMS gradient           =       1.885E-03
 Gradient time:  CPU 268.53 s  wall 5.17 s
 Geometry Optimization Parameters
   NAtoms,    NIC,     NZ,  NCons,   NDum,   NFix, NCnnct, MaxDiis
       12      65       0       0       0       0       0       0

 Cartesian Hessian Update
 Hessian updated using Powell/Murtagh-Sargent update
  Mixing factors:     0.971820 Powell                      0.028180 Murtagh-Sargent


** GEOMETRY OPTIMIZATION IN DELOCALIZED INTERNAL COORDINATES **
   Searching for a Transition State

   Optimization Cycle:  17

                       Coordinates (Angstroms)
     ATOM                X               Y               Z
      1  C        -0.4061911353   -1.7122534664    2.0128264724
      2  N        -0.5543805597   -2.5395766056    2.8042124092
      3  C         0.0647441978   -0.9895845915   -0.2759348775
      4  H         0.1637718825   -2.0354360306   -0.5430202510
      5  C        -0.2241662013   -0.6971605686    1.0549864602
      6  H        -0.3193604309    0.3245995811    1.3931319026
      7  C         0.2488509158   -0.0533245397   -1.2610028713
      8  H         0.4634363633   -0.3984328167   -2.2668370454
      9  C        -0.0168774572    1.4036945557   -1.1278582850
     10  H        -0.7131991865    1.7673937320   -1.9103492821
     11  N         0.4448184146    2.1513749093   -0.2629905600
     12  H         0.8485531934    2.7787058383    0.3828359226
   Point Group: c1    Number of degrees of freedom:    30


   Energy is   -302.910270263

 Hessian updated using Powell/Murtagh-Sargent update
  Mixing factors:     0.991049 Powell                      0.008951 Murtagh-Sargent

 30 Hessian modes will be used to form the next step
  Hessian Eigenvalues:
    -0.056459   -0.000679    0.021297    0.024696    0.025053    0.025235
     0.049120    0.070222    0.159960    0.159996    0.160214    0.160978
     0.199999    0.200002    0.200395    0.218162    0.219993    0.220025
     0.221644    0.331641    0.354513    0.354638    0.361070    0.363690
     0.436598    0.479136    0.490831    0.499960    0.857872    1.323560
**WARNING** Hessian does not have the desired local structure
**WARNING** Hessian does not have the desired local structure

 Transition state search - taking P-RFO step
 Searching for Lamda that Maximizes Along the Lowest mode
 Value Taken    Lamda =   0.00013927
 Searching for Lamda that Minimizes Along All other modes
 Value Taken    Lamda =  -0.00536773
 Calculated Step too Large.  Step scaled by  0.289487
 Step Taken.  Stepsize is  0.300000

                             Maximum     Tolerance    Cnvgd?
         Gradient           0.004872      0.000300      NO
         Displacement       0.209900      0.001200      NO
         Energy change     -0.001456      0.000001      NO


 New Cartesian Coordinates Obtained by Inverse Iteration

 Displacement from previous Coordinates is:  0.475549
 Adding empirical dispersion correction 
 ----------------------------------------------------------------
 Doing -D3(0) with
 s6  =   1.00000
 s8  =   1.00000
 rs6 =   1.28100
 rs8 =   1.09400
 -D3 energy without 3body term =     -0.0026525439 hartrees
 ----------------------------------------------------------------
             Standard Nuclear Orientation (Angstroms)
    I     Atom           X                Y                Z
 ----------------------------------------------------------------
    1      C      -0.3770304648    -1.7001048499     2.0222568612
    2      N      -0.5169176408    -2.5243029891     2.8181678055
    3      C       0.0504369994    -0.9856607055    -0.2756486358
    4      H       0.1248660852    -2.0337164552    -0.5422486055
    5      C      -0.2044991113    -0.6875826915     1.0589330187
    6      H      -0.2827819245     0.3355456187     1.3958318534
    7      C       0.2217885297    -0.0570024868    -1.2736919017
    8      H       0.3988702668    -0.4166134562    -2.2816363920
    9      C       0.0083372656     1.4049346111    -1.1520150900
   10      H      -0.5776647724     1.8050819437    -2.0032365694
   11      N       0.3986444608     2.1305872862    -0.2326052418
   12      H       0.7559503028     2.7288341718     0.4658928920
 ----------------------------------------------------------------
 Nuclear Repulsion Energy =         236.19316302 hartrees
 There are       25 alpha and       24 beta electrons
 Applying Cartesian multipole field
    Component          Value
    ---------          -----
     (2,0,0)        1.00000E-10
     (0,2,0)        2.00000E-11
     (0,0,2)       -3.00000E-11
 Nucleus-field energy     =    -0.0000000013 hartrees
 Requested basis set is cc-pVTZ
 There are 100 shells and 280 basis functions
 A cutoff of  1.0D-14 yielded   4617 shell pairs
 There are     35999 function pairs (     46898 Cartesian)
 Smallest overlap matrix eigenvalue = 1.75E-04
 Guess MOs from SCF MO coefficient file
 Reading MOs from coefficient file
 Reading MOs from coefficient file
 Long-range K will be added via erf
 Coulomb attenuation parameter = 0.25 bohr**(-1)
 An unrestricted hybrid HF-DFT SCF calculation will be
 performed using Pulay DIIS extrapolation
 Exchange:     0.1957 Hartree-Fock + 1.0000 wB97X-D3 + LR-HF
 Correlation:  1.0000 wB97X-D3
 Using SG-2 standard quadrature grid
 Dispersion:   Grimme D3
 SCF converges when DIIS error is below 1.0E-08
 Geometry optimization detected.  Setting ReadMinima to 0
 Setting SaveMinima to 0
 using 64 threads for integral computing
 -------------------------------------------------------
 OpenMP Integral computing Module                
 Release: version 1.0, May 2013, Q-Chem Inc. Pittsburgh 
 -------------------------------------------------------
 using 64 threads for integral computing
 -------------------------------------------------------
 OpenMP Integral computing Module                
 Release: version 1.0, May 2013, Q-Chem Inc. Pittsburgh 
 -------------------------------------------------------
 ---------------------------------------
  Cycle       Energy         DIIS Error
 ---------------------------------------
    1    -302.9016628066      1.25E-03
    2    -302.9108745586      1.64E-04
    3    -302.9115497234      8.17E-05
    4    -302.9116867796      3.96E-05
    5    -302.9117469801      1.92E-05
    6    -302.9117654068      1.25E-05
    7    -302.9117723178      5.80E-06
    8    -302.9117760271      3.10E-06
    9    -302.9117769535      1.25E-06
   10    -302.9117773876      7.57E-07
   11    -302.9117775960      4.16E-07
   12    -302.9117777295      2.14E-07
   13    -302.9117777846      6.28E-08
   14    -302.9117777901      2.37E-08
   15    -302.9117777912      1.06E-08
   16    -302.9117777915      6.36E-09 Convergence criterion met
 ---------------------------------------
 <S^2> = 0.8070
 SCF time:  CPU 1777.77 s  wall 30.42 s
 SCF   energy in the final basis set = -302.91177779
 Total energy in the final basis set = -302.91177779
 
 --------------------------------------------------------------
 
                    Orbital Energies (a.u.)
 --------------------------------------------------------------
 
 Alpha MOs
 -- Occupied --
-14.4279 -14.4151 -10.3632 -10.3401 -10.3224 -10.3201 -10.3195  -1.0385
 -1.0326  -0.9574  -0.8749  -0.7774  -0.7079  -0.6588  -0.6304  -0.5825
 -0.5454  -0.5115  -0.5048  -0.4733  -0.4690  -0.4363  -0.4168  -0.3247
 -0.3159
 -- Virtual --
  0.0302   0.0973   0.1107   0.1228   0.1300   0.1559   0.1664   0.1816
  0.1910   0.2451   0.2805   0.2928   0.3293   0.3413   0.3475   0.3710
  0.3838   0.4025   0.4062   0.4177   0.4259   0.4370   0.4546   0.4744
  0.4842   0.4933   0.5059   0.5197   0.5305   0.5504   0.5560   0.5638
  0.5870   0.5901   0.6180   0.6251   0.6534   0.6703   0.6731   0.6926
  0.6987   0.7194   0.7248   0.7558   0.7812   0.8043   0.8178   0.8376
  0.8595   0.8818   0.8885   0.9227   0.9396   0.9920   1.0144   1.0165
  1.0255   1.0321   1.0469   1.0794   1.0948   1.1171   1.1348   1.1595
  1.1677   1.1980   1.2087   1.2386   1.2553   1.2784   1.3086   1.3293
  1.3587   1.3597   1.3857   1.4039   1.4286   1.4551   1.4688   1.4784
  1.5069   1.5379   1.5585   1.5691   1.5825   1.5930   1.6476   1.6890
  1.7570   1.7773   1.7982   1.8139   1.8860   1.9167   1.9417   2.0500
  2.0877   2.1261   2.1779   2.2044   2.2116   2.2398   2.2665   2.3192
  2.3426   2.3725   2.4051   2.4266   2.4607   2.4723   2.5186   2.5452
  2.5999   2.6159   2.6222   2.6517   2.7058   2.7126   2.7250   2.7619
  2.7722   2.7833   2.8131   2.8270   2.8521   2.8571   2.8844   2.8947
  2.9320   2.9420   2.9599   2.9629   2.9930   3.0098   3.0372   3.0520
  3.0603   3.0750   3.0951   3.1061   3.1305   3.1440   3.1517   3.1702
  3.1863   3.2043   3.2233   3.2464   3.2856   3.3002   3.3236   3.3279
  3.3343   3.3713   3.4010   3.4026   3.4201   3.4591   3.4754   3.4882
  3.5174   3.5545   3.5755   3.5854   3.6187   3.6366   3.6588   3.7056
  3.7227   3.7356   3.7510   3.7886   3.8093   3.8490   3.8662   3.8808
  3.9094   3.9180   3.9399   3.9572   3.9710   3.9889   4.0106   4.0156
  4.0384   4.0523   4.0647   4.0759   4.0942   4.1221   4.1559   4.1793
  4.1933   4.2281   4.2521   4.3201   4.3404   4.3530   4.3729   4.3843
  4.4308   4.4719   4.4942   4.5282   4.5605   4.5789   4.5980   4.6271
  4.6425   4.6609   4.6999   4.7224   4.7417   4.7542   4.7769   4.7793
  4.7994   4.8082   4.8600   4.8685   4.9790   5.0455   5.0903   5.1036
  5.1620   5.1921   5.2179   5.2453   5.2757   5.3275   5.3486   5.3874
  5.4550   5.4791   5.5625   5.6579   5.8206   5.9073   5.9692   5.9892
  6.1785   6.1982   6.2667   6.3930   6.4710   6.5960   6.8494   7.4659
  8.8459  10.4895  11.6463  12.7819  13.9021  14.4856  15.4225
 
 Beta MOs
 -- Occupied --
-14.4242 -14.4134 -10.3641 -10.3343 -10.3251 -10.3212 -10.3148  -1.0335
 -1.0251  -0.9472  -0.8533  -0.7749  -0.7023  -0.6549  -0.6264  -0.5775
 -0.5388  -0.5099  -0.4784  -0.4652  -0.4544  -0.4317  -0.3915  -0.3198
 -- Virtual --
 -0.0583   0.0432   0.1084   0.1154   0.1275   0.1338   0.1556   0.1698
  0.1883   0.2073   0.2469   0.2829   0.2962   0.3342   0.3438   0.3514
  0.3729   0.3828   0.4042   0.4088   0.4239   0.4330   0.4404   0.4625
  0.4784   0.4857   0.4980   0.5077   0.5217   0.5338   0.5519   0.5573
  0.5662   0.5885   0.5908   0.6201   0.6289   0.6562   0.6731   0.6752
  0.6939   0.7007   0.7214   0.7299   0.7575   0.7823   0.8081   0.8213
  0.8392   0.8614   0.8862   0.8963   0.9237   0.9406   0.9948   1.0155
  1.0176   1.0286   1.0353   1.0485   1.0831   1.0990   1.1229   1.1400
  1.1608   1.1708   1.2025   1.2116   1.2439   1.2572   1.2810   1.3137
  1.3326   1.3602   1.3649   1.3925   1.4110   1.4336   1.4597   1.4707
  1.4826   1.5104   1.5437   1.5600   1.5739   1.5868   1.5958   1.6491
  1.6928   1.7612   1.7861   1.8037   1.8162   1.8881   1.9203   1.9452
  2.0527   2.0910   2.1277   2.1833   2.2086   2.2115   2.2401   2.2718
  2.3257   2.3568   2.3959   2.4159   2.4303   2.4668   2.4786   2.5258
  2.5513   2.6084   2.6201   2.6322   2.6561   2.7094   2.7147   2.7269
  2.7654   2.7770   2.7892   2.8196   2.8311   2.8555   2.8643   2.8909
  2.8954   2.9388   2.9485   2.9640   2.9684   3.0002   3.0149   3.0406
  3.0550   3.0709   3.0802   3.1026   3.1104   3.1318   3.1445   3.1585
  3.1748   3.1926   3.2136   3.2304   3.2525   3.2935   3.3045   3.3291
  3.3358   3.3385   3.3731   3.4034   3.4096   3.4240   3.4650   3.4790
  3.4939   3.5218   3.5582   3.5818   3.5912   3.6248   3.6407   3.6705
  3.7105   3.7265   3.7386   3.7538   3.7920   3.8118   3.8535   3.8732
  3.8853   3.9115   3.9208   3.9441   3.9613   3.9771   3.9917   4.0162
  4.0193   4.0417   4.0619   4.0782   4.0866   4.1010   4.1260   4.1614
  4.1841   4.1977   4.2311   4.2540   4.3218   4.3487   4.3592   4.3766
  4.3888   4.4362   4.4763   4.5000   4.5324   4.5629   4.5838   4.6029
  4.6349   4.6591   4.6746   4.7050   4.7301   4.7463   4.7585   4.7816
  4.7860   4.8060   4.8162   4.8653   4.8710   4.9825   5.0494   5.1003
  5.1078   5.1659   5.1971   5.2225   5.2539   5.2809   5.3311   5.3524
  5.3918   5.4567   5.4807   5.5657   5.6597   5.8243   5.9108   5.9726
  5.9912   6.1806   6.2082   6.2704   6.3969   6.4735   6.5989   6.8514
  7.4673   8.8470  10.4919  11.6482  12.7932  13.9069  14.4872  15.4275
 --------------------------------------------------------------
 
          Ground-State Mulliken Net Atomic Charges

     Atom                 Charge (a.u.)    Spin (a.u.)
  --------------------------------------------------------
      1 C                    -0.071267      -0.126813
      2 N                    -0.077104       0.241629
      3 C                    -0.104901      -0.218747
      4 H                     0.151418       0.005426
      5 C                    -0.096698       0.544574
      6 H                     0.158035      -0.006986
      7 C                    -0.086004       0.522676
      8 H                     0.132641      -0.010979
      9 C                     0.060414      -0.062504
     10 H                     0.079908       0.006375
     11 N                    -0.367259       0.106095
     12 H                     0.220817      -0.000747
  --------------------------------------------------------
  Sum of atomic charges =    -0.000000
  Sum of spin   charges =     1.000000

 -----------------------------------------------------------------
                    Cartesian Multipole Moments
 -----------------------------------------------------------------
    Charge (ESU x 10^10)
                 0.0000
    Dipole Moment (Debye)
         X       0.7006      Y       2.8062      Z      -3.1188
       Tot       4.2535
    Quadrupole Moments (Debye-Ang)
        XX     -42.1178     XY      -0.8473     YY     -45.8938
        XZ       2.1511     YZ      12.7030     ZZ     -46.9416
    Octopole Moments (Debye-Ang^2)
       XXX       6.8622    XXY      15.4051    XYY      13.2411
       YYY      65.9214    XXZ     -15.2267    XYZ      -2.7263
       YYZ     -37.9529    XZZ       8.9239    YZZ      46.8094
       ZZZ     -84.2087
    Hexadecapole Moments (Debye-Ang^3)
      XXXX     -71.0985   XXXY     -47.4207   XXYY    -122.1784
      XYYY     -45.8796   YYYY    -714.2100   XXXZ      48.4128
      XXYZ      77.6831   XYYZ      39.4993   YYYZ     329.8334
      XXZZ    -120.7132   XYZZ     -36.1521   YYZZ    -301.0488
      XZZZ      64.7496   YZZZ     320.4996   ZZZZ    -721.7981
 -----------------------------------------------------------------
 Calculating analytic gradient of the SCF energy
 Gradient of SCF Energy
            1           2           3           4           5           6
    1  -0.0000643  -0.0000328  -0.0045057  -0.0007018   0.0012157   0.0000529
    2   0.0005785  -0.0002359   0.0001439   0.0000065   0.0000718   0.0000628
    3  -0.0002825   0.0001184  -0.0029517  -0.0000331   0.0011179   0.0001670
            7           8           9          10          11          12
    1   0.0053865   0.0018686  -0.0010613  -0.0025153  -0.0009111   0.0012686
    2  -0.0014896   0.0003442   0.0006062  -0.0006930   0.0024690  -0.0018643
    3   0.0019168   0.0000844   0.0012633   0.0012030  -0.0031176   0.0005142
 Max gradient component =       5.386E-03
 RMS gradient           =       1.705E-03
 Gradient time:  CPU 260.62 s  wall 5.30 s
 Geometry Optimization Parameters
   NAtoms,    NIC,     NZ,  NCons,   NDum,   NFix, NCnnct, MaxDiis
       12      65       0       0       0       0       0       0

 Cartesian Hessian Update
 Hessian updated using Powell/Murtagh-Sargent update
  Mixing factors:     0.989419 Powell                      0.010581 Murtagh-Sargent


** GEOMETRY OPTIMIZATION IN DELOCALIZED INTERNAL COORDINATES **
   Searching for a Transition State

   Optimization Cycle:  18

                       Coordinates (Angstroms)
     ATOM                X               Y               Z
      1  C        -0.3770304648   -1.7001048499    2.0222568612
      2  N        -0.5169176408   -2.5243029891    2.8181678055
      3  C         0.0504369994   -0.9856607055   -0.2756486358
      4  H         0.1248660852   -2.0337164552   -0.5422486055
      5  C        -0.2044991113   -0.6875826915    1.0589330187
      6  H        -0.2827819245    0.3355456187    1.3958318534
      7  C         0.2217885297   -0.0570024868   -1.2736919017
      8  H         0.3988702668   -0.4166134562   -2.2816363920
      9  C         0.0083372656    1.4049346111   -1.1520150900
     10  H        -0.5776647724    1.8050819437   -2.0032365694
     11  N         0.3986444608    2.1305872862   -0.2326052418
     12  H         0.7559503028    2.7288341718    0.4658928920
   Point Group: c1    Number of degrees of freedom:    30


   Energy is   -302.911777792

 Hessian updated using Powell/Murtagh-Sargent update
  Mixing factors:     0.972600 Powell                      0.027400 Murtagh-Sargent

 30 Hessian modes will be used to form the next step
  Hessian Eigenvalues:
    -0.056396    0.000175    0.021299    0.024701    0.025053    0.025249
     0.049027    0.070306    0.159961    0.159996    0.160247    0.160981
     0.199999    0.200003    0.200395    0.218332    0.220015    0.220031
     0.221644    0.331642    0.354514    0.354638    0.361071    0.363700
     0.436606    0.479206    0.490903    0.499966    0.857984    1.323568

 Transition state search - taking P-RFO step
 Searching for Lamda that Maximizes Along the Lowest mode
 Value Taken    Lamda =   0.00008825
 Searching for Lamda that Minimizes Along All other modes
 Value Taken    Lamda =  -0.00496670
 Calculated Step too Large.  Step scaled by  0.312536
 Step Taken.  Stepsize is  0.300000

                             Maximum     Tolerance    Cnvgd?
         Gradient           0.004547      0.000300      NO
         Displacement       0.210117      0.001200      NO
         Energy change     -0.001508      0.000001      NO


 New Cartesian Coordinates Obtained by Inverse Iteration

 Displacement from previous Coordinates is:  0.468870
 Adding empirical dispersion correction 
 ----------------------------------------------------------------
 Doing -D3(0) with
 s6  =   1.00000
 s8  =   1.00000
 rs6 =   1.28100
 rs8 =   1.09400
 -D3 energy without 3body term =     -0.0026366303 hartrees
 ----------------------------------------------------------------
             Standard Nuclear Orientation (Angstroms)
    I     Atom           X                Y                Z
 ----------------------------------------------------------------
    1      C      -0.3476898055    -1.6957777717     2.0311629009
    2      N      -0.4758007329    -2.5195099547     2.8292044042
    3      C       0.0312911419    -0.9811902265    -0.2727069658
    4      H       0.0817776006    -2.0303851357    -0.5409148298
    5      C      -0.1886534430    -0.6822274580     1.0653026073
    6      H      -0.2480296746     0.3408795438     1.4045764044
    7      C       0.1911838994    -0.0578675785    -1.2817627417
    8      H       0.3332626251    -0.4314036463    -2.2899957489
    9      C       0.0356105460     1.4075459599    -1.1741830720
   10      H      -0.4250643775     1.8378517360    -2.0847879687
   11      N       0.3526474949     2.1189171543    -0.2136553968
   12      H       0.6594647220     2.6931673745     0.5277604015
 ----------------------------------------------------------------
 Nuclear Repulsion Energy =         236.29862863 hartrees
 There are       25 alpha and       24 beta electrons
 Applying Cartesian multipole field
    Component          Value
    ---------          -----
     (2,0,0)        1.00000E-10
     (0,2,0)        2.00000E-11
     (0,0,2)       -3.00000E-11
 Nucleus-field energy     =    -0.0000000019 hartrees
 Requested basis set is cc-pVTZ
 There are 100 shells and 280 basis functions
 A cutoff of  1.0D-14 yielded   4613 shell pairs
 There are     36049 function pairs (     47011 Cartesian)
 Smallest overlap matrix eigenvalue = 1.70E-04
 Guess MOs from SCF MO coefficient file
 Reading MOs from coefficient file
 Reading MOs from coefficient file
 Long-range K will be added via erf
 Coulomb attenuation parameter = 0.25 bohr**(-1)
 An unrestricted hybrid HF-DFT SCF calculation will be
 performed using Pulay DIIS extrapolation
 Exchange:     0.1957 Hartree-Fock + 1.0000 wB97X-D3 + LR-HF
 Correlation:  1.0000 wB97X-D3
 Using SG-2 standard quadrature grid
 Dispersion:   Grimme D3
 SCF converges when DIIS error is below 1.0E-08
 Geometry optimization detected.  Setting ReadMinima to 0
 Setting SaveMinima to 0
 using 64 threads for integral computing
 -------------------------------------------------------
 OpenMP Integral computing Module                
 Release: version 1.0, May 2013, Q-Chem Inc. Pittsburgh 
 -------------------------------------------------------
 using 64 threads for integral computing
 -------------------------------------------------------
 OpenMP Integral computing Module                
 Release: version 1.0, May 2013, Q-Chem Inc. Pittsburgh 
 -------------------------------------------------------
 ---------------------------------------
  Cycle       Energy         DIIS Error
 ---------------------------------------
    1    -302.9031861767      1.18E-03
    2    -302.9123183640      1.59E-04
    3    -302.9129895508      8.13E-05
    4    -302.9131309985      4.05E-05
    5    -302.9131969772      2.02E-05
    6    -302.9132182317      1.30E-05
    7    -302.9132269011      6.12E-06
    8    -302.9132318234      3.58E-06
    9    -302.9132332836      1.54E-06
   10    -302.9132340735      9.62E-07
   11    -302.9132344999      5.57E-07
   12    -302.9132347566      2.46E-07
   13    -302.9132348332      6.61E-08
   14    -302.9132348423      3.20E-08
   15    -302.9132348452      2.37E-08
   16    -302.9132348465      1.85E-08
   17    -302.9132348473      1.08E-08
   18    -302.9132348474      3.89E-09 Convergence criterion met
 ---------------------------------------
 <S^2> = 0.8096
 SCF time:  CPU 2014.14 s  wall 34.77 s
 SCF   energy in the final basis set = -302.91323485
 Total energy in the final basis set = -302.91323485
 
 --------------------------------------------------------------
 
                    Orbital Energies (a.u.)
 --------------------------------------------------------------
 
 Alpha MOs
 -- Occupied --
-14.4286 -14.4152 -10.3621 -10.3406 -10.3230 -10.3205 -10.3201  -1.0384
 -1.0330  -0.9574  -0.8756  -0.7779  -0.7085  -0.6594  -0.6299  -0.5818
 -0.5411  -0.5118  -0.5063  -0.4742  -0.4727  -0.4372  -0.4156  -0.3251
 -0.3169
 -- Virtual --
  0.0266   0.1043   0.1104   0.1225   0.1293   0.1565   0.1680   0.1827
  0.1929   0.2455   0.2809   0.2935   0.3304   0.3405   0.3484   0.3732
  0.3822   0.3990   0.4090   0.4200   0.4231   0.4370   0.4535   0.4699
  0.4833   0.4937   0.5084   0.5210   0.5383   0.5535   0.5572   0.5626
  0.5876   0.5934   0.6161   0.6286   0.6508   0.6709   0.6728   0.7013
  0.7033   0.7162   0.7291   0.7575   0.7806   0.8008   0.8181   0.8343
  0.8608   0.8695   0.8858   0.9202   0.9391   0.9939   1.0132   1.0234
  1.0245   1.0273   1.0469   1.0780   1.0960   1.1164   1.1361   1.1529
  1.1702   1.1900   1.2131   1.2400   1.2585   1.2767   1.3110   1.3287
  1.3559   1.3651   1.3875   1.4082   1.4232   1.4583   1.4664   1.4859
  1.5043   1.5427   1.5574   1.5753   1.5836   1.5876   1.6479   1.6946
  1.7602   1.7818   1.8033   1.8303   1.8866   1.9329   1.9441   2.0554
  2.0911   2.1270   2.1734   2.2052   2.2129   2.2413   2.2687   2.3148
  2.3401   2.3684   2.4015   2.4212   2.4578   2.4786   2.5136   2.5374
  2.5954   2.6175   2.6294   2.6628   2.7034   2.7106   2.7227   2.7630
  2.7755   2.7836   2.8158   2.8328   2.8526   2.8566   2.8888   2.8994
  2.9321   2.9421   2.9521   2.9619   2.9884   3.0068   3.0354   3.0460
  3.0567   3.0746   3.0942   3.1059   3.1311   3.1409   3.1572   3.1705
  3.1928   3.2060   3.2207   3.2523   3.2893   3.3003   3.3234   3.3288
  3.3358   3.3769   3.3914   3.3987   3.4174   3.4534   3.4641   3.4918
  3.5202   3.5538   3.5752   3.5861   3.6132   3.6313   3.6570   3.7084
  3.7292   3.7426   3.7598   3.7941   3.8188   3.8466   3.8637   3.8747
  3.9121   3.9190   3.9432   3.9595   3.9695   3.9905   4.0060   4.0157
  4.0414   4.0548   4.0654   4.0782   4.0941   4.1239   4.1625   4.1711
  4.1912   4.2248   4.2555   4.3173   4.3354   4.3505   4.3697   4.3870
  4.4383   4.4707   4.4928   4.5361   4.5653   4.5827   4.6001   4.6281
  4.6419   4.6626   4.7036   4.7203   4.7536   4.7623   4.7804   4.7840
  4.8034   4.8099   4.8606   4.8696   4.9821   5.0440   5.0919   5.1017
  5.1469   5.1893   5.2221   5.2472   5.2816   5.3272   5.3695   5.3818
  5.4560   5.4829   5.5590   5.6685   5.8189   5.9176   5.9674   6.0040
  6.1929   6.1977   6.2728   6.3889   6.4726   6.5956   6.8808   7.4739
  8.8675  10.4579  11.7155  12.7771  13.8468  14.5910  15.4339
 
 Beta MOs
 -- Occupied --
-14.4250 -14.4131 -10.3632 -10.3349 -10.3257 -10.3218 -10.3152  -1.0326
 -1.0257  -0.9473  -0.8541  -0.7752  -0.7029  -0.6556  -0.6262  -0.5770
 -0.5347  -0.5103  -0.4806  -0.4659  -0.4556  -0.4331  -0.3904  -0.3196
 -- Virtual --
 -0.0612   0.0419   0.1098   0.1163   0.1283   0.1364   0.1560   0.1717
  0.1908   0.2072   0.2472   0.2828   0.2967   0.3345   0.3430   0.3516
  0.3767   0.3811   0.4007   0.4118   0.4257   0.4299   0.4406   0.4610
  0.4732   0.4854   0.4989   0.5097   0.5228   0.5407   0.5552   0.5590
  0.5650   0.5890   0.5942   0.6189   0.6329   0.6531   0.6731   0.6755
  0.7031   0.7046   0.7189   0.7336   0.7594   0.7815   0.8039   0.8225
  0.8359   0.8632   0.8727   0.8942   0.9212   0.9399   0.9964   1.0145
  1.0244   1.0270   1.0307   1.0488   1.0815   1.1001   1.1224   1.1409
  1.1552   1.1726   1.1933   1.2173   1.2454   1.2602   1.2791   1.3159
  1.3328   1.3589   1.3703   1.3933   1.4148   1.4283   1.4616   1.4707
  1.4890   1.5071   1.5489   1.5594   1.5803   1.5873   1.5908   1.6494
  1.6982   1.7649   1.7918   1.8069   1.8326   1.8886   1.9364   1.9479
  2.0580   2.0949   2.1289   2.1796   2.2081   2.2122   2.2423   2.2739
  2.3230   2.3534   2.3891   2.4124   2.4254   2.4641   2.4847   2.5217
  2.5424   2.6036   2.6259   2.6344   2.6675   2.7068   2.7131   2.7235
  2.7667   2.7820   2.7868   2.8236   2.8356   2.8548   2.8641   2.8936
  2.9018   2.9391   2.9486   2.9572   2.9667   2.9952   3.0120   3.0387
  3.0489   3.0660   3.0800   3.1014   3.1108   3.1308   3.1436   3.1634
  3.1745   3.1991   3.2146   3.2280   3.2586   3.2950   3.3072   3.3280
  3.3354   3.3425   3.3791   3.3966   3.4023   3.4218   3.4579   3.4679
  3.4984   3.5240   3.5570   3.5810   3.5915   3.6191   3.6365   3.6673
  3.7136   3.7332   3.7454   3.7628   3.7976   3.8211   3.8503   3.8712
  3.8796   3.9143   3.9223   3.9472   3.9639   3.9745   3.9942   4.0119
  4.0190   4.0446   4.0656   4.0788   4.0877   4.1010   4.1279   4.1676
  4.1776   4.1951   4.2290   4.2575   4.3190   4.3418   4.3586   4.3734
  4.3912   4.4438   4.4750   4.4978   4.5405   4.5678   4.5882   4.6058
  4.6358   4.6586   4.6758   4.7086   4.7289   4.7581   4.7680   4.7859
  4.7883   4.8101   4.8180   4.8672   4.8721   4.9862   5.0475   5.1005
  5.1076   5.1503   5.1947   5.2270   5.2563   5.2862   5.3315   5.3737
  5.3857   5.4581   5.4845   5.5622   5.6702   5.8226   5.9208   5.9707
  6.0061   6.1954   6.2072   6.2762   6.3939   6.4756   6.5984   6.8829
  7.4756   8.8685  10.4605  11.7175  12.7879  13.8516  14.5930  15.4388
 --------------------------------------------------------------
 
          Ground-State Mulliken Net Atomic Charges

     Atom                 Charge (a.u.)    Spin (a.u.)
  --------------------------------------------------------
      1 C                    -0.072167      -0.124275
      2 N                    -0.076201       0.235155
      3 C                    -0.102193      -0.221996
      4 H                     0.150590       0.005447
      5 C                    -0.094555       0.533268
      6 H                     0.157178      -0.006789
      7 C                    -0.090688       0.525002
      8 H                     0.131714      -0.010971
      9 C                     0.061483      -0.076663
     10 H                     0.081261       0.005101
     11 N                    -0.365510       0.137942
     12 H                     0.219088      -0.001221
  --------------------------------------------------------
  Sum of atomic charges =     0.000000
  Sum of spin   charges =     1.000000

 -----------------------------------------------------------------
                    Cartesian Multipole Moments
 -----------------------------------------------------------------
    Charge (ESU x 10^10)
                 0.0000
    Dipole Moment (Debye)
         X       0.6437      Y       2.7201      Z      -3.0523
       Tot       4.1388
    Quadrupole Moments (Debye-Ang)
        XX     -42.2425     XY      -0.7959     YY     -46.0789
        XZ       2.0079     YZ      12.8313     ZZ     -46.7888
    Octopole Moments (Debye-Ang^2)
       XXX       6.4628    XXY      14.5981    XYY      11.5891
       YYY      64.3681    XXZ     -14.9791    XYZ      -2.5733
       YYZ     -37.6832    XZZ       8.3249    YZZ      47.2959
       ZZZ     -84.7557
    Hexadecapole Moments (Debye-Ang^3)
      XXXX     -65.7142   XXXY     -44.5017   XXYY    -122.2057
      XYYY     -44.6906   YYYY    -715.0175   XXXZ      44.7015
      XXYZ      77.2555   XYYZ      36.4999   YYYZ     330.4742
      XXZZ    -121.0279   XYZZ     -33.1931   YYZZ    -300.3143
      XZZZ      60.4779   YZZZ     321.2096   ZZZZ    -729.9044
 -----------------------------------------------------------------
 Calculating analytic gradient of the SCF energy
 Gradient of SCF Energy
            1           2           3           4           5           6
    1   0.0000240  -0.0000222  -0.0038935  -0.0005940   0.0008651   0.0000348
    2   0.0006772  -0.0002790   0.0003390   0.0000121   0.0000370  -0.0001006
    3  -0.0003739   0.0001617  -0.0028116   0.0000310   0.0012964   0.0002080
            7           8           9          10          11          12
    1   0.0047362   0.0016873  -0.0013261  -0.0022902  -0.0000758   0.0008543
    2  -0.0016583   0.0003157   0.0006759  -0.0004066   0.0018286  -0.0014409
    3   0.0014860   0.0000430   0.0018452   0.0006311  -0.0029944   0.0004775
 Max gradient component =       4.736E-03
 RMS gradient           =       1.526E-03
 Gradient time:  CPU 264.93 s  wall 5.20 s
 Geometry Optimization Parameters
   NAtoms,    NIC,     NZ,  NCons,   NDum,   NFix, NCnnct, MaxDiis
       12      65       0       0       0       0       0       0

 Cartesian Hessian Update
 Hessian updated using Powell/Murtagh-Sargent update
  Mixing factors:     0.988429 Powell                      0.011571 Murtagh-Sargent


** GEOMETRY OPTIMIZATION IN DELOCALIZED INTERNAL COORDINATES **
   Searching for a Transition State

   Optimization Cycle:  19

                       Coordinates (Angstroms)
     ATOM                X               Y               Z
      1  C        -0.3476898055   -1.6957777717    2.0311629009
      2  N        -0.4758007329   -2.5195099547    2.8292044042
      3  C         0.0312911419   -0.9811902265   -0.2727069658
      4  H         0.0817776006   -2.0303851357   -0.5409148298
      5  C        -0.1886534430   -0.6822274580    1.0653026073
      6  H        -0.2480296746    0.3408795438    1.4045764044
      7  C         0.1911838994   -0.0578675785   -1.2817627417
      8  H         0.3332626251   -0.4314036463   -2.2899957489
      9  C         0.0356105460    1.4075459599   -1.1741830720
     10  H        -0.4250643775    1.8378517360   -2.0847879687
     11  N         0.3526474949    2.1189171543   -0.2136553968
     12  H         0.6594647220    2.6931673745    0.5277604015
   Point Group: c1    Number of degrees of freedom:    30


   Energy is   -302.913234847

 Hessian updated using Powell/Murtagh-Sargent update
  Mixing factors:     0.854853 Powell                      0.145147 Murtagh-Sargent

 30 Hessian modes will be used to form the next step
  Hessian Eigenvalues:
    -0.056351    0.001775    0.021298    0.024701    0.025056    0.025264
     0.049032    0.070337    0.159962    0.160029    0.160267    0.160987
     0.200000    0.200004    0.200399    0.218551    0.220022    0.220032
     0.221785    0.331671    0.354514    0.354638    0.361079    0.363772
     0.436643    0.479266    0.491164    0.499966    0.858250    1.323588

 Transition state search - taking P-RFO step
 Searching for Lamda that Maximizes Along the Lowest mode
 Value Taken    Lamda =   0.00005142
 Searching for Lamda that Minimizes Along All other modes
 Value Taken    Lamda =  -0.00373993
 Calculated Step too Large.  Step scaled by  0.371249
 Step Taken.  Stepsize is  0.300000

                             Maximum     Tolerance    Cnvgd?
         Gradient           0.003943      0.000300      NO
         Displacement       0.211485      0.001200      NO
         Energy change     -0.001457      0.000001      NO


 New Cartesian Coordinates Obtained by Inverse Iteration

 Displacement from previous Coordinates is:  0.462085
 Adding empirical dispersion correction 
 ----------------------------------------------------------------
 Doing -D3(0) with
 s6  =   1.00000
 s8  =   1.00000
 rs6 =   1.28100
 rs8 =   1.09400
 -D3 energy without 3body term =     -0.0026211239 hartrees
 ----------------------------------------------------------------
             Standard Nuclear Orientation (Angstroms)
    I     Atom           X                Y                Z
 ----------------------------------------------------------------
    1      C      -0.3192765166    -1.6921330431     2.0384165610
    2      N      -0.4387983800    -2.5148478401     2.8384098558
    3      C       0.0126477537    -0.9773685892    -0.2701629242
    4      H       0.0373583305    -2.0270123294    -0.5407859054
    5      C      -0.1698281764    -0.6778458335     1.0700942335
    6      H      -0.2082559818     0.3457315281     1.4101183350
    7      C       0.1595211561    -0.0573475127    -1.2887180368
    8      H       0.2654004707    -0.4424649274    -2.2968851792
    9      C       0.0649308750     1.4087524092    -1.1923653009
   10      H      -0.2661507430     1.8613027106    -2.1462505597
   11      N       0.3057796715     2.1101619551    -0.1998568460
   12      H       0.5566715367     2.6630714696     0.5779857614
 ----------------------------------------------------------------
 Nuclear Repulsion Energy =         236.41129758 hartrees
 There are       25 alpha and       24 beta electrons
 Applying Cartesian multipole field
    Component          Value
    ---------          -----
     (2,0,0)        1.00000E-10
     (0,2,0)        2.00000E-11
     (0,0,2)       -3.00000E-11
 Nucleus-field energy     =    -0.0000000025 hartrees
 Requested basis set is cc-pVTZ
 There are 100 shells and 280 basis functions
 A cutoff of  1.0D-14 yielded   4612 shell pairs
 There are     36012 function pairs (     46961 Cartesian)
 Smallest overlap matrix eigenvalue = 1.64E-04
 Guess MOs from SCF MO coefficient file
 Reading MOs from coefficient file
 Reading MOs from coefficient file
 Long-range K will be added via erf
 Coulomb attenuation parameter = 0.25 bohr**(-1)
 An unrestricted hybrid HF-DFT SCF calculation will be
 performed using Pulay DIIS extrapolation
 Exchange:     0.1957 Hartree-Fock + 1.0000 wB97X-D3 + LR-HF
 Correlation:  1.0000 wB97X-D3
 Using SG-2 standard quadrature grid
 Dispersion:   Grimme D3
 SCF converges when DIIS error is below 1.0E-08
 Geometry optimization detected.  Setting ReadMinima to 0
 Setting SaveMinima to 0
 using 64 threads for integral computing
 -------------------------------------------------------
 OpenMP Integral computing Module                
 Release: version 1.0, May 2013, Q-Chem Inc. Pittsburgh 
 -------------------------------------------------------
 using 64 threads for integral computing
 -------------------------------------------------------
 OpenMP Integral computing Module                
 Release: version 1.0, May 2013, Q-Chem Inc. Pittsburgh 
 -------------------------------------------------------
 ---------------------------------------
  Cycle       Energy         DIIS Error
 ---------------------------------------
    1    -302.9043796054      1.15E-03
    2    -302.9135278358      1.58E-04
    3    -302.9141859634      8.41E-05
    4    -302.9143275164      4.14E-05
    5    -302.9143941661      2.17E-05
    6    -302.9144164820      1.33E-05
    7    -302.9144266745      6.26E-06
    8    -302.9144325909      4.06E-06
    9    -302.9144347692      1.80E-06
   10    -302.9144360212      1.14E-06
   11    -302.9144367264      6.62E-07
   12    -302.9144371228      2.79E-07
   13    -302.9144372297      9.61E-08
   14    -302.9144372462      6.30E-08
   15    -302.9144372536      4.64E-08
   16    -302.9144372571      2.37E-08
   17    -302.9144372574      9.89E-09 Convergence criterion met
 ---------------------------------------
 <S^2> = 0.8122
 SCF time:  CPU 1890.80 s  wall 32.34 s
 SCF   energy in the final basis set = -302.91443726
 Total energy in the final basis set = -302.91443726
 
 --------------------------------------------------------------
 
                    Orbital Energies (a.u.)
 --------------------------------------------------------------
 
 Alpha MOs
 -- Occupied --
-14.4292 -14.4155 -10.3610 -10.3409 -10.3234 -10.3210 -10.3207  -1.0383
 -1.0333  -0.9575  -0.8763  -0.7783  -0.7091  -0.6600  -0.6296  -0.5813
 -0.5364  -0.5123  -0.5081  -0.4770  -0.4739  -0.4381  -0.4146  -0.3255
 -0.3182
 -- Virtual --
  0.0237   0.1077   0.1122   0.1229   0.1288   0.1567   0.1698   0.1837
  0.1944   0.2460   0.2802   0.2950   0.3308   0.3396   0.3486   0.3762
  0.3825   0.3952   0.4119   0.4193   0.4218   0.4371   0.4522   0.4653
  0.4828   0.4945   0.5110   0.5221   0.5424   0.5566   0.5614   0.5653
  0.5883   0.5956   0.6124   0.6350   0.6478   0.6698   0.6743   0.7065
  0.7074   0.7203   0.7351   0.7596   0.7795   0.7962   0.8193   0.8310
  0.8528   0.8626   0.8848   0.9161   0.9409   0.9956   1.0090   1.0213
  1.0286   1.0290   1.0535   1.0754   1.0974   1.1157   1.1360   1.1471
  1.1707   1.1831   1.2185   1.2417   1.2618   1.2732   1.3124   1.3282
  1.3531   1.3690   1.3932   1.4122   1.4195   1.4554   1.4668   1.4949
  1.5041   1.5438   1.5567   1.5775   1.5827   1.5869   1.6489   1.7001
  1.7640   1.7835   1.8079   1.8532   1.8872   1.9420   1.9552   2.0613
  2.0942   2.1285   2.1653   2.2056   2.2146   2.2438   2.2703   2.3054
  2.3402   2.3667   2.3986   2.4209   2.4568   2.4887   2.5069   2.5329
  2.5922   2.6141   2.6446   2.6691   2.7034   2.7088   2.7202   2.7638
  2.7745   2.7889   2.8151   2.8388   2.8526   2.8586   2.8942   2.9075
  2.9299   2.9423   2.9474   2.9608   2.9851   3.0040   3.0336   3.0410
  3.0514   3.0738   3.0921   3.1041   3.1277   3.1391   3.1611   3.1725
  3.1998   3.2090   3.2232   3.2500   3.2885   3.3038   3.3188   3.3333
  3.3369   3.3781   3.3838   3.3982   3.4176   3.4472   3.4559   3.4941
  3.5218   3.5568   3.5658   3.5850   3.6094   3.6354   3.6585   3.7108
  3.7227   3.7539   3.7721   3.7979   3.8298   3.8449   3.8622   3.8670
  3.9126   3.9179   3.9473   3.9623   3.9656   3.9921   4.0026   4.0187
  4.0410   4.0578   4.0656   4.0817   4.0979   4.1270   4.1587   4.1753
  4.1877   4.2181   4.2652   4.3088   4.3265   4.3489   4.3698   4.3908
  4.4482   4.4752   4.4948   4.5428   4.5720   4.5867   4.6022   4.6312
  4.6412   4.6639   4.7043   4.7187   4.7565   4.7715   4.7848   4.7909
  4.7983   4.8183   4.8610   4.8767   4.9891   5.0383   5.0878   5.1114
  5.1328   5.1894   5.2240   5.2491   5.2877   5.3265   5.3695   5.4025
  5.4494   5.4886   5.5596   5.6820   5.8185   5.9265   5.9658   6.0229
  6.1956   6.2068   6.2810   6.3852   6.4729   6.5948   6.9114   7.4803
  8.8947  10.4396  11.7952  12.7674  13.7839  14.7054  15.4496
 
 Beta MOs
 -- Occupied --
-14.4256 -14.4130 -10.3622 -10.3354 -10.3260 -10.3223 -10.3156  -1.0318
 -1.0262  -0.9476  -0.8548  -0.7756  -0.7034  -0.6564  -0.6261  -0.5768
 -0.5304  -0.5108  -0.4828  -0.4666  -0.4567  -0.4344  -0.3894  -0.3194
 -- Virtual --
 -0.0638   0.0409   0.1098   0.1168   0.1285   0.1412   0.1561   0.1735
  0.1929   0.2068   0.2476   0.2817   0.2981   0.3336   0.3428   0.3511
  0.3781   0.3845   0.3964   0.4147   0.4263   0.4271   0.4405   0.4597
  0.4676   0.4853   0.5000   0.5123   0.5234   0.5443   0.5579   0.5637
  0.5683   0.5897   0.5966   0.6163   0.6398   0.6497   0.6716   0.6770
  0.7080   0.7098   0.7228   0.7389   0.7615   0.7803   0.7992   0.8244
  0.8326   0.8549   0.8665   0.8917   0.9174   0.9413   0.9979   1.0106
  1.0233   1.0294   1.0324   1.0558   1.0788   1.1015   1.1220   1.1408
  1.1497   1.1729   1.1855   1.2232   1.2467   1.2636   1.2752   1.3169
  1.3331   1.3572   1.3742   1.3984   1.4174   1.4247   1.4586   1.4722
  1.4975   1.5063   1.5503   1.5591   1.5823   1.5865   1.5898   1.6505
  1.7035   1.7696   1.7935   1.8108   1.8553   1.8891   1.9449   1.9597
  2.0640   2.0989   2.1309   2.1717   2.2063   2.2146   2.2460   2.2748
  2.3152   2.3544   2.3835   2.4098   2.4249   2.4631   2.4947   2.5155
  2.5370   2.6001   2.6232   2.6479   2.6747   2.7058   2.7112   2.7203
  2.7685   2.7815   2.7906   2.8240   2.8406   2.8570   2.8632   2.8972
  2.9109   2.9374   2.9478   2.9535   2.9658   2.9912   3.0095   3.0367
  3.0448   3.0583   3.0795   3.0991   3.1103   3.1262   3.1436   3.1663
  3.1769   3.2065   3.2165   3.2308   3.2569   3.2936   3.3097   3.3246
  3.3373   3.3467   3.3805   3.3892   3.4013   3.4219   3.4511   3.4594
  3.5014   3.5254   3.5593   3.5711   3.5906   3.6153   3.6423   3.6660
  3.7156   3.7268   3.7574   3.7750   3.8015   3.8318   3.8486   3.8699
  3.8717   3.9153   3.9220   3.9516   3.9669   3.9694   3.9963   4.0086
  4.0217   4.0449   4.0691   4.0790   4.0899   4.1048   4.1314   4.1633
  4.1829   4.1911   4.2233   4.2676   4.3109   4.3314   4.3578   4.3735
  4.3949   4.4535   4.4802   4.4992   4.5471   4.5749   4.5929   4.6082
  4.6391   4.6576   4.6765   4.7106   4.7271   4.7610   4.7788   4.7900
  4.7945   4.8041   4.8262   4.8686   4.8796   4.9936   5.0408   5.0960
  5.1178   5.1367   5.1949   5.2295   5.2580   5.2920   5.3319   5.3742
  5.4055   5.4517   5.4902   5.5626   5.6837   5.8222   5.9293   5.9692
  6.0250   6.2043   6.2097   6.2841   6.3912   6.4764   6.5976   6.9136
  7.4823   8.8956  10.4423  11.7973  12.7777  13.7888  14.7076  15.4543
 --------------------------------------------------------------
 
          Ground-State Mulliken Net Atomic Charges

     Atom                 Charge (a.u.)    Spin (a.u.)
  --------------------------------------------------------
      1 C                    -0.072946      -0.121286
      2 N                    -0.075402       0.227551
      3 C                    -0.100190      -0.224696
      4 H                     0.149796       0.005477
      5 C                    -0.092572       0.520284
      6 H                     0.155977      -0.006597
      7 C                    -0.096062       0.528603
      8 H                     0.131425      -0.010825
      9 C                     0.061776      -0.090277
     10 H                     0.083702       0.003746
     11 N                    -0.362501       0.169630
     12 H                     0.216998      -0.001610
  --------------------------------------------------------
  Sum of atomic charges =     0.000000
  Sum of spin   charges =     1.000000

 -----------------------------------------------------------------
                    Cartesian Multipole Moments
 -----------------------------------------------------------------
    Charge (ESU x 10^10)
                 0.0000
    Dipole Moment (Debye)
         X       0.5866      Y       2.6402      Z      -2.9940
       Tot       4.0347
    Quadrupole Moments (Debye-Ang)
        XX     -42.3612     XY      -0.7668     YY     -46.2488
        XZ       1.8579     YZ      12.9404     ZZ     -46.6614
    Octopole Moments (Debye-Ang^2)
       XXX       6.0786    XXY      13.8732    XYY      10.0119
       YYY      62.9691    XXZ     -14.7935    XYZ      -2.6052
       YYZ     -37.4516    XZZ       7.8117    YZZ      47.6732
       ZZZ     -85.1790
    Hexadecapole Moments (Debye-Ang^3)
      XXXX     -61.1713   XXXY     -41.9075   XXYY    -122.3020
      XYYY     -43.7668   YYYY    -715.5606   XXXZ      41.4002
      XXYZ      76.8427   XYYZ      33.4278   YYYZ     330.7926
      XXZZ    -121.3245   XYZZ     -30.3963   YYZZ    -299.5784
      XZZZ      56.5170   YZZZ     321.7696   ZZZZ    -736.5191
 -----------------------------------------------------------------
 Calculating analytic gradient of the SCF energy
 Gradient of SCF Energy
            1           2           3           4           5           6
    1  -0.0000326   0.0000139  -0.0029887  -0.0005144   0.0007159  -0.0000038
    2   0.0005859  -0.0002598   0.0005007  -0.0000088   0.0000361   0.0000112
    3  -0.0003767   0.0001579  -0.0023331   0.0000500   0.0010347   0.0001332
            7           8           9          10          11          12
    1   0.0038232   0.0013056  -0.0016126  -0.0016203   0.0003758   0.0005382
    2  -0.0014242   0.0002283   0.0005303  -0.0002516   0.0011156  -0.0010638
    3   0.0012569  -0.0000105   0.0017325   0.0002230  -0.0022478   0.0003799
 Max gradient component =       3.823E-03
 RMS gradient           =       1.221E-03
 Gradient time:  CPU 263.70 s  wall 5.26 s
 Geometry Optimization Parameters
   NAtoms,    NIC,     NZ,  NCons,   NDum,   NFix, NCnnct, MaxDiis
       12      65       0       0       0       0       0       0

 Cartesian Hessian Update
 Hessian updated using Powell/Murtagh-Sargent update
  Mixing factors:     0.990786 Powell                      0.009214 Murtagh-Sargent


** GEOMETRY OPTIMIZATION IN DELOCALIZED INTERNAL COORDINATES **
   Searching for a Transition State

   Optimization Cycle:  20

                       Coordinates (Angstroms)
     ATOM                X               Y               Z
      1  C        -0.3192765166   -1.6921330431    2.0384165610
      2  N        -0.4387983800   -2.5148478401    2.8384098558
      3  C         0.0126477537   -0.9773685892   -0.2701629242
      4  H         0.0373583305   -2.0270123294   -0.5407859054
      5  C        -0.1698281764   -0.6778458335    1.0700942335
      6  H        -0.2082559818    0.3457315281    1.4101183350
      7  C         0.1595211561   -0.0573475127   -1.2887180368
      8  H         0.2654004707   -0.4424649274   -2.2968851792
      9  C         0.0649308750    1.4087524092   -1.1923653009
     10  H        -0.2661507430    1.8613027106   -2.1462505597
     11  N         0.3057796715    2.1101619551   -0.1998568460
     12  H         0.5566715367    2.6630714696    0.5779857614
   Point Group: c1    Number of degrees of freedom:    30


   Energy is   -302.914437257

 Hessian updated using Powell/Murtagh-Sargent update
  Mixing factors:     0.746086 Powell                      0.253914 Murtagh-Sargent

 30 Hessian modes will be used to form the next step
  Hessian Eigenvalues:
    -0.056317    0.003701    0.021300    0.024701    0.025065    0.025273
     0.049114    0.070398    0.159966    0.160031    0.160295    0.160992
     0.200004    0.200012    0.200421    0.218812    0.220023    0.220079
     0.221827    0.331672    0.354514    0.354639    0.361084    0.363806
     0.436659    0.479698    0.491202    0.499966    0.858404    1.323601

 Transition state search - taking P-RFO step
 Searching for Lamda that Maximizes Along the Lowest mode
 Value Taken    Lamda =   0.00002554
 Searching for Lamda that Minimizes Along All other modes
 Value Taken    Lamda =  -0.00207858
 Calculated Step too Large.  Step scaled by  0.510109
 Step Taken.  Stepsize is  0.300000

                             Maximum     Tolerance    Cnvgd?
         Gradient           0.002964      0.000300      NO
         Displacement       0.213683      0.001200      NO
         Energy change     -0.001202      0.000001      NO


 New Cartesian Coordinates Obtained by Inverse Iteration

 Displacement from previous Coordinates is:  0.449014
 Adding empirical dispersion correction 
 ----------------------------------------------------------------
 Doing -D3(0) with
 s6  =   1.00000
 s8  =   1.00000
 rs6 =   1.28100
 rs8 =   1.09400
 -D3 energy without 3body term =     -0.0026127245 hartrees
 ----------------------------------------------------------------
             Standard Nuclear Orientation (Angstroms)
    I     Atom           X                Y                Z
 ----------------------------------------------------------------
    1      C      -0.2929198915    -1.6969570499     2.0445944143
    2      N      -0.4068183364    -2.5213437363     2.8431878689
    3      C      -0.0053377568    -0.9730271345    -0.2646907365
    4      H      -0.0069100409    -2.0217878876    -0.5402226876
    5      C      -0.1499718751    -0.6783982678     1.0778290430
    6      H      -0.1664754038     0.3438889070     1.4220855027
    7      C       0.1270756360    -0.0537499572    -1.2914928919
    8      H       0.1938142440    -0.4495604730    -2.2986952400
    9      C       0.0975765138     1.4110100008    -1.2085183006
   10      H      -0.1038516346     1.8734701219    -2.1921566708
   11      N       0.2614080260     2.1132617316    -0.1977828194
   12      H       0.4524105157     2.6531937422     0.6058625125
 ----------------------------------------------------------------
 Nuclear Repulsion Energy =         236.31125361 hartrees
 There are       25 alpha and       24 beta electrons
 Applying Cartesian multipole field
    Component          Value
    ---------          -----
     (2,0,0)        1.00000E-10
     (0,2,0)        2.00000E-11
     (0,0,2)       -3.00000E-11
 Nucleus-field energy     =    -0.0000000028 hartrees
 Requested basis set is cc-pVTZ
 There are 100 shells and 280 basis functions
 A cutoff of  1.0D-14 yielded   4607 shell pairs
 There are     35927 function pairs (     46825 Cartesian)
 Smallest overlap matrix eigenvalue = 1.58E-04
 Guess MOs from SCF MO coefficient file
 Reading MOs from coefficient file
 Reading MOs from coefficient file
 Long-range K will be added via erf
 Coulomb attenuation parameter = 0.25 bohr**(-1)
 An unrestricted hybrid HF-DFT SCF calculation will be
 performed using Pulay DIIS extrapolation
 Exchange:     0.1957 Hartree-Fock + 1.0000 wB97X-D3 + LR-HF
 Correlation:  1.0000 wB97X-D3
 Using SG-2 standard quadrature grid
 Dispersion:   Grimme D3
 SCF converges when DIIS error is below 1.0E-08
 Geometry optimization detected.  Setting ReadMinima to 0
 Setting SaveMinima to 0
 using 64 threads for integral computing
 -------------------------------------------------------
 OpenMP Integral computing Module                
 Release: version 1.0, May 2013, Q-Chem Inc. Pittsburgh 
 -------------------------------------------------------
 using 64 threads for integral computing
 -------------------------------------------------------
 OpenMP Integral computing Module                
 Release: version 1.0, May 2013, Q-Chem Inc. Pittsburgh 
 -------------------------------------------------------
 ---------------------------------------
  Cycle       Energy         DIIS Error
 ---------------------------------------
    1    -302.9055960345      1.11E-03
    2    -302.9144490972      1.54E-04
    3    -302.9150787511      8.67E-05
    4    -302.9152179931      4.23E-05
    5    -302.9152852995      2.22E-05
    6    -302.9153086083      1.27E-05
    7    -302.9153197831      6.51E-06
    8    -302.9153261916      4.61E-06
    9    -302.9153293499      2.04E-06
   10    -302.9153312128      1.30E-06
   11    -302.9153322821      7.46E-07
   12    -302.9153328567      3.18E-07
   13    -302.9153329998      1.42E-07
   14    -302.9153330294      9.98E-08
   15    -302.9153330432      6.36E-08
   16    -302.9153330470      3.15E-08
   17    -302.9153330473      1.27E-08
   18    -302.9153330475      5.23E-09 Convergence criterion met
 ---------------------------------------
 <S^2> = 0.8148
 SCF time:  CPU 2002.04 s  wall 34.30 s
 SCF   energy in the final basis set = -302.91533305
 Total energy in the final basis set = -302.91533305
 
 --------------------------------------------------------------
 
                    Orbital Energies (a.u.)
 --------------------------------------------------------------
 
 Alpha MOs
 -- Occupied --
-14.4297 -14.4160 -10.3601 -10.3413 -10.3238 -10.3216 -10.3212  -1.0382
 -1.0335  -0.9577  -0.8769  -0.7788  -0.7096  -0.6604  -0.6295  -0.5814
 -0.5318  -0.5126  -0.5101  -0.4796  -0.4743  -0.4388  -0.4140  -0.3258
 -0.3196
 -- Virtual --
  0.0216   0.1074   0.1149   0.1245   0.1287   0.1567   0.1710   0.1846
  0.1952   0.2463   0.2792   0.2965   0.3300   0.3395   0.3480   0.3768
  0.3869   0.3919   0.4141   0.4177   0.4210   0.4367   0.4501   0.4617
  0.4827   0.4954   0.5127   0.5233   0.5440   0.5583   0.5618   0.5767
  0.5888   0.5962   0.6076   0.6417   0.6475   0.6688   0.6726   0.7073
  0.7140   0.7294   0.7396   0.7608   0.7772   0.7925   0.8195   0.8272
  0.8378   0.8653   0.8834   0.9094   0.9429   0.9985   1.0071   1.0193
  1.0303   1.0342   1.0628   1.0712   1.0975   1.1141   1.1321   1.1425
  1.1698   1.1788   1.2231   1.2439   1.2627   1.2694   1.3137   1.3280
  1.3517   1.3703   1.4003   1.4138   1.4222   1.4518   1.4658   1.5007
  1.5062   1.5406   1.5560   1.5735   1.5806   1.5912   1.6504   1.7033
  1.7671   1.7848   1.8108   1.8753   1.8872   1.9433   1.9768   2.0669
  2.0953   2.1305   2.1547   2.2063   2.2157   2.2485   2.2709   2.2988
  2.3346   2.3694   2.3952   2.4219   2.4564   2.4988   2.5022   2.5302
  2.5905   2.6102   2.6600   2.6702   2.7041   2.7094   2.7179   2.7588
  2.7777   2.7941   2.8115   2.8425   2.8503   2.8658   2.8974   2.9159
  2.9265   2.9408   2.9499   2.9591   2.9819   2.9997   3.0285   3.0388
  3.0458   3.0732   3.0884   3.1012   3.1250   3.1343   3.1624   3.1742
  3.2047   3.2131   3.2298   3.2431   3.2820   3.3038   3.3200   3.3333
  3.3440   3.3749   3.3782   3.4009   3.4205   3.4368   3.4580   3.4956
  3.5217   3.5504   3.5604   3.5843   3.6095   3.6381   3.6656   3.7097
  3.7185   3.7571   3.7861   3.8012   3.8357   3.8457   3.8562   3.8665
  3.9132   3.9142   3.9449   3.9614   3.9642   3.9897   4.0018   4.0245
  4.0399   4.0598   4.0657   4.0833   4.1035   4.1303   4.1508   4.1797
  4.1884   4.2126   4.2698   4.2967   4.3211   4.3479   4.3714   4.3943
  4.4581   4.4748   4.5074   4.5463   4.5762   4.5896   4.6043   4.6354
  4.6404   4.6647   4.6976   4.7191   4.7584   4.7757   4.7877   4.7894
  4.8016   4.8286   4.8559   4.8873   4.9981   5.0293   5.0869   5.1191
  5.1236   5.1918   5.2238   5.2509   5.2913   5.3264   5.3643   5.4259
  5.4382   5.4953   5.5615   5.6960   5.8191   5.9322   5.9654   6.0409
  6.1941   6.2159   6.2890   6.3828   6.4718   6.5936   6.9345   7.4858
  8.9172  10.4296  11.8712  12.7490  13.7258  14.8043  15.4667
 
 Beta MOs
 -- Occupied --
-14.4263 -14.4130 -10.3614 -10.3359 -10.3265 -10.3228 -10.3163  -1.0311
 -1.0265  -0.9479  -0.8555  -0.7760  -0.7037  -0.6570  -0.6262  -0.5771
 -0.5265  -0.5111  -0.4848  -0.4672  -0.4576  -0.4356  -0.3886  -0.3194
 -- Virtual --
 -0.0659   0.0403   0.1091   0.1168   0.1286   0.1467   0.1561   0.1747
  0.1946   0.2061   0.2477   0.2802   0.2994   0.3319   0.3435   0.3500
  0.3775   0.3909   0.3924   0.4171   0.4247   0.4264   0.4400   0.4572
  0.4633   0.4853   0.5014   0.5140   0.5237   0.5457   0.5596   0.5640
  0.5803   0.5903   0.5977   0.6129   0.6448   0.6511   0.6703   0.6748
  0.7108   0.7156   0.7311   0.7427   0.7624   0.7786   0.7956   0.8252
  0.8287   0.8392   0.8692   0.8898   0.9105   0.9429   1.0008   1.0087
  1.0209   1.0318   1.0372   1.0652   1.0745   1.1013   1.1214   1.1370
  1.1447   1.1722   1.1809   1.2279   1.2481   1.2654   1.2704   1.3178
  1.3341   1.3564   1.3748   1.4063   1.4172   1.4270   1.4563   1.4711
  1.5031   1.5082   1.5478   1.5582   1.5784   1.5840   1.5941   1.6523
  1.7065   1.7736   1.7946   1.8132   1.8770   1.8891   1.9462   1.9810
  2.0699   2.1015   2.1335   2.1602   2.2054   2.2166   2.2518   2.2744
  2.3087   2.3514   2.3838   2.4054   2.4254   2.4629   2.5052   2.5106
  2.5338   2.5979   2.6194   2.6621   2.6764   2.7067   2.7105   2.7176
  2.7660   2.7839   2.7956   2.8201   2.8445   2.8576   2.8670   2.8990
  2.9191   2.9342   2.9464   2.9561   2.9640   2.9875   3.0057   3.0327
  3.0432   3.0497   3.0788   3.0957   3.1084   3.1232   3.1397   3.1666
  3.1797   3.2122   3.2185   3.2377   3.2504   3.2882   3.3069   3.3273
  3.3378   3.3530   3.3770   3.3831   3.4045   3.4247   3.4408   3.4605
  3.5035   3.5252   3.5550   3.5631   3.5900   3.6151   3.6474   3.6692
  3.7130   3.7240   3.7615   3.7888   3.8043   3.8376   3.8499   3.8617
  3.8734   3.9161   3.9193   3.9498   3.9642   3.9690   3.9939   4.0076
  4.0277   4.0441   4.0716   4.0786   4.0906   4.1107   4.1356   4.1551
  4.1830   4.1961   4.2185   4.2726   4.2992   4.3250   4.3569   4.3753
  4.3985   4.4626   4.4818   4.5109   4.5505   4.5794   4.5965   4.6103
  4.6433   4.6563   4.6767   4.7066   4.7262   4.7628   4.7839   4.7923
  4.7951   4.8056   4.8361   4.8636   4.8908   5.0028   5.0312   5.0948
  5.1236   5.1300   5.1976   5.2301   5.2597   5.2954   5.3329   5.3684
  5.4293   5.4403   5.4968   5.5644   5.6977   5.8227   5.9344   5.9691
  6.0430   6.2031   6.2182   6.2919   6.3898   6.4758   6.5965   6.9366
  7.4881   8.9180  10.4326  11.8734  12.7587  13.7309  14.8066  15.4713
 --------------------------------------------------------------
 
          Ground-State Mulliken Net Atomic Charges

     Atom                 Charge (a.u.)    Spin (a.u.)
  --------------------------------------------------------
      1 C                    -0.073503      -0.118078
      2 N                    -0.074642       0.219575
      3 C                    -0.098885      -0.226990
      4 H                     0.149036       0.005485
      5 C                    -0.090520       0.506816
      6 H                     0.154184      -0.006617
      7 C                    -0.101488       0.533810
      8 H                     0.131678      -0.010512
      9 C                     0.062557      -0.102589
     10 H                     0.086059       0.002430
     11 N                    -0.359741       0.198549
     12 H                     0.215264      -0.001879
  --------------------------------------------------------
  Sum of atomic charges =     0.000000
  Sum of spin   charges =     1.000000

 -----------------------------------------------------------------
                    Cartesian Multipole Moments
 -----------------------------------------------------------------
    Charge (ESU x 10^10)
                 0.0000
    Dipole Moment (Debye)
         X       0.5275      Y       2.5823      Z      -2.9363
       Tot       3.9457
    Quadrupole Moments (Debye-Ang)
        XX     -42.4642     XY      -0.7616     YY     -46.4383
        XZ       1.6998     YZ      13.0575     ZZ     -46.5446
    Octopole Moments (Debye-Ang^2)
       XXX       5.7069    XXY      13.3132    XYY       8.5977
       YYY      62.4556    XXZ     -14.6710    XYZ      -2.8187
       YYZ     -37.3681    XZZ       7.3370    YZZ      47.9470
       ZZZ     -85.2793
    Hexadecapole Moments (Debye-Ang^3)
      XXXX     -57.6891   XXXY     -39.9916   XXYY    -123.1399
      XYYY     -43.4921   YYYY    -720.6474   XXXZ      38.6379
      XXYZ      76.8912   XYYZ      30.5530   YYYZ     333.4908
      XXZZ    -121.5335   XYZZ     -27.9926   YYZZ    -300.3708
      XZZZ      52.9772   YZZZ     323.4759   ZZZZ    -740.8863
 -----------------------------------------------------------------
 Calculating analytic gradient of the SCF energy
 Gradient of SCF Energy
            1           2           3           4           5           6
    1  -0.0001994   0.0000648  -0.0017742  -0.0004181   0.0005051  -0.0000680
    2   0.0002960  -0.0001683   0.0002888  -0.0000037  -0.0001008  -0.0000909
    3  -0.0002734   0.0001049  -0.0012638   0.0000739   0.0008260  -0.0000815
            7           8           9          10          11          12
    1   0.0027034   0.0006560  -0.0007229  -0.0013819   0.0002318   0.0004034
    2  -0.0005581   0.0001162   0.0000351  -0.0002152   0.0009804  -0.0005793
    3   0.0006176   0.0000004   0.0007658   0.0001250  -0.0010247   0.0001298
 Max gradient component =       2.703E-03
 RMS gradient           =       7.515E-04
 Gradient time:  CPU 268.88 s  wall 5.41 s
 Geometry Optimization Parameters
   NAtoms,    NIC,     NZ,  NCons,   NDum,   NFix, NCnnct, MaxDiis
       12      65       0       0       0       0       0       0

 Cartesian Hessian Update
 Hessian updated using Powell/Murtagh-Sargent update
  Mixing factors:     0.985809 Powell                      0.014191 Murtagh-Sargent


** GEOMETRY OPTIMIZATION IN DELOCALIZED INTERNAL COORDINATES **
   Searching for a Transition State

   Optimization Cycle:  21

                       Coordinates (Angstroms)
     ATOM                X               Y               Z
      1  C        -0.2929198915   -1.6969570499    2.0445944143
      2  N        -0.4068183364   -2.5213437363    2.8431878689
      3  C        -0.0053377568   -0.9730271345   -0.2646907365
      4  H        -0.0069100409   -2.0217878876   -0.5402226876
      5  C        -0.1499718751   -0.6783982678    1.0778290430
      6  H        -0.1664754038    0.3438889070    1.4220855027
      7  C         0.1270756360   -0.0537499572   -1.2914928919
      8  H         0.1938142440   -0.4495604730   -2.2986952400
      9  C         0.0975765138    1.4110100008   -1.2085183006
     10  H        -0.1038516346    1.8734701219   -2.1921566708
     11  N         0.2614080260    2.1132617316   -0.1977828194
     12  H         0.4524105157    2.6531937422    0.6058625125
   Point Group: c1    Number of degrees of freedom:    30


   Energy is   -302.915333048

 Hessian updated using Powell/Murtagh-Sargent update
  Mixing factors:     0.991279 Powell                      0.008721 Murtagh-Sargent

 30 Hessian modes will be used to form the next step
  Hessian Eigenvalues:
    -0.056319    0.003031    0.021320    0.024712    0.025066    0.025299
     0.049081    0.070367    0.159964    0.160030    0.160291    0.160989
     0.200004    0.200011    0.200407    0.218659    0.220022    0.220080
     0.221781    0.331672    0.354514    0.354639    0.361081    0.363806
     0.436659    0.479696    0.491201    0.499966    0.858398    1.323601

 Transition state search - taking P-RFO step
 Searching for Lamda that Maximizes Along the Lowest mode
 Value Taken    Lamda =   0.00000579
 Searching for Lamda that Minimizes Along All other modes
 Value Taken    Lamda =  -0.00144091
 Calculated Step too Large.  Step scaled by  0.535554
 Step Taken.  Stepsize is  0.300000

                             Maximum     Tolerance    Cnvgd?
         Gradient           0.002076      0.000300      NO
         Displacement       0.204952      0.001200      NO
         Energy change     -0.000896      0.000001      NO


 New Cartesian Coordinates Obtained by Inverse Iteration

 Displacement from previous Coordinates is:  0.484144
 Adding empirical dispersion correction 
 ----------------------------------------------------------------
 Doing -D3(0) with
 s6  =   1.00000
 s8  =   1.00000
 rs6 =   1.28100
 rs8 =   1.09400
 -D3 energy without 3body term =     -0.0026055685 hartrees
 ----------------------------------------------------------------
             Standard Nuclear Orientation (Angstroms)
    I     Atom           X                Y                Z
 ----------------------------------------------------------------
    1      C      -0.2624219866    -1.6981326841     2.0494019266
    2      N      -0.3639846920    -2.5224662167     2.8492215140
    3      C      -0.0353111700    -0.9693584208    -0.2630094337
    4      H      -0.0635939835    -2.0167889231    -0.5425825694
    5      C      -0.1344111539    -0.6774781896     1.0809746943
    6      H      -0.1165175127     0.3434460513     1.4288963786
    7      C       0.0903900323    -0.0500619453    -1.2952496892
    8      H       0.1311978809    -0.4521584333    -2.3012658306
    9      C       0.1298166611     1.4100960057    -1.2191271774
   10      H       0.0757506533     1.8777417657    -2.2184265144
   11      N       0.2127477699     2.1129377144    -0.1963193662
   12      H       0.3363374976     2.6422232731     0.6274860620
 ----------------------------------------------------------------
 Nuclear Repulsion Energy =         236.33492859 hartrees
 There are       25 alpha and       24 beta electrons
 Applying Cartesian multipole field
    Component          Value
    ---------          -----
     (2,0,0)        1.00000E-10
     (0,2,0)        2.00000E-11
     (0,0,2)       -3.00000E-11
 Nucleus-field energy     =    -0.0000000031 hartrees
 Requested basis set is cc-pVTZ
 There are 100 shells and 280 basis functions
 A cutoff of  1.0D-14 yielded   4602 shell pairs
 There are     35868 function pairs (     46749 Cartesian)
 Smallest overlap matrix eigenvalue = 1.52E-04
 Guess MOs from SCF MO coefficient file
 Reading MOs from coefficient file
 Reading MOs from coefficient file
 Long-range K will be added via erf
 Coulomb attenuation parameter = 0.25 bohr**(-1)
 An unrestricted hybrid HF-DFT SCF calculation will be
 performed using Pulay DIIS extrapolation
 Exchange:     0.1957 Hartree-Fock + 1.0000 wB97X-D3 + LR-HF
 Correlation:  1.0000 wB97X-D3
 Using SG-2 standard quadrature grid
 Dispersion:   Grimme D3
 SCF converges when DIIS error is below 1.0E-08
 Geometry optimization detected.  Setting ReadMinima to 0
 Setting SaveMinima to 0
 using 64 threads for integral computing
 -------------------------------------------------------
 OpenMP Integral computing Module                
 Release: version 1.0, May 2013, Q-Chem Inc. Pittsburgh 
 -------------------------------------------------------
 using 64 threads for integral computing
 -------------------------------------------------------
 OpenMP Integral computing Module                
 Release: version 1.0, May 2013, Q-Chem Inc. Pittsburgh 
 -------------------------------------------------------
 ---------------------------------------
  Cycle       Energy         DIIS Error
 ---------------------------------------
    1    -302.9051784387      1.18E-03
    2    -302.9148909899      1.65E-04
    3    -302.9156067014      9.37E-05
    4    -302.9157654602      4.55E-05
    5    -302.9158413295      2.55E-05
    6    -302.9158686907      1.43E-05
    7    -302.9158833049      7.29E-06
    8    -302.9158924269      5.23E-06
    9    -302.9158974659      2.51E-06
   10    -302.9159007586      1.63E-06
   11    -302.9159026356      9.22E-07
   12    -302.9159036501      3.97E-07
   13    -302.9159038816      1.72E-07
   14    -302.9159039262      1.14E-07
   15    -302.9159039421      6.98E-08
   16    -302.9159039460      3.63E-08
   17    -302.9159039464      1.43E-08
   18    -302.9159039467      6.59E-09 Convergence criterion met
 ---------------------------------------
 <S^2> = 0.8165
 SCF time:  CPU 2002.36 s  wall 34.65 s
 SCF   energy in the final basis set = -302.91590395
 Total energy in the final basis set = -302.91590395
 
 --------------------------------------------------------------
 
                    Orbital Energies (a.u.)
 --------------------------------------------------------------
 
 Alpha MOs
 -- Occupied --
-14.4299 -14.4164 -10.3593 -10.3413 -10.3240 -10.3221 -10.3215  -1.0382
 -1.0336  -0.9578  -0.8773  -0.7791  -0.7099  -0.6607  -0.6294  -0.5814
 -0.5282  -0.5130  -0.5118  -0.4812  -0.4744  -0.4393  -0.4136  -0.3259
 -0.3208
 -- Virtual --
  0.0204   0.1069   0.1157   0.1260   0.1296   0.1566   0.1723   0.1854
  0.1952   0.2468   0.2783   0.2977   0.3285   0.3403   0.3471   0.3764
  0.3885   0.3935   0.4144   0.4174   0.4195   0.4365   0.4478   0.4597
  0.4828   0.4963   0.5134   0.5246   0.5447   0.5588   0.5652   0.5858
  0.5906   0.5959   0.6018   0.6421   0.6537   0.6681   0.6703   0.7086
  0.7231   0.7371   0.7442   0.7584   0.7737   0.7903   0.8175   0.8215
  0.8318   0.8681   0.8805   0.9032   0.9437   1.0050   1.0073   1.0190
  1.0313   1.0415   1.0647   1.0722   1.0964   1.1124   1.1262   1.1403
  1.1663   1.1771   1.2258   1.2473   1.2589   1.2710   1.3154   1.3286
  1.3505   1.3687   1.4052   1.4182   1.4256   1.4492   1.4645   1.5051
  1.5088   1.5342   1.5566   1.5687   1.5808   1.5951   1.6521   1.7057
  1.7681   1.7860   1.8138   1.8870   1.8918   1.9444   1.9984   2.0737
  2.0902   2.1317   2.1475   2.2082   2.2160   2.2515   2.2722   2.2986
  2.3253   2.3720   2.3945   2.4231   2.4581   2.4994   2.5083   2.5283
  2.5929   2.6069   2.6651   2.6789   2.7044   2.7129   2.7170   2.7498
  2.7860   2.7987   2.8071   2.8443   2.8485   2.8759   2.8950   2.9193
  2.9291   2.9413   2.9528   2.9585   2.9787   2.9955   3.0192   3.0388
  3.0453   3.0711   3.0846   3.0988   3.1238   3.1286   3.1630   3.1756
  3.2072   3.2171   3.2349   3.2431   3.2724   3.3011   3.3233   3.3318
  3.3530   3.3711   3.3747   3.4048   3.4234   3.4294   3.4651   3.4981
  3.5216   3.5359   3.5625   3.5846   3.6107   3.6383   3.6752   3.7055
  3.7191   3.7567   3.7958   3.7994   3.8405   3.8483   3.8564   3.8699
  3.9096   3.9121   3.9369   3.9606   3.9647   3.9851   4.0048   4.0307
  4.0404   4.0610   4.0665   4.0849   4.1099   4.1319   4.1432   4.1803
  4.1998   4.2103   4.2572   4.2959   4.3170   4.3467   4.3757   4.3986
  4.4629   4.4766   4.5214   4.5494   4.5791   4.5917   4.6069   4.6389
  4.6411   4.6660   4.6844   4.7222   4.7593   4.7741   4.7891   4.7913
  4.8057   4.8372   4.8541   4.8988   5.0071   5.0202   5.0894   5.1082
  5.1323   5.1980   5.2218   5.2512   5.2942   5.3285   5.3603   5.4255
  5.4443   5.5003   5.5644   5.7089   5.8205   5.9349   5.9673   6.0564
  6.1930   6.2236   6.2957   6.3816   6.4700   6.5932   6.9491   7.4889
  8.9375  10.4274  11.9395  12.7316  13.6865  14.8749  15.4842
 
 Beta MOs
 -- Occupied --
-14.4266 -14.4131 -10.3608 -10.3361 -10.3267 -10.3230 -10.3167  -1.0309
 -1.0265  -0.9482  -0.8559  -0.7762  -0.7040  -0.6574  -0.6262  -0.5773
 -0.5237  -0.5115  -0.4863  -0.4675  -0.4581  -0.4364  -0.3880  -0.3194
 -- Virtual --
 -0.0673   0.0400   0.1085   0.1166   0.1284   0.1513   0.1560   0.1754
  0.1958   0.2049   0.2481   0.2791   0.3005   0.3299   0.3447   0.3488
  0.3774   0.3885   0.3973   0.4187   0.4234   0.4257   0.4400   0.4535
  0.4616   0.4856   0.5027   0.5147   0.5243   0.5463   0.5602   0.5670
  0.5883   0.5937   0.5980   0.6088   0.6437   0.6589   0.6696   0.6716
  0.7133   0.7242   0.7384   0.7468   0.7588   0.7777   0.7933   0.8220
  0.8243   0.8322   0.8716   0.8875   0.9040   0.9433   1.0063   1.0095
  1.0209   1.0330   1.0444   1.0682   1.0744   1.1000   1.1209   1.1307
  1.1422   1.1690   1.1789   1.2306   1.2504   1.2620   1.2719   1.3195
  1.3358   1.3548   1.3728   1.4119   1.4204   1.4299   1.4551   1.4694
  1.5074   1.5107   1.5419   1.5587   1.5739   1.5837   1.5981   1.6541
  1.7088   1.7753   1.7955   1.8160   1.8887   1.8934   1.9472   2.0018
  2.0769   2.0988   2.1351   2.1514   2.2059   2.2181   2.2555   2.2750
  2.3073   2.3444   2.3861   2.4034   2.4261   2.4650   2.5076   2.5149
  2.5317   2.5995   2.6162   2.6707   2.6800   2.7069   2.7135   2.7163
  2.7587   2.7921   2.8011   2.8152   2.8462   2.8561   2.8766   2.8960
  2.9225   2.9360   2.9475   2.9584   2.9634   2.9841   3.0019   3.0249
  3.0407   3.0494   3.0764   3.0924   3.1069   3.1220   3.1346   3.1666
  3.1820   3.2149   3.2206   3.2441   3.2501   3.2796   3.3034   3.3311
  3.3364   3.3600   3.3728   3.3793   3.4090   3.4284   3.4330   3.4671
  3.5068   3.5253   3.5414   3.5640   3.5905   3.6161   3.6483   3.6766
  3.7086   3.7251   3.7621   3.7984   3.8016   3.8434   3.8514   3.8636
  3.8759   3.9149   3.9155   3.9418   3.9636   3.9690   3.9895   4.0105
  4.0343   4.0445   4.0732   4.0789   4.0916   4.1175   4.1378   4.1471
  4.1823   4.2083   4.2169   4.2595   4.2990   4.3206   4.3556   4.3798
  4.4027   4.4663   4.4863   4.5241   4.5532   4.5826   4.5990   4.6132
  4.6476   4.6551   4.6774   4.6953   4.7289   4.7636   4.7826   4.7934
  4.7974   4.8100   4.8444   4.8609   4.9032   5.0118   5.0221   5.0961
  5.1152   5.1373   5.2044   5.2282   5.2605   5.2982   5.3363   5.3634
  5.4283   5.4471   5.5019   5.5672   5.7105   5.8241   5.9367   5.9711
  6.0586   6.2018   6.2258   6.2985   6.3895   6.4743   6.5961   6.9513
  7.4913   8.9382  10.4305  11.9419  12.7408  13.6917  14.8773  15.4886
 --------------------------------------------------------------
 
          Ground-State Mulliken Net Atomic Charges

     Atom                 Charge (a.u.)    Spin (a.u.)
  --------------------------------------------------------
      1 C                    -0.074175      -0.115335
      2 N                    -0.074163       0.212825
      3 C                    -0.098183      -0.228312
      4 H                     0.148538       0.005461
      5 C                    -0.089267       0.495621
      6 H                     0.152712      -0.006783
      7 C                    -0.105329       0.538579
      8 H                     0.132180      -0.010166
      9 C                     0.063256      -0.111557
     10 H                     0.087515       0.001337
     11 N                    -0.356787       0.220382
     12 H                     0.213703      -0.002052
  --------------------------------------------------------
  Sum of atomic charges =    -0.000000
  Sum of spin   charges =     1.000000

 -----------------------------------------------------------------
                    Cartesian Multipole Moments
 -----------------------------------------------------------------
    Charge (ESU x 10^10)
                -0.0000
    Dipole Moment (Debye)
         X       0.4604      Y       2.5406      Z      -2.9071
       Tot       3.8882
    Quadrupole Moments (Debye-Ang)
        XX     -42.5215     XY      -0.7232     YY     -46.5730
        XZ       1.4529     YZ      13.1473     ZZ     -46.4854
    Octopole Moments (Debye-Ang^2)
       XXX       5.4936    XXY      12.7846    XYY       6.9774
       YYY      61.8965    XXZ     -14.5803    XYZ      -2.9940
       YYZ     -37.3073    XZZ       6.8906    YZZ      48.1989
       ZZZ     -85.4987
    Hexadecapole Moments (Debye-Ang^3)
      XXXX     -54.6495   XXXY     -37.5150   XXYY    -123.3115
      XYYY     -42.4618   YYYY    -722.4637   XXXZ      35.2753
      XXYZ      76.5132   XYYZ      26.7375   YYYZ     334.7850
      XXZZ    -121.3957   XYZZ     -24.8728   YYZZ    -300.7281
      XZZZ      48.0296   YZZZ     324.6907   ZZZZ    -745.0241
 -----------------------------------------------------------------
 Calculating analytic gradient of the SCF energy
 Gradient of SCF Energy
            1           2           3           4           5           6
    1  -0.0000744   0.0001005  -0.0009913  -0.0001150  -0.0000100   0.0000956
    2  -0.0000477   0.0000127  -0.0000133  -0.0000443  -0.0000444   0.0000227
    3   0.0000101  -0.0000492   0.0000747  -0.0000156  -0.0001566  -0.0000437
            7           8           9          10          11          12
    1   0.0017148   0.0002444  -0.0008352  -0.0003995  -0.0003917   0.0006619
    2   0.0007721   0.0000489  -0.0008821  -0.0001385   0.0006261  -0.0003123
    3   0.0003852   0.0000057  -0.0000700  -0.0000756  -0.0000740   0.0000090
 Max gradient component =       1.715E-03
 RMS gradient           =       4.583E-04
 Gradient time:  CPU 271.76 s  wall 5.50 s
 Geometry Optimization Parameters
   NAtoms,    NIC,     NZ,  NCons,   NDum,   NFix, NCnnct, MaxDiis
       12      65       0       0       0       0       0       0

 Cartesian Hessian Update
 Hessian updated using Powell/Murtagh-Sargent update
  Mixing factors:     0.980890 Powell                      0.019110 Murtagh-Sargent


** GEOMETRY OPTIMIZATION IN DELOCALIZED INTERNAL COORDINATES **
   Searching for a Transition State

   Optimization Cycle:  22

                       Coordinates (Angstroms)
     ATOM                X               Y               Z
      1  C        -0.2624219866   -1.6981326841    2.0494019266
      2  N        -0.3639846920   -2.5224662167    2.8492215140
      3  C        -0.0353111700   -0.9693584208   -0.2630094337
      4  H        -0.0635939835   -2.0167889231   -0.5425825694
      5  C        -0.1344111539   -0.6774781896    1.0809746943
      6  H        -0.1165175127    0.3434460513    1.4288963786
      7  C         0.0903900323   -0.0500619453   -1.2952496892
      8  H         0.1311978809   -0.4521584333   -2.3012658306
      9  C         0.1298166611    1.4100960057   -1.2191271774
     10  H         0.0757506533    1.8777417657   -2.2184265144
     11  N         0.2127477699    2.1129377144   -0.1963193662
     12  H         0.3363374976    2.6422232731    0.6274860620
   Point Group: c1    Number of degrees of freedom:    30


   Energy is   -302.915903947

 Hessian updated using Powell/Murtagh-Sargent update
  Mixing factors:     0.910356 Powell                      0.089644 Murtagh-Sargent

 30 Hessian modes will be used to form the next step
  Hessian Eigenvalues:
    -0.056322    0.004393    0.021314    0.024721    0.025072    0.025412
     0.049070    0.070603    0.159968    0.160032    0.160291    0.160996
     0.200005    0.200013    0.200719    0.218756    0.220028    0.220081
     0.221795    0.331672    0.354514    0.354641    0.361082    0.364294
     0.436665    0.479729    0.491380    0.499966    0.858478    1.323614

 Transition state search - taking P-RFO step
 Searching for Lamda that Maximizes Along the Lowest mode
 Value Taken    Lamda =   0.00000104
 Searching for Lamda that Minimizes Along All other modes
 Value Taken    Lamda =  -0.00031126
 Step Taken.  Stepsize is  0.250007

                             Maximum     Tolerance    Cnvgd?
         Gradient           0.001123      0.000300      NO
         Displacement       0.174083      0.001200      NO
         Energy change     -0.000571      0.000001      NO


 New Cartesian Coordinates Obtained by Inverse Iteration

 Displacement from previous Coordinates is:  0.399324
 Adding empirical dispersion correction 
 ----------------------------------------------------------------
 Doing -D3(0) with
 s6  =   1.00000
 s8  =   1.00000
 rs6 =   1.28100
 rs8 =   1.09400
 -D3 energy without 3body term =     -0.0026051524 hartrees
 ----------------------------------------------------------------
             Standard Nuclear Orientation (Angstroms)
    I     Atom           X                Y                Z
 ----------------------------------------------------------------
    1      C      -0.2382686837    -1.7016764485     2.0522520864
    2      N      -0.3397081869    -2.5257150541     2.8521301207
    3      C      -0.0556382149    -0.9668901505    -0.2618107391
    4      H      -0.1129031851    -2.0121270035    -0.5448880378
    5      C      -0.1108920512    -0.6796308271     1.0840123788
    6      H      -0.0671611953     0.3392089597     1.4349551263
    7      C       0.0608384518    -0.0468116084    -1.2976588024
    8      H       0.0769477552    -0.4521112688    -2.3030765666
    9      C       0.1601544308     1.4089548575    -1.2238805070
   10      H       0.2191511058     1.8735203181    -2.2235894812
   11      N       0.1736823737     2.1182625611    -0.2005178590
   12      H       0.2337973963     2.6450156616     0.6320722753
 ----------------------------------------------------------------
 Nuclear Repulsion Energy =         236.24413665 hartrees
 There are       25 alpha and       24 beta electrons
 Applying Cartesian multipole field
    Component          Value
    ---------          -----
     (2,0,0)        1.00000E-10
     (0,2,0)        2.00000E-11
     (0,0,2)       -3.00000E-11
 Nucleus-field energy     =    -0.0000000033 hartrees
 Requested basis set is cc-pVTZ
 There are 100 shells and 280 basis functions
 A cutoff of  1.0D-14 yielded   4602 shell pairs
 There are     35902 function pairs (     46808 Cartesian)
 Smallest overlap matrix eigenvalue = 1.50E-04
 Guess MOs from SCF MO coefficient file
 Reading MOs from coefficient file
 Reading MOs from coefficient file
 Long-range K will be added via erf
 Coulomb attenuation parameter = 0.25 bohr**(-1)
 An unrestricted hybrid HF-DFT SCF calculation will be
 performed using Pulay DIIS extrapolation
 Exchange:     0.1957 Hartree-Fock + 1.0000 wB97X-D3 + LR-HF
 Correlation:  1.0000 wB97X-D3
 Using SG-2 standard quadrature grid
 Dispersion:   Grimme D3
 SCF converges when DIIS error is below 1.0E-08
 Geometry optimization detected.  Setting ReadMinima to 0
 Setting SaveMinima to 0
 using 64 threads for integral computing
 -------------------------------------------------------
 OpenMP Integral computing Module                
 Release: version 1.0, May 2013, Q-Chem Inc. Pittsburgh 
 -------------------------------------------------------
 using 64 threads for integral computing
 -------------------------------------------------------
 OpenMP Integral computing Module                
 Release: version 1.0, May 2013, Q-Chem Inc. Pittsburgh 
 -------------------------------------------------------
 ---------------------------------------
  Cycle       Energy         DIIS Error
 ---------------------------------------
    1    -302.9084413549      9.94E-04
    2    -302.9153752023      1.35E-04
    3    -302.9158657656      7.44E-05
    4    -302.9159670582      3.88E-05
    5    -302.9160148210      2.07E-05
    6    -302.9160319448      1.13E-05
    7    -302.9160406065      5.95E-06
    8    -302.9160461248      4.29E-06
    9    -302.9160496000      2.08E-06
   10    -302.9160520124      1.34E-06
   11    -302.9160533022      7.61E-07
   12    -302.9160540203      3.33E-07
   13    -302.9160541830      1.23E-07
   14    -302.9160542102      7.24E-08
   15    -302.9160542166      4.51E-08
   16    -302.9160542185      2.85E-08
   17    -302.9160542187      1.14E-08
   18    -302.9160542189      5.57E-09 Convergence criterion met
 ---------------------------------------
 <S^2> = 0.8172
 SCF time:  CPU 1991.30 s  wall 34.54 s
 SCF   energy in the final basis set = -302.91605422
 Total energy in the final basis set = -302.91605422
 
 --------------------------------------------------------------
 
                    Orbital Energies (a.u.)
 --------------------------------------------------------------
 
 Alpha MOs
 -- Occupied --
-14.4300 -14.4166 -10.3591 -10.3415 -10.3243 -10.3226 -10.3217  -1.0381
 -1.0335  -0.9578  -0.8775  -0.7792  -0.7101  -0.6608  -0.6293  -0.5817
 -0.5270  -0.5131  -0.5125  -0.4816  -0.4745  -0.4395  -0.4136  -0.3259
 -0.3214
 -- Virtual --
  0.0199   0.1065   0.1157   0.1267   0.1300   0.1566   0.1727   0.1855
  0.1951   0.2471   0.2780   0.2979   0.3273   0.3409   0.3464   0.3759
  0.3878   0.3967   0.4148   0.4159   0.4189   0.4361   0.4469   0.4591
  0.4829   0.4965   0.5134   0.5252   0.5447   0.5587   0.5675   0.5879
  0.5919   0.5967   0.5986   0.6420   0.6571   0.6664   0.6697   0.7093
  0.7269   0.7406   0.7461   0.7566   0.7723   0.7896   0.8163   0.8176
  0.8311   0.8710   0.8764   0.9003   0.9435   1.0066   1.0112   1.0165
  1.0333   1.0464   1.0604   1.0753   1.0954   1.1108   1.1231   1.1395
  1.1645   1.1766   1.2270   1.2506   1.2539   1.2720   1.3165   1.3286
  1.3498   1.3675   1.4070   1.4212   1.4259   1.4479   1.4636   1.5058
  1.5101   1.5298   1.5577   1.5660   1.5809   1.5961   1.6523   1.7060
  1.7691   1.7864   1.8146   1.8870   1.8970   1.9454   2.0079   2.0783
  2.0844   2.1315   2.1464   2.2095   2.2161   2.2523   2.2724   2.3000
  2.3202   2.3734   2.3930   2.4232   2.4577   2.4992   2.5109   2.5277
  2.5948   2.6055   2.6637   2.6844   2.7043   2.7135   2.7177   2.7456
  2.7900   2.8017   2.8056   2.8451   2.8469   2.8824   2.8903   2.9195
  2.9294   2.9411   2.9529   2.9582   2.9767   2.9937   3.0140   3.0387
  3.0473   3.0690   3.0828   3.0975   3.1236   3.1252   3.1636   3.1754
  3.2081   3.2172   3.2351   3.2500   3.2635   3.2997   3.3243   3.3311
  3.3577   3.3689   3.3721   3.4065   3.4222   3.4303   3.4712   3.4983
  3.5213   3.5279   3.5614   3.5845   3.6096   3.6381   3.6782   3.7038
  3.7202   3.7570   3.7940   3.8004   3.8402   3.8477   3.8617   3.8712
  3.9083   3.9104   3.9329   3.9589   3.9635   3.9832   4.0069   4.0332
  4.0408   4.0611   4.0667   4.0846   4.1113   4.1325   4.1378   4.1811
  4.2064   4.2103   4.2476   4.2951   4.3142   4.3467   4.3809   4.4008
  4.4594   4.4812   4.5246   4.5514   4.5793   4.5951   4.6038   4.6388
  4.6446   4.6677   4.6743   4.7241   4.7605   4.7729   4.7885   4.7930
  4.8076   4.8406   4.8518   4.9030   5.0130   5.0149   5.0927   5.1008
  5.1367   5.2021   5.2176   5.2489   5.2937   5.3268   5.3592   5.4213
  5.4499   5.5028   5.5644   5.7136   5.8206   5.9345   5.9683   6.0603
  6.1922   6.2256   6.2973   6.3828   6.4670   6.5924   6.9500   7.4913
  8.9445  10.4257  11.9635  12.7149  13.6676  14.8901  15.4930
 
 Beta MOs
 -- Occupied --
-14.4268 -14.4133 -10.3606 -10.3363 -10.3270 -10.3232 -10.3172  -1.0307
 -1.0264  -0.9483  -0.8561  -0.7763  -0.7041  -0.6575  -0.6262  -0.5777
 -0.5227  -0.5116  -0.4867  -0.4676  -0.4582  -0.4368  -0.3879  -0.3194
 -- Virtual --
 -0.0679   0.0399   0.1081   0.1164   0.1285   0.1532   0.1559   0.1753
  0.1963   0.2042   0.2484   0.2787   0.3006   0.3287   0.3454   0.3480
  0.3771   0.3872   0.4002   0.4191   0.4229   0.4247   0.4399   0.4515
  0.4613   0.4857   0.5031   0.5148   0.5246   0.5463   0.5602   0.5689
  0.5893   0.5967   0.5986   0.6067   0.6434   0.6636   0.6667   0.6706
  0.7146   0.7273   0.7424   0.7481   0.7561   0.7786   0.7920   0.8182
  0.8223   0.8314   0.8729   0.8853   0.9008   0.9430   1.0075   1.0129
  1.0192   1.0350   1.0491   1.0639   1.0776   1.0990   1.1199   1.1275
  1.1413   1.1672   1.1784   1.2318   1.2524   1.2579   1.2729   1.3207
  1.3364   1.3531   1.3717   1.4136   1.4233   1.4302   1.4543   1.4682
  1.5082   1.5119   1.5375   1.5595   1.5715   1.5838   1.5991   1.6545
  1.7089   1.7766   1.7958   1.8167   1.8887   1.8985   1.9482   2.0108
  2.0807   2.0953   2.1349   2.1495   2.2061   2.2193   2.2565   2.2750
  2.3077   2.3410   2.3883   2.4005   2.4261   2.4649   2.5070   2.5177
  2.5312   2.6010   2.6150   2.6700   2.6839   2.7065   2.7139   2.7172
  2.7554   2.7954   2.8054   2.8136   2.8464   2.8550   2.8830   2.8915
  2.9227   2.9358   2.9476   2.9582   2.9631   2.9819   3.0002   3.0198
  3.0397   3.0520   3.0741   3.0907   3.1062   3.1218   3.1313   3.1668
  3.1826   3.2152   3.2206   3.2447   3.2563   3.2719   3.3015   3.3328
  3.3351   3.3631   3.3719   3.3759   3.4107   3.4285   3.4325   3.4729
  3.5077   3.5254   3.5338   3.5620   3.5904   3.6150   3.6480   3.6791
  3.7070   3.7260   3.7627   3.7964   3.8024   3.8443   3.8504   3.8694
  3.8761   3.9134   3.9145   3.9379   3.9625   3.9674   3.9877   4.0126
  4.0369   4.0448   4.0734   4.0790   4.0913   4.1192   4.1381   4.1420
  4.1830   4.2129   4.2202   4.2487   4.2984   4.3175   4.3555   4.3851
  4.4049   4.4633   4.4911   4.5266   4.5552   4.5827   4.6024   4.6106
  4.6509   4.6543   4.6782   4.6867   4.7310   4.7647   4.7813   4.7939
  4.7982   4.8123   4.8479   4.8583   4.9078   5.0156   5.0187   5.0971
  5.1105   5.1413   5.2100   5.2226   5.2590   5.2975   5.3352   5.3615
  5.4240   5.4528   5.5045   5.5672   5.7152   5.8242   5.9362   5.9721
  6.0625   6.2009   6.2278   6.3000   6.3910   6.4713   6.5952   6.9522
  7.4938   8.9452  10.4289  11.9659  12.7240  13.6730  14.8925  15.4974
 --------------------------------------------------------------
 
          Ground-State Mulliken Net Atomic Charges

     Atom                 Charge (a.u.)    Spin (a.u.)
  --------------------------------------------------------
      1 C                    -0.074432      -0.113933
      2 N                    -0.073850       0.209366
      3 C                    -0.097753      -0.228919
      4 H                     0.148328       0.005431
      5 C                    -0.088890       0.490095
      6 H                     0.151866      -0.006861
      7 C                    -0.106998       0.542086
      8 H                     0.132505      -0.010026
      9 C                     0.063344      -0.115490
     10 H                     0.088766       0.000916
     11 N                    -0.355887       0.229420
     12 H                     0.213000      -0.002087
  --------------------------------------------------------
  Sum of atomic charges =     0.000000
  Sum of spin   charges =     1.000000

 -----------------------------------------------------------------
                    Cartesian Multipole Moments
 -----------------------------------------------------------------
    Charge (ESU x 10^10)
                 0.0000
    Dipole Moment (Debye)
         X       0.4057      Y       2.5193      Z      -2.8927
       Tot       3.8573
    Quadrupole Moments (Debye-Ang)
        XX     -42.5592     XY      -0.7655     YY     -46.6511
        XZ       1.2999     YZ      13.2040     ZZ     -46.4580
    Octopole Moments (Debye-Ang^2)
       XXX       5.2197    XXY      12.4993    XYY       5.6790
       YYY      61.8369    XXZ     -14.5966    XYZ      -3.3552
       YYZ     -37.2547    XZZ       6.6298    YZZ      48.2807
       ZZZ     -85.5409
    Hexadecapole Moments (Debye-Ang^3)
      XXXX     -53.1681   XXXY     -35.8975   XXYY    -123.7411
      XYYY     -42.5907   YYYY    -724.6915   XXXZ      32.9932
      XXYZ      76.3594   XYYZ      24.1131   YYYZ     336.3115
      XXZZ    -121.2768   XYZZ     -22.9881   YYZZ    -301.4772
      XZZZ      44.9277   YZZZ     325.8504   ZZZZ    -747.0825
 -----------------------------------------------------------------
 Calculating analytic gradient of the SCF energy
 Gradient of SCF Energy
            1           2           3           4           5           6
    1  -0.0003131   0.0001203  -0.0000279  -0.0000202   0.0003755  -0.0001448
    2  -0.0003380   0.0001205  -0.0004783   0.0000178  -0.0000472  -0.0001015
    3   0.0002778  -0.0001208   0.0012225  -0.0000609  -0.0005761  -0.0001343
            7           8           9          10          11          12
    1   0.0001528  -0.0000888   0.0004683   0.0000793  -0.0014572   0.0008555
    2   0.0016155  -0.0000848  -0.0017319   0.0001316   0.0008439   0.0000522
    3  -0.0003040   0.0000214  -0.0012551   0.0002081   0.0008007  -0.0000792
 Max gradient component =       1.732E-03
 RMS gradient           =       6.326E-04
 Gradient time:  CPU 270.39 s  wall 5.15 s
 Geometry Optimization Parameters
   NAtoms,    NIC,     NZ,  NCons,   NDum,   NFix, NCnnct, MaxDiis
       12      65       0       0       0       0       0       0

 Cartesian Hessian Update
 Hessian updated using Powell/Murtagh-Sargent update
  Mixing factors:     0.988451 Powell                      0.011549 Murtagh-Sargent


** GEOMETRY OPTIMIZATION IN DELOCALIZED INTERNAL COORDINATES **
   Searching for a Transition State

   Optimization Cycle:  23

                       Coordinates (Angstroms)
     ATOM                X               Y               Z
      1  C        -0.2382686837   -1.7016764485    2.0522520864
      2  N        -0.3397081869   -2.5257150541    2.8521301207
      3  C        -0.0556382149   -0.9668901505   -0.2618107391
      4  H        -0.1129031851   -2.0121270035   -0.5448880378
      5  C        -0.1108920512   -0.6796308271    1.0840123788
      6  H        -0.0671611953    0.3392089597    1.4349551263
      7  C         0.0608384518   -0.0468116084   -1.2976588024
      8  H         0.0769477552   -0.4521112688   -2.3030765666
      9  C         0.1601544308    1.4089548575   -1.2238805070
     10  H         0.2191511058    1.8735203181   -2.2235894812
     11  N         0.1736823737    2.1182625611   -0.2005178590
     12  H         0.2337973963    2.6450156616    0.6320722753
   Point Group: c1    Number of degrees of freedom:    30


   Energy is   -302.916054219

 Hessian updated using Powell/Murtagh-Sargent update
  Mixing factors:     0.997011 Powell                      0.002989 Murtagh-Sargent

 30 Hessian modes will be used to form the next step
  Hessian Eigenvalues:
    -0.056352    0.004891    0.021290    0.024720    0.025076    0.025505
     0.049107    0.070599    0.159968    0.160034    0.160319    0.161014
     0.200005    0.200013    0.200758    0.218888    0.220028    0.220089
     0.221817    0.331674    0.354514    0.354641    0.361086    0.364309
     0.436674    0.479840    0.491418    0.499966    0.858597    1.323616

 Transition state search - taking P-RFO step
 Searching for Lamda that Maximizes Along the Lowest mode
 Value Taken    Lamda =   0.00000056
 Searching for Lamda that Minimizes Along All other modes
 Value Taken    Lamda =  -0.00002495
 Step Taken.  Stepsize is  0.015140

                             Maximum     Tolerance    Cnvgd?
         Gradient           0.001322      0.000300      NO
         Displacement       0.007933      0.001200      NO
         Energy change     -0.000150      0.000001      NO


 New Cartesian Coordinates Obtained by Inverse Iteration

 Displacement from previous Coordinates is:  0.047086
 Adding empirical dispersion correction 
 ----------------------------------------------------------------
 Doing -D3(0) with
 s6  =   1.00000
 s8  =   1.00000
 rs6 =   1.28100
 rs8 =   1.09400
 -D3 energy without 3body term =     -0.0026016482 hartrees
 ----------------------------------------------------------------
             Standard Nuclear Orientation (Angstroms)
    I     Atom           X                Y                Z
 ----------------------------------------------------------------
    1      C      -0.2367961739    -1.6954939901     2.0518043555
    2      N      -0.3358018354    -2.5173145910     2.8543714007
    3      C      -0.0590153773    -0.9674403429    -0.2652246240
    4      H      -0.1172959572    -2.0132029282    -0.5461423055
    5      C      -0.1130999830    -0.6763559925     1.0805385862
    6      H      -0.0622915869     0.3430561633     1.4295216103
    7      C       0.0604543691    -0.0489342288    -1.3006268107
    8      H       0.0796255793    -0.4524481609    -2.3066970485
    9      C       0.1611694991     1.4075280736    -1.2217438973
   10      H       0.2226106132     1.8748868931    -2.2202692681
   11      N       0.1727834623     2.1108606705    -0.1950941669
   12      H       0.2276573872     2.6348584310     0.6395621631
 ----------------------------------------------------------------
 Nuclear Repulsion Energy =         236.39403872 hartrees
 There are       25 alpha and       24 beta electrons
 Applying Cartesian multipole field
    Component          Value
    ---------          -----
     (2,0,0)        1.00000E-10
     (0,2,0)        2.00000E-11
     (0,0,2)       -3.00000E-11
 Nucleus-field energy     =    -0.0000000033 hartrees
 Requested basis set is cc-pVTZ
 There are 100 shells and 280 basis functions
 A cutoff of  1.0D-14 yielded   4604 shell pairs
 There are     35876 function pairs (     46758 Cartesian)
 Smallest overlap matrix eigenvalue = 1.50E-04
 Guess MOs from SCF MO coefficient file
 Reading MOs from coefficient file
 Reading MOs from coefficient file
 Long-range K will be added via erf
 Coulomb attenuation parameter = 0.25 bohr**(-1)
 An unrestricted hybrid HF-DFT SCF calculation will be
 performed using Pulay DIIS extrapolation
 Exchange:     0.1957 Hartree-Fock + 1.0000 wB97X-D3 + LR-HF
 Correlation:  1.0000 wB97X-D3
 Using SG-2 standard quadrature grid
 Dispersion:   Grimme D3
 SCF converges when DIIS error is below 1.0E-08
 Geometry optimization detected.  Setting ReadMinima to 0
 Setting SaveMinima to 0
 using 64 threads for integral computing
 -------------------------------------------------------
 OpenMP Integral computing Module                
 Release: version 1.0, May 2013, Q-Chem Inc. Pittsburgh 
 -------------------------------------------------------
 using 64 threads for integral computing
 -------------------------------------------------------
 OpenMP Integral computing Module                
 Release: version 1.0, May 2013, Q-Chem Inc. Pittsburgh 
 -------------------------------------------------------
 ---------------------------------------
  Cycle       Energy         DIIS Error
 ---------------------------------------
    1    -302.9162233920      1.34E-04
    2    -302.9160628497      1.55E-05
    3    -302.9160652509      1.53E-05
    4    -302.9160672426      2.80E-06
    5    -302.9160675474      1.14E-06
    6    -302.9160676538      6.65E-07
    7    -302.9160677123      3.76E-07
    8    -302.9160677541      3.08E-07
    9    -302.9160677762      1.62E-07
   10    -302.9160677891      7.59E-08
   11    -302.9160677924      3.82E-08
   12    -302.9160677935      2.60E-08
   13    -302.9160677940      1.80E-08
   14    -302.9160677944      1.18E-08
   15    -302.9160677945      6.65E-09 Convergence criterion met
 ---------------------------------------
 <S^2> = 0.8170
 SCF time:  CPU 1650.93 s  wall 28.43 s
 SCF   energy in the final basis set = -302.91606779
 Total energy in the final basis set = -302.91606779
 
 --------------------------------------------------------------
 
                    Orbital Energies (a.u.)
 --------------------------------------------------------------
 
 Alpha MOs
 -- Occupied --
-14.4299 -14.4166 -10.3592 -10.3413 -10.3241 -10.3224 -10.3216  -1.0382
 -1.0336  -0.9577  -0.8774  -0.7791  -0.7101  -0.6608  -0.6293  -0.5813
 -0.5273  -0.5132  -0.5125  -0.4816  -0.4744  -0.4394  -0.4135  -0.3259
 -0.3213
 -- Virtual --
  0.0201   0.1067   0.1158   0.1266   0.1300   0.1566   0.1729   0.1855
  0.1951   0.2474   0.2779   0.2980   0.3274   0.3409   0.3465   0.3760
  0.3879   0.3968   0.4147   0.4157   0.4187   0.4365   0.4470   0.4592
  0.4828   0.4964   0.5137   0.5252   0.5446   0.5588   0.5677   0.5884
  0.5922   0.5965   0.5985   0.6422   0.6571   0.6666   0.6699   0.7097
  0.7274   0.7407   0.7474   0.7572   0.7722   0.7896   0.8162   0.8174
  0.8314   0.8710   0.8764   0.9003   0.9434   1.0068   1.0118   1.0168
  1.0333   1.0467   1.0608   1.0751   1.0959   1.1106   1.1230   1.1399
  1.1628   1.1767   1.2266   1.2512   1.2551   1.2724   1.3160   1.3290
  1.3493   1.3674   1.4073   1.4214   1.4259   1.4483   1.4634   1.5066
  1.5109   1.5291   1.5583   1.5658   1.5807   1.5969   1.6528   1.7069
  1.7692   1.7863   1.8157   1.8872   1.8970   1.9453   2.0066   2.0789
  2.0844   2.1316   2.1474   2.2090   2.2152   2.2511   2.2733   2.3005
  2.3201   2.3737   2.3946   2.4236   2.4581   2.4991   2.5118   2.5279
  2.5964   2.6055   2.6638   2.6854   2.7048   2.7134   2.7180   2.7457
  2.7903   2.8015   2.8054   2.8458   2.8474   2.8820   2.8889   2.9202
  2.9308   2.9421   2.9526   2.9591   2.9766   2.9942   3.0142   3.0389
  3.0463   3.0688   3.0837   3.0974   3.1237   3.1254   3.1627   3.1758
  3.2080   3.2175   3.2355   3.2511   3.2634   3.3003   3.3244   3.3304
  3.3578   3.3681   3.3716   3.4068   3.4217   3.4308   3.4718   3.4990
  3.5215   3.5279   3.5614   3.5846   3.6103   3.6385   3.6788   3.7039
  3.7204   3.7568   3.7926   3.7996   3.8403   3.8500   3.8616   3.8719
  3.9081   3.9105   3.9328   3.9596   3.9630   3.9833   4.0064   4.0341
  4.0412   4.0611   4.0667   4.0850   4.1126   4.1322   4.1384   4.1836
  4.2069   4.2087   4.2483   4.2948   4.3145   4.3465   4.3826   4.4002
  4.4596   4.4819   4.5252   4.5513   4.5807   4.5943   4.6033   4.6389
  4.6466   4.6682   4.6737   4.7247   4.7599   4.7731   4.7883   4.7926
  4.8068   4.8392   4.8552   4.9041   5.0141   5.0158   5.0936   5.1008
  5.1362   5.2036   5.2179   5.2493   5.2940   5.3277   5.3586   5.4226
  5.4483   5.5024   5.5653   5.7129   5.8211   5.9352   5.9682   6.0617
  6.1924   6.2267   6.2975   6.3841   6.4674   6.5925   6.9531   7.4904
  8.9515  10.4297  11.9540  12.7244  13.6679  14.8975  15.4910
 
 Beta MOs
 -- Occupied --
-14.4267 -14.4133 -10.3607 -10.3361 -10.3268 -10.3231 -10.3170  -1.0308
 -1.0265  -0.9481  -0.8559  -0.7762  -0.7042  -0.6575  -0.6262  -0.5773
 -0.5230  -0.5117  -0.4867  -0.4676  -0.4582  -0.4367  -0.3879  -0.3194
 -- Virtual --
 -0.0678   0.0401   0.1083   0.1164   0.1284   0.1532   0.1559   0.1754
  0.1963   0.2042   0.2486   0.2786   0.3007   0.3287   0.3455   0.3481
  0.3772   0.3873   0.4004   0.4192   0.4230   0.4243   0.4401   0.4517
  0.4614   0.4856   0.5030   0.5150   0.5246   0.5462   0.5603   0.5690
  0.5897   0.5967   0.5985   0.6067   0.6436   0.6636   0.6668   0.6708
  0.7149   0.7277   0.7422   0.7495   0.7566   0.7786   0.7919   0.8180
  0.8222   0.8317   0.8729   0.8853   0.9007   0.9429   1.0078   1.0137
  1.0193   1.0349   1.0494   1.0645   1.0773   1.0995   1.1198   1.1273
  1.1418   1.1655   1.1785   1.2315   1.2533   1.2587   1.2733   1.3203
  1.3369   1.3524   1.3717   1.4139   1.4234   1.4303   1.4547   1.4680
  1.5097   1.5119   1.5369   1.5601   1.5714   1.5836   1.5999   1.6549
  1.7099   1.7766   1.7958   1.8178   1.8890   1.8985   1.9482   2.0095
  2.0813   2.0953   2.1349   2.1505   2.2058   2.2182   2.2552   2.2759
  2.3081   2.3409   2.3887   2.4023   2.4264   2.4652   2.5071   2.5185
  2.5315   2.6025   2.6150   2.6701   2.6849   2.7070   2.7139   2.7176
  2.7554   2.7953   2.8057   2.8133   2.8473   2.8554   2.8827   2.8900
  2.9234   2.9371   2.9486   2.9579   2.9639   2.9819   3.0007   3.0201
  3.0400   3.0510   3.0740   3.0916   3.1061   3.1218   3.1315   3.1661
  3.1828   3.2152   3.2208   3.2451   3.2571   3.2722   3.3021   3.3331
  3.3343   3.3632   3.3709   3.3756   3.4109   3.4280   3.4328   3.4735
  3.5085   3.5258   3.5336   3.5620   3.5905   3.6157   3.6485   3.6797
  3.7070   3.7263   3.7626   3.7949   3.8015   3.8443   3.8528   3.8693
  3.8767   3.9134   3.9143   3.9377   3.9630   3.9668   3.9877   4.0121
  4.0378   4.0453   4.0734   4.0791   4.0918   4.1206   4.1376   4.1426
  4.1856   4.2131   4.2189   4.2493   4.2981   4.3179   4.3554   4.3868
  4.4043   4.4635   4.4919   4.5272   4.5551   4.5841   4.6018   4.6097
  4.6528   4.6544   4.6786   4.6862   4.7315   4.7640   4.7814   4.7936
  4.7980   4.8113   4.8466   4.8613   4.9091   5.0166   5.0197   5.0985
  5.1100   5.1406   5.2115   5.2228   5.2595   5.2977   5.3362   5.3609
  5.4253   5.4512   5.5041   5.5681   5.7144   5.8247   5.9370   5.9720
  6.0638   6.2012   6.2289   6.3002   6.3922   6.4717   6.5954   6.9552
  7.4929   8.9523  10.4328  11.9564  12.7335  13.6732  14.8999  15.4954
 --------------------------------------------------------------
 
          Ground-State Mulliken Net Atomic Charges

     Atom                 Charge (a.u.)    Spin (a.u.)
  --------------------------------------------------------
      1 C                    -0.074482      -0.114503
      2 N                    -0.074032       0.210616
      3 C                    -0.097731      -0.228767
      4 H                     0.148373       0.005437
      5 C                    -0.089322       0.492146
      6 H                     0.152194      -0.006816
      7 C                    -0.107259       0.540462
      8 H                     0.132502      -0.010025
      9 C                     0.063376      -0.114043
     10 H                     0.088454       0.000887
     11 N                    -0.354790       0.226674
     12 H                     0.212718      -0.002068
  --------------------------------------------------------
  Sum of atomic charges =     0.000000
  Sum of spin   charges =     1.000000

 -----------------------------------------------------------------
                    Cartesian Multipole Moments
 -----------------------------------------------------------------
    Charge (ESU x 10^10)
                 0.0000
    Dipole Moment (Debye)
         X       0.3995      Y       2.5186      Z      -2.9026
       Tot       3.8637
    Quadrupole Moments (Debye-Ang)
        XX     -42.5570     XY      -0.7619     YY     -46.6050
        XZ       1.2779     YZ      13.1836     ZZ     -46.4761
    Octopole Moments (Debye-Ang^2)
       XXX       5.2233    XXY      12.4454    XYY       5.5260
       YYY      61.3972    XXZ     -14.5890    XYZ      -3.3177
       YYZ     -37.1756    XZZ       6.6140    YZZ      48.2881
       ZZZ     -85.7145
    Hexadecapole Moments (Debye-Ang^3)
      XXXX     -53.0827   XXXY     -35.6602   XXYY    -123.1211
      XYYY     -42.3285   YYYY    -720.6679   XXXZ      32.7713
      XXYZ      75.9426   XYYZ      23.7642   YYYZ     334.2797
      XXZZ    -121.2577   XYZZ     -22.7281   YYZZ    -300.4297
      XZZZ      44.5594   YZZZ     324.9399   ZZZZ    -747.8486
 -----------------------------------------------------------------
 Calculating analytic gradient of the SCF energy
 Gradient of SCF Energy
            1           2           3           4           5           6
    1  -0.0000784   0.0000890  -0.0000391   0.0000538  -0.0000825   0.0000662
    2  -0.0001133   0.0000770  -0.0002342   0.0000122   0.0000980   0.0001263
    3   0.0002045  -0.0000987   0.0006937  -0.0000941  -0.0006052   0.0000655
            7           8           9          10          11          12
    1   0.0000525  -0.0000169   0.0005640   0.0000216  -0.0014084   0.0007784
    2   0.0008364  -0.0000694  -0.0008280  -0.0000190   0.0002708  -0.0001568
    3  -0.0001214  -0.0000115  -0.0004755   0.0000253   0.0003317   0.0000856
 Max gradient component =       1.408E-03
 RMS gradient           =       4.014E-04
 Gradient time:  CPU 272.20 s  wall 5.45 s
 Geometry Optimization Parameters
   NAtoms,    NIC,     NZ,  NCons,   NDum,   NFix, NCnnct, MaxDiis
       12      65       0       0       0       0       0       0

 Cartesian Hessian Update
 Hessian updated using Powell/Murtagh-Sargent update
  Mixing factors:     0.704433 Powell                      0.295567 Murtagh-Sargent


** GEOMETRY OPTIMIZATION IN DELOCALIZED INTERNAL COORDINATES **
   Searching for a Transition State

   Optimization Cycle:  24

                       Coordinates (Angstroms)
     ATOM                X               Y               Z
      1  C        -0.2367961739   -1.6954939901    2.0518043555
      2  N        -0.3358018354   -2.5173145910    2.8543714007
      3  C        -0.0590153773   -0.9674403429   -0.2652246240
      4  H        -0.1172959572   -2.0132029282   -0.5461423055
      5  C        -0.1130999830   -0.6763559925    1.0805385862
      6  H        -0.0622915869    0.3430561633    1.4295216103
      7  C         0.0604543691   -0.0489342288   -1.3006268107
      8  H         0.0796255793   -0.4524481609   -2.3066970485
      9  C         0.1611694991    1.4075280736   -1.2217438973
     10  H         0.2226106132    1.8748868931   -2.2202692681
     11  N         0.1727834623    2.1108606705   -0.1950941669
     12  H         0.2276573872    2.6348584310    0.6395621631
   Point Group: c1    Number of degrees of freedom:    30


   Energy is   -302.916067794

 Hessian updated using Powell/Murtagh-Sargent update
  Mixing factors:     0.990522 Powell                      0.009478 Murtagh-Sargent

 30 Hessian modes will be used to form the next step
  Hessian Eigenvalues:
    -0.063632    0.004800    0.007845    0.023852    0.024734    0.025173
     0.048425    0.070340    0.148840    0.160074    0.160258    0.161104
     0.169779    0.200010    0.200020    0.220019    0.220051    0.221231
     0.276090    0.331549    0.354523    0.354641    0.358136    0.363164
     0.436259    0.477359    0.489337    0.499975    0.854570    1.323463

 Transition state search - taking P-RFO step
 Searching for Lamda that Maximizes Along the Lowest mode
 Value Taken    Lamda =   0.00000192
 Searching for Lamda that Minimizes Along All other modes
 Value Taken    Lamda =  -0.00004440
 Step Taken.  Stepsize is  0.067012

                             Maximum     Tolerance    Cnvgd?
         Gradient           0.000894      0.000300      NO
         Displacement       0.039394      0.001200      NO
         Energy change     -0.000014      0.000001      NO


 New Cartesian Coordinates Obtained by Inverse Iteration

 Displacement from previous Coordinates is:  0.112981
 Adding empirical dispersion correction 
 ----------------------------------------------------------------
 Doing -D3(0) with
 s6  =   1.00000
 s8  =   1.00000
 rs6 =   1.28100
 rs8 =   1.09400
 -D3 energy without 3body term =     -0.0026109649 hartrees
 ----------------------------------------------------------------
             Standard Nuclear Orientation (Angstroms)
    I     Atom           X                Y                Z
 ----------------------------------------------------------------
    1      C      -0.2342069376    -1.7067701379     2.0525495807
    2      N      -0.3237456204    -2.5337753876     2.8512151442
    3      C      -0.0739312005    -0.9650599212    -0.2623494884
    4      H      -0.1347693702    -2.0106725123    -0.5430466490
    5      C      -0.1246147287    -0.6813142396     1.0871693518
    6      H      -0.0474475988     0.3332762247     1.4430552434
    7      C       0.0556273528    -0.0479671141    -1.2963375775
    8      H       0.0949952087    -0.4537065848    -2.3006923918
    9      C       0.1646701164     1.4132099045    -1.2244950969
   10      H       0.2341151117     1.8709190831    -2.2270890686
   11      N       0.1766595379     2.1285875077    -0.2075560318
   12      H       0.2126481251     2.6532731748     0.6275769783
 ----------------------------------------------------------------
 Nuclear Repulsion Energy =         236.01102508 hartrees
 There are       25 alpha and       24 beta electrons
 Applying Cartesian multipole field
    Component          Value
    ---------          -----
     (2,0,0)        1.00000E-10
     (0,2,0)        2.00000E-11
     (0,0,2)       -3.00000E-11
 Nucleus-field energy     =    -0.0000000032 hartrees
 Requested basis set is cc-pVTZ
 There are 100 shells and 280 basis functions
 A cutoff of  1.0D-14 yielded   4601 shell pairs
 There are     35887 function pairs (     46790 Cartesian)
 Smallest overlap matrix eigenvalue = 1.51E-04
 Guess MOs from SCF MO coefficient file
 Reading MOs from coefficient file
 Reading MOs from coefficient file
 Long-range K will be added via erf
 Coulomb attenuation parameter = 0.25 bohr**(-1)
 An unrestricted hybrid HF-DFT SCF calculation will be
 performed using Pulay DIIS extrapolation
 Exchange:     0.1957 Hartree-Fock + 1.0000 wB97X-D3 + LR-HF
 Correlation:  1.0000 wB97X-D3
 Using SG-2 standard quadrature grid
 Dispersion:   Grimme D3
 SCF converges when DIIS error is below 1.0E-08
 Geometry optimization detected.  Setting ReadMinima to 0
 Setting SaveMinima to 0
 using 64 threads for integral computing
 -------------------------------------------------------
 OpenMP Integral computing Module                
 Release: version 1.0, May 2013, Q-Chem Inc. Pittsburgh 
 -------------------------------------------------------
 using 64 threads for integral computing
 -------------------------------------------------------
 OpenMP Integral computing Module                
 Release: version 1.0, May 2013, Q-Chem Inc. Pittsburgh 
 -------------------------------------------------------
 ---------------------------------------
  Cycle       Energy         DIIS Error
 ---------------------------------------
    1    -302.9154563193      3.71E-04
    2    -302.9159979454      3.16E-05
    3    -302.9160269939      1.26E-05
    4    -302.9160318675      1.05E-05
    5    -302.9160341066      2.94E-06
    6    -302.9160351021      1.46E-06
    7    -302.9160356081      1.12E-06
    8    -302.9160358889      7.14E-07
    9    -302.9160360868      5.10E-07
   10    -302.9160362106      2.32E-07
   11    -302.9160362540      1.23E-07
   12    -302.9160362690      7.15E-08
   13    -302.9160362743      4.78E-08
   14    -302.9160362763      2.81E-08
   15    -302.9160362769      1.40E-08
   16    -302.9160362770      5.76E-09 Convergence criterion met
 ---------------------------------------
 <S^2> = 0.8169
 SCF time:  CPU 1761.72 s  wall 30.12 s
 SCF   energy in the final basis set = -302.91603628
 Total energy in the final basis set = -302.91603628
 
 --------------------------------------------------------------
 
                    Orbital Energies (a.u.)
 --------------------------------------------------------------
 
 Alpha MOs
 -- Occupied --
-14.4303 -14.4167 -10.3596 -10.3419 -10.3244 -10.3227 -10.3219  -1.0381
 -1.0337  -0.9578  -0.8773  -0.7791  -0.7103  -0.6607  -0.6293  -0.5815
 -0.5276  -0.5128  -0.5123  -0.4816  -0.4747  -0.4396  -0.4139  -0.3259
 -0.3214
 -- Virtual --
  0.0202   0.1060   0.1157   0.1267   0.1300   0.1566   0.1723   0.1852
  0.1951   0.2470   0.2776   0.2970   0.3281   0.3408   0.3468   0.3758
  0.3879   0.3966   0.4134   0.4165   0.4183   0.4355   0.4469   0.4590
  0.4823   0.4966   0.5134   0.5251   0.5445   0.5585   0.5669   0.5877
  0.5919   0.5966   0.5986   0.6413   0.6566   0.6659   0.6691   0.7088
  0.7263   0.7399   0.7444   0.7567   0.7722   0.7896   0.8157   0.8177
  0.8313   0.8707   0.8762   0.9005   0.9435   1.0069   1.0120   1.0154
  1.0317   1.0462   1.0600   1.0758   1.0941   1.1098   1.1229   1.1389
  1.1644   1.1763   1.2272   1.2492   1.2536   1.2714   1.3167   1.3274
  1.3507   1.3669   1.4070   1.4200   1.4256   1.4469   1.4632   1.5038
  1.5105   1.5292   1.5582   1.5666   1.5797   1.5944   1.6524   1.7048
  1.7699   1.7861   1.8128   1.8861   1.8949   1.9470   2.0078   2.0781
  2.0839   2.1316   2.1465   2.2097   2.2128   2.2537   2.2716   2.2992
  2.3202   2.3707   2.3934   2.4233   2.4575   2.4989   2.5100   2.5269
  2.5933   2.6056   2.6631   2.6836   2.7037   2.7131   2.7177   2.7447
  2.7881   2.7999   2.8069   2.8436   2.8469   2.8839   2.8870   2.9197
  2.9284   2.9436   2.9493   2.9573   2.9756   2.9938   3.0134   3.0388
  3.0481   3.0682   3.0823   3.0972   3.1213   3.1262   3.1632   3.1739
  3.2069   3.2158   3.2354   3.2514   3.2599   3.2982   3.3240   3.3311
  3.3598   3.3687   3.3708   3.4063   3.4224   3.4310   3.4725   3.4957
  3.5199   3.5276   3.5595   3.5842   3.6083   3.6375   3.6770   3.7028
  3.7199   3.7556   3.7920   3.8016   3.8391   3.8457   3.8585   3.8716
  3.9065   3.9095   3.9330   3.9590   3.9608   3.9822   4.0046   4.0314
  4.0399   4.0606   4.0663   4.0838   4.1086   4.1313   4.1393   4.1791
  4.2018   4.2089   4.2458   4.2939   4.3173   4.3457   4.3866   4.3969
  4.4597   4.4804   4.5224   4.5502   4.5803   4.5938   4.6032   4.6384
  4.6442   4.6681   4.6715   4.7219   4.7598   4.7732   4.7898   4.7930
  4.8033   4.8396   4.8468   4.9018   5.0131   5.0157   5.0957   5.0973
  5.1371   5.2032   5.2168   5.2494   5.2946   5.3281   5.3564   5.4203
  5.4393   5.5048   5.5636   5.7088   5.8199   5.9328   5.9654   6.0581
  6.1919   6.2221   6.2954   6.3887   6.4683   6.5904   6.9472   7.5006
  8.9440  10.4220  11.9103  12.7369  13.6713  14.9043  15.4800
 
 Beta MOs
 -- Occupied --
-14.4270 -14.4135 -10.3610 -10.3367 -10.3271 -10.3234 -10.3173  -1.0309
 -1.0266  -0.9482  -0.8559  -0.7763  -0.7044  -0.6573  -0.6262  -0.5775
 -0.5233  -0.5112  -0.4865  -0.4678  -0.4584  -0.4368  -0.3882  -0.3195
 -- Virtual --
 -0.0678   0.0400   0.1076   0.1164   0.1284   0.1532   0.1560   0.1749
  0.1964   0.2040   0.2482   0.2783   0.2998   0.3295   0.3454   0.3482
  0.3772   0.3874   0.4004   0.4188   0.4213   0.4249   0.4393   0.4516
  0.4612   0.4852   0.5031   0.5147   0.5245   0.5460   0.5600   0.5683
  0.5890   0.5973   0.5978   0.6065   0.6427   0.6629   0.6661   0.6702
  0.7141   0.7268   0.7422   0.7456   0.7561   0.7787   0.7918   0.8182
  0.8218   0.8316   0.8731   0.8846   0.9011   0.9431   1.0079   1.0132
  1.0187   1.0334   1.0488   1.0635   1.0781   1.0978   1.1190   1.1272
  1.1408   1.1671   1.1783   1.2317   1.2510   1.2579   1.2724   1.3209
  1.3352   1.3538   1.3711   1.4139   1.4217   1.4299   1.4533   1.4679
  1.5057   1.5127   1.5371   1.5599   1.5721   1.5827   1.5973   1.6545
  1.7077   1.7773   1.7954   1.8151   1.8878   1.8963   1.9498   2.0106
  2.0804   2.0948   2.1349   2.1496   2.2055   2.2169   2.2579   2.2741
  2.3068   2.3409   2.3850   2.4017   2.4263   2.4646   2.5068   2.5170
  2.5303   2.5995   2.6151   2.6693   2.6834   2.7061   2.7135   2.7171
  2.7545   2.7932   2.8035   2.8147   2.8455   2.8545   2.8842   2.8888
  2.9231   2.9355   2.9491   2.9550   2.9626   2.9810   3.0000   3.0190
  3.0398   3.0529   3.0734   3.0905   3.1059   3.1210   3.1309   3.1655
  3.1816   3.2140   3.2194   3.2451   3.2566   3.2693   3.2999   3.3321
  3.3356   3.3652   3.3704   3.3760   3.4103   3.4287   3.4331   3.4738
  3.5056   3.5241   3.5333   3.5601   3.5900   3.6136   3.6476   3.6780
  3.7060   3.7257   3.7613   3.7944   3.8035   3.8433   3.8485   3.8660
  3.8765   3.9122   3.9125   3.9379   3.9628   3.9643   3.9869   4.0103
  4.0348   4.0438   4.0731   4.0788   4.0906   4.1167   4.1364   4.1436
  4.1812   4.2098   4.2171   4.2467   4.2974   4.3205   4.3547   4.3905
  4.4012   4.4631   4.4908   4.5245   4.5540   4.5837   4.6018   4.6092
  4.6505   4.6542   4.6777   4.6846   4.7289   4.7639   4.7816   4.7940
  4.7997   4.8073   4.8470   4.8533   4.9063   5.0151   5.0197   5.0974
  5.1097   5.1415   5.2120   5.2206   5.2596   5.2980   5.3375   5.3584
  5.4230   5.4418   5.5064   5.5664   5.7104   5.8235   5.9346   5.9692
  6.0603   6.2007   6.2243   6.2981   6.3967   6.4723   6.5933   6.9493
  7.5030   8.9448  10.4251  11.9128  12.7460  13.6767  14.9066  15.4844
 --------------------------------------------------------------
 
          Ground-State Mulliken Net Atomic Charges

     Atom                 Charge (a.u.)    Spin (a.u.)
  --------------------------------------------------------
      1 C                    -0.074163      -0.115688
      2 N                    -0.073857       0.213300
      3 C                    -0.097203      -0.229281
      4 H                     0.148297       0.005426
      5 C                    -0.089087       0.496627
      6 H                     0.151418      -0.006904
      7 C                    -0.110506       0.539309
      8 H                     0.132418      -0.009956
      9 C                     0.065286      -0.112376
     10 H                     0.088955       0.000845
     11 N                    -0.354610       0.220733
     12 H                     0.213051      -0.002035
  --------------------------------------------------------
  Sum of atomic charges =     0.000000
  Sum of spin   charges =     1.000000

 -----------------------------------------------------------------
                    Cartesian Multipole Moments
 -----------------------------------------------------------------
    Charge (ESU x 10^10)
                -0.0000
    Dipole Moment (Debye)
         X       0.3749      Y       2.5189      Z      -2.8664
       Tot       3.8343
    Quadrupole Moments (Debye-Ang)
        XX     -42.5590     XY      -0.7805     YY     -46.7423
        XZ       1.1832     YZ      13.2471     ZZ     -46.4448
    Octopole Moments (Debye-Ang^2)
       XXX       5.3445    XXY      12.3898    XYY       5.1524
       YYY      62.0073    XXZ     -14.5334    XYZ      -3.1744
       YYZ     -37.2252    XZZ       6.5502    YZZ      48.2898
       ZZZ     -85.3360
    Hexadecapole Moments (Debye-Ang^3)
      XXXX     -53.0354   XXXY     -35.9532   XXYY    -124.3419
      XYYY     -42.9338   YYYY    -729.6434   XXXZ      32.3025
      XXYZ      76.4871   XYYZ      23.1491   YYYZ     338.4720
      XXZZ    -121.0918   XYZZ     -22.3417   YYZZ    -302.7300
      XZZZ      43.2077   YZZZ     326.9002   ZZZZ    -746.9451
 -----------------------------------------------------------------
 Calculating analytic gradient of the SCF energy
 Gradient of SCF Energy
            1           2           3           4           5           6
    1   0.0007337  -0.0000377  -0.0000304   0.0002610  -0.0018588   0.0007936
    2   0.0000736  -0.0001348   0.0000709   0.0000164  -0.0001042  -0.0006242
    3  -0.0001915   0.0001804  -0.0006490   0.0002928   0.0010829  -0.0002148
            7           8           9          10          11          12
    1  -0.0009458   0.0006428   0.0009090  -0.0001203  -0.0009684   0.0006213
    2  -0.0013416   0.0000089   0.0016876   0.0001668  -0.0006859   0.0008663
    3  -0.0006206   0.0001679   0.0000486   0.0000396   0.0005681  -0.0007045
 Max gradient component =       1.859E-03
 RMS gradient           =       6.977E-04
 Gradient time:  CPU 265.14 s  wall 5.20 s
 Geometry Optimization Parameters
   NAtoms,    NIC,     NZ,  NCons,   NDum,   NFix, NCnnct, MaxDiis
       12      65       0       0       0       0       0       0

 Cartesian Hessian Update
 Hessian updated using Powell/Murtagh-Sargent update
  Mixing factors:     0.465544 Powell                      0.534456 Murtagh-Sargent


** GEOMETRY OPTIMIZATION IN DELOCALIZED INTERNAL COORDINATES **
   Searching for a Transition State

   Optimization Cycle:  25

                       Coordinates (Angstroms)
     ATOM                X               Y               Z
      1  C        -0.2342069376   -1.7067701379    2.0525495807
      2  N        -0.3237456204   -2.5337753876    2.8512151442
      3  C        -0.0739312005   -0.9650599212   -0.2623494884
      4  H        -0.1347693702   -2.0106725123   -0.5430466490
      5  C        -0.1246147287   -0.6813142396    1.0871693518
      6  H        -0.0474475988    0.3332762247    1.4430552434
      7  C         0.0556273528   -0.0479671141   -1.2963375775
      8  H         0.0949952087   -0.4537065848   -2.3006923918
      9  C         0.1646701164    1.4132099045   -1.2244950969
     10  H         0.2341151117    1.8709190831   -2.2270890686
     11  N         0.1766595379    2.1285875077   -0.2075560318
     12  H         0.2126481251    2.6532731748    0.6275769783
   Point Group: c1    Number of degrees of freedom:    30


   Energy is   -302.916036277

 Hessian updated using Powell/Murtagh-Sargent update
  Mixing factors:     0.897013 Powell                      0.102987 Murtagh-Sargent

 30 Hessian modes will be used to form the next step
  Hessian Eigenvalues:
    -0.071980    0.004728    0.014537    0.024729    0.024989    0.032903
     0.053781    0.070440    0.149515    0.160105    0.160317    0.161304
     0.170971    0.200010    0.200071    0.220026    0.220055    0.221571
     0.287714    0.331567    0.354537    0.354644    0.360377    0.375548
     0.436260    0.478234    0.491273    0.500006    0.854565    1.323531

 Transition state search - taking P-RFO step
 Searching for Lamda that Maximizes Along the Lowest mode
 Value Taken    Lamda =   0.00003032
 Searching for Lamda that Minimizes Along All other modes
 Value Taken    Lamda =  -0.00011491
 Step Taken.  Stepsize is  0.045631

                             Maximum     Tolerance    Cnvgd?
         Gradient           0.003561      0.000300      NO
         Displacement       0.026995      0.001200      NO
         Energy change      0.000032      0.000001      NO


 New Cartesian Coordinates Obtained by Inverse Iteration

 Displacement from previous Coordinates is:  0.084412
 Adding empirical dispersion correction 
 ----------------------------------------------------------------
 Doing -D3(0) with
 s6  =   1.00000
 s8  =   1.00000
 rs6 =   1.28100
 rs8 =   1.09400
 -D3 energy without 3body term =     -0.0026031362 hartrees
 ----------------------------------------------------------------
             Standard Nuclear Orientation (Angstroms)
    I     Atom           X                Y                Z
 ----------------------------------------------------------------
    1      C      -0.2358648171    -1.6972942524     2.0517624091
    2      N      -0.3365751732    -2.5196724666     2.8536837497
    3      C      -0.0631553645    -0.9670987437    -0.2653902921
    4      H      -0.1263474856    -2.0127448597    -0.5457591704
    5      C      -0.1114417497    -0.6774723282     1.0818140908
    6      H      -0.0493334290     0.3406116670     1.4324567485
    7      C       0.0593858593    -0.0493641542    -1.2999089012
    8      H       0.0853957261    -0.4524747006    -2.3059279396
    9      C       0.1619175175     1.4087440038    -1.2216376397
   10      H       0.2259839019     1.8734932320    -2.2213800214
   11      N       0.1732794569     2.1139117781    -0.1970384584
   12      H       0.2167555538     2.6393608218     0.6373254194
 ----------------------------------------------------------------
 Nuclear Repulsion Energy =         236.32935062 hartrees
 There are       25 alpha and       24 beta electrons
 Applying Cartesian multipole field
    Component          Value
    ---------          -----
     (2,0,0)        1.00000E-10
     (0,2,0)        2.00000E-11
     (0,0,2)       -3.00000E-11
 Nucleus-field energy     =    -0.0000000033 hartrees
 Requested basis set is cc-pVTZ
 There are 100 shells and 280 basis functions
 A cutoff of  1.0D-14 yielded   4603 shell pairs
 There are     35871 function pairs (     46752 Cartesian)
 Smallest overlap matrix eigenvalue = 1.50E-04
 Guess MOs from SCF MO coefficient file
 Reading MOs from coefficient file
 Reading MOs from coefficient file
 Long-range K will be added via erf
 Coulomb attenuation parameter = 0.25 bohr**(-1)
 An unrestricted hybrid HF-DFT SCF calculation will be
 performed using Pulay DIIS extrapolation
 Exchange:     0.1957 Hartree-Fock + 1.0000 wB97X-D3 + LR-HF
 Correlation:  1.0000 wB97X-D3
 Using SG-2 standard quadrature grid
 Dispersion:   Grimme D3
 SCF converges when DIIS error is below 1.0E-08
 Geometry optimization detected.  Setting ReadMinima to 0
 Setting SaveMinima to 0
 using 64 threads for integral computing
 -------------------------------------------------------
 OpenMP Integral computing Module                
 Release: version 1.0, May 2013, Q-Chem Inc. Pittsburgh 
 -------------------------------------------------------
 using 64 threads for integral computing
 -------------------------------------------------------
 OpenMP Integral computing Module                
 Release: version 1.0, May 2013, Q-Chem Inc. Pittsburgh 
 -------------------------------------------------------
 ---------------------------------------
  Cycle       Energy         DIIS Error
 ---------------------------------------
    1    -302.9162378409      3.26E-04
    2    -302.9160623884      2.59E-05
    3    -302.9160777692      1.40E-05
    4    -302.9160801754      9.66E-06
    5    -302.9160816303      1.87E-06
    6    -302.9160819097      1.22E-06
    7    -302.9160820319      7.68E-07
    8    -302.9160821232      4.75E-07
    9    -302.9160821786      2.94E-07
   10    -302.9160822307      1.52E-07
   11    -302.9160822470      8.31E-08
   12    -302.9160822536      4.39E-08
   13    -302.9160822558      2.71E-08
   14    -302.9160822566      1.72E-08
   15    -302.9160822569      9.06E-09 Convergence criterion met
 ---------------------------------------
 <S^2> = 0.8169
 SCF time:  CPU 1663.57 s  wall 28.41 s
 SCF   energy in the final basis set = -302.91608226
 Total energy in the final basis set = -302.91608226
 
 --------------------------------------------------------------
 
                    Orbital Energies (a.u.)
 --------------------------------------------------------------
 
 Alpha MOs
 -- Occupied --
-14.4300 -14.4166 -10.3593 -10.3414 -10.3241 -10.3224 -10.3216  -1.0382
 -1.0337  -0.9577  -0.8773  -0.7791  -0.7102  -0.6607  -0.6293  -0.5812
 -0.5274  -0.5130  -0.5125  -0.4816  -0.4745  -0.4394  -0.4136  -0.3258
 -0.3213
 -- Virtual --
  0.0202   0.1066   0.1158   0.1267   0.1300   0.1566   0.1728   0.1854
  0.1951   0.2473   0.2778   0.2977   0.3278   0.3409   0.3467   0.3759
  0.3879   0.3968   0.4144   0.4157   0.4186   0.4363   0.4470   0.4592
  0.4827   0.4965   0.5136   0.5251   0.5446   0.5588   0.5676   0.5883
  0.5924   0.5963   0.5984   0.6420   0.6571   0.6665   0.6696   0.7096
  0.7273   0.7407   0.7467   0.7573   0.7724   0.7895   0.8160   0.8175
  0.8316   0.8709   0.8763   0.9004   0.9435   1.0070   1.0123   1.0163
  1.0331   1.0468   1.0607   1.0751   1.0954   1.1104   1.1230   1.1397
  1.1630   1.1766   1.2267   1.2512   1.2548   1.2723   1.3161   1.3288
  1.3494   1.3673   1.4076   1.4211   1.4259   1.4477   1.4631   1.5065
  1.5108   1.5290   1.5584   1.5661   1.5804   1.5963   1.6529   1.7066
  1.7695   1.7863   1.8151   1.8870   1.8966   1.9458   2.0066   2.0788
  2.0842   2.1316   2.1475   2.2096   2.2137   2.2517   2.2732   2.3004
  2.3200   2.3733   2.3946   2.4237   2.4580   2.4992   2.5116   2.5277
  2.5957   2.6056   2.6637   2.6852   2.7047   2.7133   2.7179   2.7455
  2.7896   2.8010   2.8058   2.8457   2.8472   2.8824   2.8878   2.9203
  2.9313   2.9431   2.9512   2.9589   2.9763   2.9942   3.0140   3.0390
  3.0466   3.0685   3.0836   3.0973   3.1233   3.1252   3.1625   3.1754
  3.2078   3.2172   3.2355   3.2518   3.2625   3.2999   3.3244   3.3305
  3.3586   3.3685   3.3709   3.4070   3.4216   3.4308   3.4726   3.4985
  3.5216   3.5273   3.5608   3.5844   3.6100   3.6383   3.6787   3.7039
  3.7201   3.7563   3.7926   3.8002   3.8403   3.8491   3.8606   3.8722
  3.9073   3.9101   3.9325   3.9603   3.9618   3.9829   4.0058   4.0335
  4.0408   4.0609   4.0667   4.0848   4.1122   4.1322   4.1387   4.1829
  4.2060   4.2082   4.2476   4.2949   4.3159   4.3462   4.3854   4.3986
  4.4598   4.4818   4.5244   4.5508   4.5813   4.5934   4.6029   4.6388
  4.6464   4.6682   4.6726   4.7245   4.7603   4.7731   4.7886   4.7920
  4.8060   4.8382   4.8534   4.9037   5.0138   5.0164   5.0947   5.1000
  5.1364   5.2041   5.2173   5.2499   5.2942   5.3291   5.3573   5.4227
  5.4449   5.5031   5.5653   5.7113   5.8210   5.9349   5.9675   6.0613
  6.1923   6.2259   6.2974   6.3867   6.4680   6.5924   6.9537   7.4929
  8.9518  10.4297  11.9393  12.7335  13.6702  14.9039  15.4869
 
 Beta MOs
 -- Occupied --
-14.4267 -14.4133 -10.3608 -10.3362 -10.3268 -10.3231 -10.3170  -1.0309
 -1.0265  -0.9481  -0.8559  -0.7762  -0.7043  -0.6574  -0.6262  -0.5772
 -0.5232  -0.5116  -0.4866  -0.4676  -0.4583  -0.4366  -0.3880  -0.3194
 -- Virtual --
 -0.0677   0.0401   0.1081   0.1164   0.1283   0.1533   0.1559   0.1753
  0.1964   0.2042   0.2485   0.2785   0.3004   0.3291   0.3455   0.3482
  0.3772   0.3874   0.4004   0.4191   0.4226   0.4243   0.4399   0.4517
  0.4614   0.4855   0.5031   0.5149   0.5246   0.5462   0.5603   0.5689
  0.5896   0.5971   0.5980   0.6066   0.6434   0.6636   0.6667   0.6705
  0.7149   0.7276   0.7424   0.7487   0.7567   0.7788   0.7918   0.8180
  0.8222   0.8318   0.8728   0.8851   0.9009   0.9429   1.0079   1.0138
  1.0192   1.0347   1.0494   1.0643   1.0773   1.0990   1.1196   1.1273
  1.1416   1.1657   1.1784   1.2315   1.2532   1.2586   1.2732   1.3205
  1.3366   1.3525   1.3716   1.4143   1.4229   1.4302   1.4542   1.4678
  1.5093   1.5120   1.5368   1.5602   1.5716   1.5833   1.5994   1.6550
  1.7096   1.7769   1.7958   1.8172   1.8887   1.8980   1.9486   2.0094
  2.0812   2.0951   2.1349   2.1506   2.2059   2.2174   2.2559   2.2758
  2.3079   2.3409   2.3883   2.4023   2.4265   2.4651   2.5071   2.5184
  2.5312   2.6019   2.6151   2.6700   2.6848   2.7069   2.7138   2.7174
  2.7552   2.7945   2.8051   2.8138   2.8471   2.8553   2.8831   2.8891
  2.9235   2.9378   2.9492   2.9566   2.9638   2.9815   3.0005   3.0199
  3.0400   3.0513   3.0736   3.0916   3.1060   3.1216   3.1311   3.1658
  3.1826   3.2149   3.2207   3.2451   3.2574   3.2717   3.3017   3.3331
  3.3344   3.3642   3.3707   3.3755   3.4111   3.4279   3.4328   3.4741
  3.5082   3.5259   3.5330   3.5613   3.5903   3.6154   3.6483   3.6796
  3.7071   3.7260   3.7621   3.7949   3.8021   3.8444   3.8519   3.8682
  3.8772   3.9130   3.9135   3.9375   3.9637   3.9654   3.9874   4.0114
  4.0372   4.0448   4.0733   4.0791   4.0916   4.1203   4.1373   4.1430
  4.1849   4.2128   4.2178   4.2485   4.2982   4.3192   4.3552   4.3895
  4.4028   4.4634   4.4921   4.5264   4.5546   4.5846   4.6012   4.6091
  4.6525   4.6544   4.6784   4.6855   4.7314   4.7643   4.7815   4.7937
  4.7979   4.8100   4.8457   4.8596   4.9087   5.0162   5.0202   5.0991
  5.1097   5.1408   5.2125   5.2217   5.2602   5.2977   5.3381   5.3594
  5.4253   5.4475   5.5047   5.5681   5.7129   5.8246   5.9366   5.9713
  6.0634   6.2011   6.2281   6.3001   6.3948   6.4722   6.5952   6.9558
  7.4953   8.9526  10.4328  11.9417  12.7427  13.6755  14.9063  15.4913
 --------------------------------------------------------------
 
          Ground-State Mulliken Net Atomic Charges

     Atom                 Charge (a.u.)    Spin (a.u.)
  --------------------------------------------------------
      1 C                    -0.074395      -0.115080
      2 N                    -0.074057       0.211960
      3 C                    -0.097605      -0.228858
      4 H                     0.148344       0.005437
      5 C                    -0.089269       0.494413
      6 H                     0.152041      -0.006853
      7 C                    -0.108208       0.539336
      8 H                     0.132452      -0.010005
      9 C                     0.064074      -0.113008
     10 H                     0.088255       0.000855
     11 N                    -0.354358       0.223874
     12 H                     0.212726      -0.002071
  --------------------------------------------------------
  Sum of atomic charges =    -0.000000
  Sum of spin   charges =     1.000000

 -----------------------------------------------------------------
                    Cartesian Multipole Moments
 -----------------------------------------------------------------
    Charge (ESU x 10^10)
                -0.0000
    Dipole Moment (Debye)
         X       0.3937      Y       2.5229      Z      -2.8947
       Tot       3.8600
    Quadrupole Moments (Debye-Ang)
        XX     -42.5661     XY      -0.8026     YY     -46.6082
        XZ       1.2732     YZ      13.1926     ZZ     -46.4730
    Octopole Moments (Debye-Ang^2)
       XXX       5.2479    XXY      12.4298    XYY       5.3845
       YYY      61.5619    XXZ     -14.5980    XYZ      -3.3607
       YYZ     -37.1534    XZZ       6.6794    YZZ      48.2739
       ZZZ     -85.6349
    Hexadecapole Moments (Debye-Ang^3)
      XXXX     -53.1085   XXXY     -35.8255   XXYY    -123.3926
      XYYY     -42.8671   YYYY    -721.8373   XXXZ      32.7357
      XXYZ      76.0289   XYYZ      23.7277   YYYZ     334.9160
      XXZZ    -121.2632   XYZZ     -22.8440   YYZZ    -300.7804
      XZZZ      44.4943   YZZZ     325.1898   ZZZZ    -747.6268
 -----------------------------------------------------------------
 Calculating analytic gradient of the SCF energy
 Gradient of SCF Energy
            1           2           3           4           5           6
    1   0.0001105   0.0000326  -0.0000608   0.0000563  -0.0003244   0.0001915
    2   0.0000194   0.0000064   0.0000414  -0.0000132   0.0000284  -0.0000062
    3   0.0000274  -0.0000062   0.0000024   0.0000125  -0.0000606   0.0000433
            7           8           9          10          11          12
    1  -0.0003264   0.0002696   0.0005801  -0.0000543  -0.0011011   0.0006264
    2  -0.0000871  -0.0000133   0.0001318  -0.0000664  -0.0000221  -0.0000192
    3  -0.0000954   0.0000141   0.0000954  -0.0000458   0.0000230  -0.0000099
 Max gradient component =       1.101E-03
 RMS gradient           =       2.553E-04
 Gradient time:  CPU 276.35 s  wall 5.37 s
 Geometry Optimization Parameters
   NAtoms,    NIC,     NZ,  NCons,   NDum,   NFix, NCnnct, MaxDiis
       12      65       0       0       0       0       0       0

 Cartesian Hessian Update
 Hessian updated using Powell/Murtagh-Sargent update
  Mixing factors:     0.977612 Powell                      0.022388 Murtagh-Sargent


** GEOMETRY OPTIMIZATION IN DELOCALIZED INTERNAL COORDINATES **
   Searching for a Transition State

   Optimization Cycle:  26

                       Coordinates (Angstroms)
     ATOM                X               Y               Z
      1  C        -0.2358648171   -1.6972942524    2.0517624091
      2  N        -0.3365751732   -2.5196724666    2.8536837497
      3  C        -0.0631553645   -0.9670987437   -0.2653902921
      4  H        -0.1263474856   -2.0127448597   -0.5457591704
      5  C        -0.1114417497   -0.6774723282    1.0818140908
      6  H        -0.0493334290    0.3406116670    1.4324567485
      7  C         0.0593858593   -0.0493641542   -1.2999089012
      8  H         0.0853957261   -0.4524747006   -2.3059279396
      9  C         0.1619175175    1.4087440038   -1.2216376397
     10  H         0.2259839019    1.8734932320   -2.2213800214
     11  N         0.1732794569    2.1139117781   -0.1970384584
     12  H         0.2167555538    2.6393608218    0.6373254194
   Point Group: c1    Number of degrees of freedom:    30


   Energy is   -302.916082257

 Hessian updated using Powell/Murtagh-Sargent update
  Mixing factors:     0.976448 Powell                      0.023552 Murtagh-Sargent

 30 Hessian modes will be used to form the next step
  Hessian Eigenvalues:
    -0.071422    0.004463    0.014618    0.024727    0.025015    0.035252
     0.050912    0.070406    0.145223    0.160097    0.160317    0.161215
     0.166989    0.200010    0.200020    0.220019    0.220059    0.221284
     0.289857    0.331562    0.354537    0.354645    0.360310    0.375705
     0.436262    0.478336    0.491330    0.500012    0.854565    1.323533

 Transition state search - taking P-RFO step
 Searching for Lamda that Maximizes Along the Lowest mode
 Value Taken    Lamda =   0.00000001
 Searching for Lamda that Minimizes Along All other modes
 Value Taken    Lamda =  -0.00000766
 Step Taken.  Stepsize is  0.017602

                             Maximum     Tolerance    Cnvgd?
         Gradient           0.000551      0.000300      NO
         Displacement       0.013378      0.001200      NO
         Energy change     -0.000046      0.000001      NO


 New Cartesian Coordinates Obtained by Inverse Iteration

 Displacement from previous Coordinates is:  0.024726
 Adding empirical dispersion correction 
 ----------------------------------------------------------------
 Doing -D3(0) with
 s6  =   1.00000
 s8  =   1.00000
 rs6 =   1.28100
 rs8 =   1.09400
 -D3 energy without 3body term =     -0.0026036051 hartrees
 ----------------------------------------------------------------
             Standard Nuclear Orientation (Angstroms)
    I     Atom           X                Y                Z
 ----------------------------------------------------------------
    1      C      -0.2348398061    -1.6978664128     2.0519516035
    2      N      -0.3368037827    -2.5202600039     2.8536867159
    3      C      -0.0628360134    -0.9669959556    -0.2650162250
    4      H      -0.1284122095    -2.0123848738    -0.5457215674
    5      C      -0.1091025414    -0.6778683341     1.0822613138
    6      H      -0.0460422951     0.3400651687     1.4330494090
    7      C       0.0589503354    -0.0490653462    -1.2997401573
    8      H       0.0798260547    -0.4522367055    -2.3058483414
    9      C       0.1639265921     1.4087844391    -1.2221196824
   10      H       0.2335796422     1.8732329189    -2.2215634836
   11      N       0.1721072538     2.1148933545    -0.1979929527
   12      H       0.2096467663     2.6397017480     0.6370533623
 ----------------------------------------------------------------
 Nuclear Repulsion Energy =         236.31064181 hartrees
 There are       25 alpha and       24 beta electrons
 Applying Cartesian multipole field
    Component          Value
    ---------          -----
     (2,0,0)        1.00000E-10
     (0,2,0)        2.00000E-11
     (0,0,2)       -3.00000E-11
 Nucleus-field energy     =    -0.0000000033 hartrees
 Requested basis set is cc-pVTZ
 There are 100 shells and 280 basis functions
 A cutoff of  1.0D-14 yielded   4601 shell pairs
 There are     35867 function pairs (     46748 Cartesian)
 Smallest overlap matrix eigenvalue = 1.50E-04
 Guess MOs from SCF MO coefficient file
 Reading MOs from coefficient file
 Reading MOs from coefficient file
 Long-range K will be added via erf
 Coulomb attenuation parameter = 0.25 bohr**(-1)
 An unrestricted hybrid HF-DFT SCF calculation will be
[truncated: 82,964 more chars]
