# Supplementary material for: Reactant Discovery with an Ab Initio Nanoreactor: Exploration of Astrophysical N-Heterocycle Precursors and Formation Pathways
Source: ACS Earth Space Chem. 2024 Aug 9;8(9):1771–83. doi: 10.1021/acsearthspacechem.4c00120 (PMC11418024; doi:10.1021/acsearthspacechem.4c00120)
Supplement: Supplementary file 2 — sp4c00120_si_002.zip [file sp4c00120_si_002.zip › nr-si-data/reaction2/TS8/irc.out]

Running Job 1 of 2 qchem.in
qchem qchem.in_39845.0 ./qchem39845/ 0
/home/leeping/opt/qchem/5.3.2-openmp/exe/qcprog.exe_s qchem.in_39845.0 ./qchem39845/
                  Welcome to Q-Chem
     A Quantum Leap Into The Future Of Chemistry


 Q-Chem 5.3, Q-Chem, Inc., Pleasanton, CA (2020)

 Yihan Shao,  Zhengting Gan,  E. Epifanovsky,  A. T. B. Gilbert,  M. Wormit,  
 J. Kussmann,  A. W. Lange,  A. Behn,  Jia Deng,  Xintian Feng,  D. Ghosh,  
 M. Goldey,  P. R. Horn,  L. D. Jacobson,  I. Kaliman,  T. Kus,  A. Landau,  
 Jie Liu,  E. I. Proynov,  R. M. Richard,  R. P. Steele,  E. J. Sundstrom,  
 H. L. Woodcock III,  P. M. Zimmerman,  D. Zuev,  B. Alam,  B. Albrecht,  
 A. Aldossary,  E. Alguire,  S. A. Baeppler,  D. Barton,  Z. Benda,  
 Y. A. Bernard,  E. J. Berquist,  K. B. Bravaya,  H. Burton,  K. Carter-Fenk,  
 D. Casanova,  Chun-Min Chang,  Yunqing Chen,  A. Chien,  K. D. Closser,  
 M. P. Coons,  S. Coriani,  S. Dasgupta,  A. L. Dempwolff,  M. Diedenhofen,  
 Hainam Do,  R. G. Edgar,  Po-Tung Fang,  S. Faraji,  S. Fatehi,  
 Qingguo Feng,  J. Fosso-Tande,  J. Gayvert,  Qinghui Ge,  A. Ghysels,  
 G. Gidofalvi,  J. Gomes,  J. Gonthier,  S. Gulania,  A. Gunina,  D. Hait,  
 M. W. D. Hanson-Heine,  S. Hammes-Schiffer,  P. H. P. Harbach,  
 A. W. Hauser,  M. F. Herbst,  J. E. Herr,  E. G. Hohenstein,  Z. C. Holden,  
 S. Houck,  Kerwin Hui,  B. C. Huynh,  M. Ivanov,  T.-C. Jagau,  Hyunjun Ji,  
 B. Kaduk,  K. Khistyaev,  Jaehoon Kim,  P. Klunzinger,  K. Koh,  
 D. Kosenkov,  L. Koulias,  T. Kowalczyk,  C. M. Krauter,  A. Kunitsa,  
 Ka Un Lao,  A. Laurent,  K. V. Lawler,  Joonho Lee,  D. Lefrancois,  
 S. Lehtola,  D. S. Levine,  Yi-Pei Li,  You-Sheng Lin,  Fenglai Liu,  
 Kuan-Yu Liu,  E. Livshits,  M. Loipersberger,  A. Luenser,  A. Manjanath,  
 P. Manohar,  E. Mansoor,  S. F. Manzer,  Shan-Ping Mao,  Yuezhi Mao,  
 N. Mardirossian,  A. V. Marenich,  T. Markovich,  L. A. Martinez-Martinez,  
 S. A. Maurer,  N. J. Mayhall,  S. C. McKenzie,  J.-M. Mewes,  P. Morgante,  
 A. F. Morrison,  J. W. Mullinax,  K. Nanda,  T. S. Nguyen-Beck,  
 R. Olivares-Amaya,  K. J. Oosterbaan,  J. A. Parkhill,  S. K. Paul,  
 F. Pavosevic,  Zheng Pei,  T. M. Perrine,  F. Plasser,  P. Pokhilko,  
 S. Prager,  A. Prociuk,  E. Ramos,  B. Rana,  D. R. Rehn,  F. Rob,  
 E. Rossomme,  M. Scheurer,  M. Schneider,  N. Sergueev,  S. M. Sharada,  
 S. Sharma,  W. Skomorowski,  D. W. Small,  T. Stauch,  C. J. Stein,  
 T. Stein,  Yu-Chuan Su,  S. P. Veccham,  Zhen Tao,  A. J. W. Thom,  
 A. Tkatchenko,  T. Tsuchimochi,  N. M. Tubman,  L. Vogt,  M. L. Vidal,  
 O. Vydrov,  M. A. Watson,  J. Wenzel,  M. de Wergifosse,  T. A. Wesolowski,  
 A. White,  J. Witte,  A. Yamada,  Jun Yang,  K. Yao,  S. Yeganeh,  
 S. R. Yost,  Zhi-Qiang You,  A. Zech,  Igor Ying Zhang,  Xing Zhang,  
 Yan Zhao,  Ying Zhu,  B. R. Brooks,  G. K. L. Chan,  C. J. Cramer,  
 M. S. Gordon,  W. J. Hehre,  A. Klamt,  M. W. Schmidt,  C. D. Sherrill,  
 D. G. Truhlar,  A. Aspuru-Guzik,  R. Baer,  A. T. Bell,  N. A. Besley,  
 Jeng-Da Chai,  A. E. DePrince, III,  R. A. DiStasio Jr.,  A. Dreuw,  
 B. D. Dunietz,  T. R. Furlani,  Chao-Ping Hsu,  Yousung Jung,  Jing Kong,  
 D. S. Lambrecht,  WanZhen Liang,  C. Ochsenfeld,  V. A. Rassolov,  
 L. V. Slipchenko,  J. E. Subotnik,  T. Van Voorhis,  J. M. Herbert,  
 A. I. Krylov,  P. M. W. Gill,  M. Head-Gordon

 Contributors to earlier versions of Q-Chem not listed above: 
 R. D. Adamson,  B. Austin,  J. Baker,  G. J. O. Beran,  K. Brandhorst,  
 S. T. Brown,  E. F. C. Byrd,  A. K. Chakraborty,  C.-L. Cheng,  
 Siu Hung Chien,  D. M. Chipman,  D. L. Crittenden,  H. Dachsel,  
 R. J. Doerksen,  A. D. Dutoi,  L. Fusti-Molnar,  W. A. Goddard III,  
 A. Golubeva-Zadorozhnaya,  S. R. Gwaltney,  G. Hawkins,  A. Heyden,  
 S. Hirata,  G. Kedziora,  F. J. Keil,  C. Kelley,  Jihan Kim,  R. A. King,  
 R. Z. Khaliullin,  P. P. Korambath,  W. Kurlancheek,  A. M. Lee,  M. S. Lee,  
 S. V. Levchenko,  Ching Yeh Lin,  D. Liotard,  R. C. Lochan,  I. Lotan,  
 P. E. Maslen,  N. Nair,  D. P. O'Neill,  D. Neuhauser,  E. Neuscamman,  
 C. M. Oana,  R. Olson,  B. Peters,  R. Peverati,  P. A. Pieniazek,  
 Y. M. Rhee,  J. Ritchie,  M. A. Rohrdanz,  E. Rosta,  N. J. Russ,  
 H. F. Schaefer III,  N. E. Schultz,  N. Shenvi,  A. C. Simmonett,  A. Sodt,  
 D. Stuck,  K. S. Thanthiriwatte,  V. Vanovschi,  Tao Wang,  A. Warshel,  
 C. F. Williams,  Q. Wu,  X. Xu,  W. Zhang

 Please cite Q-Chem as follows:
 Y. Shao et al., Mol. Phys. 113, 184-215 (2015)
 DOI: 10.1080/00268976.2014.952696

 Q-Chem 5.3.2 for Intel X86 EM64T Linux

 Parts of Q-Chem use Armadillo 9.800.1 (Horizon Scraper).
 http://arma.sourceforge.net/

 Q-Chem begins on Fri Feb 10 13:46:28 2023  

Host: 
0

     Scratch files written to ./qchem39845//
 Dec820 |scratch|qcdevops|jenkins|workspace|build_RNUM 5633   
Processing $rem in /home/leeping/opt/qchem/5.3.2-openmp/config/preferences:
Processing $rem in /home/hpark21/.qchemrc:

Checking the input file for inconsistencies... 	...done.

--------------------------------------------------------------
User input:
--------------------------------------------------------------
$molecule
0 2
C        -0.2296041915   -1.6982790407    2.0520861550
N        -0.3413489376   -2.5198491720    2.8533935119
C        -0.0671378635   -0.9667254094   -0.2653852405
H        -0.1505049342   -2.0106729202   -0.5467073388
C        -0.0936460407   -0.6791732834    1.0829680322
H        -0.0104687049    0.3370697693    1.4344898470
C         0.0558640698   -0.0490073633   -1.2997884807
H         0.0670776739   -0.4512073790   -2.3064601477
C         0.1716545815    1.4081086022   -1.2215372853
H         0.2663911705    1.8704929186   -2.2198873603
N         0.1694990837    2.1147361125   -0.1979301523
H         0.1622240893    2.6445071627    0.6347584541
$end

$rem
method                wB97X-D3
basis                 cc-pvtz
unrestricted          true
symmetry              False
sym_ignore            true
scf_convergence       8
thresh                14
jobtype               freq
scf_guess             core
scf_algorithm         diis
max_scf_cycles        100
geom_opt_max_cycles   100
mem_total             200000
$end

--------------------------------------------------------------
 Adding empirical dispersion correction 
 ----------------------------------------------------------------
 Doing -D3(0) with
 s6  =   1.00000
 s8  =   1.00000
 rs6 =   1.28100
 rs8 =   1.09400
 -D3 energy without 3body term =     -0.0026034666 hartrees
 ----------------------------------------------------------------
             Standard Nuclear Orientation (Angstroms)
    I     Atom           X                Y                Z
 ----------------------------------------------------------------
    1      C      -0.2296041915    -1.6982790407     2.0520861550
    2      N      -0.3413489376    -2.5198491720     2.8533935119
    3      C      -0.0671378635    -0.9667254094    -0.2653852405
    4      H      -0.1505049342    -2.0106729202    -0.5467073388
    5      C      -0.0936460407    -0.6791732834     1.0829680322
    6      H      -0.0104687049     0.3370697693     1.4344898470
    7      C       0.0558640698    -0.0490073633    -1.2997884807
    8      H       0.0670776739    -0.4512073790    -2.3064601477
    9      C       0.1716545815     1.4081086022    -1.2215372853
   10      H       0.2663911705     1.8704929186    -2.2198873603
   11      N       0.1694990837     2.1147361125    -0.1979301523
   12      H       0.1622240893     2.6445071627     0.6347584541
 ----------------------------------------------------------------
 Nuclear Repulsion Energy =         236.31728312 hartrees
 There are       25 alpha and       24 beta electrons
 Requested basis set is cc-pVTZ
 There are 100 shells and 280 basis functions

 Total QAlloc Memory Limit 200000 MB
 Mega-Array Size      1956 MB
 MEM_STATIC part      2000 MB

                       Distance Matrix (Angstroms)
             C (  1)   N (  2)   C (  3)   H (  4)   C (  5)   H (  6)
   N (  2)  1.153065
   C (  3)  2.435619  3.494877
   H (  4)  2.618697  3.443308  1.084398
   C (  5)  1.412888  2.565902  1.378929  2.105224
   H (  6)  2.138245  3.206985  2.143051  3.075166  1.078534
   C (  7)  3.746552  4.848892  1.388282  2.111362  2.469209  2.762197
   H (  8)  4.543141  5.574063  2.109445  2.361357  3.400886  3.823886
   C (  9)  4.530702  5.683053  2.571203  3.499607  3.120557  2.869629
   H ( 10)  5.588551  6.736663  3.461377  4.246973  4.187992  3.972721
   N ( 11)  4.445328  5.572335  3.091270  4.152475  3.084781  2.420182
   H ( 12)  4.584991  5.643271  3.728789  4.812937  3.363512  2.448195
             C (  7)   H (  8)   C (  9)   H ( 10)   N ( 11)
   H (  8)  1.084103
   C (  9)  1.463802  2.155238
   H ( 10)  2.139015  2.331848  1.104299
   N ( 11)  2.430800  3.322718  1.243824  2.038959
   H ( 12)  3.317952  4.271214  2.230382  2.959553  0.986955
 
 A cutoff of  1.0D-14 yielded   4601 shell pairs
 There are     35867 function pairs (     46748 Cartesian)
 Smallest overlap matrix eigenvalue = 1.50E-04
 Guess MOs from core Hamiltonian diagonalization
 Long-range K will be added via erf
 Coulomb attenuation parameter = 0.25 bohr**(-1)
 An unrestricted hybrid HF-DFT SCF calculation will be
 performed using Pulay DIIS extrapolation
 Exchange:     0.1957 Hartree-Fock + 1.0000 wB97X-D3 + LR-HF
 Correlation:  1.0000 wB97X-D3
 Using SG-2 standard quadrature grid
 Dispersion:   Grimme D3
 SCF converges when DIIS error is below 1.0E-08
 using 64 threads for integral computing
 -------------------------------------------------------
 OpenMP Integral computing Module                
 Release: version 1.0, May 2013, Q-Chem Inc. Pittsburgh 
 -------------------------------------------------------
 using 64 threads for integral computing
 -------------------------------------------------------
 OpenMP Integral computing Module                
 Release: version 1.0, May 2013, Q-Chem Inc. Pittsburgh 
 -------------------------------------------------------
 ---------------------------------------
  Cycle       Energy         DIIS Error
 ---------------------------------------
    1    -233.8438558377      8.23E-02
    2    -158.9125312404      8.59E-02
    3    -228.5727622425      5.16E-02
    4    -228.5901029898      5.54E-02
    5    -297.3509116225      1.88E-02
    6    -294.0501711892      2.49E-02
    7    -302.5136349349      5.31E-03
    8    -302.7456451362      4.28E-03
    9    -302.8979263442      8.70E-04
   10    -302.9104023750      4.13E-04
   11    -302.9135601475      1.74E-04
   12    -302.9146362445      1.14E-04
   13    -302.9151838653      7.80E-05
   14    -302.9158568164      2.63E-05
   15    -302.9160252623      1.12E-05
   16    -302.9160673306      7.41E-06
   17    -302.9161008496      3.05E-06
   18    -302.9161055227      1.06E-06
   19    -302.9161061248      6.92E-07
   20    -302.9161064354      2.71E-07
   21    -302.9161065527      1.29E-07
   22    -302.9161065848      7.34E-08
   23    -302.9161065926      3.38E-08
   24    -302.9161065938      1.27E-08
   25    -302.9161065939      6.05E-09 Convergence criterion met
 ---------------------------------------
 <S^2> = 0.8169
 SCF time:  CPU 2951.32 s  wall 51.89 s
 SCF   energy in the final basis set = -302.91610659
 Total energy in the final basis set = -302.91610659
 
 --------------------------------------------------------------
 
                    Orbital Energies (a.u.)
 --------------------------------------------------------------
 
 Alpha MOs
 -- Occupied --
-14.4300 -14.4167 -10.3593 -10.3415 -10.3241 -10.3223 -10.3216  -1.0382
 -1.0337  -0.9577  -0.8773  -0.7791  -0.7102  -0.6608  -0.6293  -0.5813
 -0.5274  -0.5130  -0.5125  -0.4816  -0.4745  -0.4394  -0.4136  -0.3259
 -0.3213
 -- Virtual --
  0.0203   0.1065   0.1158   0.1271   0.1298   0.1566   0.1727   0.1854
  0.1951   0.2472   0.2778   0.2977   0.3277   0.3409   0.3467   0.3758
  0.3880   0.3967   0.4145   0.4157   0.4186   0.4363   0.4471   0.4593
  0.4827   0.4965   0.5136   0.5251   0.5446   0.5588   0.5676   0.5883
  0.5923   0.5964   0.5986   0.6419   0.6571   0.6665   0.6696   0.7095
  0.7272   0.7408   0.7465   0.7574   0.7730   0.7895   0.8148   0.8184
  0.8316   0.8717   0.8754   0.9001   0.9435   1.0072   1.0139   1.0147
  1.0333   1.0470   1.0604   1.0751   1.0954   1.1104   1.1231   1.1397
  1.1627   1.1766   1.2268   1.2524   1.2535   1.2723   1.3163   1.3286
  1.3495   1.3673   1.4080   1.4210   1.4260   1.4475   1.4627   1.5063
  1.5109   1.5289   1.5585   1.5661   1.5801   1.5961   1.6529   1.7065
  1.7696   1.7864   1.8147   1.8869   1.8966   1.9460   2.0065   2.0783
  2.0848   2.1317   2.1473   2.2109   2.2130   2.2519   2.2728   2.3003
  2.3203   2.3732   2.3947   2.4237   2.4580   2.4994   2.5115   2.5276
  2.5955   2.6056   2.6636   2.6852   2.7048   2.7134   2.7180   2.7454
  2.7896   2.8011   2.8057   2.8453   2.8475   2.8845   2.8859   2.9203
  2.9316   2.9469   2.9473   2.9588   2.9763   2.9934   3.0139   3.0389
  3.0468   3.0685   3.0836   3.0973   3.1235   3.1246   3.1628   3.1755
  3.2079   3.2172   3.2354   3.2535   3.2608   3.2999   3.3244   3.3306
  3.3605   3.3688   3.3699   3.4067   3.4217   3.4306   3.4738   3.4981
  3.5235   3.5243   3.5605   3.5843   3.6098   3.6384   3.6788   3.7041
  3.7201   3.7565   3.7927   3.8003   3.8409   3.8492   3.8613   3.8705
  3.9073   3.9100   3.9326   3.9597   3.9619   3.9829   4.0059   4.0336
  4.0407   4.0610   4.0666   4.0848   4.1122   4.1332   4.1379   4.1830
  4.2057   4.2088   4.2473   4.2954   4.3169   4.3462   4.3920   4.3943
  4.4587   4.4817   4.5239   4.5500   4.5815   4.5949   4.6013   4.6387
  4.6460   4.6681   4.6730   4.7249   4.7617   4.7728   4.7891   4.7899
  4.8057   4.8371   4.8531   4.9036   5.0146   5.0158   5.0964   5.0983
  5.1373   5.2040   5.2169   5.2505   5.2947   5.3295   5.3568   5.4230
  5.4417   5.5031   5.5653   5.7114   5.8209   5.9346   5.9674   6.0612
  6.1923   6.2259   6.2978   6.3897   6.4679   6.5928   6.9549   7.4947
  8.9513  10.4301  11.9407  12.7342  13.6700  14.9055  15.4864
 
 Beta MOs
 -- Occupied --
-14.4267 -14.4134 -10.3607 -10.3362 -10.3268 -10.3231 -10.3169  -1.0309
 -1.0266  -0.9481  -0.8559  -0.7762  -0.7043  -0.6574  -0.6262  -0.5773
 -0.5231  -0.5115  -0.4866  -0.4676  -0.4583  -0.4366  -0.3879  -0.3194
 -- Virtual --
 -0.0677   0.0402   0.1081   0.1165   0.1284   0.1534   0.1559   0.1752
  0.1963   0.2042   0.2484   0.2784   0.3004   0.3291   0.3454   0.3483
  0.3771   0.3874   0.4003   0.4191   0.4227   0.4243   0.4399   0.4517
  0.4615   0.4855   0.5031   0.5149   0.5246   0.5462   0.5603   0.5689
  0.5896   0.5969   0.5982   0.6067   0.6434   0.6636   0.6668   0.6705
  0.7148   0.7276   0.7425   0.7484   0.7568   0.7796   0.7916   0.8172
  0.8226   0.8318   0.8730   0.8850   0.9006   0.9430   1.0080   1.0145
  1.0186   1.0349   1.0496   1.0640   1.0774   1.0990   1.1196   1.1274
  1.1416   1.1655   1.1785   1.2316   1.2538   1.2579   1.2732   1.3206
  1.3364   1.3526   1.3715   1.4149   1.4225   1.4304   1.4540   1.4675
  1.5091   1.5122   1.5369   1.5601   1.5718   1.5830   1.5991   1.6550
  1.7095   1.7770   1.7959   1.8168   1.8887   1.8981   1.9488   2.0094
  2.0810   2.0954   2.1350   2.1504   2.2063   2.2176   2.2560   2.2754
  2.3078   2.3410   2.3880   2.4025   2.4265   2.4651   2.5073   2.5183
  2.5312   2.6016   2.6152   2.6700   2.6848   2.7071   2.7138   2.7175
  2.7551   2.7946   2.8052   2.8136   2.8470   2.8554   2.8846   2.8878
  2.9235   2.9383   2.9519   2.9537   2.9638   2.9816   2.9998   3.0197
  3.0400   3.0516   3.0736   3.0916   3.1060   3.1215   3.1307   3.1659
  3.1827   3.2150   3.2206   3.2450   3.2583   3.2708   3.3016   3.3332
  3.3345   3.3664   3.3704   3.3746   3.4108   3.4282   3.4324   3.4750
  3.5080   3.5273   3.5308   3.5609   3.5902   3.6151   3.6485   3.6797
  3.7072   3.7260   3.7623   3.7951   3.8022   3.8450   3.8521   3.8689
  3.8753   3.9131   3.9132   3.9376   3.9631   3.9655   3.9874   4.0115
  4.0372   4.0446   4.0734   4.0790   4.0917   4.1204   4.1378   4.1424
  4.1849   4.2126   4.2185   4.2481   4.2987   4.3202   4.3552   4.3957
  4.3989   4.4621   4.4923   4.5258   4.5538   4.5848   4.6036   4.6067
  4.6519   4.6545   4.6782   4.6859   4.7318   4.7655   4.7813   4.7937
  4.7968   4.8090   4.8449   4.8593   4.9085   5.0160   5.0204   5.0997
  5.1092   5.1417   5.2130   5.2206   5.2610   5.2978   5.3390   5.3587
  5.4257   5.4441   5.5048   5.5681   5.7130   5.8244   5.9364   5.9712
  6.0633   6.2011   6.2281   6.3005   6.3979   6.4719   6.5956   6.9570
  7.4972   8.9520  10.4333  11.9431  12.7434  13.6753  14.9078  15.4908
 --------------------------------------------------------------
 
          Ground-State Mulliken Net Atomic Charges

     Atom                 Charge (a.u.)    Spin (a.u.)
  --------------------------------------------------------
      1 C                    -0.074350      -0.115139
      2 N                    -0.074060       0.212075
      3 C                    -0.097536      -0.228899
      4 H                     0.148301       0.005448
      5 C                    -0.089263       0.494587
      6 H                     0.151959      -0.006874
      7 C                    -0.108276       0.539243
      8 H                     0.132427      -0.009995
      9 C                     0.064091      -0.112992
     10 H                     0.088290       0.000859
     11 N                    -0.354262       0.223782
     12 H                     0.212679      -0.002094
  --------------------------------------------------------
  Sum of atomic charges =    -0.000000
  Sum of spin   charges =     1.000000

 -----------------------------------------------------------------
                    Cartesian Multipole Moments
 -----------------------------------------------------------------
    Charge (ESU x 10^10)
                -0.0000
    Dipole Moment (Debye)
         X       0.3483      Y       2.5286      Z      -2.8945
       Tot       3.8592
    Quadrupole Moments (Debye-Ang)
        XX     -42.5988     XY      -0.9814     YY     -46.5766
        XZ       1.2921     YZ      13.1872     ZZ     -46.4712
    Octopole Moments (Debye-Ang^2)
       XXX       4.9483    XXY      12.3736    XYY       4.6814
       YYY      61.7828    XXZ     -14.6723    XYZ      -3.7304
       YYZ     -37.1223    XZZ       6.7069    YZZ      48.2455
       ZZZ     -85.6160
    Hexadecapole Moments (Debye-Ang^3)
      XXXX     -53.1376   XXXY     -36.0266   XXYY    -123.7172
      XYYY     -44.8836   YYYY    -721.4203   XXXZ      32.5914
      XXYZ      76.0339   XYYZ      23.3986   YYYZ     335.0861
      XXZZ    -121.3490   XYZZ     -23.0769   YYZZ    -300.8419
      XZZZ      44.7697   YZZZ     325.2266   ZZZZ    -747.5830
 -----------------------------------------------------------------
 Calculating MO derivatives via CPSCF
    1     0    39    0.0313415  
    2     0    39    0.0128259  
    3     0    39    0.0049866  
    4     0    39    0.0014622  
    5     0    39    0.0003592  
    6    10    29    0.0000624  
    7    17    22    0.0000095  
    8    36     3    0.0000015  
    9    39     0    0.0000002  Converged
 Time for AOints: 1053.4 s (CPU) 17.8 s (wall)
 ------------------------------------------------------------------------------
                     AOints        : Timing summary (seconds)
 ------------------------------------------------------------------------------
     job step          cpu (% of tot)      sys (% of tot)     wall (% of tot)
 ------------------------------------------------------------------------------
  AOints            0.1053E+04 ( 0.1)   0.8625E-02 ( 6.1)   0.1781E+02 ( 0.1)
 ------------------------------------------------------------------------------
   Grand Totals     0.1301E+07          0.1419E+00          0.2226E+05
 ------------------------------------------------------------------------------
 Polarizability Matrix (a.u.)
            1           2           3
    1 -36.8528222  -5.4955869   5.1243342
    2  -5.4955869 -88.7331231  26.6186002
    3   5.1243342  26.6186002 -99.7167469
 Calculating analytic Hessian of the SCF energy
 
 Direct stationary perturbation theory relativistic correction:
 
 rels  =       0.078597266629
 relv  =      -0.361499603723
 rel2e =       0.000000000000
 E_rel =      -0.282902337094
 
 Hessian of the SCF Energy
            1           2           3           4           5           6
    1   0.0930626   0.1006630  -0.0957491  -0.0475180  -0.0793464   0.0772001
    2   0.1006630   0.8332103  -0.6955121  -0.0793451  -0.6215109   0.5678987
    3  -0.0957491  -0.6955121   0.8027397   0.0773000   0.5685926  -0.5945048
    4  -0.0475180  -0.0793451   0.0773000   0.0311276   0.0833693  -0.0812927
    5  -0.0793464  -0.6215109   0.5685926   0.0833693   0.6334271  -0.5994557
    6   0.0772001   0.5678987  -0.5945048  -0.0812927  -0.5994557   0.6031901
    7   0.0036257  -0.0027611   0.0068429   0.0014997   0.0007984  -0.0012582
    8  -0.0020497  -0.0021292   0.0401662  -0.0000512  -0.0006026  -0.0039532
    9   0.0081646   0.0547375  -0.0745755  -0.0033028  -0.0250447   0.0243465
   10  -0.0053249   0.0005179  -0.0000570   0.0006052  -0.0000040  -0.0000677
   11   0.0005163   0.0008795   0.0008249  -0.0000082   0.0002176  -0.0004497
   12  -0.0003777  -0.0012237   0.0007708   0.0000808   0.0005801   0.0000059
   13  -0.0541477  -0.0177411   0.0137984   0.0150137  -0.0040440   0.0043226
   14  -0.0190712  -0.2070809   0.1043865  -0.0033145  -0.0069015   0.0290751
   15   0.0108677   0.0715573  -0.1558567   0.0058126   0.0455705  -0.0207664
   16   0.0034559  -0.0031108  -0.0002991   0.0006974   0.0001369   0.0001542
   17  -0.0020805  -0.0186432  -0.0010612   0.0001252   0.0018788  -0.0002409
   18   0.0021264   0.0242929   0.0087714   0.0001592  -0.0003225  -0.0039506
   19   0.0073073   0.0023402  -0.0022131  -0.0013543  -0.0011203   0.0011004
   20   0.0022982   0.0231776  -0.0225693  -0.0011203  -0.0092525   0.0092877
   21  -0.0022286  -0.0214780   0.0115900   0.0011719   0.0095230  -0.0075819
   22   0.0005635   0.0001402  -0.0000061  -0.0002953  -0.0000739   0.0000519
   23   0.0000204   0.0007900   0.0005264  -0.0000358  -0.0005078   0.0002022
   24  -0.0000176  -0.0006092  -0.0006677   0.0000285   0.0003599  -0.0001207
   25  -0.0018430  -0.0004279   0.0004354   0.0003641   0.0002882  -0.0002809
   26  -0.0011085  -0.0099638   0.0066933   0.0005752   0.0045884  -0.0039979
   27  -0.0006899  -0.0061544   0.0030076   0.0002556   0.0020247  -0.0015900
   28   0.0002358  -0.0000773   0.0000249  -0.0000060   0.0000040   0.0000037
   29  -0.0000528  -0.0001331   0.0003808   0.0000083   0.0000484  -0.0000607
   30   0.0000112   0.0000732   0.0003111   0.0000167   0.0001192  -0.0001632
   31   0.0005421  -0.0002547  -0.0001303  -0.0000566  -0.0000266   0.0000930
   32   0.0001944   0.0009386  -0.0032372  -0.0002561  -0.0016706   0.0021839
   33   0.0007230   0.0067201  -0.0015505  -0.0002427  -0.0020303   0.0012981
   34   0.0000406   0.0000567   0.0000531  -0.0000775   0.0000185  -0.0000264
   35   0.0000168   0.0004650   0.0008090   0.0000531   0.0002856  -0.0004895
   36  -0.0000301  -0.0003023  -0.0000354   0.0000129   0.0000831  -0.0001629
            7           8           9          10          11          12
    1   0.0036257  -0.0020497   0.0081646  -0.0053249   0.0005163  -0.0003777
    2  -0.0027611  -0.0021292   0.0547375   0.0005179   0.0008795  -0.0012237
    3   0.0068429   0.0401662  -0.0745755  -0.0000570   0.0008249   0.0007708
    4   0.0014997  -0.0000512  -0.0033028   0.0006052  -0.0000082   0.0000808
    5   0.0007984  -0.0006026  -0.0250447  -0.0000040   0.0002176   0.0005801
    6  -0.0012582  -0.0039532   0.0243465  -0.0000677  -0.0004497   0.0000059
    7   0.1316590   0.0483172  -0.0140163  -0.0453690  -0.0222091  -0.0051610
    8   0.0483172   0.6827699   0.0388633  -0.0224799  -0.3177538  -0.0689421
    9  -0.0140163   0.0388633   0.5738716  -0.0046326  -0.0703123  -0.0798736
   10  -0.0453690  -0.0224799  -0.0046326   0.0296300   0.0250467   0.0050133
   11  -0.0222091  -0.3177538  -0.0703123   0.0250467   0.3356148   0.0747549
   12  -0.0051610  -0.0689421  -0.0798736   0.0050133   0.0747549   0.0843340
   13  -0.0530604  -0.0023238   0.0012285   0.0060596  -0.0008791  -0.0025239
   14  -0.0042794  -0.1295993  -0.0685708   0.0003756  -0.0041160  -0.0329232
   15  -0.0024285  -0.1153620  -0.2585304  -0.0001220  -0.0008800  -0.0064185
   16   0.0063438   0.0003910   0.0004911   0.0074216  -0.0005120   0.0005121
   17  -0.0005657  -0.0005440  -0.0017292  -0.0005980   0.0014173   0.0000727
   18  -0.0026469  -0.0318584  -0.0031394   0.0004199  -0.0007640  -0.0051053
   19  -0.0554790  -0.0184410   0.0065164   0.0062695  -0.0018196   0.0020765
   20  -0.0140721  -0.2123626   0.0117152  -0.0027967  -0.0176800   0.0251042
   21   0.0168412   0.1258734  -0.1795884  -0.0009499  -0.0070431   0.0088182
   22   0.0059857   0.0008113   0.0022879  -0.0043821   0.0004992  -0.0001751
   23  -0.0005989   0.0097934   0.0211685   0.0004629   0.0010722   0.0003065
   24   0.0001485  -0.0105504  -0.0178298  -0.0002174   0.0003574   0.0007201
   25   0.0045638  -0.0038429   0.0033001   0.0072393  -0.0008002   0.0005604
   26  -0.0057241  -0.0335965   0.0569149  -0.0005870   0.0010971   0.0011237
   27  -0.0003783   0.0165788   0.0424691   0.0007353   0.0040126  -0.0036987
   28   0.0019082  -0.0008112  -0.0000830  -0.0012163   0.0000075   0.0000762
   29  -0.0006105  -0.0059959  -0.0014418  -0.0000456  -0.0011224   0.0012458
   30   0.0001276   0.0007978   0.0018419  -0.0000282   0.0001523  -0.0003368
   31  -0.0015902   0.0004756   0.0000917  -0.0008980   0.0001500  -0.0001072
   32   0.0017138   0.0101920  -0.0164344   0.0001054   0.0002818  -0.0003409
   33   0.0019779   0.0085512  -0.0293565  -0.0001069  -0.0007014   0.0010115
   34  -0.0000874   0.0000046  -0.0000454  -0.0000349   0.0000085   0.0000258
   35  -0.0000086  -0.0001714   0.0001337   0.0000027   0.0000920   0.0002419
   36  -0.0000489  -0.0001648   0.0003643   0.0000131   0.0000485  -0.0002277
           13          14          15          16          17          18
    1  -0.0541477  -0.0190712   0.0108677   0.0034559  -0.0020805   0.0021264
    2  -0.0177411  -0.2070809   0.0715573  -0.0031108  -0.0186432   0.0242929
    3   0.0137984   0.1043865  -0.1558567  -0.0002991  -0.0010612   0.0087714
    4   0.0150137  -0.0033145   0.0058126   0.0006974   0.0001252   0.0001592
    5  -0.0040440  -0.0069015   0.0455705   0.0001369   0.0018788  -0.0003225
    6   0.0043226   0.0290751  -0.0207664   0.0001542  -0.0002409  -0.0039506
    7  -0.0530604  -0.0042794  -0.0024285   0.0063438  -0.0005657  -0.0026469
    8  -0.0023238  -0.1295993  -0.1153620   0.0003910  -0.0005440  -0.0318584
    9   0.0012285  -0.0685708  -0.2585304   0.0004911  -0.0017292  -0.0031394
   10   0.0060596   0.0003756  -0.0001220   0.0074216  -0.0005980   0.0004199
   11  -0.0008791  -0.0041160  -0.0008800  -0.0005120   0.0014173  -0.0007640
   12  -0.0025239  -0.0329232  -0.0064185   0.0005121   0.0000727  -0.0051053
   13   0.1111501   0.0507919  -0.0166126  -0.0341501  -0.0233651  -0.0069709
   14   0.0507919   0.6528500   0.0346892  -0.0236851  -0.3166124  -0.0929904
   15  -0.0166126   0.0346892   0.6263335  -0.0076252  -0.0981980  -0.0866346
   16  -0.0341501  -0.0236851  -0.0076252   0.0198084   0.0266094   0.0068930
   17  -0.0233651  -0.3166124  -0.0981980   0.0266094   0.3373256   0.1004175
   18  -0.0069709  -0.0929904  -0.0866346   0.0068930   0.1004175   0.0883778
   19   0.0051500   0.0002069   0.0110128  -0.0032136   0.0002418   0.0000281
   20  -0.0022041   0.0181643   0.0778110   0.0002799  -0.0012524   0.0020435
   21   0.0059217   0.0208327  -0.0920907  -0.0001232  -0.0001665   0.0007246
   22   0.0056539  -0.0008550   0.0009510  -0.0010656   0.0000871  -0.0000267
   23  -0.0008836  -0.0025421   0.0041035   0.0000654  -0.0002559   0.0001790
   24   0.0006322   0.0033448  -0.0013547  -0.0000700  -0.0001799   0.0002365
   25  -0.0027922   0.0000951  -0.0021282   0.0019782  -0.0000310   0.0001414
   26   0.0012466  -0.0033972  -0.0309241   0.0001812   0.0029414  -0.0013270
   27   0.0004845  -0.0011384  -0.0161668   0.0002358   0.0015418  -0.0033731
   28   0.0000197   0.0000399  -0.0000895  -0.0002854   0.0000490  -0.0000582
   29   0.0000931   0.0005066  -0.0014069   0.0000119  -0.0002706   0.0001925
   30  -0.0000446  -0.0003468  -0.0002178  -0.0000344  -0.0003475   0.0003462
   31   0.0012370  -0.0002760   0.0004516  -0.0018864  -0.0001996  -0.0002474
   32  -0.0006854  -0.0011137   0.0143962  -0.0001524  -0.0039033  -0.0015386
   33  -0.0002880   0.0030855   0.0116328  -0.0002720  -0.0016985   0.0037758
   34  -0.0001335  -0.0000282  -0.0000896   0.0008959  -0.0002725   0.0001819
   35  -0.0000055  -0.0001579  -0.0013569  -0.0002154  -0.0020812   0.0016755
   36   0.0000522   0.0005557   0.0000704   0.0001377   0.0015897  -0.0000295
           19          20          21          22          23          24
    1   0.0073073   0.0022982  -0.0022286   0.0005635   0.0000204  -0.0000176
    2   0.0023402   0.0231776  -0.0214780   0.0001402   0.0007900  -0.0006092
    3  -0.0022131  -0.0225693   0.0115900  -0.0000061   0.0005264  -0.0006677
    4  -0.0013543  -0.0011203   0.0011719  -0.0002953  -0.0000358   0.0000285
    5  -0.0011203  -0.0092525   0.0095230  -0.0000739  -0.0005078   0.0003599
    6   0.0011004   0.0092877  -0.0075819   0.0000519   0.0002022  -0.0001207
    7  -0.0554790  -0.0140721   0.0168412   0.0059857  -0.0005989   0.0001485
    8  -0.0184410  -0.2123626   0.1258734   0.0008113   0.0097934  -0.0105504
    9   0.0065164   0.0117152  -0.1795884   0.0022879   0.0211685  -0.0178298
   10   0.0062695  -0.0027967  -0.0009499  -0.0043821   0.0004629  -0.0002174
   11  -0.0018196  -0.0176800  -0.0070431   0.0004992   0.0010722   0.0003574
   12   0.0020765   0.0251042   0.0088182  -0.0001751   0.0003065   0.0007201
   13   0.0051500  -0.0022041   0.0059217   0.0056539  -0.0008836   0.0006322
   14   0.0002069   0.0181643   0.0208327  -0.0008550  -0.0025421   0.0033448
   15   0.0110128   0.0778110  -0.0920907   0.0009510   0.0041035  -0.0013547
   16  -0.0032136   0.0002799  -0.0001232  -0.0010656   0.0000654  -0.0000700
   17   0.0002418  -0.0012524  -0.0001665   0.0000871  -0.0002559  -0.0001799
   18   0.0000281   0.0020435   0.0007246  -0.0000267   0.0001790   0.0002365
   19   0.1123848   0.0360589  -0.0259479  -0.0320764  -0.0015265   0.0036894
   20   0.0360589   0.5460703   0.0005550  -0.0018033  -0.1000102  -0.0986581
   21  -0.0259479   0.0005550   0.6736472   0.0039530  -0.0985932  -0.2998799
   22  -0.0320764  -0.0018033   0.0039530   0.0199377   0.0024264  -0.0046401
   23  -0.0015265  -0.1000102  -0.0985932   0.0024264   0.1030127   0.1029478
   24   0.0036894  -0.0986581  -0.2998799  -0.0046401   0.1029478   0.3175735
   25  -0.0695942  -0.0124405   0.0003876   0.0058359   0.0006472   0.0006869
   26  -0.0083627  -0.1753359  -0.0183597  -0.0005330  -0.0026094   0.0050471
   27   0.0084884   0.0720809  -0.1186696  -0.0020164  -0.0298551   0.0001380
   28   0.0168223  -0.0026072   0.0036123  -0.0022784   0.0001978  -0.0001683
   29  -0.0042732  -0.0154673   0.0302548   0.0002428   0.0002811  -0.0005808
   30   0.0009415  -0.0006039  -0.0007436  -0.0000979   0.0010371   0.0005935
   31   0.0116601  -0.0012124  -0.0021887   0.0019486  -0.0006287  -0.0000531
   32  -0.0033003  -0.0546847  -0.0356289  -0.0008268  -0.0077971  -0.0015154
   33  -0.0058979  -0.0791172   0.0011961  -0.0003419  -0.0028780   0.0002439
   34   0.0021237  -0.0003805  -0.0004495   0.0001726  -0.0001467  -0.0000189
   35  -0.0000041  -0.0013666  -0.0057695  -0.0001150  -0.0012269   0.0000368
   36   0.0002054   0.0023510   0.0025778   0.0000602   0.0008551   0.0003474
           25          26          27          28          29          30
    1  -0.0018430  -0.0011085  -0.0006899   0.0002358  -0.0000528   0.0000112
    2  -0.0004279  -0.0099638  -0.0061544  -0.0000773  -0.0001331   0.0000732
    3   0.0004354   0.0066933   0.0030076   0.0000249   0.0003808   0.0003111
    4   0.0003641   0.0005752   0.0002556  -0.0000060   0.0000083   0.0000167
    5   0.0002882   0.0045884   0.0020247   0.0000040   0.0000484   0.0001192
    6  -0.0002809  -0.0039979  -0.0015900   0.0000037  -0.0000607  -0.0001632
    7   0.0045638  -0.0057241  -0.0003783   0.0019082  -0.0006105   0.0001276
    8  -0.0038429  -0.0335965   0.0165788  -0.0008112  -0.0059959   0.0007978
    9   0.0033001   0.0569149   0.0424691  -0.0000830  -0.0014418   0.0018419
   10   0.0072393  -0.0005870   0.0007353  -0.0012163  -0.0000456  -0.0000282
   11  -0.0008002   0.0010971   0.0040126   0.0000075  -0.0011224   0.0001523
   12   0.0005604   0.0011237  -0.0036987   0.0000762   0.0012458  -0.0003368
   13  -0.0027922   0.0012466   0.0004845   0.0000197   0.0000931  -0.0000446
   14   0.0000951  -0.0033972  -0.0011384   0.0000399   0.0005066  -0.0003468
   15  -0.0021282  -0.0309241  -0.0161668  -0.0000895  -0.0014069  -0.0002178
   16   0.0019782   0.0001812   0.0002358  -0.0002854   0.0000119  -0.0000344
   17  -0.0000310   0.0029414   0.0015418   0.0000490  -0.0002706  -0.0003475
   18   0.0001414  -0.0013270  -0.0033731  -0.0000582   0.0001925   0.0003462
   19  -0.0695942  -0.0083627   0.0084884   0.0168223  -0.0042732   0.0009415
   20  -0.0124405  -0.1753359   0.0720809  -0.0026072  -0.0154673  -0.0006039
   21   0.0003876  -0.0183597  -0.1186696   0.0036123   0.0302548  -0.0007436
   22   0.0058359  -0.0005330  -0.0020164  -0.0022784   0.0002428  -0.0000979
   23   0.0006472  -0.0026094  -0.0298551   0.0001978   0.0002811   0.0010371
   24   0.0006869   0.0050471   0.0001380  -0.0001683  -0.0005808   0.0005935
   25   0.1574661   0.0253403  -0.0258562  -0.0527392  -0.0107496   0.0174488
   26   0.0253403   0.5623596   0.1353975  -0.0113888  -0.1120184   0.1058168
   27  -0.0258562   0.1353975   0.8025016   0.0160283   0.0916715  -0.2110632
   28  -0.0527392  -0.0113888   0.0160283   0.0233107   0.0136288  -0.0208415
   29  -0.0107496  -0.1120184   0.0916715   0.0136288   0.1192071  -0.0915258
   30   0.0174488   0.1058168  -0.2110632  -0.0208415  -0.0915258   0.2598279
   31  -0.0477496   0.0039963   0.0007624   0.0098503   0.0017096   0.0016505
   32   0.0051923  -0.2086916  -0.3102887   0.0013776   0.0122631  -0.0208428
   33   0.0029836  -0.2835955  -0.4896799   0.0013461  -0.0258175  -0.0477595
   34  -0.0027293  -0.0036356   0.0019504   0.0043784   0.0000372   0.0008503
   35  -0.0032710  -0.0253737   0.0241286  -0.0004203   0.0027015   0.0056704
   36   0.0023212   0.0272108  -0.0038749   0.0001490  -0.0029120  -0.0026365
           31          32          33          34          35          36
    1   0.0005421   0.0001944   0.0007230   0.0000406   0.0000168  -0.0000301
    2  -0.0002547   0.0009386   0.0067201   0.0000567   0.0004650  -0.0003023
    3  -0.0001303  -0.0032372  -0.0015505   0.0000531   0.0008090  -0.0000354
    4  -0.0000566  -0.0002561  -0.0002427  -0.0000775   0.0000531   0.0000129
    5  -0.0000266  -0.0016706  -0.0020303   0.0000185   0.0002856   0.0000831
    6   0.0000930   0.0021839   0.0012981  -0.0000264  -0.0004895  -0.0001629
    7  -0.0015902   0.0017138   0.0019779  -0.0000874  -0.0000086  -0.0000489
    8   0.0004756   0.0101920   0.0085512   0.0000046  -0.0001714  -0.0001648
    9   0.0000917  -0.0164344  -0.0293565  -0.0000454   0.0001337   0.0003643
   10  -0.0008980   0.0001054  -0.0001069  -0.0000349   0.0000027   0.0000131
   11   0.0001500   0.0002818  -0.0007014   0.0000085   0.0000920   0.0000485
   12  -0.0001072  -0.0003409   0.0010115   0.0000258   0.0002419  -0.0002277
   13   0.0012370  -0.0006854  -0.0002880  -0.0001335  -0.0000055   0.0000522
   14  -0.0002760  -0.0011137   0.0030855  -0.0000282  -0.0001579   0.0005557
   15   0.0004516   0.0143962   0.0116328  -0.0000896  -0.0013569   0.0000704
   16  -0.0018864  -0.0001524  -0.0002720   0.0008959  -0.0002154   0.0001377
   17  -0.0001996  -0.0039033  -0.0016985  -0.0002725  -0.0020812   0.0015897
   18  -0.0002474  -0.0015386   0.0037758   0.0001819   0.0016755  -0.0000295
   19   0.0116601  -0.0033003  -0.0058979   0.0021237  -0.0000041   0.0002054
   20  -0.0012124  -0.0546847  -0.0791172  -0.0003805  -0.0013666   0.0023510
   21  -0.0021887  -0.0356289   0.0011961  -0.0004495  -0.0057695   0.0025778
   22   0.0019486  -0.0008268  -0.0003419   0.0001726  -0.0001150   0.0000602
   23  -0.0006287  -0.0077971  -0.0028780  -0.0001467  -0.0012269   0.0008551
   24  -0.0000531  -0.0015154   0.0002439  -0.0000189   0.0000368   0.0003474
   25  -0.0477496   0.0051923   0.0029836  -0.0027293  -0.0032710   0.0023212
   26   0.0039963  -0.2086916  -0.2835955  -0.0036356  -0.0253737   0.0272108
   27   0.0007624  -0.3102887  -0.4896799   0.0019504   0.0241286  -0.0038749
   28   0.0098503   0.0013776   0.0013461   0.0043784  -0.0004203   0.0001490
   29   0.0017096   0.0122631  -0.0258175   0.0000372   0.0027015  -0.0029120
   30   0.0016505  -0.0208428  -0.0477595   0.0008503   0.0056704  -0.0026365
   31   0.0412370  -0.0138415   0.0019613  -0.0142941   0.0101080  -0.0022837
   32  -0.0138415   0.3604453   0.6684880   0.0104789  -0.1062598  -0.2952412
   33   0.0019613   0.6684880   0.9237726  -0.0018426  -0.2910064  -0.3745845
   34  -0.0142941   0.0104789  -0.0018426   0.0097456  -0.0061408  -0.0005890
   35   0.0101080  -0.1062598  -0.2910064  -0.0061408   0.1330933   0.2659265
   36  -0.0022837  -0.2952412  -0.3745845  -0.0005890   0.2659265   0.3781915
 **********************************************************************
 **                                                                  **
 **                       VIBRATIONAL ANALYSIS                       **
 **                       --------------------                       **
 **                                                                  **
 **        VIBRATIONAL FREQUENCIES (CM**-1) AND NORMAL MODES         **
 **     FORCE CONSTANTS (mDYN/ANGSTROM) AND REDUCED MASSES (AMU)     **
 **                  INFRARED INTENSITIES (KM/MOL)                   **
 **                                                                  **
 **********************************************************************
 

 Mode:                 1                      2                      3
 Frequency:     -1155.67                 105.91                 128.77
 Force Cnst:      0.9864                 0.0181                 0.0353
 Red. Mass:       1.2535                 2.7445                 3.6103
 IR Active:          YES                    YES                    YES
 IR Intens:      285.945                  1.124                  4.661
 Raman Active:       YES                    YES                    YES
               X      Y      Z        X      Y      Z        X      Y      Z
 C          0.000 -0.000 -0.001    0.074 -0.003  0.002   -0.012 -0.017  0.044
 N          0.000 -0.000  0.000   -0.170  0.020 -0.008    0.126 -0.180 -0.104
 C          0.000  0.005 -0.001   -0.043  0.003 -0.004   -0.165  0.073  0.116
 H          0.001  0.006 -0.008   -0.333  0.029 -0.012   -0.270  0.072  0.153
 C          0.000  0.002  0.001    0.301 -0.026  0.009   -0.098  0.072  0.119
 H         -0.000  0.013 -0.020    0.706 -0.065  0.024   -0.014  0.050  0.164
 C          0.001  0.011 -0.001   -0.038  0.003 -0.003   -0.005 -0.009  0.063
 H          0.001  0.007  0.000   -0.146  0.014 -0.009    0.033 -0.100  0.099
 C          0.005  0.038 -0.028    0.048 -0.005  0.006    0.206 -0.022 -0.063
 H          0.003  0.014 -0.045    0.271 -0.020  0.020    0.629 -0.152 -0.084
 N         -0.013 -0.110  0.068   -0.133  0.005 -0.001   -0.064  0.091 -0.143
 H          0.101  0.828 -0.532   -0.373  0.023 -0.014   -0.345  0.195 -0.212
 TransDip   0.053  0.493 -0.217    0.034 -0.003  0.000   -0.043  0.040  0.035

 Mode:                 4                      5                      6
 Frequency:       130.70                 235.98                 348.48
 Force Cnst:      0.0390                 0.2156                 0.1504
 Red. Mass:       3.8744                 6.5716                 2.1026
 IR Active:          YES                    YES                    YES
 IR Intens:        5.047                  1.209                  0.199
 Raman Active:       YES                    YES                    YES
               X      Y      Z        X      Y      Z        X      Y      Z
 C         -0.010  0.018 -0.049   -0.023 -0.309  0.007   -0.093  0.003 -0.003
 N          0.148  0.171  0.130   -0.021 -0.005  0.325    0.068 -0.008  0.007
 C         -0.159 -0.053 -0.143    0.004 -0.032 -0.076   -0.155  0.022 -0.004
 H         -0.246 -0.032 -0.192    0.020  0.023 -0.291   -0.470  0.050 -0.017
 C         -0.108 -0.063 -0.142   -0.016 -0.302 -0.022    0.015 -0.002  0.003
 H         -0.032 -0.055 -0.185   -0.029 -0.337  0.116    0.492 -0.050  0.029
 C          0.007  0.011 -0.067    0.008  0.127  0.034    0.231 -0.014  0.007
 H          0.071  0.104 -0.103    0.007  0.167  0.015    0.402 -0.035  0.017
 C          0.194 -0.009  0.093    0.013  0.150 -0.070   -0.082  0.009 -0.012
 H          0.610  0.055  0.162    0.006  0.013 -0.137   -0.489  0.051 -0.031
 N         -0.086 -0.084  0.145    0.028  0.297 -0.175   -0.003 -0.007 -0.000
 H         -0.374 -0.145  0.182    0.050  0.447 -0.269    0.159 -0.028  0.015
 TransDip  -0.046 -0.035 -0.044    0.001 -0.019 -0.030    0.014 -0.001 -0.000

 Mode:                 7                      8                      9
 Frequency:       393.02                 484.26                 561.14
 Force Cnst:      0.4088                 0.8000                 1.2922
 Red. Mass:       4.4919                 5.7899                 6.9651
 IR Active:          YES                    YES                    YES
 IR Intens:        0.553                  9.219                  1.550
 Raman Active:       YES                    YES                    YES
               X      Y      Z        X      Y      Z        X      Y      Z
 C         -0.007 -0.172 -0.034    0.534 -0.050  0.020    0.007  0.261  0.522
 N         -0.011 -0.012  0.136   -0.220  0.023 -0.012   -0.027 -0.255  0.022
 C          0.031  0.296  0.050   -0.221  0.018 -0.007    0.002 -0.045 -0.161
 H          0.048  0.293  0.049   -0.050  0.003 -0.001    0.022 -0.002 -0.342
 C         -0.005  0.034  0.118   -0.151  0.015 -0.007   -0.010 -0.125 -0.052
 H         -0.053 -0.079  0.443   -0.513  0.050 -0.024    0.009  0.002 -0.409
 C          0.000  0.115 -0.154    0.125 -0.010  0.008    0.014  0.110 -0.153
 H         -0.032 -0.099 -0.069    0.440 -0.038  0.023    0.019  0.137 -0.169
 C          0.021  0.054 -0.198    0.001 -0.001 -0.000    0.018  0.146 -0.124
 H          0.058  0.254 -0.098   -0.165  0.013 -0.009    0.027  0.280 -0.060
 N         -0.020 -0.256  0.015   -0.027  0.001 -0.001   -0.002 -0.057  0.012
 H         -0.071 -0.521  0.180    0.285 -0.026  0.019   -0.047 -0.206  0.106
 TransDip   0.000  0.011 -0.021    0.097 -0.010  0.004    0.001  0.036 -0.016

 Mode:                10                     11                     12
 Frequency:       571.76                 725.19                 807.49
 Force Cnst:      0.2578                 0.3667                 1.9785
 Red. Mass:       1.3387                 1.1833                 5.1501
 IR Active:          YES                    YES                    YES
 IR Intens:       76.319                 41.094                  2.418
 Raman Active:       YES                    YES                    YES
               X      Y      Z        X      Y      Z        X      Y      Z
 C         -0.028  0.004  0.001   -0.019  0.002 -0.000   -0.013  0.074 -0.066
 N          0.009 -0.002  0.001    0.005 -0.001  0.001    0.017  0.090 -0.095
 C          0.010 -0.000 -0.000   -0.032  0.005 -0.002   -0.048 -0.116  0.105
 H         -0.036  0.004 -0.002    0.314 -0.026  0.010    0.051 -0.020 -0.259
 C          0.027 -0.003  0.001    0.031 -0.002  0.001    0.047 -0.158 -0.041
 H         -0.047  0.004 -0.001    0.157 -0.015  0.007   -0.252 -0.061 -0.272
 C         -0.007  0.001 -0.002   -0.098  0.008 -0.007    0.003  0.221  0.392
 H         -0.113  0.009 -0.006    0.841 -0.071  0.035    0.024  0.065  0.456
 C          0.076 -0.005  0.004   -0.059  0.003 -0.002    0.022  0.101 -0.203
 H          0.084 -0.004  0.005    0.349 -0.034  0.020   -0.013  0.027 -0.235
 N         -0.137  0.010 -0.008    0.017 -0.000  0.001   -0.009 -0.168 -0.047
 H          0.969 -0.082  0.060    0.153 -0.009  0.008   -0.058 -0.378  0.077
 TransDip   0.278 -0.022  0.017    0.204 -0.019  0.010   -0.012  0.039 -0.028

 Mode:                13                     14                     15
 Frequency:       818.20                 919.68                 985.63
 Force Cnst:      0.6960                 1.8448                 0.8738
 Red. Mass:       1.7645                 3.7019                 1.5266
 IR Active:          YES                    YES                    YES
 IR Intens:       14.482                 28.258                  1.483
 Raman Active:       YES                    YES                    YES
               X      Y      Z        X      Y      Z        X      Y      Z
 C          0.070  0.000 -0.003   -0.001 -0.034 -0.054    0.008  0.000  0.001
 N         -0.014  0.010 -0.009    0.002  0.022 -0.005   -0.001  0.001 -0.001
 C          0.120 -0.022  0.014   -0.021 -0.223  0.105    0.037 -0.004  0.003
 H         -0.066  0.004 -0.028   -0.064 -0.321  0.438   -0.424  0.038 -0.011
 C         -0.211  0.005 -0.012    0.002  0.046  0.059    0.003 -0.002 -0.001
 H          0.942 -0.098  0.009    0.000  0.061  0.001   -0.187  0.015 -0.007
 C         -0.029  0.023  0.036   -0.014 -0.170 -0.097    0.090 -0.005  0.005
 H         -0.086  0.014  0.040   -0.006 -0.364 -0.037   -0.195  0.017 -0.007
 C         -0.005  0.011 -0.019    0.035  0.327 -0.137   -0.189  0.016 -0.011
 H          0.103 -0.008 -0.017    0.048  0.526 -0.040    0.820 -0.076  0.041
 N         -0.009 -0.015 -0.005   -0.001  0.038  0.073    0.035 -0.004  0.002
 H          0.089 -0.041  0.012   -0.019 -0.101  0.169    0.131 -0.013  0.009
 TransDip   0.122 -0.004  0.002    0.016  0.143 -0.091   -0.039  0.004 -0.001

 Mode:                16                     17                     18
 Frequency:      1008.20                1039.65                1179.76
 Force Cnst:      0.7747                 2.0136                 1.1231
 Red. Mass:       1.2935                 3.1619                 1.3695
 IR Active:          YES                    YES                    YES
 IR Intens:        9.930                  4.550                  4.228
 Raman Active:       YES                    YES                    YES
               X      Y      Z        X      Y      Z        X      Y      Z
 C         -0.010  0.003 -0.001   -0.015 -0.154  0.001    0.002  0.018 -0.001
 N          0.002  0.002 -0.002   -0.017 -0.115  0.138    0.003  0.022 -0.023
 C         -0.125  0.012 -0.007   -0.014 -0.101 -0.016   -0.013 -0.112  0.026
 H          0.826 -0.072  0.019    0.023 -0.135  0.106   -0.017 -0.197  0.313
 C          0.006 -0.004  0.006    0.034  0.304 -0.116   -0.003 -0.003  0.056
 H          0.243 -0.029  0.022    0.082  0.490 -0.640   -0.024 -0.128  0.422
 C          0.088 -0.014  0.003    0.009  0.095  0.065    0.011  0.098 -0.058
 H         -0.425  0.020 -0.016    0.009  0.333 -0.028    0.071  0.725 -0.313
 C         -0.043  0.008 -0.003   -0.003 -0.017 -0.026   -0.003 -0.028 -0.000
 H          0.205 -0.012  0.011    0.011 -0.067 -0.046   -0.004 -0.060 -0.023
 N          0.005  0.000  0.001   -0.002 -0.033 -0.015   -0.000 -0.022 -0.023
 H          0.043 -0.003  0.004   -0.002 -0.078  0.011    0.001 -0.017 -0.031
 TransDip   0.100 -0.007  0.007    0.009  0.027 -0.062   -0.003 -0.032  0.058

 Mode:                19                     20                     21
 Frequency:      1202.81                1317.82                1437.23
 Force Cnst:      2.1929                 1.6839                 2.1071
 Red. Mass:       2.5727                 1.6457                 1.7313
 IR Active:          YES                    YES                    YES
 IR Intens:       12.284                  1.134                 15.973
 Raman Active:       YES                    YES                    YES
               X      Y      Z        X      Y      Z        X      Y      Z
 C         -0.001 -0.005  0.000    0.000 -0.018 -0.043    0.001  0.003 -0.009
 N          0.002  0.016 -0.019    0.004  0.035 -0.024    0.000  0.001  0.000
 C         -0.007  0.064  0.264   -0.003 -0.034  0.032    0.014  0.123 -0.090
 H          0.002 -0.009  0.544    0.026  0.139 -0.645   -0.021 -0.027  0.493
 C         -0.009 -0.143 -0.118   -0.011 -0.024  0.217   -0.007 -0.065  0.039
 H          0.042  0.058 -0.733    0.042  0.250 -0.557    0.020  0.075 -0.378
 C          0.014  0.089 -0.133    0.001 -0.019 -0.057   -0.015 -0.136  0.076
 H         -0.011 -0.022 -0.088    0.034  0.283 -0.185    0.049  0.454 -0.160
 C         -0.005 -0.074  0.002   -0.002 -0.014  0.003    0.009  0.105  0.003
 H          0.001  0.053  0.070    0.008  0.110  0.060   -0.026 -0.460 -0.293
 N          0.001  0.033  0.020    0.001  0.002 -0.011   -0.002 -0.023  0.005
 H          0.005  0.065  0.008    0.001 -0.005 -0.007   -0.009 -0.083  0.039
 TransDip  -0.002 -0.079 -0.080   -0.000  0.003 -0.034    0.006  0.111  0.063

 Mode:                22                     23                     24
 Frequency:      1474.98                1512.84                1722.72
 Force Cnst:      1.6243                 2.8518                11.4403
 Red. Mass:       1.2672                 2.1149                 6.5427
 IR Active:          YES                    YES                    YES
 IR Intens:        7.611                 13.354                 57.646
 Raman Active:       YES                    YES                    YES
               X      Y      Z        X      Y      Z        X      Y      Z
 C          0.000  0.003 -0.000    0.000 -0.005 -0.021   -0.000 -0.003  0.000
 N         -0.001 -0.004  0.004    0.002  0.019 -0.013   -0.000 -0.002  0.001
 C          0.006  0.048 -0.043    0.003 -0.044 -0.179   -0.007 -0.036  0.106
 H         -0.010 -0.019  0.228   -0.045 -0.271  0.600    0.009  0.030 -0.172
 C         -0.001 -0.018 -0.008   -0.010 -0.029  0.180    0.002  0.008 -0.042
 H          0.003  0.005 -0.075    0.023  0.139 -0.269   -0.002 -0.014 -0.012
 C         -0.008 -0.056  0.075    0.015  0.166 -0.031    0.010  0.060 -0.096
 H          0.020  0.223 -0.024   -0.057 -0.545  0.258   -0.025 -0.296  0.035
 C         -0.005 -0.025  0.029   -0.005 -0.047  0.030   -0.000  0.307  0.450
 H          0.049  0.808  0.446   -0.005 -0.024  0.055   -0.039 -0.353  0.067
 N          0.003 -0.028 -0.081    0.001 -0.004 -0.014    0.001 -0.220 -0.322
 H          0.008  0.004 -0.121    0.003  0.010 -0.026    0.000 -0.295 -0.431
 TransDip   0.004  0.077  0.042   -0.010 -0.071  0.093    0.007  0.201  0.137

 Mode:                25                     26                     27
 Frequency:      2317.50                2939.99                3180.15
 Force Cnst:     39.8757                 5.5121                 6.4779
 Red. Mass:      12.6014                 1.0824                 1.0871
 IR Active:          YES                    YES                    YES
 IR Intens:        7.229                160.652                  4.572
 Raman Active:       YES                    YES                    YES
               X      Y      Z        X      Y      Z        X      Y      Z
 C          0.077  0.569 -0.555    0.000  0.000  0.000   -0.000 -0.000  0.000
 N         -0.057 -0.417  0.406    0.000  0.000 -0.000    0.000  0.000 -0.000
 C         -0.003 -0.015  0.048    0.000  0.000  0.001   -0.005 -0.064 -0.019
 H         -0.001 -0.000 -0.014    0.000  0.001 -0.002    0.060  0.747  0.207
 C         -0.009 -0.078  0.054   -0.000 -0.000 -0.000    0.000  0.004  0.003
 H         -0.009 -0.079  0.024   -0.000 -0.001  0.001   -0.004 -0.049 -0.018
 C          0.003  0.023 -0.021   -0.000 -0.000  0.002   -0.000  0.021  0.048
 H          0.001 -0.004 -0.020    0.001 -0.008 -0.044    0.006 -0.234 -0.575
 C         -0.001 -0.009 -0.003    0.007  0.040 -0.071   -0.000 -0.002  0.002
 H         -0.001 -0.007 -0.002   -0.087 -0.444  0.887    0.002  0.014 -0.021
 N          0.000  0.002  0.003   -0.000 -0.002 -0.001    0.000 -0.000 -0.000
 H          0.000  0.005  0.006    0.000 -0.003 -0.009    0.000  0.001 -0.000
 TransDip   0.008  0.058 -0.063    0.033  0.151 -0.375   -0.005 -0.028  0.062

 Mode:                28                     29                     30
 Frequency:      3198.11                3259.00                3950.40
 Force Cnst:      6.5822                 6.8031                10.0904
 Red. Mass:       1.0923                 1.0871                 1.0974
 IR Active:          YES                    YES                    YES
 IR Intens:       10.947                  2.255                279.553
 Raman Active:       YES                    YES                    YES
               X      Y      Z        X      Y      Z        X      Y      Z
 C          0.000  0.000 -0.000    0.000  0.001 -0.001   -0.000 -0.000  0.000
 N          0.000  0.000  0.000    0.000  0.000 -0.000    0.000  0.000 -0.000
 C         -0.004 -0.053 -0.013   -0.000 -0.004  0.001   -0.000 -0.000  0.001
 H          0.048  0.596  0.160    0.005  0.060  0.019    0.000  0.001 -0.000
 C          0.000  0.003  0.004   -0.006 -0.079 -0.029    0.000 -0.000 -0.000
 H         -0.002 -0.030 -0.010    0.077  0.935  0.330    0.000  0.003  0.002
 C          0.001 -0.023 -0.064   -0.000 -0.001  0.001    0.000  0.001 -0.000
 H         -0.008  0.289  0.723    0.000 -0.003 -0.007    0.000  0.001  0.001
 C          0.000  0.004 -0.002    0.000  0.001  0.000   -0.000  0.006  0.009
 H         -0.003 -0.019  0.026    0.000 -0.001 -0.001   -0.001 -0.002  0.012
 N         -0.000  0.000  0.000   -0.000 -0.001  0.000    0.001 -0.045 -0.069
 H         -0.000 -0.001 -0.001   -0.000 -0.006 -0.001   -0.007  0.537  0.839
 TransDip   0.000 -0.050 -0.093    0.004  0.046 -0.014    0.013  0.422  0.329

 STANDARD THERMODYNAMIC QUANTITIES AT   298.15 K  AND     1.00 ATM

   This Molecule has  1 Imaginary Frequencies
   Zero point vibrational energy:       54.263 kcal/mol

   Atom    1 Element C  Has Mass   12.00000
   Atom    2 Element N  Has Mass   14.00307
   Atom    3 Element C  Has Mass   12.00000
   Atom    4 Element H  Has Mass    1.00783
   Atom    5 Element C  Has Mass   12.00000
   Atom    6 Element H  Has Mass    1.00783
   Atom    7 Element C  Has Mass   12.00000
   Atom    8 Element H  Has Mass    1.00783
   Atom    9 Element C  Has Mass   12.00000
   Atom   10 Element H  Has Mass    1.00783
   Atom   11 Element N  Has Mass   14.00307
   Atom   12 Element H  Has Mass    1.00783
   Molecular Mass:    93.045290 amu
   Principal axes and moments of inertia in amu*Bohr^2:
                             1           2           3
    Eigenvalues --      220.50213  1395.33527  1615.80247
          X               0.08964     0.01958     0.99578
          Y               0.72399     0.68531    -0.07866
          Z              -0.68396     0.72799     0.04725
   Rotational Symmetry Number is   1
   The Molecule is an Asymmetric Top
   Translational Enthalpy:        0.889 kcal/mol
   Rotational Enthalpy:           0.889 kcal/mol
   Vibrational Enthalpy:         56.983 kcal/mol
   gas constant (RT):             0.592 kcal/mol
   Translational Entropy:        39.503  cal/mol.K
   Rotational Entropy:           27.699  cal/mol.K
   Vibrational Entropy:          16.184  cal/mol.K

   Total Enthalpy:               59.353 kcal/mol
   Total Entropy:                83.386  cal/mol.K
Archival summary:
1\1\c8-59\FREQ\ProcedureUnspecified\BasisUnspecified\255(2)\hpark21\FriFeb1020:07:012023FriFeb1020:07:012023\0\\#,FREQ,ProcedureUnspecified,BasisUnspecified,\\0,2\C\H,1,1.07853\C,1,1.37893,2,120.911\H,3,1.0844,1,116.933,2,179.689,0\C,3,1.38828,1,126.329,2,-0.32003,0\H,5,1.0841,3,116.586,1,179.51,0\C,1,1.41289,2,117.613,3,179.981,0\N,7,1.15306,1,179.277,2,5.27142,0\C,5,1.4638,3,128.697,1,-0.62814,0\H,9,1.1043,5,112.04,3,179.403,0\N,9,1.24382,5,127.544,3,-0.738236,0\H,11,0.986955,9,177.823,5,-2.73385,0\\\@

 Total job time:  22833.24s(wall), 1306902.26s(cpu) 
 Fri Feb 10 20:07:01 2023

        *************************************************************
        *                                                           *
        *  Thank you very much for using Q-Chem.  Have a nice day.  *
        *                                                           *
        *************************************************************


Running Job 2 of 2 qchem.in
qchem qchem.in_39845.1 ./qchem39845/ 0
/home/leeping/opt/qchem/5.3.2-openmp/exe/qcprog.exe_s qchem.in_39845.1 ./qchem39845/
                  Welcome to Q-Chem
     A Quantum Leap Into The Future Of Chemistry


 Q-Chem 5.3, Q-Chem, Inc., Pleasanton, CA (2020)

 Yihan Shao,  Zhengting Gan,  E. Epifanovsky,  A. T. B. Gilbert,  M. Wormit,  
 J. Kussmann,  A. W. Lange,  A. Behn,  Jia Deng,  Xintian Feng,  D. Ghosh,  
 M. Goldey,  P. R. Horn,  L. D. Jacobson,  I. Kaliman,  T. Kus,  A. Landau,  
 Jie Liu,  E. I. Proynov,  R. M. Richard,  R. P. Steele,  E. J. Sundstrom,  
 H. L. Woodcock III,  P. M. Zimmerman,  D. Zuev,  B. Alam,  B. Albrecht,  
 A. Aldossary,  E. Alguire,  S. A. Baeppler,  D. Barton,  Z. Benda,  
 Y. A. Bernard,  E. J. Berquist,  K. B. Bravaya,  H. Burton,  K. Carter-Fenk,  
 D. Casanova,  Chun-Min Chang,  Yunqing Chen,  A. Chien,  K. D. Closser,  
 M. P. Coons,  S. Coriani,  S. Dasgupta,  A. L. Dempwolff,  M. Diedenhofen,  
 Hainam Do,  R. G. Edgar,  Po-Tung Fang,  S. Faraji,  S. Fatehi,  
 Qingguo Feng,  J. Fosso-Tande,  J. Gayvert,  Qinghui Ge,  A. Ghysels,  
 G. Gidofalvi,  J. Gomes,  J. Gonthier,  S. Gulania,  A. Gunina,  D. Hait,  
 M. W. D. Hanson-Heine,  S. Hammes-Schiffer,  P. H. P. Harbach,  
 A. W. Hauser,  M. F. Herbst,  J. E. Herr,  E. G. Hohenstein,  Z. C. Holden,  
 S. Houck,  Kerwin Hui,  B. C. Huynh,  M. Ivanov,  T.-C. Jagau,  Hyunjun Ji,  
 B. Kaduk,  K. Khistyaev,  Jaehoon Kim,  P. Klunzinger,  K. Koh,  
 D. Kosenkov,  L. Koulias,  T. Kowalczyk,  C. M. Krauter,  A. Kunitsa,  
 Ka Un Lao,  A. Laurent,  K. V. Lawler,  Joonho Lee,  D. Lefrancois,  
 S. Lehtola,  D. S. Levine,  Yi-Pei Li,  You-Sheng Lin,  Fenglai Liu,  
 Kuan-Yu Liu,  E. Livshits,  M. Loipersberger,  A. Luenser,  A. Manjanath,  
 P. Manohar,  E. Mansoor,  S. F. Manzer,  Shan-Ping Mao,  Yuezhi Mao,  
 N. Mardirossian,  A. V. Marenich,  T. Markovich,  L. A. Martinez-Martinez,  
 S. A. Maurer,  N. J. Mayhall,  S. C. McKenzie,  J.-M. Mewes,  P. Morgante,  
 A. F. Morrison,  J. W. Mullinax,  K. Nanda,  T. S. Nguyen-Beck,  
 R. Olivares-Amaya,  K. J. Oosterbaan,  J. A. Parkhill,  S. K. Paul,  
 F. Pavosevic,  Zheng Pei,  T. M. Perrine,  F. Plasser,  P. Pokhilko,  
 S. Prager,  A. Prociuk,  E. Ramos,  B. Rana,  D. R. Rehn,  F. Rob,  
 E. Rossomme,  M. Scheurer,  M. Schneider,  N. Sergueev,  S. M. Sharada,  
 S. Sharma,  W. Skomorowski,  D. W. Small,  T. Stauch,  C. J. Stein,  
 T. Stein,  Yu-Chuan Su,  S. P. Veccham,  Zhen Tao,  A. J. W. Thom,  
 A. Tkatchenko,  T. Tsuchimochi,  N. M. Tubman,  L. Vogt,  M. L. Vidal,  
 O. Vydrov,  M. A. Watson,  J. Wenzel,  M. de Wergifosse,  T. A. Wesolowski,  
 A. White,  J. Witte,  A. Yamada,  Jun Yang,  K. Yao,  S. Yeganeh,  
 S. R. Yost,  Zhi-Qiang You,  A. Zech,  Igor Ying Zhang,  Xing Zhang,  
 Yan Zhao,  Ying Zhu,  B. R. Brooks,  G. K. L. Chan,  C. J. Cramer,  
 M. S. Gordon,  W. J. Hehre,  A. Klamt,  M. W. Schmidt,  C. D. Sherrill,  
 D. G. Truhlar,  A. Aspuru-Guzik,  R. Baer,  A. T. Bell,  N. A. Besley,  
 Jeng-Da Chai,  A. E. DePrince, III,  R. A. DiStasio Jr.,  A. Dreuw,  
 B. D. Dunietz,  T. R. Furlani,  Chao-Ping Hsu,  Yousung Jung,  Jing Kong,  
 D. S. Lambrecht,  WanZhen Liang,  C. Ochsenfeld,  V. A. Rassolov,  
 L. V. Slipchenko,  J. E. Subotnik,  T. Van Voorhis,  J. M. Herbert,  
 A. I. Krylov,  P. M. W. Gill,  M. Head-Gordon

 Contributors to earlier versions of Q-Chem not listed above: 
 R. D. Adamson,  B. Austin,  J. Baker,  G. J. O. Beran,  K. Brandhorst,  
 S. T. Brown,  E. F. C. Byrd,  A. K. Chakraborty,  C.-L. Cheng,  
 Siu Hung Chien,  D. M. Chipman,  D. L. Crittenden,  H. Dachsel,  
 R. J. Doerksen,  A. D. Dutoi,  L. Fusti-Molnar,  W. A. Goddard III,  
 A. Golubeva-Zadorozhnaya,  S. R. Gwaltney,  G. Hawkins,  A. Heyden,  
 S. Hirata,  G. Kedziora,  F. J. Keil,  C. Kelley,  Jihan Kim,  R. A. King,  
 R. Z. Khaliullin,  P. P. Korambath,  W. Kurlancheek,  A. M. Lee,  M. S. Lee,  
 S. V. Levchenko,  Ching Yeh Lin,  D. Liotard,  R. C. Lochan,  I. Lotan,  
 P. E. Maslen,  N. Nair,  D. P. O'Neill,  D. Neuhauser,  E. Neuscamman,  
 C. M. Oana,  R. Olson,  B. Peters,  R. Peverati,  P. A. Pieniazek,  
 Y. M. Rhee,  J. Ritchie,  M. A. Rohrdanz,  E. Rosta,  N. J. Russ,  
 H. F. Schaefer III,  N. E. Schultz,  N. Shenvi,  A. C. Simmonett,  A. Sodt,  
 D. Stuck,  K. S. Thanthiriwatte,  V. Vanovschi,  Tao Wang,  A. Warshel,  
 C. F. Williams,  Q. Wu,  X. Xu,  W. Zhang

 Please cite Q-Chem as follows:
 Y. Shao et al., Mol. Phys. 113, 184-215 (2015)
 DOI: 10.1080/00268976.2014.952696

 Q-Chem 5.3.2 for Intel X86 EM64T Linux

 Parts of Q-Chem use Armadillo 9.800.1 (Horizon Scraper).
 http://arma.sourceforge.net/

 Q-Chem begins on Fri Feb 10 20:07:02 2023  

Host: 
0

     Scratch files written to ./qchem39845//
 Dec820 |scratch|qcdevops|jenkins|workspace|build_RNUM 5633   
Processing $rem in /home/leeping/opt/qchem/5.3.2-openmp/config/preferences:
Processing $rem in /home/hpark21/.qchemrc:
The previous job contains 0 fragments, simply inherited here

Checking the input file for inconsistencies... 	...done.

--------------------------------------------------------------
User input:
--------------------------------------------------------------

$molecule
read
$end

$rem
jobtype               rpath
method                wB97X-D3
basis                 cc-pvtz
unrestricted          true
scf_guess             read
rpath_max_cycles      100
mem_total             200000
$end

--------------------------------------------------------------
 Adding empirical dispersion correction 
 ----------------------------------------------------------------
 Doing -D3(0) with
 s6  =   1.00000
 s8  =   1.00000
 rs6 =   1.28100
 rs8 =   1.09400
 -D3 energy without 3body term =     -0.0026034666 hartrees
 ----------------------------------------------------------------
             Standard Nuclear Orientation (Angstroms)
    I     Atom           X                Y                Z
 ----------------------------------------------------------------
    1      C      -0.2296041915    -1.6982790407     2.0520861550
    2      N      -0.3413489376    -2.5198491720     2.8533935119
    3      C      -0.0671378635    -0.9667254094    -0.2653852405
    4      H      -0.1505049342    -2.0106729202    -0.5467073388
    5      C      -0.0936460407    -0.6791732834     1.0829680322
    6      H      -0.0104687049     0.3370697693     1.4344898470
    7      C       0.0558640698    -0.0490073633    -1.2997884807
    8      H       0.0670776739    -0.4512073790    -2.3064601477
    9      C       0.1716545815     1.4081086022    -1.2215372853
   10      H       0.2663911705     1.8704929186    -2.2198873603
   11      N       0.1694990837     2.1147361125    -0.1979301523
   12      H       0.1622240893     2.6445071627     0.6347584541
 ----------------------------------------------------------------
 Nuclear Repulsion Energy =         236.31728312 hartrees
 There are       25 alpha and       24 beta electrons
 Requested basis set is cc-pVTZ
 There are 100 shells and 280 basis functions

 Total QAlloc Memory Limit 200000 MB
 Mega-Array Size      1956 MB
 MEM_STATIC part      2000 MB
 Starting direction for rxn path = 1

                       Distance Matrix (Angstroms)
             C (  1)   N (  2)   C (  3)   H (  4)   C (  5)   H (  6)
   N (  2)  1.153065
   C (  3)  2.435619  3.494877
   H (  4)  2.618697  3.443308  1.084398
   C (  5)  1.412888  2.565902  1.378929  2.105224
   H (  6)  2.138245  3.206985  2.143051  3.075166  1.078534
   C (  7)  3.746552  4.848892  1.388282  2.111362  2.469209  2.762197
   H (  8)  4.543141  5.574063  2.109445  2.361357  3.400886  3.823886
   C (  9)  4.530702  5.683053  2.571203  3.499607  3.120557  2.869629
   H ( 10)  5.588551  6.736663  3.461377  4.246973  4.187992  3.972721
   N ( 11)  4.445328  5.572335  3.091270  4.152475  3.084781  2.420182
   H ( 12)  4.584991  5.643271  3.728789  4.812937  3.363512  2.448195
             C (  7)   H (  8)   C (  9)   H ( 10)   N ( 11)
   H (  8)  1.084103
   C (  9)  1.463802  2.155238
   H ( 10)  2.139015  2.331848  1.104299
   N ( 11)  2.430800  3.322718  1.243824  2.038959
   H ( 12)  3.317952  4.271214  2.230382  2.959553  0.986955
 
 A cutoff of  1.0D-11 yielded   4440 shell pairs
 There are     34396 function pairs (     44786 Cartesian)
 Smallest overlap matrix eigenvalue = 1.50E-04

 Scale SEOQF with 1.000000e+00/1.000000e-01/1.000000e-01

 Standard Electronic Orientation quadrupole field applied
 Nucleus-field energy     =    -0.0000000033 hartrees
 Guess MOs from SCF MO coefficient file
 Reading MOs from coefficient file
 Reading MOs from coefficient file
 Long-range K will be added via erf
 Coulomb attenuation parameter = 0.25 bohr**(-1)
 An unrestricted hybrid HF-DFT SCF calculation will be
 performed using Pulay DIIS extrapolation
 Exchange:     0.1957 Hartree-Fock + 1.0000 wB97X-D3 + LR-HF
 Correlation:  1.0000 wB97X-D3
 Using SG-2 standard quadrature grid
 Dispersion:   Grimme D3
 SCF converges when DIIS error is below 1.0E-08
 Using Q-Chem read-in guess as SCF_GUESS READ specified.

 using 64 threads for integral computing
 -------------------------------------------------------
 OpenMP Integral computing Module                
 Release: version 1.0, May 2013, Q-Chem Inc. Pittsburgh 
 -------------------------------------------------------
 using 64 threads for integral computing
 -------------------------------------------------------
 OpenMP Integral computing Module                
 Release: version 1.0, May 2013, Q-Chem Inc. Pittsburgh 
 -------------------------------------------------------
 ---------------------------------------
  Cycle       Energy         DIIS Error
 ---------------------------------------
    1    -302.9161065978      3.55E-09
    2    -302.9161065978      2.89E-09 Convergence criterion met
 ---------------------------------------
 <S^2> = 0.8169
 SCF time:  CPU 217.49 s  wall 4.03 s
 SCF   energy in the final basis set = -302.91610660
 Total energy in the final basis set = -302.91610660
 
 --------------------------------------------------------------
 
                    Orbital Energies (a.u.)
 --------------------------------------------------------------
 
 Alpha MOs
 -- Occupied --
-14.4300 -14.4167 -10.3593 -10.3415 -10.3241 -10.3223 -10.3216  -1.0382
 -1.0337  -0.9577  -0.8773  -0.7791  -0.7102  -0.6608  -0.6293  -0.5813
 -0.5274  -0.5130  -0.5125  -0.4816  -0.4745  -0.4394  -0.4136  -0.3259
 -0.3213
 -- Virtual --
  0.0203   0.1065   0.1158   0.1271   0.1298   0.1566   0.1727   0.1854
  0.1951   0.2472   0.2778   0.2977   0.3277   0.3409   0.3467   0.3758
  0.3880   0.3967   0.4145   0.4157   0.4186   0.4363   0.4471   0.4593
  0.4827   0.4965   0.5136   0.5251   0.5446   0.5588   0.5676   0.5883
  0.5923   0.5964   0.5986   0.6419   0.6571   0.6665   0.6696   0.7095
  0.7272   0.7408   0.7465   0.7574   0.7730   0.7895   0.8148   0.8184
  0.8316   0.8717   0.8754   0.9001   0.9435   1.0072   1.0139   1.0147
  1.0333   1.0470   1.0604   1.0751   1.0954   1.1104   1.1231   1.1397
  1.1627   1.1766   1.2268   1.2524   1.2535   1.2723   1.3163   1.3286
  1.3495   1.3673   1.4080   1.4210   1.4260   1.4475   1.4627   1.5063
  1.5109   1.5289   1.5585   1.5661   1.5801   1.5961   1.6529   1.7065
  1.7696   1.7864   1.8147   1.8869   1.8966   1.9460   2.0065   2.0783
  2.0848   2.1317   2.1473   2.2109   2.2130   2.2519   2.2728   2.3003
  2.3203   2.3732   2.3947   2.4237   2.4580   2.4994   2.5115   2.5276
  2.5955   2.6056   2.6636   2.6852   2.7048   2.7134   2.7180   2.7454
  2.7896   2.8011   2.8057   2.8453   2.8475   2.8845   2.8859   2.9203
  2.9316   2.9469   2.9473   2.9588   2.9763   2.9934   3.0139   3.0389
  3.0468   3.0685   3.0836   3.0973   3.1235   3.1246   3.1628   3.1755
  3.2079   3.2172   3.2354   3.2535   3.2608   3.2999   3.3244   3.3306
  3.3605   3.3688   3.3699   3.4067   3.4217   3.4306   3.4738   3.4981
  3.5235   3.5243   3.5605   3.5843   3.6098   3.6384   3.6788   3.7041
  3.7201   3.7565   3.7927   3.8003   3.8409   3.8492   3.8613   3.8705
  3.9073   3.9100   3.9326   3.9597   3.9619   3.9829   4.0059   4.0336
  4.0407   4.0610   4.0666   4.0848   4.1122   4.1332   4.1379   4.1830
  4.2057   4.2088   4.2473   4.2954   4.3169   4.3462   4.3920   4.3943
  4.4587   4.4817   4.5239   4.5500   4.5815   4.5949   4.6013   4.6387
  4.6460   4.6681   4.6730   4.7249   4.7617   4.7728   4.7891   4.7899
  4.8057   4.8371   4.8531   4.9036   5.0146   5.0158   5.0964   5.0983
  5.1373   5.2040   5.2169   5.2505   5.2947   5.3295   5.3568   5.4230
  5.4417   5.5031   5.5653   5.7114   5.8209   5.9346   5.9674   6.0612
  6.1923   6.2259   6.2978   6.3897   6.4679   6.5928   6.9549   7.4947
  8.9513  10.4301  11.9407  12.7342  13.6700  14.9055  15.4864
 
 Beta MOs
 -- Occupied --
-14.4267 -14.4134 -10.3607 -10.3362 -10.3268 -10.3231 -10.3169  -1.0309
 -1.0266  -0.9481  -0.8559  -0.7762  -0.7043  -0.6574  -0.6262  -0.5773
 -0.5231  -0.5115  -0.4866  -0.4676  -0.4583  -0.4366  -0.3879  -0.3194
 -- Virtual --
 -0.0677   0.0402   0.1081   0.1165   0.1284   0.1534   0.1559   0.1752
  0.1963   0.2042   0.2484   0.2784   0.3004   0.3291   0.3454   0.3483
  0.3771   0.3874   0.4003   0.4191   0.4227   0.4243   0.4399   0.4517
  0.4615   0.4855   0.5031   0.5149   0.5246   0.5462   0.5603   0.5689
  0.5896   0.5969   0.5982   0.6067   0.6434   0.6636   0.6668   0.6705
  0.7148   0.7276   0.7425   0.7484   0.7568   0.7796   0.7916   0.8172
  0.8226   0.8318   0.8730   0.8850   0.9006   0.9430   1.0080   1.0145
  1.0186   1.0349   1.0496   1.0640   1.0774   1.0990   1.1196   1.1274
  1.1416   1.1655   1.1785   1.2316   1.2538   1.2579   1.2732   1.3206
  1.3364   1.3526   1.3715   1.4149   1.4225   1.4304   1.4540   1.4675
  1.5091   1.5122   1.5369   1.5601   1.5718   1.5830   1.5991   1.6550
  1.7095   1.7770   1.7959   1.8168   1.8887   1.8981   1.9488   2.0094
  2.0810   2.0954   2.1350   2.1504   2.2063   2.2176   2.2560   2.2754
  2.3078   2.3410   2.3880   2.4025   2.4265   2.4651   2.5073   2.5183
  2.5312   2.6016   2.6152   2.6700   2.6848   2.7071   2.7138   2.7175
  2.7551   2.7946   2.8052   2.8136   2.8470   2.8554   2.8846   2.8878
  2.9235   2.9383   2.9519   2.9537   2.9638   2.9816   2.9998   3.0197
  3.0400   3.0516   3.0736   3.0916   3.1060   3.1215   3.1307   3.1659
  3.1827   3.2150   3.2206   3.2450   3.2583   3.2708   3.3016   3.3332
  3.3345   3.3664   3.3704   3.3746   3.4108   3.4282   3.4324   3.4750
  3.5080   3.5273   3.5308   3.5609   3.5902   3.6151   3.6485   3.6797
  3.7072   3.7260   3.7623   3.7951   3.8022   3.8450   3.8521   3.8689
  3.8753   3.9131   3.9132   3.9376   3.9631   3.9655   3.9874   4.0115
  4.0372   4.0446   4.0734   4.0790   4.0917   4.1204   4.1378   4.1424
  4.1849   4.2126   4.2185   4.2481   4.2987   4.3202   4.3552   4.3957
  4.3989   4.4621   4.4923   4.5258   4.5538   4.5848   4.6036   4.6067
  4.6519   4.6545   4.6782   4.6859   4.7318   4.7655   4.7813   4.7937
  4.7968   4.8090   4.8449   4.8593   4.9085   5.0160   5.0204   5.0997
  5.1092   5.1417   5.2130   5.2206   5.2610   5.2978   5.3390   5.3587
  5.4257   5.4441   5.5048   5.5681   5.7130   5.8244   5.9364   5.9712
  6.0633   6.2011   6.2281   6.3005   6.3979   6.4719   6.5956   6.9570
  7.4972   8.9520  10.4333  11.9431  12.7434  13.6753  14.9078  15.4908
 --------------------------------------------------------------
 
          Ground-State Mulliken Net Atomic Charges

     Atom                 Charge (a.u.)    Spin (a.u.)
  --------------------------------------------------------
      1 C                    -0.074350      -0.115132
      2 N                    -0.074060       0.212068
      3 C                    -0.097536      -0.228897
      4 H                     0.148301       0.005448
      5 C                    -0.089263       0.494585
      6 H                     0.151959      -0.006874
      7 C                    -0.108276       0.539241
      8 H                     0.132427      -0.009994
      9 C                     0.064091      -0.112990
     10 H                     0.088290       0.000859
     11 N                    -0.354262       0.223780
     12 H                     0.212679      -0.002094
  --------------------------------------------------------
  Sum of atomic charges =    -0.000000
  Sum of spin   charges =     1.000000

 -----------------------------------------------------------------
                    Cartesian Multipole Moments
 -----------------------------------------------------------------
    Charge (ESU x 10^10)
                -0.0000
    Dipole Moment (Debye)
         X       0.3483      Y       2.5286      Z      -2.8945
       Tot       3.8592
    Quadrupole Moments (Debye-Ang)
        XX     -42.5988     XY      -0.9814     YY     -46.5766
        XZ       1.2921     YZ      13.1872     ZZ     -46.4712
    Octopole Moments (Debye-Ang^2)
       XXX       4.9483    XXY      12.3736    XYY       4.6814
       YYY      61.7828    XXZ     -14.6723    XYZ      -3.7304
       YYZ     -37.1223    XZZ       6.7069    YZZ      48.2455
       ZZZ     -85.6160
    Hexadecapole Moments (Debye-Ang^3)
      XXXX     -53.1376   XXXY     -36.0266   XXYY    -123.7172
      XYYY     -44.8837   YYYY    -721.4203   XXXZ      32.5914
      XXYZ      76.0340   XYYZ      23.3986   YYYZ     335.0861
      XXZZ    -121.3490   XYZZ     -23.0769   YYZZ    -300.8419
      XZZZ      44.7697   YZZZ     325.2266   ZZZZ    -747.5830
 -----------------------------------------------------------------
 Calculating analytic gradient of the SCF energy
 Gradient of SCF Energy
            1           2           3           4           5           6
    1   0.0000404  -0.0000134   0.0001129  -0.0000288  -0.0000584   0.0000381
    2   0.0000084   0.0000011   0.0000126  -0.0000002   0.0000046  -0.0000059
    3  -0.0000229   0.0000131  -0.0000790   0.0000113   0.0000744  -0.0000060
            7           8           9          10          11          12
    1  -0.0000465  -0.0000162   0.0000153   0.0000779  -0.0001519   0.0000306
    2  -0.0000790   0.0000053   0.0000912  -0.0000065  -0.0000697   0.0000382
    3   0.0000329  -0.0000035  -0.0000257   0.0000081   0.0000228  -0.0000255
 Max gradient component =       1.519E-04
 RMS gradient           =       4.996E-05
 Gradient time:  CPU 215.34 s  wall 4.59 s
rPathMan2.  file_steps = 951
 ------------------------------------------------------------------------
 Reaction path following.  The coordinates are cartesian              
 Step   1 E=    -302.916107 |G|=  0.000300 S_lin= 0.0000 S_tot= 0.0000
 ------------------------------------------------------------------------
 IRC -- neg. force constant =  -0.150658749015667     
 IRC -- max trans/rot const =   6.534625200023166E-005
 In first_irc_step: ISign =            1
 Adding empirical dispersion correction 
 ----------------------------------------------------------------
 Doing -D3(0) with
 s6  =   1.00000
 s8  =   1.00000
 rs6 =   1.28100
 rs8 =   1.09400
 -D3 energy without 3body term =     -0.0026245520 hartrees
 ----------------------------------------------------------------
             Standard Nuclear Orientation (Angstroms)
    I     Atom           X                Y                Z
 ----------------------------------------------------------------
    1      C      -0.2295602898    -1.6973186007     2.0529610465
    2      N      -0.3413343955    -2.5197959675     2.8532899981
    3      C      -0.0673584844    -0.9684996873    -0.2643393452
    4      H      -0.1506247385    -2.0118811010    -0.5460728712
    5      C      -0.0936840704    -0.6789773341     1.0832195948
    6      H      -0.0104442782     0.3371372789     1.4354728034
    7      C       0.0554599607    -0.0502669035    -1.2959326510
    8      H       0.0670486523    -0.4499696133    -2.3043296809
    9      C       0.1713263611     1.4052663040    -1.2198569421
   10      H       0.2658866192     1.8628202278    -2.2207460938
   11      N       0.1758020189     2.1668780338    -0.2329269332
   12      H       0.1574826409     2.6046073603     0.6592610693
 ----------------------------------------------------------------
 Nuclear Repulsion Energy =         235.85168134 hartrees
 There are       25 alpha and       24 beta electrons

                       Distance Matrix (Angstroms)
             C (  1)   N (  2)   C (  3)   H (  4)   C (  5)   H (  6)
   N (  2)  1.153035
   C (  3)  2.434619  3.493021
   H (  4)  2.619190  3.442385  1.083952
   C (  5)  1.412756  2.565754  1.378561  2.105818
   H (  6)  2.137362  3.206519  2.144129  3.076371  1.078657
   C (  7)  3.742874  4.844798  1.386514  2.110140  2.465337  2.759529
   H (  8)  4.542008  5.572432  2.109147  2.361867  3.399084  3.822521
   C (  9)  4.527481  5.679741  2.569971  3.497790  3.117445  2.867877
   H ( 10)  5.584320  6.732153  3.457593  4.241618  4.184043  3.971398
   N ( 11)  4.507951  5.635342  3.144949  4.203171  3.147024  2.483183
   H ( 12)  4.538587  5.596614  3.697389  4.781185  3.320354  2.402525
             C (  7)   H (  8)   C (  9)   H ( 10)   N ( 11)
   H (  8)  1.084786
   C (  9)  1.462118  2.151477
   H ( 10)  2.135290  2.322826  1.104571
   N ( 11)  2.461746  3.339226  1.246637  2.012956
   H ( 12)  3.298719  4.256934  2.229281  2.975977  0.993953
 
 Applying Cartesian multipole field
    Component          Value
    ---------          -----
     (2,0,0)        1.00000E-10
     (0,2,0)        2.00000E-11
     (0,0,2)       -3.00000E-11
 Nucleus-field energy     =    -0.0000000032 hartrees
 Requested basis set is cc-pVTZ
 There are 100 shells and 280 basis functions
 A cutoff of  1.0D-11 yielded   4439 shell pairs
 There are     34437 function pairs (     44848 Cartesian)
 Smallest overlap matrix eigenvalue = 1.47E-04
 Guess MOs from SCF MO coefficient file
 Reading MOs from coefficient file
 Reading MOs from coefficient file
 Long-range K will be added via erf
 Coulomb attenuation parameter = 0.25 bohr**(-1)
 An unrestricted hybrid HF-DFT SCF calculation will be
 performed using Pulay DIIS extrapolation
 Exchange:     0.1957 Hartree-Fock + 1.0000 wB97X-D3 + LR-HF
 Correlation:  1.0000 wB97X-D3
 Using SG-2 standard quadrature grid
 Dispersion:   Grimme D3
 SCF converges when DIIS error is below 1.0E-08
 Using Q-Chem read-in guess as SCF_GUESS READ specified.

 using 64 threads for integral computing
 -------------------------------------------------------
 OpenMP Integral computing Module                
 Release: version 1.0, May 2013, Q-Chem Inc. Pittsburgh 
 -------------------------------------------------------
 using 64 threads for integral computing
 -------------------------------------------------------
 OpenMP Integral computing Module                
 Release: version 1.0, May 2013, Q-Chem Inc. Pittsburgh 
 -------------------------------------------------------
 ---------------------------------------
  Cycle       Energy         DIIS Error
 ---------------------------------------
    1    -302.9043135948      9.82E-04
    2    -302.9170379298      2.47E-04
    3    -302.9173024627      2.26E-04
    4    -302.9177103287      3.79E-05
    5    -302.9177323565      1.59E-05
    6    -302.9177366716      5.82E-06
    7    -302.9177373962      2.10E-06
    8    -302.9177374774      1.46E-06
    9    -302.9177375154      3.68E-07
   10    -302.9177375242      1.49E-07
   11    -302.9177375286      6.70E-08
   12    -302.9177375314      3.55E-08
   13    -302.9177375327      1.94E-08
   14    -302.9177375331      9.22E-09 Convergence criterion met
 ---------------------------------------
 <S^2> = 0.8172
 SCF time:  CPU 1239.41 s  wall 22.33 s
 SCF   energy in the final basis set = -302.91773753
 Total energy in the final basis set = -302.91773753
 
 --------------------------------------------------------------
 
                    Orbital Energies (a.u.)
 --------------------------------------------------------------
 
 Alpha MOs
 -- Occupied --
-14.4320 -14.4181 -10.3582 -10.3446 -10.3261 -10.3243 -10.3236  -1.0390
 -1.0340  -0.9607  -0.8794  -0.7793  -0.7108  -0.6633  -0.6278  -0.5828
 -0.5268  -0.5156  -0.5142  -0.4821  -0.4763  -0.4414  -0.4154  -0.3272
 -0.3232
 -- Virtual --
  0.0189   0.1032   0.1139   0.1262   0.1300   0.1564   0.1727   0.1836
  0.1962   0.2475   0.2766   0.2969   0.3286   0.3390   0.3451   0.3751
  0.3874   0.4017   0.4096   0.4138   0.4148   0.4344   0.4474   0.4556
  0.4816   0.4955   0.5124   0.5269   0.5436   0.5568   0.5643   0.5890
  0.5909   0.5988   0.6006   0.6417   0.6554   0.6636   0.6690   0.7074
  0.7193   0.7366   0.7448   0.7579   0.7717   0.7906   0.8123   0.8168
  0.8295   0.8739   0.8758   0.8990   0.9410   1.0009   1.0030   1.0127
  1.0261   1.0481   1.0599   1.0808   1.0968   1.1050   1.1271   1.1381
  1.1505   1.1767   1.2279   1.2457   1.2488   1.2679   1.3188   1.3239
  1.3542   1.3658   1.4032   1.4230   1.4236   1.4522   1.4565   1.4927
  1.5109   1.5200   1.5517   1.5743   1.5773   1.5969   1.6504   1.6976
  1.7730   1.7869   1.8092   1.8858   1.8871   1.9560   2.0095   2.0814
  2.0854   2.1302   2.1476   2.2057   2.2109   2.2582   2.2712   2.2976
  2.3162   2.3693   2.3910   2.4241   2.4502   2.4971   2.5062   2.5218
  2.5926   2.6046   2.6626   2.6812   2.6973   2.7111   2.7214   2.7446
  2.7846   2.7991   2.8042   2.8419   2.8437   2.8840   2.8895   2.9198
  2.9220   2.9445   2.9452   2.9536   2.9740   2.9878   3.0127   3.0366
  3.0637   3.0698   3.0818   3.0935   3.1254   3.1256   3.1528   3.1871
  3.2021   3.2148   3.2320   3.2356   3.2527   3.2895   3.3213   3.3263
  3.3465   3.3661   3.3704   3.3926   3.4256   3.4477   3.4779   3.4916
  3.5175   3.5254   3.5505   3.5778   3.6047   3.6328   3.6751   3.7015
  3.7132   3.7523   3.7649   3.8096   3.8316   3.8477   3.8630   3.8725
  3.9149   3.9229   3.9424   3.9464   3.9622   3.9843   4.0023   4.0370
  4.0458   4.0594   4.0660   4.0819   4.0922   4.1350   4.1398   4.1842
  4.1867   4.2078   4.2441   4.2754   4.3082   4.3405   4.3796   4.3899
  4.4597   4.4770   4.5115   4.5448   4.5720   4.6061   4.6124   4.6368
  4.6471   4.6769   4.6850   4.7015   4.7616   4.7703   4.7856   4.7970
  4.8010   4.8494   4.8598   4.9201   5.0117   5.0260   5.0898   5.0932
  5.1481   5.1943   5.2170   5.2504   5.3096   5.3165   5.3558   5.3847
  5.4412   5.5022   5.5643   5.7142   5.8208   5.9317   5.9626   6.0684
  6.1903   6.2064   6.2831   6.3552   6.4269   6.5764   6.8636   7.5660
  8.9584  10.3498  11.9382  12.7413  13.6577  14.9468  15.4827
 
 Beta MOs
 -- Occupied --
-14.4287 -14.4147 -10.3597 -10.3393 -10.3288 -10.3251 -10.3190  -1.0318
 -1.0266  -0.9510  -0.8579  -0.7765  -0.7051  -0.6598  -0.6245  -0.5788
 -0.5226  -0.5144  -0.4883  -0.4693  -0.4584  -0.4386  -0.3897  -0.3207
 -- Virtual --
 -0.0698   0.0387   0.1049   0.1145   0.1276   0.1538   0.1557   0.1752
  0.1975   0.2024   0.2488   0.2775   0.2997   0.3301   0.3437   0.3465
  0.3768   0.3872   0.4054   0.4150   0.4180   0.4225   0.4374   0.4513
  0.4585   0.4845   0.5022   0.5137   0.5262   0.5451   0.5582   0.5658
  0.5904   0.5964   0.6012   0.6072   0.6431   0.6618   0.6640   0.6699
  0.7126   0.7202   0.7392   0.7453   0.7571   0.7783   0.7932   0.8161
  0.8191   0.8299   0.8769   0.8840   0.8997   0.9405   1.0035   1.0060
  1.0129   1.0278   1.0505   1.0630   1.0834   1.1008   1.1133   1.1315
  1.1405   1.1528   1.1790   1.2316   1.2469   1.2547   1.2690   1.3235
  1.3315   1.3564   1.3705   1.4100   1.4243   1.4284   1.4585   1.4612
  1.4936   1.5142   1.5282   1.5539   1.5800   1.5802   1.5994   1.6523
  1.7005   1.7810   1.7961   1.8114   1.8873   1.8888   1.9588   2.0125
  2.0846   2.0951   2.1337   2.1507   2.2060   2.2103   2.2619   2.2742
  2.3053   2.3369   2.3843   2.3991   2.4265   2.4572   2.5054   2.5127
  2.5251   2.5988   2.6141   2.6689   2.6799   2.7003   2.7116   2.7214
  2.7543   2.7899   2.8008   2.8122   2.8432   2.8517   2.8841   2.8913
  2.9228   2.9309   2.9498   2.9519   2.9590   2.9796   2.9933   3.0189
  3.0374   3.0677   3.0752   3.0894   3.1024   3.1247   3.1322   3.1536
  3.1964   3.2119   3.2154   3.2410   3.2445   3.2561   3.2913   3.3297
  3.3304   3.3490   3.3704   3.3767   3.3955   3.4324   3.4497   3.4792
  3.5019   3.5215   3.5323   3.5517   3.5829   3.6099   3.6428   3.6763
  3.7047   3.7193   3.7549   3.7711   3.8113   3.8356   3.8526   3.8697
  3.8774   3.9176   3.9262   3.9456   3.9522   3.9668   3.9892   4.0072
  4.0408   4.0498   4.0718   4.0780   4.0890   4.1006   4.1395   4.1458
  4.1875   4.1944   4.2137   4.2458   4.2783   4.3111   4.3494   4.3854
  4.3926   4.4624   4.4874   4.5145   4.5487   4.5770   4.6154   4.6167
  4.6526   4.6571   4.6871   4.6932   4.7083   4.7676   4.7785   4.7882
  4.8012   4.8099   4.8533   4.8646   4.9284   5.0141   5.0292   5.0914
  5.1059   5.1522   5.2031   5.2209   5.2606   5.3129   5.3268   5.3575
  5.3866   5.4442   5.5040   5.5671   5.7161   5.8242   5.9334   5.9664
  6.0707   6.1991   6.2086   6.2858   6.3635   6.4304   6.5794   6.8661
  7.5684   8.9591  10.3527  11.9406  12.7505  13.6632  14.9493  15.4871
 --------------------------------------------------------------
 
          Ground-State Mulliken Net Atomic Charges

     Atom                 Charge (a.u.)    Spin (a.u.)
  --------------------------------------------------------
      1 C                    -0.073251      -0.115635
      2 N                    -0.072539       0.212997
      3 C                    -0.091770      -0.228065
      4 H                     0.148808       0.005408
      5 C                    -0.093887       0.495633
      6 H                     0.149929      -0.006826
      7 C                    -0.117965       0.536860
      8 H                     0.133049      -0.010000
      9 C                     0.058452      -0.115615
     10 H                     0.099943       0.001222
     11 N                    -0.353373       0.226089
     12 H                     0.212604      -0.002069
  --------------------------------------------------------
  Sum of atomic charges =    -0.000000
  Sum of spin   charges =     1.000000

 -----------------------------------------------------------------
                    Cartesian Multipole Moments
 -----------------------------------------------------------------
    Charge (ESU x 10^10)
                -0.0000
    Dipole Moment (Debye)
         X       0.3094      Y       2.1570      Z      -2.7412
       Tot       3.5018
    Quadrupole Moments (Debye-Ang)
        XX     -42.6076     XY      -1.1042     YY     -47.9131
        XZ       1.3035     YZ      13.4696     ZZ     -46.2790
    Octopole Moments (Debye-Ang^2)
       XXX       4.8280    XXY      11.9628    XYY       4.1785
       YYY      55.4070    XXZ     -14.5004    XYZ      -3.6519
       YYZ     -36.0086    XZZ       6.6536    YZZ      47.7208
       ZZZ     -85.0590
    Hexadecapole Moments (Debye-Ang^3)
      XXXX     -53.1867   XXXY     -36.4312   XXYY    -125.1674
      XYYY     -46.5668   YYYY    -745.1190   XXXZ      32.6865
      XXYZ      76.4850   XYYZ      23.4842   YYYZ     337.6973
      XXZZ    -121.2923   XYZZ     -23.1010   YYZZ    -301.3684
      XZZZ      44.7146   YZZZ     325.6157   ZZZZ    -745.7821
 -----------------------------------------------------------------
 Calculating analytic gradient of the SCF energy
 Gradient of SCF Energy
            1           2           3           4           5           6
    1   0.0000311  -0.0000180   0.0001822   0.0000032  -0.0000394   0.0000455
    2  -0.0002162  -0.0000221   0.0005304   0.0003317   0.0000365  -0.0000312
    3  -0.0002655   0.0000422  -0.0004949  -0.0001498  -0.0000143  -0.0002352
            7           8           9          10          11          12
    1   0.0000352  -0.0000082   0.0000816   0.0002464  -0.0017750   0.0012153
    2  -0.0001521  -0.0003758   0.0004545   0.0021291  -0.0163751   0.0136902
    3  -0.0011181  -0.0006334  -0.0006781  -0.0001842   0.0048038  -0.0010725
 Max gradient component =       1.638E-02
 RMS gradient           =       3.698E-03
 Gradient time:  CPU 209.24 s  wall 3.84 s
rPathMan2.  file_steps = 951
 IRC --- Status = 2.  Assess steepest descent step
 IRC --- Previous SD length =   0.150000
 IRC --- Point 1 E =     -302.916107 |G| =   0.000300 G.D1 =  -0.000099
 IRC --- Point 2 E =     -302.917738 |G| =   0.022190 G.D1 =  -0.020646
 IRC --- Angle(G1/G2) =   21.50 Deg.  Curvature =  -0.1370
 IRC --- Corrector step required
 IRC --- equal length displacement: B_eq =   0.055968
 IRC --- chosen bisector length  : B_len =   0.027984
 Adding empirical dispersion correction 
 ----------------------------------------------------------------
 Doing -D3(0) with
 s6  =   1.00000
 s8  =   1.00000
 rs6 =   1.28100
 rs8 =   1.09400
 -D3 energy without 3body term =     -0.0026256887 hartrees
 ----------------------------------------------------------------
             Standard Nuclear Orientation (Angstroms)
    I     Atom           X                Y                Z
 ----------------------------------------------------------------
    1      C      -0.2296379152    -1.6974121498     2.0529985046
    2      N      -0.3413094062    -2.5197830860     2.8532662080
    3      C      -0.0675741286    -0.9685612327    -0.2639771204
    4      H      -0.1505706028    -2.0118702642    -0.5461222094
    5      C      -0.0935945856    -0.6791406675     1.0831194715
    6      H      -0.0105379327     0.3371593469     1.4354020557
    7      C       0.0555990873    -0.0493650645    -1.2958608257
    8      H       0.0670777639    -0.4499163333    -2.3042621367
    9      C       0.1713446090     1.4058745283    -1.2194842718
   10      H       0.2656982025     1.8628485361    -2.2199873551
   11      N       0.1758251460     2.1700945654    -0.2240203059
   12      H       0.1576797586     2.6000718185     0.6489279795
 ----------------------------------------------------------------
 Nuclear Repulsion Energy =         235.79243858 hartrees
 There are       25 alpha and       24 beta electrons

                       Distance Matrix (Angstroms)
             C (  1)   N (  2)   C (  3)   H (  4)   C (  5)   H (  6)
   N (  2)  1.152906
   C (  3)  2.434310  3.492625
   H (  4)  2.619268  3.442412  1.083969
   C (  5)  1.412816  2.565686  1.378082  2.105669
   H (  6)  2.137501  3.206535  2.143840  3.076359  1.078827
   C (  7)  3.743298  4.845179  1.387399  2.110934  2.465446  2.759270
   H (  8)  4.542027  5.572363  2.109475  2.361806  3.398928  3.822382
   C (  9)  4.527728  5.679868  2.570607  3.498289  3.117606  2.867692
   H ( 10)  5.583836  6.731554  3.457445  4.241291  4.183457  3.970630
   N ( 11)  4.506309  5.633123  3.148333  4.207031  3.146322  2.479529
   H ( 12)  4.537598  5.596518  3.690430  4.774220  3.317363  2.401585
             C (  7)   H (  8)   C (  9)   H ( 10)   N ( 11)
   H (  8)  1.085102
   C (  9)  1.461832  2.152109
   H ( 10)  2.134177  2.322807  1.103963
   N ( 11)  2.467650  3.347191  1.254990  2.021475
   H ( 12)  3.288182  4.246407  2.217489  2.964092  0.973267
 
 Applying Cartesian multipole field
    Component          Value
    ---------          -----
     (2,0,0)        1.00000E-10
     (0,2,0)        2.00000E-11
     (0,0,2)       -3.00000E-11
 Nucleus-field energy     =    -0.0000000032 hartrees
 Requested basis set is cc-pVTZ
 There are 100 shells and 280 basis functions
 A cutoff of  1.0D-11 yielded   4439 shell pairs
 There are     34437 function pairs (     44848 Cartesian)
 Smallest overlap matrix eigenvalue = 1.47E-04
 Guess MOs from SCF MO coefficient file
 Reading MOs from coefficient file
 Reading MOs from coefficient file
 Long-range K will be added via erf
 Coulomb attenuation parameter = 0.25 bohr**(-1)
 An unrestricted hybrid HF-DFT SCF calculation will be
 performed using Pulay DIIS extrapolation
 Exchange:     0.1957 Hartree-Fock + 1.0000 wB97X-D3 + LR-HF
 Correlation:  1.0000 wB97X-D3
 Using SG-2 standard quadrature grid
 Dispersion:   Grimme D3
 SCF converges when DIIS error is below 1.0E-08
 Using Q-Chem read-in guess as SCF_GUESS READ specified.

 using 64 threads for integral computing
 -------------------------------------------------------
 OpenMP Integral computing Module                
 Release: version 1.0, May 2013, Q-Chem Inc. Pittsburgh 
 -------------------------------------------------------
 using 64 threads for integral computing
 -------------------------------------------------------
 OpenMP Integral computing Module                
 Release: version 1.0, May 2013, Q-Chem Inc. Pittsburgh 
 -------------------------------------------------------
 ---------------------------------------
  Cycle       Energy         DIIS Error
 ---------------------------------------
    1    -302.9219758910      4.13E-04
    2    -302.9172968442      5.82E-05
    3    -302.9173056202      5.70E-05
    4    -302.9173315053      9.89E-06
    5    -302.9173326582      2.45E-06
    6    -302.9173330843      1.57E-06
    7    -302.9173333613      9.86E-07
    8    -302.9173335014      5.45E-07
    9    -302.9173336699      2.48E-07
   10    -302.9173337261      1.63E-07
   11    -302.9173337388      6.04E-08
   12    -302.9173337414      2.69E-08
   13    -302.9173337416      9.02E-09 Convergence criterion met
 ---------------------------------------
 <S^2> = 0.8186
 SCF time:  CPU 1059.77 s  wall 17.99 s
 SCF   energy in the final basis set = -302.91733374
 Total energy in the final basis set = -302.91733374
 
 --------------------------------------------------------------
 
                    Orbital Energies (a.u.)
 --------------------------------------------------------------
 
 Alpha MOs
 -- Occupied --
-14.4322 -14.4173 -10.3599 -10.3447 -10.3266 -10.3252 -10.3238  -1.0389
 -1.0329  -0.9609  -0.8803  -0.7819  -0.7129  -0.6635  -0.6288  -0.5826
 -0.5271  -0.5157  -0.5141  -0.4815  -0.4764  -0.4416  -0.4151  -0.3283
 -0.3236
 -- Virtual --
  0.0176   0.1038   0.1138   0.1279   0.1285   0.1560   0.1737   0.1835
  0.1965   0.2483   0.2770   0.2967   0.3275   0.3390   0.3451   0.3760
  0.3874   0.4011   0.4105   0.4139   0.4145   0.4339   0.4473   0.4564
  0.4813   0.4954   0.5128   0.5273   0.5435   0.5568   0.5641   0.5898
  0.5906   0.6003   0.6004   0.6423   0.6552   0.6633   0.6691   0.7072
  0.7201   0.7364   0.7443   0.7577   0.7704   0.7898   0.8118   0.8150
  0.8279   0.8738   0.8753   0.8988   0.9408   1.0016   1.0042   1.0120
  1.0262   1.0482   1.0599   1.0808   1.0972   1.1049   1.1281   1.1379
  1.1503   1.1765   1.2268   1.2457   1.2487   1.2678   1.3170   1.3229
  1.3536   1.3663   1.4028   1.4211   1.4258   1.4511   1.4565   1.4927
  1.5120   1.5200   1.5605   1.5730   1.5815   1.5970   1.6513   1.6977
  1.7747   1.7878   1.8079   1.8858   1.8893   1.9579   2.0046   2.0790
  2.0852   2.1300   2.1470   2.2041   2.2109   2.2574   2.2701   2.2970
  2.3159   2.3691   2.3906   2.4235   2.4498   2.4966   2.5065   2.5213
  2.5901   2.6043   2.6620   2.6783   2.6970   2.7109   2.7189   2.7448
  2.7835   2.7997   2.8038   2.8419   2.8436   2.8841   2.8888   2.9194
  2.9235   2.9428   2.9462   2.9531   2.9734   2.9884   3.0119   3.0365
  3.0639   3.0703   3.0817   3.0936   3.1267   3.1270   3.1552   3.1868
  3.2031   3.2163   3.2314   3.2365   3.2527   3.2885   3.3215   3.3268
  3.3489   3.3663   3.3733   3.3930   3.4246   3.4580   3.4785   3.4898
  3.5197   3.5234   3.5515   3.5773   3.6047   3.6334   3.6756   3.7014
  3.7133   3.7555   3.7662   3.8076   3.8303   3.8475   3.8634   3.8731
  3.9159   3.9247   3.9431   3.9471   3.9618   3.9834   4.0036   4.0369
  4.0466   4.0595   4.0661   4.0820   4.0922   4.1368   4.1377   4.1852
  4.1890   4.2068   4.2485   4.2751   4.3086   4.3411   4.3818   4.3931
  4.4670   4.4758   4.5137   4.5430   4.5723   4.6042   4.6231   4.6365
  4.6471   4.6749   4.6867   4.7026   4.7614   4.7698   4.7883   4.8001
  4.8011   4.8510   4.8596   4.9222   5.0127   5.0278   5.0917   5.0935
  5.1487   5.1953   5.2178   5.2549   5.3112   5.3266   5.3565   5.3896
  5.4439   5.5011   5.5635   5.7160   5.8205   5.9345   5.9630   6.0715
  6.1905   6.2104   6.2933   6.4046   6.4718   6.5866   6.8810   7.6007
  8.9587  10.4047  11.9814  12.7289  13.6292  14.8734  15.4852
 
 Beta MOs
 -- Occupied --
-14.4289 -14.4138 -10.3615 -10.3395 -10.3292 -10.3253 -10.3198  -1.0317
 -1.0253  -0.9513  -0.8589  -0.7792  -0.7071  -0.6599  -0.6254  -0.5787
 -0.5230  -0.5145  -0.4883  -0.4695  -0.4575  -0.4388  -0.3894  -0.3216
 -- Virtual --
 -0.0703   0.0375   0.1055   0.1145   0.1293   0.1524   0.1553   0.1761
  0.1978   0.2022   0.2496   0.2778   0.2995   0.3291   0.3436   0.3464
  0.3776   0.3872   0.4051   0.4147   0.4188   0.4225   0.4367   0.4511
  0.4591   0.4842   0.5021   0.5140   0.5266   0.5450   0.5582   0.5655
  0.5913   0.5962   0.6011   0.6088   0.6437   0.6617   0.6638   0.6701
  0.7124   0.7209   0.7390   0.7448   0.7570   0.7770   0.7924   0.8142
  0.8186   0.8284   0.8762   0.8839   0.8994   0.9404   1.0048   1.0067
  1.0121   1.0279   1.0507   1.0629   1.0834   1.1013   1.1133   1.1323
  1.1404   1.1527   1.1788   1.2305   1.2468   1.2546   1.2689   1.3218
  1.3304   1.3557   1.3710   1.4096   1.4227   1.4302   1.4574   1.4610
  1.4938   1.5152   1.5281   1.5628   1.5789   1.5842   1.5995   1.6531
  1.7007   1.7830   1.7969   1.8101   1.8876   1.8909   1.9607   2.0077
  2.0818   2.0953   2.1337   2.1501   2.2057   2.2086   2.2613   2.2729
  2.3048   2.3366   2.3838   2.3986   2.4258   2.4568   2.5048   2.5131
  2.5244   2.5964   2.6138   2.6681   2.6771   2.6999   2.7115   2.7188
  2.7544   2.7886   2.8015   2.8119   2.8432   2.8515   2.8840   2.8906
  2.9224   2.9325   2.9499   2.9512   2.9584   2.9790   2.9938   3.0180
  3.0373   3.0679   3.0757   3.0892   3.1024   3.1259   3.1338   3.1565
  3.1960   3.2127   3.2166   3.2405   3.2456   3.2560   3.2904   3.3299
  3.3307   3.3517   3.3704   3.3794   3.3960   3.4313   3.4600   3.4798
  3.5005   3.5237   3.5302   3.5525   3.5823   3.6098   3.6435   3.6768
  3.7045   3.7193   3.7580   3.7722   3.8093   3.8342   3.8524   3.8702
  3.8780   3.9186   3.9281   3.9463   3.9530   3.9665   3.9883   4.0085
  4.0408   4.0507   4.0719   4.0780   4.0891   4.1011   4.1414   4.1437
  4.1876   4.1976   4.2128   4.2500   4.2782   4.3115   4.3500   4.3878
  4.3961   4.4698   4.4862   4.5167   4.5469   4.5772   4.6139   4.6277
  4.6522   4.6571   4.6872   4.6931   4.7093   4.7673   4.7780   4.7918
  4.8043   4.8095   4.8549   4.8645   4.9311   5.0151   5.0309   5.0935
  5.1060   5.1528   5.2041   5.2218   5.2647   5.3145   5.3374   5.3583
  5.3916   5.4468   5.5029   5.5662   5.7179   5.8239   5.9361   5.9668
  6.0739   6.1993   6.2126   6.2961   6.4134   6.4753   6.5897   6.8836
  7.6032   8.9594  10.4077  11.9834  12.7380  13.6348  14.8760  15.4896
 --------------------------------------------------------------
 
          Ground-State Mulliken Net Atomic Charges

     Atom                 Charge (a.u.)    Spin (a.u.)
  --------------------------------------------------------
      1 C                    -0.073274      -0.115013
      2 N                    -0.072274       0.211643
      3 C                    -0.091589      -0.228587
      4 H                     0.148923       0.005412
      5 C                    -0.093239       0.492864
      6 H                     0.150748      -0.006816
      7 C                    -0.117406       0.536686
      8 H                     0.133295      -0.010018
      9 C                     0.058216      -0.121384
     10 H                     0.101497       0.001333
     11 N                    -0.350859       0.235388
     12 H                     0.205962      -0.001507
  --------------------------------------------------------
  Sum of atomic charges =    -0.000000
  Sum of spin   charges =     1.000000

 -----------------------------------------------------------------
                    Cartesian Multipole Moments
 -----------------------------------------------------------------
    Charge (ESU x 10^10)
                -0.0000
    Dipole Moment (Debye)
         X       0.3079      Y       2.1107      Z      -2.7898
       Tot       3.5118
    Quadrupole Moments (Debye-Ang)
        XX     -42.6056     XY      -1.1068     YY     -48.0195
        XZ       1.2896     YZ      13.3414     ZZ     -46.1999
    Octopole Moments (Debye-Ang^2)
       XXX       4.8226    XXY      11.9349    XYY       4.1601
       YYY      54.9161    XXZ     -14.5262    XYZ      -3.6763
       YYZ     -36.3469    XZZ       6.6646    YZZ      47.7093
       ZZZ     -85.3489
    Hexadecapole Moments (Debye-Ang^3)
      XXXX     -53.2001   XXXY     -36.4405   XXYY    -125.1998
      XYYY     -46.6327   YYYY    -746.5763   XXXZ      32.6622
      XXYZ      76.4256   XYYZ      23.4027   YYYZ     336.6219
      XXZZ    -121.2100   XYZZ     -23.0686   YYZZ    -301.2367
      XZZZ      44.6184   YZZZ     324.9354   ZZZZ    -744.7114
 -----------------------------------------------------------------
 Calculating analytic gradient of the SCF energy
 Gradient of SCF Energy
            1           2           3           4           5           6
    1   0.0000001   0.0000074   0.0001021   0.0000199  -0.0000019   0.0000373
    2  -0.0002547   0.0001057   0.0003494   0.0002931  -0.0000863   0.0000318
    3  -0.0001737  -0.0000901  -0.0005584  -0.0001314   0.0000668  -0.0001754
            7           8           9          10          11          12
    1   0.0000196  -0.0000300   0.0001143   0.0002285  -0.0020876   0.0015904
    2  -0.0010091  -0.0006253  -0.0053294   0.0015324   0.0012023   0.0037903
    3  -0.0014079  -0.0007960  -0.0096265  -0.0007588   0.0343211  -0.0206697
 Max gradient component =       3.432E-02
 RMS gradient           =       6.985E-03
 Gradient time:  CPU 209.52 s  wall 3.96 s
rPathMan2.  file_steps = 951
 IRC --- Status = 3.  Assess initial corrector step
 IRC --- bisector search: b =  0.000000 E =     -302.917738 G.B =  -0.004140
 IRC --- bisector search: b =  0.027984 E =     -302.917334 G.B =   0.033597
 IRC --- performed gradient/energy interpolation
 IRC --- bisector search:  estimate b(min) =   3.119326159219524E-003
 Adding empirical dispersion correction 
 ----------------------------------------------------------------
 Doing -D3(0) with
 s6  =   1.00000
 s8  =   1.00000
 rs6 =   1.28100
 rs8 =   1.09400
 -D3 energy without 3body term =     -0.0026246766 hartrees
 ----------------------------------------------------------------
             Standard Nuclear Orientation (Angstroms)
    I     Atom           X                Y                Z
 ----------------------------------------------------------------
    1      C      -0.2295689426    -1.6973290286     2.0529652219
    2      N      -0.3413316100    -2.5197945316     2.8532873462
    3      C      -0.0673825220    -0.9685065477    -0.2642989684
    4      H      -0.1506187041    -2.0118798930    -0.5460783709
    5      C      -0.0936740956    -0.6789955407     1.0832084342
    6      H      -0.0104547178     0.3371397388     1.4354649172
    7      C       0.0554754690    -0.0501663764    -1.2959246447
    8      H       0.0670518973    -0.4499636743    -2.3043221518
    9      C       0.1713283952     1.4053341022    -1.2198154009
   10      H       0.2658656166     1.8628233833    -2.2206615179
   11      N       0.1758045968     2.1672365776    -0.2319341197
   12      H       0.1575046134     2.6041017876     0.6581092492
 ----------------------------------------------------------------
 Nuclear Repulsion Energy =         235.84483852 hartrees
 There are       25 alpha and       24 beta electrons

                       Distance Matrix (Angstroms)
             C (  1)   N (  2)   C (  3)   H (  4)   C (  5)   H (  6)
   N (  2)  1.153020
   C (  3)  2.434584  3.492977
   H (  4)  2.619199  3.442388  1.083954
   C (  5)  1.412763  2.565746  1.378508  2.105801
   H (  6)  2.137377  3.206520  2.144097  3.076370  1.078676
   C (  7)  3.742921  4.844840  1.386613  2.110228  2.465349  2.759500
   H (  8)  4.542010  5.572424  2.109183  2.361860  3.399066  3.822505
   C (  9)  4.527508  5.679755  2.570042  3.497845  3.117463  2.867856
   H ( 10)  5.584266  6.732086  3.457577  4.241581  4.183978  3.971313
   N ( 11)  4.507767  5.635094  3.145325  4.203600  3.146944  2.482774
   H ( 12)  4.538475  5.596602  3.696612  4.780407  3.320019  2.402417
             C (  7)   H (  8)   C (  9)   H ( 10)   N ( 11)
   H (  8)  1.084821
   C (  9)  1.462086  2.151548
   H ( 10)  2.135166  2.322824  1.104503
   N ( 11)  2.462403  3.340113  1.247568  2.013905
   H ( 12)  3.297544  4.255760  2.227967  2.974652  0.991647
 
 Applying Cartesian multipole field
    Component          Value
    ---------          -----
     (2,0,0)        1.00000E-10
     (0,2,0)        2.00000E-11
     (0,0,2)       -3.00000E-11
 Nucleus-field energy     =    -0.0000000032 hartrees
 Requested basis set is cc-pVTZ
 There are 100 shells and 280 basis functions
 A cutoff of  1.0D-11 yielded   4439 shell pairs
 There are     34437 function pairs (     44848 Cartesian)
 Smallest overlap matrix eigenvalue = 1.47E-04
 Guess MOs from SCF MO coefficient file
 Reading MOs from coefficient file
 Reading MOs from coefficient file
 Long-range K will be added via erf
 Coulomb attenuation parameter = 0.25 bohr**(-1)
 An unrestricted hybrid HF-DFT SCF calculation will be
 performed using Pulay DIIS extrapolation
 Exchange:     0.1957 Hartree-Fock + 1.0000 wB97X-D3 + LR-HF
 Correlation:  1.0000 wB97X-D3
 Using SG-2 standard quadrature grid
 Dispersion:   Grimme D3
 SCF converges when DIIS error is below 1.0E-08
 Using Q-Chem read-in guess as SCF_GUESS READ specified.

 using 64 threads for integral computing
 -------------------------------------------------------
 OpenMP Integral computing Module                
 Release: version 1.0, May 2013, Q-Chem Inc. Pittsburgh 
 -------------------------------------------------------
 using 64 threads for integral computing
 -------------------------------------------------------
 OpenMP Integral computing Module                
 Release: version 1.0, May 2013, Q-Chem Inc. Pittsburgh 
 -------------------------------------------------------
 ---------------------------------------
  Cycle       Energy         DIIS Error
 ---------------------------------------
    1    -302.9148154569      3.70E-04
    2    -302.9177143466      5.23E-05
    3    -302.9177214601      5.14E-05
    4    -302.9177424212      8.70E-06
    5    -302.9177433258      2.20E-06
    6    -302.9177436611      1.41E-06
    7    -302.9177438786      8.79E-07
    8    -302.9177439882      4.77E-07
    9    -302.9177441150      2.16E-07
   10    -302.9177441572      1.43E-07
   11    -302.9177441668      5.33E-08
   12    -302.9177441686      2.36E-08
   13    -302.9177441687      8.14E-09 Convergence criterion met
 ---------------------------------------
 <S^2> = 0.8173
 SCF time:  CPU 1090.69 s  wall 19.20 s
 SCF   energy in the final basis set = -302.91774417
 Total energy in the final basis set = -302.91774417
 
 --------------------------------------------------------------
 
                    Orbital Energies (a.u.)
 --------------------------------------------------------------
 
 Alpha MOs
 -- Occupied --
-14.4321 -14.4180 -10.3584 -10.3446 -10.3262 -10.3244 -10.3236  -1.0390
 -1.0339  -0.9607  -0.8795  -0.7796  -0.7111  -0.6634  -0.6280  -0.5827
 -0.5268  -0.5157  -0.5142  -0.4821  -0.4763  -0.4414  -0.4153  -0.3273
 -0.3233
 -- Virtual --
  0.0187   0.1033   0.1139   0.1264   0.1298   0.1563   0.1728   0.1836
  0.1962   0.2476   0.2767   0.2969   0.3285   0.3390   0.3451   0.3752
  0.3874   0.4017   0.4097   0.4138   0.4147   0.4343   0.4474   0.4557
  0.4815   0.4955   0.5125   0.5270   0.5436   0.5568   0.5642   0.5891
  0.5908   0.5990   0.6005   0.6418   0.6553   0.6636   0.6690   0.7074
  0.7194   0.7366   0.7447   0.7579   0.7716   0.7906   0.8122   0.8165
  0.8293   0.8739   0.8758   0.8990   0.9410   1.0010   1.0031   1.0127
  1.0261   1.0481   1.0599   1.0808   1.0968   1.1050   1.1272   1.1381
  1.1505   1.1767   1.2278   1.2457   1.2488   1.2679   1.3186   1.3238
  1.3541   1.3659   1.4031   1.4228   1.4239   1.4521   1.4565   1.4927
  1.5111   1.5200   1.5528   1.5741   1.5777   1.5969   1.6505   1.6976
  1.7732   1.7870   1.8091   1.8859   1.8873   1.9562   2.0089   2.0811
  2.0853   2.1302   2.1476   2.2055   2.2109   2.2581   2.2711   2.2975
  2.3161   2.3693   2.3910   2.4241   2.4502   2.4970   2.5062   2.5217
  2.5923   2.6045   2.6626   2.6809   2.6973   2.7111   2.7211   2.7446
  2.7845   2.7992   2.8041   2.8419   2.8437   2.8840   2.8894   2.9198
  2.9222   2.9446   2.9450   2.9536   2.9739   2.9879   3.0126   3.0365
  3.0637   3.0699   3.0818   3.0935   3.1255   3.1258   3.1530   3.1871
  3.2022   3.2150   3.2319   3.2357   3.2527   3.2894   3.3214   3.3264
  3.3468   3.3661   3.3707   3.3926   3.4255   3.4489   3.4779   3.4914
  3.5177   3.5251   3.5506   3.5777   3.6047   3.6329   3.6751   3.7014
  3.7132   3.7527   3.7651   3.8094   3.8315   3.8477   3.8631   3.8725
  3.9150   3.9231   3.9425   3.9465   3.9621   3.9842   4.0025   4.0370
  4.0459   4.0594   4.0660   4.0819   4.0922   4.1352   4.1395   4.1844
  4.1869   4.2077   4.2446   4.2754   4.3083   4.3405   4.3799   4.3903
  4.4605   4.4768   4.5117   4.5446   4.5720   4.6059   4.6136   4.6368
  4.6471   4.6767   4.6852   4.7016   4.7615   4.7702   4.7860   4.7973
  4.8009   4.8496   4.8598   4.9203   5.0118   5.0261   5.0900   5.0932
  5.1482   5.1944   5.2171   5.2510   5.3098   5.3176   5.3559   5.3852
  5.4413   5.5021   5.5642   5.7144   5.8208   5.9320   5.9627   6.0687
  6.1903   6.2069   6.2843   6.3605   6.4316   6.5775   6.8653   7.5696
  8.9584  10.3561  11.9427  12.7399  13.6544  14.9382  15.4830
 
 Beta MOs
 -- Occupied --
-14.4288 -14.4146 -10.3599 -10.3393 -10.3289 -10.3252 -10.3190  -1.0318
 -1.0265  -0.9511  -0.8580  -0.7768  -0.7053  -0.6598  -0.6246  -0.5788
 -0.5227  -0.5144  -0.4883  -0.4694  -0.4583  -0.4386  -0.3896  -0.3208
 -- Virtual --
 -0.0698   0.0386   0.1050   0.1145   0.1278   0.1537   0.1557   0.1753
  0.1975   0.2024   0.2489   0.2775   0.2997   0.3300   0.3437   0.3465
  0.3769   0.3872   0.4054   0.4149   0.4180   0.4225   0.4373   0.4513
  0.4586   0.4844   0.5022   0.5137   0.5263   0.5451   0.5582   0.5657
  0.5905   0.5964   0.6012   0.6073   0.6432   0.6618   0.6640   0.6699
  0.7126   0.7203   0.7392   0.7452   0.7571   0.7782   0.7931   0.8159
  0.8190   0.8297   0.8768   0.8840   0.8997   0.9405   1.0036   1.0060
  1.0128   1.0278   1.0506   1.0630   1.0834   1.1009   1.1133   1.1316
  1.1405   1.1528   1.1790   1.2315   1.2469   1.2547   1.2690   1.3233
  1.3313   1.3563   1.3705   1.4100   1.4241   1.4286   1.4583   1.4612
  1.4937   1.5144   1.5282   1.5549   1.5800   1.5804   1.5994   1.6524
  1.7006   1.7813   1.7962   1.8112   1.8875   1.8890   1.9590   2.0119
  2.0842   2.0951   2.1337   2.1506   2.2060   2.2101   2.2618   2.2741
  2.3052   2.3369   2.3842   2.3990   2.4264   2.4572   2.5053   2.5127
  2.5250   2.5985   2.6141   2.6688   2.6796   2.7003   2.7116   2.7211
  2.7543   2.7897   2.8009   2.8122   2.8432   2.8516   2.8841   2.8913
  2.9228   2.9312   2.9499   2.9517   2.9589   2.9796   2.9933   3.0188
  3.0374   3.0677   3.0753   3.0894   3.1024   3.1248   3.1323   3.1539
  3.1963   3.2120   3.2155   3.2409   3.2446   3.2561   3.2912   3.3298
  3.3305   3.3494   3.3704   3.3770   3.3956   3.4323   3.4508   3.4792
  3.5018   3.5217   3.5321   3.5517   3.5829   3.6099   3.6429   3.6763
  3.7047   3.7193   3.7552   3.7712   3.8111   3.8354   3.8526   3.8698
  3.8775   3.9177   3.9264   3.9457   3.9523   3.9668   3.9891   4.0074
  4.0408   4.0499   4.0718   4.0780   4.0890   4.1007   4.1397   4.1456
  4.1876   4.1947   4.2136   4.2463   4.2783   4.3111   4.3495   4.3857
  4.3930   4.4632   4.4872   4.5147   4.5485   4.5770   4.6154   4.6178
  4.6525   4.6571   4.6872   4.6932   4.7084   4.7676   4.7784   4.7887
  4.8014   4.8099   4.8535   4.8646   4.9286   5.0142   5.0294   5.0916
  5.1059   5.1523   5.2032   5.2210   5.2612   5.3131   5.3279   5.3576
  5.3872   5.4444   5.5039   5.5670   5.7163   5.8242   5.9337   5.9664
  6.0710   6.1991   6.2091   6.2870   6.3688   6.4352   6.5805   6.8679
  7.5720   8.9591  10.3590  11.9451  12.7491  13.6599  14.9408  15.4874
 --------------------------------------------------------------
 
          Ground-State Mulliken Net Atomic Charges

     Atom                 Charge (a.u.)    Spin (a.u.)
  --------------------------------------------------------
      1 C                    -0.073254      -0.115548
      2 N                    -0.072510       0.212827
      3 C                    -0.091749      -0.228123
      4 H                     0.148821       0.005409
      5 C                    -0.093815       0.495320
      6 H                     0.150021      -0.006824
      7 C                    -0.117906       0.536855
      8 H                     0.133076      -0.010003
      9 C                     0.058423      -0.116237
     10 H                     0.100120       0.001234
     11 N                    -0.353083       0.227100
     12 H                     0.211855      -0.002008
  --------------------------------------------------------
  Sum of atomic charges =    -0.000000
  Sum of spin   charges =     1.000000

 -----------------------------------------------------------------
                    Cartesian Multipole Moments
 -----------------------------------------------------------------
    Charge (ESU x 10^10)
                -0.0000
    Dipole Moment (Debye)
         X       0.3092      Y       2.1518      Z      -2.7467
       Tot       3.5029
    Quadrupole Moments (Debye-Ang)
        XX     -42.6074     XY      -1.1045     YY     -47.9250
        XZ       1.3019     YZ      13.4553     ZZ     -46.2701
    Octopole Moments (Debye-Ang^2)
       XXX       4.8274    XXY      11.9596    XYY       4.1764
       YYY      55.3519    XXZ     -14.5033    XYZ      -3.6547
       YYZ     -36.0464    XZZ       6.6549    YZZ      47.7196
       ZZZ     -85.0917
    Hexadecapole Moments (Debye-Ang^3)
      XXXX     -53.1882   XXXY     -36.4323   XXYY    -125.1713
      XYYY     -46.5742   YYYY    -745.2835   XXXZ      32.6838
      XXYZ      76.4784   XYYZ      23.4751   YYYZ     337.5774
      XXZZ    -121.2831   XYZZ     -23.0974   YYZZ    -301.3540
      XZZZ      44.7038   YZZZ     325.5396   ZZZZ    -745.6619
 -----------------------------------------------------------------
 Calculating analytic gradient of the SCF energy
 Gradient of SCF Energy
            1           2           3           4           5           6
    1   0.0000278  -0.0000153   0.0001733   0.0000051  -0.0000353   0.0000446
    2  -0.0002194  -0.0000085   0.0005103   0.0003274   0.0000225  -0.0000242
    3  -0.0002563   0.0000281  -0.0005033  -0.0001477  -0.0000040  -0.0002285
            7           8           9          10          11          12
    1   0.0000336  -0.0000106   0.0000849   0.0002444  -0.0018069   0.0012544
    2  -0.0002470  -0.0004036  -0.0002130   0.0020626  -0.0144568   0.0126496
    3  -0.0011498  -0.0006515  -0.0016971  -0.0002494   0.0079952  -0.0031356
 Max gradient component =       1.446E-02
 RMS gradient           =       3.566E-03
 Gradient time:  CPU 210.21 s  wall 4.11 s
rPathMan2.  file_steps = 951
 IRC --- Status = 4.  Checking bisector search.
 IRC --- Bisector search finished successfully.
 ------------------------------------------------------------------------
 Reaction path following.  The coordinates are cartesian              
 Step   2 E=    -302.917744 |G|=  0.021395 S_lin= 0.1494 S_tot= 0.1494
 ------------------------------------------------------------------------
  IRC -- SD step length =   0.150000000000000     
 Adding empirical dispersion correction 
 ----------------------------------------------------------------
 Doing -D3(0) with
 s6  =   1.00000
 s8  =   1.00000
 rs6 =   1.28100
 rs8 =   1.09400
 -D3 energy without 3body term =     -0.0026449032 hartrees
 ----------------------------------------------------------------
             Standard Nuclear Orientation (Angstroms)
    I     Atom           X                Y                Z
 ----------------------------------------------------------------
    1      C      -0.2296722375    -1.6965151605     2.0539161910
    2      N      -0.3412748813    -2.5197631358     2.8531831428
    3      C      -0.0680256644    -0.9703997383    -0.2624315460
    4      H      -0.1506375471    -2.0130945386    -0.5455302429
    5      C      -0.0935430795    -0.6790791802     1.0832231719
    6      H      -0.0106201421     0.3372294169     1.4363126851
    7      C       0.0553509423    -0.0492499840    -1.2916589250
    8      H       0.0670913359    -0.4484663498    -2.3019048711
    9      C       0.1710133583     1.4061242478    -1.2135190735
   10      H       0.2649587817     1.8551708870    -2.2197362116
   11      N       0.1825085398     2.2208731196    -0.2615970746
   12      H       0.1528505902     2.5571704130     0.6697427483
 ----------------------------------------------------------------
 Nuclear Repulsion Energy =         235.36842242 hartrees
 There are       25 alpha and       24 beta electrons

                       Distance Matrix (Angstroms)
             C (  1)   N (  2)   C (  3)   H (  4)   C (  5)   H (  6)
   N (  2)  1.152831
   C (  3)  2.432867  3.490308
   H (  4)  2.619846  3.441556  1.083597
   C (  5)  1.412782  2.565589  1.377064  2.106109
   H (  6)  2.136711  3.206129  2.144510  3.077552  1.079088
   C (  7)  3.739999  4.841535  1.386740  2.110882  2.461487  2.756002
   H (  8)  4.540801  5.570634  2.109531  2.362270  3.396775  3.820684
   C (  9)  4.523611  5.675658  2.570909  3.498675  3.113373  2.863064
   H ( 10)  5.578821  6.726223  3.453371  4.235465  4.178575  3.968222
   N ( 11)  4.569182  5.696476  3.201092  4.256535  3.208500  2.543287
   H ( 12)  4.489555  5.548588  3.655337  4.738809  3.271848  2.354249
             C (  7)   H (  8)   C (  9)   H ( 10)   N ( 11)
   H (  8)  1.086328
   C (  9)  1.462053  2.152879
   H ( 10)  2.128869  2.313579  1.105867
   N ( 11)  2.496128  3.361778  1.253038  1.993701
   H ( 12)  3.263438  4.227517  2.207241  2.975645  0.990641
 
 Applying Cartesian multipole field
    Component          Value
    ---------          -----
     (2,0,0)        1.00000E-10
     (0,2,0)        2.00000E-11
     (0,0,2)       -3.00000E-11
 Nucleus-field energy     =    -0.0000000031 hartrees
 Requested basis set is cc-pVTZ
 There are 100 shells and 280 basis functions
 A cutoff of  1.0D-11 yielded   4439 shell pairs
 There are     34433 function pairs (     44845 Cartesian)
 Smallest overlap matrix eigenvalue = 1.44E-04
 Guess MOs from SCF MO coefficient file
 Reading MOs from coefficient file
 Reading MOs from coefficient file
 Long-range K will be added via erf
 Coulomb attenuation parameter = 0.25 bohr**(-1)
 An unrestricted hybrid HF-DFT SCF calculation will be
 performed using Pulay DIIS extrapolation
 Exchange:     0.1957 Hartree-Fock + 1.0000 wB97X-D3 + LR-HF
 Correlation:  1.0000 wB97X-D3
 Using SG-2 standard quadrature grid
 Dispersion:   Grimme D3
 SCF converges when DIIS error is below 1.0E-08
 Using Q-Chem read-in guess as SCF_GUESS READ specified.

 using 64 threads for integral computing
 -------------------------------------------------------
 OpenMP Integral computing Module                
 Release: version 1.0, May 2013, Q-Chem Inc. Pittsburgh 
 -------------------------------------------------------
 using 64 threads for integral computing
 -------------------------------------------------------
 OpenMP Integral computing Module                
 Release: version 1.0, May 2013, Q-Chem Inc. Pittsburgh 
 -------------------------------------------------------
 ---------------------------------------
  Cycle       Energy         DIIS Error
 ---------------------------------------
    1    -302.9109870777      9.45E-04
    2    -302.9216424735      2.05E-04
    3    -302.9218679270      1.79E-04
    4    -302.9221242206      3.73E-05
    5    -302.9221430118      1.49E-05
    6    -302.9221465561      4.89E-06
    7    -302.9221471394      1.51E-06
    8    -302.9221472263      1.26E-06
    9    -302.9221472721      3.96E-07
   10    -302.9221472944      2.07E-07
   11    -302.9221473113      1.26E-07
   12    -302.9221473242      5.80E-08
   13    -302.9221473272      2.13E-08
   14    -302.9221473273      8.69E-09 Convergence criterion met
 ---------------------------------------
 <S^2> = 0.8179
 SCF time:  CPU 1174.14 s  wall 20.56 s
 SCF   energy in the final basis set = -302.92214733
 Total energy in the final basis set = -302.92214733
 
 --------------------------------------------------------------
 
                    Orbital Energies (a.u.)
 --------------------------------------------------------------
 
 Alpha MOs
 -- Occupied --
-14.4340 -14.4202 -10.3575 -10.3476 -10.3285 -10.3276 -10.3256  -1.0407
 -1.0343  -0.9639  -0.8819  -0.7805  -0.7116  -0.6662  -0.6271  -0.5833
 -0.5259  -0.5183  -0.5159  -0.4825  -0.4780  -0.4434  -0.4171  -0.3320
 -0.3255
 -- Virtual --
  0.0169   0.1003   0.1118   0.1264   0.1291   0.1556   0.1741   0.1819
  0.1978   0.2487   0.2746   0.2960   0.3291   0.3370   0.3437   0.3740
  0.3866   0.4017   0.4094   0.4114   0.4122   0.4336   0.4476   0.4529
  0.4803   0.4941   0.5109   0.5287   0.5423   0.5548   0.5605   0.5892
  0.5896   0.6010   0.6045   0.6407   0.6537   0.6606   0.6682   0.7050
  0.7079   0.7341   0.7457   0.7574   0.7706   0.7887   0.8087   0.8165
  0.8242   0.8728   0.8796   0.8984   0.9385   0.9785   0.9844   1.0089
  1.0334   1.0489   1.0605   1.0852   1.0978   1.1003   1.1298   1.1383
  1.1424   1.1759   1.2265   1.2403   1.2442   1.2626   1.3191   1.3208
  1.3521   1.3688   1.3975   1.4182   1.4251   1.4466   1.4596   1.4831
  1.5107   1.5154   1.5449   1.5752   1.5820   1.6153   1.6481   1.6901
  1.7742   1.7901   1.8055   1.8772   1.8849   1.9631   2.0076   2.0824
  2.0857   2.1285   2.1491   2.1894   2.2103   2.2547   2.2747   2.2949
  2.3114   2.3653   2.3873   2.4292   2.4427   2.4935   2.5025   2.5189
  2.5906   2.6027   2.6620   2.6725   2.6898   2.7088   2.7219   2.7425
  2.7744   2.7975   2.8018   2.8363   2.8398   2.8803   2.8831   2.9192
  2.9210   2.9343   2.9406   2.9514   2.9703   2.9843   3.0106   3.0338
  3.0710   3.0750   3.0791   3.0898   3.1250   3.1281   3.1345   3.1860
  3.2089   3.2117   3.2193   3.2307   3.2500   3.2766   3.3179   3.3196
  3.3324   3.3589   3.3673   3.3844   3.4304   3.4593   3.4844   3.4910
  3.5104   3.5293   3.5411   3.5687   3.6030   3.6252   3.6729   3.6960
  3.6995   3.7188   3.7629   3.8077   3.8168   3.8382   3.8670   3.8761
  3.9223   3.9249   3.9335   3.9623   3.9682   3.9790   4.0155   4.0423
  4.0521   4.0579   4.0649   4.0768   4.0913   4.1236   4.1528   4.1681
  4.1781   4.2100   4.2342   4.2599   4.3002   4.3284   4.3558   4.3877
  4.4637   4.4695   4.4905   4.5411   4.5608   4.6131   4.6280   4.6357
  4.6418   4.6852   4.6881   4.6926   4.7582   4.7667   4.7810   4.8032
  4.8264   4.8466   4.8867   4.9607   5.0221   5.0312   5.0851   5.0902
  5.1578   5.1839   5.2131   5.2545   5.2766   5.3351   5.3576   5.3674
  5.4877   5.5158   5.5713   5.7102   5.8193   5.9237   5.9601   6.0718
  6.1874   6.1888   6.2714   6.3083   6.3758   6.5575   6.7824   7.5970
  8.9604  10.2762  11.9124  12.7191  13.6532  14.9264  15.4841
 
 Beta MOs
 -- Occupied --
-14.4307 -14.4168 -10.3590 -10.3423 -10.3312 -10.3271 -10.3222  -1.0335
 -1.0267  -0.9543  -0.8603  -0.7778  -0.7060  -0.6624  -0.6235  -0.5794
 -0.5217  -0.5174  -0.4901  -0.4711  -0.4583  -0.4407  -0.3914  -0.3255
 -- Virtual --
 -0.0721   0.0367   0.1021   0.1125   0.1278   0.1532   0.1549   0.1764
  0.1988   0.2007   0.2501   0.2757   0.2989   0.3306   0.3418   0.3448
  0.3764   0.3868   0.4081   0.4108   0.4161   0.4205   0.4356   0.4507
  0.4564   0.4833   0.5009   0.5120   0.5279   0.5437   0.5562   0.5620
  0.5912   0.5947   0.6051   0.6094   0.6419   0.6601   0.6613   0.6692
  0.7082   0.7110   0.7361   0.7463   0.7567   0.7769   0.7915   0.8143
  0.8165   0.8248   0.8804   0.8832   0.8994   0.9381   0.9840   0.9849
  1.0093   1.0353   1.0512   1.0632   1.0887   1.1020   1.1076   1.1330
  1.1419   1.1438   1.1786   1.2287   1.2427   1.2507   1.2637   1.3244
  1.3278   1.3542   1.3733   1.4045   1.4221   1.4266   1.4514   1.4657
  1.4843   1.5190   1.5193   1.5470   1.5779   1.5881   1.6178   1.6500
  1.6930   1.7830   1.7987   1.8077   1.8788   1.8867   1.9659   2.0107
  2.0860   2.0945   2.1323   2.1520   2.1934   2.2052   2.2578   2.2786
  2.3028   2.3321   2.3803   2.3956   2.4310   2.4496   2.5023   2.5083
  2.5225   2.5965   2.6122   2.6681   2.6712   2.6932   2.7095   2.7222
  2.7522   2.7784   2.7988   2.8099   2.8374   2.8477   2.8806   2.8863
  2.9221   2.9302   2.9396   2.9478   2.9571   2.9759   2.9888   3.0171
  3.0347   3.0764   3.0779   3.0860   3.0988   3.1289   3.1327   3.1352
  3.1951   3.2120   3.2189   3.2275   3.2398   3.2519   3.2781   3.3238
  3.3262   3.3361   3.3616   3.3746   3.3870   3.4381   3.4608   3.4868
  3.5000   3.5142   3.5367   3.5431   3.5732   3.6082   3.6348   3.6747
  3.6998   3.7046   3.7226   3.7698   3.8101   3.8208   3.8433   3.8721
  3.8812   3.9249   3.9292   3.9356   3.9674   3.9727   3.9839   4.0187
  4.0467   4.0566   4.0703   4.0756   4.0842   4.1004   4.1280   4.1601
  4.1752   4.1820   4.2156   4.2358   4.2618   4.3028   4.3367   4.3631
  4.3912   4.4664   4.4795   4.4945   4.5451   4.5651   4.6231   4.6324
  4.6509   4.6515   4.6930   4.6971   4.7019   4.7640   4.7747   4.7863
  4.8130   4.8297   4.8492   4.8892   4.9701   5.0268   5.0335   5.0872
  5.1029   5.1614   5.1927   5.2170   5.2638   5.2796   5.3458   5.3594
  5.3696   5.4894   5.5186   5.5743   5.7125   5.8226   5.9254   5.9636
  6.0744   6.1898   6.1975   6.2741   6.3169   6.3788   6.5606   6.7852
  7.5995   8.9611  10.2788  11.9147  12.7282  13.6590  14.9292  15.4885
 --------------------------------------------------------------
 
          Ground-State Mulliken Net Atomic Charges

     Atom                 Charge (a.u.)    Spin (a.u.)
  --------------------------------------------------------
      1 C                    -0.072174      -0.115428
      2 N                    -0.070849       0.212364
      3 C                    -0.086650      -0.227441
      4 H                     0.149435       0.005372
      5 C                    -0.097299       0.493539
      6 H                     0.149735      -0.006720
      7 C                    -0.126030       0.537282
      8 H                     0.134390      -0.010115
      9 C                     0.043746      -0.120281
     10 H                     0.109778       0.001682
     11 N                    -0.337102       0.231605
     12 H                     0.203021      -0.001861
  --------------------------------------------------------
  Sum of atomic charges =    -0.000000
  Sum of spin   charges =     1.000000

 -----------------------------------------------------------------
                    Cartesian Multipole Moments
 -----------------------------------------------------------------
    Charge (ESU x 10^10)
                -0.0000
    Dipole Moment (Debye)
         X       0.2706      Y       1.7511      Z      -2.6624
       Tot       3.1981
    Quadrupole Moments (Debye-Ang)
        XX     -42.6216     XY      -1.2284     YY     -49.3589
        XZ       1.2997     YZ      13.5728     ZZ     -46.0609
    Octopole Moments (Debye-Ang^2)
       XXX       4.6976    XXY      11.5061    XYY       3.6577
       YYY      48.4471    XXZ     -14.3733    XYZ      -3.6041
       YYZ     -35.4289    XZZ       6.6010    YZZ      47.0647
       ZZZ     -84.8558
    Hexadecapole Moments (Debye-Ang^3)
      XXXX     -53.2621   XXXY     -36.8845   XXYY    -126.7353
      XYYY     -48.3826   YYYY    -771.1430   XXXZ      32.7635
      XXYZ      76.9113   XYYZ      23.4930   YYYZ     339.0475
      XXZZ    -121.1351   XYZZ     -23.1464   YYZZ    -302.2120
      XZZZ      44.5877   YZZZ     325.5983   ZZZZ    -742.8474
 -----------------------------------------------------------------
 Calculating analytic gradient of the SCF energy
 Gradient of SCF Energy
            1           2           3           4           5           6
    1  -0.0000408   0.0000201  -0.0000016   0.0000625   0.0000954   0.0000403
    2  -0.0005164   0.0001457   0.0002785   0.0005596  -0.0000617   0.0001330
    3  -0.0003275  -0.0001381   0.0002310  -0.0002704  -0.0007371  -0.0003684
            7           8           9          10          11          12
    1   0.0002521  -0.0000496  -0.0000794   0.0004261  -0.0029841   0.0022588
    2  -0.0004783  -0.0015051  -0.0008152   0.0035844  -0.0216979   0.0203735
    3  -0.0035830  -0.0017122  -0.0003343  -0.0018564   0.0189545  -0.0098581
 Max gradient component =       2.170E-02
 RMS gradient           =       6.222E-03
 Gradient time:  CPU 207.64 s  wall 3.96 s
rPathMan2.  file_steps = 951
 IRC --- Status = 2.  Assess steepest descent step
 IRC --- Previous SD length =   0.150000
 IRC --- Point 1 E =     -302.917744 |G| =   0.021395 G.D1 =  -0.021395
 IRC --- Point 2 E =     -302.922147 |G| =   0.037331 G.D1 =  -0.036330
 IRC --- Angle(G1/G2) =   13.30 Deg.  Curvature =  -0.0996
 IRC --- Corrector step required
 IRC --- equal length displacement: B_eq =   0.034733
 IRC --- chosen bisector length  : B_len =   0.017366
 Adding empirical dispersion correction 
 ----------------------------------------------------------------
 Doing -D3(0) with
 s6  =   1.00000
 s8  =   1.00000
 rs6 =   1.28100
 rs8 =   1.09400
 -D3 energy without 3body term =     -0.0026442899 hartrees
 ----------------------------------------------------------------
             Standard Nuclear Orientation (Angstroms)
    I     Atom           X                Y                Z
 ----------------------------------------------------------------
    1      C      -0.2295772302    -1.6963730318     2.0537889117
    2      N      -0.3413246414    -2.5199337705     2.8533821004
    3      C      -0.0677023749    -0.9697492138    -0.2636108814
    4      H      -0.1506946128    -2.0130821847    -0.5455168054
    5      C      -0.0937100361    -0.6789717154     1.0839994643
    6      H      -0.0105802688     0.3370432103     1.4362805186
    7      C       0.0551451384    -0.0491996842    -1.2899824955
    8      H       0.0671243433    -0.4476148768    -2.3012932185
    9      C       0.1712552511     1.4065959105    -1.2163118665
   10      H       0.2649592054     1.8551863253    -2.2182252685
   11      N       0.1823290887     2.2171231099    -0.2669171794
   12      H       0.1527761336     2.5589759184     0.6744067145
 ----------------------------------------------------------------
 Nuclear Repulsion Energy =         235.43606378 hartrees
 There are       25 alpha and       24 beta electrons

                       Distance Matrix (Angstroms)
             C (  1)   N (  2)   C (  3)   H (  4)   C (  5)   H (  6)
   N (  2)  1.153295
   C (  3)  2.434035  3.491932
   H (  4)  2.619717  3.441766  1.083929
   C (  5)  1.412111  2.565379  1.378870  2.106756
   H (  6)  2.136366  3.206226  2.144901  3.077376  1.078563
   C (  7)  3.738322  4.840370  1.384175  2.110316  2.460602  2.754272
   H (  8)  4.540283  5.570639  2.107831  2.362389  3.396999  3.819841
   C (  9)  4.525775  5.678273  2.571334  3.499688  3.116285  2.865877
   H ( 10)  5.577477  6.725359  3.451296  4.234882  4.177953  3.966874
   N ( 11)  4.568457  5.696507  3.196667  4.252430  3.207575  2.544169
   H ( 12)  4.489642  5.548639  3.657921  4.741732  3.273045  2.354596
             C (  7)   H (  8)   C (  9)   H ( 10)   N ( 11)
   H (  8)  1.087027
   C (  9)  1.462276  2.150843
   H ( 10)  2.128930  2.312776  1.101746
   N ( 11)  2.489791  3.354517  1.248370  1.986310
   H ( 12)  3.266640  4.231042  2.214303  2.979132  1.001912
 
 Applying Cartesian multipole field
    Component          Value
    ---------          -----
     (2,0,0)        1.00000E-10
     (0,2,0)        2.00000E-11
     (0,0,2)       -3.00000E-11
 Nucleus-field energy     =    -0.0000000031 hartrees
 Requested basis set is cc-pVTZ
 There are 100 shells and 280 basis functions
 A cutoff of  1.0D-11 yielded   4440 shell pairs
 There are     34442 function pairs (     44854 Cartesian)
 Smallest overlap matrix eigenvalue = 1.43E-04
 Guess MOs from SCF MO coefficient file
 Reading MOs from coefficient file
 Reading MOs from coefficient file
 Long-range K will be added via erf
 Coulomb attenuation parameter = 0.25 bohr**(-1)
 An unrestricted hybrid HF-DFT SCF calculation will be
 performed using Pulay DIIS extrapolation
 Exchange:     0.1957 Hartree-Fock + 1.0000 wB97X-D3 + LR-HF
 Correlation:  1.0000 wB97X-D3
 Using SG-2 standard quadrature grid
 Dispersion:   Grimme D3
 SCF converges when DIIS error is below 1.0E-08
 Using Q-Chem read-in guess as SCF_GUESS READ specified.

 using 64 threads for integral computing
 -------------------------------------------------------
 OpenMP Integral computing Module                
 Release: version 1.0, May 2013, Q-Chem Inc. Pittsburgh 
 -------------------------------------------------------
 using 64 threads for integral computing
 -------------------------------------------------------
 OpenMP Integral computing Module                
 Release: version 1.0, May 2013, Q-Chem Inc. Pittsburgh 
 -------------------------------------------------------
 ---------------------------------------
  Cycle       Energy         DIIS Error
 ---------------------------------------
    1    -302.9207363977      2.34E-04
    2    -302.9220314360      3.89E-05
    3    -302.9220361280      3.73E-05
    4    -302.9220476810      6.45E-06
    5    -302.9220483740      1.91E-06
    6    -302.9220487481      1.06E-06
    7    -302.9220490930      6.71E-07
    8    -302.9220492883      5.15E-07
    9    -302.9220493604      1.89E-07
   10    -302.9220493739      8.44E-08
   11    -302.9220493769      3.83E-08
   12    -302.9220493779      1.63E-08
   13    -302.9220493783      7.17E-09 Convergence criterion met
 ---------------------------------------
 <S^2> = 0.8173
 SCF time:  CPU 1070.02 s  wall 18.75 s
 SCF   energy in the final basis set = -302.92204938
 Total energy in the final basis set = -302.92204938
 
 --------------------------------------------------------------
 
                    Orbital Energies (a.u.)
 --------------------------------------------------------------
 
 Alpha MOs
 -- Occupied --
-14.4340 -14.4205 -10.3562 -10.3474 -10.3282 -10.3268 -10.3255  -1.0406
 -1.0349  -0.9636  -0.8815  -0.7795  -0.7103  -0.6660  -0.6267  -0.5839
 -0.5257  -0.5183  -0.5160  -0.4829  -0.4780  -0.4432  -0.4172  -0.3313
 -0.3251
 -- Virtual --
  0.0176   0.0999   0.1119   0.1255   0.1301   0.1560   0.1737   0.1819
  0.1976   0.2483   0.2747   0.2959   0.3299   0.3371   0.3439   0.3734
  0.3867   0.4028   0.4090   0.4117   0.4122   0.4341   0.4475   0.4526
  0.4804   0.4944   0.5109   0.5289   0.5422   0.5548   0.5610   0.5893
  0.5894   0.6002   0.6044   0.6407   0.6538   0.6608   0.6679   0.7051
  0.7080   0.7342   0.7463   0.7575   0.7716   0.7898   0.8090   0.8176
  0.8249   0.8730   0.8800   0.8989   0.9384   0.9792   0.9853   1.0093
  1.0329   1.0490   1.0609   1.0855   1.0972   1.1003   1.1308   1.1375
  1.1421   1.1760   1.2276   1.2405   1.2445   1.2630   1.3199   1.3218
  1.3518   1.3691   1.3982   1.4172   1.4272   1.4477   1.4598   1.4838
  1.5112   1.5153   1.5411   1.5757   1.5830   1.6136   1.6482   1.6900
  1.7734   1.7889   1.8062   1.8763   1.8850   1.9627   2.0095   2.0829
  2.0867   2.1288   2.1488   2.1931   2.2110   2.2544   2.2759   2.2946
  2.3124   2.3656   2.3877   2.4281   2.4437   2.4944   2.5013   2.5194
  2.5921   2.6033   2.6621   2.6748   2.6899   2.7088   2.7244   2.7429
  2.7763   2.7969   2.8023   2.8364   2.8398   2.8810   2.8847   2.9193
  2.9204   2.9338   2.9426   2.9518   2.9710   2.9835   3.0112   3.0338
  3.0707   3.0753   3.0790   3.0896   3.1248   3.1272   3.1336   3.1857
  3.2086   3.2109   3.2194   3.2309   3.2504   3.2796   3.3178   3.3194
  3.3328   3.3587   3.3667   3.3859   3.4306   3.4552   3.4844   3.4922
  3.5097   3.5304   3.5427   3.5697   3.6032   3.6252   3.6727   3.6967
  3.7009   3.7189   3.7630   3.8099   3.8190   3.8382   3.8672   3.8767
  3.9212   3.9262   3.9322   3.9621   3.9668   3.9802   4.0160   4.0424
  4.0504   4.0577   4.0648   4.0778   4.0916   4.1224   4.1548   4.1659
  4.1774   4.2107   4.2341   4.2617   4.3009   4.3283   4.3572   4.3871
  4.4590   4.4733   4.4914   4.5426   4.5616   4.6143   4.6236   4.6356
  4.6408   4.6867   4.6902   4.6941   4.7585   4.7667   4.7814   4.8037
  4.8240   4.8464   4.8916   4.9605   5.0210   5.0331   5.0839   5.0907
  5.1591   5.1867   5.2137   5.2544   5.2760   5.3263   5.3595   5.3680
  5.4869   5.5173   5.5723   5.7112   5.8201   5.9230   5.9585   6.0717
  6.1856   6.1881   6.2645   6.2849   6.3600   6.5529   6.7804   7.5813
  8.9629  10.2565  11.9080  12.7467  13.6625  14.9726  15.4726
 
 Beta MOs
 -- Occupied --
-14.4307 -14.4171 -10.3577 -10.3421 -10.3308 -10.3271 -10.3214  -1.0334
 -1.0276  -0.9540  -0.8598  -0.7767  -0.7048  -0.6622  -0.6232  -0.5800
 -0.5217  -0.5172  -0.4900  -0.4710  -0.4589  -0.4404  -0.3915  -0.3249
 -- Virtual --
 -0.0717   0.0374   0.1017   0.1126   0.1270   0.1540   0.1553   0.1760
  0.1987   0.2008   0.2496   0.2758   0.2989   0.3313   0.3419   0.3450
  0.3758   0.3868   0.4087   0.4111   0.4157   0.4206   0.4362   0.4509
  0.4562   0.4834   0.5012   0.5120   0.5281   0.5436   0.5561   0.5626
  0.5909   0.5949   0.6050   0.6084   0.6419   0.6601   0.6615   0.6690
  0.7083   0.7111   0.7362   0.7469   0.7568   0.7779   0.7926   0.8147
  0.8176   0.8254   0.8807   0.8835   0.9000   0.9380   0.9846   0.9858
  1.0098   1.0348   1.0513   1.0636   1.0890   1.1014   1.1077   1.1341
  1.1412   1.1435   1.1787   1.2296   1.2431   1.2509   1.2641   1.3251
  1.3289   1.3539   1.3735   1.4052   1.4214   1.4284   1.4526   1.4658
  1.4849   1.5189   1.5196   1.5433   1.5784   1.5890   1.6160   1.6502
  1.6929   1.7821   1.7976   1.8084   1.8780   1.8869   1.9656   2.0125
  2.0878   2.0943   2.1324   2.1517   2.1970   2.2062   2.2576   2.2797
  2.3024   2.3331   2.3808   2.3959   2.4300   2.4506   2.5033   2.5072
  2.5233   2.5979   2.6129   2.6682   2.6733   2.6934   2.7095   2.7247
  2.7526   2.7804   2.7982   2.8104   2.8375   2.8477   2.8816   2.8881
  2.9224   2.9292   2.9392   2.9494   2.9575   2.9766   2.9880   3.0178
  3.0345   3.0763   3.0782   3.0862   3.0987   3.1283   3.1321   3.1338
  3.1948   3.2113   3.2188   3.2276   3.2395   3.2526   3.2811   3.3237
  3.3261   3.3363   3.3615   3.3741   3.3884   3.4385   3.4567   3.4867
  3.5011   3.5136   3.5378   3.5446   3.5743   3.6084   3.6349   3.6744
  3.7004   3.7060   3.7228   3.7699   3.8123   3.8230   3.8432   3.8723
  3.8817   3.9236   3.9303   3.9345   3.9672   3.9715   3.9850   4.0193
  4.0469   4.0547   4.0703   4.0756   4.0852   4.1006   4.1269   4.1615
  4.1733   4.1813   4.2163   4.2357   4.2636   4.3036   4.3367   4.3644
  4.3905   4.4614   4.4833   4.4954   4.5467   4.5660   4.6241   4.6277
  4.6504   4.6515   4.6939   4.6985   4.7046   4.7641   4.7748   4.7868
  4.8136   4.8274   4.8491   4.8939   4.9693   5.0256   5.0356   5.0860
  5.1036   5.1626   5.1954   5.2177   5.2638   5.2790   5.3367   5.3613
  5.3701   5.4887   5.5201   5.5752   5.7135   5.8234   5.9248   5.9621
  6.0742   6.1879   6.1970   6.2672   6.2932   6.3630   6.5560   6.7832
  7.5836   8.9636  10.2591  11.9106  12.7557  13.6682  14.9752  15.4771
 --------------------------------------------------------------
 
          Ground-State Mulliken Net Atomic Charges

     Atom                 Charge (a.u.)    Spin (a.u.)
  --------------------------------------------------------
      1 C                    -0.071911      -0.116779
      2 N                    -0.071333       0.215401
      3 C                    -0.086560      -0.227263
      4 H                     0.149345       0.005402
      5 C                    -0.097717       0.498309
      6 H                     0.149403      -0.006711
      7 C                    -0.126406       0.533816
      8 H                     0.133372      -0.010169
      9 C                     0.043921      -0.116591
     10 H                     0.110986       0.001560
     11 N                    -0.339525       0.225184
     12 H                     0.206425      -0.002159
  --------------------------------------------------------
  Sum of atomic charges =    -0.000000
  Sum of spin   charges =     1.000000

 -----------------------------------------------------------------
                    Cartesian Multipole Moments
 -----------------------------------------------------------------
    Charge (ESU x 10^10)
                -0.0000
    Dipole Moment (Debye)
         X       0.2734      Y       1.7912      Z      -2.6468
       Tot       3.2076
    Quadrupole Moments (Debye-Ang)
        XX     -42.6171     XY      -1.2213     YY     -49.2641
        XZ       1.3024     YZ      13.5910     ZZ     -46.0892
    Octopole Moments (Debye-Ang^2)
       XXX       4.7076    XXY      11.5432    XYY       3.6809
       YYY      48.8488    XXZ     -14.3701    XYZ      -3.6008
       YYZ     -35.3325    XZZ       6.6055    YZZ      47.1665
       ZZZ     -84.7553
    Hexadecapole Moments (Debye-Ang^3)
      XXXX     -53.2443   XXXY     -36.8611   XXYY    -126.6409
      XYYY     -48.3003   YYYY    -769.7352   XXXZ      32.7751
      XXYZ      76.9420   XYYZ      23.5190   YYYZ     339.4539
      XXZZ    -121.1703   XYZZ     -23.1423   YYZZ    -302.1247
      XZZZ      44.6227   YZZZ     325.7877   ZZZZ    -743.3921
 -----------------------------------------------------------------
 Calculating analytic gradient of the SCF energy
 Gradient of SCF Energy
            1           2           3           4           5           6
    1   0.0000807  -0.0000693   0.0002271   0.0000075   0.0000190   0.0000341
    2   0.0001501  -0.0004317   0.0009902   0.0002841   0.0001946  -0.0001620
    3  -0.0010564   0.0004596  -0.0016575  -0.0001491   0.0002345  -0.0005756
            7           8           9          10          11          12
    1   0.0000706  -0.0000050   0.0002405   0.0002347  -0.0027581   0.0019180
    2  -0.0002858  -0.0013509   0.0038522   0.0030652  -0.0302238   0.0239178
    3  -0.0008158  -0.0021085   0.0010395   0.0007976   0.0032251   0.0006067
 Max gradient component =       3.022E-02
 RMS gradient           =       6.554E-03
 Gradient time:  CPU 219.67 s  wall 4.65 s
rPathMan2.  file_steps = 951
 IRC --- Status = 3.  Assess initial corrector step
 IRC --- bisector search: b =  0.000000 E =     -302.922147 G.B =  -0.004322
 IRC --- bisector search: b =  0.017366 E =     -302.922049 G.B =   0.015472
 IRC --- performed gradient/energy interpolation
 IRC --- bisector search:  estimate b(min) =   3.767108916883995E-003
 Adding empirical dispersion correction 
 ----------------------------------------------------------------
 Doing -D3(0) with
 s6  =   1.00000
 s8  =   1.00000
 rs6 =   1.28100
 rs8 =   1.09400
 -D3 energy without 3body term =     -0.0026447687 hartrees
 ----------------------------------------------------------------
             Standard Nuclear Orientation (Angstroms)
    I     Atom           X                Y                Z
 ----------------------------------------------------------------
    1      C      -0.2296516285    -1.6964843299     2.0538885815
    2      N      -0.3412856753    -2.5198001499     2.8532263007
    3      C      -0.0679555364    -0.9702586264    -0.2626873677
    4      H      -0.1506499258    -2.0130918588    -0.5455273280
    5      C      -0.0935792958    -0.6790558689     1.0833915654
    6      H      -0.0106114928     0.3371890249     1.4363057075
    7      C       0.0553062993    -0.0492390730    -1.2912952736
    8      H       0.0670984958    -0.4482816481    -2.3017721913
    9      C       0.1710658297     1.4062265610    -1.2141248866
   10      H       0.2649588736     1.8551742359    -2.2194084576
   11      N       0.1824696132     2.2200596669    -0.2627511127
   12      H       0.1528344391     2.5575620635     0.6707544567
 ----------------------------------------------------------------
 Nuclear Repulsion Energy =         235.38295704 hartrees
 There are       25 alpha and       24 beta electrons

                       Distance Matrix (Angstroms)
             C (  1)   N (  2)   C (  3)   H (  4)   C (  5)   H (  6)
   N (  2)  1.152932
   C (  3)  2.433120  3.490660
   H (  4)  2.619818  3.441602  1.083669
   C (  5)  1.412636  2.565543  1.377456  2.106249
   H (  6)  2.136636  3.206150  2.144594  3.077514  1.078974
   C (  7)  3.739635  4.841283  1.386184  2.110759  2.461295  2.755627
   H (  8)  4.540688  5.570635  2.109163  2.362296  3.396823  3.820501
   C (  9)  4.524080  5.676225  2.571001  3.498894  3.114004  2.863674
   H ( 10)  5.578529  6.726036  3.452921  4.235338  4.178440  3.967929
   N ( 11)  4.569024  5.696482  3.200132  4.255644  3.208298  2.543477
   H ( 12)  4.489573  5.548598  3.655897  4.739443  3.272107  2.354324
             C (  7)   H (  8)   C (  9)   H ( 10)   N ( 11)
   H (  8)  1.086479
   C (  9)  1.462100  2.152437
   H ( 10)  2.128882  2.313405  1.104973
   N ( 11)  2.494753  3.360203  1.252025  1.992098
   H ( 12)  3.264133  4.228281  2.208773  2.976401  0.993085
 
 Applying Cartesian multipole field
    Component          Value
    ---------          -----
     (2,0,0)        1.00000E-10
     (0,2,0)        2.00000E-11
     (0,0,2)       -3.00000E-11
 Nucleus-field energy     =    -0.0000000031 hartrees
 Requested basis set is cc-pVTZ
 There are 100 shells and 280 basis functions
 A cutoff of  1.0D-11 yielded   4439 shell pairs
 There are     34433 function pairs (     44845 Cartesian)
 Smallest overlap matrix eigenvalue = 1.44E-04
 Guess MOs from SCF MO coefficient file
 Reading MOs from coefficient file
 Reading MOs from coefficient file
 Long-range K will be added via erf
 Coulomb attenuation parameter = 0.25 bohr**(-1)
 An unrestricted hybrid HF-DFT SCF calculation will be
 performed using Pulay DIIS extrapolation
 Exchange:     0.1957 Hartree-Fock + 1.0000 wB97X-D3 + LR-HF
 Correlation:  1.0000 wB97X-D3
 Using SG-2 standard quadrature grid
 Dispersion:   Grimme D3
 SCF converges when DIIS error is below 1.0E-08
 Using Q-Chem read-in guess as SCF_GUESS READ specified.

 using 64 threads for integral computing
 -------------------------------------------------------
 OpenMP Integral computing Module                
 Release: version 1.0, May 2013, Q-Chem Inc. Pittsburgh 
 -------------------------------------------------------
 using 64 threads for integral computing
 -------------------------------------------------------
 OpenMP Integral computing Module                
 Release: version 1.0, May 2013, Q-Chem Inc. Pittsburgh 
 -------------------------------------------------------
 ---------------------------------------
  Cycle       Energy         DIIS Error
 ---------------------------------------
    1    -302.9235240518      1.82E-04
    2    -302.9221444067      3.04E-05
    3    -302.9221472277      2.93E-05
    4    -302.9221543414      5.07E-06
    5    -302.9221547664      1.49E-06
    6    -302.9221549956      8.30E-07
    7    -302.9221552065      5.21E-07
    8    -302.9221553310      3.83E-07
    9    -302.9221553718      1.53E-07
   10    -302.9221553801      6.72E-08
   11    -302.9221553819      3.06E-08
   12    -302.9221553825      1.33E-08
   13    -302.9221553826      5.84E-09 Convergence criterion met
 ---------------------------------------
 <S^2> = 0.8178
 SCF time:  CPU 1051.80 s  wall 17.87 s
 SCF   energy in the final basis set = -302.92215538
 Total energy in the final basis set = -302.92215538
 
 --------------------------------------------------------------
 
                    Orbital Energies (a.u.)
 --------------------------------------------------------------
 
 Alpha MOs
 -- Occupied --
-14.4340 -14.4203 -10.3572 -10.3475 -10.3284 -10.3274 -10.3256  -1.0406
 -1.0344  -0.9638  -0.8818  -0.7803  -0.7113  -0.6661  -0.6270  -0.5834
 -0.5259  -0.5183  -0.5159  -0.4826  -0.4780  -0.4434  -0.4171  -0.3319
 -0.3254
 -- Virtual --
  0.0171   0.1002   0.1118   0.1262   0.1293   0.1557   0.1740   0.1819
  0.1977   0.2486   0.2747   0.2960   0.3293   0.3371   0.3437   0.3739
  0.3867   0.4019   0.4093   0.4115   0.4122   0.4337   0.4476   0.4528
  0.4803   0.4942   0.5109   0.5287   0.5423   0.5548   0.5606   0.5892
  0.5895   0.6008   0.6045   0.6407   0.6537   0.6606   0.6681   0.7050
  0.7079   0.7341   0.7458   0.7574   0.7708   0.7889   0.8088   0.8168
  0.8244   0.8729   0.8797   0.8985   0.9385   0.9786   0.9846   1.0090
  1.0333   1.0490   1.0606   1.0853   1.0976   1.1003   1.1300   1.1381
  1.1423   1.1759   1.2267   1.2404   1.2443   1.2626   1.3193   1.3210
  1.3521   1.3688   1.3977   1.4180   1.4256   1.4469   1.4596   1.4832
  1.5108   1.5154   1.5440   1.5753   1.5822   1.6149   1.6481   1.6901
  1.7740   1.7898   1.8056   1.8770   1.8849   1.9630   2.0080   2.0826
  2.0859   2.1286   2.1490   2.1902   2.2105   2.2546   2.2750   2.2949
  2.3116   2.3653   2.3874   2.4290   2.4429   2.4937   2.5023   2.5190
  2.5909   2.6028   2.6620   2.6730   2.6898   2.7088   2.7225   2.7426
  2.7748   2.7974   2.8019   2.8363   2.8398   2.8805   2.8834   2.9192
  2.9209   2.9342   2.9411   2.9514   2.9704   2.9841   3.0107   3.0338
  3.0709   3.0750   3.0791   3.0897   3.1250   3.1280   3.1342   3.1859
  3.2088   3.2115   3.2193   3.2307   3.2501   3.2773   3.3179   3.3196
  3.3325   3.3589   3.3671   3.3847   3.4304   3.4585   3.4844   3.4913
  3.5102   3.5295   3.5414   3.5689   3.6031   3.6252   3.6728   3.6962
  3.6998   3.7188   3.7629   3.8082   3.8173   3.8382   3.8671   3.8762
  3.9221   3.9252   3.9332   3.9623   3.9679   3.9793   4.0156   4.0423
  4.0517   4.0579   4.0649   4.0770   4.0913   4.1234   4.1533   4.1676
  4.1779   4.2102   4.2342   4.2603   4.3003   4.3284   4.3561   4.3876
  4.4627   4.4703   4.4907   4.5415   4.5609   4.6134   4.6271   4.6357
  4.6415   4.6855   4.6886   4.6929   4.7583   4.7667   4.7811   4.8033
  4.8259   4.8465   4.8878   4.9607   5.0218   5.0316   5.0848   5.0903
  5.1581   5.1845   5.2133   5.2545   5.2765   5.3331   5.3581   5.3675
  5.4875   5.5160   5.5715   5.7104   5.8195   5.9235   5.9597   6.0718
  6.1870   6.1886   6.2700   6.3031   6.3722   6.5564   6.7819   7.5935
  8.9609  10.2720  11.9115  12.7250  13.6550  14.9362  15.4816
 
 Beta MOs
 -- Occupied --
-14.4307 -14.4169 -10.3588 -10.3422 -10.3311 -10.3271 -10.3221  -1.0335
 -1.0269  -0.9542  -0.8602  -0.7775  -0.7057  -0.6624  -0.6234  -0.5795
 -0.5217  -0.5174  -0.4901  -0.4711  -0.4584  -0.4406  -0.3914  -0.3254
 -- Virtual --
 -0.0720   0.0369   0.1020   0.1125   0.1276   0.1534   0.1550   0.1763
  0.1987   0.2007   0.2500   0.2757   0.2989   0.3308   0.3418   0.3448
  0.3763   0.3868   0.4083   0.4108   0.4160   0.4206   0.4357   0.4507
  0.4563   0.4833   0.5010   0.5120   0.5279   0.5437   0.5562   0.5622
  0.5911   0.5948   0.6051   0.6092   0.6419   0.6601   0.6613   0.6692
  0.7082   0.7110   0.7361   0.7464   0.7567   0.7771   0.7917   0.8144
  0.8167   0.8249   0.8805   0.8833   0.8996   0.9381   0.9841   0.9851
  1.0094   1.0352   1.0513   1.0633   1.0888   1.1019   1.1076   1.1332
  1.1417   1.1437   1.1786   1.2289   1.2428   1.2507   1.2638   1.3245
  1.3281   1.3542   1.3734   1.4046   1.4220   1.4270   1.4517   1.4657
  1.4844   1.5190   1.5193   1.5462   1.5780   1.5883   1.6173   1.6500
  1.6929   1.7829   1.7985   1.8079   1.8786   1.8867   1.9658   2.0111
  2.0864   2.0945   2.1323   2.1519   2.1942   2.2054   2.2577   2.2789
  2.3027   2.3323   2.3804   2.3957   2.4308   2.4498   2.5026   2.5081
  2.5227   2.5968   2.6123   2.6681   2.6716   2.6933   2.7095   2.7227
  2.7523   2.7788   2.7987   2.8100   2.8374   2.8477   2.8809   2.8867
  2.9222   2.9300   2.9395   2.9481   2.9572   2.9760   2.9886   3.0172
  3.0347   3.0764   3.0780   3.0861   3.0988   3.1288   3.1325   3.1349
  3.1951   3.2118   3.2188   3.2275   3.2397   3.2520   3.2787   3.3238
  3.3262   3.3361   3.3616   3.3745   3.3873   3.4382   3.4600   3.4867
  3.5002   3.5141   3.5370   3.5434   3.5734   3.6082   3.6349   3.6747
  3.6999   3.7049   3.7227   3.7698   3.8106   3.8213   3.8432   3.8722
  3.8813   3.9246   3.9294   3.9354   3.9673   3.9724   3.9841   4.0188
  4.0468   4.0562   4.0703   4.0756   4.0844   4.1004   4.1277   4.1604
  4.1748   4.1818   4.2158   4.2358   4.2622   4.3030   4.3367   4.3634
  4.3911   4.4653   4.4803   4.4947   4.5455   4.5652   4.6233   4.6315
  4.6508   4.6515   4.6932   4.6974   4.7025   4.7641   4.7748   4.7864
  4.8131   4.8292   4.8492   4.8902   4.9700   5.0266   5.0339   5.0869
  5.1031   5.1616   5.1933   5.2172   5.2639   5.2795   5.3438   5.3599
  5.3697   5.4892   5.5189   5.5745   5.7127   5.8228   5.9253   5.9633
  6.0744   6.1894   6.1974   6.2727   6.3117   6.3752   6.5595   6.7847
  7.5959   8.9617  10.2745  11.9139  12.7341  13.6608  14.9389  15.4860
 --------------------------------------------------------------
 
          Ground-State Mulliken Net Atomic Charges

     Atom                 Charge (a.u.)    Spin (a.u.)
  --------------------------------------------------------
      1 C                    -0.072117      -0.115727
      2 N                    -0.070954       0.213029
      3 C                    -0.086629      -0.227409
      4 H                     0.149416       0.005379
      5 C                    -0.097390       0.494577
      6 H                     0.149663      -0.006718
      7 C                    -0.126114       0.536542
      8 H                     0.134169      -0.010127
      9 C                     0.043787      -0.119458
     10 H                     0.110037       0.001654
     11 N                    -0.337623       0.230184
     12 H                     0.203755      -0.001926
  --------------------------------------------------------
  Sum of atomic charges =    -0.000000
  Sum of spin   charges =     1.000000

 -----------------------------------------------------------------
                    Cartesian Multipole Moments
 -----------------------------------------------------------------
    Charge (ESU x 10^10)
                -0.0000
    Dipole Moment (Debye)
         X       0.2712      Y       1.7598      Z      -2.6590
       Tot       3.2001
    Quadrupole Moments (Debye-Ang)
        XX     -42.6206     XY      -1.2269     YY     -49.3383
        XZ       1.3003     YZ      13.5767     ZZ     -46.0670
    Octopole Moments (Debye-Ang^2)
       XXX       4.6998    XXY      11.5141    XYY       3.6627
       YYY      48.5340    XXZ     -14.3726    XYZ      -3.6034
       YYZ     -35.4080    XZZ       6.6020    YZZ      47.0866
       ZZZ     -84.8339
    Hexadecapole Moments (Debye-Ang^3)
      XXXX     -53.2583   XXXY     -36.8794   XXYY    -126.7149
      XYYY     -48.3647   YYYY    -770.8377   XXXZ      32.7660
      XXYZ      76.9180   XYYZ      23.4986   YYYZ     339.1355
      XXZZ    -121.1426   XYZZ     -23.1455   YYZZ    -302.1931
      XZZZ      44.5953   YZZZ     325.6392   ZZZZ    -742.9651
 -----------------------------------------------------------------
 Calculating analytic gradient of the SCF energy
 Gradient of SCF Energy
            1           2           3           4           5           6
    1  -0.0000144   0.0000007   0.0000478   0.0000506   0.0000788   0.0000390
    2  -0.0003716   0.0000203   0.0004307   0.0004999  -0.0000060   0.0000690
    3  -0.0004857  -0.0000083  -0.0001781  -0.0002441  -0.0005251  -0.0004133
            7           8           9          10          11          12
    1   0.0002131  -0.0000399  -0.0000106   0.0003851  -0.0029320   0.0021819
    2  -0.0004333  -0.0014719   0.0001818   0.0034739  -0.0235530   0.0211603
    3  -0.0029843  -0.0017985  -0.0000462  -0.0012854   0.0154944  -0.0075253
 Max gradient component =       2.355E-02
 RMS gradient           =       6.106E-03
 Gradient time:  CPU 206.86 s  wall 3.98 s
rPathMan2.  file_steps = 951
 IRC --- Status = 4.  Checking bisector search.
 IRC --- Bisector search finished successfully.
 ------------------------------------------------------------------------
 Reaction path following.  The coordinates are cartesian              
 Step   3 E=    -302.922155 |G|=  0.036638 S_lin= 0.2979 S_tot= 0.2991
 ------------------------------------------------------------------------
  IRC -- SD step length =   0.150000000000000     
 Adding empirical dispersion correction 
 ----------------------------------------------------------------
 Doing -D3(0) with
 s6  =   1.00000
 s8  =   1.00000
 rs6 =   1.28100
 rs8 =   1.09400
 -D3 energy without 3body term =     -0.0026627412 hartrees
 ----------------------------------------------------------------
             Standard Nuclear Orientation (Angstroms)
    I     Atom           X                Y                Z
 ----------------------------------------------------------------
    1      C      -0.2296204139    -1.6956791982     2.0549409148
    2      N      -0.3412872386    -2.5198441202     2.8532443025
    3      C      -0.0680591207    -0.9711917698    -0.2623014420
    4      H      -0.1507595338    -2.0141747955    -0.5449985218
    5      C      -0.0937500114    -0.6790428139     1.0845292069
    6      H      -0.0106959210     0.3370394898     1.4372011474
    7      C       0.0548446489    -0.0483003415    -1.2848298397
    8      H       0.0671850394    -0.4450927119    -2.2978757663
    9      C       0.1710886950     1.4058326790    -1.2140248024
   10      H       0.2641246223     1.8476481082    -2.2166236163
   11      N       0.1888218257     2.2710868434    -0.2963194037
   12      H       0.1481074043     2.5117186276     0.6870578146
 ----------------------------------------------------------------
 Nuclear Repulsion Energy =         234.84981697 hartrees
 There are       25 alpha and       24 beta electrons

                       Distance Matrix (Angstroms)
             C (  1)   N (  2)   C (  3)   H (  4)   C (  5)   H (  6)
   N (  2)  1.152825
   C (  3)  2.433228  3.489929
   H (  4)  2.620562  3.440938  1.083776
   C (  5)  1.411988  2.564796  1.378392  2.107413
   H (  6)  2.135761  3.205659  2.145476  3.078464  1.078749
   C (  7)  3.734815  4.836229  1.382895  2.110518  2.456375  2.749952
   H (  8)  4.538620  5.568257  2.106807  2.362646  3.394303  3.816883
   C (  9)  4.523945  5.675927  2.571617  3.499662  3.114514  2.864326
   H ( 10)  5.571823  6.719008  3.446096  4.228491  4.172511  3.963319
   N ( 11)  4.630200  5.757932  3.252617  4.305883  3.269534  2.604888
   H ( 12)  4.440268  5.499863  3.616445  4.700106  3.224506  2.305897
             C (  7)   H (  8)   C (  9)   H ( 10)   N ( 11)
   H (  8)  1.088053
   C (  9)  1.460489  2.147430
   H ( 10)  2.122889  2.302618  1.099573
   N ( 11)  2.524809  3.376189  1.261413  1.967877
   H ( 12)  3.232760  4.202274  2.199461  2.980909  1.013209
 
 Applying Cartesian multipole field
    Component          Value
    ---------          -----
     (2,0,0)        1.00000E-10
     (0,2,0)        2.00000E-11
     (0,0,2)       -3.00000E-11
 Nucleus-field energy     =    -0.0000000030 hartrees
 Requested basis set is cc-pVTZ
 There are 100 shells and 280 basis functions
 A cutoff of  1.0D-11 yielded   4433 shell pairs
 There are     34433 function pairs (     44867 Cartesian)
 Smallest overlap matrix eigenvalue = 1.40E-04
 Guess MOs from SCF MO coefficient file
 Reading MOs from coefficient file
 Reading MOs from coefficient file
 Long-range K will be added via erf
 Coulomb attenuation parameter = 0.25 bohr**(-1)
 An unrestricted hybrid HF-DFT SCF calculation will be
 performed using Pulay DIIS extrapolation
 Exchange:     0.1957 Hartree-Fock + 1.0000 wB97X-D3 + LR-HF
 Correlation:  1.0000 wB97X-D3
 Using SG-2 standard quadrature grid
 Dispersion:   Grimme D3
 SCF converges when DIIS error is below 1.0E-08
 Using Q-Chem read-in guess as SCF_GUESS READ specified.

 using 64 threads for integral computing
 -------------------------------------------------------
 OpenMP Integral computing Module                
 Release: version 1.0, May 2013, Q-Chem Inc. Pittsburgh 
 -------------------------------------------------------
 using 64 threads for integral computing
 -------------------------------------------------------
 OpenMP Integral computing Module                
 Release: version 1.0, May 2013, Q-Chem Inc. Pittsburgh 
 -------------------------------------------------------
 ---------------------------------------
  Cycle       Energy         DIIS Error
 ---------------------------------------
    1    -302.9108937600      9.24E-04
    2    -302.9272796674      2.41E-04
    3    -302.9274273951      2.61E-04
    4    -302.9279725385      2.53E-05
    5    -302.9279868648      1.57E-05
    6    -302.9279909042      5.20E-06
    7    -302.9279917083      2.77E-06
    8    -302.9279918810      1.22E-06
    9    -302.9279919810      4.23E-07
   10    -302.9279920205      2.32E-07
   11    -302.9279920497      1.15E-07
   12    -302.9279920670      4.76E-08
   13    -302.9279920695      2.56E-08
   14    -302.9279920700      1.62E-08
   15    -302.9279920697      8.69E-09 Convergence criterion met
 ---------------------------------------
 <S^2> = 0.8193
 SCF time:  CPU 1269.69 s  wall 21.89 s
 SCF   energy in the final basis set = -302.92799207
 Total energy in the final basis set = -302.92799207
 
 --------------------------------------------------------------
 
                    Orbital Energies (a.u.)
 --------------------------------------------------------------
 
 Alpha MOs
 -- Occupied --
-14.4359 -14.4252 -10.3552 -10.3502 -10.3307 -10.3301 -10.3273  -1.0422
 -1.0336  -0.9665  -0.8840  -0.7799  -0.7078  -0.6687  -0.6249  -0.5842
 -0.5246  -0.5202  -0.5176  -0.4827  -0.4796  -0.4452  -0.4183  -0.3389
 -0.3273
 -- Virtual --
  0.0150   0.0968   0.1098   0.1248   0.1288   0.1551   0.1748   0.1804
  0.1991   0.2497   0.2724   0.2948   0.3301   0.3353   0.3428   0.3708
  0.3859   0.3967   0.4088   0.4095   0.4141   0.4354   0.4477   0.4499
  0.4790   0.4934   0.5089   0.5310   0.5407   0.5527   0.5575   0.5876
  0.5897   0.6021   0.6066   0.6366   0.6523   0.6583   0.6665   0.6976
  0.7037   0.7326   0.7471   0.7552   0.7724   0.7852   0.8052   0.8130
  0.8228   0.8716   0.8822   0.8993   0.9327   0.9539   0.9642   1.0086
  1.0376   1.0483   1.0582   1.0874   1.0942   1.0961   1.1229   1.1431
  1.1505   1.1743   1.2252   1.2371   1.2389   1.2582   1.3189   1.3206
  1.3419   1.3723   1.3922   1.4093   1.4311   1.4418   1.4670   1.4754
  1.5009   1.5200   1.5323   1.5715   1.5907   1.6332   1.6493   1.6856
  1.7712   1.7903   1.8051   1.8708   1.8837   1.9669   2.0065   2.0829
  2.0876   2.1272   2.1424   2.1767   2.2119   2.2473   2.2782   2.2913
  2.3089   2.3622   2.3828   2.4352   2.4385   2.4905   2.4995   2.5179
  2.5901   2.6015   2.6618   2.6684   2.6863   2.7066   2.7256   2.7403
  2.7652   2.7930   2.8001   2.8280   2.8357   2.8758   2.8765   2.9116
  2.9183   2.9254   2.9362   2.9513   2.9643   2.9792   3.0095   3.0306
  3.0698   3.0730   3.0807   3.0851   3.1157   3.1209   3.1265   3.1564
  3.2012   3.2076   3.2159   3.2314   3.2391   3.2956   3.3109   3.3151
  3.3285   3.3493   3.3584   3.3817   3.4305   3.4491   3.4771   3.4951
  3.4967   3.5345   3.5403   3.5623   3.6038   3.6158   3.6655   3.6710
  3.6898   3.7049   3.7504   3.7943   3.8024   3.8374   3.8710   3.8783
  3.9095   3.9246   3.9271   3.9603   3.9702   3.9795   4.0215   4.0415
  4.0442   4.0562   4.0583   4.0737   4.1053   4.1173   4.1347   4.1423
  4.1855   4.2097   4.2432   4.2663   4.2934   4.3165   4.3504   4.3802
  4.4492   4.4723   4.4762   4.5394   4.5595   4.6177   4.6259   4.6354
  4.6404   4.6867   4.6888   4.7063   4.7513   4.7631   4.7803   4.8021
  4.8357   4.8755   4.9058   4.9947   5.0318   5.0336   5.0795   5.0876
  5.1650   5.1741   5.1971   5.2386   5.2527   5.3475   5.3583   5.3704
  5.4936   5.5454   5.6029   5.7160   5.8128   5.9059   5.9505   6.0588
  6.1584   6.1619   6.1883   6.2278   6.3004   6.5091   6.7125   7.4910
  8.9603  10.1544  11.8796  12.7274  13.5908  14.8391  15.4798
 
 Beta MOs
 -- Occupied --
-14.4325 -14.4217 -10.3568 -10.3449 -10.3331 -10.3288 -10.3249  -1.0350
 -1.0258  -0.9569  -0.8623  -0.7772  -0.7025  -0.6647  -0.6210  -0.5803
 -0.5205  -0.5195  -0.4917  -0.4727  -0.4579  -0.4424  -0.3925  -0.3322
 -- Virtual --
 -0.0740   0.0348   0.0987   0.1105   0.1264   0.1529   0.1544   0.1770
  0.1986   0.2007   0.2511   0.2737   0.2978   0.3316   0.3400   0.3436
  0.3740   0.3864   0.4014   0.4102   0.4178   0.4197   0.4366   0.4503
  0.4541   0.4820   0.5002   0.5100   0.5300   0.5421   0.5540   0.5591
  0.5914   0.5931   0.6073   0.6107   0.6374   0.6584   0.6595   0.6677
  0.6986   0.7088   0.7345   0.7478   0.7550   0.7780   0.7880   0.8108
  0.8132   0.8231   0.8808   0.8841   0.9010   0.9326   0.9597   0.9644
  1.0089   1.0402   1.0505   1.0609   1.0916   1.0981   1.1024   1.1258
  1.1448   1.1532   1.1775   1.2260   1.2407   1.2456   1.2594   1.3240
  1.3276   1.3441   1.3768   1.3994   1.4129   1.4321   1.4471   1.4728
  1.4769   1.5096   1.5244   1.5336   1.5741   1.5969   1.6347   1.6528
  1.6882   1.7805   1.7990   1.8074   1.8726   1.8856   1.9696   2.0097
  2.0888   2.0935   2.1310   2.1455   2.1797   2.2064   2.2502   2.2824
  2.2993   2.3295   2.3774   2.3910   2.4372   2.4451   2.4996   2.5050
  2.5218   2.5954   2.6110   2.6666   2.6681   2.6900   2.7073   2.7263
  2.7498   2.7686   2.7945   2.8080   2.8293   2.8433   2.8771   2.8804
  2.9162   2.9213   2.9340   2.9434   2.9570   2.9693   2.9827   3.0161
  3.0314   3.0763   3.0787   3.0829   3.0946   3.1158   3.1285   3.1290
  3.1633   3.2069   3.2108   3.2227   3.2406   3.2463   3.2966   3.3151
  3.3230   3.3323   3.3506   3.3668   3.3841   3.4392   3.4506   3.4804
  3.5001   3.5026   3.5412   3.5435   3.5669   3.6093   3.6248   3.6679
  3.6750   3.6945   3.7101   3.7576   3.7982   3.8066   3.8409   3.8749
  3.8831   3.9145   3.9274   3.9296   3.9646   3.9759   3.9838   4.0238
  4.0452   4.0486   4.0686   4.0696   4.0812   4.1100   4.1238   4.1402
  4.1456   4.1955   4.2154   4.2441   4.2692   4.2961   4.3248   4.3585
  4.3851   4.4523   4.4803   4.4827   4.5426   4.5633   4.6279   4.6306
  4.6496   4.6510   4.6922   4.6959   4.7201   4.7563   4.7710   4.7864
  4.8123   4.8387   4.8813   4.9066   5.0020   5.0347   5.0405   5.0827
  5.1005   5.1681   5.1829   5.2008   5.2419   5.2620   5.3571   5.3607
  5.3723   5.4952   5.5478   5.6059   5.7191   5.8159   5.9078   5.9541
  6.0615   6.1642   6.1673   6.1973   6.2303   6.3034   6.5123   6.7153
  7.4933   8.9610  10.1567  11.8824  12.7360  13.5969  14.8420  15.4843
 --------------------------------------------------------------
 
          Ground-State Mulliken Net Atomic Charges

     Atom                 Charge (a.u.)    Spin (a.u.)
  --------------------------------------------------------
      1 C                    -0.071037      -0.116598
      2 N                    -0.069478       0.215023
      3 C                    -0.082398      -0.227128
      4 H                     0.149828       0.005410
      5 C                    -0.100015       0.497253
      6 H                     0.150299      -0.006625
      7 C                    -0.130297       0.530422
      8 H                     0.135085      -0.010265
      9 C                     0.022064      -0.125781
     10 H                     0.121178       0.002083
     11 N                    -0.321584       0.238790
     12 H                     0.196355      -0.002584
  --------------------------------------------------------
  Sum of atomic charges =    -0.000000
  Sum of spin   charges =     1.000000

 -----------------------------------------------------------------
                    Cartesian Multipole Moments
 -----------------------------------------------------------------
    Charge (ESU x 10^10)
                -0.0000
    Dipole Moment (Debye)
         X       0.2392      Y       1.3975      Z      -2.6134
       Tot       2.9732
    Quadrupole Moments (Debye-Ang)
        XX     -42.6584     XY      -1.3311     YY     -50.6604
        XZ       1.2877     YZ      13.5897     ZZ     -45.8369
    Octopole Moments (Debye-Ang^2)
       XXX       4.5651    XXY      11.0270    XYY       3.1957
       YYY      42.0030    XXZ     -14.2350    XYZ      -3.5760
       YYZ     -34.9581    XZZ       6.5693    YZZ      46.5737
       ZZZ     -84.6988
    Hexadecapole Moments (Debye-Ang^3)
      XXXX     -53.3733   XXXY     -37.3327   XXYY    -128.3400
      XYYY     -50.0438   YYYY    -795.7684   XXXZ      32.8605
      XXYZ      77.3798   XYYZ      23.4997   YYYZ     340.4919
      XXZZ    -121.0561   XYZZ     -23.1680   YYZZ    -303.0350
      XZZZ      44.4562   YZZZ     325.4901   ZZZZ    -740.2757
 -----------------------------------------------------------------
 Calculating analytic gradient of the SCF energy
 Gradient of SCF Energy
            1           2           3           4           5           6
    1  -0.0000178   0.0000248   0.0002769   0.0000185   0.0000778   0.0000213
    2  -0.0005403   0.0002260   0.0013324   0.0003113   0.0004002  -0.0001596
    3  -0.0006173  -0.0002012  -0.0028661  -0.0001650   0.0002420  -0.0007039
            7           8           9          10          11          12
    1   0.0000302  -0.0000126  -0.0000188   0.0002930  -0.0027836   0.0020904
    2  -0.0018993  -0.0020162  -0.0028010   0.0040098  -0.0291927   0.0303293
    3  -0.0016085  -0.0028888  -0.0038980   0.0006040   0.0058348   0.0062680
 Max gradient component =       3.033E-02
 RMS gradient           =       7.317E-03
 Gradient time:  CPU 209.40 s  wall 4.00 s
rPathMan2.  file_steps = 951
 IRC --- Status = 2.  Assess steepest descent step
 IRC --- Previous SD length =   0.150000
 IRC --- Point 1 E =     -302.922155 |G| =   0.036638 G.D1 =  -0.036638
 IRC --- Point 2 E =     -302.927992 |G| =   0.043902 G.D1 =  -0.038593
 IRC --- Angle(G1/G2) =   28.47 Deg.  Curvature =  -0.0130
 IRC --- Corrector step required
 IRC --- equal length displacement: B_eq =   0.073767
 IRC --- chosen bisector length  : B_len =   0.036884
 Adding empirical dispersion correction 
 ----------------------------------------------------------------
 Doing -D3(0) with
 s6  =   1.00000
 s8  =   1.00000
 rs6 =   1.28100
 rs8 =   1.09400
 -D3 energy without 3body term =     -0.0026627481 hartrees
 ----------------------------------------------------------------
             Standard Nuclear Orientation (Angstroms)
    I     Atom           X                Y                Z
 ----------------------------------------------------------------
    1      C      -0.2296198964    -1.6955933010     2.0549728257
    2      N      -0.3413088612    -2.5200264310     2.8534172278
    3      C      -0.0682576403    -0.9719297486    -0.2599034144
    4      H      -0.1507214407    -2.0139147720    -0.5451137467
    5      C      -0.0937350224    -0.6794111138     1.0837416313
    6      H      -0.0106729352     0.3372584993     1.4373897395
    7      C       0.0550482113    -0.0470527105    -1.2866084377
    8      H       0.0671531655    -0.4448645072    -2.2972124533
    9      C       0.1710942625     1.4085617597    -1.2105510039
   10      H       0.2642768496     1.8477862483    -2.2185620768
   11      N       0.1881621647     2.2719638590    -0.2848100383
   12      H       0.1485811385     2.5072222150     0.6732397410
 ----------------------------------------------------------------
 Nuclear Repulsion Energy =         234.83687891 hartrees
 There are       25 alpha and       24 beta electrons

                       Distance Matrix (Angstroms)
             C (  1)   N (  2)   C (  3)   H (  4)   C (  5)   H (  6)
   N (  2)  1.153117
   C (  3)  2.430716  3.487682
   H (  4)  2.620688  3.441291  1.083457
   C (  5)  1.412226  2.565328  1.375354  2.106494
   H (  6)  2.135845  3.206015  2.144317  3.078628  1.079622
   C (  7)  3.736962  4.838648  1.387345  2.112037  2.457758  2.751760
   H (  8)  4.538052  5.567955  2.108735  2.362041  3.392897  3.816415
   C (  9)  4.523273  5.675579  2.574444  3.501388  3.113446  2.862223
   H ( 10)  5.573381  6.720826  3.449307  4.229112  4.173740  3.965259
   N ( 11)  4.625001  5.752563  3.254108  4.307128  3.265427  2.597805
   H ( 12)  4.440257  5.501490  3.608639  4.691977  3.222090  2.306085
             C (  7)   H (  8)   C (  9)   H ( 10)   N ( 11)
   H (  8)  1.086150
   C (  9)  1.462212  2.151006
   H ( 10)  2.121963  2.302453  1.103489
   N ( 11)  2.529656  3.383129  1.265998  1.981191
   H ( 12)  3.220881  4.188679  2.180878  2.968292  0.987306
 
 Applying Cartesian multipole field
    Component          Value
    ---------          -----
     (2,0,0)        1.00000E-10
     (0,2,0)        2.00000E-11
     (0,0,2)       -3.00000E-11
 Nucleus-field energy     =    -0.0000000030 hartrees
 Requested basis set is cc-pVTZ
 There are 100 shells and 280 basis functions
 A cutoff of  1.0D-11 yielded   4434 shell pairs
 There are     34436 function pairs (     44870 Cartesian)
 Smallest overlap matrix eigenvalue = 1.41E-04
 Guess MOs from SCF MO coefficient file
 Reading MOs from coefficient file
 Reading MOs from coefficient file
 Long-range K will be added via erf
 Coulomb attenuation parameter = 0.25 bohr**(-1)
 An unrestricted hybrid HF-DFT SCF calculation will be
 performed using Pulay DIIS extrapolation
 Exchange:     0.1957 Hartree-Fock + 1.0000 wB97X-D3 + LR-HF
 Correlation:  1.0000 wB97X-D3
 Using SG-2 standard quadrature grid
 Dispersion:   Grimme D3
 SCF converges when DIIS error is below 1.0E-08
 Using Q-Chem read-in guess as SCF_GUESS READ specified.

 using 64 threads for integral computing
 -------------------------------------------------------
 OpenMP Integral computing Module                
 Release: version 1.0, May 2013, Q-Chem Inc. Pittsburgh 
 -------------------------------------------------------
 using 64 threads for integral computing
 -------------------------------------------------------
 OpenMP Integral computing Module                
 Release: version 1.0, May 2013, Q-Chem Inc. Pittsburgh 
 -------------------------------------------------------
 ---------------------------------------
  Cycle       Energy         DIIS Error
 ---------------------------------------
    1    -302.9346539185      4.26E-04
    2    -302.9276573335      8.63E-05
    3    -302.9276583740      1.01E-04
    4    -302.9277401985      8.44E-06
    5    -302.9277416997      3.91E-06
    6    -302.9277424416      2.81E-06
    7    -302.9277428961      1.29E-06
    8    -302.9277431912      7.81E-07
    9    -302.9277434021      3.82E-07
   10    -302.9277434882      2.05E-07
   11    -302.9277435065      8.28E-08
   12    -302.9277435094      3.93E-08
   13    -302.9277435104      1.85E-08
   14    -302.9277435107      8.72E-09 Convergence criterion met
 ---------------------------------------
 <S^2> = 0.8200
 SCF time:  CPU 1149.16 s  wall 19.66 s
 SCF   energy in the final basis set = -302.92774351
 Total energy in the final basis set = -302.92774351
 
 --------------------------------------------------------------
 
                    Orbital Energies (a.u.)
 --------------------------------------------------------------
 
 Alpha MOs
 -- Occupied --
-14.4359 -14.4236 -10.3570 -10.3501 -10.3313 -10.3306 -10.3274  -1.0421
 -1.0334  -0.9668  -0.8845  -0.7819  -0.7111  -0.6688  -0.6263  -0.5835
 -0.5259  -0.5195  -0.5174  -0.4822  -0.4796  -0.4451  -0.4182  -0.3396
 -0.3275
 -- Virtual --
  0.0143   0.0976   0.1101   0.1264   0.1272   0.1547   0.1757   0.1804
  0.1996   0.2506   0.2725   0.2951   0.3290   0.3353   0.3428   0.3722
  0.3859   0.3958   0.4086   0.4097   0.4146   0.4349   0.4477   0.4517
  0.4793   0.4931   0.5091   0.5309   0.5409   0.5528   0.5572   0.5876
  0.5902   0.6035   0.6067   0.6374   0.6522   0.6583   0.6670   0.6988
  0.7036   0.7325   0.7459   0.7550   0.7709   0.7840   0.8051   0.8126
  0.8210   0.8718   0.8818   0.8990   0.9333   0.9552   0.9624   1.0078
  1.0376   1.0482   1.0587   1.0871   1.0947   1.0970   1.1223   1.1439
  1.1511   1.1746   1.2247   1.2368   1.2388   1.2580   1.3177   1.3195
  1.3451   1.3723   1.3920   1.4124   1.4282   1.4409   1.4672   1.4762
  1.5010   1.5204   1.5418   1.5709   1.5892   1.6354   1.6485   1.6868
  1.7726   1.7923   1.8047   1.8724   1.8838   1.9683   2.0018   2.0820
  2.0854   2.1272   2.1453   2.1716   2.2105   2.2490   2.2764   2.2924
  2.3077   2.3619   2.3825   2.4350   2.4377   2.4897   2.5008   2.5172
  2.5878   2.6008   2.6616   2.6663   2.6865   2.7068   2.7204   2.7403
  2.7641   2.7951   2.7999   2.8285   2.8361   2.8748   2.8762   2.9151
  2.9178   2.9248   2.9343   2.9508   2.9643   2.9811   3.0085   3.0309
  3.0701   3.0728   3.0810   3.0859   3.1176   3.1221   3.1278   3.1593
  3.2033   3.2085   3.2168   3.2304   3.2393   3.2954   3.3133   3.3155
  3.3269   3.3512   3.3614   3.3804   3.4307   3.4555   3.4784   3.4930
  3.5001   3.5318   3.5391   3.5625   3.6044   3.6172   3.6671   3.6795
  3.6902   3.7041   3.7528   3.7928   3.8009   3.8376   3.8703   3.8803
  3.9094   3.9268   3.9301   3.9616   3.9701   3.9821   4.0236   4.0414
  4.0488   4.0565   4.0592   4.0738   4.1071   4.1206   4.1416   4.1496
  4.1866   4.2086   4.2413   4.2661   4.2954   4.3158   4.3484   4.3849
  4.4634   4.4678   4.4783   4.5407   4.5582   4.6143   4.6276   4.6351
  4.6518   4.6860   4.6905   4.7020   4.7530   4.7644   4.7794   4.8022
  4.8357   4.8835   4.9011   4.9949   5.0317   5.0339   5.0842   5.0874
  5.1651   5.1723   5.1992   5.2409   5.2536   5.3589   5.3689   5.3730
  5.4912   5.5462   5.6077   5.7159   5.8132   5.9101   5.9547   6.0631
  6.1709   6.1864   6.2246   6.2570   6.3304   6.5276   6.7219   7.5377
  8.9627  10.2067  11.8882  12.6905  13.6156  14.8234  15.4765
 
 Beta MOs
 -- Occupied --
-14.4326 -14.4200 -10.3587 -10.3448 -10.3334 -10.3289 -10.3257  -1.0350
 -1.0254  -0.9571  -0.8629  -0.7793  -0.7056  -0.6649  -0.6224  -0.5796
 -0.5219  -0.5187  -0.4917  -0.4727  -0.4572  -0.4424  -0.3923  -0.3328
 -- Virtual --
 -0.0743   0.0342   0.0995   0.1108   0.1280   0.1515   0.1540   0.1778
  0.1984   0.2011   0.2521   0.2737   0.2980   0.3306   0.3401   0.3437
  0.3753   0.3864   0.4010   0.4099   0.4182   0.4202   0.4360   0.4501
  0.4555   0.4824   0.5000   0.5102   0.5300   0.5423   0.5541   0.5588
  0.5920   0.5932   0.6074   0.6123   0.6382   0.6584   0.6594   0.6683
  0.6999   0.7086   0.7343   0.7466   0.7549   0.7766   0.7869   0.8106
  0.8128   0.8213   0.8808   0.8838   0.9006   0.9332   0.9612   0.9627
  1.0081   1.0402   1.0504   1.0615   1.0912   1.0992   1.1027   1.1252
  1.1456   1.1538   1.1777   1.2257   1.2402   1.2454   1.2592   1.3229
  1.3266   1.3472   1.3769   1.3992   1.4157   1.4294   1.4460   1.4731
  1.4776   1.5095   1.5252   1.5430   1.5734   1.5955   1.6371   1.6518
  1.6895   1.7819   1.8010   1.8070   1.8742   1.8857   1.9709   2.0052
  2.0856   2.0937   2.1310   2.1483   2.1747   2.2049   2.2517   2.2808
  2.3003   2.3282   2.3770   2.3907   2.4371   2.4441   2.4988   2.5061
  2.5209   2.5932   2.6102   2.6648   2.6678   2.6902   2.7075   2.7211
  2.7498   2.7675   2.7965   2.8079   2.8299   2.8436   2.8766   2.8786
  2.9203   2.9211   2.9335   2.9417   2.9565   2.9693   2.9848   3.0150
  3.0319   3.0760   3.0781   3.0836   3.0953   3.1176   3.1302   3.1307
  3.1663   3.2090   3.2122   3.2229   3.2395   3.2466   3.2964   3.3175
  3.3235   3.3309   3.3522   3.3696   3.3829   3.4392   3.4570   3.4818
  3.5007   3.5035   3.5393   3.5415   3.5671   3.6096   3.6262   3.6707
  3.6825   3.6948   3.7090   3.7600   3.7966   3.8048   3.8413   3.8744
  3.8853   3.9145   3.9297   3.9325   3.9660   3.9757   3.9859   4.0259
  4.0455   4.0537   4.0687   4.0702   4.0810   4.1121   4.1266   4.1471
  4.1536   4.1966   4.2143   4.2421   4.2692   4.2980   4.3239   4.3565
  4.3897   4.4673   4.4772   4.4833   4.5440   4.5617   4.6245   4.6336
  4.6506   4.6601   4.6911   4.6974   4.7158   4.7584   4.7722   4.7853
  4.8123   4.8387   4.8887   4.9024   5.0031   5.0353   5.0397   5.0874
  5.1001   5.1680   5.1812   5.2027   5.2442   5.2627   5.3611   5.3710
  5.3830   5.4928   5.5487   5.6106   5.7190   5.8163   5.9119   5.9582
  6.0658   6.1733   6.1952   6.2339   6.2598   6.3331   6.5309   6.7249
  7.5402   8.9634  10.2089  11.8906  12.6992  13.6218  14.8264  15.4809
 --------------------------------------------------------------
 
          Ground-State Mulliken Net Atomic Charges

     Atom                 Charge (a.u.)    Spin (a.u.)
  --------------------------------------------------------
      1 C                    -0.071040      -0.115180
      2 N                    -0.069767       0.211733
      3 C                    -0.082616      -0.227317
      4 H                     0.149992       0.005371
      5 C                    -0.099284       0.489447
      6 H                     0.150987      -0.006659
      7 C                    -0.130847       0.537049
      8 H                     0.136130      -0.010085
      9 C                     0.024462      -0.129728
     10 H                     0.118793       0.002157
     11 N                    -0.317379       0.245012
     12 H                     0.190569      -0.001799
  --------------------------------------------------------
  Sum of atomic charges =    -0.000000
  Sum of spin   charges =     1.000000

 -----------------------------------------------------------------
                    Cartesian Multipole Moments
 -----------------------------------------------------------------
    Charge (ESU x 10^10)
                -0.0000
    Dipole Moment (Debye)
         X       0.2394      Y       1.3745      Z      -2.6464
       Tot       2.9917
    Quadrupole Moments (Debye-Ang)
        XX     -42.6502     XY      -1.3319     YY     -50.7182
        XZ       1.2829     YZ      13.5312     ZZ     -45.8141
    Octopole Moments (Debye-Ang^2)
       XXX       4.5756    XXY      11.0356    XYY       3.1988
       YYY      41.8125    XXZ     -14.2808    XYZ      -3.5922
       YYZ     -35.2561    XZZ       6.5745    YZZ      46.5210
       ZZZ     -84.9473
    Hexadecapole Moments (Debye-Ang^3)
      XXXX     -53.3722   XXXY     -37.3196   XXYY    -128.3182
      XYYY     -50.0483   YYYY    -796.4585   XXXZ      32.8439
      XXYZ      77.3498   XYYZ      23.4477   YYYZ     339.6910
      XXZZ    -120.9908   XYZZ     -23.1666   YYZZ    -303.1040
      XZZZ      44.4229   YZZZ     325.2908   ZZZZ    -739.7271
 -----------------------------------------------------------------
 Calculating analytic gradient of the SCF energy
 Gradient of SCF Energy
            1           2           3           4           5           6
    1   0.0000998  -0.0000702  -0.0000161   0.0000600   0.0000608   0.0000584
    2   0.0003978  -0.0005033  -0.0002046   0.0005959  -0.0004420   0.0003553
    3  -0.0014156   0.0004479   0.0007336  -0.0003598  -0.0012714  -0.0004041
            7           8           9          10          11          12
    1   0.0001925  -0.0000677  -0.0001605   0.0004337  -0.0036315   0.0030409
    2  -0.0024238  -0.0019277  -0.0060870   0.0037333  -0.0180014   0.0245077
    3  -0.0058970  -0.0017013  -0.0057206  -0.0022614   0.0348348  -0.0169851
 Max gradient component =       3.483E-02
 RMS gradient           =       8.484E-03
 Gradient time:  CPU 208.13 s  wall 4.06 s
rPathMan2.  file_steps = 951
 IRC --- Status = 3.  Assess initial corrector step
 IRC --- bisector search: b =  0.000000 E =     -302.927992 G.B =  -0.010795
 IRC --- bisector search: b =  0.036884 E =     -302.927744 G.B =   0.025174
 IRC --- performed gradient/energy interpolation
 IRC --- bisector search:  estimate b(min) =   1.135392910925286E-002
 Adding empirical dispersion correction 
 ----------------------------------------------------------------
 Doing -D3(0) with
 s6  =   1.00000
 s8  =   1.00000
 rs6 =   1.28100
 rs8 =   1.09400
 -D3 energy without 3body term =     -0.0026627339 hartrees
 ----------------------------------------------------------------
             Standard Nuclear Orientation (Angstroms)
    I     Atom           X                Y                Z
 ----------------------------------------------------------------
    1      C      -0.2296202546    -1.6956527563     2.0549507380
    2      N      -0.3412938947    -2.5199002413     2.8532975344
    3      C      -0.0681202313    -0.9714189431    -0.2615632529
    4      H      -0.1507478075    -2.0140947520    -0.5450339917
    5      C      -0.0937453973    -0.6791561883     1.0842867661
    6      H      -0.0106888453     0.3371069079     1.4372592020
    7      C       0.0549073118    -0.0479162810    -1.2853773486
    8      H       0.0671752276    -0.4450224632    -2.2976715774
    9      C       0.1710904089     1.4066727767    -1.2129554569
   10      H       0.2641714827     1.8476906321    -2.2172203360
   11      N       0.1886187611     2.2713568167    -0.2927764554
   12      H       0.1482532347     2.5103344890     0.6828041726
 ----------------------------------------------------------------
 Nuclear Repulsion Energy =         234.84527151 hartrees
 There are       25 alpha and       24 beta electrons

                       Distance Matrix (Angstroms)
             C (  1)   N (  2)   C (  3)   H (  4)   C (  5)   H (  6)
   N (  2)  1.152915
   C (  3)  2.432454  3.489237
   H (  4)  2.620600  3.441047  1.083677
   C (  5)  1.412061  2.564960  1.377457  2.107130
   H (  6)  2.135787  3.205769  2.145119  3.078515  1.079017
   C (  7)  3.735476  4.836973  1.384265  2.110986  2.456801  2.750508
   H (  8)  4.538445  5.568164  2.107400  2.362460  3.393870  3.816739
   C (  9)  4.523738  5.675819  2.572487  3.500193  3.114184  2.863678
   H ( 10)  5.572303  6.719568  3.447084  4.228682  4.172890  3.963916
   N ( 11)  4.628597  5.756278  3.253073  4.306263  3.268266  2.602704
   H ( 12)  4.440259  5.500360  3.614036  4.697600  3.223756  2.305945
             C (  7)   H (  8)   C (  9)   H ( 10)   N ( 11)
   H (  8)  1.087467
   C (  9)  1.461018  2.148530
   H ( 10)  2.122604  2.302567  1.100776
   N ( 11)  2.526294  3.378323  1.262820  1.971975
   H ( 12)  3.229102  4.198088  2.193740  2.977025  1.005235
 
 Applying Cartesian multipole field
    Component          Value
    ---------          -----
     (2,0,0)        1.00000E-10
     (0,2,0)        2.00000E-11
     (0,0,2)       -3.00000E-11
 Nucleus-field energy     =    -0.0000000030 hartrees
 Requested basis set is cc-pVTZ
 There are 100 shells and 280 basis functions
 A cutoff of  1.0D-11 yielded   4433 shell pairs
 There are     34433 function pairs (     44867 Cartesian)
 Smallest overlap matrix eigenvalue = 1.40E-04
 Guess MOs from SCF MO coefficient file
 Reading MOs from coefficient file
 Reading MOs from coefficient file
 Long-range K will be added via erf
 Coulomb attenuation parameter = 0.25 bohr**(-1)
 An unrestricted hybrid HF-DFT SCF calculation will be
 performed using Pulay DIIS extrapolation
 Exchange:     0.1957 Hartree-Fock + 1.0000 wB97X-D3 + LR-HF
 Correlation:  1.0000 wB97X-D3
 Using SG-2 standard quadrature grid
 Dispersion:   Grimme D3
 SCF converges when DIIS error is below 1.0E-08
 Using Q-Chem read-in guess as SCF_GUESS READ specified.

 using 64 threads for integral computing
 -------------------------------------------------------
 OpenMP Integral computing Module                
 Release: version 1.0, May 2013, Q-Chem Inc. Pittsburgh 
 -------------------------------------------------------
 using 64 threads for integral computing
 -------------------------------------------------------
 OpenMP Integral computing Module                
 Release: version 1.0, May 2013, Q-Chem Inc. Pittsburgh 
 -------------------------------------------------------
 ---------------------------------------
  Cycle       Energy         DIIS Error
 ---------------------------------------
    1    -302.9242210656      2.99E-04
    2    -302.9280126806      6.09E-05
    3    -302.9280131737      7.11E-05
    4    -302.9280538794      5.85E-06
    5    -302.9280546063      2.75E-06
    6    -302.9280549619      1.96E-06
    7    -302.9280551820      9.00E-07
    8    -302.9280553219      5.40E-07
    9    -302.9280554200      2.66E-07
   10    -302.9280554612      1.45E-07
   11    -302.9280554701      5.72E-08
   12    -302.9280554714      2.64E-08
   13    -302.9280554719      1.25E-08
   14    -302.9280554721      6.04E-09 Convergence criterion met
 ---------------------------------------
 <S^2> = 0.8195
 SCF time:  CPU 1165.04 s  wall 20.95 s
 SCF   energy in the final basis set = -302.92805547
 Total energy in the final basis set = -302.92805547
 
 --------------------------------------------------------------
 
                    Orbital Energies (a.u.)
 --------------------------------------------------------------
 
 Alpha MOs
 -- Occupied --
-14.4359 -14.4247 -10.3558 -10.3501 -10.3308 -10.3302 -10.3273  -1.0422
 -1.0335  -0.9666  -0.8841  -0.7805  -0.7089  -0.6687  -0.6254  -0.5840
 -0.5250  -0.5200  -0.5175  -0.4825  -0.4796  -0.4452  -0.4183  -0.3391
 -0.3273
 -- Virtual --
  0.0148   0.0971   0.1099   0.1253   0.1283   0.1550   0.1751   0.1804
  0.1993   0.2500   0.2724   0.2949   0.3298   0.3353   0.3428   0.3712
  0.3859   0.3964   0.4088   0.4096   0.4143   0.4352   0.4477   0.4504
  0.4791   0.4933   0.5090   0.5309   0.5407   0.5528   0.5574   0.5876
  0.5899   0.6025   0.6067   0.6368   0.6523   0.6583   0.6666   0.6980
  0.7037   0.7326   0.7468   0.7551   0.7719   0.7848   0.8051   0.8129
  0.8222   0.8717   0.8821   0.8992   0.9329   0.9543   0.9636   1.0084
  1.0376   1.0482   1.0584   1.0873   1.0944   1.0963   1.1227   1.1434
  1.1507   1.1744   1.2251   1.2370   1.2389   1.2581   1.3186   1.3203
  1.3430   1.3723   1.3921   1.4104   1.4302   1.4415   1.4671   1.4757
  1.5009   1.5202   1.5350   1.5712   1.5902   1.6338   1.6491   1.6859
  1.7717   1.7909   1.8049   1.8713   1.8837   1.9672   2.0050   2.0828
  2.0867   2.1272   2.1433   2.1750   2.2115   2.2478   2.2776   2.2916
  2.3085   2.3621   2.3827   2.4352   2.4382   2.4903   2.4998   2.5177
  2.5894   2.6013   2.6618   2.6679   2.6864   2.7067   2.7239   2.7403
  2.7648   2.7937   2.8000   2.8281   2.8358   2.8755   2.8764   2.9127
  2.9182   2.9252   2.9356   2.9512   2.9643   2.9798   3.0092   3.0307
  3.0699   3.0730   3.0808   3.0854   3.1163   3.1212   3.1269   3.1573
  3.2019   3.2080   3.2161   3.2311   3.2392   3.2955   3.3117   3.3153
  3.3280   3.3499   3.3593   3.3813   3.4306   3.4511   3.4775   3.4945
  3.4976   3.5337   3.5400   3.5624   3.6040   3.6163   3.6661   3.6735
  3.6899   3.7046   3.7511   3.7938   3.8020   3.8374   3.8708   3.8790
  3.9095   3.9253   3.9280   3.9607   3.9702   3.9804   4.0223   4.0416
  4.0456   4.0563   4.0586   4.0738   4.1060   4.1183   4.1366   4.1444
  4.1858   4.2094   4.2426   4.2664   4.2940   4.3163   4.3498   4.3821
  4.4535   4.4709   4.4767   4.5399   4.5587   4.6167   4.6268   4.6353
  4.6438   4.6875   4.6880   4.7050   4.7519   4.7635   4.7801   4.8021
  4.8357   4.8778   4.9043   4.9948   5.0318   5.0335   5.0809   5.0876
  5.1650   5.1735   5.1977   5.2392   5.2530   5.3550   5.3587   5.3701
  5.4929   5.5456   5.6043   5.7159   5.8129   5.9073   5.9518   6.0603
  6.1650   6.1766   6.1893   6.2376   6.3076   6.5146   6.7150   7.5047
  8.9610  10.1705  11.8822  12.7159  13.5976  14.8334  15.4788
 
 Beta MOs
 -- Occupied --
-14.4326 -14.4212 -10.3574 -10.3448 -10.3332 -10.3288 -10.3251  -1.0350
 -1.0257  -0.9569  -0.8625  -0.7778  -0.7035  -0.6648  -0.6214  -0.5801
 -0.5210  -0.5193  -0.4917  -0.4727  -0.4577  -0.4424  -0.3924  -0.3324
 -- Virtual --
 -0.0741   0.0346   0.0990   0.1106   0.1269   0.1525   0.1543   0.1773
  0.1985   0.2008   0.2514   0.2737   0.2979   0.3313   0.3400   0.3437
  0.3744   0.3864   0.4013   0.4101   0.4180   0.4198   0.4364   0.4502
  0.4545   0.4821   0.5001   0.5101   0.5300   0.5421   0.5540   0.5590
  0.5916   0.5931   0.6073   0.6112   0.6376   0.6584   0.6594   0.6679
  0.6990   0.7087   0.7345   0.7474   0.7550   0.7775   0.7877   0.8107
  0.8131   0.8225   0.8808   0.8840   0.9008   0.9328   0.9602   0.9639
  1.0087   1.0402   1.0504   1.0611   1.0915   1.0985   1.1025   1.1256
  1.1451   1.1534   1.1775   1.2260   1.2405   1.2455   1.2593   1.3238
  1.3273   1.3451   1.3768   1.3993   1.4139   1.4312   1.4468   1.4729
  1.4772   1.5096   1.5248   1.5362   1.5738   1.5965   1.6353   1.6525
  1.6886   1.7810   1.7996   1.8073   1.8731   1.8856   1.9700   2.0083
  2.0878   2.0936   2.1310   2.1464   2.1780   2.2059   2.2507   2.2819
  2.2996   2.3291   2.3772   2.3909   2.4372   2.4448   2.4994   2.5053
  2.5215   2.5947   2.6107   2.6662   2.6680   2.6901   2.7074   2.7246
  2.7498   2.7682   2.7951   2.8080   2.8295   2.8434   2.8770   2.8799
  2.9176   2.9212   2.9339   2.9428   2.9568   2.9693   2.9833   3.0157
  3.0316   3.0762   3.0785   3.0831   3.0948   3.1163   3.1290   3.1295
  3.1642   3.2076   3.2113   3.2227   3.2403   3.2465   3.2965   3.3159
  3.3232   3.3318   3.3511   3.3676   3.3838   3.4392   3.4526   3.4809
  3.5010   3.5021   3.5407   3.5428   3.5669   3.6094   3.6252   3.6691
  3.6770   3.6946   3.7097   3.7584   3.7977   3.8061   3.8410   3.8748
  3.8838   3.9145   3.9281   3.9305   3.9650   3.9759   3.9845   4.0246
  4.0454   4.0503   4.0686   4.0698   4.0811   4.1108   4.1246   4.1421
  4.1479   4.1958   4.2151   4.2435   4.2694   4.2966   4.3246   4.3579
  4.3869   4.4568   4.4800   4.4820   4.5431   4.5625   4.6269   4.6320
  4.6509   4.6525   4.6920   4.6959   4.7188   4.7570   4.7714   4.7860
  4.8123   4.8387   4.8833   4.9053   5.0023   5.0347   5.0402   5.0841
  5.1003   5.1680   5.1823   5.2014   5.2425   5.2623   5.3605   5.3652
  5.3720   5.4945   5.5481   5.6073   5.7190   5.8161   5.9091   5.9554
  6.0629   6.1674   6.1856   6.1982   6.2402   6.3105   6.5178   6.7179
  7.5070   8.9618  10.1727  11.8849  12.7245  13.6038  14.8363  15.4832
 --------------------------------------------------------------
 
          Ground-State Mulliken Net Atomic Charges

     Atom                 Charge (a.u.)    Spin (a.u.)
  --------------------------------------------------------
      1 C                    -0.071039      -0.116155
      2 N                    -0.069568       0.214003
      3 C                    -0.082456      -0.227207
      4 H                     0.149880       0.005398
      5 C                    -0.099796       0.494855
      6 H                     0.150508      -0.006636
      7 C                    -0.130490       0.532481
      8 H                     0.135406      -0.010210
      9 C                     0.022800      -0.126999
     10 H                     0.120429       0.002105
     11 N                    -0.320288       0.240712
     12 H                     0.194614      -0.002347
  --------------------------------------------------------
  Sum of atomic charges =    -0.000000
  Sum of spin   charges =     1.000000

 -----------------------------------------------------------------
                    Cartesian Multipole Moments
 -----------------------------------------------------------------
    Charge (ESU x 10^10)
                -0.0000
    Dipole Moment (Debye)
         X       0.2392      Y       1.3906      Z      -2.6233
       Tot       2.9787
    Quadrupole Moments (Debye-Ang)
        XX     -42.6560     XY      -1.3313     YY     -50.6778
        XZ       1.2863     YZ      13.5723     ZZ     -45.8303
    Octopole Moments (Debye-Ang^2)
       XXX       4.5683    XXY      11.0296    XYY       3.1967
       YYY      41.9458    XXZ     -14.2491    XYZ      -3.5809
       YYZ     -35.0486    XZZ       6.5708    YZZ      46.5573
       ZZZ     -84.7747
    Hexadecapole Moments (Debye-Ang^3)
      XXXX     -53.3731   XXXY     -37.3287   XXYY    -128.3335
      XYYY     -50.0452   YYYY    -795.9782   XXXZ      32.8554
      XXYZ      77.3709   XYYZ      23.4840   YYYZ     340.2493
      XXZZ    -121.0359   XYZZ     -23.1677   YYZZ    -303.0571
      XZZZ      44.4463   YZZZ     325.4312   ZZZZ    -740.1087
 -----------------------------------------------------------------
 Calculating analytic gradient of the SCF energy
 Gradient of SCF Energy
            1           2           3           4           5           6
    1   0.0000185  -0.0000045   0.0001860   0.0000313   0.0000724   0.0000327
    2  -0.0002509   0.0000011   0.0008519   0.0003993   0.0001415  -0.0000002
    3  -0.0008636  -0.0000011  -0.0017575  -0.0002251  -0.0002183  -0.0006116
            7           8           9          10          11          12
    1   0.0000809  -0.0000296  -0.0000643   0.0003368  -0.0030272   0.0023670
    2  -0.0020534  -0.0019900  -0.0038345   0.0039280  -0.0258330   0.0286401
    3  -0.0029321  -0.0025248  -0.0044561  -0.0002826   0.0143463  -0.0004736
 Max gradient component =       2.864E-02
 RMS gradient           =       7.046E-03
 Gradient time:  CPU 214.00 s  wall 4.10 s
rPathMan2.  file_steps = 951
 IRC --- Status = 4.  Checking bisector search.
 IRC --- Bisector search finished successfully.
 ------------------------------------------------------------------------
 Reaction path following.  The coordinates are cartesian              
 Step   4 E=    -302.928055 |G|=  0.042274 S_lin= 0.4448 S_tot= 0.4467
 ------------------------------------------------------------------------
  IRC -- SD step length =   0.150000000000000     
 Adding empirical dispersion correction 
 ----------------------------------------------------------------
 Doing -D3(0) with
 s6  =   1.00000
 s8  =   1.00000
 rs6 =   1.28100
 rs8 =   1.09400
 -D3 energy without 3body term =     -0.0026767958 hartrees
 ----------------------------------------------------------------
             Standard Nuclear Orientation (Angstroms)
    I     Atom           X                Y                Z
 ----------------------------------------------------------------
    1      C      -0.2296549300    -1.6951816136     2.0565722417
    2      N      -0.3412854146    -2.5199022973     2.8532995592
    3      C      -0.0684694502    -0.9730185655    -0.2582632178
    4      H      -0.1508065614    -2.0148444351    -0.5446113979
    5      C      -0.0938814245    -0.6794219617     1.0846966254
    6      H      -0.0107502892     0.3371073595     1.4384076636
    7      C       0.0547553503    -0.0440606934    -1.2798717218
    8      H       0.0672308478    -0.4412859519    -2.2929308471
    9      C       0.1712111981     1.4138726683    -1.2045882381
   10      H       0.2635390233     1.8403150820    -2.2166897336
   11      N       0.1943028611     2.3198629309    -0.3197143053
   12      H       0.1438087853     2.4565574749     0.6836933658
 ----------------------------------------------------------------
 Nuclear Repulsion Energy =         234.40441048 hartrees
 There are       25 alpha and       24 beta electrons

                       Distance Matrix (Angstroms)
             C (  1)   N (  2)   C (  3)   H (  4)   C (  5)   H (  6)
   N (  2)  1.152128
   C (  3)  2.430219  3.485556
   H (  4)  2.621938  3.440518  1.083594
   C (  5)  1.412354  2.564475  1.374913  2.107425
   H (  6)  2.135473  3.205258  2.144401  3.079555  1.079516
   C (  7)  3.733490  4.834226  1.386301  2.113493  2.452949  2.745655
   H (  8)  4.536361  5.565179  2.107374  2.362255  3.389843  3.812462
   C (  9)  4.523503  5.674830  2.578804  3.506475  3.113355  2.859713
   H ( 10)  5.568101  6.714320  3.443909  4.222533  4.168450  3.961642
   N ( 11)  4.684769  5.811902  3.303921  4.354236  3.324324  2.657886
   H ( 12)  4.388759  5.450473  3.562911  4.646393  3.170436  2.255117
             C (  7)   H (  8)   C (  9)   H ( 10)   N ( 11)
   H (  8)  1.088224
   C (  9)  1.464513  2.153350
   H ( 10)  2.114732  2.291299  1.102147
   N ( 11)  2.555291  3.396126  1.266631  1.957875
   H ( 12)  3.180662  4.154955  2.157209  2.967543  1.013934
 
 Applying Cartesian multipole field
    Component          Value
    ---------          -----
     (2,0,0)        1.00000E-10
     (0,2,0)        2.00000E-11
     (0,0,2)       -3.00000E-11
 Nucleus-field energy     =    -0.0000000029 hartrees
 Requested basis set is cc-pVTZ
 There are 100 shells and 280 basis functions
 A cutoff of  1.0D-11 yielded   4430 shell pairs
 There are     34356 function pairs (     44761 Cartesian)
 Smallest overlap matrix eigenvalue = 1.38E-04
 Guess MOs from SCF MO coefficient file
 Reading MOs from coefficient file
 Reading MOs from coefficient file
 Long-range K will be added via erf
 Coulomb attenuation parameter = 0.25 bohr**(-1)
 An unrestricted hybrid HF-DFT SCF calculation will be
 performed using Pulay DIIS extrapolation
 Exchange:     0.1957 Hartree-Fock + 1.0000 wB97X-D3 + LR-HF
 Correlation:  1.0000 wB97X-D3
 Using SG-2 standard quadrature grid
 Dispersion:   Grimme D3
 SCF converges when DIIS error is below 1.0E-08
 Using Q-Chem read-in guess as SCF_GUESS READ specified.

 using 64 threads for integral computing
 -------------------------------------------------------
 OpenMP Integral computing Module                
 Release: version 1.0, May 2013, Q-Chem Inc. Pittsburgh 
 -------------------------------------------------------
 using 64 threads for integral computing
 -------------------------------------------------------
 OpenMP Integral computing Module                
 Release: version 1.0, May 2013, Q-Chem Inc. Pittsburgh 
 -------------------------------------------------------
 ---------------------------------------
  Cycle       Energy         DIIS Error
 ---------------------------------------
    1    -302.9218239832      7.99E-04
    2    -302.9339336436      1.43E-04
    3    -302.9340497616      1.38E-04
    4    -302.9342041697      2.39E-05
    5    -302.9342128180      1.15E-05
    6    -302.9342147745      3.71E-06
    7    -302.9342151035      1.84E-06
    8    -302.9342151753      9.19E-07
    9    -302.9342152195      3.44E-07
   10    -302.9342152374      2.00E-07
   11    -302.9342152530      1.11E-07
   12    -302.9342152605      3.66E-08
   13    -302.9342152612      1.64E-08
   14    -302.9342152614      8.61E-09 Convergence criterion met
 ---------------------------------------
 <S^2> = 0.8195
 SCF time:  CPU 1162.76 s  wall 20.10 s
 SCF   energy in the final basis set = -302.93421526
 Total energy in the final basis set = -302.93421526
 
 --------------------------------------------------------------
 
                    Orbital Energies (a.u.)
 --------------------------------------------------------------
 
 Alpha MOs
 -- Occupied --
-14.4371 -14.4289 -10.3543 -10.3522 -10.3342 -10.3324 -10.3285  -1.0438
 -1.0350  -0.9693  -0.8857  -0.7803  -0.7066  -0.6710  -0.6239  -0.5832
 -0.5264  -0.5191  -0.5187  -0.4830  -0.4808  -0.4468  -0.4199  -0.3479
 -0.3291
 -- Virtual --
  0.0136   0.0944   0.1082   0.1250   0.1273   0.1540   0.1765   0.1793
  0.2011   0.2519   0.2690   0.2941   0.3306   0.3336   0.3419   0.3671
  0.3851   0.3905   0.4062   0.4079   0.4169   0.4384   0.4476   0.4515
  0.4784   0.4919   0.5068   0.5327   0.5397   0.5510   0.5545   0.5861
  0.5901   0.6048   0.6076   0.6307   0.6512   0.6564   0.6646   0.6927
  0.7020   0.7314   0.7462   0.7506   0.7748   0.7802   0.7994   0.8017
  0.8268   0.8708   0.8845   0.9016   0.9173   0.9292   0.9544   1.0077
  1.0396   1.0471   1.0537   1.0870   1.0886   1.0917   1.1221   1.1507
  1.1625   1.1729   1.2250   1.2329   1.2351   1.2547   1.3163   1.3210
  1.3327   1.3737   1.3879   1.4076   1.4304   1.4390   1.4684   1.4756
  1.4914   1.5199   1.5361   1.5679   1.5979   1.6371   1.6607   1.6898
  1.7688   1.7900   1.8062   1.8692   1.8833   1.9703   2.0025   2.0819
  2.0863   2.1257   2.1290   2.1688   2.2104   2.2437   2.2787   2.2897
  2.3050   2.3594   2.3787   2.4347   2.4439   2.4846   2.5022   2.5157
  2.5819   2.5992   2.6621   2.6659   2.6858   2.7048   2.7083   2.7370
  2.7541   2.7898   2.7977   2.8224   2.8324   2.8687   2.8703   2.8972
  2.9163   2.9236   2.9327   2.9514   2.9560   2.9791   3.0081   3.0279
  3.0612   3.0727   3.0782   3.0808   3.1077   3.1105   3.1252   3.1367
  3.1871   3.2061   3.2154   3.2216   3.2241   3.2995   3.3129   3.3161
  3.3312   3.3515   3.3526   3.3779   3.4288   3.4417   3.4651   3.4783
  3.4974   3.5340   3.5355   3.5658   3.6055   3.6062   3.6496   3.6604
  3.6799   3.6991   3.7348   3.7813   3.7874   3.8339   3.8708   3.8785
  3.8957   3.9152   3.9266   3.9481   3.9709   3.9773   4.0219   4.0339
  4.0397   4.0524   4.0550   4.0703   4.0962   4.1049   4.1235   4.1471
  4.2081   4.2105   4.2425   4.2796   4.2867   4.3291   4.3582   4.3796
  4.4359   4.4641   4.4768   4.5402   4.5712   4.6138   4.6282   4.6355
  4.6518   4.6762   4.7103   4.7222   4.7607   4.7614   4.7847   4.8011
  4.8299   4.9049   4.9246   5.0136   5.0246   5.0408   5.0784   5.0861
  5.1541   5.1626   5.1852   5.2330   5.2521   5.3553   5.3885   5.4138
  5.4894   5.5512   5.5990   5.7767   5.8026   5.8887   5.9440   6.0374
  6.0540   6.1460   6.1883   6.2231   6.2826   6.4669   6.6779   7.3540
  8.9527  10.0901  11.8193  12.6646  13.6121  14.7804  15.4983
 
 Beta MOs
 -- Occupied --
-14.4338 -14.4253 -10.3559 -10.3469 -10.3351 -10.3301 -10.3287  -1.0367
 -1.0271  -0.9596  -0.8640  -0.7776  -0.7014  -0.6670  -0.6197  -0.5792
 -0.5237  -0.5170  -0.4933  -0.4739  -0.4580  -0.4441  -0.3941  -0.3412
 -- Virtual --
 -0.0758   0.0333   0.0964   0.1090   0.1266   0.1518   0.1533   0.1785
  0.1973   0.2025   0.2534   0.2706   0.2970   0.3321   0.3385   0.3425
  0.3716   0.3858   0.3941   0.4078   0.4167   0.4219   0.4401   0.4496
  0.4551   0.4816   0.4989   0.5078   0.5317   0.5411   0.5522   0.5561
  0.5917   0.5920   0.6082   0.6135   0.6313   0.6570   0.6580   0.6660
  0.6935   0.7070   0.7333   0.7468   0.7511   0.7795   0.7830   0.7995
  0.8073   0.8270   0.8803   0.8858   0.9040   0.9177   0.9353   0.9543
  1.0079   1.0427   1.0493   1.0566   1.0897   1.0929   1.0987   1.1249
  1.1523   1.1645   1.1765   1.2253   1.2380   1.2408   1.2560   1.3206
  1.3284   1.3353   1.3784   1.3954   1.4106   1.4313   1.4444   1.4699
  1.4810   1.5006   1.5245   1.5371   1.5705   1.6043   1.6378   1.6659
  1.6925   1.7782   1.7986   1.8088   1.8709   1.8852   1.9730   2.0058
  2.0872   2.0926   2.1295   2.1321   2.1712   2.2047   2.2463   2.2836
  2.2978   2.3257   2.3747   2.3868   2.4414   2.4460   2.4938   2.5067
  2.5197   2.5869   2.6086   2.6648   2.6685   2.6904   2.7057   2.7095
  2.7463   2.7566   2.7915   2.8055   2.8241   2.8395   2.8711   2.8730
  2.9000   2.9199   2.9330   2.9396   2.9567   2.9608   2.9823   3.0147
  3.0289   3.0677   3.0778   3.0794   3.0909   3.1090   3.1181   3.1280
  3.1427   3.1905   3.2109   3.2211   3.2316   3.2339   3.3026   3.3189
  3.3209   3.3341   3.3522   3.3614   3.3804   3.4377   3.4437   3.4688
  3.4819   3.5038   3.5357   3.5433   3.5703   3.6110   3.6145   3.6541
  3.6635   3.6864   3.7034   3.7414   3.7857   3.7919   3.8368   3.8745
  3.8828   3.9017   3.9189   3.9296   3.9518   3.9769   3.9821   4.0238
  4.0372   4.0422   4.0633   4.0666   4.0782   4.1035   4.1075   4.1261
  4.1535   4.2143   4.2203   4.2434   4.2831   4.2893   4.3375   4.3668
  4.3859   4.4400   4.4687   4.4859   4.5429   4.5742   4.6242   4.6356
  4.6507   4.6587   4.6817   4.7166   4.7360   4.7649   4.7691   4.7908
  4.8114   4.8327   4.9056   4.9336   5.0179   5.0268   5.0497   5.0824
  5.0987   5.1573   5.1718   5.1885   5.2364   5.2614   5.3576   5.3903
  5.4228   5.4912   5.5535   5.6017   5.7801   5.8057   5.8908   5.9477
  6.0399   6.0632   6.1485   6.1971   6.2257   6.2854   6.4702   6.6807
  7.3562   8.9535  10.0921  11.8224  12.6728  13.6186  14.7835  15.5027
 --------------------------------------------------------------
 
          Ground-State Mulliken Net Atomic Charges

     Atom                 Charge (a.u.)    Spin (a.u.)
  --------------------------------------------------------
      1 C                    -0.070666      -0.115175
      2 N                    -0.067822       0.211914
      3 C                    -0.080176      -0.226414
      4 H                     0.150455       0.005397
      5 C                    -0.101288       0.491204
      6 H                     0.152084      -0.006543
      7 C                    -0.132532       0.537101
      8 H                     0.137277      -0.010338
      9 C                     0.001063      -0.128956
     10 H                     0.124050       0.002450
     11 N                    -0.292169       0.242074
     12 H                     0.179725      -0.002714
  --------------------------------------------------------
  Sum of atomic charges =    -0.000000
  Sum of spin   charges =     1.000000

 -----------------------------------------------------------------
                    Cartesian Multipole Moments
 -----------------------------------------------------------------
    Charge (ESU x 10^10)
                -0.0000
    Dipole Moment (Debye)
         X       0.2128      Y       1.0702      Z      -2.6113
       Tot       2.8301
    Quadrupole Moments (Debye-Ang)
        XX     -42.6799     XY      -1.4198     YY     -51.8544
        XZ       1.2765     YZ      13.5210     ZZ     -45.7211
    Octopole Moments (Debye-Ang^2)
       XXX       4.4519    XXY      10.5744    XYY       2.8011
       YYY      36.0135    XXZ     -14.1711    XYZ      -3.5690
       YYZ     -35.0448    XZZ       6.5172    YZZ      45.8203
       ZZZ     -84.6806
    Hexadecapole Moments (Debye-Ang^3)
      XXXX     -53.4646   XXXY     -37.7599   XXYY    -129.8588
      XYYY     -51.5475   YYYY    -819.1380   XXXZ      32.9455
      XXYZ      77.8461   XYYZ      23.4649   YYYZ     340.8047
      XXZZ    -120.9025   XYZZ     -23.2796   YYZZ    -304.5749
      XZZZ      44.3948   YZZZ     325.9846   ZZZZ    -737.8342
 -----------------------------------------------------------------
 Calculating analytic gradient of the SCF energy
 Gradient of SCF Energy
            1           2           3           4           5           6
    1  -0.0001295   0.0001456  -0.0000090   0.0000326   0.0001380   0.0000552
    2  -0.0014071   0.0011049  -0.0005326   0.0003993   0.0001423   0.0002500
    3   0.0000786  -0.0011245   0.0004837  -0.0003213  -0.0019561  -0.0006107
            7           8           9          10          11          12
    1   0.0001925  -0.0000821  -0.0005063   0.0004404  -0.0023872   0.0021098
    2  -0.0029384  -0.0031052  -0.0032849   0.0044753  -0.0244091   0.0293054
    3  -0.0064986  -0.0030055   0.0042158  -0.0017974   0.0056811   0.0048549
 Max gradient component =       2.931E-02
 RMS gradient           =       6.774E-03
 Gradient time:  CPU 207.18 s  wall 4.00 s
rPathMan2.  file_steps = 951
 IRC --- Status = 2.  Assess steepest descent step
 IRC --- Previous SD length =   0.150000
 IRC --- Point 1 E =     -302.928055 |G| =   0.042274 G.D1 =  -0.042274
 IRC --- Point 2 E =     -302.934215 |G| =   0.040645 G.D1 =  -0.038139
 IRC --- Angle(G1/G2) =   20.23 Deg.  Curvature =   0.0276
 IRC --- Minimum along SD direction =   1.533699
 IRC --- Corrector step required
 IRC --- equal length displacement: B_eq =   0.052676
 IRC --- chosen bisector length  : B_len =   0.026338
 Adding empirical dispersion correction 
 ----------------------------------------------------------------
 Doing -D3(0) with
 s6  =   1.00000
 s8  =   1.00000
 rs6 =   1.28100
 rs8 =   1.09400
 -D3 energy without 3body term =     -0.0026774416 hartrees
 ----------------------------------------------------------------
             Standard Nuclear Orientation (Angstroms)
    I     Atom           X                Y                Z
 ----------------------------------------------------------------
    1      C      -0.2295111255    -1.6940432112     2.0556847778
    2      N      -0.3414318142    -2.5209801878     2.8543965482
    3      C      -0.0682860977    -0.9716987267    -0.2603855530
    4      H      -0.1508089975    -2.0148594609    -0.5445089593
    5      C      -0.0939482002    -0.6794280009     1.0864017413
    6      H      -0.0107734591     0.3368630612     1.4384297191
    7      C       0.0546433275    -0.0431193278    -1.2762789807
    8      H       0.0672832406    -0.4401221697    -2.2923664689
    9      C       0.1716452130     1.4134802347    -1.2128883399
   10      H       0.2634252077     1.8396329459    -2.2151999791
   11      N       0.1937918120     2.3194441086    -0.3117926919
   12      H       0.1439708896     2.4548307317     0.6785081804
 ----------------------------------------------------------------
 Nuclear Repulsion Energy =         234.31053177 hartrees
 There are       25 alpha and       24 beta electrons

                       Distance Matrix (Angstroms)
             C (  1)   N (  2)   C (  3)   H (  4)   C (  5)   H (  6)
   N (  2)  1.155115
   C (  3)  2.431452  3.489520
   H (  4)  2.621092  3.441664  1.084306
   C (  5)  1.409727  2.564833  1.378375  2.108668
   H (  6)  2.133877  3.206488  2.145138  3.079327  1.078744
   C (  7)  3.729380  4.833130  1.381814  2.113163  2.451373  2.741954
   H (  8)  4.534970  5.566524  2.104733  2.362703  3.391067  3.811645
   C (  9)  4.527825  5.682080  2.579517  3.507737  3.120503  2.867380
   H ( 10)  5.565097  6.714284  3.440192  4.221364  4.168208  3.960115
   N ( 11)  4.678912  5.808694  3.301961  4.354204  3.321291  2.652499
   H ( 12)  4.387398  5.452412  3.559168  4.643360  3.169631  2.255485
             C (  7)   H (  8)   C (  9)   H ( 10)   N ( 11)
   H (  8)  1.090965
   C (  9)  1.462665  2.147558
   H ( 10)  2.114218  2.289478  1.093004
   N ( 11)  2.555641  3.399100  1.277981  1.964186
   H ( 12)  3.173157  4.148823  2.159296  2.960791  1.000753
 
 Applying Cartesian multipole field
    Component          Value
    ---------          -----
     (2,0,0)        1.00000E-10
     (0,2,0)        2.00000E-11
     (0,0,2)       -3.00000E-11
 Nucleus-field energy     =    -0.0000000029 hartrees
 Requested basis set is cc-pVTZ
 There are 100 shells and 280 basis functions
 A cutoff of  1.0D-11 yielded   4432 shell pairs
 There are     34374 function pairs (     44782 Cartesian)
 Smallest overlap matrix eigenvalue = 1.38E-04
 Guess MOs from SCF MO coefficient file
 Reading MOs from coefficient file
 Reading MOs from coefficient file
 Long-range K will be added via erf
 Coulomb attenuation parameter = 0.25 bohr**(-1)
 An unrestricted hybrid HF-DFT SCF calculation will be
 performed using Pulay DIIS extrapolation
 Exchange:     0.1957 Hartree-Fock + 1.0000 wB97X-D3 + LR-HF
 Correlation:  1.0000 wB97X-D3
 Using SG-2 standard quadrature grid
 Dispersion:   Grimme D3
 SCF converges when DIIS error is below 1.0E-08
 Using Q-Chem read-in guess as SCF_GUESS READ specified.

 using 64 threads for integral computing
 -------------------------------------------------------
 OpenMP Integral computing Module                
 Release: version 1.0, May 2013, Q-Chem Inc. Pittsburgh 
 -------------------------------------------------------
 using 64 threads for integral computing
 -------------------------------------------------------
 OpenMP Integral computing Module                
 Release: version 1.0, May 2013, Q-Chem Inc. Pittsburgh 
 -------------------------------------------------------
 ---------------------------------------
  Cycle       Energy         DIIS Error
 ---------------------------------------
    1    -302.9360248916      4.54E-04
    2    -302.9339278127      5.05E-05
    3    -302.9339517149      3.58E-05
    4    -302.9339620169      1.41E-05
    5    -302.9339646364      5.06E-06
    6    -302.9339657887      2.21E-06
    7    -302.9339664579      1.06E-06
    8    -302.9339667795      7.85E-07
    9    -302.9339669983      3.20E-07
   10    -302.9339670633      1.24E-07
   11    -302.9339670766      4.70E-08
   12    -302.9339670804      2.92E-08
   13    -302.9339670818      2.02E-08
   14    -302.9339670825      9.68E-09 Convergence criterion met
 ---------------------------------------
 <S^2> = 0.8225
 SCF time:  CPU 1153.28 s  wall 19.81 s
 SCF   energy in the final basis set = -302.93396708
 Total energy in the final basis set = -302.93396708
 
 --------------------------------------------------------------
 
                    Orbital Energies (a.u.)
 --------------------------------------------------------------
 
 Alpha MOs
 -- Occupied --
-14.4381 -14.4286 -10.3553 -10.3522 -10.3338 -10.3325 -10.3293  -1.0430
 -1.0324  -0.9690  -0.8863  -0.7826  -0.7076  -0.6710  -0.6244  -0.5842
 -0.5251  -0.5202  -0.5188  -0.4819  -0.4812  -0.4461  -0.4189  -0.3487
 -0.3290
 -- Virtual --
  0.0117   0.0942   0.1084   0.1252   0.1262   0.1541   0.1769   0.1787
  0.2013   0.2526   0.2702   0.2938   0.3299   0.3338   0.3425   0.3683
  0.3852   0.3916   0.4063   0.4082   0.4166   0.4374   0.4477   0.4525
  0.4779   0.4927   0.5072   0.5334   0.5391   0.5506   0.5551   0.5861
  0.5908   0.6051   0.6070   0.6309   0.6510   0.6562   0.6650   0.6946
  0.7018   0.7301   0.7465   0.7507   0.7740   0.7797   0.7981   0.8019
  0.8259   0.8710   0.8832   0.9016   0.9176   0.9324   0.9529   1.0073
  1.0382   1.0469   1.0537   1.0872   1.0889   1.0910   1.1208   1.1515
  1.1624   1.1727   1.2252   1.2324   1.2353   1.2542   1.3148   1.3206
  1.3355   1.3734   1.3872   1.4082   1.4317   1.4397   1.4698   1.4738
  1.4916   1.5199   1.5420   1.5693   1.5970   1.6394   1.6606   1.6877
  1.7690   1.7901   1.8046   1.8713   1.8834   1.9724   1.9933   2.0802
  2.0839   2.1263   2.1290   2.1748   2.2127   2.2421   2.2784   2.2884
  2.3065   2.3592   2.3787   2.4346   2.4392   2.4869   2.4997   2.5152
  2.5813   2.6003   2.6613   2.6649   2.6870   2.7045   2.7096   2.7385
  2.7554   2.7894   2.7982   2.8228   2.8319   2.8719   2.8731   2.8972
  2.9162   2.9223   2.9300   2.9511   2.9574   2.9776   3.0088   3.0278
  3.0620   3.0728   3.0786   3.0807   3.1085   3.1114   3.1243   3.1390
  3.1877   3.2066   3.2161   3.2219   3.2257   3.3040   3.3129   3.3167
  3.3328   3.3522   3.3556   3.3791   3.4290   3.4419   3.4654   3.4812
  3.4964   3.5322   3.5361   3.5647   3.6050   3.6066   3.6540   3.6667
  3.6805   3.7009   3.7363   3.7810   3.7886   3.8347   3.8716   3.8808
  3.8975   3.9203   3.9251   3.9498   3.9706   3.9822   4.0246   4.0373
  4.0425   4.0518   4.0543   4.0719   4.0965   4.1013   4.1271   4.1479
  4.2082   4.2103   4.2416   4.2820   4.2908   4.3280   4.3585   4.3796
  4.4429   4.4637   4.4832   4.5415   4.5668   4.6131   4.6275   4.6336
  4.6535   4.6796   4.7099   4.7215   4.7585   4.7602   4.7835   4.7987
  4.8289   4.9138   4.9245   5.0118   5.0294   5.0329   5.0809   5.0863
  5.1581   5.1627   5.1843   5.2330   5.2511   5.3544   5.3916   5.4051
  5.4926   5.5515   5.6025   5.7717   5.8054   5.8913   5.9427   6.0418
  6.0788   6.1494   6.1821   6.2245   6.2867   6.4746   6.6784   7.3789
  8.9682  10.1328  11.8605  12.7006  13.5334  14.7280  15.4268
 
 Beta MOs
 -- Occupied --
-14.4347 -14.4248 -10.3570 -10.3469 -10.3353 -10.3308 -10.3284  -1.0357
 -1.0242  -0.9593  -0.8648  -0.7801  -0.7025  -0.6670  -0.6203  -0.5803
 -0.5225  -0.5182  -0.4930  -0.4741  -0.4565  -0.4433  -0.3928  -0.3417
 -- Virtual --
 -0.0761   0.0317   0.0962   0.1091   0.1269   0.1504   0.1535   0.1790
  0.1968   0.2027   0.2542   0.2717   0.2967   0.3314   0.3385   0.3431
  0.3725   0.3859   0.3952   0.4079   0.4170   0.4218   0.4390   0.4497
  0.4560   0.4811   0.4996   0.5082   0.5324   0.5405   0.5519   0.5567
  0.5917   0.5927   0.6076   0.6142   0.6316   0.6568   0.6579   0.6664
  0.6955   0.7069   0.7320   0.7470   0.7513   0.7787   0.7824   0.7983
  0.8076   0.8262   0.8802   0.8848   0.9039   0.9180   0.9385   0.9528
  1.0075   1.0413   1.0491   1.0567   1.0899   1.0931   1.0980   1.1236
  1.1531   1.1644   1.1764   1.2251   1.2385   1.2403   1.2554   1.3192
  1.3282   1.3379   1.3780   1.3947   1.4114   1.4328   1.4449   1.4716
  1.4792   1.5008   1.5246   1.5431   1.5719   1.6033   1.6401   1.6656
  1.6904   1.7787   1.7990   1.8073   1.8731   1.8854   1.9750   1.9968
  2.0838   2.0918   2.1299   2.1321   2.1772   2.2067   2.2449   2.2829
  2.2963   2.3267   2.3743   2.3867   2.4403   2.4420   2.4958   2.5049
  2.5190   2.5862   2.6097   2.6634   2.6674   2.6911   2.7053   2.7108
  2.7477   2.7580   2.7910   2.8060   2.8243   2.8389   2.8737   2.8762
  2.9001   2.9198   2.9315   2.9371   2.9563   2.9622   2.9805   3.0152
  3.0286   3.0686   3.0780   3.0799   3.0907   3.1100   3.1193   3.1266
  3.1447   3.1910   3.2122   3.2209   3.2331   3.2336   3.3072   3.3197
  3.3207   3.3357   3.3532   3.3642   3.3812   3.4379   3.4437   3.4692
  3.4849   3.5032   3.5376   3.5404   3.5691   3.6104   3.6152   3.6591
  3.6691   3.6867   3.7056   3.7429   3.7854   3.7930   3.8377   3.8754
  3.8850   3.9033   3.9234   3.9281   3.9536   3.9768   3.9864   4.0269
  4.0410   4.0451   4.0629   4.0667   4.0794   4.1035   4.1040   4.1299
  4.1545   4.2145   4.2202   4.2426   4.2856   4.2934   4.3365   4.3670
  4.3860   4.4473   4.4686   4.4923   4.5445   4.5698   4.6234   4.6352
  4.6493   4.6608   4.6846   4.7165   4.7365   4.7642   4.7666   4.7897
  4.8092   4.8317   4.9141   4.9340   5.0160   5.0314   5.0420   5.0850
  5.0989   5.1614   5.1717   5.1877   5.2365   5.2605   5.3568   5.3935
  5.4143   5.4944   5.5537   5.6053   5.7751   5.8086   5.8932   5.9464
  6.0444   6.0885   6.1519   6.1911   6.2273   6.2894   6.4780   6.6812
  7.3813   8.9690  10.1348  11.8635  12.7083  13.5402  14.7311  15.4314
 --------------------------------------------------------------
 
          Ground-State Mulliken Net Atomic Charges

     Atom                 Charge (a.u.)    Spin (a.u.)
  --------------------------------------------------------
      1 C                    -0.068990      -0.118488
      2 N                    -0.070019       0.218856
      3 C                    -0.079161      -0.227687
      4 H                     0.150588       0.005470
      5 C                    -0.100909       0.495320
      6 H                     0.152746      -0.006497
      7 C                    -0.132223       0.526665
      8 H                     0.135183      -0.010510
      9 C                     0.002895      -0.136622
     10 H                     0.128950       0.002385
     11 N                    -0.298439       0.253451
     12 H                     0.179379      -0.002342
  --------------------------------------------------------
  Sum of atomic charges =    -0.000000
  Sum of spin   charges =     1.000000

 -----------------------------------------------------------------
                    Cartesian Multipole Moments
 -----------------------------------------------------------------
    Charge (ESU x 10^10)
                -0.0000
    Dipole Moment (Debye)
         X       0.2144      Y       1.0642      Z      -2.6433
       Tot       2.8575
    Quadrupole Moments (Debye-Ang)
        XX     -42.6913     XY      -1.4142     YY     -51.8878
        XZ       1.2596     YZ      13.3935     ZZ     -45.6175
    Octopole Moments (Debye-Ang^2)
       XXX       4.4576    XXY      10.5752    XYY       2.7975
       YYY      35.8149    XXZ     -14.2039    XYZ      -3.5952
       YYZ     -35.2332    XZZ       6.5523    YZZ      46.0726
       ZZZ     -85.0001
    Hexadecapole Moments (Debye-Ang^3)
      XXXX     -53.5066   XXXY     -37.7611   XXYY    -129.8821
      XYYY     -51.5586   YYYY    -819.8002   XXXZ      32.9483
      XXYZ      77.8414   XYYZ      23.3903   YYYZ     340.2600
      XXZZ    -120.9378   XYZZ     -23.1849   YYZZ    -304.0491
      XZZZ      44.2866   YZZZ     325.0884   ZZZZ    -737.3746
 -----------------------------------------------------------------
 Calculating analytic gradient of the SCF energy
 Gradient of SCF Energy
            1           2           3           4           5           6
    1   0.0006182  -0.0004827   0.0003372  -0.0000374   0.0000032   0.0000184
    2   0.0041319  -0.0035297   0.0009907  -0.0002572  -0.0000323  -0.0002452
    3  -0.0053346   0.0034053  -0.0045264  -0.0000327   0.0011616  -0.0009245
            7           8           9          10          11          12
    1  -0.0002541  -0.0000137   0.0000146   0.0000401  -0.0029708   0.0027270
    2  -0.0043023  -0.0031162  -0.0094473   0.0022325  -0.0146871   0.0282622
    3   0.0003772  -0.0045583  -0.0140073   0.0022322   0.0287133  -0.0065058
 Max gradient component =       2.871E-02
 RMS gradient           =       8.056E-03
 Gradient time:  CPU 208.55 s  wall 4.05 s
rPathMan2.  file_steps = 951
 IRC --- Status = 3.  Assess initial corrector step
 IRC --- bisector search: b =  0.000000 E =     -302.934215 G.B =  -0.007137
 IRC --- bisector search: b =  0.026338 E =     -302.933967 G.B =   0.026084
 IRC --- performed gradient/energy interpolation
 IRC --- bisector search:  estimate b(min) =   5.675441537148270E-003
 Adding empirical dispersion correction 
 ----------------------------------------------------------------
 Doing -D3(0) with
 s6  =   1.00000
 s8  =   1.00000
 rs6 =   1.28100
 rs8 =   1.09400
 -D3 energy without 3body term =     -0.0026769363 hartrees
 ----------------------------------------------------------------
             Standard Nuclear Orientation (Angstroms)
    I     Atom           X                Y                Z
 ----------------------------------------------------------------
    1      C      -0.2296239421    -1.6949363035     2.0563810054
    2      N      -0.3413169617    -2.5201345679     2.8535359452
    3      C      -0.0684299402    -0.9727341584    -0.2587205519
    4      H      -0.1508070863    -2.0148476730    -0.5445893238
    5      C      -0.0938958138    -0.6794232630     1.0850640544
    6      H      -0.0107552820     0.3370547166     1.4384124163
    7      C       0.0547312109    -0.0438578421    -1.2790975355
    8      H       0.0672421377    -0.4410351728    -2.2928092313
    9      C       0.1713047224     1.4137881043    -1.2063767960
   10      H       0.2635144976     1.8401680910    -2.2163687119
   11      N       0.1941927371     2.3197726804    -0.3180073064
   12      H       0.1438437165     2.4561853855     0.6825760295
 ----------------------------------------------------------------
 Nuclear Repulsion Energy =         234.38394100 hartrees
 There are       25 alpha and       24 beta electrons

                       Distance Matrix (Angstroms)
             C (  1)   N (  2)   C (  3)   H (  4)   C (  5)   H (  6)
   N (  2)  1.152772
   C (  3)  2.430484  3.486410
   H (  4)  2.621756  3.440765  1.083747
   C (  5)  1.411788  2.564552  1.375659  2.107692
   H (  6)  2.135129  3.205523  2.144559  3.079506  1.079349
   C (  7)  3.732604  4.833990  1.385334  2.113421  2.452610  2.744858
   H (  8)  4.536061  5.565469  2.106805  2.362351  3.390107  3.812286
   C (  9)  4.524434  5.676391  2.578956  3.506745  3.114894  2.861365
   H ( 10)  5.567454  6.714313  3.443108  4.222281  4.168398  3.961313
   N ( 11)  4.683506  5.811210  3.303496  4.354228  3.323670  2.656724
   H ( 12)  4.388466  5.450891  3.562105  4.645739  3.170262  2.255195
             C (  7)   H (  8)   C (  9)   H ( 10)   N ( 11)
   H (  8)  1.088815
   C (  9)  1.464107  2.152100
   H ( 10)  2.114621  2.290907  1.100176
   N ( 11)  2.555366  3.396766  1.269067  1.959235
   H ( 12)  3.179044  4.153634  2.157658  2.966088  1.011094
 
 Applying Cartesian multipole field
    Component          Value
    ---------          -----
     (2,0,0)        1.00000E-10
     (0,2,0)        2.00000E-11
     (0,0,2)       -3.00000E-11
 Nucleus-field energy     =    -0.0000000029 hartrees
 Requested basis set is cc-pVTZ
 There are 100 shells and 280 basis functions
 A cutoff of  1.0D-11 yielded   4430 shell pairs
 There are     34356 function pairs (     44761 Cartesian)
 Smallest overlap matrix eigenvalue = 1.38E-04
 Guess MOs from SCF MO coefficient file
 Reading MOs from coefficient file
 Reading MOs from coefficient file
 Long-range K will be added via erf
 Coulomb attenuation parameter = 0.25 bohr**(-1)
 An unrestricted hybrid HF-DFT SCF calculation will be
 performed using Pulay DIIS extrapolation
 Exchange:     0.1957 Hartree-Fock + 1.0000 wB97X-D3 + LR-HF
 Correlation:  1.0000 wB97X-D3
 Using SG-2 standard quadrature grid
 Dispersion:   Grimme D3
 SCF converges when DIIS error is below 1.0E-08
 Using Q-Chem read-in guess as SCF_GUESS READ specified.

 using 64 threads for integral computing
 -------------------------------------------------------
 OpenMP Integral computing Module                
 Release: version 1.0, May 2013, Q-Chem Inc. Pittsburgh 
 -------------------------------------------------------
 using 64 threads for integral computing
 -------------------------------------------------------
 OpenMP Integral computing Module                
 Release: version 1.0, May 2013, Q-Chem Inc. Pittsburgh 
 -------------------------------------------------------
 ---------------------------------------
  Cycle       Energy         DIIS Error
 ---------------------------------------
    1    -302.9335404410      3.56E-04
    2    -302.9342114734      3.93E-05
    3    -302.9342262960      2.78E-05
    4    -302.9342325144      1.10E-05
    5    -302.9342341171      3.96E-06
    6    -302.9342348264      1.71E-06
    7    -302.9342352399      8.07E-07
    8    -302.9342354363      6.08E-07
    9    -302.9342355636      2.49E-07
   10    -302.9342356011      9.65E-08
   11    -302.9342356087      3.46E-08
   12    -302.9342356105      1.98E-08
   13    -302.9342356112      1.32E-08
   14    -302.9342356118      6.99E-09 Convergence criterion met
 ---------------------------------------
 <S^2> = 0.8201
 SCF time:  CPU 1129.91 s  wall 19.13 s
 SCF   energy in the final basis set = -302.93423561
 Total energy in the final basis set = -302.93423561
 
 --------------------------------------------------------------
 
                    Orbital Energies (a.u.)
 --------------------------------------------------------------
 
 Alpha MOs
 -- Occupied --
-14.4373 -14.4289 -10.3545 -10.3522 -10.3341 -10.3324 -10.3287  -1.0436
 -1.0344  -0.9692  -0.8859  -0.7808  -0.7068  -0.6710  -0.6240  -0.5834
 -0.5261  -0.5191  -0.5189  -0.4828  -0.4809  -0.4467  -0.4197  -0.3481
 -0.3290
 -- Virtual --
  0.0132   0.0944   0.1083   0.1251   0.1270   0.1540   0.1766   0.1791
  0.2012   0.2520   0.2693   0.2941   0.3305   0.3337   0.3420   0.3674
  0.3851   0.3907   0.4062   0.4080   0.4169   0.4382   0.4476   0.4518
  0.4783   0.4921   0.5069   0.5328   0.5396   0.5509   0.5547   0.5861
  0.5902   0.6049   0.6074   0.6307   0.6512   0.6563   0.6647   0.6931
  0.7019   0.7311   0.7463   0.7506   0.7746   0.7801   0.7991   0.8018
  0.8266   0.8708   0.8842   0.9016   0.9174   0.9299   0.9541   1.0077
  1.0393   1.0471   1.0537   1.0871   1.0886   1.0915   1.1218   1.1509
  1.1625   1.1729   1.2250   1.2328   1.2351   1.2546   1.3160   1.3209
  1.3333   1.3736   1.3878   1.4077   1.4308   1.4391   1.4687   1.4752
  1.4915   1.5199   1.5373   1.5682   1.5977   1.6376   1.6607   1.6893
  1.7688   1.7900   1.8059   1.8696   1.8833   1.9708   2.0005   2.0816
  2.0857   2.1258   2.1290   2.1700   2.2109   2.2434   2.2787   2.2894
  2.3053   2.3594   2.3787   2.4347   2.4429   2.4851   2.5015   2.5156
  2.5818   2.5994   2.6619   2.6657   2.6861   2.7047   2.7086   2.7373
  2.7543   2.7897   2.7978   2.8225   2.8323   2.8694   2.8709   2.8972
  2.9163   2.9234   2.9321   2.9513   2.9563   2.9788   3.0083   3.0279
  3.0614   3.0727   3.0783   3.0808   3.1078   3.1107   3.1250   3.1372
  3.1873   3.2062   3.2156   3.2217   3.2244   3.3006   3.3129   3.3161
  3.3315   3.3517   3.3532   3.3782   3.4288   3.4417   3.4652   3.4790
  3.4972   3.5342   3.5350   3.5655   3.6054   3.6063   3.6511   3.6613
  3.6800   3.6995   3.7351   3.7813   3.7876   3.8341   3.8710   3.8790
  3.8961   3.9164   3.9263   3.9484   3.9709   3.9783   4.0225   4.0346
  4.0403   4.0522   4.0549   4.0706   4.0962   4.1041   4.1242   4.1473
  4.2081   4.2104   4.2423   4.2802   4.2876   4.3289   4.3583   4.3796
  4.4373   4.4640   4.4782   4.5405   4.5702   4.6136   4.6281   4.6351
  4.6522   4.6769   4.7103   4.7221   4.7603   4.7611   4.7845   4.8006
  4.8297   4.9067   4.9246   5.0132   5.0258   5.0391   5.0787   5.0861
  5.1549   5.1626   5.1850   5.2330   5.2519   5.3551   5.3891   5.4120
  5.4901   5.5512   5.5997   5.7756   5.8032   5.8893   5.9437   6.0384
  6.0591   6.1467   6.1870   6.2234   6.2832   6.4685   6.6780   7.3594
  8.9561  10.0994  11.8280  12.6722  13.5950  14.7681  15.4829
 
 Beta MOs
 -- Occupied --
-14.4340 -14.4252 -10.3562 -10.3469 -10.3352 -10.3302 -10.3286  -1.0365
 -1.0265  -0.9595  -0.8642  -0.7781  -0.7017  -0.6670  -0.6198  -0.5794
 -0.5234  -0.5173  -0.4932  -0.4739  -0.4576  -0.4439  -0.3938  -0.3413
 -- Virtual --
 -0.0759   0.0330   0.0964   0.1090   0.1267   0.1515   0.1534   0.1787
  0.1972   0.2025   0.2535   0.2708   0.2970   0.3320   0.3385   0.3426
  0.3718   0.3858   0.3943   0.4079   0.4168   0.4219   0.4399   0.4496
  0.4553   0.4815   0.4991   0.5079   0.5318   0.5410   0.5521   0.5562
  0.5917   0.5922   0.6081   0.6136   0.6313   0.6569   0.6580   0.6661
  0.6939   0.7070   0.7330   0.7468   0.7511   0.7793   0.7829   0.7992
  0.8074   0.8268   0.8803   0.8856   0.9040   0.9178   0.9360   0.9540
  1.0078   1.0424   1.0492   1.0566   1.0897   1.0929   1.0985   1.1246
  1.1525   1.1645   1.1765   1.2252   1.2381   1.2406   1.2559   1.3204
  1.3284   1.3359   1.3783   1.3952   1.4108   1.4317   1.4445   1.4703
  1.4806   1.5007   1.5245   1.5383   1.5708   1.6041   1.6382   1.6658
  1.6920   1.7783   1.7987   1.8085   1.8714   1.8852   1.9734   2.0038
  2.0865   2.0924   2.1296   2.1321   2.1724   2.2051   2.2460   2.2835
  2.2974   2.3259   2.3746   2.3868   2.4414   2.4450   2.4943   2.5063
  2.5195   2.5867   2.6088   2.6645   2.6683   2.6905   2.7056   2.7097
  2.7466   2.7569   2.7914   2.8057   2.8242   2.8393   2.8717   2.8737
  2.9000   2.9199   2.9327   2.9391   2.9566   2.9611   2.9819   3.0148
  3.0289   3.0679   3.0779   3.0795   3.0908   3.1092   3.1183   3.1277
  3.1431   3.1907   3.2112   3.2210   3.2319   3.2338   3.3037   3.3190
  3.3209   3.3344   3.3524   3.3620   3.3806   3.4377   3.4437   3.4689
  3.4826   3.5037   3.5361   3.5427   3.5700   3.6109   3.6146   3.6559
  3.6640   3.6864   3.7039   3.7417   3.7856   3.7921   3.8370   3.8747
  3.8833   3.9020   3.9200   3.9293   3.9521   3.9769   3.9830   4.0244
  4.0380   4.0428   4.0632   4.0666   4.0784   4.1035   4.1067   4.1269
  4.1537   4.2143   4.2203   4.2432   4.2837   4.2902   4.3373   4.3668
  4.3860   4.4415   4.4687   4.4873   4.5433   4.5732   4.6240   4.6355
  4.6504   4.6592   4.6823   4.7166   4.7362   4.7648   4.7686   4.7906
  4.8110   4.8325   4.9073   4.9337   5.0175   5.0279   5.0481   5.0827
  5.0987   5.1581   5.1718   5.1883   5.2364   5.2612   5.3575   5.3909
  5.4210   5.4919   5.5535   5.6024   5.7790   5.8064   5.8914   5.9474
  6.0410   6.0684   6.1492   6.1958   6.2260   6.2860   6.4717   6.6808
  7.3617   8.9569  10.1014  11.8311  12.6804  13.6016  14.7712  15.4873
 --------------------------------------------------------------
 
          Ground-State Mulliken Net Atomic Charges

     Atom                 Charge (a.u.)    Spin (a.u.)
  --------------------------------------------------------
      1 C                    -0.070303      -0.115869
      2 N                    -0.068299       0.213383
      3 C                    -0.079965      -0.226684
      4 H                     0.150483       0.005412
      5 C                    -0.101207       0.492105
      6 H                     0.152228      -0.006532
      7 C                    -0.132474       0.534848
      8 H                     0.136825      -0.010375
      9 C                     0.001494      -0.130573
     10 H                     0.125114       0.002437
     11 N                    -0.293542       0.244486
     12 H                     0.179647      -0.002637
  --------------------------------------------------------
  Sum of atomic charges =    -0.000000
  Sum of spin   charges =     1.000000

 -----------------------------------------------------------------
                    Cartesian Multipole Moments
 -----------------------------------------------------------------
    Charge (ESU x 10^10)
                -0.0000
    Dipole Moment (Debye)
         X       0.2132      Y       1.0690      Z      -2.6182
       Tot       2.8361
    Quadrupole Moments (Debye-Ang)
        XX     -42.6824     XY      -1.4186     YY     -51.8616
        XZ       1.2728     YZ      13.4936     ZZ     -45.6985
    Octopole Moments (Debye-Ang^2)
       XXX       4.4532    XXY      10.5745    XYY       2.8003
       YYY      35.9708    XXZ     -14.1782    XYZ      -3.5746
       YYZ     -35.0849    XZZ       6.5249    YZZ      45.8755
       ZZZ     -84.7506
    Hexadecapole Moments (Debye-Ang^3)
      XXXX     -53.4738   XXXY     -37.7602   XXYY    -129.8642
      XYYY     -51.5500   YYYY    -819.2819   XXXZ      32.9460
      XXYZ      77.8452   XYYZ      23.4489   YYYZ     340.6898
      XXZZ    -120.9098   XYZZ     -23.2591   YYZZ    -304.4604
      XZZZ      44.3712   YZZZ     325.7902   ZZZZ    -737.7312
 -----------------------------------------------------------------
 Calculating analytic gradient of the SCF energy
 Gradient of SCF Energy
            1           2           3           4           5           6
    1   0.0000328   0.0000089   0.0000648   0.0000175   0.0001090   0.0000473
    2  -0.0002047   0.0000970  -0.0002127   0.0002578   0.0001059   0.0001436
    3  -0.0010966  -0.0001393  -0.0005930  -0.0002591  -0.0012809  -0.0006784
            7           8           9          10          11          12
    1   0.0000976  -0.0000674  -0.0003999   0.0003567  -0.0025057   0.0022383
    2  -0.0032187  -0.0031088  -0.0046969   0.0040044  -0.0222608   0.0290940
    3  -0.0050210  -0.0033433   0.0002739  -0.0009573   0.0106014   0.0024935
 Max gradient component =       2.909E-02
 RMS gradient           =       6.607E-03
 Gradient time:  CPU 209.26 s  wall 3.88 s
rPathMan2.  file_steps = 951
 IRC --- Status = 4.  Checking bisector search.
 IRC --- Bisector search finished successfully.
 ------------------------------------------------------------------------
 Reaction path following.  The coordinates are cartesian              
 Step   5 E=    -302.934236 |G|=  0.039644 S_lin= 0.5893 S_tot= 0.5958
 ------------------------------------------------------------------------
  IRC -- SD step length =   0.150000000000000     
 Adding empirical dispersion correction 
 ----------------------------------------------------------------
 Doing -D3(0) with
 s6  =   1.00000
 s8  =   1.00000
 rs6 =   1.28100
 rs8 =   1.09400
 -D3 energy without 3body term =     -0.0026879106 hartrees
 ----------------------------------------------------------------
             Standard Nuclear Orientation (Angstroms)
    I     Atom           X                Y                Z
 ----------------------------------------------------------------
    1      C      -0.2296896119    -1.6945263799     2.0585766020
    2      N      -0.3413348703    -2.5203287132     2.8538148435
    3      C      -0.0685597347    -0.9723083609    -0.2575333256
    4      H      -0.1508420836    -2.0153638310    -0.5440704625
    5      C      -0.0941140016    -0.6796352750     1.0876287418
    6      H      -0.0108500066     0.3367671983     1.4397707242
    7      C       0.0545357995    -0.0374132686    -1.2690444483
    8      H       0.0673770248    -0.4348106978    -2.2861152506
    9      C       0.1721053946     1.4231924028    -1.2069252518
   10      H       0.2628002295     1.8321504273    -2.2144519699
   11      N       0.1992096394     2.3643439198    -0.3392337397
   12      H       0.1393622169     2.3979325754     0.6775835307
 ----------------------------------------------------------------
 Nuclear Repulsion Energy =         233.92622020 hartrees
 There are       25 alpha and       24 beta electrons

                       Distance Matrix (Angstroms)
             C (  1)   N (  2)   C (  3)   H (  4)   C (  5)   H (  6)
   N (  2)  1.151876
   C (  3)  2.431445  3.485866
   H (  4)  2.623533  3.440480  1.084822
   C (  5)  1.411072  2.562944  1.376870  2.109462
   H (  6)  2.134705  3.204955  2.144260  3.080218  1.078893
   C (  7)  3.728253  4.829032  1.382872  2.116614  2.447132  2.735318
   H (  8)  4.533374  5.561952  2.102981  2.362306  3.386468  3.805743
   C (  9)  4.532672  5.683713  2.587989  3.516723  3.123737  2.866844
   H ( 10)  5.562263  6.707934  3.435741  4.214812  4.164156  3.957828
   N ( 11)  4.733696  5.860697  3.348376  4.398447  3.374579  2.705559
   H ( 12)  4.334923  5.399662  3.503741  4.588447  3.113530  2.202702
             C (  7)   H (  8)   C (  9)   H ( 10)   N ( 11)
   H (  8)  1.092027
   C (  9)  1.466646  2.151231
   H ( 10)  2.105336  2.276497  1.091138
   N ( 11)  2.579519  3.412183  1.280386  1.950312
   H ( 12)  3.118888  4.100381  2.121925  2.949443  1.019131
 
 Applying Cartesian multipole field
    Component          Value
    ---------          -----
     (2,0,0)        1.00000E-10
     (0,2,0)        2.00000E-11
     (0,0,2)       -3.00000E-11
 Nucleus-field energy     =    -0.0000000028 hartrees
 Requested basis set is cc-pVTZ
 There are 100 shells and 280 basis functions
 A cutoff of  1.0D-11 yielded   4425 shell pairs
 There are     34317 function pairs (     44711 Cartesian)
 Smallest overlap matrix eigenvalue = 1.38E-04
 Guess MOs from SCF MO coefficient file
 Reading MOs from coefficient file
 Reading MOs from coefficient file
 Long-range K will be added via erf
 Coulomb attenuation parameter = 0.25 bohr**(-1)
 An unrestricted hybrid HF-DFT SCF calculation will be
 performed using Pulay DIIS extrapolation
 Exchange:     0.1957 Hartree-Fock + 1.0000 wB97X-D3 + LR-HF
 Correlation:  1.0000 wB97X-D3
 Using SG-2 standard quadrature grid
 Dispersion:   Grimme D3
 SCF converges when DIIS error is below 1.0E-08
 Using Q-Chem read-in guess as SCF_GUESS READ specified.

 using 64 threads for integral computing
 -------------------------------------------------------
 OpenMP Integral computing Module                
 Release: version 1.0, May 2013, Q-Chem Inc. Pittsburgh 
 -------------------------------------------------------
 using 64 threads for integral computing
 -------------------------------------------------------
 OpenMP Integral computing Module                
 Release: version 1.0, May 2013, Q-Chem Inc. Pittsburgh 
 -------------------------------------------------------
 ---------------------------------------
  Cycle       Energy         DIIS Error
 ---------------------------------------
    1    -302.9276319384      6.91E-04
    2    -302.9392916269      1.35E-04
    3    -302.9393557960      1.46E-04
    4    -302.9395271705      1.78E-05
    5    -302.9395327482      1.08E-05
    6    -302.9395344785      2.89E-06
    7    -302.9395348179      1.89E-06
    8    -302.9395349210      7.35E-07
    9    -302.9395349975      3.19E-07
   10    -302.9395350307      1.87E-07
   11    -302.9395350601      8.42E-08
   12    -302.9395350702      3.90E-08
   13    -302.9395350716      2.50E-08
   14    -302.9395350719      1.58E-08
   15    -302.9395350721      6.61E-09 Convergence criterion met
 ---------------------------------------
 <S^2> = 0.8218
 SCF time:  CPU 1229.80 s  wall 21.34 s
 SCF   energy in the final basis set = -302.93953507
 Total energy in the final basis set = -302.93953507
 
 --------------------------------------------------------------
 
                    Orbital Energies (a.u.)
 --------------------------------------------------------------
 
 Alpha MOs
 -- Occupied --
-14.4384 -14.4336 -10.3540 -10.3534 -10.3369 -10.3342 -10.3296  -1.0451
 -1.0340  -0.9712  -0.8873  -0.7817  -0.7039  -0.6727  -0.6221  -0.5831
 -0.5272  -0.5202  -0.5174  -0.4826  -0.4819  -0.4481  -0.4205  -0.3584
 -0.3303
 -- Virtual --
  0.0110   0.0920   0.1069   0.1248   0.1257   0.1533   0.1775   0.1786
  0.2031   0.2547   0.2667   0.2929   0.3310   0.3324   0.3418   0.3627
  0.3844   0.3877   0.4037   0.4067   0.4174   0.4380   0.4473   0.4581
  0.4775   0.4917   0.5047   0.5350   0.5383   0.5493   0.5533   0.5846
  0.5909   0.6054   0.6075   0.6235   0.6503   0.6536   0.6629   0.6927
  0.7005   0.7266   0.7441   0.7451   0.7749   0.7785   0.7835   0.7984
  0.8310   0.8699   0.8848   0.8991   0.9070   0.9096   0.9545   1.0062
  1.0380   1.0458   1.0508   1.0810   1.0874   1.0885   1.1216   1.1606
  1.1706   1.1722   1.2276   1.2285   1.2333   1.2521   1.3112   1.3239
  1.3278   1.3742   1.3841   1.4073   1.4297   1.4392   1.4639   1.4765
  1.4873   1.5155   1.5469   1.5691   1.6047   1.6358   1.6683   1.6971
  1.7643   1.7868   1.8043   1.8728   1.8837   1.9749   1.9957   2.0784
  2.0827   2.1138   2.1244   2.1776   2.2123   2.2400   2.2802   2.2864
  2.3039   2.3569   2.3752   2.4335   2.4426   2.4801   2.5020   2.5134
  2.5720   2.5985   2.6501   2.6620   2.6714   2.6968   2.7035   2.7355
  2.7519   2.7853   2.7964   2.8234   2.8285   2.8663   2.8689   2.8848
  2.9141   2.9205   2.9296   2.9483   2.9538   2.9768   3.0098   3.0247
  3.0556   3.0720   3.0730   3.0740   3.0929   3.1101   3.1215   3.1304
  3.1745   3.2059   3.2071   3.2161   3.2177   3.2946   3.3111   3.3164
  3.3334   3.3491   3.3675   3.3798   3.4261   3.4290   3.4531   3.4625
  3.4997   3.5266   3.5291   3.5710   3.5963   3.6004   3.6481   3.6555
  3.6680   3.7014   3.7206   3.7728   3.7781   3.8275   3.8688   3.8724
  3.8867   3.9045   3.9224   3.9352   3.9660   3.9785   4.0240   4.0296
  4.0449   4.0479   4.0535   4.0675   4.0792   4.1014   4.1093   4.1600
  4.2083   4.2120   4.2355   4.2775   4.2968   4.3356   4.3662   4.3920
  4.4214   4.4552   4.5115   4.5408   4.5785   4.6106   4.6291   4.6351
  4.6471   4.6753   4.7269   4.7401   4.7579   4.7686   4.7993   4.8144
  4.8280   4.9152   4.9565   5.0045   5.0315   5.0325   5.0755   5.0862
  5.1462   5.1542   5.1886   5.2374   5.2512   5.3526   5.4184   5.4581
  5.4914   5.5556   5.5751   5.7897   5.8289   5.8807   5.9264   5.9390
  6.0136   6.1218   6.1888   6.2207   6.2658   6.4237   6.6572   7.1809
  8.9470  10.0750  11.7949  12.6458  13.5287  14.6734  15.5023
 
 Beta MOs
 -- Occupied --
-14.4351 -14.4298 -10.3551 -10.3487 -10.3369 -10.3314 -10.3312  -1.0380
 -1.0259  -0.9615  -0.8656  -0.7791  -0.6990  -0.6685  -0.6177  -0.5792
 -0.5252  -0.5151  -0.4944  -0.4750  -0.4570  -0.4453  -0.3945  -0.3515
 -- Virtual --
 -0.0772   0.0309   0.0941   0.1078   0.1265   0.1501   0.1527   0.1800
  0.1961   0.2044   0.2564   0.2685   0.2958   0.3326   0.3371   0.3422
  0.3681   0.3853   0.3900   0.4055   0.4156   0.4221   0.4414   0.4490
  0.4602   0.4809   0.4987   0.5056   0.5340   0.5396   0.5505   0.5548
  0.5903   0.5930   0.6068   0.6155   0.6241   0.6545   0.6569   0.6641
  0.6936   0.7055   0.7285   0.7448   0.7457   0.7777   0.7825   0.7835
  0.8040   0.8315   0.8794   0.8860   0.8997   0.9102   0.9156   0.9543
  1.0064   1.0411   1.0479   1.0538   1.0828   1.0927   1.0952   1.1245
  1.1620   1.1732   1.1751   1.2275   1.2354   1.2376   1.2534   1.3145
  1.3308   1.3317   1.3788   1.3918   1.4104   1.4310   1.4440   1.4660
  1.4821   1.4965   1.5191   1.5487   1.5719   1.6112   1.6366   1.6728
  1.7010   1.7738   1.7957   1.8074   1.8744   1.8858   1.9774   1.9989
  2.0815   2.0906   2.1168   2.1282   2.1798   2.2063   2.2428   2.2852
  2.2944   2.3243   2.3720   2.3831   2.4403   2.4446   2.4889   2.5065
  2.5173   2.5769   2.6079   2.6516   2.6678   2.6742   2.6987   2.7043
  2.7443   2.7537   2.7872   2.8040   2.8253   2.8350   2.8684   2.8728
  2.8855   2.9184   2.9296   2.9364   2.9532   2.9592   2.9794   3.0164
  3.0256   3.0625   3.0733   3.0782   3.0845   3.1006   3.1105   3.1240
  3.1365   3.1767   3.2120   3.2198   3.2214   3.2259   3.2969   3.3187
  3.3190   3.3365   3.3578   3.3693   3.3820   3.4313   3.4352   3.4568
  3.4667   3.5057   3.5306   3.5338   3.5750   3.6047   3.6058   3.6536
  3.6591   3.6768   3.7050   3.7259   3.7773   3.7831   3.8301   3.8730
  3.8756   3.8930   3.9097   3.9255   3.9385   3.9703   3.9838   4.0263
  4.0318   4.0484   4.0572   4.0647   4.0760   4.0881   4.1038   4.1119
  4.1655   4.2142   4.2218   4.2372   4.2808   4.3000   4.3440   4.3730
  4.4018   4.4261   4.4595   4.5196   4.5436   4.5815   4.6209   4.6378
  4.6503   4.6522   4.6827   4.7328   4.7548   4.7663   4.7735   4.8099
  4.8188   4.8301   4.9154   4.9692   5.0068   5.0331   5.0426   5.0786
  5.0986   5.1504   5.1634   5.1916   5.2408   5.2606   5.3550   5.4204
  5.4667   5.4935   5.5577   5.5781   5.7928   5.8321   5.8834   5.9361
  5.9427   6.0160   6.1244   6.1976   6.2233   6.2685   6.4268   6.6600
  7.1831   8.9478  10.0770  11.7985  12.6530  13.5359  14.6766  15.5068
 --------------------------------------------------------------
 
          Ground-State Mulliken Net Atomic Charges

     Atom                 Charge (a.u.)    Spin (a.u.)
  --------------------------------------------------------
      1 C                    -0.070080      -0.116104
      2 N                    -0.066584       0.214462
      3 C                    -0.077396      -0.226926
      4 H                     0.151040       0.005512
      5 C                    -0.102323       0.494464
      6 H                     0.154165      -0.006355
      7 C                    -0.131679       0.530572
      8 H                     0.136327      -0.010679
      9 C                    -0.018585      -0.137127
     10 H                     0.132380       0.002588
     11 N                    -0.273294       0.252706
     12 H                     0.166032      -0.003114
  --------------------------------------------------------
  Sum of atomic charges =    -0.000000
  Sum of spin   charges =     1.000000

 -----------------------------------------------------------------
                    Cartesian Multipole Moments
 -----------------------------------------------------------------
    Charge (ESU x 10^10)
                -0.0000
    Dipole Moment (Debye)
         X       0.1934      Y       0.7991      Z      -2.6446
       Tot       2.7694
    Quadrupole Moments (Debye-Ang)
        XX     -42.7126     XY      -1.4839     YY     -52.8679
        XZ       1.2481     YZ      13.2855     ZZ     -45.5622
    Octopole Moments (Debye-Ang^2)
       XXX       4.3404    XXY      10.1163    XYY       2.4719
       YYY      30.6135    XXZ     -14.1271    XYZ      -3.5989
       YYZ     -35.4150    XZZ       6.4963    YZZ      45.3564
       ZZZ     -84.8154
    Hexadecapole Moments (Debye-Ang^3)
      XXXX     -53.5900   XXXY     -38.1660   XXYY    -131.2898
      XYYY     -52.8507   YYYY    -840.1374   XXXZ      33.0358
      XXYZ      78.3099   XYYZ      23.3691   YYYZ     340.5922
      XXZZ    -120.8005   XYZZ     -23.3263   YYZZ    -305.7262
      XZZZ      44.2856   YZZZ     325.9301   ZZZZ    -735.6286
 -----------------------------------------------------------------
 Calculating analytic gradient of the SCF energy
 Gradient of SCF Energy
            1           2           3           4           5           6
    1  -0.0001465   0.0002177   0.0002298  -0.0000808   0.0001254   0.0000305
    2  -0.0015657   0.0016460  -0.0001048  -0.0007362   0.0006990  -0.0000934
    3   0.0000723  -0.0016464  -0.0038084  -0.0000112  -0.0002986  -0.0010839
            7           8           9          10          11          12
    1  -0.0002324  -0.0000548  -0.0003930  -0.0000437  -0.0012710   0.0016189
    2  -0.0050955  -0.0041626  -0.0081414   0.0020109  -0.0101559   0.0256995
    3  -0.0013375  -0.0051189  -0.0051639   0.0029939   0.0075398   0.0078630
 Max gradient component =       2.570E-02
 RMS gradient           =       5.500E-03
 Gradient time:  CPU 209.13 s  wall 3.91 s
rPathMan2.  file_steps = 951
 IRC --- Status = 2.  Assess steepest descent step
 IRC --- Previous SD length =   0.150000
 IRC --- Point 1 E =     -302.934236 |G| =   0.039644 G.D1 =  -0.039644
 IRC --- Point 2 E =     -302.939535 |G| =   0.032997 G.D1 =  -0.029749
 IRC --- Angle(G1/G2) =   25.64 Deg.  Curvature =   0.0660
 IRC --- Minimum along SD direction =   0.600941
 IRC --- Corrector step required
 IRC --- equal length displacement: B_eq =   0.066559
 IRC --- chosen bisector length  : B_len =   0.033280
 Adding empirical dispersion correction 
 ----------------------------------------------------------------
 Doing -D3(0) with
 s6  =   1.00000
 s8  =   1.00000
 rs6 =   1.28100
 rs8 =   1.09400
 -D3 energy without 3body term =     -0.0026860338 hartrees
 ----------------------------------------------------------------
             Standard Nuclear Orientation (Angstroms)
    I     Atom           X                Y                Z
 ----------------------------------------------------------------
    1      C      -0.2294805834    -1.6928481275     2.0573918873
    2      N      -0.3415877028    -2.5222114176     2.8556556903
    3      C      -0.0687712775    -0.9723952410    -0.2535462798
    4      H      -0.1507273455    -2.0142203201    -0.5443163945
    5      C      -0.0941557404    -0.6803700455     1.0867055570
    6      H      -0.0108393187     0.3370233047     1.4403952076
    7      C       0.0549130144    -0.0345067781    -1.2724622186
    8      H       0.0673755447    -0.4329162615    -2.2833052745
    9      C       0.1721777643     1.4282825173    -1.2004399248
   10      H       0.2632098801     1.8337406305    -2.2190113243
   11      N       0.1982299238     2.3542736102    -0.3376892603
   12      H       0.1396558371     2.3961481258     0.6706223287
 ----------------------------------------------------------------
 Nuclear Repulsion Energy =         234.12357241 hartrees
 There are       25 alpha and       24 beta electrons

                       Distance Matrix (Angstroms)
             C (  1)   N (  2)   C (  3)   H (  4)   C (  5)   H (  6)
   N (  2)  1.156562
   C (  3)  2.425967  3.484752
   H (  4)  2.622664  3.443006  1.084741
   C (  5)  1.409133  2.565694  1.371932  2.107745
   H (  6)  2.132807  3.207426  2.141815  3.080097  1.080337
   C (  7)  3.730805  4.836036  1.390368  2.119375  2.450517  2.738969
   H (  8)  4.529592  5.562493  2.104637  2.360545  3.382942  3.803271
   C (  9)  4.529487  5.685268  2.591895  3.519317  3.122240  2.863276
   H ( 10)  5.564818  6.715083  3.442043  4.216960  4.168480  3.963145
   N ( 11)  4.722133  5.853970  3.338427  4.387278  3.365034  2.697145
   H ( 12)  4.333507  5.403353  3.499230  4.583857  3.113319  2.203450
             C (  7)   H (  8)   C (  9)   H ( 10)   N ( 11)
   H (  8)  1.086595
   C (  9)  1.469248  2.155839
   H ( 10)  2.104683  2.276009  1.100078
   N ( 11)  2.569166  3.401613  1.265890  1.953087
   H ( 12)  3.113012  4.090785  2.106821  2.946447  1.010879
 
 Applying Cartesian multipole field
    Component          Value
    ---------          -----
     (2,0,0)        1.00000E-10
     (0,2,0)        2.00000E-11
     (0,0,2)       -3.00000E-11
 Nucleus-field energy     =    -0.0000000028 hartrees
 Requested basis set is cc-pVTZ
 There are 100 shells and 280 basis functions
 A cutoff of  1.0D-11 yielded   4427 shell pairs
 There are     34343 function pairs (     44741 Cartesian)
 Smallest overlap matrix eigenvalue = 1.39E-04
 Guess MOs from SCF MO coefficient file
 Reading MOs from coefficient file
 Reading MOs from coefficient file
 Long-range K will be added via erf
 Coulomb attenuation parameter = 0.25 bohr**(-1)
 An unrestricted hybrid HF-DFT SCF calculation will be
 performed using Pulay DIIS extrapolation
 Exchange:     0.1957 Hartree-Fock + 1.0000 wB97X-D3 + LR-HF
 Correlation:  1.0000 wB97X-D3
 Using SG-2 standard quadrature grid
 Dispersion:   Grimme D3
 SCF converges when DIIS error is below 1.0E-08
 Using Q-Chem read-in guess as SCF_GUESS READ specified.

 using 64 threads for integral computing
 -------------------------------------------------------
 OpenMP Integral computing Module                
 Release: version 1.0, May 2013, Q-Chem Inc. Pittsburgh 
 -------------------------------------------------------
 using 64 threads for integral computing
 -------------------------------------------------------
 OpenMP Integral computing Module                
 Release: version 1.0, May 2013, Q-Chem Inc. Pittsburgh 
 -------------------------------------------------------
 ---------------------------------------
  Cycle       Energy         DIIS Error
 ---------------------------------------
    1    -302.9466872935      4.33E-04
    2    -302.9391870240      1.05E-04
    3    -302.9392070262      1.21E-04
    4    -302.9393216933      1.40E-05
    5    -302.9393250083      8.84E-06
    6    -302.9393268867      3.85E-06
    7    -302.9393277140      1.80E-06
    8    -302.9393283434      7.83E-07
    9    -302.9393286086      3.62E-07
   10    -302.9393286842      1.50E-07
   11    -302.9393287015      6.76E-08
   12    -302.9393287063      4.27E-08
   13    -302.9393287087      2.80E-08
   14    -302.9393287098      1.43E-08
   15    -302.9393287100      5.25E-09 Convergence criterion met
 ---------------------------------------
 <S^2> = 0.8195
 SCF time:  CPU 1257.97 s  wall 21.20 s
 SCF   energy in the final basis set = -302.93932871
 Total energy in the final basis set = -302.93932871
 
 --------------------------------------------------------------
 
                    Orbital Energies (a.u.)
 --------------------------------------------------------------
 
 Alpha MOs
 -- Occupied --
-14.4394 -14.4310 -10.3531 -10.3529 -10.3367 -10.3340 -10.3305  -1.0439
 -1.0378  -0.9712  -0.8870  -0.7809  -0.7060  -0.6728  -0.6234  -0.5828
 -0.5285  -0.5200  -0.5172  -0.4836  -0.4819  -0.4468  -0.4210  -0.3563
 -0.3301
 -- Virtual --
  0.0126   0.0915   0.1074   0.1247   0.1260   0.1532   0.1773   0.1785
  0.2033   0.2546   0.2667   0.2936   0.3310   0.3324   0.3415   0.3632
  0.3844   0.3876   0.4043   0.4070   0.4180   0.4378   0.4472   0.4601
  0.4788   0.4910   0.5047   0.5342   0.5391   0.5494   0.5534   0.5848
  0.5909   0.6062   0.6078   0.6255   0.6504   0.6540   0.6630   0.6924
  0.7005   0.7285   0.7438   0.7447   0.7759   0.7788   0.7877   0.7990
  0.8296   0.8706   0.8859   0.9001   0.9075   0.9114   0.9535   1.0070
  1.0364   1.0458   1.0511   1.0812   1.0881   1.0889   1.1202   1.1595
  1.1705   1.1725   1.2284   1.2294   1.2325   1.2524   1.3136   1.3235
  1.3284   1.3758   1.3851   1.4075   1.4297   1.4381   1.4649   1.4786
  1.4871   1.5166   1.5479   1.5670   1.6061   1.6369   1.6684   1.6984
  1.7662   1.7879   1.8051   1.8722   1.8850   1.9747   1.9978   2.0796
  2.0838   2.1171   2.1252   2.1692   2.2095   2.2431   2.2816   2.2888
  2.3034   2.3578   2.3753   2.4340   2.4461   2.4786   2.5040   2.5143
  2.5728   2.5983   2.6501   2.6620   2.6728   2.6983   2.7044   2.7352
  2.7520   2.7892   2.7965   2.8229   2.8296   2.8657   2.8687   2.8881
  2.9140   2.9210   2.9342   2.9491   2.9532   2.9786   3.0086   3.0257
  3.0561   3.0715   3.0742   3.0759   3.0950   3.1079   3.1245   3.1315
  3.1772   3.2036   3.2105   3.2147   3.2170   3.2952   3.3107   3.3155
  3.3319   3.3496   3.3657   3.3801   3.4276   3.4347   3.4571   3.4657
  3.4989   3.5284   3.5290   3.5694   3.5984   3.6010   3.6496   3.6590
  3.6702   3.6991   3.7238   3.7756   3.7784   3.8267   3.8688   3.8763
  3.8870   3.9051   3.9259   3.9367   3.9685   3.9793   4.0280   4.0310
  4.0432   4.0495   4.0528   4.0680   4.0840   4.1053   4.1107   4.1602
  4.2087   4.2139   4.2389   4.2813   4.2986   4.3387   4.3773   4.3905
  4.4252   4.4569   4.5010   4.5429   4.5817   4.6077   4.6283   4.6338
  4.6492   4.6735   4.7240   4.7399   4.7607   4.7662   4.8014   4.8186
  4.8298   4.9104   4.9616   5.0132   5.0351   5.0402   5.0820   5.0842
  5.1441   5.1571   5.1893   5.2378   5.2503   5.3513   5.4200   5.4831
  5.4916   5.5534   5.5826   5.7899   5.8326   5.8838   5.9401   5.9719
  6.0141   6.1339   6.1784   6.2166   6.2832   6.4380   6.6611   7.2208
  8.9706  10.0847  11.7897  12.6250  13.6876  14.7865  15.4039
 
 Beta MOs
 -- Occupied --
-14.4360 -14.4275 -10.3545 -10.3479 -10.3368 -10.3320 -10.3311  -1.0366
 -1.0301  -0.9615  -0.8653  -0.7783  -0.7010  -0.6687  -0.6191  -0.5787
 -0.5261  -0.5151  -0.4942  -0.4749  -0.4583  -0.4439  -0.3952  -0.3496
 -- Virtual --
 -0.0769   0.0322   0.0936   0.1082   0.1264   0.1508   0.1526   0.1800
  0.1957   0.2045   0.2562   0.2686   0.2964   0.3326   0.3372   0.3420
  0.3687   0.3852   0.3900   0.4062   0.4157   0.4226   0.4412   0.4491
  0.4620   0.4824   0.4982   0.5056   0.5333   0.5403   0.5505   0.5551
  0.5906   0.5930   0.6075   0.6156   0.6260   0.6549   0.6570   0.6643
  0.6933   0.7055   0.7304   0.7441   0.7456   0.7785   0.7829   0.7879
  0.8045   0.8300   0.8801   0.8870   0.9008   0.9106   0.9175   0.9533
  1.0071   1.0396   1.0479   1.0541   1.0831   1.0931   1.0959   1.1228
  1.1609   1.1721   1.1764   1.2282   1.2358   1.2373   1.2536   1.3171
  1.3310   1.3316   1.3807   1.3928   1.4103   1.4309   1.4432   1.4665
  1.4840   1.4962   1.5203   1.5496   1.5698   1.6126   1.6376   1.6731
  1.7020   1.7756   1.7966   1.8081   1.8738   1.8870   1.9772   2.0010
  2.0835   2.0913   2.1199   2.1291   2.1715   2.2039   2.2459   2.2870
  2.2966   2.3239   2.3731   2.3833   2.4408   2.4483   2.4877   2.5079
  2.5184   2.5779   2.6076   2.6515   2.6681   2.6761   2.7000   2.7051
  2.7441   2.7539   2.7910   2.8042   2.8248   2.8360   2.8676   2.8721
  2.8894   2.9180   2.9306   2.9410   2.9539   2.9587   2.9816   3.0153
  3.0266   3.0626   3.0750   3.0767   3.0863   3.1028   3.1085   3.1272
  3.1379   3.1794   3.2103   3.2193   3.2232   3.2263   3.2975   3.3178
  3.3188   3.3349   3.3584   3.3673   3.3824   3.4364   3.4374   3.4606
  3.4697   3.5049   3.5300   3.5361   3.5735   3.6061   3.6073   3.6550
  3.6625   3.6782   3.7024   3.7295   3.7801   3.7830   3.8294   3.8728
  3.8795   3.8934   3.9106   3.9290   3.9401   3.9728   3.9845   4.0302
  4.0335   4.0466   4.0590   4.0643   4.0762   4.0926   4.1078   4.1133
  4.1654   4.2146   4.2238   4.2403   4.2843   4.3017   4.3469   4.3842
  4.4002   4.4298   4.4614   4.5088   4.5457   4.5848   4.6180   4.6367
  4.6490   4.6545   4.6807   4.7301   4.7533   4.7691   4.7713   4.8120
  4.8228   4.8320   4.9111   4.9731   5.0155   5.0366   5.0496   5.0857
  5.0963   5.1480   5.1667   5.1925   5.2411   5.2596   5.3537   5.4219
  5.4915   5.4938   5.5556   5.5855   5.7931   5.8358   5.8863   5.9438
  5.9812   6.0165   6.1363   6.1872   6.2194   6.2856   6.4411   6.6638
  7.2230   8.9714  10.0867  11.7929  12.6329  13.6943  14.7897  15.4085
 --------------------------------------------------------------
 
          Ground-State Mulliken Net Atomic Charges

     Atom                 Charge (a.u.)    Spin (a.u.)
  --------------------------------------------------------
      1 C                    -0.067933      -0.117632
      2 N                    -0.070662       0.216484
      3 C                    -0.078603      -0.226521
      4 H                     0.150649       0.005443
      5 C                    -0.101092       0.484359
      6 H                     0.153944      -0.006499
      7 C                    -0.134071       0.544007
      8 H                     0.138329      -0.010190
      9 C                    -0.014942      -0.127972
     10 H                     0.125983       0.002545
     11 N                    -0.266660       0.238721
     12 H                     0.165060      -0.002746
  --------------------------------------------------------
  Sum of atomic charges =    -0.000000
  Sum of spin   charges =     1.000000

 -----------------------------------------------------------------
                    Cartesian Multipole Moments
 -----------------------------------------------------------------
    Charge (ESU x 10^10)
                -0.0000
    Dipole Moment (Debye)
         X       0.1971      Y       0.8517      Z      -2.6381
       Tot       2.7792
    Quadrupole Moments (Debye-Ang)
        XX     -42.6883     XY      -1.4795     YY     -52.7440
        XZ       1.2610     YZ      13.3532     ZZ     -45.6763
    Octopole Moments (Debye-Ang^2)
       XXX       4.3890    XXY      10.2632    XYY       2.5233
       YYY      31.4972    XXZ     -14.2125    XYZ      -3.5860
       YYZ     -35.4933    XZZ       6.4823    YZZ      45.2894
       ZZZ     -84.8389
    Hexadecapole Moments (Debye-Ang^3)
      XXXX     -53.5382   XXXY     -38.1184   XXYY    -130.9870
      XYYY     -52.6913   YYYY    -837.0885   XXXZ      33.0843
      XXYZ      78.4445   XYYZ      23.3982   YYYZ     340.8696
      XXZZ    -120.9007   XYZZ     -23.3741   YYZZ    -305.9560
      XZZZ      44.4238   YZZZ     326.9228   ZZZZ    -737.0467
 -----------------------------------------------------------------
 Calculating analytic gradient of the SCF energy
 Gradient of SCF Energy
            1           2           3           4           5           6
    1   0.0010737  -0.0008473  -0.0003315  -0.0000387  -0.0000237   0.0001006
    2   0.0075645  -0.0062768  -0.0026669  -0.0005061  -0.0019459   0.0007669
    3  -0.0085023   0.0058714   0.0042563  -0.0003849  -0.0029474  -0.0006604
            7           8           9          10          11          12
    1   0.0003947  -0.0001422  -0.0004890   0.0002792  -0.0019596   0.0019838
    2  -0.0024976  -0.0034125   0.0020800   0.0030343  -0.0214756   0.0253357
    3  -0.0104435  -0.0018254   0.0118169  -0.0014710   0.0028052   0.0014851
 Max gradient component =       2.534E-02
 RMS gradient           =       6.773E-03
 Gradient time:  CPU 208.15 s  wall 3.94 s
rPathMan2.  file_steps = 951
 IRC --- Status = 3.  Assess initial corrector step
 IRC --- bisector search: b =  0.000000 E =     -302.939535 G.B =  -0.007321
 IRC --- bisector search: b =  0.033280 E =     -302.939329 G.B =   0.019870
 IRC --- performed gradient/energy interpolation
 IRC --- bisector search:  estimate b(min) =   9.009030926121280E-003
 Adding empirical dispersion correction 
 ----------------------------------------------------------------
 Doing -D3(0) with
 s6  =   1.00000
 s8  =   1.00000
 rs6 =   1.28100
 rs8 =   1.09400
 -D3 energy without 3body term =     -0.0026874060 hartrees
 ----------------------------------------------------------------
             Standard Nuclear Orientation (Angstroms)
    I     Atom           X                Y                Z
 ----------------------------------------------------------------
    1      C      -0.2296330263    -1.6940720644     2.0582558909
    2      N      -0.3414033139    -2.5208383754     2.8543131745
    3      C      -0.0686170009    -0.9723318800    -0.2564540025
    4      H      -0.1508110231    -2.0150542741    -0.5441370381
    5      C      -0.0941253006    -0.6798341828     1.0873788288
    6      H      -0.0108471133     0.3368365282     1.4399397765
    7      C       0.0546379144    -0.0366264599    -1.2699696642
    8      H       0.0673766241    -0.4342978597    -2.2853545691
    9      C       0.1721249856     1.4245703348    -1.2051696253
   10      H       0.2629111250     1.8325809071    -2.2156862212
   11      N       0.1989444231     2.3616178117    -0.3388156376
   12      H       0.1394417021     2.3974495115     0.6756990813
 ----------------------------------------------------------------
 Nuclear Repulsion Energy =         233.97899977 hartrees
 There are       25 alpha and       24 beta electrons

                       Distance Matrix (Angstroms)
             C (  1)   N (  2)   C (  3)   H (  4)   C (  5)   H (  6)
   N (  2)  1.153145
   C (  3)  2.429962  3.485564
   H (  4)  2.623298  3.441164  1.084798
   C (  5)  1.410547  2.563689  1.375533  2.108997
   H (  6)  2.134191  3.205624  2.143598  3.080185  1.079284
   C (  7)  3.728944  4.830928  1.384901  2.117361  2.448048  2.736306
   H (  8)  4.532350  5.562098  2.103429  2.361829  3.385513  3.805074
   C (  9)  4.531808  5.684132  2.589046  3.517424  3.123329  2.865876
   H ( 10)  5.562954  6.709870  3.437446  4.215393  4.165326  3.959267
   N ( 11)  4.730566  5.858876  3.345683  4.395423  3.371995  2.703280
   H ( 12)  4.334539  5.400660  3.502517  4.587204  3.113472  2.202902
             C (  7)   H (  8)   C (  9)   H ( 10)   N ( 11)
   H (  8)  1.090556
   C (  9)  1.467344  2.152478
   H ( 10)  2.105159  2.276363  1.093553
   N ( 11)  2.576713  3.409321  1.276459  1.951055
   H ( 12)  3.117298  4.097783  2.117836  2.948632  1.016890
 
 Applying Cartesian multipole field
    Component          Value
    ---------          -----
     (2,0,0)        1.00000E-10
     (0,2,0)        2.00000E-11
     (0,0,2)       -3.00000E-11
 Nucleus-field energy     =    -0.0000000028 hartrees
 Requested basis set is cc-pVTZ
 There are 100 shells and 280 basis functions
 A cutoff of  1.0D-11 yielded   4426 shell pairs
 There are     34322 function pairs (     44717 Cartesian)
 Smallest overlap matrix eigenvalue = 1.38E-04
 Guess MOs from SCF MO coefficient file
 Reading MOs from coefficient file
 Reading MOs from coefficient file
 Long-range K will be added via erf
 Coulomb attenuation parameter = 0.25 bohr**(-1)
 An unrestricted hybrid HF-DFT SCF calculation will be
 performed using Pulay DIIS extrapolation
 Exchange:     0.1957 Hartree-Fock + 1.0000 wB97X-D3 + LR-HF
 Correlation:  1.0000 wB97X-D3
 Using SG-2 standard quadrature grid
 Dispersion:   Grimme D3
 SCF converges when DIIS error is below 1.0E-08
 Using Q-Chem read-in guess as SCF_GUESS READ specified.

 using 64 threads for integral computing
 -------------------------------------------------------
 OpenMP Integral computing Module                
 Release: version 1.0, May 2013, Q-Chem Inc. Pittsburgh 
 -------------------------------------------------------
 using 64 threads for integral computing
 -------------------------------------------------------
 OpenMP Integral computing Module                
 Release: version 1.0, May 2013, Q-Chem Inc. Pittsburgh 
 -------------------------------------------------------
 ---------------------------------------
  Cycle       Energy         DIIS Error
 ---------------------------------------
    1    -302.9349663310      3.15E-04
    2    -302.9394892663      7.90E-05
    3    -302.9394995652      9.07E-05
    4    -302.9395645386      1.03E-05
    5    -302.9395663345      6.34E-06
    6    -302.9395673365      2.74E-06
    7    -302.9395677662      1.35E-06
    8    -302.9395681033      5.76E-07
    9    -302.9395682482      2.70E-07
   10    -302.9395682918      1.13E-07
   11    -302.9395683022      5.37E-08
   12    -302.9395683051      3.57E-08
   13    -302.9395683066      2.30E-08
   14    -302.9395683070      1.14E-08
   15    -302.9395683069      4.21E-09 Convergence criterion met
 ---------------------------------------
 <S^2> = 0.8212
 SCF time:  CPU 1240.93 s  wall 21.45 s
 SCF   energy in the final basis set = -302.93956831
 Total energy in the final basis set = -302.93956831
 
 --------------------------------------------------------------
 
                    Orbital Energies (a.u.)
 --------------------------------------------------------------
 
 Alpha MOs
 -- Occupied --
-14.4387 -14.4329 -10.3538 -10.3533 -10.3368 -10.3341 -10.3299  -1.0447
 -1.0351  -0.9712  -0.8872  -0.7815  -0.7045  -0.6727  -0.6225  -0.5830
 -0.5275  -0.5201  -0.5174  -0.4828  -0.4819  -0.4478  -0.4207  -0.3579
 -0.3303
 -- Virtual --
  0.0114   0.0919   0.1070   0.1248   0.1258   0.1533   0.1774   0.1786
  0.2032   0.2547   0.2667   0.2931   0.3310   0.3324   0.3417   0.3628
  0.3844   0.3877   0.4039   0.4068   0.4176   0.4379   0.4473   0.4587
  0.4778   0.4915   0.5047   0.5348   0.5385   0.5493   0.5533   0.5847
  0.5909   0.6056   0.6076   0.6241   0.6503   0.6537   0.6629   0.6926
  0.7005   0.7271   0.7441   0.7449   0.7752   0.7786   0.7846   0.7985
  0.8307   0.8701   0.8851   0.8994   0.9071   0.9101   0.9542   1.0065
  1.0376   1.0458   1.0508   1.0810   1.0877   1.0885   1.1212   1.1603
  1.1708   1.1720   1.2278   1.2287   1.2331   1.2522   1.3118   1.3238
  1.3280   1.3746   1.3844   1.4074   1.4299   1.4388   1.4641   1.4771
  1.4873   1.5158   1.5472   1.5685   1.6051   1.6361   1.6683   1.6974
  1.7649   1.7871   1.8045   1.8727   1.8841   1.9749   1.9963   2.0788
  2.0830   2.1146   2.1246   2.1752   2.2116   2.2409   2.2806   2.2870
  2.3038   2.3571   2.3752   2.4337   2.4436   2.4796   2.5025   2.5136
  2.5722   2.5984   2.6502   2.6620   2.6718   2.6972   2.7037   2.7354
  2.7520   2.7863   2.7965   2.8233   2.8288   2.8662   2.8690   2.8855
  2.9141   2.9206   2.9309   2.9485   2.9536   2.9772   3.0094   3.0250
  3.0558   3.0722   3.0730   3.0745   3.0934   3.1095   3.1223   3.1307
  3.1752   3.2053   3.2081   3.2157   3.2174   3.2948   3.3110   3.3161
  3.3331   3.3492   3.3670   3.3799   3.4265   3.4305   3.4541   3.4634
  3.4994   3.5273   3.5289   3.5706   3.5969   3.6005   3.6486   3.6564
  3.6686   3.7008   3.7214   3.7736   3.7782   3.8273   3.8689   3.8734
  3.8867   3.9047   3.9234   3.9356   3.9667   3.9788   4.0251   4.0300
  4.0444   4.0484   4.0533   4.0676   4.0803   4.1024   4.1096   4.1601
  4.2084   4.2125   4.2365   4.2787   4.2972   4.3364   4.3691   4.3917
  4.4224   4.4556   4.5087   4.5414   4.5793   4.6098   4.6289   4.6347
  4.6477   4.6748   4.7262   4.7402   4.7588   4.7680   4.7997   4.8156
  4.8285   4.9138   4.9579   5.0068   5.0323   5.0347   5.0772   5.0856
  5.1455   5.1549   5.1887   5.2375   5.2509   5.3523   5.4188   5.4647
  5.4915   5.5550   5.5770   5.7899   5.8300   5.8816   5.9386   5.9394
  6.0137   6.1252   6.1860   6.2201   6.2697   6.4273   6.6581   7.1917
  8.9534  10.0774  11.7940  12.6409  13.5739  14.6996  15.4751
 
 Beta MOs
 -- Occupied --
-14.4353 -14.4292 -10.3549 -10.3485 -10.3369 -10.3314 -10.3313  -1.0375
 -1.0270  -0.9615  -0.8655  -0.7789  -0.6995  -0.6686  -0.6181  -0.5791
 -0.5254  -0.5151  -0.4943  -0.4750  -0.4574  -0.4450  -0.3947  -0.3510
 -- Virtual --
 -0.0772   0.0313   0.0940   0.1079   0.1265   0.1503   0.1527   0.1800
  0.1960   0.2044   0.2563   0.2685   0.2959   0.3326   0.3371   0.3421
  0.3683   0.3853   0.3900   0.4057   0.4157   0.4222   0.4414   0.4490
  0.4607   0.4813   0.4985   0.5056   0.5338   0.5398   0.5505   0.5548
  0.5904   0.5930   0.6070   0.6156   0.6246   0.6546   0.6570   0.6642
  0.6935   0.7055   0.7291   0.7446   0.7456   0.7780   0.7826   0.7846
  0.8042   0.8311   0.8796   0.8863   0.9000   0.9103   0.9162   0.9540
  1.0066   1.0408   1.0479   1.0538   1.0829   1.0928   1.0953   1.1240
  1.1617   1.1729   1.1754   1.2277   1.2356   1.2374   1.2534   1.3152
  1.3309   1.3316   1.3794   1.3920   1.4104   1.4311   1.4438   1.4660
  1.4826   1.4964   1.5194   1.5489   1.5714   1.6116   1.6369   1.6729
  1.7013   1.7743   1.7959   1.8076   1.8742   1.8861   1.9774   1.9996
  2.0821   2.0908   2.1176   2.1285   2.1774   2.2056   2.2436   2.2858
  2.2949   2.3242   2.3723   2.3831   2.4404   2.4456   2.4885   2.5068
  2.5176   2.5771   2.6078   2.6516   2.6679   2.6747   2.6991   2.7046
  2.7443   2.7538   2.7882   2.8041   2.8251   2.8353   2.8682   2.8728
  2.8863   2.9183   2.9298   2.9377   2.9534   2.9591   2.9799   3.0161
  3.0259   3.0625   3.0738   3.0778   3.0850   3.1012   3.1099   3.1248
  3.1368   3.1774   3.2115   3.2202   3.2215   3.2259   3.2971   3.3184
  3.3189   3.3361   3.3580   3.3688   3.3821   3.4329   3.4356   3.4578
  3.4675   3.5055   3.5304   3.5345   3.5746   3.6052   3.6061   3.6540
  3.6600   3.6772   3.7043   3.7268   3.7781   3.7830   3.8299   3.8730
  3.8766   3.8931   3.9100   3.9264   3.9390   3.9710   3.9840   4.0273
  4.0323   4.0479   4.0577   4.0646   4.0760   4.0891   4.1048   4.1122
  4.1655   4.2143   4.2223   4.2380   4.2820   4.3003   4.3448   4.3759
  4.4015   4.4270   4.4599   4.5167   4.5442   4.5824   4.6201   4.6375
  4.6499   4.6528   4.6822   4.7321   4.7545   4.7671   4.7729   4.8104
  4.8200   4.8305   4.9141   4.9703   5.0091   5.0339   5.0446   5.0805
  5.0979   5.1496   5.1642   5.1918   5.2409   5.2603   5.3546   5.4208
  5.4732   5.4936   5.5571   5.5799   5.7931   5.8332   5.8842   5.9430
  5.9483   6.0161   6.1278   6.1948   6.2227   6.2724   6.4305   6.6608
  7.1939   8.9542  10.0794  11.7974  12.6483  13.5809  14.7028  15.4797
 --------------------------------------------------------------
 
          Ground-State Mulliken Net Atomic Charges

     Atom                 Charge (a.u.)    Spin (a.u.)
  --------------------------------------------------------
      1 C                    -0.069489      -0.116526
      2 N                    -0.067692       0.215029
      3 C                    -0.077723      -0.226824
      4 H                     0.150934       0.005493
      5 C                    -0.101990       0.491747
      6 H                     0.154106      -0.006394
      7 C                    -0.132334       0.534205
      8 H                     0.136866      -0.010549
      9 C                    -0.017576      -0.134588
     10 H                     0.130678       0.002580
     11 N                    -0.271571       0.248839
     12 H                     0.165791      -0.003011
  --------------------------------------------------------
  Sum of atomic charges =    -0.000000
  Sum of spin   charges =     1.000000

 -----------------------------------------------------------------
                    Cartesian Multipole Moments
 -----------------------------------------------------------------
    Charge (ESU x 10^10)
                -0.0000
    Dipole Moment (Debye)
         X       0.1944      Y       0.8130      Z      -2.6430
       Tot       2.7721
    Quadrupole Moments (Debye-Ang)
        XX     -42.7062     XY      -1.4827     YY     -52.8353
        XZ       1.2515     YZ      13.3033     ZZ     -45.5918
    Octopole Moments (Debye-Ang^2)
       XXX       4.3535    XXY      10.1558    XYY       2.4855
       YYY      30.8487    XXZ     -14.1503    XYZ      -3.5956
       YYZ     -35.4364    XZZ       6.4927    YZZ      45.3398
       ZZZ     -84.8245
    Hexadecapole Moments (Debye-Ang^3)
      XXXX     -53.5763   XXXY     -38.1532   XXYY    -131.2084
      XYYY     -52.8082   YYYY    -839.3228   XXXZ      33.0487
      XXYZ      78.3461   XYYZ      23.3766   YYYZ     340.6663
      XXZZ    -120.8268   XYZZ     -23.3385   YYZZ    -305.7830
      XZZZ      44.3219   YZZZ     326.1916   ZZZZ    -735.9997
 -----------------------------------------------------------------
 Calculating analytic gradient of the SCF energy
 Gradient of SCF Energy
            1           2           3           4           5           6
    1   0.0001865  -0.0000736   0.0000753  -0.0000694   0.0000850   0.0000496
    2   0.0009257  -0.0005206  -0.0008220  -0.0006731  -0.0000146   0.0001404
    3  -0.0022679   0.0004104  -0.0016137  -0.0001119  -0.0010090  -0.0009688
            7           8           9          10          11          12
    1  -0.0000595  -0.0000785  -0.0004230   0.0000470  -0.0014567   0.0017174
    2  -0.0043634  -0.0039655  -0.0054883   0.0023050  -0.0131438   0.0256202
    3  -0.0038153  -0.0042385  -0.0006499   0.0017520   0.0063488   0.0061639
 Max gradient component =       2.562E-02
 RMS gradient           =       5.352E-03
 Gradient time:  CPU 215.33 s  wall 4.18 s
rPathMan2.  file_steps = 951
 IRC --- Status = 4.  Checking bisector search.
 IRC --- Bisector search finished successfully.
 ------------------------------------------------------------------------
 Reaction path following.  The coordinates are cartesian              
 Step   6 E=    -302.939568 |G|=  0.032112 S_lin= 0.7293 S_tot= 0.7440
 ------------------------------------------------------------------------
  IRC -- SD step length =   0.150000000000000     
 Adding empirical dispersion correction 
 ----------------------------------------------------------------
 Doing -D3(0) with
 s6  =   1.00000
 s8  =   1.00000
 rs6 =   1.28100
 rs8 =   1.09400
 -D3 energy without 3body term =     -0.0026928334 hartrees
 ----------------------------------------------------------------
             Standard Nuclear Orientation (Angstroms)
    I     Atom           X                Y                Z
 ----------------------------------------------------------------
    1      C      -0.2300940802    -1.6963603828     2.0638618568
    2      N      -0.3412213185    -2.5195514955     2.8532987722
    3      C      -0.0688030889    -0.9703000723    -0.2524651682
    4      H      -0.1506394024    -2.0133905211    -0.5438604658
    5      C      -0.0943354435    -0.6797981050     1.0898729759
    6      H      -0.0109697045     0.3364895043     1.4423346421
    7      C       0.0547850035    -0.0258404594    -1.2605385558
    8      H       0.0675706748    -0.4244954435    -2.2748773195
    9      C       0.1731704918     1.4381368035    -1.2035632055
   10      H       0.2627950688     1.8268832628    -2.2200169514
   11      N       0.2025453605     2.3941080024    -0.3545091757
   12      H       0.1351964346     2.3341189034     0.6604625886
 ----------------------------------------------------------------
 Nuclear Repulsion Energy =         233.82537404 hartrees
 There are       25 alpha and       24 beta electrons

                       Distance Matrix (Angstroms)
             C (  1)   N (  2)   C (  3)   H (  4)   C (  5)   H (  6)
   N (  2)  1.145951
   C (  3)  2.432807  3.481402
   H (  4)  2.628124  3.439944  1.086115
   C (  5)  1.414385  2.560335  1.373650  2.109674
   H (  6)  2.137005  3.202633  2.140885  3.080002  1.078897
   C (  7)  3.731411  4.826911  1.386899  2.122777  2.444245  2.727844
   H (  8)  4.531104  5.554688  2.099203  2.359793  3.378304  3.795119
   C (  9)  4.545741  5.690872  2.600713  3.528895  3.133218  2.871987
   H ( 10)  5.568465  6.707821  3.435906  4.210479  4.167297  3.963463
   N ( 11)  4.771543  5.893196  3.376875  4.425679  3.409293  2.740079
   H ( 12)  4.283425  5.347300  3.434274  4.520280  3.052994  2.150165
             C (  7)   H (  8)   C (  9)   H ( 10)   N ( 11)
   H (  8)  1.089941
   C (  9)  1.469861  2.151340
   H ( 10)  2.096772  2.260493  1.091941
   N ( 11)  2.588218  3.413291  1.278920  1.950767
   H ( 12)  3.044030  4.028740  2.068530  2.927581  1.018971
 
 Applying Cartesian multipole field
    Component          Value
    ---------          -----
     (2,0,0)        1.00000E-10
     (0,2,0)        2.00000E-11
     (0,0,2)       -3.00000E-11
 Nucleus-field energy     =    -0.0000000027 hartrees
 Requested basis set is cc-pVTZ
 There are 100 shells and 280 basis functions
 A cutoff of  1.0D-11 yielded   4425 shell pairs
 There are     34321 function pairs (     44710 Cartesian)
 Smallest overlap matrix eigenvalue = 1.39E-04
 Guess MOs from SCF MO coefficient file
 Reading MOs from coefficient file
 Reading MOs from coefficient file
 Long-range K will be added via erf
 Coulomb attenuation parameter = 0.25 bohr**(-1)
 An unrestricted hybrid HF-DFT SCF calculation will be
 performed using Pulay DIIS extrapolation
 Exchange:     0.1957 Hartree-Fock + 1.0000 wB97X-D3 + LR-HF
 Correlation:  1.0000 wB97X-D3
 Using SG-2 standard quadrature grid
 Dispersion:   Grimme D3
 SCF converges when DIIS error is below 1.0E-08
 Using Q-Chem read-in guess as SCF_GUESS READ specified.

 using 64 threads for integral computing
 -------------------------------------------------------
 OpenMP Integral computing Module                
 Release: version 1.0, May 2013, Q-Chem Inc. Pittsburgh 
 -------------------------------------------------------
 using 64 threads for integral computing
 -------------------------------------------------------
 OpenMP Integral computing Module                
 Release: version 1.0, May 2013, Q-Chem Inc. Pittsburgh 
 -------------------------------------------------------
 ---------------------------------------
  Cycle       Energy         DIIS Error
 ---------------------------------------
    1    -302.9397583484      5.49E-04
    2    -302.9434925021      8.27E-05
    3    -302.9435501152      6.75E-05
    4    -302.9435843952      2.27E-05
    5    -302.9435894880      9.88E-06
    6    -302.9435909461      3.26E-06
    7    -302.9435913514      1.42E-06
    8    -302.9435915836      7.87E-07
    9    -302.9435917428      4.85E-07
   10    -302.9435918425      2.37E-07
   11    -302.9435918794      1.12E-07
   12    -302.9435918852      4.20E-08
   13    -302.9435918860      2.16E-08
   14    -302.9435918864      1.25E-08
   15    -302.9435918864      6.91E-09 Convergence criterion met
 ---------------------------------------
 <S^2> = 0.8202
 SCF time:  CPU 1274.61 s  wall 21.97 s
 SCF   energy in the final basis set = -302.94359189
 Total energy in the final basis set = -302.94359189
 
 --------------------------------------------------------------
 
                    Orbital Energies (a.u.)
 --------------------------------------------------------------
 
 Alpha MOs
 -- Occupied --
-14.4375 -14.4357 -10.3551 -10.3522 -10.3389 -10.3356 -10.3290  -1.0476
 -1.0374  -0.9728  -0.8878  -0.7815  -0.7025  -0.6737  -0.6211  -0.5821
 -0.5294  -0.5212  -0.5148  -0.4838  -0.4820  -0.4503  -0.4222  -0.3669
 -0.3313
 -- Virtual --
  0.0109   0.0913   0.1061   0.1256   0.1259   0.1526   0.1780   0.1798
  0.2053   0.2575   0.2650   0.2925   0.3309   0.3314   0.3413   0.3590
  0.3836   0.3859   0.4016   0.4059   0.4175   0.4356   0.4463   0.4677
  0.4792   0.4910   0.5022   0.5357   0.5381   0.5490   0.5532   0.5833
  0.5915   0.6040   0.6092   0.6184   0.6500   0.6511   0.6618   0.6942
  0.6997   0.7201   0.7372   0.7424   0.7698   0.7778   0.7833   0.7954
  0.8334   0.8688   0.8841   0.8892   0.8956   0.9156   0.9565   1.0053
  1.0352   1.0444   1.0520   1.0772   1.0848   1.0892   1.1247   1.1662
  1.1701   1.1785   1.2258   1.2297   1.2348   1.2520   1.3135   1.3264
  1.3289   1.3771   1.3832   1.4072   1.4281   1.4384   1.4618   1.4705
  1.4932   1.5126   1.5561   1.5750   1.6126   1.6339   1.6721   1.7049
  1.7606   1.7846   1.8013   1.8756   1.8871   1.9785   1.9979   2.0770
  2.0816   2.1111   2.1221   2.1782   2.2119   2.2435   2.2843   2.2854
  2.3017   2.3552   2.3725   2.4336   2.4407   2.4715   2.5031   2.5127
  2.5643   2.5969   2.6057   2.6608   2.6631   2.7024   2.7054   2.7334
  2.7534   2.7858   2.7953   2.8252   2.8265   2.8618   2.8657   2.8863
  2.9120   2.9185   2.9317   2.9457   2.9546   2.9762   3.0109   3.0218
  3.0558   3.0660   3.0678   3.0723   3.0858   3.1100   3.1203   3.1300
  3.1680   3.1998   3.2063   3.2139   3.2188   3.2899   3.3098   3.3141
  3.3326   3.3466   3.3694   3.3908   3.4220   3.4246   3.4474   3.4594
  3.5018   3.5134   3.5255   3.5757   3.5917   3.5927   3.6512   3.6591
  3.6613   3.7073   3.7127   3.7691   3.7708   3.8196   3.8621   3.8657
  3.8817   3.8942   3.9201   3.9307   3.9558   3.9838   4.0243   4.0284
  4.0452   4.0528   4.0634   4.0665   4.0763   4.0999   4.1048   4.1661
  4.2073   4.2111   4.2297   4.2720   4.3155   4.3368   4.3546   4.4136
  4.4168   4.4509   4.5425   4.5547   4.5854   4.6124   4.6349   4.6389
  4.6434   4.6780   4.7341   4.7557   4.7621   4.7742   4.8043   4.8205
  4.8669   4.9173   4.9708   4.9862   5.0295   5.0373   5.0869   5.1025
  5.1500   5.1521   5.1929   5.2480   5.2539   5.3545   5.4445   5.4940
  5.5167   5.5608   5.5699   5.7838   5.8217   5.8438   5.9145   5.9533
  5.9969   6.1105   6.2019   6.2438   6.2745   6.4119   6.6532   7.0475
  8.9126  10.0736  11.7690  12.5832  13.5923  14.6822  15.6446
 
 Beta MOs
 -- Occupied --
-14.4343 -14.4319 -10.3539 -10.3499 -10.3383 -10.3333 -10.3305  -1.0407
 -1.0293  -0.9631  -0.8660  -0.7789  -0.6978  -0.6694  -0.6166  -0.5781
 -0.5274  -0.5124  -0.4957  -0.4754  -0.4582  -0.4477  -0.3965  -0.3600
 -- Virtual --
 -0.0777   0.0308   0.0935   0.1070   0.1276   0.1502   0.1520   0.1814
  0.1960   0.2066   0.2594   0.2670   0.2951   0.3328   0.3362   0.3415
  0.3651   0.3846   0.3874   0.4036   0.4150   0.4217   0.4402   0.4478
  0.4688   0.4832   0.4982   0.5031   0.5349   0.5391   0.5501   0.5546
  0.5891   0.5938   0.6052   0.6161   0.6201   0.6520   0.6566   0.6630
  0.6952   0.7045   0.7217   0.7384   0.7424   0.7716   0.7789   0.7869
  0.8010   0.8340   0.8785   0.8855   0.8896   0.9017   0.9194   0.9562
  1.0054   1.0380   1.0466   1.0553   1.0789   1.0908   1.0952   1.1277
  1.1677   1.1740   1.1796   1.2300   1.2338   1.2378   1.2533   1.3163
  1.3293   1.3367   1.3819   1.3910   1.4099   1.4296   1.4427   1.4645
  1.4775   1.5009   1.5156   1.5583   1.5782   1.6192   1.6347   1.6760
  1.7098   1.7698   1.7933   1.8048   1.8771   1.8892   1.9809   2.0012
  2.0797   2.0897   2.1141   2.1264   2.1804   2.2059   2.2463   2.2899
  2.2933   2.3225   2.3703   2.3804   2.4403   2.4428   2.4802   2.5069
  2.5167   2.5693   2.6061   2.6090   2.6648   2.6673   2.7034   2.7068
  2.7418   2.7555   2.7880   2.8027   2.8274   2.8327   2.8647   2.8685
  2.8874   2.9167   2.9276   2.9390   2.9511   2.9602   2.9786   3.0177
  3.0226   3.0629   3.0688   3.0756   3.0781   3.0939   3.1104   3.1227
  3.1365   3.1695   3.2125   3.2135   3.2227   3.2243   3.2915   3.3158
  3.3178   3.3362   3.3551   3.3713   3.3932   3.4250   3.4334   3.4512
  3.4636   3.5073   3.5200   3.5267   3.5788   3.5984   3.6012   3.6559
  3.6646   3.6713   3.7099   3.7172   3.7735   3.7757   3.8223   3.8648
  3.8705   3.8878   3.9007   3.9232   3.9340   3.9594   3.9880   4.0266
  4.0301   4.0548   4.0625   4.0681   4.0748   4.0854   4.1027   4.1074
  4.1704   4.2140   4.2198   4.2319   4.2754   4.3187   4.3450   4.3607
  4.4221   4.4240   4.4549   4.5453   4.5623   4.5889   4.6224   4.6427
  4.6486   4.6529   4.6856   4.7395   4.7664   4.7742   4.7797   4.8152
  4.8240   4.8688   4.9179   4.9819   4.9882   5.0397   5.0411   5.0989
  5.1056   5.1544   5.1609   5.1959   5.2513   5.2629   5.3568   5.4466
  5.4968   5.5250   5.5629   5.5727   5.7868   5.8249   5.8536   5.9180
  5.9565   5.9990   6.1130   6.2105   6.2463   6.2772   6.4149   6.6559
  7.0497   8.9134  10.0756  11.7728  12.5905  13.5995  14.6854  15.6488
 --------------------------------------------------------------
 
          Ground-State Mulliken Net Atomic Charges

     Atom                 Charge (a.u.)    Spin (a.u.)
  --------------------------------------------------------
      1 C                    -0.073121      -0.110777
      2 N                    -0.061367       0.204131
      3 C                    -0.076168      -0.226096
      4 H                     0.151301       0.005571
      5 C                    -0.104201       0.489773
      6 H                     0.155338      -0.006244
      7 C                    -0.131218       0.540127
      8 H                     0.137357      -0.010557
      9 C                    -0.032269      -0.136408
     10 H                     0.132392       0.002705
     11 N                    -0.252002       0.251007
     12 H                     0.153958      -0.003231
  --------------------------------------------------------
  Sum of atomic charges =    -0.000000
  Sum of spin   charges =     1.000000

 -----------------------------------------------------------------
                    Cartesian Multipole Moments
 -----------------------------------------------------------------
    Charge (ESU x 10^10)
                -0.0000
    Dipole Moment (Debye)
         X       0.1806      Y       0.6123      Z      -2.6718
       Tot       2.7471
    Quadrupole Moments (Debye-Ang)
        XX     -42.6962     XY      -1.5303     YY     -53.5901
        XZ       1.2339     YZ      13.0939     ZZ     -45.5488
    Octopole Moments (Debye-Ang^2)
       XXX       4.2604    XXY       9.7579    XYY       2.2591
       YYY      26.6717    XXZ     -14.1238    XYZ      -3.6356
       YYZ     -36.0266    XZZ       6.4584    YZZ      44.8317
       ZZZ     -84.7801
    Hexadecapole Moments (Debye-Ang^3)
      XXXX     -53.5972   XXXY     -38.4319   XXYY    -132.1030
      XYYY     -53.7556   YYYY    -854.4581   XXXZ      33.1189
      XXYZ      78.7690   XYYZ      23.3159   YYYZ     340.2843
      XXZZ    -120.6380   XYZZ     -23.4637   YYZZ    -307.1834
      XZZZ      44.3473   YZZZ     327.0308   ZZZZ    -734.6776
 -----------------------------------------------------------------
 Calculating analytic gradient of the SCF energy
 Gradient of SCF Energy
            1           2           3           4           5           6
    1  -0.0016208   0.0015329  -0.0000072  -0.0001551   0.0003301   0.0000495
    2  -0.0124323   0.0113716  -0.0018745  -0.0017593   0.0017716   0.0000535
    3   0.0107015  -0.0110899  -0.0015067  -0.0000417  -0.0030283  -0.0014238
            7           8           9          10          11          12
    1  -0.0000609  -0.0001156  -0.0006404  -0.0000746  -0.0004398   0.0012018
    2  -0.0043249  -0.0042821  -0.0045173   0.0012199  -0.0048520   0.0196258
    3  -0.0042823  -0.0036532   0.0047220   0.0020536   0.0008566   0.0066923
 Max gradient component =       1.963E-02
 RMS gradient           =       5.586E-03
 Gradient time:  CPU 205.57 s  wall 3.85 s
rPathMan2.  file_steps = 951
 IRC --- Status = 2.  Assess steepest descent step
 IRC --- Previous SD length =   0.150000
 IRC --- Point 1 E =     -302.939568 |G| =   0.032112 G.D1 =  -0.032112
 IRC --- Point 2 E =     -302.943592 |G| =   0.033514 G.D1 =  -0.021021
 IRC --- Angle(G1/G2) =   51.15 Deg.  Curvature =   0.0739
 IRC --- Minimum along SD direction =   0.434321
 IRC --- Corrector step required
 IRC --- equal length displacement: B_eq =   0.129514
 IRC --- chosen bisector length  : B_len =   0.064757
 Adding empirical dispersion correction 
 ----------------------------------------------------------------
 Doing -D3(0) with
 s6  =   1.00000
 s8  =   1.00000
 rs6 =   1.28100
 rs8 =   1.09400
 -D3 energy without 3body term =     -0.0026914534 hartrees
 ----------------------------------------------------------------
             Standard Nuclear Orientation (Angstroms)
    I     Atom           X                Y                Z
 ----------------------------------------------------------------
    1      C      -0.2279441611    -1.6804933024     2.0483856867
    2      N      -0.3431276726    -2.5336617546     2.8669391756
    3      C      -0.0687015526    -0.9690961194    -0.2526752654
    4      H      -0.1505415362    -2.0121389134    -0.5439493801
    5      C      -0.0946213048    -0.6819142098     1.0922121282
    6      H      -0.0109670123     0.3365996863     1.4428233498
    7      C       0.0547836021    -0.0261117154    -1.2601828056
    8      H       0.0676106061    -0.4243255305    -2.2757896699
    9      C       0.1734060849     1.4367031846    -1.2099584355
   10      H       0.2629414376     1.8282873739    -2.2202835063
   11      N       0.2012657181     2.3836089029    -0.3476768041
   12      H       0.1358957870     2.3425423949     0.6601555203
 ----------------------------------------------------------------
 Nuclear Repulsion Energy =         233.45695996 hartrees
 There are       25 alpha and       24 beta electrons

                       Distance Matrix (Angstroms)
             C (  1)   N (  2)   C (  3)   H (  4)   C (  5)   H (  6)
   N (  2)  1.187937
   C (  3)  2.413778  3.500738
   H (  4)  2.614609  3.455899  1.086037
   C (  5)  1.388958  2.576894  1.375452  2.109419
   H (  6)  2.117179  3.221310  2.140769  3.079500  1.080415
   C (  7)  3.709924  4.845542  1.385475  2.121191  2.446663  2.728026
   H (  8)  4.512627  5.573658  2.099607  2.359664  3.381731  3.796481
   C (  9)  4.527119  5.714167  2.600553  3.527467  3.140122  2.877755
   H ( 10)  5.547436  6.728577  3.436106  4.210693  4.171521  3.964658
   N ( 11)  4.737327  5.899972  3.364898  4.414169  3.399744  2.727853
   H ( 12)  4.271344  5.373707  3.441231  4.527159  3.063845  2.158227
             C (  7)   H (  8)   C (  9)   H ( 10)   N ( 11)
   H (  8)  1.090961
   C (  9)  1.468476  2.147235
   H ( 10)  2.098552  2.261747  1.087250
   N ( 11)  2.580868  3.408809  1.280990  1.954186
   H ( 12)  3.050377  4.034848  2.078287  2.928742  1.010785
 
 Applying Cartesian multipole field
    Component          Value
    ---------          -----
     (2,0,0)        1.00000E-10
     (0,2,0)        2.00000E-11
     (0,0,2)       -3.00000E-11
 Nucleus-field energy     =    -0.0000000028 hartrees
 Requested basis set is cc-pVTZ
 There are 100 shells and 280 basis functions
 A cutoff of  1.0D-11 yielded   4421 shell pairs
 There are     34255 function pairs (     44612 Cartesian)
 Smallest overlap matrix eigenvalue = 1.38E-04
 Guess MOs from SCF MO coefficient file
 Reading MOs from coefficient file
 Reading MOs from coefficient file
 Long-range K will be added via erf
 Coulomb attenuation parameter = 0.25 bohr**(-1)
 An unrestricted hybrid HF-DFT SCF calculation will be
 performed using Pulay DIIS extrapolation
 Exchange:     0.1957 Hartree-Fock + 1.0000 wB97X-D3 + LR-HF
 Correlation:  1.0000 wB97X-D3
 Using SG-2 standard quadrature grid
 Dispersion:   Grimme D3
 SCF converges when DIIS error is below 1.0E-08
 Using Q-Chem read-in guess as SCF_GUESS READ specified.

 using 64 threads for integral computing
 -------------------------------------------------------
 OpenMP Integral computing Module                
 Release: version 1.0, May 2013, Q-Chem Inc. Pittsburgh 
 -------------------------------------------------------
 using 64 threads for integral computing
 -------------------------------------------------------
 OpenMP Integral computing Module                
 Release: version 1.0, May 2013, Q-Chem Inc. Pittsburgh 
 -------------------------------------------------------
 ---------------------------------------
  Cycle       Energy         DIIS Error
 ---------------------------------------
    1    -302.9355531311      1.36E-03
    2    -302.9392921527      2.83E-04
    3    -302.9394365920      3.30E-04
    4    -302.9402985891      7.01E-05
    5    -302.9403528065      1.97E-05
    6    -302.9403721407      7.80E-06
    7    -302.9403827379      4.23E-06
    8    -302.9403917264      2.64E-06
    9    -302.9403957873      1.49E-06
   10    -302.9403971001      7.01E-07
   11    -302.9403973307      4.09E-07
   12    -302.9403974247      1.71E-07
   13    -302.9403974534      7.58E-08
   14    -302.9403974577      3.88E-08
   15    -302.9403974587      2.06E-08
   16    -302.9403974592      9.81E-09 Convergence criterion met
 ---------------------------------------
 <S^2> = 0.8288
 SCF time:  CPU 1384.10 s  wall 24.41 s
 SCF   energy in the final basis set = -302.94039746
 Total energy in the final basis set = -302.94039746
 
 --------------------------------------------------------------
 
                    Orbital Energies (a.u.)
 --------------------------------------------------------------
 
 Alpha MOs
 -- Occupied --
-14.4493 -14.4346 -10.3530 -10.3528 -10.3383 -10.3382 -10.3357  -1.0393
 -1.0335  -0.9723  -0.8901  -0.7845  -0.7048  -0.6757  -0.6225  -0.5841
 -0.5285  -0.5202  -0.5171  -0.4853  -0.4814  -0.4407  -0.4192  -0.3652
 -0.3309
 -- Virtual --
  0.0075   0.0827   0.1065   0.1212   0.1218   0.1526   0.1720   0.1793
  0.2043   0.2574   0.2664   0.2934   0.3310   0.3318   0.3419   0.3606
  0.3841   0.3867   0.4032   0.4064   0.4186   0.4360   0.4480   0.4663
  0.4781   0.4914   0.5035   0.5342   0.5380   0.5449   0.5528   0.5833
  0.5899   0.6039   0.6088   0.6201   0.6487   0.6514   0.6618   0.6940
  0.6977   0.7208   0.7388   0.7421   0.7727   0.7782   0.7823   0.7977
  0.8301   0.8694   0.8844   0.8903   0.9008   0.9109   0.9548   1.0051
  1.0197   1.0442   1.0496   1.0716   1.0843   1.0879   1.1078   1.1648
  1.1711   1.1759   1.2226   1.2251   1.2353   1.2481   1.3108   1.3228
  1.3278   1.3747   1.3784   1.4038   1.4283   1.4351   1.4632   1.4691
  1.4863   1.5129   1.5560   1.5701   1.6111   1.6405   1.6796   1.7024
  1.7622   1.7842   1.7941   1.8753   1.8894   1.9717   1.9854   2.0671
  2.0798   2.1050   2.1289   2.1812   2.2128   2.2376   2.2851   2.2879
  2.3078   2.3572   2.3734   2.4338   2.4418   2.4749   2.5017   2.5093
  2.5627   2.6013   2.6188   2.6599   2.6610   2.7025   2.7047   2.7355
  2.7545   2.7867   2.7964   2.8244   2.8262   2.8665   2.8676   2.8839
  2.9112   2.9176   2.9319   2.9478   2.9551   2.9743   3.0124   3.0237
  3.0546   3.0669   3.0708   3.0725   3.0849   3.1104   3.1232   3.1311
  3.1678   3.1914   3.2023   3.2092   3.2140   3.2948   3.3067   3.3105
  3.3341   3.3478   3.3708   3.3872   3.4245   3.4269   3.4476   3.4600
  3.4974   3.5163   3.5198   3.5602   3.5849   3.5945   3.6449   3.6532
  3.6679   3.7084   3.7162   3.7687   3.7725   3.8183   3.8658   3.8712
  3.8829   3.9040   3.9214   3.9284   3.9626   3.9736   4.0258   4.0293
  4.0355   4.0427   4.0619   4.0688   4.0717   4.1008   4.1044   4.1624
  4.2088   4.2139   4.2347   4.2764   4.3140   4.3493   4.3614   4.4129
  4.4183   4.4492   4.5412   4.5432   4.5755   4.5948   4.6141   4.6274
  4.6456   4.6658   4.7221   4.7398   4.7471   4.7539   4.7929   4.8044
  4.8597   4.9237   4.9705   4.9940   5.0269   5.0343   5.0783   5.1021
  5.1494   5.1520   5.1853   5.2360   5.2408   5.3422   5.4389   5.4931
  5.5027   5.5529   5.5678   5.7686   5.8205   5.8844   5.8873   5.9174
  5.9789   6.1084   6.1105   6.1329   6.2699   6.3914   6.6342   7.0933
  9.1056  10.1460  11.8101  12.7100  13.6504  14.4918  14.8803
 
 Beta MOs
 -- Occupied --
-14.4451 -14.4309 -10.3545 -10.3478 -10.3402 -10.3385 -10.3328  -1.0311
 -1.0252  -0.9626  -0.8690  -0.7823  -0.7002  -0.6717  -0.6183  -0.5802
 -0.5267  -0.5145  -0.4942  -0.4770  -0.4553  -0.4371  -0.3918  -0.3583
 -- Virtual --
 -0.0793   0.0275   0.0848   0.1073   0.1234   0.1466   0.1521   0.1809
  0.1907   0.2054   0.2591   0.2681   0.2958   0.3331   0.3358   0.3422
  0.3665   0.3849   0.3885   0.4049   0.4146   0.4228   0.4401   0.4498
  0.4675   0.4819   0.4982   0.5045   0.5336   0.5390   0.5459   0.5543
  0.5894   0.5922   0.6050   0.6164   0.6211   0.6524   0.6553   0.6630
  0.6951   0.7033   0.7226   0.7398   0.7421   0.7743   0.7795   0.7858
  0.8030   0.8308   0.8787   0.8858   0.8910   0.9067   0.9145   0.9546
  1.0052   1.0233   1.0463   1.0528   1.0739   1.0906   1.0936   1.1099
  1.1660   1.1758   1.1771   1.2260   1.2311   1.2381   1.2491   1.3139
  1.3303   1.3311   1.3798   1.3865   1.4073   1.4296   1.4394   1.4659
  1.4757   1.4944   1.5158   1.5579   1.5734   1.6176   1.6416   1.6837
  1.7066   1.7719   1.7938   1.7976   1.8770   1.8917   1.9743   1.9880
  2.0699   2.0886   2.1075   2.1318   2.1833   2.2068   2.2408   2.2902
  2.2945   2.3259   2.3723   2.3809   2.4402   2.4433   2.4832   2.5060
  2.5124   2.5680   2.6103   2.6212   2.6623   2.6661   2.7029   2.7054
  2.7441   2.7556   2.7885   2.8034   2.8278   2.8295   2.8687   2.8698
  2.8850   2.9156   2.9264   2.9389   2.9523   2.9604   2.9767   3.0189
  3.0244   3.0608   3.0728   3.0736   3.0784   3.0926   3.1109   3.1244
  3.1373   3.1690   3.2009   3.2153   3.2171   3.2178   3.2962   3.3126
  3.3146   3.3376   3.3562   3.3724   3.3894   3.4271   3.4357   3.4512
  3.4645   3.5039   3.5218   3.5232   3.5636   3.5946   3.6001   3.6497
  3.6632   3.6723   3.7114   3.7206   3.7733   3.7772   3.8209   3.8703
  3.8740   3.8887   3.9102   3.9244   3.9314   3.9664   3.9782   4.0280
  4.0316   4.0492   4.0581   4.0655   4.0758   4.0806   4.1032   4.1070
  4.1669   4.2167   4.2208   4.2370   4.2798   4.3173   4.3577   4.3680
  4.4232   4.4233   4.4542   4.5448   4.5509   4.5796   4.6070   4.6237
  4.6435   4.6500   4.6763   4.7292   4.7506   4.7526   4.7661   4.8046
  4.8075   4.8617   4.9240   4.9818   4.9959   5.0371   5.0377   5.0904
  5.1049   5.1556   5.1602   5.1893   5.2434   5.2472   5.3447   5.4408
  5.4959   5.5108   5.5549   5.5707   5.7722   5.8234   5.8904   5.8946
  5.9207   5.9816   6.1129   6.1187   6.1358   6.2722   6.3945   6.6369
  7.0955   9.1066  10.1478  11.8140  12.7153  13.6577  14.4965  14.8851
 --------------------------------------------------------------
 
          Ground-State Mulliken Net Atomic Charges

     Atom                 Charge (a.u.)    Spin (a.u.)
  --------------------------------------------------------
      1 C                    -0.053730      -0.146358
      2 N                    -0.091936       0.271587
      3 C                    -0.076904      -0.231063
      4 H                     0.150825       0.005560
      5 C                    -0.093788       0.480861
      6 H                     0.157223      -0.006811
      7 C                    -0.133250       0.524494
      8 H                     0.135970      -0.010377
      9 C                    -0.026957      -0.135914
     10 H                     0.134163       0.002534
     11 N                    -0.258063       0.248389
     12 H                     0.156447      -0.002902
  --------------------------------------------------------
  Sum of atomic charges =     0.000000
  Sum of spin   charges =     1.000000

 -----------------------------------------------------------------
                    Cartesian Multipole Moments
 -----------------------------------------------------------------
    Charge (ESU x 10^10)
                 0.0000
    Dipole Moment (Debye)
         X       0.1875      Y       0.6824      Z      -2.6965
       Tot       2.7878
    Quadrupole Moments (Debye-Ang)
        XX     -42.7830     XY      -1.5116     YY     -53.4914
        XZ       1.2236     YZ      13.0215     ZZ     -45.5786
    Octopole Moments (Debye-Ang^2)
       XXX       4.3831    XXY      10.0910    XYY       2.3039
       YYY      27.9697    XXZ     -14.4126    XYZ      -3.6002
       YYZ     -35.9660    XZZ       6.4802    YZZ      45.0402
       ZZZ     -85.5393
    Hexadecapole Moments (Debye-Ang^3)
      XXXX     -53.8219   XXXY     -38.5795   XXYY    -132.4080
      XYYY     -53.6333   YYYY    -853.5777   XXXZ      33.3812
      XXYZ      79.3377   XYYZ      23.1925   YYYZ     340.7464
      XXZZ    -121.5191   XYZZ     -23.2526   YYZZ    -306.3568
      XZZZ      44.3696   YZZZ     326.9350   ZZZZ    -738.2984
 -----------------------------------------------------------------
 Calculating analytic gradient of the SCF energy
 Gradient of SCF Energy
            1           2           3           4           5           6
    1   0.0082252  -0.0068573  -0.0002292  -0.0001656  -0.0010849   0.0000751
    2   0.0605911  -0.0507871  -0.0025393  -0.0017183  -0.0100919   0.0005060
    3  -0.0596224   0.0485681   0.0024680   0.0000446   0.0045344  -0.0009988
            7           8           9          10          11          12
    1   0.0000388  -0.0000415  -0.0001997  -0.0003009  -0.0012028   0.0017428
    2  -0.0023252  -0.0038178  -0.0057092   0.0000432  -0.0058595   0.0217080
    3  -0.0028483  -0.0043302  -0.0051344   0.0044549   0.0122834   0.0005807
 Max gradient component =       6.059E-02
 RMS gradient           =       1.915E-02
 Gradient time:  CPU 210.25 s  wall 4.01 s
rPathMan2.  file_steps = 951
 IRC --- Status = 3.  Assess initial corrector step
 IRC --- bisector search: b =  0.000000 E =     -302.943592 G.B =  -0.014468
 IRC --- bisector search: b =  0.064757 E =     -302.940397 G.B =   0.107788
 IRC --- performed gradient/energy interpolation
 IRC --- bisector search:  estimate b(min) =   7.342867902670152E-003
 Adding empirical dispersion correction 
 ----------------------------------------------------------------
 Doing -D3(0) with
 s6  =   1.00000
 s8  =   1.00000
 rs6 =   1.28100
 rs8 =   1.09400
 -D3 energy without 3body term =     -0.0026926853 hartrees
 ----------------------------------------------------------------
             Standard Nuclear Orientation (Angstroms)
    I     Atom           X                Y                Z
 ----------------------------------------------------------------
    1      C      -0.2298502982    -1.6945611946     2.0621069944
    2      N      -0.3414374824    -2.5211514755     2.8548454747
    3      C      -0.0687915755    -0.9701635545    -0.2524889914
    4      H      -0.1506283052    -2.0132485997    -0.5438705479
    5      C      -0.0943678577    -0.6800380528     1.0901382153
    6      H      -0.0109693992     0.3365019980     1.4423900573
    7      C       0.0547848446    -0.0258712175    -1.2604982168
    8      H       0.0675752027    -0.4244761768    -2.2749807720
    9      C       0.1731972060     1.4379742437    -1.2042883687
   10      H       0.2628116657     1.8270424768    -2.2200471764
   11      N       0.2024002602     2.3929174963    -0.3537344445
   12      H       0.1352757350     2.3350740537     0.6604277697
 ----------------------------------------------------------------
 Nuclear Repulsion Energy =         233.78062178 hartrees
 There are       25 alpha and       24 beta electrons

                       Distance Matrix (Angstroms)
             C (  1)   N (  2)   C (  3)   H (  4)   C (  5)   H (  6)
   N (  2)  1.150712
   C (  3)  2.430647  3.483594
   H (  4)  2.626587  3.441750  1.086106
   C (  5)  1.411501  2.562213  1.373854  2.109645
   H (  6)  2.134754  3.204750  2.140872  3.079945  1.079069
   C (  7)  3.728974  4.829024  1.386738  2.122597  2.444519  2.727864
   H (  8)  4.529007  5.556839  2.099248  2.359778  3.378693  3.795274
   C (  9)  4.543629  5.693513  2.600694  3.528733  3.134001  2.872641
   H ( 10)  5.566081  6.710175  3.435929  4.210503  4.167776  3.963599
   N ( 11)  4.767663  5.893965  3.375516  4.424373  3.408210  2.738692
   H ( 12)  4.282053  5.350294  3.435063  4.521060  3.054225  2.151079
             C (  7)   H (  8)   C (  9)   H ( 10)   N ( 11)
   H (  8)  1.090057
   C (  9)  1.469702  2.150874
   H ( 10)  2.096974  2.260635  1.091408
   N ( 11)  2.587383  3.412781  1.279145  1.951150
   H ( 12)  3.044749  4.029432  2.069636  2.927712  1.018026
 
 Applying Cartesian multipole field
    Component          Value
    ---------          -----
     (2,0,0)        1.00000E-10
     (0,2,0)        2.00000E-11
     (0,0,2)       -3.00000E-11
 Nucleus-field energy     =    -0.0000000027 hartrees
 Requested basis set is cc-pVTZ
 There are 100 shells and 280 basis functions
 A cutoff of  1.0D-11 yielded   4425 shell pairs
 There are     34331 function pairs (     44728 Cartesian)
 Smallest overlap matrix eigenvalue = 1.39E-04
 Guess MOs from SCF MO coefficient file
 Reading MOs from coefficient file
 Reading MOs from coefficient file
 Long-range K will be added via erf
 Coulomb attenuation parameter = 0.25 bohr**(-1)
 An unrestricted hybrid HF-DFT SCF calculation will be
 performed using Pulay DIIS extrapolation
 Exchange:     0.1957 Hartree-Fock + 1.0000 wB97X-D3 + LR-HF
 Correlation:  1.0000 wB97X-D3
 Using SG-2 standard quadrature grid
 Dispersion:   Grimme D3
 SCF converges when DIIS error is below 1.0E-08
 Using Q-Chem read-in guess as SCF_GUESS READ specified.

 using 64 threads for integral computing
 -------------------------------------------------------
 OpenMP Integral computing Module                
 Release: version 1.0, May 2013, Q-Chem Inc. Pittsburgh 
 -------------------------------------------------------
 using 64 threads for integral computing
 -------------------------------------------------------
 OpenMP Integral computing Module                
 Release: version 1.0, May 2013, Q-Chem Inc. Pittsburgh 
 -------------------------------------------------------
 ---------------------------------------
  Cycle       Energy         DIIS Error
 ---------------------------------------
    1    -302.9569494976      1.22E-03
    2    -302.9428415060      2.35E-04
    3    -302.9430748365      2.52E-04
    4    -302.9435705979      5.63E-05
    5    -302.9436075445      1.84E-05
    6    -302.9436235316      6.57E-06
    7    -302.9436317428      3.49E-06
    8    -302.9436376692      2.04E-06
    9    -302.9436400526      1.01E-06
   10    -302.9436407430      4.50E-07
   11    -302.9436408927      2.47E-07
   12    -302.9436409157      1.53E-07
   13    -302.9436409245      6.30E-08
   14    -302.9436409265      2.85E-08
   15    -302.9436409267      1.75E-08
   16    -302.9436409272      7.40E-09 Convergence criterion met
 ---------------------------------------
 <S^2> = 0.8210
 SCF time:  CPU 1324.64 s  wall 22.70 s
 SCF   energy in the final basis set = -302.94364093
 Total energy in the final basis set = -302.94364093
 
 --------------------------------------------------------------
 
                    Orbital Energies (a.u.)
 --------------------------------------------------------------
 
 Alpha MOs
 -- Occupied --
-14.4389 -14.4355 -10.3549 -10.3523 -10.3388 -10.3356 -10.3301  -1.0463
 -1.0373  -0.9728  -0.8881  -0.7819  -0.7028  -0.6739  -0.6213  -0.5824
 -0.5293  -0.5211  -0.5151  -0.4835  -0.4824  -0.4492  -0.4219  -0.3668
 -0.3312
 -- Virtual --
  0.0105   0.0905   0.1062   0.1251   0.1253   0.1526   0.1773   0.1797
  0.2052   0.2575   0.2652   0.2926   0.3310   0.3314   0.3413   0.3592
  0.3837   0.3860   0.4018   0.4060   0.4176   0.4356   0.4465   0.4676
  0.4791   0.4910   0.5024   0.5356   0.5381   0.5486   0.5531   0.5833
  0.5913   0.6040   0.6091   0.6185   0.6498   0.6511   0.6618   0.6942
  0.6995   0.7202   0.7374   0.7423   0.7701   0.7778   0.7832   0.7957
  0.8331   0.8689   0.8841   0.8893   0.8962   0.9151   0.9563   1.0053
  1.0340   1.0444   1.0516   1.0766   1.0847   1.0890   1.1219   1.1661
  1.1701   1.1783   1.2255   1.2291   1.2349   1.2515   1.3132   1.3265
  1.3282   1.3768   1.3827   1.4068   1.4281   1.4380   1.4620   1.4704
  1.4924   1.5127   1.5561   1.5744   1.6124   1.6348   1.6727   1.7046
  1.7608   1.7846   1.8006   1.8758   1.8874   1.9783   1.9963   2.0766
  2.0815   2.1091   2.1230   2.1785   2.2120   2.2429   2.2842   2.2856
  2.3024   2.3554   2.3725   2.4336   2.4408   2.4719   2.5029   2.5123
  2.5641   2.5974   2.6072   2.6607   2.6628   2.7024   2.7053   2.7335
  2.7535   2.7859   2.7954   2.8253   2.8263   2.8624   2.8659   2.8860
  2.9119   2.9184   2.9318   2.9459   2.9546   2.9760   3.0110   3.0221
  3.0557   3.0663   3.0683   3.0720   3.0855   3.1100   3.1206   3.1301
  3.1680   3.2001   3.2051   3.2132   3.2177   3.2904   3.3095   3.3137
  3.3328   3.3467   3.3695   3.3904   3.4223   3.4249   3.4475   3.4594
  3.5014   3.5137   3.5250   3.5738   3.5912   3.5927   3.6507   3.6595
  3.6603   3.7073   3.7131   3.7691   3.7709   3.8195   3.8628   3.8662
  3.8818   3.8953   3.9202   3.9304   3.9566   3.9827   4.0245   4.0285
  4.0441   4.0520   4.0631   4.0665   4.0756   4.1004   4.1043   4.1655
  4.2075   4.2114   4.2303   4.2725   4.3153   4.3384   4.3553   4.4135
  4.4169   4.4508   4.5428   4.5536   4.5842   4.6106   4.6327   4.6374
  4.6437   4.6767   4.7329   4.7554   4.7600   4.7704   4.8024   4.8182
  4.8661   4.9181   4.9708   4.9870   5.0292   5.0369   5.0857   5.1025
  5.1501   5.1521   5.1921   5.2471   5.2518   5.3531   5.4438   5.4940
  5.5151   5.5604   5.5692   5.7829   5.8213   5.8485   5.9117   5.9507
  5.9943   6.1106   6.1913   6.2295   6.2731   6.4084   6.6505   7.0525
  8.9352  10.0812  11.7738  12.5973  13.5989  14.6812  15.5351
 
 Beta MOs
 -- Occupied --
-14.4356 -14.4318 -10.3539 -10.3496 -10.3383 -10.3333 -10.3317  -1.0392
 -1.0292  -0.9630  -0.8663  -0.7793  -0.6981  -0.6697  -0.6168  -0.5783
 -0.5273  -0.5127  -0.4955  -0.4756  -0.4578  -0.4465  -0.3960  -0.3598
 -- Virtual --
 -0.0779   0.0304   0.0926   0.1070   0.1269   0.1498   0.1520   0.1813
  0.1954   0.2064   0.2594   0.2671   0.2952   0.3328   0.3361   0.3416
  0.3653   0.3847   0.3875   0.4037   0.4149   0.4218   0.4402   0.4480
  0.4687   0.4831   0.4982   0.5032   0.5348   0.5391   0.5497   0.5545
  0.5891   0.5936   0.6052   0.6161   0.6202   0.6520   0.6565   0.6630
  0.6952   0.7044   0.7218   0.7386   0.7424   0.7719   0.7790   0.7868
  0.8013   0.8336   0.8785   0.8855   0.8898   0.9022   0.9188   0.9560
  1.0054   1.0370   1.0465   1.0548   1.0783   1.0908   1.0950   1.1248
  1.1675   1.1742   1.1793   1.2295   1.2335   1.2378   1.2528   1.3161
  1.3294   1.3361   1.3816   1.3904   1.4096   1.4296   1.4423   1.4647
  1.4773   1.5001   1.5156   1.5583   1.5776   1.6191   1.6356   1.6765
  1.7094   1.7701   1.7934   1.8041   1.8774   1.8895   1.9807   1.9995
  2.0793   2.0896   2.1120   2.1271   2.1807   2.2060   2.2457   2.2898
  2.2934   2.3229   2.3705   2.3803   2.4403   2.4428   2.4806   2.5068
  2.5162   2.5692   2.6066   2.6104   2.6644   2.6672   2.7034   2.7066
  2.7420   2.7555   2.7880   2.8028   2.8275   2.8323   2.8651   2.8686
  2.8871   2.9166   2.9274   2.9390   2.9513   2.9602   2.9784   3.0178
  3.0229   3.0628   3.0693   3.0759   3.0775   3.0936   3.1104   3.1229
  3.1366   3.1694   3.2119   3.2137   3.2215   3.2232   3.2920   3.3154
  3.3174   3.3363   3.3552   3.3715   3.3927   3.4253   3.4336   3.4512
  3.4636   3.5070   3.5203   3.5263   3.5769   3.5985   3.6006   3.6554
  3.6651   3.6701   3.7100   3.7175   3.7735   3.7758   3.8222   3.8657
  3.8707   3.8879   3.9017   3.9233   3.9336   3.9602   3.9869   4.0268
  4.0303   4.0541   4.0624   4.0678   4.0744   4.0847   4.1032   4.1069
  4.1699   4.2143   4.2199   4.2325   4.2759   4.3185   4.3466   4.3615
  4.4222   4.4239   4.4549   4.5455   4.5612   4.5878   4.6208   4.6410
  4.6485   4.6516   4.6845   4.7384   4.7658   4.7723   4.7760   4.8134
  4.8216   4.8680   4.9186   4.9819   4.9890   5.0394   5.0407   5.0978
  5.1055   5.1545   5.1609   5.1952   5.2504   5.2611   5.3554   5.4459
  5.4967   5.5234   5.5625   5.5721   5.7859   5.8245   5.8583   5.9152
  5.9540   5.9965   6.1131   6.2001   6.2321   6.2756   6.4114   6.6532
  7.0547   8.9360  10.0832  11.7776  12.6044  13.6061  14.6844  15.5395
 --------------------------------------------------------------
 
          Ground-State Mulliken Net Atomic Charges

     Atom                 Charge (a.u.)    Spin (a.u.)
  --------------------------------------------------------
      1 C                    -0.070526      -0.114246
      2 N                    -0.065158       0.210766
      3 C                    -0.076257      -0.226584
      4 H                     0.151248       0.005569
      5 C                    -0.103110       0.488884
      6 H                     0.155533      -0.006298
      7 C                    -0.131425       0.538545
      8 H                     0.137204      -0.010539
      9 C                    -0.031683      -0.136387
     10 H                     0.132596       0.002685
     11 N                    -0.252660       0.250799
     12 H                     0.154237      -0.003194
  --------------------------------------------------------
  Sum of atomic charges =    -0.000000
  Sum of spin   charges =     1.000000

 -----------------------------------------------------------------
                    Cartesian Multipole Moments
 -----------------------------------------------------------------
    Charge (ESU x 10^10)
                -0.0000
    Dipole Moment (Debye)
         X       0.1815      Y       0.6207      Z      -2.6754
       Tot       2.7524
    Quadrupole Moments (Debye-Ang)
        XX     -42.7066     XY      -1.5283     YY     -53.5807
        XZ       1.2330     YZ      13.0877     ZZ     -45.5541
    Octopole Moments (Debye-Ang^2)
       XXX       4.2751    XXY       9.7976    XYY       2.2646
       YYY      26.8257    XXZ     -14.1589    XYZ      -3.6321
       YYZ     -36.0253    XZZ       6.4616    YZZ      44.8611
       ZZZ     -84.8755
    Hexadecapole Moments (Debye-Ang^3)
      XXXX     -53.6241   XXXY     -38.4501   XXYY    -132.1414
      XYYY     -53.7433   YYYY    -854.3787   XXXZ      33.1505
      XXYZ      78.8384   XYYZ      23.3032   YYYZ     340.3561
      XXZZ    -120.7432   XYZZ     -23.4413   YYZZ    -307.1069
      XZZZ      44.3524   YZZZ     327.0414   ZZZZ    -735.1182
 -----------------------------------------------------------------
 Calculating analytic gradient of the SCF energy
 Gradient of SCF Energy
            1           2           3           4           5           6
    1  -0.0003774   0.0004502  -0.0000280  -0.0001560   0.0001727   0.0000526
    2  -0.0032040   0.0033445  -0.0019349  -0.0017540   0.0004632   0.0001075
    3   0.0018257  -0.0033892  -0.0011309  -0.0000323  -0.0021588  -0.0013736
            7           8           9          10          11          12
    1  -0.0000535  -0.0001075  -0.0005898  -0.0000998  -0.0005274   0.0012640
    2  -0.0041298  -0.0042306  -0.0046375   0.0010893  -0.0049920   0.0198783
    3  -0.0040947  -0.0037301   0.0036196   0.0023217   0.0021342   0.0060085
 Max gradient component =       1.988E-02
 RMS gradient           =       4.154E-03
 Gradient time:  CPU 206.60 s  wall 3.88 s
rPathMan2.  file_steps = 951
 IRC --- Status = 4.  Checking bisector search.
 IRC --- Bisector search finished successfully.
 ------------------------------------------------------------------------
 Reaction path following.  The coordinates are cartesian              
 Step   7 E=    -302.943641 |G|=  0.024927 S_lin= 0.8602 S_tot= 0.8910
 ------------------------------------------------------------------------
  IRC -- SD step length =   0.150000000000000     
 Adding empirical dispersion correction 
 ----------------------------------------------------------------
 Doing -D3(0) with
 s6  =   1.00000
 s8  =   1.00000
 rs6 =   1.28100
 rs8 =   1.09400
 -D3 energy without 3body term =     -0.0026930575 hartrees
 ----------------------------------------------------------------
             Standard Nuclear Orientation (Angstroms)
    I     Atom           X                Y                Z
 ----------------------------------------------------------------
    1      C      -0.2286484709    -1.6843583693     2.0562933421
    2      N      -0.3428711455    -2.5318017907     2.8656381979
    3      C      -0.0687023156    -0.9640020845    -0.2488876760
    4      H      -0.1501314125    -2.0076632978    -0.5437676569
    5      C      -0.0949177359    -0.6815130926     1.0970127846
    6      H      -0.0111368174     0.3361597804     1.4467643158
    7      C       0.0549551475    -0.0127201287    -1.2474590457
    8      H       0.0679174695    -0.4110041981    -2.2631027297
    9      C       0.1750754015     1.4527419874    -1.2158144980
   10      H       0.2631294478     1.8235737989    -2.2274404856
   11      N       0.2040797633     2.4088139001    -0.3605306872
   12      H       0.1312506644     2.2717734920     0.6412941323
 ----------------------------------------------------------------
 Nuclear Repulsion Energy =         233.41439963 hartrees
 There are       25 alpha and       24 beta electrons

                       Distance Matrix (Angstroms)
             C (  1)   N (  2)   C (  3)   H (  4)   C (  5)   H (  6)
   N (  2)  1.177390
   C (  3)  2.420404  3.497633
   H (  4)  2.621261  3.454840  1.087572
   C (  5)  1.394203  2.571592  1.375476  2.110423
   H (  6)  2.121634  3.216901  2.137515  3.078156  1.079353
   C (  7)  3.713433  4.839587  1.384692  2.125333  2.442600  2.717522
   H (  8)  4.512933  5.565116  2.093211  2.356476  3.374917  3.785184
   C (  9)  4.550943  5.727400  2.614388  3.540030  3.158657  2.893226
   H ( 10)  5.558580  6.728743  3.434438  4.205225  4.177996  3.973337
   N ( 11)  4.773086  5.925960  3.385670  4.434446  3.429862  2.758356
   H ( 12)  4.216957  5.314775  3.361941  4.449396  2.996787  2.101346
             C (  7)   H (  8)   C (  9)   H ( 10)   N ( 11)
   H (  8)  1.091023
   C (  9)  1.470717  2.140525
   H ( 10)  2.091812  2.243372  1.081044
   N ( 11)  2.583158  3.404364  1.283131  1.957382
   H ( 12)  2.965151  3.954343  2.030169  2.906529  1.013774
 
 Applying Cartesian multipole field
    Component          Value
    ---------          -----
     (2,0,0)        1.00000E-10
     (0,2,0)        2.00000E-11
     (0,0,2)       -3.00000E-11
 Nucleus-field energy     =    -0.0000000027 hartrees
 Requested basis set is cc-pVTZ
 There are 100 shells and 280 basis functions
 A cutoff of  1.0D-11 yielded   4421 shell pairs
 There are     34257 function pairs (     44626 Cartesian)
 Smallest overlap matrix eigenvalue = 1.40E-04
 Guess MOs from SCF MO coefficient file
 Reading MOs from coefficient file
 Reading MOs from coefficient file
 Long-range K will be added via erf
 Coulomb attenuation parameter = 0.25 bohr**(-1)
 An unrestricted hybrid HF-DFT SCF calculation will be
 performed using Pulay DIIS extrapolation
 Exchange:     0.1957 Hartree-Fock + 1.0000 wB97X-D3 + LR-HF
 Correlation:  1.0000 wB97X-D3
 Using SG-2 standard quadrature grid
 Dispersion:   Grimme D3
 SCF converges when DIIS error is below 1.0E-08
 Using Q-Chem read-in guess as SCF_GUESS READ specified.

 using 64 threads for integral computing
 -------------------------------------------------------
 OpenMP Integral computing Module                
 Release: version 1.0, May 2013, Q-Chem Inc. Pittsburgh 
 -------------------------------------------------------
 using 64 threads for integral computing
 -------------------------------------------------------
 OpenMP Integral computing Module                
 Release: version 1.0, May 2013, Q-Chem Inc. Pittsburgh 
 -------------------------------------------------------
 ---------------------------------------
  Cycle       Energy         DIIS Error
 ---------------------------------------
    1    -302.9389879400      9.59E-04
    2    -302.9446891338      1.87E-04
    3    -302.9447787537      2.12E-04
    4    -302.9451363090      4.68E-05
    5    -302.9451606519      1.46E-05
    6    -302.9451693385      5.08E-06
    7    -302.9451735860      2.94E-06
    8    -302.9451766390      2.05E-06
    9    -302.9451783910      1.28E-06
   10    -302.9451792419      4.59E-07
   11    -302.9451793811      2.68E-07
   12    -302.9451794196      1.11E-07
   13    -302.9451794315      4.65E-08
   14    -302.9451794335      2.33E-08
   15    -302.9451794342      1.16E-08
   16    -302.9451794343      6.31E-09 Convergence criterion met
 ---------------------------------------
 <S^2> = 0.8267
 SCF time:  CPU 1358.04 s  wall 23.88 s
 SCF   energy in the final basis set = -302.94517943
 Total energy in the final basis set = -302.94517943
 
 --------------------------------------------------------------
 
                    Orbital Energies (a.u.)
 --------------------------------------------------------------
 
 Alpha MOs
 -- Occupied --
-14.4472 -14.4370 -10.3544 -10.3516 -10.3394 -10.3369 -10.3367  -1.0419
 -1.0368  -0.9736  -0.8904  -0.7848  -0.7029  -0.6763  -0.6210  -0.5837
 -0.5295  -0.5213  -0.5154  -0.4851  -0.4824  -0.4438  -0.4208  -0.3739
 -0.3315
 -- Virtual --
  0.0072   0.0833   0.1058   0.1221   0.1224   0.1522   0.1727   0.1808
  0.2062   0.2602   0.2663   0.2925   0.3301   0.3318   0.3415   0.3578
  0.3834   0.3861   0.4008   0.4060   0.4185   0.4334   0.4464   0.4721
  0.4828   0.4915   0.5011   0.5346   0.5380   0.5454   0.5534   0.5818
  0.5898   0.6022   0.6096   0.6146   0.6483   0.6490   0.6616   0.6959
  0.6974   0.7132   0.7314   0.7406   0.7687   0.7763   0.7866   0.7951
  0.8327   0.8670   0.8782   0.8884   0.8919   0.9214   0.9570   1.0047
  1.0208   1.0430   1.0515   1.0690   1.0808   1.0891   1.1096   1.1667
  1.1718   1.1815   1.2210   1.2233   1.2388   1.2498   1.3138   1.3292
  1.3301   1.3777   1.3794   1.4023   1.4280   1.4352   1.4612   1.4632
  1.4931   1.5123   1.5602   1.5856   1.6194   1.6411   1.6838   1.7069
  1.7574   1.7820   1.7888   1.8789   1.8933   1.9777   1.9853   2.0724
  2.0789   2.1006   2.1265   2.1878   2.2144   2.2428   2.2832   2.2927
  2.3067   2.3550   2.3711   2.4326   2.4351   2.4662   2.5004   2.5083
  2.5559   2.5810   2.6003   2.6537   2.6587   2.7020   2.7123   2.7339
  2.7590   2.7858   2.7960   2.8220   2.8289   2.8605   2.8636   2.8894
  2.9093   2.9174   2.9330   2.9474   2.9570   2.9727   3.0136   3.0201
  3.0586   3.0618   3.0691   3.0696   3.0807   3.1097   3.1213   3.1340
  3.1623   3.1949   3.2008   3.2094   3.2157   3.2911   3.3060   3.3084
  3.3343   3.3448   3.3702   3.3996   3.4173   3.4252   3.4465   3.4625
  3.4999   3.5011   3.5208   3.5628   3.5835   3.5876   3.6449   3.6488
  3.6731   3.7100   3.7235   3.7646   3.7666   3.8121   3.8586   3.8634
  3.8821   3.8975   3.9170   3.9277   3.9537   3.9772   4.0251   4.0276
  4.0371   4.0448   4.0657   4.0686   4.0772   4.0986   4.1026   4.1670
  4.2047   4.2145   4.2297   4.2700   4.3281   4.3501   4.3566   4.4155
  4.4285   4.4478   4.5458   4.5762   4.5804   4.6060   4.6225   4.6447
  4.6469   4.6697   4.7310   4.7463   4.7546   4.7659   4.7992   4.8036
  4.9003   4.9352   4.9698   4.9789   5.0189   5.0328   5.0809   5.1200
  5.1519   5.1878   5.1930   5.2414   5.2542   5.3495   5.4577   5.4911
  5.5355   5.5654   5.5781   5.7644   5.7987   5.8026   5.9006   5.9501
  5.9820   6.0967   6.1326   6.1514   6.2773   6.3889   6.6342   6.9693
  9.0501  10.1706  11.7992  12.6776  13.6533  14.6163  14.9967
 
 Beta MOs
 -- Occupied --
-14.4432 -14.4333 -10.3533 -10.3491 -10.3397 -10.3385 -10.3339  -1.0338
 -1.0287  -0.9639  -0.8691  -0.7825  -0.6985  -0.6720  -0.6166  -0.5798
 -0.5279  -0.5126  -0.4952  -0.4772  -0.4564  -0.4404  -0.3939  -0.3670
 -- Virtual --
 -0.0795   0.0273   0.0855   0.1066   0.1244   0.1469   0.1517   0.1823
  0.1911   0.2074   0.2622   0.2680   0.2947   0.3334   0.3350   0.3416
  0.3642   0.3842   0.3873   0.4027   0.4144   0.4221   0.4385   0.4481
  0.4730   0.4867   0.4986   0.5019   0.5344   0.5384   0.5464   0.5549
  0.5881   0.5923   0.6034   0.6130   0.6198   0.6497   0.6552   0.6627
  0.6974   0.7024   0.7145   0.7326   0.7405   0.7698   0.7782   0.7899
  0.8003   0.8334   0.8763   0.8797   0.8890   0.8979   0.9255   0.9568
  1.0049   1.0241   1.0451   1.0549   1.0712   1.0870   1.0950   1.1120
  1.1696   1.1747   1.1823   1.2243   1.2300   1.2410   1.2509   1.3166
  1.3313   1.3382   1.3838   1.3864   1.4057   1.4295   1.4390   1.4667
  1.4688   1.5004   1.5142   1.5625   1.5894   1.6260   1.6420   1.6873
  1.7117   1.7665   1.7916   1.7926   1.8805   1.8955   1.9799   1.9881
  2.0753   2.0875   2.1032   2.1298   2.1901   2.2085   2.2463   2.2893
  2.2987   2.3252   2.3701   2.3786   2.4340   2.4416   2.4744   2.5046
  2.5114   2.5609   2.5846   2.6094   2.6563   2.6643   2.7023   2.7122
  2.7419   2.7610   2.7878   2.8029   2.8271   2.8310   2.8619   2.8665
  2.8918   2.9140   2.9258   2.9408   2.9522   2.9625   2.9747   3.0200
  3.0209   3.0653   3.0697   3.0707   3.0739   3.0889   3.1101   3.1228
  3.1405   3.1631   3.2041   3.2132   3.2179   3.2208   3.2921   3.3102
  3.3139   3.3379   3.3528   3.3719   3.4020   3.4203   3.4338   3.4499
  3.4670   3.5059   3.5078   3.5227   3.5653   3.5933   3.5944   3.6514
  3.6576   3.6785   3.7137   3.7261   3.7691   3.7716   3.8148   3.8618
  3.8682   3.8875   3.9038   3.9199   3.9309   3.9570   3.9812   4.0273
  4.0294   4.0496   4.0592   4.0733   4.0762   4.0821   4.1014   4.1061
  4.1702   4.2139   4.2202   4.2325   4.2735   4.3321   4.3584   4.3616
  4.4205   4.4389   4.4527   4.5491   4.5823   4.5880   4.6207   4.6314
  4.6504   4.6565   4.6799   4.7372   4.7557   4.7604   4.7787   4.8069
  4.8121   4.9020   4.9358   4.9754   4.9842   5.0293   5.0374   5.0930
  5.1244   5.1618   5.1915   5.1961   5.2517   5.2573   5.3520   5.4596
  5.4943   5.5434   5.5681   5.5804   5.7677   5.8023   5.8124   5.9045
  5.9530   5.9844   6.0992   6.1424   6.1543   6.2796   6.3919   6.6368
  6.9715   9.0511  10.1726  11.8033  12.6829  13.6609  14.6199  15.0020
 --------------------------------------------------------------
 
          Ground-State Mulliken Net Atomic Charges

     Atom                 Charge (a.u.)    Spin (a.u.)
  --------------------------------------------------------
      1 C                    -0.057692      -0.136860
      2 N                    -0.084423       0.254350
      3 C                    -0.074525      -0.229857
      4 H                     0.151320       0.005667
      5 C                    -0.097458       0.484177
      6 H                     0.157952      -0.006512
      7 C                    -0.133055       0.527624
      8 H                     0.134918      -0.010440
      9 C                    -0.038298      -0.137511
     10 H                     0.137669       0.002479
     11 N                    -0.244189       0.249978
     12 H                     0.147781      -0.003094
  --------------------------------------------------------
  Sum of atomic charges =     0.000000
  Sum of spin   charges =     1.000000

 -----------------------------------------------------------------
                    Cartesian Multipole Moments
 -----------------------------------------------------------------
    Charge (ESU x 10^10)
                 0.0000
    Dipole Moment (Debye)
         X       0.1782      Y       0.5230      Z      -2.7429
       Tot       2.7980
    Quadrupole Moments (Debye-Ang)
        XX     -42.7592     XY      -1.5469     YY     -54.1376
        XZ       1.1989     YZ      12.7302     ZZ     -45.5196
    Octopole Moments (Debye-Ang^2)
       XXX       4.2976    XXY       9.7092    XYY       2.1298
       YYY      24.2978    XXZ     -14.4078    XYZ      -3.6683
       YYZ     -36.7878    XZZ       6.4688    YZZ      44.7545
       ZZZ     -85.5994
    Hexadecapole Moments (Debye-Ang^3)
      XXXX     -53.8135   XXXY     -38.7959   XXYY    -133.0183
      XYYY     -54.4095   YYYY    -865.8993   XXXZ      33.4608
      XXYZ      79.7762   XYYZ      23.1156   YYYZ     340.1792
      XXZZ    -121.3676   XYZZ     -23.3576   YYZZ    -307.5598
      XZZZ      44.4145   YZZZ     327.7914   ZZZZ    -737.5063
 -----------------------------------------------------------------
 Calculating analytic gradient of the SCF energy
 Gradient of SCF Energy
            1           2           3           4           5           6
    1   0.0060320  -0.0049802  -0.0000904  -0.0002681  -0.0007717   0.0000699
    2   0.0444807  -0.0369650  -0.0025049  -0.0030113  -0.0072429   0.0001669
    3  -0.0437691   0.0350859  -0.0007836   0.0002914   0.0034340  -0.0018871
            7           8           9          10          11          12
    1  -0.0002620  -0.0000168   0.0000583  -0.0006651  -0.0002827   0.0011767
    2  -0.0031565  -0.0035934  -0.0031823  -0.0021574   0.0017324   0.0154337
    3   0.0013013  -0.0041326  -0.0060770   0.0075199   0.0071491   0.0018678
 Max gradient component =       4.448E-02
 RMS gradient           =       1.403E-02
 Gradient time:  CPU 208.09 s  wall 3.96 s
rPathMan2.  file_steps = 951
 IRC --- Status = 2.  Assess steepest descent step
 IRC --- Previous SD length =   0.150000
 IRC --- Point 1 E =     -302.943641 |G| =   0.024927 G.D1 =  -0.024927
 IRC --- Point 2 E =     -302.945179 |G| =   0.084173 G.D1 =   0.003780
 IRC --- Angle(G1/G2) =   92.57 Deg.  Curvature =   0.1914
 IRC --- Minimum along SD direction =   0.130250
 IRC --- Corrector step required
 IRC --- equal length displacement: B_eq =   0.216843
 IRC --- chosen bisector length  : B_len =   0.106066
 Adding empirical dispersion correction 
 ----------------------------------------------------------------
 Doing -D3(0) with
 s6  =   1.00000
 s8  =   1.00000
 rs6 =   1.28100
 rs8 =   1.09400
 -D3 energy without 3body term =     -0.0026938911 hartrees
 ----------------------------------------------------------------
             Standard Nuclear Orientation (Angstroms)
    I     Atom           X                Y                Z
 ----------------------------------------------------------------
    1      C      -0.2320186738    -1.7098663504     2.0793261612
    2      N      -0.3398727160    -2.5095416841     2.8441752001
    3      C      -0.0687042893    -0.9658604924    -0.2502877597
    4      H      -0.1502507844    -2.0090062693    -0.5439524125
    5      C      -0.0942928155    -0.6774506858     1.0920661971
    6      H      -0.0110871785     0.3362501791     1.4454951593
    7      C       0.0549926982    -0.0176968663    -1.2544372406
    8      H       0.0677578046    -0.4159363354    -2.2670065195
    9      C       0.1741298028     1.4469864222    -1.2073735396
   10      H       0.2632807733     1.8262656039    -2.2272928057
   11      N       0.2033886626     2.4002392687    -0.3605040083
   12      H       0.1326767120     2.2956172069     0.6497915619
 ----------------------------------------------------------------
 Nuclear Repulsion Energy =         234.28319201 hartrees
 There are       25 alpha and       24 beta electrons

                       Distance Matrix (Angstroms)
             C (  1)   N (  2)   C (  3)   H (  4)   C (  5)   H (  6)
   N (  2)  1.111804
   C (  3)  2.450983  3.468744
   H (  4)  2.641545  3.430146  1.086758
   C (  5)  1.435107  2.546910  1.373226  2.110149
   H (  6)  2.153403  3.187936  2.138806  3.078554  1.076766
   C (  7)  3.749639  4.812882  1.386590  2.124200  2.442056  2.723836
   H (  8)  4.544747  5.538368  2.094801  2.356759  3.373132  3.788756
   C (  9)  4.575267  5.686243  2.607070  3.534011  3.142086  2.881970
   H ( 10)  5.594329  6.699463  3.437256  4.208795  4.173080  3.973008
   N ( 11)  4.799512  5.888213  3.378877  4.427207  3.416248  2.750942
   H ( 12)  4.268544  5.303600  3.389385  4.476031  3.014342  2.119654
             C (  7)   H (  8)   C (  9)   H ( 10)   N ( 11)
   H (  8)  1.088143
   C (  9)  1.470274  2.145837
   H ( 10)  2.095240  2.251061  1.091804
   N ( 11)  2.582161  3.403526  1.275435  1.953953
   H ( 12)  2.997256  3.983020  2.042292  2.918041  1.018157
 
 Applying Cartesian multipole field
    Component          Value
    ---------          -----
     (2,0,0)        1.00000E-10
     (0,2,0)        2.00000E-11
     (0,0,2)       -3.00000E-11
 Nucleus-field energy     =    -0.0000000027 hartrees
 Requested basis set is cc-pVTZ
 There are 100 shells and 280 basis functions
 A cutoff of  1.0D-11 yielded   4426 shell pairs
 There are     34324 function pairs (     44713 Cartesian)
 Smallest overlap matrix eigenvalue = 1.41E-04
 Guess MOs from SCF MO coefficient file
 Reading MOs from coefficient file
 Reading MOs from coefficient file
 Long-range K will be added via erf
 Coulomb attenuation parameter = 0.25 bohr**(-1)
 An unrestricted hybrid HF-DFT SCF calculation will be
 performed using Pulay DIIS extrapolation
 Exchange:     0.1957 Hartree-Fock + 1.0000 wB97X-D3 + LR-HF
 Correlation:  1.0000 wB97X-D3
 Using SG-2 standard quadrature grid
 Dispersion:   Grimme D3
 SCF converges when DIIS error is below 1.0E-08
 Using Q-Chem read-in guess as SCF_GUESS READ specified.

 using 64 threads for integral computing
 -------------------------------------------------------
 OpenMP Integral computing Module                
 Release: version 1.0, May 2013, Q-Chem Inc. Pittsburgh 
 -------------------------------------------------------
 using 64 threads for integral computing
 -------------------------------------------------------
 OpenMP Integral computing Module                
 Release: version 1.0, May 2013, Q-Chem Inc. Pittsburgh 
 -------------------------------------------------------
 ---------------------------------------
  Cycle       Energy         DIIS Error
 ---------------------------------------
    1    -302.9706681201      2.22E-03
    2    -302.9392048912      3.89E-04
    3    -302.9399243116      4.07E-04
    4    -302.9411976431      8.56E-05
    5    -302.9412822263      3.00E-05
    6    -302.9413186378      9.79E-06
    7    -302.9413347478      5.27E-06
    8    -302.9413449345      3.30E-06
    9    -302.9413489791      1.94E-06
   10    -302.9413507374      7.90E-07
   11    -302.9413510687      4.96E-07
   12    -302.9413511760      1.93E-07
   13    -302.9413511950      7.34E-08
   14    -302.9413511992      3.71E-08
   15    -302.9413511999      2.18E-08
   16    -302.9413512009      1.03E-08
   17    -302.9413512011      3.63E-09 Convergence criterion met
 ---------------------------------------
 <S^2> = 0.8156
 SCF time:  CPU 1461.86 s  wall 25.86 s
 SCF   energy in the final basis set = -302.94135120
 Total energy in the final basis set = -302.94135120
 
 --------------------------------------------------------------
 
                    Orbital Energies (a.u.)
 --------------------------------------------------------------
 
 Alpha MOs
 -- Occupied --
-14.4356 -14.4276 -10.3569 -10.3510 -10.3386 -10.3355 -10.3210  -1.0576
 -1.0400  -0.9728  -0.8860  -0.7799  -0.7014  -0.6718  -0.6203  -0.5813
 -0.5297  -0.5227  -0.5138  -0.4865  -0.4794  -0.4590  -0.4251  -0.3701
 -0.3317
 -- Virtual --
  0.0133   0.0960   0.1060   0.1288   0.1321   0.1527   0.1809   0.1845
  0.2073   0.2581   0.2658   0.2913   0.3302   0.3314   0.3412   0.3582
  0.3830   0.3858   0.4001   0.4060   0.4162   0.4344   0.4441   0.4714
  0.4819   0.4913   0.5004   0.5361   0.5381   0.5515   0.5557   0.5829
  0.5933   0.6039   0.6100   0.6172   0.6497   0.6514   0.6627   0.6965
  0.7009   0.7177   0.7342   0.7421   0.7676   0.7779   0.7859   0.7929
  0.8357   0.8684   0.8820   0.8878   0.8926   0.9243   0.9573   1.0061
  1.0387   1.0441   1.0555   1.0806   1.0836   1.0911   1.1497   1.1660
  1.1731   1.1818   1.2287   1.2333   1.2380   1.2569   1.3169   1.3271
  1.3369   1.3819   1.3875   1.4089   1.4313   1.4418   1.4635   1.4705
  1.5013   1.5123   1.5626   1.5843   1.6183   1.6295   1.6750   1.7078
  1.7584   1.7836   1.8033   1.8711   1.8890   1.9802   2.0027   2.0773
  2.0832   2.1146   2.1356   2.1814   2.2128   2.2495   2.2842   2.2897
  2.2981   2.3539   2.3737   2.4343   2.4375   2.4678   2.5028   2.5158
  2.5638   2.5911   2.5945   2.6603   2.6631   2.7021   2.7104   2.7327
  2.7548   2.7861   2.7952   2.8260   2.8280   2.8595   2.8635   2.8916
  2.9119   2.9184   2.9340   2.9442   2.9568   2.9760   3.0104   3.0184
  3.0578   3.0638   3.0650   3.0745   3.0871   3.1078   3.1177   3.1332
  3.1669   3.2002   3.2107   3.2245   3.2320   3.2880   3.3116   3.3161
  3.3321   3.3468   3.3700   3.3981   3.4216   3.4241   3.4524   3.4623
  3.5039   3.5099   3.5299   3.5887   3.5906   3.5965   3.6531   3.6685
  3.6723   3.7112   3.7145   3.7682   3.7718   3.8180   3.8592   3.8641
  3.8842   3.8912   3.9182   3.9333   3.9532   3.9911   4.0250   4.0282
  4.0541   4.0548   4.0720   4.0740   4.0859   4.0966   4.1041   4.1718
  4.2065   4.2106   4.2287   4.2732   4.3254   4.3290   4.3536   4.4183
  4.4245   4.4498   4.5426   4.5715   4.5960   4.6280   4.6423   4.6512
  4.6541   4.6893   4.7426   4.7625   4.7776   4.8061   4.8257   4.8434
  4.8892   4.9219   4.9730   4.9848   5.0281   5.0397   5.0976   5.1171
  5.1570   5.1701   5.1987   5.2591   5.2700   5.3675   5.4609   5.4995
  5.5403   5.5686   5.5817   5.7868   5.8162   5.8293   5.9429   5.9748
  6.0169   6.1082   6.2769   6.2826   6.3690   6.4744   6.6808   7.0026
  8.7464  10.0517  11.7728  12.5046  13.5890  14.7374  16.4429
 
 Beta MOs
 -- Occupied --
-14.4318 -14.4251 -10.3527 -10.3516 -10.3383 -10.3329 -10.3223  -1.0519
 -1.0318  -0.9630  -0.8637  -0.7770  -0.6968  -0.6673  -0.6156  -0.5771
 -0.5276  -0.5113  -0.4982  -0.4738  -0.4613  -0.4568  -0.4000  -0.3631
 -- Virtual --
 -0.0763   0.0334   0.0984   0.1069   0.1334   0.1522   0.1532   0.1826
  0.2013   0.2086   0.2606   0.2676   0.2939   0.3324   0.3363   0.3412
  0.3644   0.3840   0.3872   0.4023   0.4156   0.4200   0.4396   0.4455
  0.4723   0.4863   0.4988   0.5012   0.5354   0.5388   0.5528   0.5571
  0.5886   0.5956   0.6053   0.6154   0.6202   0.6509   0.6578   0.6639
  0.6975   0.7052   0.7189   0.7355   0.7422   0.7693   0.7793   0.7894
  0.7987   0.8362   0.8782   0.8835   0.8882   0.8988   0.9282   0.9568
  1.0063   1.0413   1.0463   1.0585   1.0820   1.0896   1.0972   1.1528
  1.1698   1.1750   1.1828   1.2335   1.2368   1.2400   1.2585   1.3197
  1.3297   1.3445   1.3866   1.3950   1.4110   1.4332   1.4457   1.4666
  1.4776   1.5087   1.5150   1.5654   1.5875   1.6248   1.6302   1.6787
  1.7129   1.7671   1.7917   1.8068   1.8725   1.8910   1.9825   2.0064
  2.0827   2.0882   2.1201   2.1382   2.1837   2.2069   2.2520   2.2930
  2.2954   2.3207   2.3690   2.3818   2.4386   2.4422   2.4766   2.5068
  2.5204   2.5680   2.5950   2.6039   2.6653   2.6672   2.7036   2.7116
  2.7409   2.7579   2.7884   2.8028   2.8285   2.8350   2.8634   2.8662
  2.8930   2.9167   2.9278   2.9418   2.9503   2.9626   2.9784   3.0172
  3.0193   3.0642   3.0676   3.0729   3.0814   3.0957   3.1073   3.1216
  3.1401   3.1686   3.2134   3.2155   3.2346   3.2384   3.2896   3.3174
  3.3198   3.3359   3.3552   3.3721   3.4007   3.4248   3.4328   3.4559
  3.4666   3.5085   3.5171   3.5306   3.5906   3.5981   3.6055   3.6580
  3.6741   3.6816   3.7155   3.7170   3.7735   3.7759   3.8210   3.8617
  3.8693   3.8905   3.8976   3.9212   3.9366   3.9567   3.9948   4.0273
  4.0297   4.0621   4.0626   4.0780   4.0817   4.0936   4.0996   4.1073
  4.1755   4.2130   4.2199   4.2309   4.2768   4.3305   4.3354   4.3591
  4.4236   4.4349   4.4537   4.5453   4.5794   4.5990   4.6367   4.6466
  4.6622   4.6629   4.6952   4.7470   4.7728   4.7909   4.8112   4.8354
  4.8470   4.8913   4.9227   4.9813   4.9885   5.0384   5.0439   5.1094
  5.1210   5.1658   5.1735   5.2012   5.2624   5.2779   5.3697   5.4631
  5.5026   5.5486   5.5710   5.5841   5.7899   5.8260   5.8325   5.9463
  5.9775   6.0191   6.1108   6.2842   6.2853   6.3715   6.4773   6.6834
  7.0049   8.7472  10.0540  11.7765  12.5131  13.5959  14.7407  16.4461
 --------------------------------------------------------------
 
          Ground-State Mulliken Net Atomic Charges

     Atom                 Charge (a.u.)    Spin (a.u.)
  --------------------------------------------------------
      1 C                    -0.094511      -0.089801
      2 N                    -0.031676       0.163516
      3 C                    -0.074328      -0.223294
      4 H                     0.151791       0.005627
      5 C                    -0.113021       0.497712
      6 H                     0.154479      -0.005787
      7 C                    -0.131069       0.548338
      8 H                     0.137101      -0.010534
      9 C                    -0.036429      -0.135295
     10 H                     0.132171       0.002680
     11 N                    -0.244367       0.250083
     12 H                     0.149858      -0.003246
  --------------------------------------------------------
  Sum of atomic charges =    -0.000000
  Sum of spin   charges =     1.000000

 -----------------------------------------------------------------
                    Cartesian Multipole Moments
 -----------------------------------------------------------------
    Charge (ESU x 10^10)
                -0.0000
    Dipole Moment (Debye)
         X       0.1749      Y       0.5331      Z      -2.6706
       Tot       2.7289
    Quadrupole Moments (Debye-Ang)
        XX     -42.5950     XY      -1.5483     YY     -53.8160
        XZ       1.2243     YZ      12.9597     ZZ     -45.4542
    Octopole Moments (Debye-Ang^2)
       XXX       4.1535    XXY       9.4233    XYY       2.1897
       YYY      24.7200    XXZ     -13.9232    XYZ      -3.7002
       YYZ     -36.4725    XZZ       6.4536    YZZ      44.7448
       ZZZ     -84.2829
    Hexadecapole Moments (Debye-Ang^3)
      XXXX     -53.3710   XXXY     -38.3069   XXYY    -131.6618
      XYYY     -53.9946   YYYY    -856.7870   XXXZ      32.9683
      XXYZ      78.5312   XYYZ      23.3461   YYYZ     339.4628
      XXZZ    -119.9773   XYZZ     -23.5979   YYZZ    -307.6920
      XZZZ      44.3465   YZZZ     327.2294   ZZZZ    -732.2275
 -----------------------------------------------------------------
 Calculating analytic gradient of the SCF energy
 Gradient of SCF Energy
            1           2           3           4           5           6
    1  -0.0116617   0.0104330   0.0002157  -0.0001863   0.0014360   0.0000098
    2  -0.0868765   0.0773190  -0.0011577  -0.0023083   0.0112028  -0.0007568
    3   0.0821484  -0.0741581  -0.0056537   0.0000603  -0.0084152  -0.0024297
            7           8           9          10          11          12
    1  -0.0002780  -0.0001141  -0.0004793  -0.0001140  -0.0002925   0.0010313
    2  -0.0054088  -0.0036217  -0.0000960   0.0006358  -0.0055802   0.0166484
    3  -0.0020717  -0.0024509   0.0083188   0.0018405  -0.0029084   0.0057197
 Max gradient component =       8.688E-02
 RMS gradient           =       2.725E-02
 Gradient time:  CPU 208.49 s  wall 3.85 s
rPathMan2.  file_steps = 951
 IRC --- Status = 3.  Assess initial corrector step
 IRC --- bisector search: b =  0.000000 E =     -302.945179 G.B =  -0.060841
 IRC --- bisector search: b =  0.106066 E =     -302.941351 G.B =   0.146679
 IRC --- performed gradient/energy interpolation
 IRC --- bisector search:  estimate b(min) =   3.328642248116355E-002
 Adding empirical dispersion correction 
 ----------------------------------------------------------------
 Doing -D3(0) with
 s6  =   1.00000
 s8  =   1.00000
 rs6 =   1.28100
 rs8 =   1.09400
 -D3 energy without 3body term =     -0.0026933901 hartrees
 ----------------------------------------------------------------
             Standard Nuclear Orientation (Angstroms)
    I     Atom           X                Y                Z
 ----------------------------------------------------------------
    1      C      -0.2297061330    -1.6923634727     2.0635216719
    2      N      -0.3419301561    -2.5248159593     2.8589025211
    3      C      -0.0687029350    -0.9645853038    -0.2493270606
    4      H      -0.1501688747    -2.0080847591    -0.5438256383
    5      C      -0.0947216188    -0.6802381980     1.0954604099
    6      H      -0.0111212393     0.3361881500     1.4463660197
    7      C       0.0549669319    -0.0142819653    -1.2496489945
    8      H       0.0678673623    -0.4125520379    -2.2643278459
    9      C       0.1747786467     1.4509357333    -1.2131654940
   10      H       0.2631769379     1.8244185611    -2.2273941396
   11      N       0.2038628770     2.4061229458    -0.3605223147
   12      H       0.1316981972     2.2792563030     0.6439608586
 ----------------------------------------------------------------
 Nuclear Repulsion Energy =         233.67050343 hartrees
 There are       25 alpha and       24 beta electrons

                       Distance Matrix (Angstroms)
             C (  1)   N (  2)   C (  3)   H (  4)   C (  5)   H (  6)
   N (  2)  1.156807
   C (  3)  2.429990  3.488562
   H (  4)  2.627597  3.447077  1.087317
   C (  5)  1.407040  2.563846  1.374767  2.110334
   H (  6)  2.131591  3.207809  2.137920  3.078281  1.078539
   C (  7)  3.724795  4.831201  1.385285  2.124975  2.442426  2.719503
   H (  8)  4.522914  5.556715  2.093710  2.356564  3.374354  3.786304
   C (  9)  4.558576  5.714484  2.612089  3.538139  3.153456  2.889694
   H ( 10)  5.569798  6.719554  3.435322  4.206345  4.176453  3.973233
   N ( 11)  4.781377  5.914114  3.383538  4.432174  3.425590  2.756029
   H ( 12)  4.233147  5.311252  3.370554  4.457755  3.002287  2.107075
             C (  7)   H (  8)   C (  9)   H ( 10)   N ( 11)
   H (  8)  1.090119
   C (  9)  1.470561  2.142186
   H ( 10)  2.092882  2.245784  1.084418
   N ( 11)  2.582843  3.404100  1.280714  1.956300
   H ( 12)  2.975225  3.963338  2.033934  2.910128  1.015032
 
 Applying Cartesian multipole field
    Component          Value
    ---------          -----
     (2,0,0)        1.00000E-10
     (0,2,0)        2.00000E-11
     (0,0,2)       -3.00000E-11
 Nucleus-field energy     =    -0.0000000027 hartrees
 Requested basis set is cc-pVTZ
 There are 100 shells and 280 basis functions
 A cutoff of  1.0D-11 yielded   4424 shell pairs
 There are     34280 function pairs (     44653 Cartesian)
 Smallest overlap matrix eigenvalue = 1.40E-04
 Guess MOs from SCF MO coefficient file
 Reading MOs from coefficient file
 Reading MOs from coefficient file
 Long-range K will be added via erf
 Coulomb attenuation parameter = 0.25 bohr**(-1)
 An unrestricted hybrid HF-DFT SCF calculation will be
 performed using Pulay DIIS extrapolation
 Exchange:     0.1957 Hartree-Fock + 1.0000 wB97X-D3 + LR-HF
 Correlation:  1.0000 wB97X-D3
 Using SG-2 standard quadrature grid
 Dispersion:   Grimme D3
 SCF converges when DIIS error is below 1.0E-08
 Using Q-Chem read-in guess as SCF_GUESS READ specified.

 using 64 threads for integral computing
 -------------------------------------------------------
 OpenMP Integral computing Module                
 Release: version 1.0, May 2013, Q-Chem Inc. Pittsburgh 
 -------------------------------------------------------
 using 64 threads for integral computing
 -------------------------------------------------------
 OpenMP Integral computing Module                
 Release: version 1.0, May 2013, Q-Chem Inc. Pittsburgh 
 -------------------------------------------------------
 ---------------------------------------
  Cycle       Energy         DIIS Error
 ---------------------------------------
    1    -302.9433104135      1.52E-03
    2    -302.9451448785      2.95E-04
    3    -302.9452771555      3.45E-04
    4    -302.9462069672      6.58E-05
    5    -302.9462530626      1.92E-05
    6    -302.9462681395      7.24E-06
    7    -302.9462752057      3.85E-06
    8    -302.9462805869      2.59E-06
    9    -302.9462831697      1.55E-06
   10    -302.9462845042      5.99E-07
   11    -302.9462847181      3.32E-07
   12    -302.9462847853      1.44E-07
   13    -302.9462848005      6.13E-08
   14    -302.9462848028      3.11E-08
   15    -302.9462848038      1.59E-08
   16    -302.9462848041      8.42E-09 Convergence criterion met
 ---------------------------------------
 <S^2> = 0.8223
 SCF time:  CPU 1350.44 s  wall 23.03 s
 SCF   energy in the final basis set = -302.94628480
 Total energy in the final basis set = -302.94628480
 
 --------------------------------------------------------------
 
                    Orbital Energies (a.u.)
 --------------------------------------------------------------
 
 Alpha MOs
 -- Occupied --
-14.4412 -14.4366 -10.3552 -10.3514 -10.3392 -10.3365 -10.3320  -1.0455
 -1.0390  -0.9735  -0.8891  -0.7833  -0.7025  -0.6749  -0.6208  -0.5830
 -0.5296  -0.5215  -0.5149  -0.4836  -0.4834  -0.4483  -0.4221  -0.3728
 -0.3315
 -- Virtual --
  0.0092   0.0880   0.1059   0.1243   0.1247   0.1524   0.1758   0.1808
  0.2065   0.2597   0.2662   0.2921   0.3304   0.3314   0.3414   0.3579
  0.3833   0.3860   0.4006   0.4059   0.4180   0.4337   0.4457   0.4720
  0.4824   0.4914   0.5009   0.5352   0.5379   0.5478   0.5537   0.5822
  0.5909   0.6028   0.6097   0.6152   0.6488   0.6497   0.6619   0.6962
  0.6984   0.7146   0.7322   0.7411   0.7684   0.7767   0.7864   0.7943
  0.8338   0.8674   0.8793   0.8881   0.8920   0.9226   0.9569   1.0051
  1.0285   1.0433   1.0526   1.0732   1.0816   1.0897   1.1184   1.1663
  1.1720   1.1816   1.2235   1.2260   1.2385   1.2517   1.3149   1.3287
  1.3321   1.3795   1.3813   1.4044   1.4293   1.4369   1.4630   1.4644
  1.4955   1.5120   1.5615   1.5845   1.6190   1.6373   1.6797   1.7072
  1.7580   1.7827   1.7939   1.8779   1.8924   1.9802   1.9910   2.0759
  2.0811   2.1061   2.1234   2.1858   2.2139   2.2453   2.2832   2.2908
  2.3039   2.3545   2.3710   2.4335   2.4355   2.4665   2.5010   2.5105
  2.5582   2.5841   2.5983   2.6563   2.6593   2.7019   2.7117   2.7332
  2.7575   2.7858   2.7957   2.8236   2.8280   2.8614   2.8623   2.8902
  2.9101   2.9173   2.9333   2.9464   2.9567   2.9738   3.0125   3.0199
  3.0588   3.0625   3.0677   3.0707   3.0823   3.1091   3.1201   3.1337
  3.1638   3.2006   3.2027   3.2137   3.2177   3.2900   3.3078   3.3109
  3.3335   3.3454   3.3701   3.3990   3.4183   3.4247   3.4486   3.4622
  3.5019   3.5031   3.5242   3.5708   3.5876   3.5885   3.6501   3.6538
  3.6695   3.7103   3.7200   3.7666   3.7672   3.8140   3.8589   3.8636
  3.8826   3.8956   3.9173   3.9290   3.9535   3.9819   4.0251   4.0278
  4.0424   4.0505   4.0651   4.0711   4.0785   4.0978   4.1030   4.1677
  4.2057   4.2128   4.2292   4.2706   4.3288   4.3434   4.3547   4.4163
  4.4274   4.4488   4.5454   4.5762   4.5859   4.6157   4.6319   4.6444
  4.6467   4.6770   4.7347   4.7576   4.7657   4.7677   4.8034   4.8136
  4.8963   4.9310   4.9709   4.9802   5.0218   5.0349   5.0852   5.1193
  5.1540   5.1852   5.1923   5.2501   5.2554   5.3550   5.4588   5.4941
  5.5375   5.5710   5.5749   5.7726   5.8059   5.8089   5.9173   5.9695
  5.9830   6.1004   6.1782   6.2107   6.2809   6.4063   6.6465   6.9798
  8.9590  10.1286  11.7919  12.6212  13.6296  14.6983  15.4007
 
 Beta MOs
 -- Occupied --
-14.4378 -14.4328 -10.3531 -10.3499 -10.3393 -10.3336 -10.3336  -1.0381
 -1.0309  -0.9638  -0.8674  -0.7808  -0.6980  -0.6706  -0.6163  -0.5790
 -0.5278  -0.5122  -0.4957  -0.4763  -0.4579  -0.4454  -0.3960  -0.3658
 -- Virtual --
 -0.0785   0.0292   0.0902   0.1067   0.1265   0.1489   0.1518   0.1824
  0.1939   0.2077   0.2618   0.2680   0.2944   0.3331   0.3354   0.3415
  0.3642   0.3841   0.3873   0.4025   0.4148   0.4217   0.4388   0.4473
  0.4729   0.4865   0.4987   0.5017   0.5350   0.5384   0.5489   0.5552
  0.5882   0.5933   0.6040   0.6137   0.6199   0.6501   0.6560   0.6630
  0.6975   0.7032   0.7158   0.7335   0.7411   0.7697   0.7785   0.7898
  0.7997   0.8344   0.8768   0.8807   0.8886   0.8981   0.9266   0.9566
  1.0053   1.0314   1.0454   1.0560   1.0751   1.0878   1.0957   1.1212
  1.1692   1.1747   1.1825   1.2268   1.2321   1.2407   1.2530   1.3177
  1.3307   1.3402   1.3846   1.3890   1.4074   1.4309   1.4407   1.4667
  1.4714   1.5029   1.5143   1.5640   1.5882   1.6256   1.6381   1.6832
  1.7121   1.7670   1.7918   1.7977   1.8795   1.8945   1.9823   1.9942
  2.0796   2.0883   2.1089   2.1273   2.1880   2.2080   2.2485   2.2900
  2.2968   2.3238   2.3696   2.3788   2.4355   2.4417   2.4750   2.5051
  2.5140   2.5630   2.5878   2.6076   2.6591   2.6651   2.7027   2.7120
  2.7414   2.7599   2.7879   2.8029   2.8292   2.8303   2.8634   2.8654
  2.8923   2.9149   2.9261   2.9411   2.9517   2.9624   2.9760   3.0191
  3.0207   3.0661   3.0688   3.0709   3.0761   3.0907   3.1093   3.1223
  3.1404   3.1649   3.2106   3.2134   3.2207   3.2248   3.2913   3.3125
  3.3157   3.3372   3.3536   3.3719   3.4016   3.4213   3.4334   3.4520
  3.4666   3.5067   3.5106   3.5256   3.5732   3.5951   3.5975   3.6549
  3.6641   3.6750   3.7142   3.7226   3.7712   3.7721   3.8168   3.8619
  3.8685   3.8883   3.9020   3.9203   3.9321   3.9569   3.9859   4.0273
  4.0295   4.0531   4.0623   4.0734   4.0775   4.0847   4.1007   4.1063
  4.1711   4.2145   4.2192   4.2317   4.2742   4.3327   4.3516   4.3598
  4.4214   4.4378   4.4533   4.5484   4.5843   4.5906   4.6280   4.6399
  4.6515   4.6562   4.6852   4.7402   4.7656   4.7733   4.7801   4.8155
  4.8171   4.8981   4.9316   4.9772   4.9852   5.0322   5.0393   5.0973
  5.1235   5.1633   5.1884   5.1956   5.2582   5.2600   5.3573   5.4608
  5.4973   5.5455   5.5735   5.5773   5.7757   5.8114   5.8167   5.9211
  5.9726   5.9851   6.1028   6.1872   6.2135   6.2832   6.4093   6.6491
  6.9820   8.9599  10.1306  11.7960  12.6275  13.6370  14.7015  15.4054
 --------------------------------------------------------------
 
          Ground-State Mulliken Net Atomic Charges

     Atom                 Charge (a.u.)    Spin (a.u.)
  --------------------------------------------------------
      1 C                    -0.067144      -0.119339
      2 N                    -0.069577       0.220917
      3 C                    -0.074510      -0.227432
      4 H                     0.151472       0.005654
      5 C                    -0.102772       0.488989
      6 H                     0.156755      -0.006234
      7 C                    -0.132300       0.535046
      8 H                     0.135623      -0.010486
      9 C                    -0.037737      -0.137049
     10 H                     0.135956       0.002547
     11 N                    -0.244176       0.250532
     12 H                     0.148410      -0.003146
  --------------------------------------------------------
  Sum of atomic charges =     0.000000
  Sum of spin   charges =     1.000000

 -----------------------------------------------------------------
                    Cartesian Multipole Moments
 -----------------------------------------------------------------
    Charge (ESU x 10^10)
                 0.0000
    Dipole Moment (Debye)
         X       0.1775      Y       0.5282      Z      -2.7236
       Tot       2.7800
    Quadrupole Moments (Debye-Ang)
        XX     -42.7106     XY      -1.5483     YY     -54.0454
        XZ       1.2078     YZ      12.8106     ZZ     -45.5074
    Octopole Moments (Debye-Ang^2)
       XXX       4.2561    XXY       9.6285    XYY       2.1512
       YYY      24.4638    XXZ     -14.2671    XYZ      -3.6807
       YYZ     -36.7177    XZZ       6.4675    YZZ      44.7797
       ZZZ     -85.2314
    Hexadecapole Moments (Debye-Ang^3)
      XXXX     -53.6817   XXXY     -38.6499   XXYY    -132.6117
      XYYY     -54.2875   YYYY    -863.1497   XXXZ      33.3152
      XXYZ      79.4093   XYYZ      23.1944   YYYZ     340.0463
      XXZZ    -120.9564   XYZZ     -23.4405   YYZZ    -307.6853
      XZZZ      44.4050   YZZZ     327.7159   ZZZZ    -735.9921
 -----------------------------------------------------------------
 Calculating analytic gradient of the SCF energy
 Gradient of SCF Energy
            1           2           3           4           5           6
    1   0.0011882  -0.0008796   0.0000276  -0.0002413  -0.0000584   0.0000520
    2   0.0084808  -0.0065224  -0.0020034  -0.0027876  -0.0012279  -0.0001094
    3  -0.0092527   0.0060204  -0.0026837   0.0002179  -0.0002749  -0.0020466
            7           8           9          10          11          12
    1  -0.0002870  -0.0000486  -0.0001105  -0.0004874  -0.0002902   0.0011353
    2  -0.0040243  -0.0036079  -0.0021866  -0.0012688  -0.0005502   0.0158076
    3   0.0003748  -0.0036070  -0.0015046   0.0056801   0.0040757   0.0030004
 Max gradient component =       1.581E-02
 RMS gradient           =       4.164E-03
 Gradient time:  CPU 207.35 s  wall 3.94 s
rPathMan2.  file_steps = 951
 IRC --- Status = 4.  Checking bisector search.
 IRC --- Bisector search finished successfully.
 ------------------------------------------------------------------------
 Reaction path following.  The coordinates are cartesian              
 Step   8 E=    -302.946285 |G|=  0.024984 S_lin= 0.9614 S_tot= 1.0191
 ------------------------------------------------------------------------
  IRC -- SD step length =   0.150000000000000     
 Adding empirical dispersion correction 
 ----------------------------------------------------------------
 Doing -D3(0) with
 s6  =   1.00000
 s8  =   1.00000
 rs6 =   1.28100
 rs8 =   1.09400
 -D3 energy without 3body term =     -0.0026911185 hartrees
 ----------------------------------------------------------------
             Standard Nuclear Orientation (Angstroms)
    I     Atom           X                Y                Z
 ----------------------------------------------------------------
    1      C      -0.2334811454    -1.7193082764     2.0929188897
    2      N      -0.3391354945    -2.5040933279     2.8397746216
    3      C      -0.0687905554    -0.9582203127    -0.2408006111
    4      H      -0.1494022823    -1.9992279637    -0.5445179974
    5      C      -0.0945360382    -0.6763369621     1.0963337951
    6      H      -0.0112864254     0.3365357367     1.4528682975
    7      C       0.0558788826    -0.0014961836    -1.2508398184
    8      H       0.0680216297    -0.4010892042    -2.2528678453
    9      C       0.1751297516     1.4578827505    -1.2083852897
   10      H       0.2647256395     1.8284496391    -2.2454406583
   11      N       0.2047849539     2.4078710339    -0.3734714273
   12      H       0.1280910800     2.2290330674     0.6344280370
 ----------------------------------------------------------------
 Nuclear Repulsion Energy =         234.72019956 hartrees
 There are       25 alpha and       24 beta electrons

                       Distance Matrix (Angstroms)
             C (  1)   N (  2)   C (  3)   H (  4)   C (  5)   H (  6)
   N (  2)  1.088505
   C (  3)  2.460208  3.457275
   H (  4)  2.653582  3.426999  1.087400
   C (  5)  1.449233  2.537737  1.366766  2.108423
   H (  6)  2.164608  3.178076  2.132654  3.076430  1.077014
   C (  7)  3.770322  4.811669  1.396797  2.128841  2.446888  2.725585
   H (  8)  4.551315  5.524800  2.092254  2.349421  3.364422  3.779267
   C (  9)  4.600012  5.687646  2.614053  3.535202  3.152672  2.893863
   H ( 10)  5.626381  6.707831  3.448963  4.209009  4.191716  3.997434
   N ( 11)  4.827915  5.894760  3.379795  4.424616  3.429615  2.769952
   H ( 12)  4.224610  5.242551  3.311098  4.398307  2.950270  2.066595
             C (  7)   H (  8)   C (  9)   H ( 10)   N ( 11)
   H (  8)  1.078834
   C (  9)  1.464858  2.134992
   H ( 10)  2.093215  2.238212  1.104912
   N ( 11)  2.568462  3.382468  1.265084  1.960508
   H ( 12)  2.921423  3.906102  1.998211  2.910804  1.026512
 
 Applying Cartesian multipole field
    Component          Value
    ---------          -----
     (2,0,0)        1.00000E-10
     (0,2,0)        2.00000E-11
     (0,0,2)       -3.00000E-11
 Nucleus-field energy     =    -0.0000000028 hartrees
 Requested basis set is cc-pVTZ
 There are 100 shells and 280 basis functions
 A cutoff of  1.0D-11 yielded   4430 shell pairs
 There are     34352 function pairs (     44747 Cartesian)
 Smallest overlap matrix eigenvalue = 1.42E-04
 Guess MOs from SCF MO coefficient file
 Reading MOs from coefficient file
 Reading MOs from coefficient file
 Long-range K will be added via erf
 Coulomb attenuation parameter = 0.25 bohr**(-1)
 An unrestricted hybrid HF-DFT SCF calculation will be
 performed using Pulay DIIS extrapolation
 Exchange:     0.1957 Hartree-Fock + 1.0000 wB97X-D3 + LR-HF
 Correlation:  1.0000 wB97X-D3
 Using SG-2 standard quadrature grid
 Dispersion:   Grimme D3
 SCF converges when DIIS error is below 1.0E-08
 Using Q-Chem read-in guess as SCF_GUESS READ specified.

 using 64 threads for integral computing
 -------------------------------------------------------
 OpenMP Integral computing Module                
 Release: version 1.0, May 2013, Q-Chem Inc. Pittsburgh 
 -------------------------------------------------------
 using 64 threads for integral computing
 -------------------------------------------------------
 OpenMP Integral computing Module                
 Release: version 1.0, May 2013, Q-Chem Inc. Pittsburgh 
 -------------------------------------------------------
 ---------------------------------------
  Cycle       Energy         DIIS Error
 ---------------------------------------
    1    -302.9614539879      2.45E-03
    2    -302.9343414761      3.98E-04
    3    -302.9351636968      4.07E-04
    4    -302.9364220311      8.32E-05
    5    -302.9365056862      3.08E-05
    6    -302.9365439703      1.08E-05
    7    -302.9365609136      5.90E-06
    8    -302.9365721396      3.75E-06
    9    -302.9365767531      2.23E-06
   10    -302.9365785705      8.29E-07
   11    -302.9365788423      4.87E-07
   12    -302.9365789251      1.90E-07
   13    -302.9365789473      8.30E-08
   14    -302.9365789524      4.18E-08
   15    -302.9365789531      2.37E-08
   16    -302.9365789537      8.74E-09 Convergence criterion met
 ---------------------------------------
 <S^2> = 0.8122
 SCF time:  CPU 1378.13 s  wall 24.40 s
 SCF   energy in the final basis set = -302.93657895
 Total energy in the final basis set = -302.93657895
 
 --------------------------------------------------------------
 
                    Orbital Energies (a.u.)
 --------------------------------------------------------------
 
 Alpha MOs
 -- Occupied --
-14.4364 -14.4209 -10.3580 -10.3492 -10.3390 -10.3365 -10.3156  -1.0650
 -1.0454  -0.9731  -0.8857  -0.7776  -0.6993  -0.6711  -0.6194  -0.5802
 -0.5319  -0.5244  -0.5104  -0.4901  -0.4776  -0.4654  -0.4279  -0.3750
 -0.3326
 -- Virtual --
  0.0155   0.0969   0.1056   0.1313   0.1375   0.1522   0.1819   0.1899
  0.2096   0.2577   0.2675   0.2918   0.3288   0.3307   0.3403   0.3575
  0.3819   0.3846   0.3983   0.4063   0.4158   0.4307   0.4419   0.4745
  0.4866   0.4906   0.4983   0.5340   0.5393   0.5521   0.5594   0.5814
  0.5926   0.6033   0.6109   0.6151   0.6498   0.6521   0.6622   0.6971
  0.7009   0.7158   0.7288   0.7404   0.7668   0.7794   0.7888   0.7914
  0.8371   0.8667   0.8791   0.8874   0.8881   0.9364   0.9601   1.0065
  1.0363   1.0426   1.0580   1.0817   1.0824   1.0929   1.1606   1.1718
  1.1779   1.1860   1.2303   1.2347   1.2405   1.2624   1.3222   1.3296
  1.3448   1.3890   1.3906   1.4073   1.4354   1.4431   1.4639   1.4682
  1.5094   1.5104   1.5674   1.5930   1.6250   1.6271   1.6866   1.7135
  1.7551   1.7821   1.8011   1.8641   1.8932   1.9784   2.0157   2.0756
  2.0797   2.1082   2.1579   2.1804   2.2123   2.2567   2.2834   2.2954
  2.3015   2.3536   2.3743   2.4350   2.4381   2.4581   2.5041   2.5189
  2.5598   2.5732   2.5918   2.6581   2.6601   2.7026   2.7174   2.7299
  2.7605   2.7899   2.7940   2.8247   2.8288   2.8558   2.8607   2.8994
  2.9094   2.9213   2.9353   2.9428   2.9584   2.9767   3.0109   3.0145
  3.0593   3.0611   3.0646   3.0757   3.0887   3.1034   3.1192   3.1369
  3.1613   3.1983   3.2117   3.2350   3.2422   3.2866   3.3126   3.3158
  3.3289   3.3447   3.3690   3.4083   3.4217   3.4249   3.4594   3.4656
  3.4937   3.5109   3.5260   3.5858   3.5975   3.5984   3.6525   3.6794
  3.6805   3.7101   3.7212   3.7593   3.7777   3.8151   3.8496   3.8623
  3.8847   3.8875   3.9171   3.9349   3.9444   3.9991   4.0193   4.0262
  4.0509   4.0630   4.0800   4.0818   4.0923   4.0986   4.1076   4.1762
  4.2080   4.2124   4.2295   4.2702   4.3227   4.3341   4.3573   4.4192
  4.4257   4.4488   4.5388   4.5855   4.6088   4.6387   4.6518   4.6629
  4.6679   4.6993   4.7417   4.7722   4.7941   4.8286   4.8456   4.8646
  4.9113   4.9170   4.9608   4.9839   5.0320   5.0499   5.1038   5.1203
  5.1638   5.2034   5.2079   5.2693   5.2822   5.3822   5.4767   5.5035
  5.5812   5.5855   5.5894   5.7490   5.7605   5.8357   5.9749   5.9815
  6.0314   6.1031   6.2777   6.3275   6.4189   6.5658   6.7016   6.9288
  8.6438  10.0116  11.8094  12.3973  13.6945  14.8214  16.9812
 
 Beta MOs
 -- Occupied --
-14.4326 -14.4187 -10.3528 -10.3508 -10.3392 -10.3331 -10.3166  -1.0601
 -1.0371  -0.9633  -0.8630  -0.7744  -0.6949  -0.6666  -0.6145  -0.5758
 -0.5298  -0.5079  -0.5015  -0.4729  -0.4646  -0.4636  -0.4031  -0.3680
 -- Virtual --
 -0.0757   0.0357   0.0995   0.1064   0.1385   0.1516   0.1562   0.1836
  0.2053   0.2110   0.2608   0.2692   0.2942   0.3312   0.3359   0.3402
  0.3638   0.3829   0.3860   0.4004   0.4160   0.4189   0.4367   0.4431
  0.4754   0.4907   0.4985   0.4994   0.5337   0.5397   0.5536   0.5606
  0.5872   0.5950   0.6048   0.6135   0.6208   0.6510   0.6584   0.6635
  0.6982   0.7049   0.7167   0.7302   0.7406   0.7684   0.7809   0.7928
  0.7966   0.8375   0.8766   0.8804   0.8879   0.8948   0.9402   0.9597
  1.0067   1.0387   1.0449   1.0609   1.0833   1.0883   1.0988   1.1618
  1.1780   1.1793   1.1869   1.2356   1.2382   1.2418   1.2639   1.3258
  1.3309   1.3523   1.3944   1.3977   1.4088   1.4372   1.4473   1.4666
  1.4752   1.5126   1.5171   1.5704   1.5965   1.6267   1.6330   1.6900
  1.7189   1.7633   1.7896   1.8046   1.8656   1.8953   1.9807   2.0194
  2.0793   2.0859   2.1154   2.1603   2.1826   2.2064   2.2593   2.2926
  2.3073   2.3193   2.3684   2.3824   2.4388   2.4438   2.4666   2.5077
  2.5237   2.5625   2.5793   2.6012   2.6617   2.6663   2.7042   2.7180
  2.7376   2.7645   2.7926   2.8013   2.8274   2.8360   2.8609   2.8631
  2.9011   2.9139   2.9314   2.9436   2.9492   2.9645   2.9800   3.0156
  3.0178   3.0624   3.0690   3.0714   3.0830   3.0977   3.1017   3.1237
  3.1443   3.1638   3.2117   3.2164   3.2458   3.2487   3.2877   3.3166
  3.3211   3.3327   3.3528   3.3709   3.4118   3.4249   3.4332   3.4628
  3.4699   3.4987   3.5173   3.5265   3.5901   3.6028   3.6077   3.6574
  3.6847   3.6890   3.7142   3.7236   3.7648   3.7814   3.8186   3.8517
  3.8679   3.8911   3.8940   3.9204   3.9384   3.9475   4.0028   4.0213
  4.0275   4.0585   4.0704   4.0866   4.0883   4.0954   4.1051   4.1114
  4.1793   4.2146   4.2219   4.2318   4.2738   4.3304   4.3381   4.3612
  4.4241   4.4364   4.4531   4.5417   4.5940   4.6117   4.6429   4.6602
  4.6711   4.6754   4.7039   4.7454   4.7819   4.8085   4.8331   4.8546
  4.8679   4.9132   4.9187   4.9662   4.9900   5.0429   5.0544   5.1147
  5.1246   5.1732   5.2057   5.2112   5.2727   5.2892   5.3843   5.4787
  5.5072   5.5856   5.5916   5.5925   5.7591   5.7639   5.8386   5.9773
  5.9843   6.0340   6.1056   6.2800   6.3343   6.4213   6.5685   6.7040
  6.9312   8.6445  10.0140  11.8124  12.4070  13.7011  14.8249  16.9837
 --------------------------------------------------------------
 
          Ground-State Mulliken Net Atomic Charges

     Atom                 Charge (a.u.)    Spin (a.u.)
  --------------------------------------------------------
      1 C                    -0.111367      -0.076143
      2 N                    -0.009504       0.136138
      3 C                    -0.074500      -0.221064
      4 H                     0.151387       0.005581
      5 C                    -0.118132       0.485182
      6 H                     0.153911      -0.005566
      7 C                    -0.128875       0.567819
      8 H                     0.140660      -0.009754
      9 C                    -0.044258      -0.132887
     10 H                     0.125883       0.002951
     11 N                    -0.229332       0.251364
     12 H                     0.144127      -0.003620
  --------------------------------------------------------
  Sum of atomic charges =    -0.000000
  Sum of spin   charges =     1.000000

 -----------------------------------------------------------------
                    Cartesian Multipole Moments
 -----------------------------------------------------------------
    Charge (ESU x 10^10)
                -0.0000
    Dipole Moment (Debye)
         X       0.1667      Y       0.4180      Z      -2.6813
       Tot       2.7188
    Quadrupole Moments (Debye-Ang)
        XX     -42.5107     XY      -1.5757     YY     -54.2029
        XZ       1.2163     YZ      12.7922     ZZ     -45.4402
    Octopole Moments (Debye-Ang^2)
       XXX       4.0589    XXY       9.0716    XYY       2.1066
       YYY      22.3687    XXZ     -13.8202    XYZ      -3.7573
       YYZ     -37.1573    XZZ       6.4139    YZZ      44.3257
       ZZZ     -83.8339
    Hexadecapole Moments (Debye-Ang^3)
      XXXX     -53.1947   XXXY     -38.2930   XXYY    -131.3653
      XYYY     -54.3527   YYYY    -860.8704   XXXZ      32.9926
      XXYZ      78.7819   XYYZ      23.3504   YYYZ     338.9822
      XXZZ    -119.7016   XYZZ     -23.7674   YYZZ    -308.7923
      XZZZ      44.5128   YZZZ     328.8288   ZZZZ    -732.0372
 -----------------------------------------------------------------
 Calculating analytic gradient of the SCF energy
 Gradient of SCF Energy
            1           2           3           4           5           6
    1  -0.0196315   0.0177222  -0.0002392  -0.0001620   0.0020194   0.0000840
    2  -0.1461032   0.1315783  -0.0034654  -0.0026505   0.0147702  -0.0001709
    3   0.1388077  -0.1255919   0.0001165  -0.0003566  -0.0149201  -0.0029839
            7           8           9          10          11          12
    1   0.0004707  -0.0001936  -0.0012672   0.0004379   0.0005706   0.0001887
    2  -0.0011558  -0.0013746   0.0052301   0.0024918  -0.0088101   0.0096601
    3  -0.0114538   0.0033378   0.0301219  -0.0053087  -0.0224677   0.0106987
 Max gradient component =       1.461E-01
 RMS gradient           =       4.618E-02
 Gradient time:  CPU 207.04 s  wall 4.02 s
rPathMan2.  file_steps = 951
 IRC --- Status = 2.  Assess steepest descent step
 IRC --- Previous SD length =   0.150000
 IRC --- Point 1 E =     -302.946285 |G| =   0.024984 G.D1 =  -0.024984
 IRC --- Point 2 E =     -302.936579 |G| =   0.277091 G.D1 =   0.166893
 IRC --- Angle(G1/G2) =  127.03 Deg.  Curvature =   1.2792
 IRC --- Minimum along SD direction =   0.019531
 IRC --- SD step rejected. Backing up to the estimated minimum.
 Adding empirical dispersion correction 
 ----------------------------------------------------------------
 Doing -D3(0) with
 s6  =   1.00000
 s8  =   1.00000
 rs6 =   1.28100
 rs8 =   1.09400
 -D3 energy without 3body term =     -0.0026932305 hartrees
 ----------------------------------------------------------------
             Standard Nuclear Orientation (Angstroms)
    I     Atom           X                Y                Z
 ----------------------------------------------------------------
    1      C      -0.2301976641    -1.6958718610     2.0673493804
    2      N      -0.3415662731    -2.5221177382     2.8564119445
    3      C      -0.0687143438    -0.9637565407    -0.2482168616
    4      H      -0.1500690594    -2.0069315468    -0.5439157879
    5      C      -0.0946974550    -0.6797302318     1.0955741303
    6      H      -0.0111427476     0.3362334080     1.4472126585
    7      C       0.0550856738    -0.0126171735    -1.2498040475
    8      H       0.0678874489    -0.4110595026    -2.2628356795
    9      C       0.1748243629     1.4518402800    -1.2125430804
   10      H       0.2633785889     1.8249434336    -2.2297439134
   11      N       0.2039829374     2.4063505582    -0.3622083732
   12      H       0.1312285271     2.2727169118     0.6427196233
 ----------------------------------------------------------------
 Nuclear Repulsion Energy =         233.79705920 hartrees
 There are       25 alpha and       24 beta electrons

                       Distance Matrix (Angstroms)
             C (  1)   N (  2)   C (  3)   H (  4)   C (  5)   H (  6)
   N (  2)  1.147913
   C (  3)  2.433910  3.484488
   H (  4)  2.630947  3.444462  1.087323
   C (  5)  1.412534  2.560446  1.373725  2.110084
   H (  6)  2.135885  3.203934  2.137234  3.078038  1.078338
   C (  7)  3.730716  4.828658  1.386784  2.125478  2.443005  2.720291
   H (  8)  4.526599  5.552559  2.093519  2.355631  3.373060  3.785387
   C (  9)  4.563971  5.710989  2.612345  3.537756  3.153354  2.890236
   H ( 10)  5.577165  6.718027  3.437089  4.206688  4.178439  3.976384
   N ( 11)  4.787431  5.911594  3.383043  4.431188  3.426111  2.757838
   H ( 12)  4.232008  5.302302  3.362812  4.450014  2.995507  2.101772
             C (  7)   H (  8)   C (  9)   H ( 10)   N ( 11)
   H (  8)  1.088647
   C (  9)  1.469817  2.141249
   H ( 10)  2.092916  2.244776  1.087081
   N ( 11)  2.580969  3.401280  1.278675  1.956847
   H ( 12)  2.968197  3.955872  2.029221  2.910157  1.016382
 
 Applying Cartesian multipole field
    Component          Value
    ---------          -----
     (2,0,0)        1.00000E-10
     (0,2,0)        2.00000E-11
     (0,0,2)       -3.00000E-11
 Nucleus-field energy     =    -0.0000000027 hartrees
 Requested basis set is cc-pVTZ
 There are 100 shells and 280 basis functions
 A cutoff of  1.0D-11 yielded   4424 shell pairs
 There are     34280 function pairs (     44653 Cartesian)
 Smallest overlap matrix eigenvalue = 1.40E-04
 Guess MOs from SCF MO coefficient file
 Reading MOs from coefficient file
 Reading MOs from coefficient file
 Long-range K will be added via erf
 Coulomb attenuation parameter = 0.25 bohr**(-1)
 An unrestricted hybrid HF-DFT SCF calculation will be
 performed using Pulay DIIS extrapolation
 Exchange:     0.1957 Hartree-Fock + 1.0000 wB97X-D3 + LR-HF
 Correlation:  1.0000 wB97X-D3
 Using SG-2 standard quadrature grid
 Dispersion:   Grimme D3
 SCF converges when DIIS error is below 1.0E-08
 Using Q-Chem read-in guess as SCF_GUESS READ specified.

 using 64 threads for integral computing
 -------------------------------------------------------
 OpenMP Integral computing Module                
 Release: version 1.0, May 2013, Q-Chem Inc. Pittsburgh 
 -------------------------------------------------------
 using 64 threads for integral computing
 -------------------------------------------------------
 OpenMP Integral computing Module                
 Release: version 1.0, May 2013, Q-Chem Inc. Pittsburgh 
 -------------------------------------------------------
 ---------------------------------------
  Cycle       Energy         DIIS Error
 ---------------------------------------
    1    -302.9490052816      2.11E-03
    2    -302.9445633834      3.93E-04
    3    -302.9448023008      4.57E-04
    4    -302.9464291401      8.56E-05
    5    -302.9465093440      2.54E-05
    6    -302.9465374126      1.09E-05
    7    -302.9465506746      5.87E-06
    8    -302.9465616145      3.94E-06
    9    -302.9465671684      2.31E-06
   10    -302.9465698268      7.74E-07
   11    -302.9465701272      4.00E-07
   12    -302.9465702154      1.79E-07
   13    -302.9465702435      8.97E-08
   14    -302.9465702497      4.71E-08
   15    -302.9465702513      2.36E-08
   16    -302.9465702521      9.58E-09 Convergence criterion met
 ---------------------------------------
 <S^2> = 0.8206
 SCF time:  CPU 1377.94 s  wall 24.97 s
 SCF   energy in the final basis set = -302.94657025
 Total energy in the final basis set = -302.94657025
 
 --------------------------------------------------------------
 
                    Orbital Energies (a.u.)
 --------------------------------------------------------------
 
 Alpha MOs
 -- Occupied --
-14.4387 -14.4365 -10.3556 -10.3511 -10.3392 -10.3365 -10.3300  -1.0477
 -1.0400  -0.9735  -0.8886  -0.7826  -0.7021  -0.6745  -0.6206  -0.5827
 -0.5299  -0.5218  -0.5143  -0.4844  -0.4826  -0.4504  -0.4228  -0.3731
 -0.3316
 -- Virtual --
  0.0100   0.0896   0.1058   0.1253   0.1259   0.1523   0.1773   0.1810
  0.2069   0.2597   0.2663   0.2920   0.3304   0.3311   0.3412   0.3578
  0.3831   0.3858   0.4002   0.4060   0.4177   0.4333   0.4452   0.4724
  0.4831   0.4913   0.5005   0.5352   0.5380   0.5488   0.5541   0.5821
  0.5912   0.6029   0.6098   0.6150   0.6489   0.6499   0.6620   0.6964
  0.6987   0.7146   0.7318   0.7410   0.7681   0.7771   0.7869   0.7937
  0.8343   0.8673   0.8792   0.8879   0.8914   0.9244   0.9572   1.0053
  1.0304   1.0432   1.0534   1.0746   1.0817   1.0901   1.1235   1.1658
  1.1726   1.1822   1.2243   1.2269   1.2385   1.2529   1.3159   1.3287
  1.3338   1.3807   1.3826   1.4049   1.4301   1.4376   1.4629   1.4647
  1.4973   1.5117   1.5623   1.5857   1.6199   1.6358   1.6797   1.7080
  1.7577   1.7828   1.7952   1.8771   1.8925   1.9805   1.9947   2.0765
  2.0821   2.1101   2.1218   2.1849   2.2138   2.2471   2.2833   2.2911
  2.3027   2.3542   2.3708   2.4338   2.4358   2.4653   2.5013   2.5115
  2.5585   2.5822   2.5973   2.6565   2.6594   2.7020   2.7124   2.7327
  2.7578   2.7863   2.7956   2.8242   2.8276   2.8610   2.8616   2.8913
  2.9101   2.9178   2.9337   2.9460   2.9567   2.9741   3.0122   3.0193
  3.0593   3.0622   3.0670   3.0712   3.0830   3.1085   3.1197   3.1341
  3.1636   3.2003   3.2054   3.2160   3.2193   3.2895   3.3085   3.3114
  3.3329   3.3453   3.3700   3.4003   3.4185   3.4247   3.4500   3.4625
  3.5013   3.5037   3.5251   3.5738   3.5878   3.5896   3.6517   3.6564
  3.6691   3.7102   3.7199   3.7659   3.7683   3.8142   3.8580   3.8632
  3.8827   3.8943   3.9174   3.9297   3.9522   3.9844   4.0245   4.0276
  4.0450   4.0524   4.0650   4.0730   4.0803   4.0970   4.1036   4.1686
  4.2062   4.2124   4.2290   4.2704   4.3299   4.3410   4.3545   4.4166
  4.4273   4.4489   4.5451   4.5775   4.5891   4.6210   4.6357   4.6462
  4.6481   4.6802   4.7361   4.7618   4.7684   4.7745   4.8070   4.8187
  4.8984   4.9287   4.9698   4.9802   5.0231   5.0367   5.0869   5.1197
  5.1553   5.1876   5.1938   5.2541   5.2571   5.3583   5.4611   5.4953
  5.5434   5.5736   5.5757   5.7727   5.7991   5.8111   5.9246   5.9758
  5.9862   6.1007   6.1980   6.2404   6.2828   6.4153   6.6524   6.9725
  8.9186  10.1121  11.7952  12.5888  13.6352  14.7174  15.6036
 
 Beta MOs
 -- Occupied --
-14.4354 -14.4328 -10.3528 -10.3503 -10.3393 -10.3336 -10.3315  -1.0407
 -1.0319  -0.9638  -0.8668  -0.7800  -0.6976  -0.6702  -0.6161  -0.5786
 -0.5280  -0.5117  -0.4962  -0.4759  -0.4588  -0.4477  -0.3970  -0.3661
 -- Virtual --
 -0.0782   0.0301   0.0918   0.1067   0.1276   0.1499   0.1518   0.1826
  0.1952   0.2081   0.2619   0.2681   0.2944   0.3329   0.3355   0.3413
  0.3642   0.3840   0.3871   0.4023   0.4149   0.4214   0.4386   0.4468
  0.4733   0.4873   0.4986   0.5013   0.5349   0.5385   0.5499   0.5556
  0.5881   0.5936   0.6042   0.6135   0.6200   0.6502   0.6563   0.6631
  0.6976   0.7034   0.7158   0.7331   0.7410   0.7694   0.7788   0.7903
  0.7992   0.8349   0.8768   0.8806   0.8884   0.8975   0.9284   0.9569
  1.0055   1.0332   1.0454   1.0567   1.0765   1.0878   1.0961   1.1264
  1.1689   1.1750   1.1831   1.2275   1.2329   1.2407   1.2543   1.3188
  1.3307   1.3418   1.3859   1.3902   1.4076   1.4318   1.4415   1.4664
  1.4719   1.5046   1.5140   1.5648   1.5894   1.6265   1.6366   1.6832
  1.7130   1.7667   1.7917   1.7989   1.8787   1.8945   1.9826   1.9980
  2.0809   2.0885   2.1130   2.1260   2.1871   2.2079   2.2502   2.2906
  2.2970   2.3232   2.3693   2.3786   2.4360   2.4419   2.4739   2.5053
  2.5152   2.5631   2.5861   2.6067   2.6594   2.6652   2.7029   2.7128
  2.7408   2.7605   2.7885   2.8028   2.8295   2.8305   2.8633   2.8647
  2.8933   2.9148   2.9267   2.9416   2.9514   2.9624   2.9763   3.0189
  3.0202   3.0669   3.0680   3.0706   3.0769   3.0915   3.1085   3.1222
  3.1409   3.1649   3.2123   3.2133   3.2229   3.2273   3.2907   3.3130
  3.3164   3.3366   3.3535   3.3718   3.4029   3.4216   3.4333   3.4534
  3.4670   3.5060   3.5111   3.5263   3.5760   3.5950   3.5990   3.6564
  3.6667   3.6746   3.7142   3.7224   3.7710   3.7726   3.8170   3.8607
  3.8684   3.8885   3.9008   3.9204   3.9329   3.9556   3.9883   4.0267
  4.0292   4.0551   4.0629   4.0739   4.0789   4.0868   4.0999   4.1070
  4.1720   4.2148   4.2192   4.2314   4.2739   4.3338   4.3491   4.3594
  4.4217   4.4378   4.4533   4.5480   4.5857   4.5934   4.6328   4.6426
  4.6531   4.6583   4.6877   4.7412   4.7695   4.7800   4.7832   4.8188
  4.8222   4.9002   4.9294   4.9756   4.9856   5.0336   5.0412   5.0989
  5.1240   5.1646   5.1908   5.1969   5.2601   5.2635   5.3606   5.4631
  5.4986   5.5515   5.5761   5.5781   5.7757   5.8089   5.8146   5.9283
  5.9788   5.9882   6.1031   6.2066   6.2430   6.2852   6.4182   6.6551
  6.9747   8.9195  10.1142  11.7992  12.5956  13.6425  14.7206  15.6079
 --------------------------------------------------------------
 
          Ground-State Mulliken Net Atomic Charges

     Atom                 Charge (a.u.)    Spin (a.u.)
  --------------------------------------------------------
      1 C                    -0.071784      -0.112252
      2 N                    -0.062709       0.207218
      3 C                    -0.074536      -0.226545
      4 H                     0.151462       0.005647
      5 C                    -0.104927       0.488941
      6 H                     0.156327      -0.006126
      7 C                    -0.131797       0.539839
      8 H                     0.136273      -0.010407
      9 C                    -0.038591      -0.136622
     10 H                     0.134648       0.002604
     11 N                    -0.242157       0.250908
     12 H                     0.147793      -0.003205
  --------------------------------------------------------
  Sum of atomic charges =     0.000000
  Sum of spin   charges =     1.000000

 -----------------------------------------------------------------
                    Cartesian Multipole Moments
 -----------------------------------------------------------------
    Charge (ESU x 10^10)
                 0.0000
    Dipole Moment (Debye)
         X       0.1762      Y       0.5146      Z      -2.7196
       Tot       2.7734
    Quadrupole Moments (Debye-Ang)
        XX     -42.6862     XY      -1.5523     YY     -54.0712
        XZ       1.2093     YZ      12.8120     ZZ     -45.5022
    Octopole Moments (Debye-Ang^2)
       XXX       4.2323    XXY       9.5607    XYY       2.1461
       YYY      24.2018    XXZ     -14.2147    XYZ      -3.6919
       YYZ     -36.7896    XZZ       6.4625    YZZ      44.7357
       ZZZ     -85.0751
    Hexadecapole Moments (Debye-Ang^3)
      XXXX     -53.6223   XXXY     -38.6073   XXYY    -132.4595
      XYYY     -54.3014   YYYY    -862.9295   XXXZ      33.2778
      XXYZ      79.3402   XYYZ      23.2173   YYYZ     339.9492
      XXZZ    -120.8060   XYZZ     -23.4864   YYZZ    -307.8689
      XZZZ      44.4248   YZZZ     327.9103   ZZZZ    -735.5496
 -----------------------------------------------------------------
 Calculating analytic gradient of the SCF energy
 Gradient of SCF Energy
            1           2           3           4           5           6
    1  -0.0010737   0.0010795   0.0000011  -0.0002302   0.0002225   0.0000570
    2  -0.0083112   0.0080214  -0.0021837  -0.0027654   0.0009783  -0.0001105
    3   0.0069116  -0.0078912  -0.0025030   0.0001429  -0.0021584  -0.0021649
            7           8           9          10          11          12
    1  -0.0001959  -0.0000681  -0.0002684  -0.0003585  -0.0001851   0.0010199
    2  -0.0037050  -0.0033320  -0.0013006  -0.0007358  -0.0016323   0.0150769
    3  -0.0010997  -0.0027270   0.0026446   0.0041618   0.0007184   0.0039649
 Max gradient component =       1.508E-02
 RMS gradient           =       4.022E-03
 Gradient time:  CPU 207.77 s  wall 4.00 s
rPathMan2.  file_steps = 951
 IRC --- Status = 2.  Assess steepest descent step
 IRC --- Previous SD length =   0.019531
 IRC --- Point 1 E =     -302.946285 |G| =   0.024984 G.D1 =  -0.024984
 IRC --- Point 2 E =     -302.946570 |G| =   0.024134 G.D1 =  -0.004064
 IRC --- Angle(G1/G2) =   80.30 Deg.  Curvature =   1.0711
 IRC --- Minimum along SD direction =   0.023326
 IRC --- Corrector step required
 IRC --- equal length displacement: B_eq =   0.025188
 IRC --- chosen bisector length  : B_len =   0.012594
 Adding empirical dispersion correction 
 ----------------------------------------------------------------
 Doing -D3(0) with
 s6  =   1.00000
 s8  =   1.00000
 rs6 =   1.28100
 rs8 =   1.09400
 -D3 energy without 3body term =     -0.0026931542 hartrees
 ----------------------------------------------------------------
             Standard Nuclear Orientation (Angstroms)
    I     Atom           X                Y                Z
 ----------------------------------------------------------------
    1      C      -0.2297219963    -1.6923380469     2.0639555971
    2      N      -0.3419793570    -2.5251844196     2.8593469175
    3      C      -0.0687088684    -0.9637033415    -0.2482359993
    4      H      -0.1500696768    -2.0069160074    -0.5439013141
    5      C      -0.0947571805    -0.6801936870     1.0959794276
    6      H      -0.0111442067     0.3362344449     1.4472529056
    7      C       0.0550682492    -0.0126562468    -1.2494910559
    8      H       0.0678919940    -0.4110923044    -2.2629978470
    9      C       0.1748589824     1.4516664978    -1.2134205576
   10      H       0.2633545334     1.8248385464    -2.2294601698
   11      N       0.2039625447     2.4065862696    -0.3615191770
   12      H       0.1312449781     2.2727582920     0.6424912664
 ----------------------------------------------------------------
 Nuclear Repulsion Energy =         233.67877248 hartrees
 There are       25 alpha and       24 beta electrons

                       Distance Matrix (Angstroms)
             C (  1)   N (  2)   C (  3)   H (  4)   C (  5)   H (  6)
   N (  2)  1.157101
   C (  3)  2.429622  3.488549
   H (  4)  2.627969  3.447830  1.087350
   C (  5)  1.406993  2.564093  1.374035  2.110085
   H (  6)  2.131479  3.207987  2.137249  3.078043  1.078661
   C (  7)  3.725770  4.832494  1.386479  2.125326  2.443212  2.720025
   H (  8)  4.522465  5.556599  2.093634  2.355728  3.373662  3.785592
   C (  9)  4.559566  5.715759  2.612454  3.537743  3.154497  2.891015
   H ( 10)  5.571990  6.721985  3.436784  4.206468  4.178753  3.976118
   N ( 11)  4.782488  5.915606  3.383199  4.431434  3.426623  2.757587
   H ( 12)  4.227629  5.306472  3.362746  4.449975  2.996106  2.101914
             C (  7)   H (  8)   C (  9)   H ( 10)   N ( 11)
   H (  8)  1.089088
   C (  9)  1.469657  2.140777
   H ( 10)  2.092871  2.244709  1.086014
   N ( 11)  2.581356  3.401977  1.280021  1.957335
   H ( 12)  2.967915  3.955873  2.029902  2.909672  1.015497
 
 Applying Cartesian multipole field
    Component          Value
    ---------          -----
     (2,0,0)        1.00000E-10
     (0,2,0)        2.00000E-11
     (0,0,2)       -3.00000E-11
 Nucleus-field energy     =    -0.0000000027 hartrees
 Requested basis set is cc-pVTZ
 There are 100 shells and 280 basis functions
 A cutoff of  1.0D-11 yielded   4424 shell pairs
 There are     34280 function pairs (     44653 Cartesian)
 Smallest overlap matrix eigenvalue = 1.40E-04
 Guess MOs from SCF MO coefficient file
 Reading MOs from coefficient file
 Reading MOs from coefficient file
 Long-range K will be added via erf
 Coulomb attenuation parameter = 0.25 bohr**(-1)
 An unrestricted hybrid HF-DFT SCF calculation will be
 performed using Pulay DIIS extrapolation
 Exchange:     0.1957 Hartree-Fock + 1.0000 wB97X-D3 + LR-HF
 Correlation:  1.0000 wB97X-D3
 Using SG-2 standard quadrature grid
 Dispersion:   Grimme D3
 SCF converges when DIIS error is below 1.0E-08
 Using Q-Chem read-in guess as SCF_GUESS READ specified.

 using 64 threads for integral computing
 -------------------------------------------------------
 OpenMP Integral computing Module                
 Release: version 1.0, May 2013, Q-Chem Inc. Pittsburgh 
 -------------------------------------------------------
 using 64 threads for integral computing
 -------------------------------------------------------
 OpenMP Integral computing Module                
 Release: version 1.0, May 2013, Q-Chem Inc. Pittsburgh 
 -------------------------------------------------------
 ---------------------------------------
  Cycle       Energy         DIIS Error
 ---------------------------------------
    1    -302.9442235478      3.03E-04
    2    -302.9465147288      5.85E-05
    3    -302.9465237852      6.59E-05
    4    -302.9465577957      1.38E-05
    5    -302.9465598712      4.09E-06
    6    -302.9465606308      1.57E-06
    7    -302.9465609979      8.63E-07
    8    -302.9465612735      5.74E-07
    9    -302.9465614012      3.28E-07
   10    -302.9465614624      1.27E-07
   11    -302.9465614724      7.20E-08
   12    -302.9465614758      3.11E-08
   13    -302.9465614765      1.27E-08
   14    -302.9465614766      6.44E-09 Convergence criterion met
 ---------------------------------------
 <S^2> = 0.8223
 SCF time:  CPU 1143.89 s  wall 19.79 s
 SCF   energy in the final basis set = -302.94656148
 Total energy in the final basis set = -302.94656148
 
 --------------------------------------------------------------
 
                    Orbital Energies (a.u.)
 --------------------------------------------------------------
 
 Alpha MOs
 -- Occupied --
-14.4413 -14.4367 -10.3552 -10.3513 -10.3392 -10.3366 -10.3322  -1.0455
 -1.0393  -0.9736  -0.8892  -0.7832  -0.7023  -0.6751  -0.6208  -0.5830
 -0.5298  -0.5216  -0.5146  -0.4838  -0.4834  -0.4483  -0.4222  -0.3733
 -0.3316
 -- Virtual --
  0.0092   0.0878   0.1058   0.1244   0.1247   0.1523   0.1758   0.1809
  0.2067   0.2598   0.2664   0.2922   0.3303   0.3312   0.3413   0.3579
  0.3832   0.3859   0.4004   0.4060   0.4180   0.4333   0.4456   0.4722
  0.4830   0.4913   0.5007   0.5350   0.5380   0.5478   0.5538   0.5820
  0.5908   0.6027   0.6098   0.6149   0.6488   0.6497   0.6619   0.6962
  0.6983   0.7143   0.7318   0.7408   0.7683   0.7769   0.7867   0.7941
  0.8338   0.8672   0.8790   0.8880   0.8916   0.9234   0.9571   1.0051
  1.0279   1.0431   1.0527   1.0729   1.0815   1.0897   1.1183   1.1661
  1.1723   1.1819   1.2233   1.2257   1.2385   1.2520   1.3153   1.3289
  1.3325   1.3799   1.3815   1.4041   1.4295   1.4367   1.4626   1.4640
  1.4959   1.5117   1.5615   1.5855   1.6197   1.6375   1.6807   1.7077
  1.7577   1.7826   1.7934   1.8779   1.8928   1.9801   1.9918   2.0759
  2.0811   2.1059   2.1234   2.1855   2.2139   2.2459   2.2832   2.2913
  2.3039   2.3545   2.3707   2.4337   2.4356   2.4657   2.5010   2.5105
  2.5578   2.5822   2.5982   2.6556   2.6592   2.7020   2.7123   2.7329
  2.7581   2.7862   2.7957   2.8236   2.8279   2.8610   2.8620   2.8908
  2.9098   2.9177   2.9335   2.9464   2.9566   2.9736   3.0126   3.0197
  3.0591   3.0622   3.0678   3.0706   3.0822   3.1089   3.1202   3.1340
  3.1633   3.2004   3.2025   3.2138   3.2177   3.2901   3.3078   3.3104
  3.3332   3.3452   3.3700   3.3999   3.4182   3.4249   3.4491   3.4624
  3.5013   3.5026   3.5238   3.5701   3.5873   3.5881   3.6500   3.6535
  3.6698   3.7103   3.7205   3.7658   3.7675   3.8137   3.8583   3.8634
  3.8825   3.8953   3.9174   3.9291   3.9527   3.9822   4.0245   4.0277
  4.0425   4.0503   4.0649   4.0718   4.0792   4.0975   4.1033   4.1680
  4.2061   4.2131   4.2291   4.2704   4.3295   4.3439   4.3548   4.4163
  4.4272   4.4485   4.5453   4.5773   4.5862   4.6165   4.6319   4.6454
  4.6473   4.6771   4.7344   4.7579   4.7665   4.7678   4.8040   4.8136
  4.8983   4.9296   4.9697   4.9796   5.0221   5.0359   5.0848   5.1197
  5.1543   5.1879   5.1923   5.2501   5.2559   5.3556   5.4598   5.4943
  5.5409   5.5709   5.5759   5.7707   5.8008   5.8077   5.9180   5.9709
  5.9819   6.1000   6.1775   6.2098   6.2809   6.4060   6.6464   6.9727
  8.9600  10.1268  11.7994  12.6133  13.6414  14.7016  15.3960
 
 Beta MOs
 -- Occupied --
-14.4379 -14.4329 -10.3530 -10.3500 -10.3394 -10.3337 -10.3337  -1.0381
 -1.0313  -0.9639  -0.8676  -0.7807  -0.6979  -0.6708  -0.6162  -0.5790
 -0.5280  -0.5119  -0.4958  -0.4763  -0.4580  -0.4454  -0.3961  -0.3663
 -- Virtual --
 -0.0786   0.0293   0.0900   0.1066   0.1265   0.1490   0.1517   0.1824
  0.1938   0.2078   0.2620   0.2681   0.2945   0.3330   0.3353   0.3414
  0.3643   0.3840   0.3871   0.4024   0.4148   0.4217   0.4385   0.4472
  0.4731   0.4871   0.4986   0.5015   0.5347   0.5385   0.5489   0.5553
  0.5880   0.5932   0.6039   0.6133   0.6199   0.6502   0.6559   0.6630
  0.6975   0.7031   0.7155   0.7330   0.7409   0.7696   0.7786   0.7901
  0.7995   0.8344   0.8767   0.8804   0.8886   0.8977   0.9274   0.9568
[truncated: 1,902,769 more chars]
