# Supplementary material for: Reactant Discovery with an Ab Initio Nanoreactor: Exploration of Astrophysical N-Heterocycle Precursors and Formation Pathways
Source: ACS Earth Space Chem. 2024 Aug 9;8(9):1771–83. doi: 10.1021/acsearthspacechem.4c00120 (PMC11418024; doi:10.1021/acsearthspacechem.4c00120)
Supplement: Supplementary file 2 — sp4c00120_si_002.zip [file sp4c00120_si_002.zip › nr-si-data/reaction2/TS8/ccsd_sp.out]

Running Job 1 of 1 qchem.in
qchem qchem.in_3029185.0 ./qchem3029185/ 0
/home/leeping/opt/qchem/5.3.2-openmp/exe/qcprog.exe_s qchem.in_3029185.0 ./qchem3029185/
                  Welcome to Q-Chem
     A Quantum Leap Into The Future Of Chemistry


 Q-Chem 5.3, Q-Chem, Inc., Pleasanton, CA (2020)

 Yihan Shao,  Zhengting Gan,  E. Epifanovsky,  A. T. B. Gilbert,  M. Wormit,  
 J. Kussmann,  A. W. Lange,  A. Behn,  Jia Deng,  Xintian Feng,  D. Ghosh,  
 M. Goldey,  P. R. Horn,  L. D. Jacobson,  I. Kaliman,  T. Kus,  A. Landau,  
 Jie Liu,  E. I. Proynov,  R. M. Richard,  R. P. Steele,  E. J. Sundstrom,  
 H. L. Woodcock III,  P. M. Zimmerman,  D. Zuev,  B. Alam,  B. Albrecht,  
 A. Aldossary,  E. Alguire,  S. A. Baeppler,  D. Barton,  Z. Benda,  
 Y. A. Bernard,  E. J. Berquist,  K. B. Bravaya,  H. Burton,  K. Carter-Fenk,  
 D. Casanova,  Chun-Min Chang,  Yunqing Chen,  A. Chien,  K. D. Closser,  
 M. P. Coons,  S. Coriani,  S. Dasgupta,  A. L. Dempwolff,  M. Diedenhofen,  
 Hainam Do,  R. G. Edgar,  Po-Tung Fang,  S. Faraji,  S. Fatehi,  
 Qingguo Feng,  J. Fosso-Tande,  J. Gayvert,  Qinghui Ge,  A. Ghysels,  
 G. Gidofalvi,  J. Gomes,  J. Gonthier,  S. Gulania,  A. Gunina,  D. Hait,  
 M. W. D. Hanson-Heine,  S. Hammes-Schiffer,  P. H. P. Harbach,  
 A. W. Hauser,  M. F. Herbst,  J. E. Herr,  E. G. Hohenstein,  Z. C. Holden,  
 S. Houck,  Kerwin Hui,  B. C. Huynh,  M. Ivanov,  T.-C. Jagau,  Hyunjun Ji,  
 B. Kaduk,  K. Khistyaev,  Jaehoon Kim,  P. Klunzinger,  K. Koh,  
 D. Kosenkov,  L. Koulias,  T. Kowalczyk,  C. M. Krauter,  A. Kunitsa,  
 Ka Un Lao,  A. Laurent,  K. V. Lawler,  Joonho Lee,  D. Lefrancois,  
 S. Lehtola,  D. S. Levine,  Yi-Pei Li,  You-Sheng Lin,  Fenglai Liu,  
 Kuan-Yu Liu,  E. Livshits,  M. Loipersberger,  A. Luenser,  A. Manjanath,  
 P. Manohar,  E. Mansoor,  S. F. Manzer,  Shan-Ping Mao,  Yuezhi Mao,  
 N. Mardirossian,  A. V. Marenich,  T. Markovich,  L. A. Martinez-Martinez,  
 S. A. Maurer,  N. J. Mayhall,  S. C. McKenzie,  J.-M. Mewes,  P. Morgante,  
 A. F. Morrison,  J. W. Mullinax,  K. Nanda,  T. S. Nguyen-Beck,  
 R. Olivares-Amaya,  K. J. Oosterbaan,  J. A. Parkhill,  S. K. Paul,  
 F. Pavosevic,  Zheng Pei,  T. M. Perrine,  F. Plasser,  P. Pokhilko,  
 S. Prager,  A. Prociuk,  E. Ramos,  B. Rana,  D. R. Rehn,  F. Rob,  
 E. Rossomme,  M. Scheurer,  M. Schneider,  N. Sergueev,  S. M. Sharada,  
 S. Sharma,  W. Skomorowski,  D. W. Small,  T. Stauch,  C. J. Stein,  
 T. Stein,  Yu-Chuan Su,  S. P. Veccham,  Zhen Tao,  A. J. W. Thom,  
 A. Tkatchenko,  T. Tsuchimochi,  N. M. Tubman,  L. Vogt,  M. L. Vidal,  
 O. Vydrov,  M. A. Watson,  J. Wenzel,  M. de Wergifosse,  T. A. Wesolowski,  
 A. White,  J. Witte,  A. Yamada,  Jun Yang,  K. Yao,  S. Yeganeh,  
 S. R. Yost,  Zhi-Qiang You,  A. Zech,  Igor Ying Zhang,  Xing Zhang,  
 Yan Zhao,  Ying Zhu,  B. R. Brooks,  G. K. L. Chan,  C. J. Cramer,  
 M. S. Gordon,  W. J. Hehre,  A. Klamt,  M. W. Schmidt,  C. D. Sherrill,  
 D. G. Truhlar,  A. Aspuru-Guzik,  R. Baer,  A. T. Bell,  N. A. Besley,  
 Jeng-Da Chai,  A. E. DePrince, III,  R. A. DiStasio Jr.,  A. Dreuw,  
 B. D. Dunietz,  T. R. Furlani,  Chao-Ping Hsu,  Yousung Jung,  Jing Kong,  
 D. S. Lambrecht,  WanZhen Liang,  C. Ochsenfeld,  V. A. Rassolov,  
 L. V. Slipchenko,  J. E. Subotnik,  T. Van Voorhis,  J. M. Herbert,  
 A. I. Krylov,  P. M. W. Gill,  M. Head-Gordon

 Contributors to earlier versions of Q-Chem not listed above: 
 R. D. Adamson,  B. Austin,  J. Baker,  G. J. O. Beran,  K. Brandhorst,  
 S. T. Brown,  E. F. C. Byrd,  A. K. Chakraborty,  C.-L. Cheng,  
 Siu Hung Chien,  D. M. Chipman,  D. L. Crittenden,  H. Dachsel,  
 R. J. Doerksen,  A. D. Dutoi,  L. Fusti-Molnar,  W. A. Goddard III,  
 A. Golubeva-Zadorozhnaya,  S. R. Gwaltney,  G. Hawkins,  A. Heyden,  
 S. Hirata,  G. Kedziora,  F. J. Keil,  C. Kelley,  Jihan Kim,  R. A. King,  
 R. Z. Khaliullin,  P. P. Korambath,  W. Kurlancheek,  A. M. Lee,  M. S. Lee,  
 S. V. Levchenko,  Ching Yeh Lin,  D. Liotard,  R. C. Lochan,  I. Lotan,  
 P. E. Maslen,  N. Nair,  D. P. O'Neill,  D. Neuhauser,  E. Neuscamman,  
 C. M. Oana,  R. Olson,  B. Peters,  R. Peverati,  P. A. Pieniazek,  
 Y. M. Rhee,  J. Ritchie,  M. A. Rohrdanz,  E. Rosta,  N. J. Russ,  
 H. F. Schaefer III,  N. E. Schultz,  N. Shenvi,  A. C. Simmonett,  A. Sodt,  
 D. Stuck,  K. S. Thanthiriwatte,  V. Vanovschi,  Tao Wang,  A. Warshel,  
 C. F. Williams,  Q. Wu,  X. Xu,  W. Zhang

 Please cite Q-Chem as follows:
 Y. Shao et al., Mol. Phys. 113, 184-215 (2015)
 DOI: 10.1080/00268976.2014.952696

 Q-Chem 5.3.2 for Intel X86 EM64T Linux

 Parts of Q-Chem use Armadillo 9.800.1 (Horizon Scraper).
 http://arma.sourceforge.net/

 Q-Chem begins on Wed Jun 12 18:50:16 2024  

Host: 
0

     Scratch files written to ./qchem3029185//
 Dec820 |scratch|qcdevops|jenkins|workspace|build_RNUM 5633   
Processing $rem in /home/leeping/opt/qchem/5.3.2-openmp/config/preferences:
Processing $rem in /home/hpark21/.qchemrc:
Core orbitals will be frozen

Checking the input file for inconsistencies... 	...done.

--------------------------------------------------------------
User input:
--------------------------------------------------------------
$molecule
0 2
C        -0.2296041915   -1.6982790407    2.0520861550
N        -0.3413489376   -2.5198491720    2.8533935119
C        -0.0671378635   -0.9667254094   -0.2653852405
H        -0.1505049342   -2.0106729202   -0.5467073388
C        -0.0936460407   -0.6791732834    1.0829680322
H        -0.0104687049    0.3370697693    1.4344898470
C         0.0558640698   -0.0490073633   -1.2997884807
H         0.0670776739   -0.4512073790   -2.3064601477
C         0.1716545815    1.4081086022   -1.2215372853
H         0.2663911705    1.8704929186   -2.2198873603
N         0.1694990837    2.1147361125   -0.1979301523
H         0.1622240893    2.6445071627    0.6347584541
$end

$rem
method                ccsd(t)
basis                 cc-pvtz
unrestricted          true
symmetry              False
sym_ignore            true
scf_convergence       8
thresh                14
jobtype               sp
scf_guess             core
scf_algorithm         diis
max_scf_cycles        100
geom_opt_max_cycles   100
mem_total             10000
$end

--------------------------------------------------------------
 ----------------------------------------------------------------
             Standard Nuclear Orientation (Angstroms)
    I     Atom           X                Y                Z
 ----------------------------------------------------------------
    1      C      -0.2296041915    -1.6982790407     2.0520861550
    2      N      -0.3413489376    -2.5198491720     2.8533935119
    3      C      -0.0671378635    -0.9667254094    -0.2653852405
    4      H      -0.1505049342    -2.0106729202    -0.5467073388
    5      C      -0.0936460407    -0.6791732834     1.0829680322
    6      H      -0.0104687049     0.3370697693     1.4344898470
    7      C       0.0558640698    -0.0490073633    -1.2997884807
    8      H       0.0670776739    -0.4512073790    -2.3064601477
    9      C       0.1716545815     1.4081086022    -1.2215372853
   10      H       0.2663911705     1.8704929186    -2.2198873603
   11      N       0.1694990837     2.1147361125    -0.1979301523
   12      H       0.1622240893     2.6445071627     0.6347584541
 ----------------------------------------------------------------
 Nuclear Repulsion Energy =         236.31988658 hartrees
 There are       25 alpha and       24 beta electrons
 Requested basis set is cc-pVTZ
 There are 100 shells and 280 basis functions
 Total memory of 10000 MB is distributed as follows: 
   MEM_STATIC is set to 2000 MB
   QALLOC/CCMAN JOB total memory use is  8000 MB
 Warning: actual memory use might exceed 10000 MB

 Total QAlloc Memory Limit  10000 MB
 Mega-Array Size      1956 MB
 MEM_STATIC part      2000 MB

                       Distance Matrix (Angstroms)
             C (  1)   N (  2)   C (  3)   H (  4)   C (  5)   H (  6)
   N (  2)  1.153065
   C (  3)  2.435619  3.494877
   H (  4)  2.618697  3.443308  1.084398
   C (  5)  1.412888  2.565902  1.378929  2.105224
   H (  6)  2.138245  3.206985  2.143051  3.075166  1.078534
   C (  7)  3.746552  4.848892  1.388282  2.111362  2.469209  2.762197
   H (  8)  4.543141  5.574063  2.109445  2.361357  3.400886  3.823886
   C (  9)  4.530702  5.683053  2.571203  3.499607  3.120557  2.869629
   H ( 10)  5.588551  6.736663  3.461377  4.246973  4.187992  3.972721
   N ( 11)  4.445328  5.572335  3.091270  4.152475  3.084781  2.420182
   H ( 12)  4.584991  5.643271  3.728789  4.812937  3.363512  2.448195
             C (  7)   H (  8)   C (  9)   H ( 10)   N ( 11)
   H (  8)  1.084103
   C (  9)  1.463802  2.155238
   H ( 10)  2.139015  2.331848  1.104299
   N ( 11)  2.430800  3.322718  1.243824  2.038959
   H ( 12)  3.317952  4.271214  2.230382  2.959553  0.986955
 
 A cutoff of  1.0D-14 yielded   4601 shell pairs
 There are     35867 function pairs (     46748 Cartesian)
 Smallest overlap matrix eigenvalue = 1.50E-04

 Scale SEOQF with 1.000000e+00/1.000000e-01/1.000000e-01

 Standard Electronic Orientation quadrupole field applied
 Nucleus-field energy     =    -0.0000000033 hartrees
 Guess MOs from core Hamiltonian diagonalization
 An unrestricted Hartree-Fock SCF calculation will be
 performed using Pulay DIIS extrapolation
 SCF converges when DIIS error is below 1.0E-08
 using 8 threads for integral computing
 -------------------------------------------------------
 OpenMP Integral computing Module                
 Release: version 1.0, May 2013, Q-Chem Inc. Pittsburgh 
 -------------------------------------------------------
 ---------------------------------------
  Cycle       Energy         DIIS Error
 ---------------------------------------
    1    -231.5723615144      8.27E-02
    2    -160.1549043775      8.07E-02
    3    -231.8129700430      5.24E-02
    4    -231.6965809874      5.19E-02
    5    -282.9697854625      2.65E-02
    6    -292.9584837435      2.15E-02
    7    -300.7387669412      5.49E-03
    8    -300.9606493731      4.12E-03
    9    -301.1207395137      5.18E-04
   10    -301.1329190862      3.14E-04
   11    -301.1389714281      1.47E-04
   12    -301.1438649135      7.34E-05
   13    -301.1467288778      4.66E-05
   14    -301.1489222679      3.25E-05
   15    -301.1509784685      2.34E-05
   16    -301.1519888225      2.02E-05
   17    -301.1528258321      1.53E-05
   18    -301.1534481524      6.88E-06
   19    -301.1535669339      3.10E-06
   20    -301.1535828935      1.89E-06
   21    -301.1536055851      1.25E-06
   22    -301.1536175124      9.62E-07
   23    -301.1536257885      7.08E-07
   24    -301.1536326052      6.18E-07
   25    -301.1536416040      4.08E-07
   26    -301.1536431774      2.04E-07
   27    -301.1536432045      1.40E-07
   28    -301.1536432950      7.84E-08
   29    -301.1536432965      1.84E-08
   30    -301.1536432967      1.04E-08
   31    -301.1536432989      5.16E-09 Convergence criterion met
 ---------------------------------------
 <S^2> = 1.2675
 SCF time:  CPU 836.81 s  wall 128.42 s
 SCF   energy in the final basis set = -301.15364330
 Total energy in the final basis set = -301.15364330


 ------------------------------------------------------------------------------

   CCMAN2: suite of methods based on coupled cluster
           and equation of motion theories.

   Components:
   * libvmm-1.3-trunk
     by Evgeny Epifanovsky, Ilya Kaliman.
   * libtensor-2.5-trunk
     by Evgeny Epifanovsky, Michael Wormit, Dmitry Zuev, Sam Manzer, 
        Ilya Kaliman.
   * libcc-2.5-trunk
     by Evgeny Epifanovsky, Arik Landau, Tomasz Kus, Kirill Khistyaev, 
        Dmitry Zuev, Prashant Manohar, Xintian Feng, Anna Krylov, 
        Matthew Goldey, Alec White, Thomas Jagau, Kaushik Nanda, 
        Anastasia Gunina, Alexander Kunitsa, Joonho Lee.

   CCMAN original authors:
   Anna I. Krylov, C. David Sherrill, Steven R. Gwaltney,
   Edward F. C. Byrd (2000)
   Sergey V. Levchenko, Lyudmila V. Slipchenko, Tao Wang,
   Ana-Maria C. Cristian (2003)
   Piotr A. Pieniazek, C. Melania Oana, Evgeny Epifanovsky (2007)
   Prashant Manohar (2009)

 ------------------------------------------------------------------------------


 Allocating and initializing 8000MB of RAM...
 Calculation will run on 8 cores.

 
 Alpha MOs, Unrestricted
 -- Occupied --                  
-15.582 -15.562 -11.301 -11.291 -11.267 -11.265 -11.258  -1.242
  1 A     2 A     3 A     4 A     5 A     6 A     7 A     8 A                  
 -1.236  -1.123  -1.029  -0.887  -0.806  -0.738  -0.706  -0.650
  9 A    10 A    11 A    12 A    13 A    14 A    15 A    16 A                  
 -0.595  -0.573  -0.568  -0.560  -0.534  -0.483  -0.456  -0.386
 17 A    18 A    19 A    20 A    21 A    22 A    23 A    24 A                  
 -0.373
 25 A                                                                          
 -- Virtual --                   
  0.110   0.134   0.140   0.173   0.192   0.202   0.221   0.222
 26 A    27 A    28 A    29 A    30 A    31 A    32 A    33 A                  
  0.264   0.282   0.317   0.362   0.395   0.398   0.418   0.438
 34 A    35 A    36 A    37 A    38 A    39 A    40 A    41 A                  
  0.449   0.471   0.488   0.489   0.498   0.511   0.517   0.536
 42 A    43 A    44 A    45 A    46 A    47 A    48 A    49 A                  
  0.572   0.579   0.592   0.599   0.618   0.630   0.641   0.662
 50 A    51 A    52 A    53 A    54 A    55 A    56 A    57 A                  
  0.675   0.679   0.683   0.720   0.735   0.748   0.757   0.791
 58 A    59 A    60 A    61 A    62 A    63 A    64 A    65 A                  
  0.804   0.841   0.855   0.865   0.875   0.879   0.898   0.914
 66 A    67 A    68 A    69 A    70 A    71 A    72 A    73 A                  
  0.938   0.978   0.984   0.986   1.026   1.105   1.119   1.124
 74 A    75 A    76 A    77 A    78 A    79 A    80 A    81 A                  
  1.136   1.144   1.181   1.186   1.213   1.232   1.238   1.264
 82 A    83 A    84 A    85 A    86 A    87 A    88 A    89 A                  
  1.281   1.305   1.345   1.386   1.387   1.409   1.454   1.463
 90 A    91 A    92 A    93 A    94 A    95 A    96 A    97 A                  
  1.478   1.499   1.550   1.563   1.566   1.586   1.602   1.645
 98 A    99 A   100 A   101 A   102 A   103 A   104 A   105 A                  
  1.665   1.667   1.706   1.709   1.726   1.743   1.801   1.847
106 A   107 A   108 A   109 A   110 A   111 A   112 A   113 A                  
  1.920   1.943   1.984   2.047   2.056   2.117   2.164   2.257
114 A   115 A   116 A   117 A   118 A   119 A   120 A   121 A                  
  2.318   2.346   2.369   2.416   2.447   2.457   2.492   2.520
122 A   123 A   124 A   125 A   126 A   127 A   128 A   129 A                  
  2.553   2.612   2.621   2.640   2.676   2.720   2.732   2.748
130 A   131 A   132 A   133 A   134 A   135 A   136 A   137 A                  
  2.819   2.826   2.887   2.911   2.922   2.925   2.946   2.970
138 A   139 A   140 A   141 A   142 A   143 A   144 A   145 A                  
  3.015   3.025   3.033   3.067   3.081   3.111   3.127   3.154
146 A   147 A   148 A   149 A   150 A   151 A   152 A   153 A                  
  3.175   3.182   3.188   3.196   3.215   3.240   3.252   3.280
154 A   155 A   156 A   157 A   158 A   159 A   160 A   161 A                  
  3.294   3.303   3.329   3.333   3.363   3.373   3.411   3.421
162 A   163 A   164 A   165 A   166 A   167 A   168 A   169 A                  
  3.445   3.473   3.477   3.487   3.503   3.552   3.563   3.574
170 A   171 A   172 A   173 A   174 A   175 A   176 A   177 A                  
  3.585   3.599   3.615   3.649   3.661   3.668   3.714   3.742
178 A   179 A   180 A   181 A   182 A   183 A   184 A   185 A                  
  3.758   3.766   3.796   3.841   3.859   3.879   3.921   3.945
186 A   187 A   188 A   189 A   190 A   191 A   192 A   193 A                  
  3.975   3.993   4.042   4.053   4.057   4.098   4.101   4.122
194 A   195 A   196 A   197 A   198 A   199 A   200 A   201 A                  
  4.137   4.153   4.167   4.195   4.201   4.248   4.258   4.270
202 A   203 A   204 A   205 A   206 A   207 A   208 A   209 A                  
  4.285   4.318   4.328   4.330   4.367   4.378   4.406   4.429
210 A   211 A   212 A   213 A   214 A   215 A   216 A   217 A                  
  4.470   4.474   4.478   4.558   4.574   4.608   4.628   4.650
218 A   219 A   220 A   221 A   222 A   223 A   224 A   225 A                  
  4.728   4.753   4.794   4.822   4.852   4.865   4.874   4.918
226 A   227 A   228 A   229 A   230 A   231 A   232 A   233 A                  
  4.950   4.962   4.977   5.010   5.036   5.039   5.065   5.069
234 A   235 A   236 A   237 A   238 A   239 A   240 A   241 A                  
  5.087   5.098   5.126   5.189   5.281   5.287   5.362   5.372
242 A   243 A   244 A   245 A   246 A   247 A   248 A   249 A                  
  5.428   5.494   5.518   5.564   5.571   5.632   5.638   5.716
250 A   251 A   252 A   253 A   254 A   255 A   256 A   257 A                  
  5.726   5.791   5.866   6.022   6.146   6.248   6.290   6.369
258 A   259 A   260 A   261 A   262 A   263 A   264 A   265 A                  
  6.515   6.565   6.647   6.703   6.818   6.914   7.285   7.873
266 A   267 A   268 A   269 A   270 A   271 A   272 A   273 A                  
  9.418  10.929  12.515  13.351  14.323  15.595  16.157
274 A   275 A   276 A   277 A   278 A   279 A   280 A                          
 
 Beta MOs, Unrestricted
 -- Occupied --                  
-15.564 -15.545 -11.313 -11.279 -11.273 -11.272 -11.249  -1.215
  1 A     2 A     3 A     4 A     5 A     6 A     7 A     8 A                  
 -1.207  -1.106  -0.976  -0.892  -0.798  -0.737  -0.706  -0.647
  9 A    10 A    11 A    12 A    13 A    14 A    15 A    16 A                  
 -0.588  -0.571  -0.545  -0.511  -0.475  -0.464  -0.405  -0.364
 17 A    18 A    19 A    20 A    21 A    22 A    23 A    24 A                  
 -- Virtual --                   
  0.041   0.132   0.138   0.140   0.172   0.195   0.206   0.221
 25 A    26 A    27 A    28 A    29 A    30 A    31 A    32 A                  
  0.250   0.284   0.300   0.316   0.364   0.395   0.406   0.416
 33 A    34 A    35 A    36 A    37 A    38 A    39 A    40 A                  
  0.441   0.441   0.474   0.487   0.493   0.507   0.524   0.534
 41 A    42 A    43 A    44 A    45 A    46 A    47 A    48 A                  
  0.539   0.576   0.589   0.594   0.599   0.620   0.635   0.645
 49 A    50 A    51 A    52 A    53 A    54 A    55 A    56 A                  
  0.665   0.681   0.691   0.723   0.724   0.737   0.757   0.759
 57 A    58 A    59 A    60 A    61 A    62 A    63 A    64 A                  
  0.805   0.815   0.843   0.847   0.870   0.881   0.886   0.901
 65 A    66 A    67 A    68 A    69 A    70 A    71 A    72 A                  
  0.925   0.940   0.977   0.987   1.001   1.027   1.106   1.122
 73 A    74 A    75 A    76 A    77 A    78 A    79 A    80 A                  
  1.131   1.138   1.147   1.184   1.194   1.220   1.246   1.252
 81 A    82 A    83 A    84 A    85 A    86 A    87 A    88 A                  
  1.275   1.286   1.310   1.356   1.386   1.398   1.408   1.461
 89 A    90 A    91 A    92 A    93 A    94 A    95 A    96 A                  
  1.480   1.486   1.507   1.563   1.564   1.577   1.601   1.610
 97 A    98 A    99 A   100 A   101 A   102 A   103 A   104 A                  
  1.650   1.666   1.680   1.713   1.713   1.731   1.748   1.800
105 A   106 A   107 A   108 A   109 A   110 A   111 A   112 A                  
  1.853   1.941   1.968   1.985   2.054   2.058   2.121   2.170
113 A   114 A   115 A   116 A   117 A   118 A   119 A   120 A                  
  2.260   2.323   2.350   2.359   2.422   2.430   2.453   2.487
121 A   122 A   123 A   124 A   125 A   126 A   127 A   128 A                  
  2.523   2.580   2.623   2.628   2.639   2.682   2.723   2.736
129 A   130 A   131 A   132 A   133 A   134 A   135 A   136 A                  
  2.748   2.822   2.837   2.890   2.900   2.915   2.919   2.944
137 A   138 A   139 A   140 A   141 A   142 A   143 A   144 A                  
  2.979   3.018   3.028   3.034   3.069   3.080   3.105   3.127
145 A   146 A   147 A   148 A   149 A   150 A   151 A   152 A                  
  3.153   3.173   3.183   3.191   3.199   3.216   3.252   3.253
153 A   154 A   155 A   156 A   157 A   158 A   159 A   160 A                  
  3.271   3.296   3.302   3.338   3.339   3.365   3.372   3.411
161 A   162 A   163 A   164 A   165 A   166 A   167 A   168 A                  
  3.425   3.444   3.479   3.485   3.491   3.510   3.552   3.571
169 A   170 A   171 A   172 A   173 A   174 A   175 A   176 A                  
  3.573   3.596   3.599   3.620   3.649   3.668   3.670   3.714
177 A   178 A   179 A   180 A   181 A   182 A   183 A   184 A                  
  3.751   3.769   3.774   3.797   3.848   3.867   3.892   3.929
185 A   186 A   187 A   188 A   189 A   190 A   191 A   192 A                  
  3.945   3.981   4.001   4.042   4.056   4.060   4.100   4.110
193 A   194 A   195 A   196 A   197 A   198 A   199 A   200 A                  
  4.125   4.141   4.162   4.171   4.200   4.205   4.251   4.263
201 A   202 A   203 A   204 A   205 A   206 A   207 A   208 A                  
  4.276   4.289   4.327   4.354   4.355   4.375   4.390   4.411
209 A   210 A   211 A   212 A   213 A   214 A   215 A   216 A                  
  4.431   4.475   4.480   4.480   4.564   4.578   4.618   4.637
217 A   218 A   219 A   220 A   221 A   222 A   223 A   224 A                  
  4.655   4.733   4.761   4.795   4.827   4.858   4.873   4.881
225 A   226 A   227 A   228 A   229 A   230 A   231 A   232 A                  
  4.926   4.977   4.993   5.007   5.024   5.042   5.054   5.072
233 A   234 A   235 A   236 A   237 A   238 A   239 A   240 A                  
  5.086   5.095   5.105   5.133   5.202   5.282   5.299   5.372
241 A   242 A   243 A   244 A   245 A   246 A   247 A   248 A                  
  5.374   5.436   5.505   5.526   5.575   5.582   5.640   5.651
249 A   250 A   251 A   252 A   253 A   254 A   255 A   256 A                  
  5.719   5.728   5.792   5.867   6.023   6.151   6.250   6.294
257 A   258 A   259 A   260 A   261 A   262 A   263 A   264 A                  
  6.370   6.528   6.567   6.650   6.714   6.824   6.919   7.287
265 A   266 A   267 A   268 A   269 A   270 A   271 A   272 A                  
  7.875   9.416  10.931  12.516  13.359  14.328  15.598  16.166
273 A   274 A   275 A   276 A   277 A   278 A   279 A   280 A                  

 Occupation and symmetry of molecular orbitals

 Point group: C1 (1 irreducible representation).

                           A     All 
 -------------------------------------
 All molecular orbitals:
  - Alpha                  280   280 
  - Beta                   280   280 
 -------------------------------------
 Alpha orbitals:
  - Frozen occupied        7     7   
  - Active occupied        18    18  
  - Active virtual         255   255 
  - Frozen virtual         0     0   
 -------------------------------------
 Beta orbitals:
  - Frozen occupied        7     7   
  - Active occupied        17    17  
  - Active virtual         256   256 
  - Frozen virtual         0     0   
 -------------------------------------

 Import integrals:   CPU 0.00 s  wall 0.00 s

 Import integrals:   CPU 7692.96 s  wall 4336.82 s

 MP2 amplitudes:   CPU 20.09 s  wall 271.64 s

Running a double precision version
           CCSD T amplitudes will be solved using DIIS.

           Start     Size      MaxIter   EConv     TConv     
           3         7         100       1.00e-06  1.00e-04  
 ------------------------------------------------------------------------------
           Energy (a.u.)   Ediff      Tdiff       Comment
 ------------------------------------------------------------------------------
          -302.25429772                           
     1    -302.26180503   7.51e-03   9.66e-01     Step took 33.49.
     2    -302.29761868   3.58e-02   1.15e-01     
     3    -302.30113484   3.52e-03   4.27e-02     
     4    -302.30779501   6.66e-03   1.87e-02     Switched to DIIS steps.
     5    -302.31364642   5.85e-03   2.38e-02     
     6    -302.31513994   1.49e-03   8.39e-03     
     7    -302.31558019   4.40e-04   4.41e-03     
     8    -302.31572826   1.48e-04   1.65e-03     
     9    -302.31574501   1.68e-05   7.73e-04     
    10    -302.31574665   1.64e-06   3.54e-04     
    11    -302.31575374   7.09e-06   2.24e-04     
    12    -302.31575506   1.32e-06   9.80e-05     
    13    -302.31575758   2.52e-06   3.79e-05     
    14    -302.31575673   8.51e-07   2.36e-05     
 ------------------------------------------------------------------------------
          -302.31575673                           CCSD T converged.

End of double precision

WARNING: YOUR (T) CALCULATION MAY RUN OUT OF MEMORY
REDUCE CC_MEMORY OR USE CC_BACKEND=XM IF THIS HAPPENS

----------------------------------------
libpt (c) 2016-2019 Ilya Kaliman
Fast Coupled Cluster Triples Corrections
https://github.com/ilyak/libpt
----------------------------------------

 Starting (T) calculation...
 Using double precision libpt code
 Running unrestricted (T) code
 Using 1 integral batch

 (T) calculation completed in 1558.19 sec
 (T) energy is -0.0589666730

 SCF energy                 = -301.15364330
 MP2 energy                 = -302.25429772
 CCSD correlation energy    =   -1.16211343
 CCSD total energy          = -302.31575673
 CCSD(T) correlation energy =   -0.05896667
 CCSD(T) total energy       = -302.37472340

 CCSD  T1^2 = 0.0961  T2^2 = 0.4214  Leading amplitudes:

 Amplitude    Orbitals with energies
 -0.1435       23 (A) B                  ->    26 (A) B                   
              -0.4054                          0.1319                     
 -0.1420       23 (A) A                  ->    26 (A) A                   
              -0.4557                          0.1098                     
  0.0796       21 (A) A                  ->    32 (A) A                   
              -0.5336                          0.2208                     
  0.0735       21 (A) B                  ->    33 (A) B                   
              -0.4749                          0.2502                     

 Amplitude    Orbitals with energies
 -0.0645       25 (A) A      23 (A) B    ->    26 (A) A      25 (A) B     
              -0.3729       -0.4054            0.1098        0.0414       
  0.0645       25 (A) A      23 (A) B    ->    25 (A) B      26 (A) A     
              -0.3729       -0.4054            0.0414        0.1098       
  0.0645       23 (A) B      25 (A) A    ->    26 (A) A      25 (A) B     
              -0.4054       -0.3729            0.1098        0.0414       
 -0.0645       23 (A) B      25 (A) A    ->    25 (A) B      26 (A) A     
              -0.4054       -0.3729            0.0414        0.1098       

 CCSD calculation:   CPU 26711.70 s  wall 27831.41 s

 Total ccman2 time:   CPU 34520.43 s  wall 32468.54 s

 
 --------------------------------------------------------------
 
                    Orbital Energies (a.u.)
 --------------------------------------------------------------
 
 Alpha MOs
 -- Occupied --
-15.5822 -15.5622 -11.3011 -11.2910 -11.2671 -11.2649 -11.2579  -1.2424
 -1.2357  -1.1226  -1.0289  -0.8870  -0.8061  -0.7381  -0.7057  -0.6502
 -0.5949  -0.5732  -0.5678  -0.5604  -0.5336  -0.4833  -0.4557  -0.3864
 -0.3729
 -- Virtual --
  0.1098   0.1343   0.1401   0.1734   0.1922   0.2024   0.2208   0.2218
  0.2639   0.2823   0.3173   0.3617   0.3947   0.3985   0.4185   0.4379
  0.4488   0.4715   0.4876   0.4895   0.4978   0.5112   0.5165   0.5362
  0.5719   0.5790   0.5916   0.5987   0.6177   0.6298   0.6407   0.6622
  0.6751   0.6793   0.6833   0.7205   0.7352   0.7477   0.7572   0.7912
  0.8040   0.8413   0.8547   0.8650   0.8752   0.8790   0.8984   0.9141
  0.9376   0.9783   0.9836   0.9861   1.0260   1.1053   1.1192   1.1238
  1.1357   1.1440   1.1806   1.1857   1.2133   1.2319   1.2375   1.2645
  1.2809   1.3048   1.3446   1.3856   1.3870   1.4090   1.4543   1.4629
  1.4783   1.4992   1.5497   1.5628   1.5658   1.5863   1.6020   1.6453
  1.6646   1.6670   1.7059   1.7092   1.7259   1.7426   1.8011   1.8471
  1.9201   1.9429   1.9844   2.0470   2.0556   2.1175   2.1636   2.2572
  2.3184   2.3464   2.3690   2.4164   2.4471   2.4569   2.4923   2.5202
  2.5527   2.6117   2.6206   2.6397   2.6756   2.7199   2.7319   2.7480
  2.8190   2.8263   2.8867   2.9107   2.9220   2.9245   2.9462   2.9699
  3.0148   3.0249   3.0326   3.0671   3.0811   3.1114   3.1268   3.1537
  3.1746   3.1819   3.1883   3.1961   3.2151   3.2404   3.2523   3.2798
  3.2939   3.3027   3.3294   3.3326   3.3630   3.3726   3.4114   3.4213
  3.4447   3.4734   3.4774   3.4867   3.5031   3.5519   3.5628   3.5738
  3.5848   3.5990   3.6150   3.6488   3.6608   3.6682   3.7138   3.7424
  3.7577   3.7663   3.7963   3.8415   3.8594   3.8785   3.9209   3.9448
  3.9749   3.9926   4.0418   4.0535   4.0571   4.0979   4.1006   4.1223
  4.1372   4.1532   4.1665   4.1947   4.2008   4.2483   4.2576   4.2696
  4.2847   4.3178   4.3281   4.3302   4.3669   4.3784   4.4060   4.4294
  4.4699   4.4738   4.4782   4.5580   4.5741   4.6085   4.6280   4.6502
  4.7285   4.7526   4.7935   4.8222   4.8521   4.8648   4.8737   4.9184
  4.9498   4.9616   4.9767   5.0096   5.0358   5.0388   5.0647   5.0690
  5.0872   5.0981   5.1259   5.1892   5.2806   5.2874   5.3617   5.3722
  5.4284   5.4942   5.5178   5.5639   5.5711   5.6320   5.6380   5.7163
  5.7255   5.7905   5.8655   6.0217   6.1462   6.2482   6.2896   6.3690
  6.5155   6.5645   6.6467   6.7030   6.8177   6.9144   7.2853   7.8725
  9.4178  10.9289  12.5155  13.3510  14.3226  15.5953  16.1574
 
 Beta MOs
 -- Occupied --
-15.5636 -15.5451 -11.3130 -11.2787 -11.2735 -11.2722 -11.2494  -1.2146
 -1.2073  -1.1059  -0.9763  -0.8915  -0.7982  -0.7368  -0.7057  -0.6473
 -0.5876  -0.5715  -0.5446  -0.5111  -0.4749  -0.4639  -0.4054  -0.3639
 -- Virtual --
  0.0414   0.1319   0.1383   0.1405   0.1719   0.1952   0.2064   0.2207
  0.2502   0.2837   0.2996   0.3160   0.3637   0.3954   0.4058   0.4159
  0.4406   0.4414   0.4742   0.4875   0.4934   0.5070   0.5236   0.5343
  0.5394   0.5764   0.5893   0.5942   0.5989   0.6196   0.6354   0.6446
  0.6655   0.6806   0.6911   0.7228   0.7243   0.7371   0.7571   0.7586
  0.8054   0.8146   0.8433   0.8471   0.8703   0.8811   0.8865   0.9010
  0.9252   0.9402   0.9767   0.9872   1.0012   1.0271   1.1058   1.1225
  1.1312   1.1379   1.1472   1.1841   1.1939   1.2198   1.2460   1.2518
  1.2747   1.2861   1.3101   1.3560   1.3860   1.3983   1.4082   1.4612
  1.4799   1.4865   1.5066   1.5631   1.5643   1.5773   1.6006   1.6099
  1.6501   1.6663   1.6798   1.7126   1.7128   1.7307   1.7478   1.8003
  1.8533   1.9406   1.9683   1.9851   2.0544   2.0580   2.1208   2.1695
  2.2599   2.3227   2.3502   2.3587   2.4216   2.4296   2.4528   2.4869
  2.5231   2.5804   2.6227   2.6276   2.6387   2.6822   2.7233   2.7364
  2.7475   2.8219   2.8365   2.8898   2.9000   2.9145   2.9191   2.9436
  2.9793   3.0176   3.0278   3.0341   3.0695   3.0800   3.1049   3.1266
  3.1531   3.1730   3.1828   3.1905   3.1993   3.2157   3.2518   3.2529
  3.2707   3.2957   3.3020   3.3382   3.3392   3.3646   3.3717   3.4106
  3.4255   3.4445   3.4786   3.4848   3.4913   3.5099   3.5518   3.5714
  3.5728   3.5956   3.5991   3.6196   3.6493   3.6683   3.6700   3.7143
  3.7509   3.7688   3.7741   3.7968   3.8482   3.8672   3.8919   3.9288
  3.9449   3.9811   4.0009   4.0425   4.0560   4.0595   4.1002   4.1096
  4.1254   4.1406   4.1619   4.1707   4.1999   4.2054   4.2510   4.2628
  4.2761   4.2890   4.3271   4.3540   4.3553   4.3747   4.3898   4.4114
  4.4314   4.4755   4.4802   4.4803   4.5635   4.5775   4.6180   4.6374
  4.6548   4.7330   4.7609   4.7948   4.8269   4.8575   4.8734   4.8807
  4.9256   4.9769   4.9927   5.0069   5.0244   5.0423   5.0539   5.0721
  5.0864   5.0948   5.1046   5.1333   5.2019   5.2818   5.2987   5.3716
  5.3738   5.4358   5.5051   5.5257   5.5746   5.5824   5.6403   5.6514
  5.7190   5.7279   5.7918   5.8675   6.0234   6.1508   6.2496   6.2935
  6.3704   6.5282   6.5666   6.6501   6.7142   6.8242   6.9188   7.2874
  7.8752   9.4160  10.9311  12.5163  13.3592  14.3282  15.5976  16.1656
 --------------------------------------------------------------
 
          Ground-State Mulliken Net Atomic Charges

     Atom                 Charge (a.u.)    Spin (a.u.)
  --------------------------------------------------------
      1 C                    -0.026443      -0.584529
      2 N                    -0.122469       0.614560
      3 C                    -0.140749      -0.694045
      4 H                     0.168560       0.043447
      5 C                    -0.097405       0.834108
      6 H                     0.179682      -0.055739
      7 C                    -0.123359       0.868607
      8 H                     0.154110      -0.059824
      9 C                     0.068597      -0.525580
     10 H                     0.100580       0.026036
     11 N                    -0.424325       0.556246
     12 H                     0.263221      -0.023287
  --------------------------------------------------------
  Sum of atomic charges =    -0.000000
  Sum of spin   charges =     1.000000

 -----------------------------------------------------------------
                    Cartesian Multipole Moments
 -----------------------------------------------------------------
    Charge (ESU x 10^10)
                 0.0000
    Dipole Moment (Debye)
         X       0.3679      Y       2.7708      Z      -2.8733
       Tot       4.0086
    Quadrupole Moments (Debye-Ang)
        XX     -43.0885     XY      -1.0147     YY     -47.1609
        XZ       1.3494     YZ      13.6900     ZZ     -47.3529
    Octopole Moments (Debye-Ang^2)
       XXX       5.0403    XXY      12.7239    XYY       4.8781
       YYY      64.3509    XXZ     -14.7712    XYZ      -3.8648
       YYZ     -37.9125    XZZ       6.9558    YZZ      50.0382
       ZZZ     -87.8713
    Hexadecapole Moments (Debye-Ang^3)
      XXXX     -54.2697   XXXY     -36.3538   XXYY    -124.8820
      XYYY     -45.5160   YYYY    -728.7573   XXXZ      32.9975
      XXYZ      77.0767   XYYZ      23.8946   YYYZ     341.4893
      XXZZ    -122.9287   XYZZ     -23.4817   YYZZ    -305.1616
      XZZZ      45.5389   YZZZ     331.1723   ZZZZ    -758.7192
 -----------------------------------------------------------------
Archival summary:
1\1\cpu-6-85\SP\ProcedureUnspecified\BasisUnspecified\255(2)\hpark21\ThuJun1303:53:472024ThuJun1303:53:472024\0\\#,ProcedureUnspecified,BasisUnspecified,\\0,2\C\H,1,1.07853\C,1,1.37893,2,120.911\H,3,1.0844,1,116.933,2,179.689,0\C,3,1.38828,1,126.329,2,-0.32003,0\H,5,1.0841,3,116.586,1,179.51,0\C,1,1.41289,2,117.613,3,179.981,0\N,7,1.15306,1,179.277,2,5.27142,0\C,5,1.4638,3,128.697,1,-0.62814,0\H,9,1.1043,5,112.04,3,179.403,0\N,9,1.24382,5,127.544,3,-0.738236,0\H,11,0.986955,9,177.823,5,-2.73385,0\\HF=-301.153643\\@

 Total job time:  32610.57s(wall), 35371.13s(cpu) 
 Thu Jun 13 03:53:47 2024

        *************************************************************
        *                                                           *
        *  Thank you very much for using Q-Chem.  Have a nice day.  *
        *                                                           *
        *************************************************************
