# Supplementary material for: Reactant Discovery with an Ab Initio Nanoreactor: Exploration of Astrophysical N-Heterocycle Precursors and Formation Pathways
Source: ACS Earth Space Chem. 2024 Aug 9;8(9):1771–83. doi: 10.1021/acsearthspacechem.4c00120 (PMC11418024; doi:10.1021/acsearthspacechem.4c00120)
Supplement: Supplementary file 2 — sp4c00120_si_002.zip [file sp4c00120_si_002.zip › nr-si-data/reaction2/TS8/irc_result.xyz]

12   
25 Energy -302.952990
C       -0.2327436626   -1.7102910892    2.0912986634
N       -0.3396582686   -2.5126181878    2.8416645029
C       -0.0642446649   -0.8810453450   -0.2222966960
H       -0.1467284513   -1.9211563671   -0.5238466291
C       -0.0929364304   -0.6395324655    1.1322992219
H       -0.0124590094    0.3469855841    1.5549292173
C        0.0590234758    0.0346375190   -1.2594555790
H        0.0654767832   -0.4037053086   -2.2529396385
C        0.1827230992    1.4821643833   -1.2860600817
H        0.2747636771    1.8788012577   -2.2954100936
N        0.1997850122    2.3615911060   -0.3544386035
H        0.1069984350    1.9641689098    0.5742557060
12   
24 Energy -302.952926
C       -0.2283003452   -1.6769461178    2.0597490554
N       -0.3435523334   -2.5415142302    2.8697572500
C       -0.0646568464   -0.8843382090   -0.2188289078
H       -0.1466063387   -1.9212916884   -0.5245891794
C       -0.0936339467   -0.6456106292    1.1347412919
H       -0.0125237777    0.3469345575    1.5541124135
C        0.0593372125    0.0363695775   -1.2632211898
H        0.0655153865   -0.4028054296   -2.2515070207
C        0.1825310882    1.4827662305   -1.2823061028
H        0.2746522810    1.8782147451   -2.2959920711
N        0.1999711470    2.3615237310   -0.3569777295
H        0.1072664681    1.9666974593    0.5750621806
12   
23 Energy -302.952880
C       -0.2325123210   -1.7085505380    2.0894498916
N       -0.3400222260   -2.5148087277    2.8453990133
C       -0.0643503097   -0.8831278456   -0.2230189422
H       -0.1466216592   -1.9234088789   -0.5256418123
C       -0.0931376868   -0.6415155955    1.1315896792
H       -0.0126401716    0.3456994047    1.5515933453
C        0.0588755507    0.0340786860   -1.2574203343
H        0.0656347130   -0.4026609631   -2.2529946915
C        0.1825935222    1.4825653460   -1.2844220365
H        0.2743244378    1.8766971033   -2.2943530430
N        0.2001543633    2.3636859167   -0.3563677762
H        0.1077017827    1.9713460889    0.5761866970
12   
22 Energy -302.952825
C       -0.2280763190   -1.6752591661    2.0580270433
N       -0.3438549682   -2.5432154185    2.8730268168
C       -0.0649670137   -0.8883568403   -0.2185105644
H       -0.1464796598   -1.9237284410   -0.5265451793
C       -0.0939943697   -0.6493021921    1.1340488781
H       -0.0126098326    0.3463857686    1.5500852461
C        0.0593683507    0.0362174363   -1.2644706244
H        0.0656778112   -0.4010107577   -2.2498624803
C        0.1821821630    1.4815112305   -1.2792194642
H        0.2742000710    1.8758165913   -2.2954815432
N        0.2002888322    2.3645604822   -0.3569881121
H        0.1082649301    1.9763813035    0.5758899741
12   
21 Energy -302.952750
C       -0.2322668998   -1.7067309115    2.0875092549
N       -0.3404156392   -2.5171993274    2.8493305320
C       -0.0644813059   -0.8856639030   -0.2240115705
H       -0.1465222942   -1.9259591428   -0.5275615833
C       -0.0933237174   -0.6434248494    1.1308236323
H       -0.0128112797    0.3442273252    1.5475978702
C        0.0586819693    0.0332380517   -1.2549183975
H        0.0658163740   -0.4014989250   -2.2530915767
C        0.1824832213    1.4832301517   -1.2828554835
H        0.2738104677    1.8741553636   -2.2928041040
N        0.2005514391    2.3659793500   -0.3585117391
H        0.1084776603    1.9796468137    0.5784931558
12   
20 Energy -302.952695
C       -0.2280301341   -1.6748508648    2.0577524194
N       -0.3439434127   -2.5432911451    2.8747473171
C       -0.0654010970   -0.8933628493   -0.2170130407
H       -0.1463677310   -1.9268401860   -0.5288124297
C       -0.0945423244   -0.6551539292    1.1329422711
H       -0.0125794288    0.3468631273    1.5454717655
C        0.0596147438    0.0369803203   -1.2688359696
H        0.0658415423   -0.3985843364   -2.2467097093
C        0.1814191307    1.4772344881   -1.2732741958
H        0.2738361017    1.8736046277   -2.2966214667
N        0.2005891856    2.3689656321   -0.3550486883
H        0.1095634193    1.9884351120    0.5754017178
12   
19 Energy -302.952549
C       -0.2319683150   -1.7045410910    2.0851970399
N       -0.3408964650   -2.5200903306    2.8540944976
C       -0.0647443836   -0.8900132662   -0.2251856686
H       -0.1464036917   -1.9295634874   -0.5301446523
C       -0.0935891493   -0.6463026472    1.1297747036
H       -0.0129723701    0.3424167198    1.5415346111
C        0.0584246679    0.0318447295   -1.2521759981
H        0.0660772708   -0.3996653856   -2.2527755581
C        0.1823384674    1.4841671838   -1.2807320378
H        0.2730485524    1.8702283482   -2.2901742066
N        0.2010606118    2.3693026625   -0.3609495471
H        0.1096248000    1.9922165610    0.5815368073
12   
18 Energy -302.952453
C       -0.2313087387   -1.6992647179    2.0815401580
N       -0.3412453014   -2.5221413580    2.8570633443
C       -0.0662256731   -0.9016413494   -0.2103403504
H       -0.1465212393   -1.9380174090   -0.5345878626
C       -0.0949965132   -0.6628585723    1.1248509871
H       -0.0123942008    0.3472175172    1.5332918699
C        0.0606201733    0.0425536114   -1.2813265498
H        0.0661589614   -0.3937995833   -2.2395048827
C        0.1781658799    1.4551692658   -1.2505151401
H        0.2736969649    1.8715172141   -2.3055037066
N        0.2016381280    2.3846410551   -0.3504709612
H        0.1124115544    2.0166243233    0.5755030855
12   
17 Energy -302.952058
C       -0.2314440288   -1.7007629382    2.0814975479
N       -0.3417149260   -2.5250673520    2.8616260602
C       -0.0653099540   -0.9000657521   -0.2295737570
H       -0.1462966343   -1.9374732442   -0.5346473477
C       -0.0941684255   -0.6529863735    1.1279942864
H       -0.0129998378    0.3400146779    1.5275430939
C        0.0576714162    0.0269409904   -1.2450608014
H        0.0666582107   -0.3957725269   -2.2521136861
C        0.1822674482    1.4880645966   -1.2776701652
H        0.2712974822    1.8607332118   -2.2825716023
N        0.2018818134    2.3750381107   -0.3647917404
H        0.1121574311    2.0213365963    0.5877681031
12   
16 Energy -302.951861
C       -0.2308883167   -1.6963615217    2.0783658402
N       -0.3419873853   -2.5267901276    2.8636082750
C       -0.0665944053   -0.9097992581   -0.2161763591
H       -0.1464591782   -1.9444890734   -0.5380522152
C       -0.0952022311   -0.6653542324    1.1241603604
H       -0.0125108693    0.3437257038    1.5210042793
C        0.0597308537    0.0373741106   -1.2715906919
H        0.0666612304   -0.3910954841   -2.2403945660
C        0.1784715292    1.4596483934   -1.2525847953
H        0.2720491198    1.8627736978   -2.2967358953
N        0.2024023504    2.3902403647   -0.3539097685
H        0.1143272982    2.0401274239    0.5823055282
12   
15 Energy -302.951601
C       -0.2318144823   -1.7037533323    2.0843116192
N       -0.3416397392   -2.5238051938    2.8617100661
C       -0.0656527515   -0.9074819708   -0.2340986903
H       -0.1464092794   -1.9454377735   -0.5378418379
C       -0.0943893330   -0.6568618651    1.1249467177
H       -0.0128998758    0.3380804716    1.5147496074
C        0.0568320890    0.0215578677   -1.2365068972
H        0.0671571434   -0.3934301332   -2.2530955420
C        0.1821928640    1.4917252836   -1.2741653560
H        0.2698101670    1.8526717748   -2.2750224427
N        0.2025394916    2.3793347267   -0.3693389672
H        0.1142737020    2.0474001410    0.5943517148
12   
14 Energy -302.951295
C       -0.2310188995   -1.6975430505    2.0795820137
N       -0.3421559711   -2.5274766585    2.8651265255
C       -0.0670131897   -0.9167991904   -0.2181023380
H       -0.1466319944   -1.9525270168   -0.5411134047
C       -0.0952797473   -0.6682268278    1.1199915009
H       -0.0124134869    0.3416977160    1.5088539918
C        0.0591826772    0.0337076714   -1.2662165591
H        0.0670855348   -0.3889630748   -2.2404961801
C        0.1782104100    1.4653760761   -1.2424259643
H        0.2707885793    1.8558140271   -2.2908615618
N        0.2032872872    2.3918758051   -0.3662512957
H        0.1159587960    2.0630645199    0.5919132640
12   
13 Energy -302.951148
C       -0.2338413972   -1.7190583808    2.0995856964
N       -0.3396381174   -2.5084138966    2.8467432408
C       -0.0677384368   -0.9268952280   -0.2188459490
H       -0.1469404760   -1.9602820263   -0.5426662328
C       -0.0951595089   -0.6699589514    1.1146297244
H       -0.0121019768    0.3415690171    1.4972922307
C        0.0590953665    0.0306692668   -1.2693364418
H        0.0673339348   -0.3877625682   -2.2382672993
C        0.1773030529    1.4679230611   -1.2246996799
H        0.2699396848    1.8508089321   -2.2878959115
N        0.2039075766    2.3926242637   -0.3764028616
H        0.1178402932    2.0887765073    0.5998634759
12   
12 Energy -302.949971
C       -0.2312520593   -1.7003652199    2.0808831399
N       -0.3421834948   -2.5270140962    2.8644963176
C       -0.0668808707   -0.9267872020   -0.2374349447
H       -0.1472545114   -1.9669184697   -0.5430232175
C       -0.0950371983   -0.6685614545    1.1171743181
H       -0.0122196102    0.3368420488    1.4854644388
C        0.0561554740    0.0150350949   -1.2332332027
H        0.0680042407   -0.3890087740   -2.2502465020
C        0.1798135308    1.4758992786   -1.2604722467
H        0.2673681110    1.8385369318   -2.2646108415
N        0.2036608715    2.3997126553   -0.3617604898
H        0.1198255126    2.1126292037    0.6027632231
12   
11 Energy -302.949642
C       -0.2293139194   -1.6860152892    2.0673219775
N       -0.3436814428   -2.5381584317    2.8742981885
C       -0.0682596160   -0.9370355874   -0.2222890395
H       -0.1476068016   -1.9738004930   -0.5448439020
C       -0.0954949623   -0.6770097161    1.1096070356
H       -0.0118153231    0.3393446564    1.4795955415
C        0.0580910138    0.0234315261   -1.2596191356
H        0.0678493463   -0.3876360986   -2.2409515125
C        0.1760507362    1.4557872244   -1.2235334791
H        0.2683213717    1.8425519070   -2.2780409135
N        0.2049833238    2.4085641642   -0.3732496181
H        0.1208762693    2.1299761348    0.6117048501
12   
10 Energy -302.948872
C       -0.2300381533   -1.6922064591    2.0714097083
N       -0.3429607545   -2.5325253851    2.8689164484
C       -0.0674450599   -0.9382367957   -0.2431231892
H       -0.1479774654   -1.9791518761   -0.5438036311
C       -0.0953631142   -0.6744516014    1.1151071751
H       -0.0118291172    0.3365190435    1.4706405544
C        0.0554449397    0.0078671929   -1.2293922105
H        0.0683040113   -0.3905611021   -2.2519019700
C        0.1796639636    1.4806256111   -1.2535155704
H        0.2655127071    1.8293663051   -2.2508329384
N        0.2036620195    2.3998421996   -0.3628087876
H        0.1230260192    2.1529128641    0.6093044040
12   
9 Energy -302.946617
C       -0.2302486899   -1.6948151364    2.0709110981
N       -0.3421585210   -2.5265404640    2.8616347897
C       -0.0686327299   -0.9539751967   -0.2388866665
H       -0.1490587313   -1.9948628818   -0.5445585790
C       -0.0950740072   -0.6790409707    1.1017951943
H       -0.0113992819    0.3365261170    1.4564135226
C        0.0559107431    0.0028597771   -1.2455843603
H        0.0681589783   -0.3965751786   -2.2505035531
C        0.1759238815    1.4593352785   -1.2200777502
H        0.2650276165    1.8285753266   -2.2488265810
N        0.2048605369    2.4115999543   -0.3691612529
H        0.1266902011    2.2069133715    0.6268441317
12   
8 Energy -302.946285
C       -0.2334811454   -1.7193082764    2.0929188897
N       -0.3391354945   -2.5040933279    2.8397746216
C       -0.0687905554   -0.9582203127   -0.2408006111
H       -0.1494022823   -1.9992279637   -0.5445179974
C       -0.0945360382   -0.6763369621    1.0963337951
H       -0.0112864254    0.3365357367    1.4528682975
C        0.0558788826   -0.0014961836   -1.2508398184
H        0.0680216297   -0.4010892042   -2.2528678453
C        0.1751297516    1.4578827505   -1.2083852897
H        0.2647256395    1.8284496391   -2.2454406583
N        0.2047849539    2.4078710339   -0.3734714273
H        0.1280910800    2.2290330674    0.6344280370
12   
7 Energy -302.943641
C       -0.2286484709   -1.6843583693    2.0562933421
N       -0.3428711455   -2.5318017907    2.8656381979
C       -0.0687023156   -0.9640020845   -0.2488876760
H       -0.1501314125   -2.0076632978   -0.5437676569
C       -0.0949177359   -0.6815130926    1.0970127846
H       -0.0111368174    0.3361597804    1.4467643158
C        0.0549551475   -0.0127201287   -1.2474590457
H        0.0679174695   -0.4110041981   -2.2631027297
C        0.1750754015    1.4527419874   -1.2158144980
H        0.2631294478    1.8235737989   -2.2274404856
N        0.2040797633    2.4088139001   -0.3605306872
H        0.1312506644    2.2717734920    0.6412941323
12   
6 Energy -302.939568
C       -0.2300940802   -1.6963603828    2.0638618568
N       -0.3412213185   -2.5195514955    2.8532987722
C       -0.0688030889   -0.9703000723   -0.2524651682
H       -0.1506394024   -2.0133905211   -0.5438604658
C       -0.0943354435   -0.6797981050    1.0898729759
H       -0.0109697045    0.3364895043    1.4423346421
C        0.0547850035   -0.0258404594   -1.2605385558
H        0.0675706748   -0.4244954435   -2.2748773195
C        0.1731704918    1.4381368035   -1.2035632055
H        0.2627950688    1.8268832628   -2.2200169514
N        0.2025453605    2.3941080024   -0.3545091757
H        0.1351964346    2.3341189034    0.6604625886
12   
5 Energy -302.934236
C       -0.2296896119   -1.6945263799    2.0585766020
N       -0.3413348703   -2.5203287132    2.8538148435
C       -0.0685597347   -0.9723083609   -0.2575333256
H       -0.1508420836   -2.0153638310   -0.5440704625
C       -0.0941140016   -0.6796352750    1.0876287418
H       -0.0108500066    0.3367671983    1.4397707242
C        0.0545357995   -0.0374132686   -1.2690444483
H        0.0673770248   -0.4348106978   -2.2861152506
C        0.1721053946    1.4231924028   -1.2069252518
H        0.2628002295    1.8321504273   -2.2144519699
N        0.1992096394    2.3643439198   -0.3392337397
H        0.1393622169    2.3979325754    0.6775835307
12   
4 Energy -302.928055
C       -0.2296549300   -1.6951816136    2.0565722417
N       -0.3412854146   -2.5199022973    2.8532995592
C       -0.0684694502   -0.9730185655   -0.2582632178
H       -0.1508065614   -2.0148444351   -0.5446113979
C       -0.0938814245   -0.6794219617    1.0846966254
H       -0.0107502892    0.3371073595    1.4384076636
C        0.0547553503   -0.0440606934   -1.2798717218
H        0.0672308478   -0.4412859519   -2.2929308471
C        0.1712111981    1.4138726683   -1.2045882381
H        0.2635390233    1.8403150820   -2.2166897336
N        0.1943028611    2.3198629309   -0.3197143053
H        0.1438087853    2.4565574749    0.6836933658
12   
3 Energy -302.922155
C       -0.2296204139   -1.6956791982    2.0549409148
N       -0.3412872386   -2.5198441202    2.8532443025
C       -0.0680591207   -0.9711917698   -0.2623014420
H       -0.1507595338   -2.0141747955   -0.5449985218
C       -0.0937500114   -0.6790428139    1.0845292069
H       -0.0106959210    0.3370394898    1.4372011474
C        0.0548446489   -0.0483003415   -1.2848298397
H        0.0671850394   -0.4450927119   -2.2978757663
C        0.1710886950    1.4058326790   -1.2140248024
H        0.2641246223    1.8476481082   -2.2166236163
N        0.1888218257    2.2710868434   -0.2963194037
H        0.1481074043    2.5117186276    0.6870578146
12   
2 Energy -302.917744
C       -0.2296722375   -1.6965151605    2.0539161910
N       -0.3412748813   -2.5197631358    2.8531831428
C       -0.0680256644   -0.9703997383   -0.2624315460
H       -0.1506375471   -2.0130945386   -0.5455302429
C       -0.0935430795   -0.6790791802    1.0832231719
H       -0.0106201421    0.3372294169    1.4363126851
C        0.0553509423   -0.0492499840   -1.2916589250
H        0.0670913359   -0.4484663498   -2.3019048711
C        0.1710133583    1.4061242478   -1.2135190735
H        0.2649587817    1.8551708870   -2.2197362116
N        0.1825085398    2.2208731196   -0.2615970746
H        0.1528505902    2.5571704130    0.6697427483
12   
1 Energy -302.916107
C       -0.2295602898   -1.6973186007    2.0529610465
N       -0.3413343955   -2.5197959675    2.8532899981
C       -0.0673584844   -0.9684996873   -0.2643393452
H       -0.1506247385   -2.0118811010   -0.5460728712
C       -0.0936840704   -0.6789773341    1.0832195948
H       -0.0104442782    0.3371372789    1.4354728034
C        0.0554599607   -0.0502669035   -1.2959326510
H        0.0670486523   -0.4499696133   -2.3043296809
C        0.1713263611    1.4052663040   -1.2198569421
H        0.2658866192    1.8628202278   -2.2207460938
N        0.1758020189    2.1668780338   -0.2329269332
H        0.1574826409    2.6046073603    0.6592610693
12   
1 Energy -302.916107
C       -0.2296480932   -1.6992394807    2.0512112635
N       -0.3413634797   -2.5199023765    2.8534970257
C       -0.0669172426   -0.9649511315   -0.2664311358
H       -0.1503851299   -2.0094647394   -0.5473418064
C       -0.0936080110   -0.6793692327    1.0827164696
H       -0.0104931316    0.3370022597    1.4335068906
C        0.0562681789   -0.0477478231   -1.3036443104
H        0.0671066955   -0.4524451447   -2.3085906145
C        0.1719828019    1.4109509004   -1.2232176285
H        0.2668957218    1.8781656094   -2.2190286268
N        0.1631961485    2.0625941912   -0.1629333714
H        0.1669655377    2.6844069651    0.6102558389
12   
2 Energy -302.917733
C       -0.2298492758   -1.7004001630    2.0503635570
N       -0.3413327912   -2.5199729327    2.8535881533
C       -0.0671226781   -0.9632831872   -0.2667527206
H       -0.1501484622   -2.0081694350   -0.5481041859
C       -0.0933866510   -0.6798875294    1.0820687034
H       -0.0106575810    0.3366567629    1.4326644010
C        0.0569570611   -0.0443678676   -1.3072339053
H        0.0672142296   -0.4535062549   -2.3106184995
C        0.1721272394    1.4157755344   -1.2192192293
H        0.2670053265    1.8862581802   -2.2159695183
N        0.1575530157    2.0156212863   -0.1236692119
H        0.1716405632    2.7152756031    0.5728824505
12   
3 Energy -302.922301
C       -0.2298955045   -1.7017806376    2.0493184529
N       -0.3413705662   -2.5201237371    2.8538075780
C       -0.0667139180   -0.9607897825   -0.2688866660
H       -0.1500058938   -2.0066014188   -0.5490248350
C       -0.0935043834   -0.6805548595    1.0824680236
H       -0.0107157111    0.3361253871    1.4317719124
C        0.0572687908   -0.0422736403   -1.3089551618
H        0.0673818899   -0.4530330436   -2.3116661499
C        0.1723342342    1.4169519463   -1.2203678139
H        0.2670649618    1.8950914180   -2.2085647152
N        0.1515759350    1.9653191448   -0.0898670753
H        0.1765801615    2.7516692203    0.5399664445
12   
4 Energy -302.928644
C       -0.2300308868   -1.7038592734    2.0483579678
N       -0.3414004213   -2.5202845790    2.8539950244
C       -0.0666017639   -0.9595288230   -0.2681564861
H       -0.1497817842   -2.0045984538   -0.5503315892
C       -0.0935045461   -0.6816625314    1.0812682928
H       -0.0108446086    0.3352685379    1.4310347892
C        0.0579099168   -0.0383348893   -1.3127254876
H        0.0675413305   -0.4529167907   -2.3133341529
C        0.1717731142    1.4191397979   -1.2073112133
H        0.2672405967    1.9059101710   -2.2002751983
N        0.1462714274    1.9256819375   -0.0533062168
H        0.1814276214    2.7751848933    0.4907842640
12   
5 Energy -302.935571
C       -0.2301513137   -1.7061416731    2.0468143118
N       -0.3414775272   -2.5207893685    2.8544746106
C       -0.0662829435   -0.9575345147   -0.2702878110
H       -0.1495491574   -2.0026687053   -0.5519232204
C       -0.0935855467   -0.6833404042    1.0814461025
H       -0.0110315905    0.3336624879    1.4303278845
C        0.0582730172   -0.0358839974   -1.3132501890
H        0.0678274927   -0.4514392386   -2.3148987469
C        0.1711432690    1.4166523148   -1.2001924312
H        0.2669397057    1.9172604060   -2.1829641441
N        0.1415134499    1.8935480664   -0.0165491050
H        0.1863811405    2.7966746236    0.4370027321
12   
6 Energy -302.941994
C       -0.2304287026   -1.7100286174    2.0457360009
N       -0.3415240733   -2.5211121547    2.8545557639
C       -0.0661602682   -0.9572702954   -0.2705473884
H       -0.1492717205   -2.0007459811   -0.5542962123
C       -0.0936428558   -0.6857421101    1.0802194065
H       -0.0113553673    0.3309717647    1.4301798321
C        0.0585727943   -0.0345088669   -1.3143369287
H        0.0682390931   -0.4485221447   -2.3159104478
C        0.1697479197    1.4121958238   -1.1825731672
H        0.2663726490    1.9306515503   -2.1588855472
N        0.1380363465    1.8700627464    0.0091145339
H        0.1914141810    2.8140482820    0.3767441482
12   
7 Energy -302.947490
C       -0.2307345720   -1.7145274441    2.0443146251
N       -0.3416354189   -2.5220087113    2.8548158509
C       -0.0661200344   -0.9587715907   -0.2715419669
H       -0.1490670089   -2.0001921176   -0.5573720052
C       -0.0938046142   -0.6893150643    1.0796466963
H       -0.0118183943    0.3272422633    1.4305887892
C        0.0585961771   -0.0351741168   -1.3132727036
H        0.0687923239   -0.4443101727   -2.3169894384
C        0.1680539110    1.4046058672   -1.1643983350
H        0.2654058629    1.9447595041   -2.1277622170
N        0.1359698922    1.8597391683    0.0282278120
H        0.1963618715    2.8279524113    0.3137428862
12   
8 Energy -302.952034
C       -0.2301593797   -1.7128192207    2.0362639883
N       -0.3426826654   -2.5299548248    2.8614070862
C       -0.0662851126   -0.9628154222   -0.2718509317
H       -0.1490306357   -2.0023384812   -0.5612130384
C       -0.0941067663   -0.6944360750    1.0792184969
H       -0.0124203382    0.3223420948    1.4316378030
C        0.0582393913   -0.0391040037   -1.3103874629
H        0.0694645066   -0.4386194959   -2.3173976510
C        0.1667029343    1.3974018545   -1.1518853810
H        0.2640788363    1.9578991138   -2.0927595809
N        0.1346714522    1.8575044016    0.0446867371
H        0.2015277730    2.8449400553    0.2522799278
12   
9 Energy -302.955470
C       -0.2340244756   -1.7431493067    2.0615536511
N       -0.3398717244   -2.5100269182    2.8392956963
C       -0.0665755352   -0.9688377633   -0.2737550927
H       -0.1491597049   -2.0066277678   -0.5644168292
C       -0.0940730446   -0.6962838703    1.0774835707
H       -0.0129634924    0.3177987832    1.4323955074
C        0.0582428649   -0.0385933111   -1.3082236025
H        0.0699798883   -0.4343630576   -2.3174990310
C        0.1645991133    1.3904480616   -1.1260308083
H        0.2634430231    1.9700306086   -2.0708512815
N        0.1347142569    1.8611329495    0.0462211554
H        0.2056888261    2.8584715886    0.2038270573
12   
10 Energy -302.956003
C       -0.2305800099   -1.7188605684    2.0351238583
N       -0.3431508490   -2.5341657893    2.8626711404
C       -0.0667142932   -0.9707391160   -0.2727048125
H       -0.1492461600   -2.0088997930   -0.5658528865
C       -0.0946220386   -0.7019527082    1.0790866408
H       -0.0132166142    0.3157290336    1.4328398166
C        0.0579398135   -0.0411790769   -1.3059200176
H        0.0702460764   -0.4318459149   -2.3172723648
C        0.1646628175    1.3892544481   -1.1297891741
H        0.2628184207    1.9725115605   -2.0587865066
N        0.1344487895    1.8656596615    0.0562613435
H        0.2074140429    2.8644882591    0.1843429553
12   
11 Energy -302.958577
C       -0.2352195673   -1.7547825177    2.0663266048
N       -0.3400191844   -2.5123871393    2.8374075800
C       -0.0669992902   -0.9768422182   -0.2750969900
H       -0.1494126243   -2.0147827518   -0.5690833472
C       -0.0943464556   -0.7020229700    1.0748583352
H       -0.0139316510    0.3092505244    1.4326102837
C        0.0572387737   -0.0461228119   -1.2999546784
H        0.0708268263   -0.4253916660   -2.3148123881
C        0.1640690019    1.3904229159   -1.1207567918
H        0.2616151949    1.9776365116   -2.0359817097
N        0.1346013225    1.8726707311    0.0632030929
H        0.2115776488    2.8823513880    0.1412800011
12   
12 Energy -302.958813
C       -0.2319422917   -1.7318681867    2.0409860184
N       -0.3432023202   -2.5359543920    2.8597988868
C       -0.0673182953   -0.9804408346   -0.2734143776
H       -0.1494934632   -2.0175133861   -0.5705217075
C       -0.0950428121   -0.7088959521    1.0771088156
H       -0.0142102187    0.3069746577    1.4328508690
C        0.0572669307   -0.0449611483   -1.2986379572
H        0.0710783348   -0.4227354020   -2.3139611742
C        0.1634209303    1.3874899775   -1.1147470938
H        0.2612460191    1.9808275414   -2.0276537638
N        0.1348992052    1.8782700314    0.0659926803
H        0.2132979763    2.8888070897    0.1221987964
12   
13 Energy -302.960787
C       -0.2324488797   -1.7388956091    2.0404287404
N       -0.3441450084   -2.5451119263    2.8621324184
C       -0.0678833560   -0.9891772320   -0.2746695926
H       -0.1496878644   -2.0280488055   -0.5755012269
C       -0.0964694573   -0.7234326382    1.0800458105
H       -0.0152023747    0.2985950719    1.4318754765
C        0.0569577114   -0.0411052903   -1.2880122991
H        0.0719137773   -0.4127385930   -2.3099496854
C        0.1610427594    1.3774113822   -1.0904995648
H        0.2604058676    1.9878963682   -2.0121781779
N        0.1376008494    1.9103427552    0.0699917441
H        0.2179159704    2.9042645126    0.0663363482
12   
14 Energy -302.961910
C       -0.2299049440   -1.7222269811    2.0189417778
N       -0.3478182743   -2.5734511020    2.8864453430
C       -0.0690945788   -0.9995938978   -0.2674053471
H       -0.1492247375   -2.0281803667   -0.5782313836
C       -0.0961398544   -0.7209894598    1.0754695177
H       -0.0162119339    0.2896589329    1.4309936296
C        0.0558496335   -0.0519840343   -1.2852696919
H        0.0723134952   -0.4033016789   -2.3009889163
C        0.1643569891    1.4036044360   -1.1122383773
H        0.2578871775    1.9733919637   -1.9935035451
N        0.1359945556    1.8936441498    0.0803764682
H        0.2219924667    2.9394280335    0.0454105159
12   
15 Energy -302.962011
C       -0.2340485848   -1.7540355377    2.0470427496
N       -0.3452025994   -2.5564844813    2.8640344764
C       -0.0693629506   -1.0034490484   -0.2685432709
H       -0.1491029418   -2.0324648182   -0.5810786259
C       -0.0964281924   -0.7239071472    1.0743418578
H       -0.0169069608    0.2845049768    1.4307365327
C        0.0557392805   -0.0489245036   -1.2788638824
H        0.0726742116   -0.3970104135   -2.2967792478
C        0.1635258517    1.3999039788   -1.1025190435
H        0.2571779639    1.9724461605   -1.9891304193
N        0.1377779454    1.9101796908    0.0782414884
H        0.2241569714    2.9492411383    0.0225173756
12   
16 Energy -302.962207
C       -0.2353007852   -1.7637737272    2.0553882798
N       -0.3441198866   -2.5501536112    2.8539565094
C       -0.0685328788   -0.9969990935   -0.2744613147
H       -0.1492779705   -2.0375145301   -0.5825822462
C       -0.0981402272   -0.7379861670    1.0823931173
H       -0.0169967418    0.2862545649    1.4320568572
C        0.0561927547   -0.0394319374   -1.2710254633
H        0.0728130056   -0.3968625616   -2.2997482608
C        0.1601569731    1.3769278626   -1.0749228556
H        0.2584591372    1.9820231350   -2.0037205015
N        0.1413106030    1.9444997621    0.0693845800
H        0.2234360109    2.9330162983    0.0132812886
12   
17 Energy -302.962347
C       -0.2332782420   -1.7499149087    2.0386767299
N       -0.3467343875   -2.5700766354    2.8720319484
C       -0.0696872142   -1.0067506348   -0.2668615817
H       -0.1487935592   -2.0341791145   -0.5834911148
C       -0.0974212405   -0.7310927977    1.0784390992
H       -0.0177201203    0.2802161547    1.4319592898
C        0.0555800666   -0.0481599417   -1.2737373969
H        0.0729138263   -0.3922745945   -2.2937912955
C        0.1631816300    1.4016166012   -1.0938851295
H        0.2567484342    1.9706309283   -1.9922742703
N        0.1391760029    1.9210885376    0.0778165581
H        0.2260347981    2.9588964004    0.0051171530
12   
18 Energy -302.962465
C       -0.2343482189   -1.7577117649    2.0466112122
N       -0.3456279473   -2.5632192892    2.8623790240
C       -0.0686492961   -0.9977443078   -0.2722089679
H       -0.1491159651   -2.0396256879   -0.5843215297
C       -0.0989807506   -0.7444712659    1.0845858718
H       -0.0176141616    0.2839744671    1.4339333470
C        0.0565454914   -0.0333568427   -1.2676528138
H        0.0729089926   -0.3941376761   -2.2975335046
C        0.1593745353    1.3704362407   -1.0694164249
H        0.2581720807    1.9813340488   -2.0067763656
N        0.1430877794    1.9598581277    0.0670076409
H        0.2242474547    2.9346639450    0.0033924999
12   
19 Energy -302.962581
C       -0.2347264690   -1.7617981054    2.0465504275
N       -0.3464182082   -2.5708373970    2.8658902305
C       -0.0696865037   -1.0076174746   -0.2676192062
H       -0.1484866379   -2.0362346748   -0.5856252591
C       -0.0982832757   -0.7368599944    1.0816246362
H       -0.0186600497    0.2761824143    1.4340519677
C        0.0555150555   -0.0453853110   -1.2671011193
H        0.0730998351   -0.3877012707   -2.2901718520
C        0.1626808805    1.3983222746   -1.0888923808
H        0.2561146656    1.9684906616   -1.9942884685
N        0.1413081019    1.9392638258    0.0763644376
H        0.2275425997    2.9641750461   -0.0107834246
12   
20 Energy -302.962802
C       -0.2320306347   -1.7418722699    2.0268239196
N       -0.3485408346   -2.5877861185    2.8798392325
C       -0.0686521696   -0.9969491914   -0.2689989412
H       -0.1487590058   -2.0406465653   -0.5859548017
C       -0.1001623766   -0.7526749068    1.0885174384
H       -0.0186341594    0.2809954435    1.4374248165
C        0.0565510411   -0.0308963893   -1.2624594734
H        0.0729838355   -0.3909153061   -2.2943226403
C        0.1593184513    1.3712396468   -1.0662559011
H        0.2574419894    1.9780128175   -2.0101658446
N        0.1447376237    1.9692732958    0.0629864237
H        0.2257462337    2.9422195379   -0.0074342397
